# Supplementary material for: In silico screening of chalcones and flavonoids as potential inhibitors against yellow head virus 3C-like protease
Source: PeerJ. 2023 Apr 24;11:e15086. doi: 10.7717/peerj.15086 (PMC10135407; doi:10.7717/peerj.15086)
Supplement: Supplemental Information 9 — 3d structures of all proteins, ligand compounds, and protein-ligand complexes used in this study. All files provided in PDB format. [file peerj-11-15086-s009.zip]

Archive with 639 entries (617 files):
- raw data/
- raw data/.DS_Store
- __MACOSX/raw data/._.DS_Store
- raw data/Complex/
- raw data/Compounds/
- raw data/protein/
- raw data/Complex/3CLpro_TP034.pdb
- __MACOSX/raw data/Complex/._3CLpro_TP034.pdb
- raw data/Complex/3CLpro_DN071_f.pdb
- __MACOSX/raw data/Complex/._3CLpro_DN071_f.pdb
- raw data/Complex/3CLpro_cpd28.pdb
- __MACOSX/raw data/Complex/._3CLpro_cpd28.pdb
- raw data/Complex/3CLpro_NSC122819.pdb
- __MACOSX/raw data/Complex/._3CLpro_NSC122819.pdb
- raw data/Complex/3CLpro_cpd50.pdb
- __MACOSX/raw data/Complex/._3CLpro_cpd50.pdb
- raw data/Complex/3CLpro_cpd41.pdb
- __MACOSX/raw data/Complex/._3CLpro_cpd41.pdb
- raw data/Complex/3CLpro_cpd31.pdb
- __MACOSX/raw data/Complex/._3CLpro_cpd31.pdb
- raw data/Complex/3CLpro_IP004.pdb
- __MACOSX/raw data/Complex/._3CLpro_IP004.pdb
- raw data/Complex/3CLpro_cpd26.pdb
- __MACOSX/raw data/Complex/._3CLpro_cpd26.pdb
- raw data/Complex/3CLpro_cpd27.pdb
- __MACOSX/raw data/Complex/._3CLpro_cpd27.pdb
- raw data/Compounds/Chalcones/
- __MACOSX/raw data/Compounds/._Chalcones
- raw data/Compounds/.DS_Store
- __MACOSX/raw data/Compounds/._.DS_Store
- raw data/Compounds/Reference_compound/
- raw data/Compounds/Flavonoids/
- __MACOSX/raw data/Compounds/._Flavonoids
- raw data/protein/YHV_3CLpro_M1.pdb
- raw data/protein/YHV_3CLpro_M2.pdb
- raw data/protein/GAV_3CLpro.pdb
- raw data/Compounds/Chalcones/.DS_Store
- __MACOSX/raw data/Compounds/Chalcones/._.DS_Store
- raw data/Compounds/Chalcones/ADs(8)/
- __MACOSX/raw data/Compounds/Chalcones/._ADs(8)
- raw data/Compounds/Chalcones/DNs(62)/
- __MACOSX/raw data/Compounds/Chalcones/._DNs(62)
- raw data/Compounds/Chalcones/PP-B(3)/
- __MACOSX/raw data/Compounds/Chalcones/._PP-B(3)
- raw data/Compounds/Chalcones/NSAs(9)/
- __MACOSX/raw data/Compounds/Chalcones/._NSAs(9)
- raw data/Compounds/Chalcones/CHALs(27)/
- __MACOSX/raw data/Compounds/Chalcones/._CHALs(27)
- raw data/Compounds/Chalcones/Cpds(104)/
- __MACOSX/raw data/Compounds/Chalcones/._Cpds(104)
- raw data/Compounds/Chalcones/PNCs(6)/
- __MACOSX/raw data/Compounds/Chalcones/._PNCs(6)
- raw data/Compounds/Chalcones/RRs(7)/
- __MACOSX/raw data/Compounds/Chalcones/._RRs(7)
- raw data/Compounds/Reference_compound/NSC122819.pdb
- raw data/Compounds/Flavonoids/.DS_Store
- __MACOSX/raw data/Compounds/Flavonoids/._.DS_Store
- raw data/Compounds/Flavonoids/RHa-x(7)/
- __MACOSX/raw data/Compounds/Flavonoids/._RHa-x(7)
- raw data/Compounds/Flavonoids/DNs(6)/
- __MACOSX/raw data/Compounds/Flavonoids/._DNs(6)
- raw data/Compounds/Flavonoids/PNs(10)/
- __MACOSX/raw data/Compounds/Flavonoids/._PNs(10)
- raw data/Compounds/Flavonoids/TPs(12)/
- __MACOSX/raw data/Compounds/Flavonoids/._TPs(12)
- raw data/Compounds/Flavonoids/TT-S(12)/
- __MACOSX/raw data/Compounds/Flavonoids/._TT-S(12)
- raw data/Compounds/Flavonoids/IPs(6)/
- __MACOSX/raw data/Compounds/Flavonoids/._IPs(6)
- raw data/Compounds/Flavonoids/DPs(5)/
- __MACOSX/raw data/Compounds/Flavonoids/._DPs(5)
- raw data/Compounds/Chalcones/ADs(8)/AD017.pdb
- __MACOSX/raw data/Compounds/Chalcones/ADs(8)/._AD017.pdb
- raw data/Compounds/Chalcones/ADs(8)/AD016.pdb
- __MACOSX/raw data/Compounds/Chalcones/ADs(8)/._AD016.pdb
- raw data/Compounds/Chalcones/ADs(8)/AD022.pdb
- __MACOSX/raw data/Compounds/Chalcones/ADs(8)/._AD022.pdb
- raw data/Compounds/Chalcones/ADs(8)/AD023.pdb
- __MACOSX/raw data/Compounds/Chalcones/ADs(8)/._AD023.pdb
- raw data/Compounds/Chalcones/ADs(8)/AD021.pdb
- __MACOSX/raw data/Compounds/Chalcones/ADs(8)/._AD021.pdb
- raw data/Compounds/Chalcones/ADs(8)/AD020.pdb
- __MACOSX/raw data/Compounds/Chalcones/ADs(8)/._AD020.pdb
- raw data/Compounds/Chalcones/ADs(8)/AD018.pdb
- __MACOSX/raw data/Compounds/Chalcones/ADs(8)/._AD018.pdb
- raw data/Compounds/Chalcones/ADs(8)/AD019.pdb
- __MACOSX/raw data/Compounds/Chalcones/ADs(8)/._AD019.pdb
- raw data/Compounds/Chalcones/DNs(62)/DN024.pdb
- __MACOSX/raw data/Compounds/Chalcones/DNs(62)/._DN024.pdb
- raw data/Compounds/Chalcones/DNs(62)/DN018.pdb
- __MACOSX/raw data/Compounds/Chalcones/DNs(62)/._DN018.pdb
- raw data/Compounds/Chalcones/DNs(62)/DN019.pdb
- __MACOSX/raw data/Compounds/Chalcones/DNs(62)/._DN019.pdb
- raw data/Compounds/Chalcones/DNs(62)/DN031.pdb
- __MACOSX/raw data/Compounds/Chalcones/DNs(62)/._DN031.pdb
- raw data/Compounds/Chalcones/DNs(62)/DN033.pdb
- __MACOSX/raw data/Compounds/Chalcones/DNs(62)/._DN033.pdb
- raw data/Compounds/Chalcones/DNs(62)/DN027.pdb
- __MACOSX/raw data/Compounds/Chalcones/DNs(62)/._DN027.pdb
- raw data/Compounds/Chalcones/DNs(62)/DN026.pdb
- __MACOSX/raw data/Compounds/Chalcones/DNs(62)/._DN026.pdb
- raw data/Compounds/Chalcones/DNs(62)/DN032.pdb
- __MACOSX/raw data/Compounds/Chalcones/DNs(62)/._DN032.pdb
- raw data/Compounds/Chalcones/DNs(62)/DN036.pdb
- __MACOSX/raw data/Compounds/Chalcones/DNs(62)/._DN036.pdb
- raw data/Compounds/Chalcones/DNs(62)/DN022.pdb
- __MACOSX/raw data/Compounds/Chalcones/DNs(62)/._DN022.pdb
- raw data/Compounds/Chalcones/DNs(62)/DN023.pdb
- __MACOSX/raw data/Compounds/Chalcones/DNs(62)/._DN023.pdb
- raw data/Compounds/Chalcones/DNs(62)/DN037.pdb
- __MACOSX/raw data/Compounds/Chalcones/DNs(62)/._DN037.pdb
- raw data/Compounds/Chalcones/DNs(62)/DN021.pdb
- __MACOSX/raw data/Compounds/Chalcones/DNs(62)/._DN021.pdb
- raw data/Compounds/Chalcones/DNs(62)/DN035.pdb
- __MACOSX/raw data/Compounds/Chalcones/DNs(62)/._DN035.pdb
- raw data/Compounds/Chalcones/DNs(62)/DN034.pdb
- __MACOSX/raw data/Compounds/Chalcones/DNs(62)/._DN034.pdb
- raw data/Compounds/Chalcones/DNs(62)/DN020.pdb
- __MACOSX/raw data/Compounds/Chalcones/DNs(62)/._DN020.pdb
- raw data/Compounds/Chalcones/DNs(62)/DN047.pdb
- __MACOSX/raw data/Compounds/Chalcones/DNs(62)/._DN047.pdb
- raw data/Compounds/Chalcones/DNs(62)/DN053.pdb
- __MACOSX/raw data/Compounds/Chalcones/DNs(62)/._DN053.pdb
- raw data/Compounds/Chalcones/DNs(62)/DN052.pdb
- __MACOSX/raw data/Compounds/Chalcones/DNs(62)/._DN052.pdb
- raw data/Compounds/Chalcones/DNs(62)/DN046.pdb
- __MACOSX/raw data/Compounds/Chalcones/DNs(62)/._DN046.pdb
- raw data/Compounds/Chalcones/DNs(62)/DN050.pdb
- __MACOSX/raw data/Compounds/Chalcones/DNs(62)/._DN050.pdb
- raw data/Compounds/Chalcones/DNs(62)/DN044.pdb
- __MACOSX/raw data/Compounds/Chalcones/DNs(62)/._DN044.pdb
- raw data/Compounds/Chalcones/DNs(62)/DN045.pdb
- __MACOSX/raw data/Compounds/Chalcones/DNs(62)/._DN045.pdb
- raw data/Compounds/Chalcones/DNs(62)/DN051.pdb
- __MACOSX/raw data/Compounds/Chalcones/DNs(62)/._DN051.pdb
- raw data/Compounds/Chalcones/DNs(62)/DN069.pdb
- __MACOSX/raw data/Compounds/Chalcones/DNs(62)/._DN069.pdb
- raw data/Compounds/Chalcones/DNs(62)/DN055.pdb
- __MACOSX/raw data/Compounds/Chalcones/DNs(62)/._DN055.pdb
- raw data/Compounds/Chalcones/DNs(62)/DN041.pdb
- __MACOSX/raw data/Compounds/Chalcones/DNs(62)/._DN041.pdb
- raw data/Compounds/Chalcones/DNs(62)/DN040.pdb
- __MACOSX/raw data/Compounds/Chalcones/DNs(62)/._DN040.pdb
- raw data/Compounds/Chalcones/DNs(62)/DN054.pdb
- __MACOSX/raw data/Compounds/Chalcones/DNs(62)/._DN054.pdb
- raw data/Compounds/Chalcones/DNs(62)/DN068.pdb
- __MACOSX/raw data/Compounds/Chalcones/DNs(62)/._DN068.pdb
- raw data/Compounds/Chalcones/DNs(62)/DN042.pdb
- __MACOSX/raw data/Compounds/Chalcones/DNs(62)/._DN042.pdb
- raw data/Compounds/Chalcones/DNs(62)/DN056.pdb
- __MACOSX/raw data/Compounds/Chalcones/DNs(62)/._DN056.pdb
- raw data/Compounds/Chalcones/DNs(62)/DN057.pdb
- __MACOSX/raw data/Compounds/Chalcones/DNs(62)/._DN057.pdb
- raw data/Compounds/Chalcones/DNs(62)/DN043.pdb
- __MACOSX/raw data/Compounds/Chalcones/DNs(62)/._DN043.pdb
- raw data/Compounds/Chalcones/DNs(62)/DN066.pdb
- __MACOSX/raw data/Compounds/Chalcones/DNs(62)/._DN066.pdb
- raw data/Compounds/Chalcones/DNs(62)/DN072.pdb
- __MACOSX/raw data/Compounds/Chalcones/DNs(62)/._DN072.pdb
- raw data/Compounds/Chalcones/DNs(62)/DN073.pdb
- __MACOSX/raw data/Compounds/Chalcones/DNs(62)/._DN073.pdb
- raw data/Compounds/Chalcones/DNs(62)/DN067.pdb
- __MACOSX/raw data/Compounds/Chalcones/DNs(62)/._DN067.pdb
- raw data/Compounds/Chalcones/DNs(62)/DN071.pdb
- __MACOSX/raw data/Compounds/Chalcones/DNs(62)/._DN071.pdb
- raw data/Compounds/Chalcones/DNs(62)/DN065.pdb
- __MACOSX/raw data/Compounds/Chalcones/DNs(62)/._DN065.pdb
- raw data/Compounds/Chalcones/DNs(62)/DN059.pdb
- __MACOSX/raw data/Compounds/Chalcones/DNs(62)/._DN059.pdb
- raw data/Compounds/Chalcones/DNs(62)/DN058.pdb
- __MACOSX/raw data/Compounds/Chalcones/DNs(62)/._DN058.pdb
- raw data/Compounds/Chalcones/DNs(62)/DN064.pdb
- __MACOSX/raw data/Compounds/Chalcones/DNs(62)/._DN064.pdb
- raw data/Compounds/Chalcones/DNs(62)/DN070.pdb
- __MACOSX/raw data/Compounds/Chalcones/DNs(62)/._DN070.pdb
- raw data/Compounds/Chalcones/DNs(62)/DN048.pdb
- __MACOSX/raw data/Compounds/Chalcones/DNs(62)/._DN048.pdb
- raw data/Compounds/Chalcones/DNs(62)/DN074.pdb
- __MACOSX/raw data/Compounds/Chalcones/DNs(62)/._DN074.pdb
- raw data/Compounds/Chalcones/DNs(62)/DN060.pdb
- __MACOSX/raw data/Compounds/Chalcones/DNs(62)/._DN060.pdb
- raw data/Compounds/Chalcones/DNs(62)/DN061.pdb
- __MACOSX/raw data/Compounds/Chalcones/DNs(62)/._DN061.pdb
- raw data/Compounds/Chalcones/DNs(62)/DN075.pdb
- __MACOSX/raw data/Compounds/Chalcones/DNs(62)/._DN075.pdb
- raw data/Compounds/Chalcones/DNs(62)/DN049.pdb
- __MACOSX/raw data/Compounds/Chalcones/DNs(62)/._DN049.pdb
- raw data/Compounds/Chalcones/DNs(62)/DN063.pdb
- __MACOSX/raw data/Compounds/Chalcones/DNs(62)/._DN063.pdb
- raw data/Compounds/Chalcones/DNs(62)/DN077.pdb
- __MACOSX/raw data/Compounds/Chalcones/DNs(62)/._DN077.pdb
- raw data/Compounds/Chalcones/DNs(62)/DN076.pdb
- __MACOSX/raw data/Compounds/Chalcones/DNs(62)/._DN076.pdb
- raw data/Compounds/Chalcones/DNs(62)/DN062.pdb
- __MACOSX/raw data/Compounds/Chalcones/DNs(62)/._DN062.pdb
- raw data/Compounds/Chalcones/DNs(62)/DN039.pdb
- __MACOSX/raw data/Compounds/Chalcones/DNs(62)/._DN039.pdb
- raw data/Compounds/Chalcones/DNs(62)/DN038.pdb
- __MACOSX/raw data/Compounds/Chalcones/DNs(62)/._DN038.pdb
- raw data/Compounds/Chalcones/DNs(62)/DN017.pdb
- __MACOSX/raw data/Compounds/Chalcones/DNs(62)/._DN017.pdb
- raw data/Compounds/Chalcones/DNs(62)/DN016.pdb
- __MACOSX/raw data/Compounds/Chalcones/DNs(62)/._DN016.pdb
- raw data/Compounds/Chalcones/DNs(62)/DN028.pdb
- __MACOSX/raw data/Compounds/Chalcones/DNs(62)/._DN028.pdb
- raw data/Compounds/Chalcones/DNs(62)/DN014.pdb
- __MACOSX/raw data/Compounds/Chalcones/DNs(62)/._DN014.pdb
- raw data/Compounds/Chalcones/DNs(62)/DN015.pdb
- __MACOSX/raw data/Compounds/Chalcones/DNs(62)/._DN015.pdb
- raw data/Compounds/Chalcones/DNs(62)/DN029.pdb
- __MACOSX/raw data/Compounds/Chalcones/DNs(62)/._DN029.pdb
- raw data/Compounds/Chalcones/PP-B(3)/Berberine.pdb
- __MACOSX/raw data/Compounds/Chalcones/PP-B(3)/._Berberine.pdb
- raw data/Compounds/Chalcones/PP-B(3)/PP004.pdb
- __MACOSX/raw data/Compounds/Chalcones/PP-B(3)/._PP004.pdb
- raw data/Compounds/Chalcones/PP-B(3)/Berberubine.pdb
- __MACOSX/raw data/Compounds/Chalcones/PP-B(3)/._Berberubine.pdb
- raw data/Compounds/Chalcones/NSAs(9)/NSA-015.pdb
- __MACOSX/raw data/Compounds/Chalcones/NSAs(9)/._NSA-015.pdb
- raw data/Compounds/Chalcones/NSAs(9)/NSA-002.pdb
- __MACOSX/raw data/Compounds/Chalcones/NSAs(9)/._NSA-002.pdb
- raw data/Compounds/Chalcones/NSAs(9)/NSA-003.pdb
- __MACOSX/raw data/Compounds/Chalcones/NSAs(9)/._NSA-003.pdb
- raw data/Compounds/Chalcones/NSAs(9)/NSA-007.pdb
- __MACOSX/raw data/Compounds/Chalcones/NSAs(9)/._NSA-007.pdb
- raw data/Compounds/Chalcones/NSAs(9)/NSA-013.pdb
- __MACOSX/raw data/Compounds/Chalcones/NSAs(9)/._NSA-013.pdb
- raw data/Compounds/Chalcones/NSAs(9)/NSA-012.pdb
- __MACOSX/raw data/Compounds/Chalcones/NSAs(9)/._NSA-012.pdb
- raw data/Compounds/Chalcones/NSAs(9)/NSA-006.pdb
- __MACOSX/raw data/Compounds/Chalcones/NSAs(9)/._NSA-006.pdb
- raw data/Compounds/Chalcones/NSAs(9)/NSA-010.pdb
- __MACOSX/raw data/Compounds/Chalcones/NSAs(9)/._NSA-010.pdb
- raw data/Compounds/Chalcones/NSAs(9)/NSA-008.pdb
- __MACOSX/raw data/Compounds/Chalcones/NSAs(9)/._NSA-008.pdb
- raw data/Compounds/Chalcones/CHALs(27)/CHAL-022.pdb
- __MACOSX/raw data/Compounds/Chalcones/CHALs(27)/._CHAL-022.pdb
- raw data/Compounds/Chalcones/CHALs(27)/CHAL-023.pdb
- __MACOSX/raw data/Compounds/Chalcones/CHALs(27)/._CHAL-023.pdb
- raw data/Compounds/Chalcones/CHALs(27)/CHAL-009.pdb
- __MACOSX/raw data/Compounds/Chalcones/CHALs(27)/._CHAL-009.pdb
- raw data/Compounds/Chalcones/CHALs(27)/CHAL-021.pdb
- __MACOSX/raw data/Compounds/Chalcones/CHALs(27)/._CHAL-021.pdb
- raw data/Compounds/Chalcones/CHALs(27)/CHAL-020.pdb
- __MACOSX/raw data/Compounds/Chalcones/CHALs(27)/._CHAL-020.pdb
- raw data/Compounds/Chalcones/CHALs(27)/CHAL-008.pdb
- __MACOSX/raw data/Compounds/Chalcones/CHALs(27)/._CHAL-008.pdb
- raw data/Compounds/Chalcones/CHALs(27)/CHAL-024.pdb
- __MACOSX/raw data/Compounds/Chalcones/CHALs(27)/._CHAL-024.pdb
- raw data/Compounds/Chalcones/CHALs(27)/CHAL-018.pdb
- __MACOSX/raw data/Compounds/Chalcones/CHALs(27)/._CHAL-018.pdb
- raw data/Compounds/Chalcones/CHALs(27)/CHAL-019.pdb
- __MACOSX/raw data/Compounds/Chalcones/CHALs(27)/._CHAL-019.pdb
- raw data/Compounds/Chalcones/CHALs(27)/CHAL-025.pdb
- __MACOSX/raw data/Compounds/Chalcones/CHALs(27)/._CHAL-025.pdb
- raw data/Compounds/Chalcones/CHALs(27)/CHAL-027.pdb
- __MACOSX/raw data/Compounds/Chalcones/CHALs(27)/._CHAL-027.pdb
- raw data/Compounds/Chalcones/CHALs(27)/CHAL-026.pdb
- __MACOSX/raw data/Compounds/Chalcones/CHALs(27)/._CHAL-026.pdb
- raw data/Compounds/Chalcones/CHALs(27)/CHAL-003.pdb
- __MACOSX/raw data/Compounds/Chalcones/CHALs(27)/._CHAL-003.pdb
- raw data/Compounds/Chalcones/CHALs(27)/CHAL-017.pdb
- __MACOSX/raw data/Compounds/Chalcones/CHALs(27)/._CHAL-017.pdb
- raw data/Compounds/Chalcones/CHALs(27)/CHAL-016.pdb
- __MACOSX/raw data/Compounds/Chalcones/CHALs(27)/._CHAL-016.pdb
- raw data/Compounds/Chalcones/CHALs(27)/CHAL-002.pdb
- __MACOSX/raw data/Compounds/Chalcones/CHALs(27)/._CHAL-002.pdb
- raw data/Compounds/Chalcones/CHALs(27)/CHAL-014.pdb
- __MACOSX/raw data/Compounds/Chalcones/CHALs(27)/._CHAL-014.pdb
- raw data/Compounds/Chalcones/CHALs(27)/CHAL-001.pdb
- __MACOSX/raw data/Compounds/Chalcones/CHALs(27)/._CHAL-001.pdb
- raw data/Compounds/Chalcones/CHALs(27)/CHAL-015.pdb
- __MACOSX/raw data/Compounds/Chalcones/CHALs(27)/._CHAL-015.pdb
- raw data/Compounds/Chalcones/CHALs(27)/CHAL-011.pdb
- __MACOSX/raw data/Compounds/Chalcones/CHALs(27)/._CHAL-011.pdb
- raw data/Compounds/Chalcones/CHALs(27)/CHAL-005.pdb
- __MACOSX/raw data/Compounds/Chalcones/CHALs(27)/._CHAL-005.pdb
- raw data/Compounds/Chalcones/CHALs(27)/CHAL-004.pdb
- __MACOSX/raw data/Compounds/Chalcones/CHALs(27)/._CHAL-004.pdb
- raw data/Compounds/Chalcones/CHALs(27)/CHAL-010.pdb
- __MACOSX/raw data/Compounds/Chalcones/CHALs(27)/._CHAL-010.pdb
- raw data/Compounds/Chalcones/CHALs(27)/CHAL-006.pdb
- __MACOSX/raw data/Compounds/Chalcones/CHALs(27)/._CHAL-006.pdb
- raw data/Compounds/Chalcones/CHALs(27)/CHAL-012.pdb
- __MACOSX/raw data/Compounds/Chalcones/CHALs(27)/._CHAL-012.pdb
- raw data/Compounds/Chalcones/CHALs(27)/CHAL-013.pdb
- __MACOSX/raw data/Compounds/Chalcones/CHALs(27)/._CHAL-013.pdb
- raw data/Compounds/Chalcones/CHALs(27)/CHAL-007.pdb
- __MACOSX/raw data/Compounds/Chalcones/CHALs(27)/._CHAL-007.pdb
- raw data/Compounds/Chalcones/Cpds(104)/cpd84.pdb
- __MACOSX/raw data/Compounds/Chalcones/Cpds(104)/._cpd84.pdb
- raw data/Compounds/Chalcones/Cpds(104)/cpd90.pdb
- __MACOSX/raw data/Compounds/Chalcones/Cpds(104)/._cpd90.pdb
- raw data/Compounds/Chalcones/Cpds(104)/cpd47.pdb
- __MACOSX/raw data/Compounds/Chalcones/Cpds(104)/._cpd47.pdb
- raw data/Compounds/Chalcones/Cpds(104)/cpd53.pdb
- __MACOSX/raw data/Compounds/Chalcones/Cpds(104)/._cpd53.pdb
- raw data/Compounds/Chalcones/Cpds(104)/cpd52.pdb
- __MACOSX/raw data/Compounds/Chalcones/Cpds(104)/._cpd52.pdb
- raw data/Compounds/Chalcones/Cpds(104)/cpd46.pdb
[truncated: 339 more entries]
