# Supplementary material for: In silico screening of chalcones and flavonoids as potential inhibitors against yellow head virus 3C-like protease
Source: PeerJ. 2023 Apr 24;11:e15086. doi: 10.7717/peerj.15086 (PMC10135407; doi:10.7717/peerj.15086)
Supplement: Supplemental Information 9 — 3d structures of all proteins, ligand compounds, and protein-ligand complexes used in this study. All files provided in PDB format. [file peerj-11-15086-s009.zip › raw data/Complex/3CLpro_NSC122819.pdb]

CRYST1   83.511   72.959   80.400  90.00  90.00  90.00 P 1           1
ATOM      1  N   ARG     1      25.509   3.336  11.908  1.00  0.00
ATOM      2  H1  ARG     1      24.881   3.495  11.127  1.00  0.00
ATOM      3  H2  ARG     1      26.053   2.509  11.699  1.00  0.00
ATOM      4  H3  ARG     1      26.124   4.133  12.003  1.00  0.00
ATOM      5  CA  ARG     1      24.706   3.135  13.120  1.00  0.00
ATOM      6  HA  ARG     1      25.363   2.878  13.950  1.00  0.00
ATOM      7  CB  ARG     1      23.918   4.402  13.500  1.00  0.00
ATOM      8  HB2 ARG     1      23.841   5.078  12.646  1.00  0.00
ATOM      9  HB3 ARG     1      22.903   4.112  13.784  1.00  0.00
ATOM     10  CG  ARG     1      24.553   5.129  14.694  1.00  0.00
ATOM     11  HG2 ARG     1      24.635   4.436  15.533  1.00  0.00
ATOM     12  HG3 ARG     1      25.546   5.493  14.426  1.00  0.00
ATOM     13  CD  ARG     1      23.666   6.308  15.107  1.00  0.00
ATOM     14  HD2 ARG     1      23.638   7.041  14.297  1.00  0.00
ATOM     15  HD3 ARG     1      22.650   5.935  15.270  1.00  0.00
ATOM     16  NE  ARG     1      24.148   6.959  16.341  1.00  0.00
ATOM     17  HE  ARG     1      25.081   6.752  16.651  1.00  0.00
ATOM     18  CZ  ARG     1      23.452   7.809  17.075  1.00  0.00
ATOM     19  NH1 ARG     1      22.232   8.148  16.761  1.00  0.00
ATOM     20 HH11 ARG     1      21.778   7.722  15.967  1.00  0.00
ATOM     21 HH12 ARG     1      21.708   8.796  17.320  1.00  0.00
ATOM     22  NH2 ARG     1      23.976   8.340  18.147  1.00  0.00
ATOM     23 HH21 ARG     1      24.912   8.116  18.434  1.00  0.00
ATOM     24 HH22 ARG     1      23.432   8.983  18.694  1.00  0.00
ATOM     25  C   ARG     1      23.792   1.941  12.894  1.00  0.00
ATOM     26  O   ARG     1      22.995   1.938  11.964  1.00  0.00
ATOM     27  N   VAL     2      23.905   0.956  13.779  1.00  0.00
ATOM     28  H   VAL     2      24.554   1.039  14.546  1.00  0.00
ATOM     29  CA  VAL     2      22.901  -0.094  13.935  1.00  0.00
ATOM     30  HA  VAL     2      22.502  -0.385  12.960  1.00  0.00
ATOM     31  CB  VAL     2      23.517  -1.347  14.586  1.00  0.00
ATOM     32  HB  VAL     2      23.982  -1.074  15.534  1.00  0.00
ATOM     33  CG1 VAL     2      22.442  -2.400  14.852  1.00  0.00
ATOM     34 HG11 VAL     2      21.916  -2.674  13.928  1.00  0.00
ATOM     35 HG12 VAL     2      22.889  -3.310  15.272  1.00  0.00
ATOM     36 HG13 VAL     2      21.698  -2.043  15.577  1.00  0.00
ATOM     37  CG2 VAL     2      24.592  -1.960  13.680  1.00  0.00
ATOM     38 HG21 VAL     2      25.427  -1.269  13.522  1.00  0.00
ATOM     39 HG22 VAL     2      25.001  -2.871  14.137  1.00  0.00
ATOM     40 HG23 VAL     2      24.173  -2.233  12.703  1.00  0.00
ATOM     41  C   VAL     2      21.770   0.489  14.774  1.00  0.00
ATOM     42  O   VAL     2      21.967   0.776  15.960  1.00  0.00
ATOM     43  N   GLU     3      20.606   0.700  14.167  1.00  0.00
ATOM     44  H   GLU     3      20.477   0.432  13.204  1.00  0.00
ATOM     45  CA  GLU     3      19.410   1.095  14.905  1.00  0.00
ATOM     46  HA  GLU     3      19.704   1.631  15.808  1.00  0.00
ATOM     47  CB  GLU     3      18.531   2.077  14.116  1.00  0.00
ATOM     48  HB2 GLU     3      18.272   1.654  13.144  1.00  0.00
ATOM     49  HB3 GLU     3      17.617   2.237  14.689  1.00  0.00
ATOM     50  CG  GLU     3      19.249   3.428  13.931  1.00  0.00
ATOM     51  HG2 GLU     3      19.727   3.704  14.875  1.00  0.00
ATOM     52  HG3 GLU     3      20.042   3.310  13.187  1.00  0.00
ATOM     53  CD  GLU     3      18.325   4.581  13.511  1.00  0.00
ATOM     54  OE1 GLU     3      18.789   5.740  13.645  1.00  0.00
ATOM     55  OE2 GLU     3      17.157   4.314  13.154  1.00  0.00
ATOM     56  C   GLU     3      18.649  -0.148  15.371  1.00  0.00
ATOM     57  O   GLU     3      18.366  -1.068  14.606  1.00  0.00
ATOM     58  N   ASP     4      18.322  -0.177  16.663  1.00  0.00
ATOM     59  H   ASP     4      18.561   0.610  17.240  1.00  0.00
ATOM     60  CA  ASP     4      17.341  -1.118  17.192  1.00  0.00
ATOM     61  HA  ASP     4      17.599  -2.138  16.900  1.00  0.00
ATOM     62  CB  ASP     4      17.361  -1.024  18.726  1.00  0.00
ATOM     63  HB2 ASP     4      18.363  -1.285  19.071  1.00  0.00
ATOM     64  HB3 ASP     4      17.177   0.011  19.015  1.00  0.00
ATOM     65  CG  ASP     4      16.356  -1.917  19.463  1.00  0.00
ATOM     66  OD1 ASP     4      15.564  -2.637  18.811  1.00  0.00
ATOM     67  OD2 ASP     4      16.387  -1.835  20.715  1.00  0.00
ATOM     68  C   ASP     4      15.984  -0.743  16.591  1.00  0.00
ATOM     69  O   ASP     4      15.429   0.304  16.936  1.00  0.00
ATOM     70  N   LEU     5      15.449  -1.571  15.691  1.00  0.00
ATOM     71  H   LEU     5      15.995  -2.359  15.375  1.00  0.00
ATOM     72  CA  LEU     5      14.164  -1.299  15.049  1.00  0.00
ATOM     73  HA  LEU     5      14.245  -0.341  14.548  1.00  0.00
ATOM     74  CB  LEU     5      13.842  -2.391  14.022  1.00  0.00
ATOM     75  HB2 LEU     5      14.053  -3.368  14.459  1.00  0.00
ATOM     76  HB3 LEU     5      12.773  -2.355  13.805  1.00  0.00
ATOM     77  CG  LEU     5      14.597  -2.246  12.689  1.00  0.00
ATOM     78  HG  LEU     5      15.673  -2.299  12.857  1.00  0.00
ATOM     79  CD1 LEU     5      14.179  -3.401  11.801  1.00  0.00
ATOM     80 HD11 LEU     5      13.098  -3.387  11.611  1.00  0.00
ATOM     81 HD12 LEU     5      14.678  -3.353  10.824  1.00  0.00
ATOM     82 HD13 LEU     5      14.435  -4.365  12.255  1.00  0.00
ATOM     83  CD2 LEU     5      14.252  -0.943  11.966  1.00  0.00
ATOM     84 HD21 LEU     5      14.797  -0.099  12.405  1.00  0.00
ATOM     85 HD22 LEU     5      14.535  -0.997  10.906  1.00  0.00
ATOM     86 HD23 LEU     5      13.181  -0.740  12.035  1.00  0.00
ATOM     87  C   LEU     5      13.024  -1.164  16.062  1.00  0.00
ATOM     88  O   LEU     5      12.083  -0.409  15.818  1.00  0.00
ATOM     89  N   ASN     6      13.131  -1.787  17.243  1.00  0.00
ATOM     90  H   ASN     6      13.979  -2.305  17.461  1.00  0.00
ATOM     91  CA  ASN     6      12.141  -1.588  18.302  1.00  0.00
ATOM     92  HA  ASN     6      11.165  -1.766  17.861  1.00  0.00
ATOM     93  CB  ASN     6      12.343  -2.606  19.427  1.00  0.00
ATOM     94  HB2 ASN     6      13.324  -2.474  19.881  1.00  0.00
ATOM     95  HB3 ASN     6      11.597  -2.436  20.203  1.00  0.00
ATOM     96  CG  ASN     6      12.170  -4.026  18.940  1.00  0.00
ATOM     97  OD1 ASN     6      11.141  -4.399  18.403  1.00  0.00
ATOM     98  ND2 ASN     6      13.178  -4.844  19.108  1.00  0.00
ATOM     99 HD21 ASN     6      13.087  -5.771  18.744  1.00  0.00
ATOM    100 HD22 ASN     6      14.070  -4.450  19.390  1.00  0.00
ATOM    101  C   ASN     6      12.155  -0.156  18.862  1.00  0.00
ATOM    102  O   ASN     6      11.150   0.304  19.410  1.00  0.00
ATOM    103  N   LYS     7      13.277   0.556  18.712  1.00  0.00
ATOM    104  H   LYS     7      14.052   0.113  18.227  1.00  0.00
ATOM    105  CA  LYS     7      13.443   1.973  19.063  1.00  0.00
ATOM    106  HA  LYS     7      12.692   2.257  19.801  1.00  0.00
ATOM    107  CB  LYS     7      14.830   2.215  19.669  1.00  0.00
ATOM    108  HB2 LYS     7      15.599   1.938  18.948  1.00  0.00
ATOM    109  HB3 LYS     7      14.942   3.277  19.893  1.00  0.00
ATOM    110  CG  LYS     7      15.023   1.425  20.963  1.00  0.00
ATOM    111  HG2 LYS     7      14.249   1.702  21.680  1.00  0.00
ATOM    112  HG3 LYS     7      14.946   0.358  20.755  1.00  0.00
ATOM    113  CD  LYS     7      16.397   1.729  21.556  1.00  0.00
ATOM    114  HD2 LYS     7      17.166   1.539  20.806  1.00  0.00
ATOM    115  HD3 LYS     7      16.439   2.773  21.871  1.00  0.00
ATOM    116  CE  LYS     7      16.600   0.801  22.748  1.00  0.00
ATOM    117  HE2 LYS     7      15.839   1.018  23.503  1.00  0.00
ATOM    118  HE3 LYS     7      16.450  -0.232  22.403  1.00  0.00
ATOM    119  NZ  LYS     7      17.959   0.950  23.307  1.00  0.00
ATOM    120  HZ1 LYS     7      18.135   1.905  23.583  1.00  0.00
ATOM    121  HZ2 LYS     7      18.072   0.339  24.105  1.00  0.00
ATOM    122  HZ3 LYS     7      18.632   0.665  22.607  1.00  0.00
ATOM    123  C   LYS     7      13.230   2.912  17.881  1.00  0.00
ATOM    124  O   LYS     7      13.279   4.126  18.080  1.00  0.00
ATOM    125  N   HIE     8      12.995   2.390  16.678  1.00  0.00
ATOM    126  H   HIE     8      12.956   1.386  16.572  1.00  0.00
ATOM    127  CA  HIE     8      12.774   3.233  15.514  1.00  0.00
ATOM    128  HA  HIE     8      13.665   3.849  15.409  1.00  0.00
ATOM    129  CB  HIE     8      12.673   2.387  14.242  1.00  0.00
ATOM    130  HB2 HIE     8      13.426   1.597  14.273  1.00  0.00
ATOM    131  HB3 HIE     8      11.691   1.904  14.179  1.00  0.00
ATOM    132  CG  HIE     8      12.935   3.210  13.011  1.00  0.00
ATOM    133  ND1 HIE     8      12.059   4.074  12.399  1.00  0.00
ATOM    134  CE1 HIE     8      12.751   4.756  11.467  1.00  0.00
ATOM    135  HE1 HIE     8      12.231   5.536  10.911  1.00  0.00
ATOM    136  NE2 HIE     8      14.001   4.327  11.398  1.00  0.00
ATOM    137  HE2 HIE     8      14.763   4.737  10.872  1.00  0.00
ATOM    138  CD2 HIE     8      14.146   3.358  12.388  1.00  0.00
ATOM    139  HD2 HIE     8      15.081   2.901  12.694  1.00  0.00
ATOM    140  C   HIE     8      11.516   4.095  15.733  1.00  0.00
ATOM    141  O   HIE     8      10.485   3.563  16.160  1.00  0.00
ATOM    142  N   PRO     9      11.531   5.406  15.421  1.00  0.00
ATOM    143  CD  PRO     9      12.706   6.188  15.056  1.00  0.00
ATOM    144  HD2 PRO     9      12.969   6.035  14.003  1.00  0.00
ATOM    145  HD3 PRO     9      13.581   5.954  15.676  1.00  0.00
ATOM    146  CG  PRO     9      12.323   7.644  15.296  1.00  0.00
ATOM    147  HG2 PRO     9      12.843   8.330  14.615  1.00  0.00
ATOM    148  HG3 PRO     9      12.557   7.928  16.331  1.00  0.00
ATOM    149  CB  PRO     9      10.810   7.644  15.084  1.00  0.00
ATOM    150  HB2 PRO     9      10.586   7.703  14.010  1.00  0.00
ATOM    151  HB3 PRO     9      10.313   8.476  15.598  1.00  0.00
ATOM    152  CA  PRO     9      10.379   6.287  15.641  1.00  0.00
ATOM    153  HA  PRO     9      10.226   6.378  16.718  1.00  0.00
ATOM    154  C   PRO     9       9.065   5.813  14.998  1.00  0.00
ATOM    155  O   PRO     9       7.991   6.113  15.521  1.00  0.00
ATOM    156  N   TYR    10       9.138   5.043  13.902  1.00  0.00
ATOM    157  H   TYR    10      10.052   4.842  13.508  1.00  0.00
ATOM    158  CA  TYR    10       7.965   4.446  13.243  1.00  0.00
ATOM    159  HA  TYR    10       7.155   5.154  13.378  1.00  0.00
ATOM    160  CB  TYR    10       8.155   4.250  11.733  1.00  0.00
ATOM    161  HB2 TYR    10       8.903   3.468  11.556  1.00  0.00
ATOM    162  HB3 TYR    10       7.218   3.873  11.314  1.00  0.00
ATOM    163  CG  TYR    10       8.524   5.502  10.988  1.00  0.00
ATOM    164  CD1 TYR    10       7.571   6.479  10.658  1.00  0.00
ATOM    165  HD1 TYR    10       6.517   6.313  10.826  1.00  0.00
ATOM    166  CE1 TYR    10       8.005   7.665  10.044  1.00  0.00
ATOM    167  HE1 TYR    10       7.310   8.408   9.738  1.00  0.00
ATOM    168  CZ  TYR    10       9.372   7.899   9.825  1.00  0.00
ATOM    169  OH  TYR    10       9.825   9.059   9.317  1.00  0.00
ATOM    170  HH  TYR    10       9.134   9.506   8.757  1.00  0.00
ATOM    171  CE2 TYR    10      10.305   6.902  10.111  1.00  0.00
ATOM    172  HE2 TYR    10      11.335   7.081   9.857  1.00  0.00
ATOM    173  CD2 TYR    10       9.852   5.676  10.608  1.00  0.00
ATOM    174  HD2 TYR    10      10.463   4.801  10.654  1.00  0.00
ATOM    175  C   TYR    10       7.486   3.123  13.846  1.00  0.00
ATOM    176  O   TYR    10       6.404   2.667  13.486  1.00  0.00
ATOM    177  N   ASN    11       8.219   2.514  14.782  1.00  0.00
ATOM    178  H   ASN    11       9.095   2.931  15.082  1.00  0.00
ATOM    179  CA  ASN    11       7.811   1.255  15.413  1.00  0.00
ATOM    180  HA  ASN    11       7.710   0.498  14.634  1.00  0.00
ATOM    181  CB  ASN    11       8.922   0.818  16.382  1.00  0.00
ATOM    182  HB2 ASN    11       9.889   0.915  15.891  1.00  0.00
ATOM    183  HB3 ASN    11       8.928   1.459  17.263  1.00  0.00
ATOM    184  CG  ASN    11       8.788  -0.635  16.797  1.00  0.00
ATOM    185  OD1 ASN    11       8.674  -1.530  15.981  1.00  0.00
ATOM    186  ND2 ASN    11       8.818  -0.934  18.072  1.00  0.00
ATOM    187 HD21 ASN    11       8.784  -1.912  18.297  1.00  0.00
ATOM    188 HD22 ASN    11       9.165  -0.252  18.732  1.00  0.00
ATOM    189  C   ASN    11       6.442   1.389  16.107  1.00  0.00
ATOM    190  O   ASN    11       5.635   0.464  16.090  1.00  0.00
ATOM    191  N   LYS    12       6.121   2.591  16.611  1.00  0.00
ATOM    192  H   LYS    12       6.836   3.305  16.583  1.00  0.00
ATOM    193  CA  LYS    12       4.803   2.925  17.175  1.00  0.00
ATOM    194  HA  LYS    12       4.585   2.204  17.965  1.00  0.00
ATOM    195  CB  LYS    12       4.852   4.324  17.810  1.00  0.00
ATOM    196  HB2 LYS    12       3.965   4.464  18.431  1.00  0.00
ATOM    197  HB3 LYS    12       5.733   4.398  18.450  1.00  0.00
ATOM    198  CG  LYS    12       4.888   5.428  16.745  1.00  0.00
ATOM    199  HG2 LYS    12       5.692   5.225  16.040  1.00  0.00
ATOM    200  HG3 LYS    12       3.945   5.431  16.196  1.00  0.00
ATOM    201  CD  LYS    12       5.085   6.813  17.361  1.00  0.00
ATOM    202  HD2 LYS    12       4.252   7.038  18.030  1.00  0.00
ATOM    203  HD3 LYS    12       6.032   6.855  17.902  1.00  0.00
ATOM    204  CE  LYS    12       5.105   7.776  16.181  1.00  0.00
ATOM    205  HE2 LYS    12       6.009   7.584  15.593  1.00  0.00
ATOM    206  HE3 LYS    12       4.244   7.543  15.556  1.00  0.00
ATOM    207  NZ  LYS    12       5.035   9.193  16.580  1.00  0.00
ATOM    208  HZ1 LYS    12       5.790   9.436  17.204  1.00  0.00
ATOM    209  HZ2 LYS    12       5.121   9.763  15.741  1.00  0.00
ATOM    210  HZ3 LYS    12       4.141   9.391  17.006  1.00  0.00
ATOM    211  C   LYS    12       3.639   2.824  16.177  1.00  0.00
ATOM    212  O   LYS    12       2.497   2.777  16.608  1.00  0.00
ATOM    213  N   TYR    13       3.903   2.829  14.869  1.00  0.00
ATOM    214  H   TYR    13       4.866   2.871  14.563  1.00  0.00
ATOM    215  CA  TYR    13       2.875   2.662  13.836  1.00  0.00
ATOM    216  HA  TYR    13       1.911   2.999  14.225  1.00  0.00
ATOM    217  CB  TYR    13       3.188   3.525  12.607  1.00  0.00
ATOM    218  HB2 TYR    13       4.119   3.175  12.144  1.00  0.00
ATOM    219  HB3 TYR    13       2.403   3.369  11.857  1.00  0.00
ATOM    220  CG  TYR    13       3.277   5.012  12.897  1.00  0.00
ATOM    221  CD1 TYR    13       2.131   5.724  13.294  1.00  0.00
ATOM    222  HD1 TYR    13       1.184   5.213  13.402  1.00  0.00
ATOM    223  CE1 TYR    13       2.212   7.104  13.550  1.00  0.00
ATOM    224  HE1 TYR    13       1.336   7.658  13.851  1.00  0.00
ATOM    225  CZ  TYR    13       3.450   7.769  13.435  1.00  0.00
ATOM    226  OH  TYR    13       3.521   9.082  13.790  1.00  0.00
ATOM    227  HH  TYR    13       3.796   9.618  13.018  1.00  0.00
ATOM    228  CE2 TYR    13       4.606   7.054  13.051  1.00  0.00
ATOM    229  HE2 TYR    13       5.559   7.557  12.969  1.00  0.00
ATOM    230  CD2 TYR    13       4.502   5.681  12.755  1.00  0.00
ATOM    231  HD2 TYR    13       5.342   5.127  12.379  1.00  0.00
ATOM    232  C   TYR    13       2.674   1.198  13.441  1.00  0.00
ATOM    233  O   TYR    13       1.694   0.891  12.774  1.00  0.00
ATOM    234  N   ARG    14       3.525   0.262  13.883  1.00  0.00
ATOM    235  H   ARG    14       4.315   0.541  14.454  1.00  0.00
ATOM    236  CA  ARG    14       3.304  -1.171  13.621  1.00  0.00
ATOM    237  HA  ARG    14       3.175  -1.327  12.548  1.00  0.00
ATOM    238  CB  ARG    14       4.491  -2.011  14.085  1.00  0.00
ATOM    239  HB2 ARG    14       4.689  -1.806  15.138  1.00  0.00
ATOM    240  HB3 ARG    14       4.232  -3.067  13.985  1.00  0.00
ATOM    241  CG  ARG    14       5.739  -1.734  13.243  1.00  0.00
ATOM    242  HG2 ARG    14       5.565  -1.987  12.201  1.00  0.00
ATOM    243  HG3 ARG    14       5.992  -0.675  13.306  1.00  0.00
ATOM    244  CD  ARG    14       6.904  -2.541  13.798  1.00  0.00
ATOM    245  HD2 ARG    14       7.836  -2.165  13.368  1.00  0.00
ATOM    246  HD3 ARG    14       6.888  -2.375  14.869  1.00  0.00
ATOM    247  NE  ARG    14       6.806  -3.996  13.598  1.00  0.00
ATOM    248  HE  ARG    14       6.039  -4.376  13.057  1.00  0.00
ATOM    249  CZ  ARG    14       7.705  -4.860  14.034  1.00  0.00
ATOM    250  NH1 ARG    14       8.766  -4.480  14.690  1.00  0.00
ATOM    251 HH11 ARG    14       8.888  -3.496  14.897  1.00  0.00
ATOM    252 HH12 ARG    14       9.458  -5.152  14.964  1.00  0.00
ATOM    253  NH2 ARG    14       7.563  -6.132  13.842  1.00  0.00
ATOM    254 HH21 ARG    14       6.726  -6.433  13.352  1.00  0.00
ATOM    255 HH22 ARG    14       8.335  -6.762  13.961  1.00  0.00
ATOM    256  C   ARG    14       2.035  -1.689  14.284  1.00  0.00
ATOM    257  O   ARG    14       1.377  -2.552  13.725  1.00  0.00
ATOM    258  N   SER    15       1.630  -1.105  15.415  1.00  0.00
ATOM    259  H   SER    15       2.192  -0.360  15.801  1.00  0.00
ATOM    260  CA  SER    15       0.339  -1.404  16.051  1.00  0.00
ATOM    261  HA  SER    15       0.263  -2.483  16.193  1.00  0.00
ATOM    262  CB  SER    15       0.263  -0.735  17.423  1.00  0.00
ATOM    263  HB2 SER    15      -0.697  -0.947  17.896  1.00  0.00
ATOM    264  HB3 SER    15       1.053  -1.143  18.056  1.00  0.00
ATOM    265  OG  SER    15       0.443   0.664  17.318  1.00  0.00
ATOM    266  HG  SER    15       0.687   1.056  18.176  1.00  0.00
ATOM    267  C   SER    15      -0.873  -0.969  15.225  1.00  0.00
ATOM    268  O   SER    15      -1.999  -1.329  15.565  1.00  0.00
ATOM    269  N   ASN    16      -0.671  -0.163  14.180  1.00  0.00
ATOM    270  H   ASN    16       0.250   0.228  14.024  1.00  0.00
ATOM    271  CA  ASN    16      -1.711   0.153  13.215  1.00  0.00
ATOM    272  HA  ASN    16      -2.686   0.140  13.702  1.00  0.00
ATOM    273  CB  ASN    16      -1.500   1.566  12.651  1.00  0.00
ATOM    274  HB2 ASN    16      -0.500   1.690  12.252  1.00  0.00
ATOM    275  HB3 ASN    16      -2.179   1.696  11.810  1.00  0.00
ATOM    276  CG  ASN    16      -1.766   2.667  13.659  1.00  0.00
ATOM    277  OD1 ASN    16      -1.199   2.742  14.742  1.00  0.00
ATOM    278  ND2 ASN    16      -2.661   3.554  13.310  1.00  0.00
ATOM    279 HD21 ASN    16      -2.862   4.338  13.911  1.00  0.00
ATOM    280 HD22 ASN    16      -3.147   3.458  12.425  1.00  0.00
ATOM    281  C   ASN    16      -1.768  -0.884  12.092  1.00  0.00
ATOM    282  O   ASN    16      -2.794  -0.963  11.436  1.00  0.00
ATOM    283  N   ILE    17      -0.720  -1.672  11.854  1.00  0.00
ATOM    284  H   ILE    17       0.077  -1.649  12.478  1.00  0.00
ATOM    285  CA  ILE    17      -0.710  -2.668  10.783  1.00  0.00
ATOM    286  HA  ILE    17      -1.297  -2.280   9.953  1.00  0.00
ATOM    287  CB  ILE    17       0.717  -2.903  10.240  1.00  0.00
ATOM    288  HB  ILE    17       1.303  -3.398  11.016  1.00  0.00
ATOM    289  CG2 ILE    17       0.680  -3.830   9.012  1.00  0.00
ATOM    290 HG21 ILE    17      -0.020  -3.459   8.255  1.00  0.00
ATOM    291 HG22 ILE    17       1.669  -3.903   8.549  1.00  0.00
ATOM    292 HG23 ILE    17       0.366  -4.843   9.291  1.00  0.00
ATOM    293  CG1 ILE    17       1.452  -1.590   9.871  1.00  0.00
ATOM    294 HG12 ILE    17       1.598  -0.994  10.771  1.00  0.00
ATOM    295 HG13 ILE    17       2.445  -1.842   9.497  1.00  0.00
ATOM    296  CD1 ILE    17       0.754  -0.709   8.823  1.00  0.00
ATOM    297 HD11 ILE    17      -0.207  -0.336   9.196  1.00  0.00
ATOM    298 HD12 ILE    17       1.384   0.159   8.594  1.00  0.00
ATOM    299 HD13 ILE    17       0.584  -1.252   7.886  1.00  0.00
ATOM    300  C   ILE    17      -1.384  -3.954  11.272  1.00  0.00
ATOM    301  O   ILE    17      -1.183  -4.389  12.406  1.00  0.00
ATOM    302  N   VAL    18      -2.192  -4.555  10.406  1.00  0.00
ATOM    303  H   VAL    18      -2.268  -4.152   9.477  1.00  0.00
ATOM    304  CA  VAL    18      -2.860  -5.844  10.628  1.00  0.00
ATOM    305  HA  VAL    18      -2.434  -6.335  11.504  1.00  0.00
ATOM    306  CB  VAL    18      -4.372  -5.671  10.874  1.00  0.00
ATOM    307  HB  VAL    18      -4.806  -6.649  11.071  1.00  0.00
ATOM    308  CG1 VAL    18      -4.625  -4.791  12.104  1.00  0.00
ATOM    309 HG11 VAL    18      -4.322  -3.755  11.912  1.00  0.00
ATOM    310 HG12 VAL    18      -5.687  -4.802  12.379  1.00  0.00
ATOM    311 HG13 VAL    18      -4.035  -5.154  12.952  1.00  0.00
ATOM    312  CG2 VAL    18      -5.130  -5.073   9.686  1.00  0.00
ATOM    313 HG21 VAL    18      -4.954  -5.649   8.769  1.00  0.00
ATOM    314 HG22 VAL    18      -6.205  -5.108   9.889  1.00  0.00
ATOM    315 HG23 VAL    18      -4.838  -4.031   9.510  1.00  0.00
ATOM    316  C   VAL    18      -2.594  -6.762   9.443  1.00  0.00
ATOM    317  O   VAL    18      -2.245  -6.285   8.363  1.00  0.00
ATOM    318  N   ARG    19      -2.780  -8.070   9.609  1.00  0.00
ATOM    319  H   ARG    19      -3.090  -8.410  10.516  1.00  0.00
ATOM    320  CA  ARG    19      -2.836  -8.988   8.462  1.00  0.00
ATOM    321  HA  ARG    19      -2.320  -8.552   7.609  1.00  0.00
ATOM    322  CB  ARG    19      -2.159 -10.332   8.757  1.00  0.00
ATOM    323  HB2 ARG    19      -2.672 -10.795   9.585  1.00  0.00
ATOM    324  HB3 ARG    19      -2.283 -10.989   7.894  1.00  0.00
ATOM    325  CG  ARG    19      -0.669 -10.248   9.112  1.00  0.00
ATOM    326  HG2 ARG    19      -0.536  -9.584   9.967  1.00  0.00
ATOM    327  HG3 ARG    19      -0.318 -11.240   9.401  1.00  0.00
ATOM    328  CD  ARG    19       0.186  -9.741   7.949  1.00  0.00
ATOM    329  HD2 ARG    19      -0.174  -8.761   7.643  1.00  0.00
ATOM    330  HD3 ARG    19       1.209  -9.614   8.310  1.00  0.00
ATOM    331  NE  ARG    19       0.209 -10.674   6.800  1.00  0.00
ATOM    332  HE  ARG    19      -0.095 -11.627   6.937  1.00  0.00
ATOM    333  CZ  ARG    19       0.654 -10.379   5.593  1.00  0.00
ATOM    334  NH1 ARG    19       1.100  -9.199   5.299  1.00  0.00
ATOM    335 HH11 ARG    19       1.051  -8.472   6.001  1.00  0.00
ATOM    336 HH12 ARG    19       1.357  -8.962   4.353  1.00  0.00
ATOM    337  NH2 ARG    19       0.684 -11.254   4.645  1.00  0.00
ATOM    338 HH21 ARG    19       0.434 -12.219   4.859  1.00  0.00
ATOM    339 HH22 ARG    19       0.857 -11.030   3.684  1.00  0.00
ATOM    340  C   ARG    19      -4.281  -9.182   8.042  1.00  0.00
ATOM    341  O   ARG    19      -5.144  -9.369   8.899  1.00  0.00
ATOM    342  N   VAL    20      -4.523  -9.154   6.739  1.00  0.00
ATOM    343  H   VAL    20      -3.734  -9.002   6.118  1.00  0.00
ATOM    344  CA  VAL    20      -5.824  -9.419   6.126  1.00  0.00
ATOM    345  HA  VAL    20      -6.546  -9.663   6.901  1.00  0.00
ATOM    346  CB  VAL    20      -6.369  -8.202   5.359  1.00  0.00
ATOM    347  HB  VAL    20      -5.747  -8.012   4.491  1.00  0.00
ATOM    348  CG1 VAL    20      -7.796  -8.460   4.862  1.00  0.00
ATOM    349 HG11 VAL    20      -8.466  -8.702   5.693  1.00  0.00
ATOM    350 HG12 VAL    20      -8.192  -7.578   4.343  1.00  0.00
ATOM    351 HG13 VAL    20      -7.819  -9.297   4.155  1.00  0.00
ATOM    352  CG2 VAL    20      -6.353  -6.949   6.243  1.00  0.00
ATOM    353 HG21 VAL    20      -5.326  -6.601   6.391  1.00  0.00
ATOM    354 HG22 VAL    20      -6.925  -6.139   5.786  1.00  0.00
ATOM    355 HG23 VAL    20      -6.782  -7.151   7.229  1.00  0.00
ATOM    356  C   VAL    20      -5.673 -10.617   5.208  1.00  0.00
ATOM    357  O   VAL    20      -4.802 -10.633   4.343  1.00  0.00
ATOM    358  N   TYR    21      -6.523 -11.607   5.417  1.00  0.00
ATOM    359  H   TYR    21      -7.215 -11.481   6.143  1.00  0.00
ATOM    360  CA  TYR    21      -6.598 -12.843   4.660  1.00  0.00
ATOM    361  HA  TYR    21      -5.747 -12.925   3.991  1.00  0.00
ATOM    362  CB  TYR    21      -6.571 -14.044   5.615  1.00  0.00
ATOM    363  HB2 TYR    21      -7.464 -14.004   6.235  1.00  0.00
ATOM    364  HB3 TYR    21      -6.654 -14.966   5.025  1.00  0.00
ATOM    365  CG  TYR    21      -5.362 -14.135   6.524  1.00  0.00
ATOM    366  CD1 TYR    21      -4.295 -14.981   6.175  1.00  0.00
ATOM    367  HD1 TYR    21      -4.363 -15.584   5.279  1.00  0.00
ATOM    368  CE1 TYR    21      -3.118 -14.998   6.945  1.00  0.00
ATOM    369  HE1 TYR    21      -2.272 -15.592   6.630  1.00  0.00
ATOM    370  CZ  TYR    21      -3.028 -14.198   8.103  1.00  0.00
ATOM    371  OH  TYR    21      -1.879 -14.170   8.822  1.00  0.00
ATOM    372  HH  TYR    21      -1.131 -14.516   8.297  1.00  0.00
ATOM    373  CE2 TYR    21      -4.127 -13.413   8.496  1.00  0.00
ATOM    374  HE2 TYR    21      -4.047 -12.794   9.370  1.00  0.00
ATOM    375  CD2 TYR    21      -5.290 -13.373   7.707  1.00  0.00
ATOM    376  HD2 TYR    21      -6.103 -12.723   7.989  1.00  0.00
ATOM    377  C   TYR    21      -7.896 -12.832   3.859  1.00  0.00
ATOM    378  O   TYR    21      -8.962 -12.567   4.415  1.00  0.00
ATOM    379  N   GLY    22      -7.815 -13.152   2.576  1.00  0.00
ATOM    380  H   GLY    22      -6.905 -13.408   2.193  1.00  0.00
ATOM    381  CA  GLY    22      -8.973 -13.330   1.709  1.00  0.00
ATOM    382  HA2 GLY    22      -9.808 -13.749   2.274  1.00  0.00
ATOM    383  HA3 GLY    22      -9.306 -12.381   1.303  1.00  0.00
ATOM    384  C   GLY    22      -8.661 -14.306   0.583  1.00  0.00
ATOM    385  O   GLY    22      -7.861 -15.224   0.751  1.00  0.00
ATOM    386  N   GLU    23      -9.301 -14.118  -0.564  1.00  0.00
ATOM    387  H   GLU    23      -9.900 -13.313  -0.660  1.00  0.00
ATOM    388  CA  GLU    23      -9.271 -15.075  -1.677  1.00  0.00
ATOM    389  HA  GLU    23      -9.585 -16.059  -1.323  1.00  0.00
ATOM    390  CB  GLU    23     -10.257 -14.618  -2.759  1.00  0.00
ATOM    391  HB2 GLU    23      -9.949 -13.636  -3.111  1.00  0.00
ATOM    392  HB3 GLU    23     -10.215 -15.313  -3.598  1.00  0.00
ATOM    393  CG  GLU    23     -11.701 -14.558  -2.234  1.00  0.00
ATOM    394  HG2 GLU    23     -12.029 -15.570  -1.988  1.00  0.00
ATOM    395  HG3 GLU    23     -11.735 -13.963  -1.319  1.00  0.00
ATOM    396  CD  GLU    23     -12.683 -13.929  -3.226  1.00  0.00
ATOM    397  OE1 GLU    23     -13.868 -13.805  -2.842  1.00  0.00
ATOM    398  OE2 GLU    23     -12.279 -13.515  -4.339  1.00  0.00
ATOM    399  C   GLU    23      -7.869 -15.241  -2.273  1.00  0.00
ATOM    400  O   GLU    23      -7.433 -16.364  -2.521  1.00  0.00
ATOM    401  N   ARG    24      -7.120 -14.138  -2.418  1.00  0.00
ATOM    402  H   ARG    24      -7.559 -13.251  -2.189  1.00  0.00
ATOM    403  CA  ARG    24      -5.763 -14.134  -2.996  1.00  0.00
ATOM    404  HA  ARG    24      -5.721 -14.933  -3.742  1.00  0.00
ATOM    405  CB  ARG    24      -5.484 -12.807  -3.716  1.00  0.00
ATOM    406  HB2 ARG    24      -5.582 -11.984  -3.016  1.00  0.00
ATOM    407  HB3 ARG    24      -4.477 -12.830  -4.136  1.00  0.00
ATOM    408  CG  ARG    24      -6.494 -12.588  -4.841  1.00  0.00
ATOM    409  HG2 ARG    24      -6.694 -13.543  -5.305  1.00  0.00
ATOM    410  HG3 ARG    24      -7.425 -12.222  -4.412  1.00  0.00
ATOM    411  CD  ARG    24      -5.990 -11.585  -5.880  1.00  0.00
ATOM    412  HD2 ARG    24      -6.803 -10.908  -6.139  1.00  0.00
ATOM    413  HD3 ARG    24      -5.176 -11.005  -5.448  1.00  0.00
ATOM    414  NE  ARG    24      -5.515 -12.239  -7.106  1.00  0.00
ATOM    415  HE  ARG    24      -5.929 -13.157  -7.292  1.00  0.00
ATOM    416  CZ  ARG    24      -4.808 -11.640  -8.047  1.00  0.00
ATOM    417  NH1 ARG    24      -4.492 -10.375  -7.965  1.00  0.00
ATOM    418 HH11 ARG    24      -4.810  -9.871  -7.157  1.00  0.00
ATOM    419 HH12 ARG    24      -3.835  -9.948  -8.589  1.00  0.00
ATOM    420  NH2 ARG    24      -4.419 -12.298  -9.100  1.00  0.00
ATOM    421 HH21 ARG    24      -4.724 -13.255  -9.176  1.00  0.00
ATOM    422 HH22 ARG    24      -3.998 -11.809  -9.866  1.00  0.00
ATOM    423  C   ARG    24      -4.649 -14.483  -2.010  1.00  0.00
ATOM    424  O   ARG    24      -3.473 -14.353  -2.348  1.00  0.00
ATOM    425  N   GLY    25      -4.995 -14.914  -0.800  1.00  0.00
ATOM    426  H   GLY    25      -5.979 -15.010  -0.587  1.00  0.00
ATOM    427  CA  GLY    25      -4.036 -15.179   0.270  1.00  0.00
ATOM    428  HA2 GLY    25      -4.318 -16.102   0.776  1.00  0.00
ATOM    429  HA3 GLY    25      -3.028 -15.318  -0.127  1.00  0.00
ATOM    430  C   GLY    25      -4.027 -14.066   1.307  1.00  0.00
ATOM    431  O   GLY    25      -5.093 -13.653   1.763  1.00  0.00
ATOM    432  N   ASP    26      -2.842 -13.619   1.725  1.00  0.00
ATOM    433  H   ASP    26      -1.986 -14.039   1.371  1.00  0.00
ATOM    434  CA  ASP    26      -2.690 -12.685   2.835  1.00  0.00
ATOM    435  HA  ASP    26      -3.671 -12.293   3.071  1.00  0.00
ATOM    436  CB  ASP    26      -2.242 -13.435   4.090  1.00  0.00
ATOM    437  HB2 ASP    26      -2.395 -12.785   4.955  1.00  0.00
ATOM    438  HB3 ASP    26      -2.890 -14.299   4.188  1.00  0.00
ATOM    439  CG  ASP    26      -0.803 -13.951   4.090  1.00  0.00
ATOM    440  OD1 ASP    26      -0.381 -14.588   3.104  1.00  0.00
ATOM    441  OD2 ASP    26      -0.132 -13.728   5.128  1.00  0.00
ATOM    442  C   ASP    26      -1.814 -11.474   2.519  1.00  0.00
ATOM    443  O   ASP    26      -0.734 -11.557   1.938  1.00  0.00
ATOM    444  N   LEU    27      -2.282 -10.314   2.962  1.00  0.00
ATOM    445  H   LEU    27      -3.146 -10.318   3.495  1.00  0.00
ATOM    446  CA  LEU    27      -1.624  -9.030   2.777  1.00  0.00
ATOM    447  HA  LEU    27      -0.563  -9.199   2.616  1.00  0.00
ATOM    448  CB  LEU    27      -2.175  -8.380   1.497  1.00  0.00
ATOM    449  HB2 LEU    27      -1.655  -7.441   1.327  1.00  0.00
ATOM    450  HB3 LEU    27      -1.885  -9.042   0.688  1.00  0.00
ATOM    451  CG  LEU    27      -3.691  -8.127   1.422  1.00  0.00
ATOM    452  HG  LEU    27      -4.226  -9.029   1.687  1.00  0.00
ATOM    453  CD1 LEU    27      -4.140  -7.013   2.342  1.00  0.00
ATOM    454 HD11 LEU    27      -3.482  -6.166   2.157  1.00  0.00
ATOM    455 HD12 LEU    27      -5.187  -6.750   2.152  1.00  0.00
ATOM    456 HD13 LEU    27      -4.045  -7.301   3.389  1.00  0.00
ATOM    457  CD2 LEU    27      -4.007  -7.692  -0.011  1.00  0.00
ATOM    458 HD21 LEU    27      -3.227  -8.012  -0.703  1.00  0.00
ATOM    459 HD22 LEU    27      -4.954  -8.063  -0.369  1.00  0.00
ATOM    460 HD23 LEU    27      -4.006  -6.609  -0.061  1.00  0.00
ATOM    461  C   LEU    27      -1.714  -8.182   4.050  1.00  0.00
ATOM    462  O   LEU    27      -2.281  -8.604   5.060  1.00  0.00
ATOM    463  N   ASN    28      -1.127  -6.990   4.030  1.00  0.00
ATOM    464  H   ASN    28      -0.707  -6.659   3.167  1.00  0.00
ATOM    465  CA  ASN    28      -1.258  -6.040   5.127  1.00  0.00
ATOM    466  HA  ASN    28      -1.359  -6.593   6.061  1.00  0.00
ATOM    467  CB  ASN    28       0.022  -5.194   5.252  1.00  0.00
ATOM    468  HB2 ASN    28       0.268  -4.751   4.290  1.00  0.00
ATOM    469  HB3 ASN    28      -0.146  -4.385   5.961  1.00  0.00
ATOM    470  CG  ASN    28       1.192  -6.016   5.760  1.00  0.00
ATOM    471  OD1 ASN    28       1.089  -6.802   6.688  1.00  0.00
ATOM    472  ND2 ASN    28       2.363  -5.888   5.193  1.00  0.00
ATOM    473 HD21 ASN    28       3.091  -6.515   5.484  1.00  0.00
ATOM    474 HD22 ASN    28       2.541  -5.104   4.581  1.00  0.00
ATOM    475  C   ASN    28      -2.531  -5.194   4.981  1.00  0.00
ATOM    476  O   ASN    28      -2.894  -4.728   3.910  1.00  0.00
ATOM    477  N   GLY    29      -3.195  -4.936   6.094  1.00  0.00
ATOM    478  H   GLY    29      -2.815  -5.320   6.952  1.00  0.00
ATOM    479  CA  GLY    29      -4.121  -3.823   6.242  1.00  0.00
ATOM    480  HA2 GLY    29      -4.308  -3.321   5.292  1.00  0.00
ATOM    481  HA3 GLY    29      -5.072  -4.177   6.635  1.00  0.00
ATOM    482  C   GLY    29      -3.540  -2.815   7.221  1.00  0.00
ATOM    483  O   GLY    29      -2.559  -3.092   7.917  1.00  0.00
ATOM    484  N   PHE    30      -4.167  -1.653   7.324  1.00  0.00
ATOM    485  H   PHE    30      -4.963  -1.468   6.724  1.00  0.00
ATOM    486  CA  PHE    30      -3.827  -0.687   8.355  1.00  0.00
ATOM    487  HA  PHE    30      -3.296  -1.209   9.142  1.00  0.00
ATOM    488  CB  PHE    30      -2.867   0.374   7.814  1.00  0.00
ATOM    489  HB2 PHE    30      -2.495   0.971   8.657  1.00  0.00
ATOM    490  HB3 PHE    30      -1.986  -0.120   7.384  1.00  0.00
ATOM    491  CG  PHE    30      -3.472   1.305   6.785  1.00  0.00
ATOM    492  CD1 PHE    30      -3.311   1.045   5.412  1.00  0.00
ATOM    493  HD1 PHE    30      -2.747   0.183   5.085  1.00  0.00
ATOM    494  CE1 PHE    30      -3.838   1.941   4.464  1.00  0.00
ATOM    495  HE1 PHE    30      -3.659   1.788   3.413  1.00  0.00
ATOM    496  CZ  PHE    30      -4.558   3.072   4.883  1.00  0.00
ATOM    497  HZ  PHE    30      -4.962   3.758   4.153  1.00  0.00
ATOM    498  CE2 PHE    30      -4.739   3.319   6.254  1.00  0.00
ATOM    499  HE2 PHE    30      -5.306   4.175   6.582  1.00  0.00
ATOM    500  CD2 PHE    30      -4.186   2.444   7.204  1.00  0.00
ATOM    501  HD2 PHE    30      -4.321   2.643   8.257  1.00  0.00
ATOM    502  C   PHE    30      -5.065  -0.081   9.005  1.00  0.00
ATOM    503  O   PHE    30      -6.117   0.094   8.398  1.00  0.00
ATOM    504  N   LEU    31      -4.911   0.271  10.270  1.00  0.00
ATOM    505  H   LEU    31      -4.014   0.070  10.695  1.00  0.00
ATOM    506  CA  LEU    31      -5.902   0.927  11.096  1.00  0.00
ATOM    507  HA  LEU    31      -6.882   0.788  10.654  1.00  0.00
ATOM    508  CB  LEU    31      -5.897   0.295  12.496  1.00  0.00
ATOM    509  HB2 LEU    31      -4.931   0.499  12.958  1.00  0.00
ATOM    510  HB3 LEU    31      -6.674   0.783  13.085  1.00  0.00
ATOM    511  CG  LEU    31      -6.148  -1.223  12.528  1.00  0.00
ATOM    512  HG  LEU    31      -5.418  -1.740  11.909  1.00  0.00
ATOM    513  CD1 LEU    31      -6.004  -1.733  13.960  1.00  0.00
ATOM    514 HD11 LEU    31      -6.701  -1.210  14.629  1.00  0.00
ATOM    515 HD12 LEU    31      -6.228  -2.806  13.990  1.00  0.00
ATOM    516 HD13 LEU    31      -4.972  -1.572  14.291  1.00  0.00
ATOM    517  CD2 LEU    31      -7.542  -1.548  12.014  1.00  0.00
ATOM    518 HD21 LEU    31      -7.588  -1.357  10.941  1.00  0.00
ATOM    519 HD22 LEU    31      -7.785  -2.603  12.167  1.00  0.00
ATOM    520 HD23 LEU    31      -8.293  -0.919  12.500  1.00  0.00
ATOM    521  C   LEU    31      -5.604   2.423  11.157  1.00  0.00
ATOM    522  O   LEU    31      -4.448   2.829  11.297  1.00  0.00
ATOM    523  N   SER    32      -6.642   3.250  11.112  1.00  0.00
ATOM    524  H   SER    32      -7.570   2.844  11.011  1.00  0.00
ATOM    525  CA  SER    32      -6.543   4.679  11.413  1.00  0.00
ATOM    526  HA  SER    32      -5.690   4.860  12.070  1.00  0.00
ATOM    527  CB  SER    32      -6.333   5.492  10.136  1.00  0.00
ATOM    528  HB2 SER    32      -5.485   5.095   9.580  1.00  0.00
ATOM    529  HB3 SER    32      -7.218   5.444   9.507  1.00  0.00
ATOM    530  OG  SER    32      -6.078   6.844  10.477  1.00  0.00
ATOM    531  HG  SER    32      -6.137   7.400   9.670  1.00  0.00
ATOM    532  C   SER    32      -7.805   5.130  12.133  1.00  0.00
ATOM    533  O   SER    32      -8.898   5.109  11.559  1.00  0.00
ATOM    534  N   GLY    33      -7.667   5.503  13.407  1.00  0.00
ATOM    535  H   GLY    33      -6.757   5.461  13.844  1.00  0.00
ATOM    536  CA  GLY    33      -8.823   5.718  14.274  1.00  0.00
ATOM    537  HA2 GLY    33      -8.502   5.991  15.279  1.00  0.00
ATOM    538  HA3 GLY    33      -9.424   6.540  13.884  1.00  0.00
ATOM    539  C   GLY    33      -9.664   4.446  14.360  1.00  0.00
ATOM    540  O   GLY    33      -9.148   3.366  14.652  1.00  0.00
ATOM    541  N   LYS    34     -10.958   4.573  14.062  1.00  0.00
ATOM    542  H   LYS    34     -11.298   5.504  13.883  1.00  0.00
ATOM    543  CA  LYS    34     -11.935   3.476  14.109  1.00  0.00
ATOM    544  HA  LYS    34     -11.629   2.766  14.881  1.00  0.00
ATOM    545  CB  LYS    34     -13.296   4.035  14.539  1.00  0.00
ATOM    546  HB2 LYS    34     -13.969   3.197  14.732  1.00  0.00
ATOM    547  HB3 LYS    34     -13.178   4.589  15.473  1.00  0.00
ATOM    548  CG  LYS    34     -13.922   4.951  13.474  1.00  0.00
ATOM    549  HG2 LYS    34     -13.312   5.845  13.340  1.00  0.00
ATOM    550  HG3 LYS    34     -13.990   4.420  12.524  1.00  0.00
ATOM    551  CD  LYS    34     -15.331   5.352  13.907  1.00  0.00
ATOM    552  HD2 LYS    34     -15.897   4.442  14.120  1.00  0.00
ATOM    553  HD3 LYS    34     -15.284   5.968  14.807  1.00  0.00
ATOM    554  CE  LYS    34     -16.007   6.109  12.768  1.00  0.00
ATOM    555  HE2 LYS    34     -15.559   7.102  12.678  1.00  0.00
ATOM    556  HE3 LYS    34     -15.815   5.545  11.851  1.00  0.00
ATOM    557  NZ  LYS    34     -17.467   6.185  12.980  1.00  0.00
ATOM    558  HZ1 LYS    34     -17.684   6.602  13.876  1.00  0.00
ATOM    559  HZ2 LYS    34     -17.920   6.695  12.237  1.00  0.00
ATOM    560  HZ3 LYS    34     -17.838   5.237  12.969  1.00  0.00
ATOM    561  C   LYS    34     -12.051   2.656  12.823  1.00  0.00
ATOM    562  O   LYS    34     -12.913   1.791  12.743  1.00  0.00
ATOM    563  N   PHE    35     -11.248   2.948  11.803  1.00  0.00
ATOM    564  H   PHE    35     -10.524   3.641  11.931  1.00  0.00
ATOM    565  CA  PHE    35     -11.393   2.331  10.487  1.00  0.00
ATOM    566  HA  PHE    35     -12.312   1.748  10.451  1.00  0.00
ATOM    567  CB  PHE    35     -11.515   3.413   9.416  1.00  0.00
ATOM    568  HB2 PHE    35     -10.606   4.020   9.436  1.00  0.00
ATOM    569  HB3 PHE    35     -11.556   2.938   8.427  1.00  0.00
ATOM    570  CG  PHE    35     -12.717   4.321   9.569  1.00  0.00
ATOM    571  CD1 PHE    35     -14.013   3.812   9.382  1.00  0.00
ATOM    572  HD1 PHE    35     -14.168   2.759   9.185  1.00  0.00
ATOM    573  CE1 PHE    35     -15.124   4.666   9.462  1.00  0.00
ATOM    574  HE1 PHE    35     -16.118   4.248   9.341  1.00  0.00
ATOM    575  CZ  PHE    35     -14.942   6.036   9.721  1.00  0.00
ATOM    576  HZ  PHE    35     -15.799   6.693   9.763  1.00  0.00
ATOM    577  CE2 PHE    35     -13.649   6.542   9.952  1.00  0.00
ATOM    578  HE2 PHE    35     -13.505   7.588  10.192  1.00  0.00
ATOM    579  CD2 PHE    35     -12.537   5.684   9.876  1.00  0.00
ATOM    580  HD2 PHE    35     -11.541   6.073  10.052  1.00  0.00
ATOM    581  C   PHE    35     -10.245   1.380  10.178  1.00  0.00
ATOM    582  O   PHE    35      -9.090   1.653  10.518  1.00  0.00
ATOM    583  N   LEU    36     -10.578   0.292   9.491  1.00  0.00
ATOM    584  H   LEU    36     -11.559   0.175   9.245  1.00  0.00
ATOM    585  CA  LEU    36      -9.639  -0.614   8.850  1.00  0.00
ATOM    586  HA  LEU    36      -8.640  -0.440   9.246  1.00  0.00
ATOM    587  CB  LEU    36     -10.047  -2.062   9.173  1.00  0.00
ATOM    588  HB2 LEU    36      -9.905  -2.245  10.239  1.00  0.00
ATOM    589  HB3 LEU    36     -11.108  -2.177   8.952  1.00  0.00
ATOM    590  CG  LEU    36      -9.272  -3.116   8.364  1.00  0.00
ATOM    591  HG  LEU    36      -9.425  -2.926   7.309  1.00  0.00
ATOM    592  CD1 LEU    36      -7.773  -3.130   8.655  1.00  0.00
ATOM    593 HD11 LEU    36      -7.590  -3.336   9.714  1.00  0.00
ATOM    594 HD12 LEU    36      -7.279  -3.903   8.054  1.00  0.00
ATOM    595 HD13 LEU    36      -7.302  -2.179   8.398  1.00  0.00
ATOM    596  CD2 LEU    36      -9.796  -4.510   8.659  1.00  0.00
ATOM    597 HD21 LEU    36     -10.870  -4.566   8.465  1.00  0.00
ATOM    598 HD22 LEU    36      -9.294  -5.225   7.998  1.00  0.00
ATOM    599 HD23 LEU    36      -9.613  -4.791   9.704  1.00  0.00
ATOM    600  C   LEU    36      -9.609  -0.328   7.347  1.00  0.00
ATOM    601  O   LEU    36     -10.652  -0.202   6.708  1.00  0.00
ATOM    602  N   TYR    37      -8.400  -0.270   6.804  1.00  0.00
ATOM    603  H   TYR    37      -7.595  -0.347   7.418  1.00  0.00
ATOM    604  CA  TYR    37      -8.111  -0.083   5.393  1.00  0.00
ATOM    605  HA  TYR    37      -9.033   0.005   4.845  1.00  0.00
ATOM    606  CB  TYR    37      -7.330   1.215   5.203  1.00  0.00
ATOM    607  HB2 TYR    37      -6.394   1.140   5.769  1.00  0.00
ATOM    608  HB3 TYR    37      -7.041   1.319   4.154  1.00  0.00
ATOM    609  CG  TYR    37      -8.059   2.469   5.623  1.00  0.00
ATOM    610  CD1 TYR    37      -8.693   3.266   4.653  1.00  0.00
ATOM    611  HD1 TYR    37      -8.683   2.958   3.615  1.00  0.00
ATOM    612  CE1 TYR    37      -9.312   4.472   5.029  1.00  0.00
ATOM    613  HE1 TYR    37      -9.761   5.099   4.275  1.00  0.00
ATOM    614  CZ  TYR    37      -9.335   4.853   6.388  1.00  0.00
ATOM    615  OH  TYR    37      -9.919   6.028   6.746  1.00  0.00
ATOM    616  HH  TYR    37      -9.779   6.706   6.060  1.00  0.00
ATOM    617  CE2 TYR    37      -8.720   4.041   7.363  1.00  0.00
ATOM    618  HE2 TYR    37      -8.729   4.342   8.396  1.00  0.00
ATOM    619  CD2 TYR    37      -8.069   2.856   6.976  1.00  0.00
ATOM    620  HD2 TYR    37      -7.570   2.244   7.715  1.00  0.00
ATOM    621  C   TYR    37      -7.291  -1.260   4.879  1.00  0.00
ATOM    622  O   TYR    37      -6.322  -1.660   5.525  1.00  0.00
ATOM    623  N   PHE    38      -7.624  -1.796   3.710  1.00  0.00
ATOM    624  H   PHE    38      -8.453  -1.461   3.228  1.00  0.00
ATOM    625  CA  PHE    38      -6.822  -2.841   3.072  1.00  0.00
ATOM    626  HA  PHE    38      -5.786  -2.642   3.329  1.00  0.00
ATOM    627  CB  PHE    38      -7.179  -4.216   3.651  1.00  0.00
ATOM    628  HB2 PHE    38      -6.568  -4.993   3.178  1.00  0.00
ATOM    629  HB3 PHE    38      -6.899  -4.219   4.711  1.00  0.00
ATOM    630  CG  PHE    38      -8.643  -4.583   3.533  1.00  0.00
ATOM    631  CD1 PHE    38      -9.553  -4.095   4.487  1.00  0.00
ATOM    632  HD1 PHE    38      -9.200  -3.465   5.282  1.00  0.00
ATOM    633  CE1 PHE    38     -10.923  -4.366   4.364  1.00  0.00
ATOM    634  HE1 PHE    38     -11.626  -3.949   5.069  1.00  0.00
ATOM    635  CZ  PHE    38     -11.381  -5.142   3.290  1.00  0.00
ATOM    636  HZ  PHE    38     -12.437  -5.316   3.179  1.00  0.00
ATOM    637  CE2 PHE    38     -10.471  -5.672   2.360  1.00  0.00
ATOM    638  HE2 PHE    38     -10.825  -6.302   1.556  1.00  0.00
ATOM    639  CD2 PHE    38      -9.102  -5.376   2.467  1.00  0.00
ATOM    640  HD2 PHE    38      -8.409  -5.756   1.729  1.00  0.00
ATOM    641  C   PHE    38      -6.970  -2.822   1.545  1.00  0.00
ATOM    642  O   PHE    38      -8.001  -2.384   1.033  1.00  0.00
ATOM    643  N   PRO    39      -5.948  -3.275   0.801  1.00  0.00
ATOM    644  CD  PRO    39      -4.630  -3.630   1.290  1.00  0.00
ATOM    645  HD2 PRO    39      -4.709  -4.566   1.824  1.00  0.00
ATOM    646  HD3 PRO    39      -4.209  -2.880   1.967  1.00  0.00
ATOM    647  CG  PRO    39      -3.729  -3.726   0.065  1.00  0.00
ATOM    648  HG2 PRO    39      -2.947  -4.484   0.182  1.00  0.00
ATOM    649  HG3 PRO    39      -3.258  -2.755  -0.133  1.00  0.00
ATOM    650  CB  PRO    39      -4.696  -4.060  -1.061  1.00  0.00
ATOM    651  HB2 PRO    39      -4.835  -5.134  -1.190  1.00  0.00
ATOM    652  HB3 PRO    39      -4.360  -3.662  -2.019  1.00  0.00
ATOM    653  CA  PRO    39      -6.008  -3.400  -0.645  1.00  0.00
ATOM    654  HA  PRO    39      -6.051  -2.396  -1.069  1.00  0.00
ATOM    655  C   PRO    39      -7.191  -4.238  -1.130  1.00  0.00
ATOM    656  O   PRO    39      -7.383  -5.375  -0.699  1.00  0.00
ATOM    657  N   ARG    40      -7.928  -3.710  -2.109  1.00  0.00
ATOM    658  H   ARG    40      -7.698  -2.767  -2.409  1.00  0.00
ATOM    659  CA  ARG    40      -9.055  -4.398  -2.755  1.00  0.00
ATOM    660  HA  ARG    40      -9.755  -4.698  -1.974  1.00  0.00
ATOM    661  CB  ARG    40      -9.741  -3.396  -3.702  1.00  0.00
ATOM    662  HB2 ARG    40     -10.006  -2.497  -3.143  1.00  0.00
ATOM    663  HB3 ARG    40      -9.040  -3.109  -4.488  1.00  0.00
ATOM    664  CG  ARG    40     -11.015  -3.964  -4.338  1.00  0.00
ATOM    665  HG2 ARG    40     -10.760  -4.881  -4.845  1.00  0.00
ATOM    666  HG3 ARG    40     -11.747  -4.189  -3.567  1.00  0.00
ATOM    667  CD  ARG    40     -11.642  -2.994  -5.343  1.00  0.00
ATOM    668  HD2 ARG    40     -12.025  -2.136  -4.786  1.00  0.00
ATOM    669  HD3 ARG    40     -10.884  -2.643  -6.038  1.00  0.00
ATOM    670  NE  ARG    40     -12.762  -3.605  -6.085  1.00  0.00
ATOM    671  HE  ARG    40     -13.071  -4.516  -5.786  1.00  0.00
ATOM    672  CZ  ARG    40     -13.456  -3.025  -7.049  1.00  0.00
ATOM    673  NH1 ARG    40     -13.086  -1.888  -7.566  1.00  0.00
ATOM    674 HH11 ARG    40     -12.330  -1.408  -7.120  1.00  0.00
ATOM    675 HH12 ARG    40     -13.542  -1.529  -8.383  1.00  0.00
ATOM    676  NH2 ARG    40     -14.537  -3.560  -7.538  1.00  0.00
ATOM    677 HH21 ARG    40     -14.851  -4.494  -7.324  1.00  0.00
ATOM    678 HH22 ARG    40     -15.200  -3.014  -8.068  1.00  0.00
ATOM    679  C   ARG    40      -8.627  -5.689  -3.467  1.00  0.00
ATOM    680  O   ARG    40      -9.394  -6.642  -3.516  1.00  0.00
ATOM    681  N   HIE    41      -7.386  -5.753  -3.958  1.00  0.00
ATOM    682  H   HIE    41      -6.794  -4.939  -3.873  1.00  0.00
ATOM    683  CA  HIE    41      -6.849  -6.930  -4.655  1.00  0.00
ATOM    684  HA  HIE    41      -7.594  -7.264  -5.377  1.00  0.00
ATOM    685  CB  HIE    41      -5.583  -6.560  -5.439  1.00  0.00
ATOM    686  HB2 HIE    41      -5.306  -7.394  -6.096  1.00  0.00
ATOM    687  HB3 HIE    41      -5.799  -5.710  -6.100  1.00  0.00
ATOM    688  CG  HIE    41      -4.400  -6.222  -4.566  1.00  0.00
ATOM    689  ND1 HIE    41      -3.808  -4.987  -4.467  1.00  0.00
ATOM    690  CE1 HIE    41      -2.766  -5.097  -3.631  1.00  0.00
ATOM    691  HE1 HIE    41      -2.161  -4.210  -3.443  1.00  0.00
ATOM    692  NE2 HIE    41      -2.663  -6.346  -3.161  1.00  0.00
ATOM    693  HE2 HIE    41      -1.910  -6.706  -2.592  1.00  0.00
ATOM    694  CD2 HIE    41      -3.683  -7.078  -3.767  1.00  0.00
ATOM    695  HD2 HIE    41      -3.848  -8.142  -3.683  1.00  0.00
ATOM    696  C   HIE    41      -6.621  -8.152  -3.752  1.00  0.00
ATOM    697  O   HIE    41      -6.041  -9.137  -4.201  1.00  0.00
ATOM    698  N   ILE    42      -7.059  -8.116  -2.491  1.00  0.00
ATOM    699  H   ILE    42      -7.485  -7.267  -2.142  1.00  0.00
ATOM    700  CA  ILE    42      -7.219  -9.324  -1.680  1.00  0.00
ATOM    701  HA  ILE    42      -6.286  -9.865  -1.705  1.00  0.00
ATOM    702  CB  ILE    42      -7.537  -8.912  -0.225  1.00  0.00
ATOM    703  HB  ILE    42      -6.895  -8.088   0.063  1.00  0.00
ATOM    704  CG2 ILE    42      -8.954  -8.341  -0.063  1.00  0.00
ATOM    705 HG21 ILE    42      -9.714  -9.102  -0.278  1.00  0.00
ATOM    706 HG22 ILE    42      -9.112  -7.999   0.966  1.00  0.00
ATOM    707 HG23 ILE    42      -9.124  -7.486  -0.729  1.00  0.00
ATOM    708  CG1 ILE    42      -7.322 -10.026   0.813  1.00  0.00
ATOM    709 HG12 ILE    42      -7.334  -9.570   1.803  1.00  0.00
ATOM    710 HG13 ILE    42      -8.155 -10.716   0.755  1.00  0.00
ATOM    711  CD1 ILE    42      -6.024 -10.829   0.675  1.00  0.00
ATOM    712 HD11 ILE    42      -5.210 -10.210   0.315  1.00  0.00
ATOM    713 HD12 ILE    42      -5.735 -11.229   1.653  1.00  0.00
ATOM    714 HD13 ILE    42      -6.161 -11.669  -0.018  1.00  0.00
ATOM    715  C   ILE    42      -8.276 -10.283  -2.262  1.00  0.00
ATOM    716  O   ILE    42      -8.261 -11.471  -1.938  1.00  0.00
ATOM    717  N   PHE    43      -9.160  -9.783  -3.137  1.00  0.00
ATOM    718  H   PHE    43      -9.114  -8.794  -3.342  1.00  0.00
ATOM    719  CA  PHE    43     -10.183 -10.552  -3.852  1.00  0.00
ATOM    720  HA  PHE    43     -10.341 -11.499  -3.344  1.00  0.00
ATOM    721  CB  PHE    43     -11.511  -9.783  -3.816  1.00  0.00
ATOM    722  HB2 PHE    43     -11.415  -8.874  -4.424  1.00  0.00
ATOM    723  HB3 PHE    43     -12.293 -10.394  -4.287  1.00  0.00
ATOM    724  CG  PHE    43     -11.955  -9.417  -2.413  1.00  0.00
ATOM    725  CD1 PHE    43     -12.023 -10.413  -1.421  1.00  0.00
ATOM    726  HD1 PHE    43     -11.813 -11.445  -1.660  1.00  0.00
ATOM    727  CE1 PHE    43     -12.361 -10.080  -0.102  1.00  0.00
ATOM    728  HE1 PHE    43     -12.405 -10.856   0.650  1.00  0.00
ATOM    729  CZ  PHE    43     -12.667  -8.750   0.219  1.00  0.00
ATOM    730  HZ  PHE    43     -12.920  -8.492   1.230  1.00  0.00
ATOM    731  CE2 PHE    43     -12.669  -7.769  -0.780  1.00  0.00
ATOM    732  HE2 PHE    43     -12.999  -6.780  -0.537  1.00  0.00
ATOM    733  CD2 PHE    43     -12.286  -8.088  -2.093  1.00  0.00
ATOM    734  HD2 PHE    43     -12.257  -7.319  -2.852  1.00  0.00
ATOM    735  C   PHE    43      -9.758 -10.888  -5.286  1.00  0.00
ATOM    736  O   PHE    43      -9.144 -10.061  -5.964  1.00  0.00
ATOM    737  N   ASP    44     -10.085 -12.098  -5.757  1.00  0.00
ATOM    738  H   ASP    44     -10.673 -12.708  -5.186  1.00  0.00
ATOM    739  CA  ASP    44      -9.677 -12.591  -7.085  1.00  0.00
ATOM    740  HA  ASP    44      -8.625 -12.356  -7.241  1.00  0.00
ATOM    741  CB  ASP    44      -9.898 -14.115  -7.182  1.00  0.00
ATOM    742  HB2 ASP    44     -10.698 -14.416  -6.503  1.00  0.00
ATOM    743  HB3 ASP    44     -10.230 -14.359  -8.193  1.00  0.00
ATOM    744  CG  ASP    44      -8.645 -14.958  -6.918  1.00  0.00
ATOM    745  OD1 ASP    44      -7.526 -14.486  -7.250  1.00  0.00
ATOM    746  OD2 ASP    44      -8.819 -16.110  -6.469  1.00  0.00
ATOM    747  C   ASP    44     -10.441 -11.895  -8.218  1.00  0.00
ATOM    748  O   ASP    44      -9.862 -11.569  -9.256  1.00  0.00
ATOM    749  N   SER    45     -11.740 -11.642  -8.018  1.00  0.00
ATOM    750  H   SER    45     -12.158 -11.957  -7.151  1.00  0.00
ATOM    751  CA  SER    45     -12.592 -10.930  -8.970  1.00  0.00
ATOM    752  HA  SER    45     -11.976 -10.577  -9.798  1.00  0.00
ATOM    753  CB  SER    45     -13.635 -11.855  -9.616  1.00  0.00
ATOM    754  HB2 SER    45     -14.115 -11.318 -10.436  1.00  0.00
ATOM    755  HB3 SER    45     -13.123 -12.722 -10.036  1.00  0.00
ATOM    756  OG  SER    45     -14.646 -12.302  -8.723  1.00  0.00
ATOM    757  HG  SER    45     -15.201 -12.956  -9.197  1.00  0.00
ATOM    758  C   SER    45     -13.224  -9.706  -8.324  1.00  0.00
ATOM    759  O   SER    45     -14.085  -9.793  -7.455  1.00  0.00
ATOM    760  N   CYS    46     -12.824  -8.530  -8.792  1.00  0.00
ATOM    761  H   CYS    46     -12.049  -8.500  -9.437  1.00  0.00
ATOM    762  CA  CYS    46     -13.453  -7.277  -8.385  1.00  0.00
ATOM    763  HA  CYS    46     -13.924  -7.392  -7.406  1.00  0.00
ATOM    764  CB  CYS    46     -12.360  -6.228  -8.260  1.00  0.00
ATOM    765  HB2 CYS    46     -11.602  -6.333  -9.038  1.00  0.00
ATOM    766  HB3 CYS    46     -12.763  -5.226  -8.328  1.00  0.00
ATOM    767  SG  CYS    46     -11.663  -6.532  -6.625  1.00  0.00
ATOM    768  HG  CYS    46     -10.690  -7.390  -6.974  1.00  0.00
ATOM    769  C   CYS    46     -14.605  -6.854  -9.291  1.00  0.00
ATOM    770  O   CYS    46     -15.204  -5.814  -9.057  1.00  0.00
ATOM    771  N   THR    47     -14.897  -7.639 -10.325  1.00  0.00
ATOM    772  H   THR    47     -14.356  -8.476 -10.472  1.00  0.00
ATOM    773  CA  THR    47     -15.942  -7.350 -11.308  1.00  0.00
ATOM    774  HA  THR    47     -16.105  -6.273 -11.374  1.00  0.00
ATOM    775  CB  THR    47     -15.505  -7.851 -12.687  1.00  0.00
ATOM    776  HB  THR    47     -16.337  -7.774 -13.389  1.00  0.00
ATOM    777  CG2 THR    47     -14.327  -7.046 -13.235  1.00  0.00
ATOM    778 HG21 THR    47     -13.429  -7.177 -12.618  1.00  0.00
ATOM    779 HG22 THR    47     -14.089  -7.361 -14.259  1.00  0.00
ATOM    780 HG23 THR    47     -14.572  -5.977 -13.262  1.00  0.00
ATOM    781  OG1 THR    47     -15.075  -9.196 -12.608  1.00  0.00
ATOM    782  HG1 THR    47     -14.803  -9.462 -13.508  1.00  0.00
ATOM    783  C   THR    47     -17.287  -7.966 -10.950  1.00  0.00
ATOM    784  O   THR    47     -18.311  -7.494 -11.439  1.00  0.00
ATOM    785  N   ASP    48     -17.310  -9.009 -10.112  1.00  0.00
ATOM    786  H   ASP    48     -16.450  -9.326  -9.697  1.00  0.00
ATOM    787  CA  ASP    48     -18.561  -9.576  -9.621  1.00  0.00
ATOM    788  HA  ASP    48     -19.350  -9.358 -10.346  1.00  0.00
ATOM    789  CB  ASP    48     -18.512 -11.103  -9.553  1.00  0.00
ATOM    790  HB2 ASP    48     -18.083 -11.482 -10.483  1.00  0.00
ATOM    791  HB3 ASP    48     -17.869 -11.418  -8.731  1.00  0.00
ATOM    792  CG  ASP    48     -19.920 -11.695  -9.391  1.00  0.00
ATOM    793  OD1 ASP    48     -20.871 -10.925  -9.095  1.00  0.00
ATOM    794  OD2 ASP    48     -20.038 -12.920  -9.602  1.00  0.00
ATOM    795  C   ASP    48     -18.958  -8.910  -8.303  1.00  0.00
ATOM    796  O   ASP    48     -18.587  -9.338  -7.204  1.00  0.00
ATOM    797  N   ASN    49     -19.708  -7.823  -8.459  1.00  0.00
ATOM    798  H   ASN    49     -19.874  -7.514  -9.407  1.00  0.00
ATOM    799  CA  ASN    49     -20.272  -7.023  -7.380  1.00  0.00
ATOM    800  HA  ASN    49     -19.569  -7.008  -6.544  1.00  0.00
ATOM    801  CB  ASN    49     -20.461  -5.575  -7.869  1.00  0.00
ATOM    802  HB2 ASN    49     -21.134  -5.561  -8.725  1.00  0.00
ATOM    803  HB3 ASN    49     -20.916  -4.983  -7.074  1.00  0.00
ATOM    804  CG  ASN    49     -19.170  -4.877  -8.250  1.00  0.00
ATOM    805  OD1 ASN    49     -18.070  -5.372  -8.064  1.00  0.00
ATOM    806  ND2 ASN    49     -19.277  -3.690  -8.785  1.00  0.00
ATOM    807 HD21 ASN    49     -18.467  -3.097  -8.618  1.00  0.00
ATOM    808 HD22 ASN    49     -20.142  -3.194  -8.643  1.00  0.00
ATOM    809  C   ASN    49     -21.579  -7.621  -6.841  1.00  0.00
ATOM    810  O   ASN    49     -22.328  -6.929  -6.171  1.00  0.00
ATOM    811  N   THR    50     -21.916  -8.874  -7.152  1.00  0.00
ATOM    812  H   THR    50     -21.330  -9.412  -7.788  1.00  0.00
ATOM    813  CA  THR    50     -23.095  -9.539  -6.564  1.00  0.00
ATOM    814  HA  THR    50     -23.756  -8.802  -6.108  1.00  0.00
ATOM    815  CB  THR    50     -23.944 -10.240  -7.628  1.00  0.00
ATOM    816  HB  THR    50     -24.859 -10.594  -7.150  1.00  0.00
ATOM    817  CG2 THR    50     -24.353  -9.291  -8.754  1.00  0.00
ATOM    818 HG21 THR    50     -23.483  -8.992  -9.352  1.00  0.00
ATOM    819 HG22 THR    50     -25.069  -9.787  -9.420  1.00  0.00
ATOM    820 HG23 THR    50     -24.825  -8.389  -8.347  1.00  0.00
ATOM    821  OG1 THR    50     -23.308 -11.357  -8.204  1.00  0.00
ATOM    822  HG1 THR    50     -22.401 -11.120  -8.587  1.00  0.00
ATOM    823  C   THR    50     -22.730 -10.490  -5.429  1.00  0.00
ATOM    824  O   THR    50     -23.609 -11.025  -4.755  1.00  0.00
ATOM    825  N   LEU    51     -21.431 -10.698  -5.205  1.00  0.00
ATOM    826  H   LEU    51     -20.767 -10.225  -5.803  1.00  0.00
ATOM    827  CA  LEU    51     -20.919 -11.660  -4.246  1.00  0.00
ATOM    828  HA  LEU    51     -21.676 -12.420  -4.056  1.00  0.00
ATOM    829  CB  LEU    51     -19.686 -12.358  -4.844  1.00  0.00
ATOM    830  HB2 LEU    51     -18.970 -11.594  -5.148  1.00  0.00
ATOM    831  HB3 LEU    51     -19.218 -12.971  -4.073  1.00  0.00
ATOM    832  CG  LEU    51     -20.007 -13.248  -6.059  1.00  0.00
ATOM    833  HG  LEU    51     -20.531 -12.663  -6.811  1.00  0.00
ATOM    834  CD1 LEU    51     -18.709 -13.774  -6.669  1.00  0.00
ATOM    835 HD11 LEU    51     -18.131 -14.356  -5.941  1.00  0.00
ATOM    836 HD12 LEU    51     -18.933 -14.406  -7.539  1.00  0.00
ATOM    837 HD13 LEU    51     -18.106 -12.940  -7.027  1.00  0.00
ATOM    838  CD2 LEU    51     -20.866 -14.459  -5.685  1.00  0.00
ATOM    839 HD21 LEU    51     -21.876 -14.146  -5.398  1.00  0.00
ATOM    840 HD22 LEU    51     -20.976 -15.120  -6.554  1.00  0.00
ATOM    841 HD23 LEU    51     -20.415 -15.029  -4.865  1.00  0.00
ATOM    842  C   LEU    51     -20.611 -10.989  -2.912  1.00  0.00
ATOM    843  O   LEU    51     -19.747 -10.121  -2.825  1.00  0.00
ATOM    844  N   THR    52     -21.265 -11.466  -1.856  1.00  0.00
ATOM    845  H   THR    52     -22.060 -12.071  -2.002  1.00  0.00
ATOM    846  CA  THR    52     -20.775 -11.294  -0.489  1.00  0.00
ATOM    847  HA  THR    52     -20.777 -10.234  -0.233  1.00  0.00
ATOM    848  CB  THR    52     -21.679 -12.043   0.493  1.00  0.00
ATOM    849  HB  THR    52     -21.694 -13.106   0.244  1.00  0.00
ATOM    850  CG2 THR    52     -21.229 -11.883   1.932  1.00  0.00
ATOM    851 HG21 THR    52     -21.241 -10.828   2.233  1.00  0.00
ATOM    852 HG22 THR    52     -21.896 -12.452   2.589  1.00  0.00
ATOM    853 HG23 THR    52     -20.217 -12.277   2.081  1.00  0.00
ATOM    854  OG1 THR    52     -22.994 -11.545   0.439  1.00  0.00
ATOM    855  HG1 THR    52     -23.307 -11.458   1.367  1.00  0.00
ATOM    856  C   THR    52     -19.355 -11.850  -0.391  1.00  0.00
ATOM    857  O   THR    52     -19.094 -12.979  -0.820  1.00  0.00
ATOM    858  N   ARG    53     -18.435 -11.070   0.180  1.00  0.00
ATOM    859  H   ARG    53     -18.744 -10.183   0.574  1.00  0.00
ATOM    860  CA  ARG    53     -17.030 -11.465   0.351  1.00  0.00
ATOM    861  HA  ARG    53     -16.855 -12.425  -0.133  1.00  0.00
ATOM    862  CB  ARG    53     -16.087 -10.428  -0.279  1.00  0.00
ATOM    863  HB2 ARG    53     -16.216  -9.476   0.235  1.00  0.00
ATOM    864  HB3 ARG    53     -15.057 -10.751  -0.125  1.00  0.00
ATOM    865  CG  ARG    53     -16.307 -10.191  -1.780  1.00  0.00
ATOM    866  HG2 ARG    53     -17.335  -9.876  -1.952  1.00  0.00
ATOM    867  HG3 ARG    53     -15.654  -9.375  -2.095  1.00  0.00
ATOM    868  CD  ARG    53     -15.992 -11.419  -2.638  1.00  0.00
ATOM    869  HD2 ARG    53     -14.934 -11.649  -2.512  1.00  0.00
ATOM    870  HD3 ARG    53     -16.595 -12.274  -2.327  1.00  0.00
ATOM    871  NE  ARG    53     -16.272 -11.137  -4.052  1.00  0.00
ATOM    872  HE  ARG    53     -16.791 -10.297  -4.261  1.00  0.00
ATOM    873  CZ  ARG    53     -15.910 -11.865  -5.090  1.00  0.00
ATOM    874  NH1 ARG    53     -15.312 -13.011  -4.978  1.00  0.00
ATOM    875 HH11 ARG    53     -14.936 -13.282  -4.065  1.00  0.00
ATOM    876 HH12 ARG    53     -14.855 -13.424  -5.765  1.00  0.00
ATOM    877  NH2 ARG    53     -16.138 -11.429  -6.292  1.00  0.00
ATOM    878 HH21 ARG    53     -16.650 -10.568  -6.431  1.00  0.00
ATOM    879 HH22 ARG    53     -15.634 -11.821  -7.076  1.00  0.00
ATOM    880  C   ARG    53     -16.720 -11.684   1.820  1.00  0.00
ATOM    881  O   ARG    53     -17.280 -11.027   2.691  1.00  0.00
ATOM    882  N   HIE    54     -15.782 -12.583   2.091  1.00  0.00
ATOM    883  H   HIE    54     -15.317 -13.049   1.328  1.00  0.00
ATOM    884  CA  HIE    54     -15.323 -12.859   3.446  1.00  0.00
ATOM    885  HA  HIE    54     -15.828 -12.211   4.163  1.00  0.00
ATOM    886  CB  HIE    54     -15.680 -14.291   3.852  1.00  0.00
ATOM    887  HB2 HIE    54     -15.180 -15.005   3.185  1.00  0.00
ATOM    888  HB3 HIE    54     -15.300 -14.483   4.864  1.00  0.00
ATOM    889  CG  HIE    54     -17.165 -14.551   3.844  1.00  0.00
ATOM    890  ND1 HIE    54     -18.060 -14.218   4.837  1.00  0.00
ATOM    891  CE1 HIE    54     -19.288 -14.592   4.435  1.00  0.00
ATOM    892  HE1 HIE    54     -20.137 -14.399   5.091  1.00  0.00
ATOM    893  NE2 HIE    54     -19.224 -15.168   3.224  1.00  0.00
ATOM    894  HE2 HIE    54     -20.012 -15.531   2.706  1.00  0.00
ATOM    895  CD2 HIE    54     -17.884 -15.125   2.832  1.00  0.00
ATOM    896  HD2 HIE    54     -17.473 -15.480   1.899  1.00  0.00
ATOM    897  C   HIE    54     -13.830 -12.593   3.550  1.00  0.00
ATOM    898  O   HIE    54     -13.046 -13.050   2.717  1.00  0.00
ATOM    899  N   ILE    55     -13.443 -11.879   4.601  1.00  0.00
ATOM    900  H   ILE    55     -14.152 -11.562   5.259  1.00  0.00
ATOM    901  CA  ILE    55     -12.046 -11.704   4.984  1.00  0.00
ATOM    902  HA  ILE    55     -11.431 -12.375   4.386  1.00  0.00
ATOM    903  CB  ILE    55     -11.531 -10.268   4.739  1.00  0.00
ATOM    904  HB  ILE    55     -10.487 -10.233   5.055  1.00  0.00
ATOM    905  CG2 ILE    55     -11.564  -9.965   3.237  1.00  0.00
ATOM    906 HG21 ILE    55     -12.600  -9.927   2.883  1.00  0.00
ATOM    907 HG22 ILE    55     -11.071  -9.014   3.008  1.00  0.00
ATOM    908 HG23 ILE    55     -11.037 -10.752   2.683  1.00  0.00
ATOM    909  CG1 ILE    55     -12.309  -9.225   5.567  1.00  0.00
ATOM    910 HG12 ILE    55     -13.351  -9.201   5.242  1.00  0.00
ATOM    911 HG13 ILE    55     -12.277  -9.517   6.615  1.00  0.00
ATOM    912  CD1 ILE    55     -11.735  -7.809   5.488  1.00  0.00
ATOM    913 HD11 ILE    55     -11.771  -7.441   4.461  1.00  0.00
ATOM    914 HD12 ILE    55     -12.322  -7.124   6.112  1.00  0.00
ATOM    915 HD13 ILE    55     -10.695  -7.785   5.834  1.00  0.00
ATOM    916  C   ILE    55     -11.850 -12.126   6.429  1.00  0.00
ATOM    917  O   ILE    55     -12.755 -12.030   7.255  1.00  0.00
ATOM    918  N   ARG    56     -10.629 -12.534   6.749  1.00  0.00
ATOM    919  H   ARG    56      -9.945 -12.598   6.001  1.00  0.00
ATOM    920  CA  ARG    56     -10.163 -12.680   8.123  1.00  0.00
ATOM    921  HA  ARG    56     -10.988 -12.522   8.817  1.00  0.00
ATOM    922  CB  ARG    56      -9.674 -14.111   8.345  1.00  0.00
ATOM    923  HB2 ARG    56     -10.535 -14.773   8.259  1.00  0.00
ATOM    924  HB3 ARG    56      -8.979 -14.396   7.566  1.00  0.00
ATOM    925  CG  ARG    56      -8.990 -14.287   9.709  1.00  0.00
ATOM    926  HG2 ARG    56      -8.055 -13.726   9.728  1.00  0.00
ATOM    927  HG3 ARG    56      -9.645 -13.910  10.496  1.00  0.00
ATOM    928  CD  ARG    56      -8.681 -15.760   9.966  1.00  0.00
ATOM    929  HD2 ARG    56      -8.110 -16.156   9.123  1.00  0.00
ATOM    930  HD3 ARG    56      -8.081 -15.846  10.872  1.00  0.00
ATOM    931  NE  ARG    56      -9.939 -16.492  10.136  1.00  0.00
ATOM    932  HE  ARG    56     -10.786 -15.918  10.216  1.00  0.00
ATOM    933  CZ  ARG    56     -10.187 -17.772  10.027  1.00  0.00
ATOM    934  NH1 ARG    56      -9.233 -18.635   9.799  1.00  0.00
ATOM    935 HH11 ARG    56      -8.304 -18.279   9.678  1.00  0.00
ATOM    936 HH12 ARG    56      -9.445 -19.611   9.729  1.00  0.00
ATOM    937  NH2 ARG    56     -11.416 -18.179  10.153  1.00  0.00
ATOM    938 HH21 ARG    56     -12.143 -17.469  10.357  1.00  0.00
ATOM    939 HH22 ARG    56     -11.695 -19.131  10.074  1.00  0.00
ATOM    940  C   ARG    56      -9.117 -11.623   8.400  1.00  0.00
ATOM    941  O   ARG    56      -8.194 -11.444   7.613  1.00  0.00
ATOM    942  N   VAL    57      -9.223 -10.943   9.530  1.00  0.00
ATOM    943  H   VAL    57     -10.003 -11.153  10.148  1.00  0.00
ATOM    944  CA  VAL    57      -8.263  -9.923   9.949  1.00  0.00
ATOM    945  HA  VAL    57      -7.464  -9.860   9.219  1.00  0.00
ATOM    946  CB  VAL    57      -8.890  -8.522   9.999  1.00  0.00
ATOM    947  HB  VAL    57      -8.110  -7.803  10.254  1.00  0.00
ATOM    948  CG1 VAL    57      -9.458  -8.148   8.626  1.00  0.00
ATOM    949 HG11 VAL    57     -10.218  -8.866   8.295  1.00  0.00
ATOM    950 HG12 VAL    57      -9.949  -7.175   8.669  1.00  0.00
ATOM    951 HG13 VAL    57      -8.665  -8.114   7.876  1.00  0.00
ATOM    952  CG2 VAL    57     -10.020  -8.380  11.017  1.00  0.00
ATOM    953 HG21 VAL    57      -9.693  -8.658  12.024  1.00  0.00
ATOM    954 HG22 VAL    57     -10.355  -7.338  11.056  1.00  0.00
ATOM    955 HG23 VAL    57     -10.875  -9.013  10.747  1.00  0.00
ATOM    956  C   VAL    57      -7.621 -10.334  11.261  1.00  0.00
ATOM    957  O   VAL    57      -8.301 -10.821  12.162  1.00  0.00
ATOM    958  N   THR    58      -6.307 -10.155  11.374  1.00  0.00
ATOM    959  H   THR    58      -5.780  -9.789  10.586  1.00  0.00
ATOM    960  CA  THR    58      -5.555 -10.529  12.581  1.00  0.00
ATOM    961  HA  THR    58      -6.262 -10.699  13.384  1.00  0.00
ATOM    962  CB  THR    58      -4.768 -11.839  12.428  1.00  0.00
ATOM    963  HB  THR    58      -4.360 -12.119  13.401  1.00  0.00
ATOM    964  CG2 THR    58      -5.594 -13.001  11.888  1.00  0.00
ATOM    965 HG21 THR    58      -5.925 -12.814  10.860  1.00  0.00
ATOM    966 HG22 THR    58      -5.015 -13.932  11.908  1.00  0.00
ATOM    967 HG23 THR    58      -6.477 -13.136  12.511  1.00  0.00
ATOM    968  OG1 THR    58      -3.712 -11.654  11.534  1.00  0.00
ATOM    969  HG1 THR    58      -3.148 -12.449  11.578  1.00  0.00
ATOM    970  C   THR    58      -4.630  -9.409  13.033  1.00  0.00
ATOM    971  O   THR    58      -3.984  -8.739  12.218  1.00  0.00
ATOM    972  N   LYS    59      -4.562  -9.212  14.351  1.00  0.00
ATOM    973  H   LYS    59      -5.151  -9.798  14.945  1.00  0.00
ATOM    974  CA  LYS    59      -3.700  -8.234  15.012  1.00  0.00
ATOM    975  HA  LYS    59      -2.867  -7.972  14.357  1.00  0.00
ATOM    976  CB  LYS    59      -4.520  -6.970  15.292  1.00  0.00
ATOM    977  HB2 LYS    59      -4.999  -6.642  14.369  1.00  0.00
ATOM    978  HB3 LYS    59      -5.303  -7.203  16.016  1.00  0.00
ATOM    979  CG  LYS    59      -3.645  -5.842  15.847  1.00  0.00
ATOM    980  HG2 LYS    59      -3.190  -6.155  16.788  1.00  0.00
ATOM    981  HG3 LYS    59      -2.859  -5.596  15.131  1.00  0.00
ATOM    982  CD  LYS    59      -4.515  -4.611  16.097  1.00  0.00
ATOM    983  HD2 LYS    59      -4.915  -4.265  15.145  1.00  0.00
ATOM    984  HD3 LYS    59      -5.342  -4.877  16.759  1.00  0.00
ATOM    985  CE  LYS    59      -3.674  -3.515  16.741  1.00  0.00
ATOM    986  HE2 LYS    59      -3.281  -3.870  17.698  1.00  0.00
ATOM    987  HE3 LYS    59      -2.828  -3.319  16.075  1.00  0.00
ATOM    988  NZ  LYS    59      -4.469  -2.278  16.924  1.00  0.00
ATOM    989  HZ1 LYS    59      -4.996  -2.296  17.789  1.00  0.00
ATOM    990  HZ2 LYS    59      -3.831  -1.486  16.924  1.00  0.00
ATOM    991  HZ3 LYS    59      -5.108  -2.139  16.153  1.00  0.00
ATOM    992  C   LYS    59      -3.142  -8.843  16.296  1.00  0.00
ATOM    993  O   LYS    59      -3.827  -8.915  17.314  1.00  0.00
ATOM    994  N   GLY    60      -1.884  -9.275  16.257  1.00  0.00
ATOM    995  H   GLY    60      -1.386  -9.248  15.382  1.00  0.00
ATOM    996  CA  GLY    60      -1.316 -10.060  17.353  1.00  0.00
ATOM    997  HA2 GLY    60      -0.271 -10.286  17.142  1.00  0.00
ATOM    998  HA3 GLY    60      -1.365  -9.496  18.286  1.00  0.00
ATOM    999  C   GLY    60      -2.068 -11.384  17.500  1.00  0.00
ATOM   1000  O   GLY    60      -2.142 -12.149  16.545  1.00  0.00
ATOM   1001  N   GLU    61      -2.636 -11.642  18.679  1.00  0.00
ATOM   1002  H   GLU    61      -2.539 -10.978  19.430  1.00  0.00
ATOM   1003  CA  GLU    61      -3.436 -12.849  18.949  1.00  0.00
ATOM   1004  HA  GLU    61      -3.076 -13.678  18.337  1.00  0.00
ATOM   1005  CB  GLU    61      -3.263 -13.253  20.424  1.00  0.00
ATOM   1006  HB2 GLU    61      -3.604 -12.432  21.057  1.00  0.00
ATOM   1007  HB3 GLU    61      -3.885 -14.127  20.621  1.00  0.00
ATOM   1008  CG  GLU    61      -1.804 -13.600  20.773  1.00  0.00
ATOM   1009  HG2 GLU    61      -1.463 -14.383  20.091  1.00  0.00
ATOM   1010  HG3 GLU    61      -1.178 -12.719  20.612  1.00  0.00
ATOM   1011  CD  GLU    61      -1.609 -14.075  22.224  1.00  0.00
ATOM   1012  OE1 GLU    61      -0.486 -14.547  22.519  1.00  0.00
ATOM   1013  OE2 GLU    61      -2.550 -13.945  23.039  1.00  0.00
ATOM   1014  C   GLU    61      -4.928 -12.676  18.608  1.00  0.00
ATOM   1015  O   GLU    61      -5.667 -13.656  18.526  1.00  0.00
ATOM   1016  N   GLU    62      -5.390 -11.440  18.398  1.00  0.00
ATOM   1017  H   GLU    62      -4.739 -10.667  18.390  1.00  0.00
ATOM   1018  CA  GLU    62      -6.793 -11.139  18.120  1.00  0.00
ATOM   1019  HA  GLU    62      -7.409 -11.801  18.733  1.00  0.00
ATOM   1020  CB  GLU    62      -7.094  -9.700  18.557  1.00  0.00
ATOM   1021  HB2 GLU    62      -6.702  -9.558  19.566  1.00  0.00
ATOM   1022  HB3 GLU    62      -6.586  -9.006  17.886  1.00  0.00
ATOM   1023  CG  GLU    62      -8.597  -9.392  18.574  1.00  0.00
ATOM   1024  HG2 GLU    62      -8.992  -9.537  17.567  1.00  0.00
ATOM   1025  HG3 GLU    62      -9.095 -10.100  19.240  1.00  0.00
ATOM   1026  CD  GLU    62      -8.906  -7.957  19.036  1.00  0.00
ATOM   1027  OE1 GLU    62     -10.082  -7.558  18.910  1.00  0.00
ATOM   1028  OE2 GLU    62      -7.980  -7.229  19.462  1.00  0.00
ATOM   1029  C   GLU    62      -7.121 -11.388  16.642  1.00  0.00
ATOM   1030  O   GLU    62      -6.395 -10.943  15.749  1.00  0.00
ATOM   1031  N   THR    63      -8.219 -12.099  16.380  1.00  0.00
ATOM   1032  H   THR    63      -8.805 -12.391  17.150  1.00  0.00
ATOM   1033  CA  THR    63      -8.663 -12.496  15.037  1.00  0.00
ATOM   1034  HA  THR    63      -8.148 -11.900  14.294  1.00  0.00
ATOM   1035  CB  THR    63      -8.342 -13.973  14.769  1.00  0.00
ATOM   1036  HB  THR    63      -8.805 -14.591  15.541  1.00  0.00
ATOM   1037  CG2 THR    63      -8.828 -14.461  13.402  1.00  0.00
ATOM   1038 HG21 THR    63      -8.579 -13.743  12.615  1.00  0.00
ATOM   1039 HG22 THR    63      -8.373 -15.430  13.165  1.00  0.00
ATOM   1040 HG23 THR    63      -9.917 -14.596  13.406  1.00  0.00
ATOM   1041  OG1 THR    63      -6.948 -14.180  14.821  1.00  0.00
ATOM   1042  HG1 THR    63      -6.642 -13.903  15.711  1.00  0.00
ATOM   1043  C   THR    63     -10.163 -12.280  14.891  1.00  0.00
ATOM   1044  O   THR    63     -10.920 -12.684  15.770  1.00  0.00
ATOM   1045  N   HIE    64     -10.585 -11.713  13.760  1.00  0.00
ATOM   1046  H   HIE    64      -9.890 -11.443  13.072  1.00  0.00
ATOM   1047  CA  HIE    64     -11.993 -11.513  13.416  1.00  0.00
ATOM   1048  HA  HIE    64     -12.625 -12.104  14.083  1.00  0.00
ATOM   1049  CB  HIE    64     -12.377 -10.042  13.604  1.00  0.00
ATOM   1050  HB2 HIE    64     -11.753  -9.409  12.966  1.00  0.00
ATOM   1051  HB3 HIE    64     -13.415  -9.892  13.278  1.00  0.00
ATOM   1052  CG  HIE    64     -12.258  -9.580  15.028  1.00  0.00
ATOM   1053  ND1 HIE    64     -13.232  -9.770  16.009  1.00  0.00
ATOM   1054  CE1 HIE    64     -12.755  -9.173  17.109  1.00  0.00
ATOM   1055  HE1 HIE    64     -13.360  -9.199  18.015  1.00  0.00
ATOM   1056  NE2 HIE    64     -11.555  -8.627  16.868  1.00  0.00
ATOM   1057  HE2 HIE    64     -11.028  -8.079  17.557  1.00  0.00
ATOM   1058  CD2 HIE    64     -11.215  -8.881  15.561  1.00  0.00
ATOM   1059  HD2 HIE    64     -10.323  -8.567  15.047  1.00  0.00
ATOM   1060  C   HIE    64     -12.269 -11.956  11.983  1.00  0.00
ATOM   1061  O   HIE    64     -11.477 -11.669  11.086  1.00  0.00
ATOM   1062  N   ASP    65     -13.403 -12.617  11.775  1.00  0.00
ATOM   1063  H   ASP    65     -14.029 -12.771  12.552  1.00  0.00
ATOM   1064  CA  ASP    65     -13.946 -12.902  10.449  1.00  0.00
ATOM   1065  HA  ASP    65     -13.159 -12.849   9.698  1.00  0.00
ATOM   1066  CB  ASP    65     -14.526 -14.328  10.401  1.00  0.00
ATOM   1067  HB2 ASP    65     -15.239 -14.457  11.218  1.00  0.00
ATOM   1068  HB3 ASP    65     -15.063 -14.453   9.460  1.00  0.00
ATOM   1069  CG  ASP    65     -13.445 -15.420  10.481  1.00  0.00
ATOM   1070  OD1 ASP    65     -12.325 -15.218   9.970  1.00  0.00
ATOM   1071  OD2 ASP    65     -13.681 -16.524  11.022  1.00  0.00
ATOM   1072  C   ASP    65     -14.984 -11.820  10.118  1.00  0.00
ATOM   1073  O   ASP    65     -15.876 -11.545  10.922  1.00  0.00
ATOM   1074  N   ILE    66     -14.840 -11.182   8.960  1.00  0.00
ATOM   1075  H   ILE    66     -14.113 -11.494   8.326  1.00  0.00
ATOM   1076  CA  ILE    66     -15.689 -10.079   8.510  1.00  0.00
ATOM   1077  HA  ILE    66     -16.473  -9.901   9.248  1.00  0.00
ATOM   1078  CB  ILE    66     -14.901  -8.761   8.354  1.00  0.00
ATOM   1079  HB  ILE    66     -14.197  -8.890   7.538  1.00  0.00
ATOM   1080  CG2 ILE    66     -15.854  -7.613   7.969  1.00  0.00
ATOM   1081 HG21 ILE    66     -16.582  -7.414   8.766  1.00  0.00
ATOM   1082 HG22 ILE    66     -15.306  -6.692   7.765  1.00  0.00
ATOM   1083 HG23 ILE    66     -16.407  -7.839   7.050  1.00  0.00
ATOM   1084  CG1 ILE    66     -14.096  -8.412   9.628  1.00  0.00
ATOM   1085 HG12 ILE    66     -14.772  -8.298  10.476  1.00  0.00
ATOM   1086 HG13 ILE    66     -13.404  -9.225   9.851  1.00  0.00
ATOM   1087  CD1 ILE    66     -13.258  -7.139   9.474  1.00  0.00
ATOM   1088 HD11 ILE    66     -13.890  -6.244   9.517  1.00  0.00
ATOM   1089 HD12 ILE    66     -12.524  -7.065  10.276  1.00  0.00
ATOM   1090 HD13 ILE    66     -12.709  -7.148   8.525  1.00  0.00
ATOM   1091  C   ILE    66     -16.355 -10.482   7.200  1.00  0.00
ATOM   1092  O   ILE    66     -15.701 -10.949   6.266  1.00  0.00
ATOM   1093  N   GLU    67     -17.661 -10.269   7.146  1.00  0.00
ATOM   1094  H   GLU    67     -18.122  -9.884   7.956  1.00  0.00
ATOM   1095  CA  GLU    67     -18.460 -10.346   5.933  1.00  0.00
ATOM   1096  HA  GLU    67     -17.968 -10.994   5.205  1.00  0.00
ATOM   1097  CB  GLU    67     -19.804 -10.989   6.291  1.00  0.00
ATOM   1098  HB2 GLU    67     -19.601 -11.934   6.798  1.00  0.00
ATOM   1099  HB3 GLU    67     -20.357 -10.339   6.972  1.00  0.00
ATOM   1100  CG  GLU    67     -20.649 -11.262   5.047  1.00  0.00
ATOM   1101  HG2 GLU    67     -20.881 -10.312   4.561  1.00  0.00
ATOM   1102  HG3 GLU    67     -20.052 -11.865   4.363  1.00  0.00
ATOM   1103  CD  GLU    67     -21.952 -12.010   5.370  1.00  0.00
ATOM   1104  OE1 GLU    67     -22.977 -11.724   4.708  1.00  0.00
ATOM   1105  OE2 GLU    67     -21.914 -12.902   6.250  1.00  0.00
ATOM   1106  C   GLU    67     -18.613  -8.939   5.348  1.00  0.00
ATOM   1107  O   GLU    67     -18.975  -8.012   6.071  1.00  0.00
ATOM   1108  N   LEU    68     -18.308  -8.790   4.061  1.00  0.00
ATOM   1109  H   LEU    68     -18.033  -9.618   3.544  1.00  0.00
ATOM   1110  CA  LEU    68     -18.432  -7.540   3.316  1.00  0.00
ATOM   1111  HA  LEU    68     -18.668  -6.717   3.995  1.00  0.00
ATOM   1112  CB  LEU    68     -17.131  -7.213   2.579  1.00  0.00
ATOM   1113  HB2 LEU    68     -16.938  -8.019   1.873  1.00  0.00
ATOM   1114  HB3 LEU    68     -17.273  -6.292   2.011  1.00  0.00
ATOM   1115  CG  LEU    68     -15.913  -7.053   3.490  1.00  0.00
ATOM   1116  HG  LEU    68     -15.764  -7.960   4.076  1.00  0.00
ATOM   1117  CD1 LEU    68     -14.679  -6.849   2.620  1.00  0.00
ATOM   1118 HD11 LEU    68     -14.642  -5.822   2.236  1.00  0.00
ATOM   1119 HD12 LEU    68     -13.776  -7.060   3.202  1.00  0.00
ATOM   1120 HD13 LEU    68     -14.720  -7.528   1.765  1.00  0.00
ATOM   1121  CD2 LEU    68     -16.048  -5.859   4.421  1.00  0.00
ATOM   1122 HD21 LEU    68     -16.843  -6.035   5.158  1.00  0.00
ATOM   1123 HD22 LEU    68     -15.116  -5.700   4.964  1.00  0.00
ATOM   1124 HD23 LEU    68     -16.315  -4.957   3.855  1.00  0.00
ATOM   1125  C   LEU    68     -19.562  -7.655   2.307  1.00  0.00
ATOM   1126  O   LEU    68     -19.620  -8.613   1.524  1.00  0.00
ATOM   1127  N   LEU    69     -20.420  -6.642   2.298  1.00  0.00
ATOM   1128  H   LEU    69     -20.235  -5.856   2.919  1.00  0.00
ATOM   1129  CA  LEU    69     -21.469  -6.504   1.296  1.00  0.00
ATOM   1130  HA  LEU    69     -21.820  -7.494   1.005  1.00  0.00
ATOM   1131  CB  LEU    69     -22.660  -5.739   1.898  1.00  0.00
ATOM   1132  HB2 LEU    69     -22.319  -4.743   2.185  1.00  0.00
ATOM   1133  HB3 LEU    69     -23.429  -5.622   1.133  1.00  0.00
ATOM   1134  CG  LEU    69     -23.286  -6.416   3.136  1.00  0.00
ATOM   1135  HG  LEU    69     -22.536  -6.524   3.919  1.00  0.00
ATOM   1136  CD1 LEU    69     -24.412  -5.537   3.683  1.00  0.00
ATOM   1137 HD11 LEU    69     -25.198  -5.394   2.932  1.00  0.00
ATOM   1138 HD12 LEU    69     -24.853  -5.990   4.579  1.00  0.00
ATOM   1139 HD13 LEU    69     -24.012  -4.554   3.965  1.00  0.00
ATOM   1140  CD2 LEU    69     -23.870  -7.798   2.820  1.00  0.00
ATOM   1141 HD21 LEU    69     -23.077  -8.507   2.555  1.00  0.00
ATOM   1142 HD22 LEU    69     -24.373  -8.210   3.704  1.00  0.00
ATOM   1143 HD23 LEU    69     -24.592  -7.745   1.997  1.00  0.00
ATOM   1144  C   LEU    69     -20.896  -5.844   0.035  1.00  0.00
ATOM   1145  O   LEU    69     -19.960  -5.048   0.106  1.00  0.00
ATOM   1146  N   SER    70     -21.467  -6.169  -1.126  1.00  0.00
ATOM   1147  H   SER    70     -22.308  -6.726  -1.111  1.00  0.00
ATOM   1148  CA  SER    70     -21.017  -5.700  -2.447  1.00  0.00
ATOM   1149  HA  SER    70     -20.111  -6.218  -2.738  1.00  0.00
ATOM   1150  CB  SER    70     -22.094  -6.018  -3.481  1.00  0.00
ATOM   1151  HB2 SER    70     -21.856  -5.467  -4.391  1.00  0.00
ATOM   1152  HB3 SER    70     -22.085  -7.092  -3.671  1.00  0.00
ATOM   1153  OG  SER    70     -23.397  -5.646  -3.050  1.00  0.00
ATOM   1154  HG  SER    70     -23.602  -4.679  -3.271  1.00  0.00
ATOM   1155  C   SER    70     -20.758  -4.198  -2.534  1.00  0.00
ATOM   1156  O   SER    70     -19.769  -3.750  -3.110  1.00  0.00
ATOM   1157  N   ASP    71     -21.663  -3.425  -1.942  1.00  0.00
ATOM   1158  H   ASP    71     -22.474  -3.882  -1.558  1.00  0.00
ATOM   1159  CA  ASP    71     -21.717  -1.973  -2.081  1.00  0.00
ATOM   1160  HA  ASP    71     -21.612  -1.714  -3.137  1.00  0.00
ATOM   1161  CB  ASP    71     -23.097  -1.480  -1.599  1.00  0.00
ATOM   1162  HB2 ASP    71     -23.171  -1.664  -0.525  1.00  0.00
ATOM   1163  HB3 ASP    71     -23.150  -0.401  -1.753  1.00  0.00
ATOM   1164  CG  ASP    71     -24.319  -2.126  -2.284  1.00  0.00
ATOM   1165  OD1 ASP    71     -24.147  -2.953  -3.212  1.00  0.00
ATOM   1166  OD2 ASP    71     -25.445  -1.802  -1.842  1.00  0.00
ATOM   1167  C   ASP    71     -20.574  -1.281  -1.314  1.00  0.00
ATOM   1168  O   ASP    71     -20.290  -0.106  -1.542  1.00  0.00
ATOM   1169  N   GLU    72     -19.899  -1.999  -0.407  1.00  0.00
ATOM   1170  H   GLU    72     -20.149  -2.976  -0.301  1.00  0.00
ATOM   1171  CA  GLU    72     -18.881  -1.451   0.497  1.00  0.00
ATOM   1172  HA  GLU    72     -19.180  -0.445   0.798  1.00  0.00
ATOM   1173  CB  GLU    72     -18.786  -2.315   1.769  1.00  0.00
ATOM   1174  HB2 GLU    72     -18.507  -3.331   1.488  1.00  0.00
ATOM   1175  HB3 GLU    72     -17.999  -1.913   2.409  1.00  0.00
ATOM   1176  CG  GLU    72     -20.097  -2.332   2.574  1.00  0.00
ATOM   1177  HG2 GLU    72     -20.365  -1.301   2.818  1.00  0.00
ATOM   1178  HG3 GLU    72     -20.894  -2.749   1.956  1.00  0.00
ATOM   1179  CD  GLU    72     -20.002  -3.157   3.867  1.00  0.00
ATOM   1180  OE1 GLU    72     -20.785  -2.853   4.795  1.00  0.00
ATOM   1181  OE2 GLU    72     -19.183  -4.105   3.916  1.00  0.00
ATOM   1182  C   GLU    72     -17.492  -1.312  -0.148  1.00  0.00
ATOM   1183  O   GLU    72     -16.639  -0.604   0.394  1.00  0.00
ATOM   1184  N   TYR    73     -17.235  -1.961  -1.290  1.00  0.00
ATOM   1185  H   TYR    73     -17.980  -2.514  -1.699  1.00  0.00
ATOM   1186  CA  TYR    73     -15.896  -2.015  -1.896  1.00  0.00
ATOM   1187  HA  TYR    73     -15.230  -1.340  -1.358  1.00  0.00
ATOM   1188  CB  TYR    73     -15.306  -3.417  -1.715  1.00  0.00
ATOM   1189  HB2 TYR    73     -14.298  -3.428  -2.139  1.00  0.00
ATOM   1190  HB3 TYR    73     -15.193  -3.613  -0.641  1.00  0.00
ATOM   1191  CG  TYR    73     -16.076  -4.553  -2.349  1.00  0.00
ATOM   1192  CD1 TYR    73     -16.916  -5.362  -1.561  1.00  0.00
ATOM   1193  HD1 TYR    73     -17.062  -5.140  -0.511  1.00  0.00
ATOM   1194  CE1 TYR    73     -17.585  -6.453  -2.146  1.00  0.00
ATOM   1195  HE1 TYR    73     -18.229  -7.071  -1.538  1.00  0.00
ATOM   1196  CZ  TYR    73     -17.447  -6.708  -3.526  1.00  0.00
ATOM   1197  OH  TYR    73     -18.109  -7.747  -4.099  1.00  0.00
ATOM   1198  HH  TYR    73     -18.732  -8.205  -3.496  1.00  0.00
ATOM   1199  CE2 TYR    73     -16.619  -5.886  -4.320  1.00  0.00
ATOM   1200  HE2 TYR    73     -16.562  -6.069  -5.383  1.00  0.00
ATOM   1201  CD2 TYR    73     -15.923  -4.818  -3.724  1.00  0.00
ATOM   1202  HD2 TYR    73     -15.307  -4.173  -4.333  1.00  0.00
ATOM   1203  C   TYR    73     -15.806  -1.514  -3.344  1.00  0.00
ATOM   1204  O   TYR    73     -14.751  -1.645  -3.977  1.00  0.00
ATOM   1205  N   ASP    74     -16.869  -0.919  -3.883  1.00  0.00
ATOM   1206  H   ASP    74     -17.711  -0.809  -3.331  1.00  0.00
ATOM   1207  CA  ASP    74     -16.845  -0.409  -5.250  1.00  0.00
ATOM   1208  HA  ASP    74     -16.334  -1.181  -5.819  1.00  0.00
ATOM   1209  CB  ASP    74     -18.278  -0.244  -5.812  1.00  0.00
ATOM   1210  HB2 ASP    74     -19.007  -0.372  -5.009  1.00  0.00
ATOM   1211  HB3 ASP    74     -18.393   0.771  -6.195  1.00  0.00
ATOM   1212  CG  ASP    74     -18.613  -1.224  -6.951  1.00  0.00
ATOM   1213  OD1 ASP    74     -17.663  -1.773  -7.571  1.00  0.00
ATOM   1214  OD2 ASP    74     -19.812  -1.357  -7.284  1.00  0.00
ATOM   1215  C   ASP    74     -15.956   0.848  -5.402  1.00  0.00
ATOM   1216  O   ASP    74     -15.850   1.704  -4.525  1.00  0.00
ATOM   1217  N   ALA    75     -15.293   0.943  -6.559  1.00  0.00
ATOM   1218  H   ALA    75     -15.504   0.214  -7.221  1.00  0.00
ATOM   1219  CA  ALA    75     -14.510   2.083  -7.064  1.00  0.00
ATOM   1220  HA  ALA    75     -14.199   1.793  -8.068  1.00  0.00
ATOM   1221  CB  ALA    75     -15.448   3.286  -7.252  1.00  0.00
ATOM   1222  HB1 ALA    75     -15.762   3.691  -6.281  1.00  0.00
ATOM   1223  HB2 ALA    75     -14.945   4.088  -7.808  1.00  0.00
ATOM   1224  HB3 ALA    75     -16.347   2.996  -7.811  1.00  0.00
ATOM   1225  C   ALA    75     -13.191   2.491  -6.371  1.00  0.00
ATOM   1226  O   ALA    75     -12.516   3.376  -6.900  1.00  0.00
ATOM   1227  N   THR    76     -12.767   1.886  -5.256  1.00  0.00
ATOM   1228  H   THR    76     -13.395   1.258  -4.766  1.00  0.00
ATOM   1229  CA  THR    76     -11.507   2.293  -4.595  1.00  0.00
ATOM   1230  HA  THR    76     -11.061   3.088  -5.180  1.00  0.00
ATOM   1231  CB  THR    76     -11.733   2.950  -3.230  1.00  0.00
ATOM   1232  HB  THR    76     -10.771   3.245  -2.809  1.00  0.00
ATOM   1233  CG2 THR    76     -12.619   4.190  -3.333  1.00  0.00
ATOM   1234 HG21 THR    76     -13.622   3.924  -3.692  1.00  0.00
ATOM   1235 HG22 THR    76     -12.734   4.653  -2.346  1.00  0.00
ATOM   1236 HG23 THR    76     -12.187   4.924  -4.023  1.00  0.00
ATOM   1237  OG1 THR    76     -12.357   2.066  -2.346  1.00  0.00
ATOM   1238  HG1 THR    76     -11.785   1.925  -1.554  1.00  0.00
ATOM   1239  C   THR    76     -10.476   1.165  -4.515  1.00  0.00
ATOM   1240  O   THR    76     -10.822   0.007  -4.280  1.00  0.00
ATOM   1241  N   PRO    77      -9.180   1.461  -4.712  1.00  0.00
ATOM   1242  CD  PRO    77      -8.637   2.738  -5.156  1.00  0.00
ATOM   1243  HD2 PRO    77      -8.992   3.586  -4.554  1.00  0.00
ATOM   1244  HD3 PRO    77      -8.891   2.915  -6.212  1.00  0.00
ATOM   1245  CG  PRO    77      -7.137   2.598  -4.994  1.00  0.00
ATOM   1246  HG2 PRO    77      -6.902   2.833  -3.952  1.00  0.00
ATOM   1247  HG3 PRO    77      -6.569   3.255  -5.665  1.00  0.00
ATOM   1248  CB  PRO    77      -6.916   1.109  -5.272  1.00  0.00
ATOM   1249  HB2 PRO    77      -5.970   0.711  -4.896  1.00  0.00
ATOM   1250  HB3 PRO    77      -6.951   0.930  -6.356  1.00  0.00
ATOM   1251  CA  PRO    77      -8.124   0.456  -4.603  1.00  0.00
ATOM   1252  HA  PRO    77      -8.395  -0.436  -5.171  1.00  0.00
ATOM   1253  C   PRO    77      -7.853   0.021  -3.148  1.00  0.00
ATOM   1254  O   PRO    77      -7.245  -1.029  -2.934  1.00  0.00
ATOM   1255  N   PHE    78      -8.319   0.790  -2.155  1.00  0.00
ATOM   1256  H   PHE    78      -8.788   1.648  -2.401  1.00  0.00
ATOM   1257  CA  PHE    78      -8.356   0.401  -0.744  1.00  0.00
ATOM   1258  HA  PHE    78      -7.957  -0.605  -0.634  1.00  0.00
ATOM   1259  CB  PHE    78      -7.521   1.337   0.135  1.00  0.00
ATOM   1260  HB2 PHE    78      -7.492   2.344  -0.303  1.00  0.00
ATOM   1261  HB3 PHE    78      -8.004   1.453   1.116  1.00  0.00
ATOM   1262  CG  PHE    78      -6.120   0.838   0.365  1.00  0.00
ATOM   1263  CD1 PHE    78      -5.731   0.320   1.610  1.00  0.00
ATOM   1264  HD1 PHE    78      -6.447   0.240   2.407  1.00  0.00
ATOM   1265  CE1 PHE    78      -4.402  -0.087   1.816  1.00  0.00
ATOM   1266  HE1 PHE    78      -4.089  -0.468   2.780  1.00  0.00
ATOM   1267  CZ  PHE    78      -3.467   0.065   0.780  1.00  0.00
ATOM   1268  HZ  PHE    78      -2.424  -0.125   0.932  1.00  0.00
ATOM   1269  CE2 PHE    78      -3.869   0.516  -0.480  1.00  0.00
ATOM   1270  HE2 PHE    78      -3.138   0.594  -1.271  1.00  0.00
ATOM   1271  CD2 PHE    78      -5.207   0.881  -0.691  1.00  0.00
ATOM   1272  HD2 PHE    78      -5.556   1.202  -1.657  1.00  0.00
ATOM   1273  C   PHE    78      -9.782   0.400  -0.225  1.00  0.00
ATOM   1274  O   PHE    78     -10.437   1.438  -0.207  1.00  0.00
ATOM   1275  N   ILE    79     -10.198  -0.742   0.298  1.00  0.00
ATOM   1276  H   ILE    79      -9.535  -1.507   0.369  1.00  0.00
ATOM   1277  CA  ILE    79     -11.470  -0.895   0.983  1.00  0.00
ATOM   1278  HA  ILE    79     -12.239  -0.343   0.437  1.00  0.00
ATOM   1279  CB  ILE    79     -11.879  -2.376   1.017  1.00  0.00
ATOM   1280  HB  ILE    79     -11.103  -2.940   1.535  1.00  0.00
ATOM   1281  CG2 ILE    79     -13.209  -2.535   1.777  1.00  0.00
ATOM   1282 HG21 ILE    79     -14.015  -1.953   1.307  1.00  0.00
ATOM   1283 HG22 ILE    79     -13.537  -3.577   1.827  1.00  0.00
ATOM   1284 HG23 ILE    79     -13.101  -2.200   2.812  1.00  0.00
ATOM   1285  CG1 ILE    79     -11.989  -2.889  -0.433  1.00  0.00
ATOM   1286 HG12 ILE    79     -12.792  -2.355  -0.937  1.00  0.00
ATOM   1287 HG13 ILE    79     -11.068  -2.695  -0.979  1.00  0.00
ATOM   1288  CD1 ILE    79     -12.225  -4.391  -0.517  1.00  0.00
ATOM   1289 HD11 ILE    79     -13.122  -4.686   0.035  1.00  0.00
ATOM   1290 HD12 ILE    79     -12.363  -4.702  -1.556  1.00  0.00
ATOM   1291 HD13 ILE    79     -11.361  -4.931  -0.120  1.00  0.00
ATOM   1292  C   ILE    79     -11.331  -0.300   2.377  1.00  0.00
ATOM   1293  O   ILE    79     -10.327  -0.532   3.057  1.00  0.00
ATOM   1294  N   LYS    80     -12.340   0.466   2.793  1.00  0.00
ATOM   1295  H   LYS    80     -13.139   0.570   2.180  1.00  0.00
ATOM   1296  CA  LYS    80     -12.440   1.073   4.118  1.00  0.00
ATOM   1297  HA  LYS    80     -11.565   0.822   4.714  1.00  0.00
ATOM   1298  CB  LYS    80     -12.488   2.598   3.972  1.00  0.00
ATOM   1299  HB2 LYS    80     -11.571   2.944   3.491  1.00  0.00
ATOM   1300  HB3 LYS    80     -13.333   2.859   3.332  1.00  0.00
ATOM   1301  CG  LYS    80     -12.648   3.298   5.330  1.00  0.00
ATOM   1302  HG2 LYS    80     -13.483   2.871   5.886  1.00  0.00
ATOM   1303  HG3 LYS    80     -11.737   3.170   5.916  1.00  0.00
ATOM   1304  CD  LYS    80     -12.940   4.784   5.122  1.00  0.00
ATOM   1305  HD2 LYS    80     -12.107   5.256   4.600  1.00  0.00
ATOM   1306  HD3 LYS    80     -13.845   4.884   4.519  1.00  0.00
ATOM   1307  CE  LYS    80     -13.158   5.449   6.480  1.00  0.00
ATOM   1308  HE2 LYS    80     -13.957   4.914   7.004  1.00  0.00
ATOM   1309  HE3 LYS    80     -12.243   5.347   7.074  1.00  0.00
ATOM   1310  NZ  LYS    80     -13.525   6.876   6.325  1.00  0.00
ATOM   1311  HZ1 LYS    80     -14.385   6.962   5.797  1.00  0.00
ATOM   1312  HZ2 LYS    80     -13.650   7.307   7.232  1.00  0.00
ATOM   1313  HZ3 LYS    80     -12.798   7.384   5.831  1.00  0.00
ATOM   1314  C   LYS    80     -13.687   0.547   4.814  1.00  0.00
ATOM   1315  O   LYS    80     -14.787   0.764   4.323  1.00  0.00
ATOM   1316  N   ILE    81     -13.509  -0.032   5.994  1.00  0.00
ATOM   1317  H   ILE    81     -12.564  -0.120   6.352  1.00  0.00
ATOM   1318  CA  ILE    81     -14.608  -0.513   6.839  1.00  0.00
ATOM   1319  HA  ILE    81     -15.548  -0.066   6.511  1.00  0.00
ATOM   1320  CB  ILE    81     -14.764  -2.042   6.728  1.00  0.00
ATOM   1321  HB  ILE    81     -15.621  -2.330   7.340  1.00  0.00
ATOM   1322  CG2 ILE    81     -15.097  -2.426   5.282  1.00  0.00
ATOM   1323 HG21 ILE    81     -14.204  -2.421   4.655  1.00  0.00
ATOM   1324 HG22 ILE    81     -15.539  -3.422   5.265  1.00  0.00
ATOM   1325 HG23 ILE    81     -15.843  -1.746   4.847  1.00  0.00
ATOM   1326  CG1 ILE    81     -13.524  -2.792   7.263  1.00  0.00
ATOM   1327 HG12 ILE    81     -12.639  -2.524   6.686  1.00  0.00
ATOM   1328 HG13 ILE    81     -13.355  -2.504   8.299  1.00  0.00
ATOM   1329  CD1 ILE    81     -13.703  -4.308   7.235  1.00  0.00
ATOM   1330 HD11 ILE    81     -13.649  -4.687   6.210  1.00  0.00
ATOM   1331 HD12 ILE    81     -12.917  -4.798   7.813  1.00  0.00
ATOM   1332 HD13 ILE    81     -14.670  -4.578   7.673  1.00  0.00
ATOM   1333  C   ILE    81     -14.425  -0.082   8.291  1.00  0.00
ATOM   1334  O   ILE    81     -13.339   0.355   8.689  1.00  0.00
ATOM   1335  N   ASP    82     -15.477  -0.218   9.095  1.00  0.00
ATOM   1336  H   ASP    82     -16.342  -0.590   8.729  1.00  0.00
ATOM   1337  CA  ASP    82     -15.353  -0.105  10.545  1.00  0.00
ATOM   1338  HA  ASP    82     -14.874   0.847  10.780  1.00  0.00
ATOM   1339  CB  ASP    82     -16.731  -0.114  11.225  1.00  0.00
ATOM   1340  HB2 ASP    82     -17.328  -0.935  10.823  1.00  0.00
ATOM   1341  HB3 ASP    82     -16.589  -0.294  12.292  1.00  0.00
ATOM   1342  CG  ASP    82     -17.492   1.214  11.076  1.00  0.00
ATOM   1343  OD1 ASP    82     -16.849   2.298  11.104  1.00  0.00
ATOM   1344  OD2 ASP    82     -18.738   1.172  11.015  1.00  0.00
ATOM   1345  C   ASP    82     -14.437  -1.216  11.078  1.00  0.00
ATOM   1346  O   ASP    82     -14.523  -2.384  10.696  1.00  0.00
ATOM   1347  N   SER    83     -13.498  -0.833  11.938  1.00  0.00
ATOM   1348  H   SER    83     -13.502   0.124  12.273  1.00  0.00
ATOM   1349  CA  SER    83     -12.533  -1.764  12.504  1.00  0.00
ATOM   1350  HA  SER    83     -12.137  -2.360  11.684  1.00  0.00
ATOM   1351  CB  SER    83     -11.371  -1.008  13.139  1.00  0.00
ATOM   1352  HB2 SER    83     -10.966  -0.287  12.430  1.00  0.00
ATOM   1353  HB3 SER    83     -11.708  -0.480  14.034  1.00  0.00
ATOM   1354  OG  SER    83     -10.360  -1.935  13.477  1.00  0.00
ATOM   1355  HG  SER    83      -9.896  -1.539  14.246  1.00  0.00
ATOM   1356  C   SER    83     -13.198  -2.643  13.566  1.00  0.00
ATOM   1357  O   SER    83     -13.865  -2.105  14.451  1.00  0.00
ATOM   1358  N   PRO    84     -12.956  -3.968  13.565  1.00  0.00
ATOM   1359  CD  PRO    84     -12.291  -4.765  12.536  1.00  0.00
ATOM   1360  HD2 PRO    84     -11.296  -4.376  12.287  1.00  0.00
ATOM   1361  HD3 PRO    84     -12.905  -4.784  11.625  1.00  0.00
ATOM   1362  CG  PRO    84     -12.170  -6.171  13.130  1.00  0.00
ATOM   1363  HG2 PRO    84     -11.229  -6.274  13.686  1.00  0.00
ATOM   1364  HG3 PRO    84     -12.222  -6.969  12.388  1.00  0.00
ATOM   1365  CB  PRO    84     -13.353  -6.233  14.091  1.00  0.00
ATOM   1366  HB2 PRO    84     -13.244  -7.004  14.862  1.00  0.00
ATOM   1367  HB3 PRO    84     -14.284  -6.417  13.537  1.00  0.00
ATOM   1368  CA  PRO    84     -13.363  -4.824  14.678  1.00  0.00
ATOM   1369  HA  PRO    84     -14.373  -4.579  15.011  1.00  0.00
ATOM   1370  C   PRO    84     -12.417  -4.712  15.887  1.00  0.00
ATOM   1371  O   PRO    84     -12.698  -5.277  16.940  1.00  0.00
ATOM   1372  N   PHE    85     -11.289  -4.008  15.745  1.00  0.00
ATOM   1373  H   PHE    85     -11.150  -3.522  14.873  1.00  0.00
ATOM   1374  CA  PHE    85     -10.293  -3.834  16.799  1.00  0.00
ATOM   1375  HA  PHE    85     -10.342  -4.681  17.490  1.00  0.00
ATOM   1376  CB  PHE    85      -8.886  -3.813  16.181  1.00  0.00
ATOM   1377  HB2 PHE    85      -8.781  -2.921  15.551  1.00  0.00
ATOM   1378  HB3 PHE    85      -8.145  -3.704  16.983  1.00  0.00
ATOM   1379  CG  PHE    85      -8.538  -5.048  15.374  1.00  0.00
ATOM   1380  CD1 PHE    85      -8.231  -6.251  16.029  1.00  0.00
ATOM   1381  HD1 PHE    85      -8.246  -6.293  17.108  1.00  0.00
ATOM   1382  CE1 PHE    85      -7.923  -7.404  15.287  1.00  0.00
ATOM   1383  HE1 PHE    85      -7.686  -8.327  15.798  1.00  0.00
ATOM   1384  CZ  PHE    85      -7.911  -7.353  13.883  1.00  0.00
ATOM   1385  HZ  PHE    85      -7.669  -8.240  13.317  1.00  0.00
ATOM   1386  CE2 PHE    85      -8.218  -6.152  13.222  1.00  0.00
ATOM   1387  HE2 PHE    85      -8.219  -6.111  12.142  1.00  0.00
ATOM   1388  CD2 PHE    85      -8.537  -5.004  13.968  1.00  0.00
ATOM   1389  HD2 PHE    85      -8.809  -4.096  13.456  1.00  0.00
ATOM   1390  C   PHE    85     -10.546  -2.556  17.603  1.00  0.00
ATOM   1391  O   PHE    85     -11.217  -1.626  17.153  1.00  0.00
ATOM   1392  N   ALA    86      -9.921  -2.467  18.780  1.00  0.00
ATOM   1393  H   ALA    86      -9.440  -3.274  19.142  1.00  0.00
ATOM   1394  CA  ALA    86      -9.862  -1.217  19.532  1.00  0.00
ATOM   1395  HA  ALA    86     -10.881  -0.951  19.819  1.00  0.00
ATOM   1396  CB  ALA    86      -9.045  -1.430  20.812  1.00  0.00
ATOM   1397  HB1 ALA    86      -8.004  -1.681  20.570  1.00  0.00
ATOM   1398  HB2 ALA    86      -9.042  -0.517  21.421  1.00  0.00
ATOM   1399  HB3 ALA    86      -9.470  -2.244  21.414  1.00  0.00
ATOM   1400  C   ALA    86      -9.284  -0.072  18.679  1.00  0.00
ATOM   1401  O   ALA    86      -8.359  -0.281  17.885  1.00  0.00
ATOM   1402  N   GLU    87      -9.817   1.136  18.891  1.00  0.00
ATOM   1403  H   GLU    87     -10.517   1.241  19.607  1.00  0.00
ATOM   1404  CA  GLU    87      -9.453   2.336  18.139  1.00  0.00
ATOM   1405  HA  GLU    87      -9.821   2.201  17.121  1.00  0.00
ATOM   1406  CB  GLU    87     -10.156   3.566  18.741  1.00  0.00
ATOM   1407  HB2 GLU    87     -11.209   3.323  18.892  1.00  0.00
ATOM   1408  HB3 GLU    87      -9.710   3.809  19.706  1.00  0.00
ATOM   1409  CG  GLU    87     -10.064   4.778  17.801  1.00  0.00
ATOM   1410  HG2 GLU    87      -9.014   5.012  17.620  1.00  0.00
ATOM   1411  HG3 GLU    87     -10.520   4.491  16.854  1.00  0.00
ATOM   1412  CD  GLU    87     -10.782   6.039  18.302  1.00  0.00
ATOM   1413  OE1 GLU    87     -10.606   7.084  17.630  1.00  0.00
ATOM   1414  OE2 GLU    87     -11.522   5.960  19.307  1.00  0.00
ATOM   1415  C   GLU    87      -7.929   2.522  18.089  1.00  0.00
ATOM   1416  O   GLU    87      -7.237   2.519  19.112  1.00  0.00
ATOM   1417  N   ALA    88      -7.399   2.653  16.876  1.00  0.00
ATOM   1418  H   ALA    88      -8.026   2.758  16.086  1.00  0.00
ATOM   1419  CA  ALA    88      -5.975   2.818  16.645  1.00  0.00
ATOM   1420  HA  ALA    88      -5.418   2.342  17.454  1.00  0.00
ATOM   1421  CB  ALA    88      -5.603   2.101  15.345  1.00  0.00
ATOM   1422  HB1 ALA    88      -6.101   2.582  14.492  1.00  0.00
ATOM   1423  HB2 ALA    88      -4.519   2.137  15.175  1.00  0.00
ATOM   1424  HB3 ALA    88      -5.912   1.050  15.391  1.00  0.00
ATOM   1425  C   ALA    88      -5.581   4.297  16.621  1.00  0.00
ATOM   1426  O   ALA    88      -6.407   5.192  16.445  1.00  0.00
ATOM   1427  N   THR    89      -4.276   4.561  16.712  1.00  0.00
ATOM   1428  H   THR    89      -3.627   3.812  16.896  1.00  0.00
ATOM   1429  CA  THR    89      -3.727   5.903  16.496  1.00  0.00
ATOM   1430  HA  THR    89      -4.052   6.550  17.312  1.00  0.00
ATOM   1431  CB  THR    89      -2.193   5.867  16.472  1.00  0.00
ATOM   1432  HB  THR    89      -1.849   5.275  15.624  1.00  0.00
ATOM   1433  CG2 THR    89      -1.573   7.262  16.386  1.00  0.00
ATOM   1434 HG21 THR    89      -1.957   7.908  17.185  1.00  0.00
ATOM   1435 HG22 THR    89      -0.483   7.199  16.489  1.00  0.00
ATOM   1436 HG23 THR    89      -1.790   7.731  15.419  1.00  0.00
ATOM   1437  OG1 THR    89      -1.699   5.279  17.652  1.00  0.00
ATOM   1438  HG1 THR    89      -1.141   4.520  17.384  1.00  0.00
ATOM   1439  C   THR    89      -4.224   6.462  15.165  1.00  0.00
ATOM   1440  O   THR    89      -4.061   5.820  14.128  1.00  0.00
ATOM   1441  N   VAL    90      -4.798   7.664  15.172  1.00  0.00
ATOM   1442  H   VAL    90      -4.978   8.114  16.057  1.00  0.00
ATOM   1443  CA  VAL    90      -5.181   8.345  13.930  1.00  0.00
ATOM   1444  HA  VAL    90      -5.790   7.660  13.338  1.00  0.00
ATOM   1445  CB  VAL    90      -6.033   9.595  14.203  1.00  0.00
ATOM   1446  HB  VAL    90      -5.466  10.293  14.821  1.00  0.00
ATOM   1447  CG1 VAL    90      -6.424  10.298  12.895  1.00  0.00
ATOM   1448 HG11 VAL    90      -6.980   9.619  12.236  1.00  0.00
ATOM   1449 HG12 VAL    90      -7.059  11.168  13.104  1.00  0.00
ATOM   1450 HG13 VAL    90      -5.540  10.658  12.354  1.00  0.00
ATOM   1451  CG2 VAL    90      -7.326   9.223  14.940  1.00  0.00
ATOM   1452 HG21 VAL    90      -7.119   8.746  15.906  1.00  0.00
ATOM   1453 HG22 VAL    90      -7.931  10.116  15.142  1.00  0.00
ATOM   1454 HG23 VAL    90      -7.934   8.531  14.346  1.00  0.00
ATOM   1455  C   VAL    90      -3.920   8.683  13.139  1.00  0.00
ATOM   1456  O   VAL    90      -3.031   9.393  13.622  1.00  0.00
ATOM   1457  N   LEU    91      -3.835   8.156  11.921  1.00  0.00
ATOM   1458  H   LEU    91      -4.603   7.586  11.587  1.00  0.00
ATOM   1459  CA  LEU    91      -2.735   8.426  11.008  1.00  0.00
ATOM   1460  HA  LEU    91      -1.806   8.469  11.577  1.00  0.00
ATOM   1461  CB  LEU    91      -2.617   7.295   9.973  1.00  0.00
ATOM   1462  HB2 LEU    91      -3.544   7.251   9.400  1.00  0.00
ATOM   1463  HB3 LEU    91      -1.816   7.544   9.278  1.00  0.00
ATOM   1464  CG  LEU    91      -2.337   5.908  10.583  1.00  0.00
ATOM   1465  HG  LEU    91      -3.115   5.657  11.302  1.00  0.00
ATOM   1466  CD1 LEU    91      -2.360   4.853   9.485  1.00  0.00
ATOM   1467 HD11 LEU    91      -1.535   5.014   8.791  1.00  0.00
ATOM   1468 HD12 LEU    91      -2.265   3.847   9.914  1.00  0.00
ATOM   1469 HD13 LEU    91      -3.295   4.893   8.918  1.00  0.00
ATOM   1470  CD2 LEU    91      -0.972   5.853  11.278  1.00  0.00
ATOM   1471 HD21 LEU    91      -0.973   6.457  12.192  1.00  0.00
ATOM   1472 HD22 LEU    91      -0.736   4.822  11.567  1.00  0.00
ATOM   1473 HD23 LEU    91      -0.176   6.210  10.612  1.00  0.00
ATOM   1474  C   LEU    91      -2.938   9.788  10.347  1.00  0.00
ATOM   1475  O   LEU    91      -4.042  10.142   9.934  1.00  0.00
ATOM   1476  N   LYS    92      -1.853  10.554  10.235  1.00  0.00
ATOM   1477  H   LYS    92      -0.970  10.185  10.557  1.00  0.00
ATOM   1478  CA  LYS    92      -1.832  11.793   9.456  1.00  0.00
ATOM   1479  HA  LYS    92      -2.833  12.225   9.407  1.00  0.00
ATOM   1480  CB  LYS    92      -0.891  12.822  10.085  1.00  0.00
ATOM   1481  HB2 LYS    92       0.104  12.387  10.209  1.00  0.00
ATOM   1482  HB3 LYS    92      -0.807  13.678   9.412  1.00  0.00
ATOM   1483  CG  LYS    92      -1.424  13.298  11.439  1.00  0.00
ATOM   1484  HG2 LYS    92      -2.435  13.690  11.315  1.00  0.00
ATOM   1485  HG3 LYS    92      -1.446  12.465  12.144  1.00  0.00
ATOM   1486  CD  LYS    92      -0.519  14.401  11.985  1.00  0.00
ATOM   1487  HD2 LYS    92       0.494  14.009  12.107  1.00  0.00
ATOM   1488  HD3 LYS    92      -0.495  15.231  11.276  1.00  0.00
ATOM   1489  CE  LYS    92      -1.062  14.880  13.330  1.00  0.00
ATOM   1490  HE2 LYS    92      -2.097  15.210  13.190  1.00  0.00
ATOM   1491  HE3 LYS    92      -1.068  14.038  14.029  1.00  0.00
ATOM   1492  NZ  LYS    92      -0.238  15.992  13.857  1.00  0.00
ATOM   1493  HZ1 LYS    92      -0.224  16.761  13.198  1.00  0.00
ATOM   1494  HZ2 LYS    92      -0.612  16.319  14.737  1.00  0.00
ATOM   1495  HZ3 LYS    92       0.718  15.689  13.998  1.00  0.00
ATOM   1496  C   LYS    92      -1.390  11.464   8.046  1.00  0.00
ATOM   1497  O   LYS    92      -0.359  10.822   7.885  1.00  0.00
ATOM   1498  N   PHE    93      -2.137  11.921   7.054  1.00  0.00
ATOM   1499  H   PHE    93      -2.962  12.455   7.268  1.00  0.00
ATOM   1500  CA  PHE    93      -1.782  11.743   5.654  1.00  0.00
ATOM   1501  HA  PHE    93      -1.059  10.936   5.569  1.00  0.00
ATOM   1502  CB  PHE    93      -3.003  11.308   4.850  1.00  0.00
ATOM   1503  HB2 PHE    93      -3.799  12.059   4.939  1.00  0.00
ATOM   1504  HB3 PHE    93      -2.711  11.280   3.797  1.00  0.00
ATOM   1505  CG  PHE    93      -3.532   9.943   5.238  1.00  0.00
ATOM   1506  CD1 PHE    93      -3.094   8.798   4.548  1.00  0.00
ATOM   1507  HD1 PHE    93      -2.376   8.892   3.745  1.00  0.00
ATOM   1508  CE1 PHE    93      -3.577   7.528   4.910  1.00  0.00
ATOM   1509  HE1 PHE    93      -3.241   6.652   4.375  1.00  0.00
ATOM   1510  CZ  PHE    93      -4.490   7.400   5.970  1.00  0.00
ATOM   1511  HZ  PHE    93      -4.860   6.425   6.244  1.00  0.00
ATOM   1512  CE2 PHE    93      -4.927   8.542   6.664  1.00  0.00
ATOM   1513  HE2 PHE    93      -5.635   8.457   7.474  1.00  0.00
ATOM   1514  CD2 PHE    93      -4.453   9.811   6.295  1.00  0.00
ATOM   1515  HD2 PHE    93      -4.799  10.687   6.825  1.00  0.00
ATOM   1516  C   PHE    93      -1.134  13.010   5.101  1.00  0.00
ATOM   1517  O   PHE    93      -1.527  14.125   5.443  1.00  0.00
ATOM   1518  N   GLY    94      -0.122  12.831   4.259  1.00  0.00
ATOM   1519  H   GLY    94       0.155  11.881   4.026  1.00  0.00
ATOM   1520  CA  GLY    94       0.636  13.908   3.640  1.00  0.00
ATOM   1521  HA2 GLY    94       0.132  14.865   3.779  1.00  0.00
ATOM   1522  HA3 GLY    94       1.620  13.972   4.106  1.00  0.00
ATOM   1523  C   GLY    94       0.823  13.661   2.150  1.00  0.00
ATOM   1524  O   GLY    94       0.857  12.522   1.692  1.00  0.00
ATOM   1525  N   LYS    95       0.970  14.745   1.385  1.00  0.00
ATOM   1526  H   LYS    95       1.007  15.644   1.842  1.00  0.00
ATOM   1527  CA  LYS    95       1.334  14.676  -0.031  1.00  0.00
ATOM   1528  HA  LYS    95       1.201  13.651  -0.383  1.00  0.00
ATOM   1529  CB  LYS    95       0.398  15.556  -0.871  1.00  0.00
ATOM   1530  HB2 LYS    95      -0.635  15.296  -0.631  1.00  0.00
ATOM   1531  HB3 LYS    95       0.562  16.608  -0.631  1.00  0.00
ATOM   1532  CG  LYS    95       0.629  15.322  -2.371  1.00  0.00
ATOM   1533  HG2 LYS    95       1.636  15.641  -2.638  1.00  0.00
ATOM   1534  HG3 LYS    95       0.527  14.257  -2.587  1.00  0.00
ATOM   1535  CD  LYS    95      -0.375  16.099  -3.229  1.00  0.00
ATOM   1536  HD2 LYS    95      -1.388  15.809  -2.944  1.00  0.00
ATOM   1537  HD3 LYS    95      -0.240  17.170  -3.065  1.00  0.00
ATOM   1538  CE  LYS    95      -0.138  15.761  -4.707  1.00  0.00
ATOM   1539  HE2 LYS    95       0.875  16.074  -4.983  1.00  0.00
ATOM   1540  HE3 LYS    95      -0.187  14.672  -4.825  1.00  0.00
ATOM   1541  NZ  LYS    95      -1.139  16.406  -5.594  1.00  0.00
ATOM   1542  HZ1 LYS    95      -1.073  17.415  -5.545  1.00  0.00
ATOM   1543  HZ2 LYS    95      -0.981  16.125  -6.555  1.00  0.00
ATOM   1544  HZ3 LYS    95      -2.076  16.120  -5.340  1.00  0.00
ATOM   1545  C   LYS    95       2.802  15.039  -0.203  1.00  0.00
ATOM   1546  O   LYS    95       3.240  16.103   0.242  1.00  0.00
ATOM   1547  N   LEU    96       3.544  14.177  -0.891  1.00  0.00
ATOM   1548  H   LEU    96       3.124  13.317  -1.209  1.00  0.00
ATOM   1549  CA  LEU    96       4.917  14.465  -1.288  1.00  0.00
ATOM   1550  HA  LEU    96       5.486  14.749  -0.401  1.00  0.00
ATOM   1551  CB  LEU    96       5.550  13.218  -1.929  1.00  0.00
ATOM   1552  HB2 LEU    96       4.927  12.912  -2.767  1.00  0.00
ATOM   1553  HB3 LEU    96       6.534  13.484  -2.318  1.00  0.00
ATOM   1554  CG  LEU    96       5.706  12.019  -0.984  1.00  0.00
ATOM   1555  HG  LEU    96       4.722  11.700  -0.655  1.00  0.00
ATOM   1556  CD1 LEU    96       6.397  10.859  -1.690  1.00  0.00
ATOM   1557 HD11 LEU    96       7.385  11.151  -2.070  1.00  0.00
ATOM   1558 HD12 LEU    96       6.518  10.014  -1.002  1.00  0.00
ATOM   1559 HD13 LEU    96       5.785  10.514  -2.532  1.00  0.00
ATOM   1560  CD2 LEU    96       6.563  12.392   0.214  1.00  0.00
ATOM   1561 HD21 LEU    96       6.025  13.068   0.888  1.00  0.00
ATOM   1562 HD22 LEU    96       6.857  11.498   0.778  1.00  0.00
ATOM   1563 HD23 LEU    96       7.455  12.896  -0.160  1.00  0.00
ATOM   1564  C   LEU    96       4.955  15.651  -2.256  1.00  0.00
ATOM   1565  O   LEU    96       4.190  15.705  -3.214  1.00  0.00
ATOM   1566  N   GLN    97       5.874  16.586  -2.012  1.00  0.00
ATOM   1567  H   GLN    97       6.411  16.520  -1.162  1.00  0.00
ATOM   1568  CA  GLN    97       6.127  17.724  -2.912  1.00  0.00
ATOM   1569  HA  GLN    97       5.240  17.940  -3.510  1.00  0.00
ATOM   1570  CB  GLN    97       6.460  18.971  -2.076  1.00  0.00
ATOM   1571  HB2 GLN    97       7.372  18.789  -1.505  1.00  0.00
ATOM   1572  HB3 GLN    97       6.648  19.808  -2.751  1.00  0.00
ATOM   1573  CG  GLN    97       5.340  19.367  -1.104  1.00  0.00
ATOM   1574  HG2 GLN    97       5.214  18.588  -0.352  1.00  0.00
ATOM   1575  HG3 GLN    97       5.629  20.280  -0.584  1.00  0.00
ATOM   1576  CD  GLN    97       4.010  19.621  -1.806  1.00  0.00
ATOM   1577  OE1 GLN    97       3.926  20.293  -2.817  1.00  0.00
ATOM   1578  NE2 GLN    97       2.921  19.085  -1.301  1.00  0.00
ATOM   1579 HE21 GLN    97       2.065  19.325  -1.758  1.00  0.00
ATOM   1580 HE22 GLN    97       2.983  18.455  -0.515  1.00  0.00
ATOM   1581  C   GLN    97       7.257  17.442  -3.908  1.00  0.00
ATOM   1582  O   GLN    97       7.366  18.093  -4.941  1.00  0.00
ATOM   1583  N   ARG    98       8.119  16.475  -3.586  1.00  0.00
ATOM   1584  H   ARG    98       7.924  15.942  -2.749  1.00  0.00
ATOM   1585  CA  ARG    98       9.238  16.003  -4.404  1.00  0.00
ATOM   1586  HA  ARG    98       8.953  16.041  -5.458  1.00  0.00
ATOM   1587  CB  ARG    98      10.462  16.912  -4.202  1.00  0.00
ATOM   1588  HB2 ARG    98      11.272  16.559  -4.842  1.00  0.00
ATOM   1589  HB3 ARG    98      10.201  17.922  -4.524  1.00  0.00
ATOM   1590  CG  ARG    98      10.959  16.963  -2.748  1.00  0.00
ATOM   1591  HG2 ARG    98      10.169  17.343  -2.099  1.00  0.00
ATOM   1592  HG3 ARG    98      11.243  15.965  -2.414  1.00  0.00
ATOM   1593  CD  ARG    98      12.172  17.889  -2.647  1.00  0.00
ATOM   1594  HD2 ARG    98      12.969  17.498  -3.285  1.00  0.00
ATOM   1595  HD3 ARG    98      11.881  18.880  -3.002  1.00  0.00
ATOM   1596  NE  ARG    98      12.656  17.980  -1.259  1.00  0.00
ATOM   1597  HE  ARG    98      12.222  17.366  -0.587  1.00  0.00
ATOM   1598  CZ  ARG    98      13.608  18.786  -0.823  1.00  0.00
ATOM   1599  NH1 ARG    98      14.221  19.620  -1.617  1.00  0.00
ATOM   1600 HH11 ARG    98      13.971  19.646  -2.590  1.00  0.00
ATOM   1601 HH12 ARG    98      14.934  20.228  -1.263  1.00  0.00
ATOM   1602  NH2 ARG    98      13.961  18.764   0.431  1.00  0.00
ATOM   1603 HH21 ARG    98      13.510  18.131   1.072  1.00  0.00
ATOM   1604 HH22 ARG    98      14.686  19.373   0.763  1.00  0.00
ATOM   1605  C   ARG    98       9.549  14.556  -4.041  1.00  0.00
ATOM   1606  O   ARG    98       9.132  14.096  -2.976  1.00  0.00
ATOM   1607  N   THR    99      10.309  13.871  -4.893  1.00  0.00
ATOM   1608  H   THR    99      10.596  14.307  -5.754  1.00  0.00
ATOM   1609  CA  THR    99      10.911  12.583  -4.532  1.00  0.00
ATOM   1610  HA  THR    99      10.100  11.903  -4.319  1.00  0.00
ATOM   1611  CB  THR    99      11.758  12.016  -5.682  1.00  0.00
ATOM   1612  HB  THR    99      12.570  12.707  -5.916  1.00  0.00
ATOM   1613  CG2 THR    99      12.346  10.640  -5.376  1.00  0.00
ATOM   1614 HG21 THR    99      11.558   9.927  -5.108  1.00  0.00
ATOM   1615 HG22 THR    99      12.886  10.249  -6.248  1.00  0.00
ATOM   1616 HG23 THR    99      13.060  10.695  -4.545  1.00  0.00
ATOM   1617  OG1 THR    99      10.940  11.867  -6.825  1.00  0.00
ATOM   1618  HG1 THR    99      11.485  11.453  -7.530  1.00  0.00
ATOM   1619  C   THR    99      11.758  12.756  -3.272  1.00  0.00
ATOM   1620  O   THR    99      12.554  13.691  -3.185  1.00  0.00
ATOM   1621  N   GLN   100      11.548  11.904  -2.272  1.00  0.00
ATOM   1622  H   GLN   100      10.864  11.162  -2.390  1.00  0.00
ATOM   1623  CA  GLN   100      12.276  11.972  -1.002  1.00  0.00
ATOM   1624  HA  GLN   100      13.308  12.260  -1.210  1.00  0.00
ATOM   1625  CB  GLN   100      11.660  13.049  -0.085  1.00  0.00
ATOM   1626  HB2 GLN   100      12.295  13.164   0.795  1.00  0.00
ATOM   1627  HB3 GLN   100      11.667  14.003  -0.614  1.00  0.00
ATOM   1628  CG  GLN   100      10.225  12.760   0.386  1.00  0.00
ATOM   1629  HG2 GLN   100       9.580  12.688  -0.487  1.00  0.00
ATOM   1630  HG3 GLN   100      10.195  11.808   0.916  1.00  0.00
ATOM   1631  CD  GLN   100       9.689  13.849   1.321  1.00  0.00
ATOM   1632  OE1 GLN   100      10.267  14.909   1.513  1.00  0.00
ATOM   1633  NE2 GLN   100       8.569  13.638   1.973  1.00  0.00
ATOM   1634 HE21 GLN   100       8.318  14.307   2.681  1.00  0.00
ATOM   1635 HE22 GLN   100       8.090  12.761   1.888  1.00  0.00
ATOM   1636  C   GLN   100      12.337  10.613  -0.305  1.00  0.00
ATOM   1637  O   GLN   100      11.687   9.655  -0.728  1.00  0.00
ATOM   1638  N   TYR   101      13.104  10.552   0.787  1.00  0.00
ATOM   1639  H   TYR   101      13.551  11.392   1.115  1.00  0.00
ATOM   1640  CA  TYR   101      13.158   9.384   1.658  1.00  0.00
ATOM   1641  HA  TYR   101      13.516   8.559   1.051  1.00  0.00
ATOM   1642  CB  TYR   101      14.155   9.591   2.803  1.00  0.00
ATOM   1643  HB2 TYR   101      14.033  10.593   3.235  1.00  0.00
ATOM   1644  HB3 TYR   101      13.923   8.885   3.613  1.00  0.00
ATOM   1645  CG  TYR   101      15.590   9.358   2.386  1.00  0.00
ATOM   1646  CD1 TYR   101      16.058   8.037   2.248  1.00  0.00
ATOM   1647  HD1 TYR   101      15.390   7.208   2.439  1.00  0.00
ATOM   1648  CE1 TYR   101      17.384   7.798   1.847  1.00  0.00
ATOM   1649  HE1 TYR   101      17.738   6.784   1.740  1.00  0.00
ATOM   1650  CZ  TYR   101      18.243   8.881   1.575  1.00  0.00
ATOM   1651  OH  TYR   101      19.518   8.641   1.178  1.00  0.00
ATOM   1652  HH  TYR   101      19.684   7.695   1.049  1.00  0.00
ATOM   1653  CE2 TYR   101      17.773  10.206   1.709  1.00  0.00
ATOM   1654  HE2 TYR   101      18.447  11.026   1.505  1.00  0.00
ATOM   1655  CD2 TYR   101      16.446  10.443   2.119  1.00  0.00
ATOM   1656  HD2 TYR   101      16.089  11.456   2.232  1.00  0.00
ATOM   1657  C   TYR   101      11.781   9.026   2.218  1.00  0.00
ATOM   1658  O   TYR   101      11.048   9.895   2.702  1.00  0.00
ATOM   1659  N   ALA   102      11.481   7.733   2.182  1.00  0.00
ATOM   1660  H   ALA   102      12.147   7.099   1.753  1.00  0.00
ATOM   1661  CA  ALA   102      10.280   7.143   2.733  1.00  0.00
ATOM   1662  HA  ALA   102       9.821   7.870   3.398  1.00  0.00
ATOM   1663  CB  ALA   102       9.291   6.858   1.598  1.00  0.00
ATOM   1664  HB1 ALA   102       9.725   6.170   0.862  1.00  0.00
ATOM   1665  HB2 ALA   102       8.367   6.417   1.992  1.00  0.00
ATOM   1666  HB3 ALA   102       9.025   7.792   1.088  1.00  0.00
ATOM   1667  C   ALA   102      10.615   5.891   3.552  1.00  0.00
ATOM   1668  O   ALA   102      11.543   5.142   3.235  1.00  0.00
ATOM   1669  N   TYR   103       9.828   5.677   4.602  1.00  0.00
ATOM   1670  H   TYR   103       9.112   6.369   4.795  1.00  0.00
ATOM   1671  CA  TYR   103       9.946   4.555   5.524  1.00  0.00
ATOM   1672  HA  TYR   103      10.874   4.011   5.341  1.00  0.00
ATOM   1673  CB  TYR   103       9.996   5.065   6.968  1.00  0.00
ATOM   1674  HB2 TYR   103       9.063   5.589   7.206  1.00  0.00
ATOM   1675  HB3 TYR   103      10.044   4.206   7.650  1.00  0.00
ATOM   1676  CG  TYR   103      11.158   5.994   7.250  1.00  0.00
ATOM   1677  CD1 TYR   103      12.330   5.495   7.848  1.00  0.00
ATOM   1678  HD1 TYR   103      12.394   4.448   8.113  1.00  0.00
ATOM   1679  CE1 TYR   103      13.403   6.364   8.126  1.00  0.00
ATOM   1680  HE1 TYR   103      14.301   5.984   8.588  1.00  0.00
ATOM   1681  CZ  TYR   103      13.307   7.731   7.795  1.00  0.00
ATOM   1682  OH  TYR   103      14.335   8.570   8.075  1.00  0.00
ATOM   1683  HH  TYR   103      15.158   8.104   8.292  1.00  0.00
ATOM   1684  CE2 TYR   103      12.130   8.234   7.199  1.00  0.00
ATOM   1685  HE2 TYR   103      12.053   9.287   6.974  1.00  0.00
ATOM   1686  CD2 TYR   103      11.056   7.364   6.936  1.00  0.00
ATOM   1687  HD2 TYR   103      10.144   7.758   6.511  1.00  0.00
ATOM   1688  C   TYR   103       8.770   3.611   5.302  1.00  0.00
ATOM   1689  O   TYR   103       7.623   3.962   5.572  1.00  0.00
ATOM   1690  N   PHE   104       9.062   2.427   4.788  1.00  0.00
ATOM   1691  H   PHE   104      10.044   2.204   4.677  1.00  0.00
ATOM   1692  CA  PHE   104       8.118   1.356   4.527  1.00  0.00
ATOM   1693  HA  PHE   104       7.167   1.769   4.190  1.00  0.00
ATOM   1694  CB  PHE   104       8.695   0.499   3.413  1.00  0.00
ATOM   1695  HB2 PHE   104       8.996   1.164   2.604  1.00  0.00
ATOM   1696  HB3 PHE   104       9.602   0.000   3.762  1.00  0.00
ATOM   1697  CG  PHE   104       7.746  -0.512   2.838  1.00  0.00
ATOM   1698  CD1 PHE   104       7.634  -1.811   3.369  1.00  0.00
ATOM   1699  HD1 PHE   104       8.208  -2.084   4.243  1.00  0.00
ATOM   1700  CE1 PHE   104       6.778  -2.740   2.746  1.00  0.00
ATOM   1701  HE1 PHE   104       6.680  -3.745   3.109  1.00  0.00
ATOM   1702  CZ  PHE   104       6.070  -2.377   1.593  1.00  0.00
ATOM   1703  HZ  PHE   104       5.460  -3.084   1.065  1.00  0.00
ATOM   1704  CE2 PHE   104       6.236  -1.103   1.050  1.00  0.00
ATOM   1705  HE2 PHE   104       5.863  -0.879   0.072  1.00  0.00
ATOM   1706  CD2 PHE   104       7.035  -0.155   1.687  1.00  0.00
ATOM   1707  HD2 PHE   104       7.177   0.814   1.233  1.00  0.00
ATOM   1708  C   PHE   104       7.911   0.530   5.788  1.00  0.00
ATOM   1709  O   PHE   104       8.789  -0.225   6.203  1.00  0.00
ATOM   1710  N   VAL   105       6.754   0.684   6.413  1.00  0.00
ATOM   1711  H   VAL   105       6.057   1.295   5.998  1.00  0.00
ATOM   1712  CA  VAL   105       6.436   0.052   7.689  1.00  0.00
ATOM   1713  HA  VAL   105       7.346  -0.346   8.143  1.00  0.00
ATOM   1714  CB  VAL   105       5.862   1.073   8.679  1.00  0.00
ATOM   1715  HB  VAL   105       4.927   1.451   8.274  1.00  0.00
ATOM   1716  CG1 VAL   105       5.582   0.436  10.047  1.00  0.00
ATOM   1717 HG11 VAL   105       6.490  -0.003  10.476  1.00  0.00
ATOM   1718 HG12 VAL   105       5.197   1.188  10.748  1.00  0.00
ATOM   1719 HG13 VAL   105       4.826  -0.355   9.966  1.00  0.00
ATOM   1720  CG2 VAL   105       6.823   2.250   8.897  1.00  0.00
ATOM   1721 HG21 VAL   105       7.088   2.741   7.954  1.00  0.00
ATOM   1722 HG22 VAL   105       6.337   3.004   9.523  1.00  0.00
ATOM   1723 HG23 VAL   105       7.747   1.925   9.388  1.00  0.00
ATOM   1724  C   VAL   105       5.477  -1.100   7.449  1.00  0.00
ATOM   1725  O   VAL   105       4.381  -0.920   6.916  1.00  0.00
ATOM   1726  N   THR   106       5.891  -2.283   7.889  1.00  0.00
ATOM   1727  H   THR   106       6.813  -2.368   8.312  1.00  0.00
ATOM   1728  CA  THR   106       5.088  -3.509   7.859  1.00  0.00
ATOM   1729  HA  THR   106       4.125  -3.313   7.387  1.00  0.00
ATOM   1730  CB  THR   106       5.778  -4.612   7.047  1.00  0.00
ATOM   1731  HB  THR   106       5.100  -5.461   6.953  1.00  0.00
ATOM   1732  CG2 THR   106       6.144  -4.140   5.654  1.00  0.00
ATOM   1733 HG21 THR   106       7.153  -3.711   5.636  1.00  0.00
ATOM   1734 HG22 THR   106       6.055  -4.972   4.947  1.00  0.00
ATOM   1735 HG23 THR   106       5.459  -3.357   5.326  1.00  0.00
ATOM   1736  OG1 THR   106       6.966  -5.041   7.667  1.00  0.00
ATOM   1737  HG1 THR   106       7.460  -5.630   7.076  1.00  0.00
ATOM   1738  C   THR   106       4.800  -4.000   9.269  1.00  0.00
ATOM   1739  O   THR   106       5.319  -3.456  10.246  1.00  0.00
ATOM   1740  N   ALA   107       3.991  -5.053   9.389  1.00  0.00
ATOM   1741  H   ALA   107       3.538  -5.446   8.579  1.00  0.00
ATOM   1742  CA  ALA   107       3.772  -5.713  10.670  1.00  0.00
ATOM   1743  HA  ALA   107       3.335  -4.997  11.370  1.00  0.00
ATOM   1744  CB  ALA   107       2.774  -6.855  10.467  1.00  0.00
ATOM   1745  HB1 ALA   107       3.174  -7.608   9.774  1.00  0.00
ATOM   1746  HB2 ALA   107       2.572  -7.355  11.424  1.00  0.00
ATOM   1747  HB3 ALA   107       1.821  -6.486  10.070  1.00  0.00
ATOM   1748  C   ALA   107       5.083  -6.232  11.279  1.00  0.00
ATOM   1749  O   ALA   107       5.238  -6.158  12.495  1.00  0.00
ATOM   1750  N   ASP   108       6.044  -6.668  10.456  1.00  0.00
ATOM   1751  H   ASP   108       5.866  -6.640   9.467  1.00  0.00
ATOM   1752  CA  ASP   108       7.236  -7.404  10.903  1.00  0.00
ATOM   1753  HA  ASP   108       7.092  -7.765  11.920  1.00  0.00
ATOM   1754  CB  ASP   108       7.407  -8.654  10.039  1.00  0.00
ATOM   1755  HB2 ASP   108       7.562  -8.350   9.001  1.00  0.00
ATOM   1756  HB3 ASP   108       8.293  -9.199  10.368  1.00  0.00
ATOM   1757  CG  ASP   108       6.203  -9.590  10.128  1.00  0.00
ATOM   1758  OD1 ASP   108       5.614  -9.683  11.227  1.00  0.00
ATOM   1759  OD2 ASP   108       5.902 -10.190   9.073  1.00  0.00
ATOM   1760  C   ASP   108       8.530  -6.583  10.889  1.00  0.00
ATOM   1761  O   ASP   108       9.435  -6.849  11.680  1.00  0.00
ATOM   1762  N   ASP   109       8.612  -5.579  10.019  1.00  0.00
ATOM   1763  H   ASP   109       7.792  -5.309   9.490  1.00  0.00
ATOM   1764  CA  ASP   109       9.859  -4.890   9.684  1.00  0.00
ATOM   1765  HA  ASP   109      10.497  -4.858  10.570  1.00  0.00
ATOM   1766  CB  ASP   109      10.561  -5.717   8.591  1.00  0.00
ATOM   1767  HB2 ASP   109      10.555  -6.770   8.878  1.00  0.00
ATOM   1768  HB3 ASP   109       9.998  -5.623   7.660  1.00  0.00
ATOM   1769  CG  ASP   109      12.016  -5.318   8.345  1.00  0.00
ATOM   1770  OD1 ASP   109      12.582  -4.614   9.209  1.00  0.00
ATOM   1771  OD2 ASP   109      12.522  -5.712   7.275  1.00  0.00
ATOM   1772  C   ASP   109       9.624  -3.438   9.222  1.00  0.00
ATOM   1773  O   ASP   109       8.515  -3.065   8.817  1.00  0.00
ATOM   1774  N   ILE   110      10.682  -2.627   9.253  1.00  0.00
ATOM   1775  H   ILE   110      11.580  -3.067   9.469  1.00  0.00
ATOM   1776  CA  ILE   110      10.731  -1.265   8.717  1.00  0.00
ATOM   1777  HA  ILE   110       9.795  -1.044   8.216  1.00  0.00
ATOM   1778  CB  ILE   110      10.926  -0.210   9.827  1.00  0.00
ATOM   1779  HB  ILE   110      11.864  -0.427  10.333  1.00  0.00
ATOM   1780  CG2 ILE   110      11.030   1.202   9.208  1.00  0.00
ATOM   1781 HG21 ILE   110      10.120   1.453   8.649  1.00  0.00
ATOM   1782 HG22 ILE   110      11.186   1.963   9.982  1.00  0.00
ATOM   1783 HG23 ILE   110      11.886   1.275   8.525  1.00  0.00
ATOM   1784  CG1 ILE   110       9.783  -0.268  10.866  1.00  0.00
ATOM   1785 HG12 ILE   110       8.862   0.091  10.410  1.00  0.00
ATOM   1786 HG13 ILE   110       9.620  -1.298  11.180  1.00  0.00
ATOM   1787  CD1 ILE   110      10.065   0.535  12.141  1.00  0.00
ATOM   1788 HD11 ILE   110      10.188   1.603  11.934  1.00  0.00
ATOM   1789 HD12 ILE   110       9.233   0.421  12.844  1.00  0.00
ATOM   1790 HD13 ILE   110      10.974   0.168  12.632  1.00  0.00
ATOM   1791  C   ILE   110      11.873  -1.209   7.707  1.00  0.00
ATOM   1792  O   ILE   110      13.024  -1.431   8.064  1.00  0.00
ATOM   1793  N   ARG   111      11.557  -0.864   6.461  1.00  0.00
ATOM   1794  H   ARG   111      10.584  -0.633   6.283  1.00  0.00
ATOM   1795  CA  ARG   111      12.518  -0.728   5.359  1.00  0.00
ATOM   1796  HA  ARG   111      13.519  -0.986   5.710  1.00  0.00
ATOM   1797  CB  ARG   111      12.140  -1.699   4.235  1.00  0.00
ATOM   1798  HB2 ARG   111      11.090  -1.565   3.982  1.00  0.00
ATOM   1799  HB3 ARG   111      12.740  -1.482   3.351  1.00  0.00
ATOM   1800  CG  ARG   111      12.380  -3.161   4.632  1.00  0.00
ATOM   1801  HG2 ARG   111      13.454  -3.352   4.622  1.00  0.00
ATOM   1802  HG3 ARG   111      12.012  -3.364   5.639  1.00  0.00
ATOM   1803  CD  ARG   111      11.691  -4.104   3.643  1.00  0.00
ATOM   1804  HD2 ARG   111      11.774  -3.705   2.631  1.00  0.00
ATOM   1805  HD3 ARG   111      12.212  -5.064   3.679  1.00  0.00
ATOM   1806  NE  ARG   111      10.283  -4.327   4.017  1.00  0.00
ATOM   1807  HE  ARG   111      10.011  -4.026   4.938  1.00  0.00
ATOM   1808  CZ  ARG   111       9.449  -5.102   3.358  1.00  0.00
ATOM   1809  NH1 ARG   111       9.678  -5.515   2.162  1.00  0.00
ATOM   1810 HH11 ARG   111      10.326  -4.984   1.592  1.00  0.00
ATOM   1811 HH12 ARG   111       8.898  -5.982   1.711  1.00  0.00
ATOM   1812  NH2 ARG   111       8.353  -5.530   3.900  1.00  0.00
ATOM   1813 HH21 ARG   111       8.071  -5.210   4.801  1.00  0.00
ATOM   1814 HH22 ARG   111       7.723  -6.122   3.351  1.00  0.00
ATOM   1815  C   ARG   111      12.572   0.715   4.881  1.00  0.00
ATOM   1816  O   ARG   111      11.600   1.453   5.026  1.00  0.00
ATOM   1817  N   VAL   112      13.687   1.132   4.295  1.00  0.00
ATOM   1818  H   VAL   112      14.430   0.468   4.140  1.00  0.00
ATOM   1819  CA  VAL   112      13.891   2.521   3.856  1.00  0.00
ATOM   1820  HA  VAL   112      12.963   3.082   3.968  1.00  0.00
ATOM   1821  CB  VAL   112      14.938   3.234   4.738  1.00  0.00
ATOM   1822  HB  VAL   112      15.906   2.744   4.625  1.00  0.00
ATOM   1823  CG1 VAL   112      15.094   4.723   4.386  1.00  0.00
ATOM   1824 HG11 VAL   112      14.124   5.238   4.409  1.00  0.00
ATOM   1825 HG12 VAL   112      15.760   5.222   5.102  1.00  0.00
ATOM   1826 HG13 VAL   112      15.543   4.850   3.395  1.00  0.00
ATOM   1827  CG2 VAL   112      14.525   3.174   6.215  1.00  0.00
ATOM   1828 HG21 VAL   112      14.564   2.147   6.599  1.00  0.00
ATOM   1829 HG22 VAL   112      15.197   3.775   6.840  1.00  0.00
ATOM   1830 HG23 VAL   112      13.504   3.550   6.332  1.00  0.00
ATOM   1831  C   VAL   112      14.240   2.577   2.375  1.00  0.00
ATOM   1832  O   VAL   112      14.820   1.654   1.814  1.00  0.00
ATOM   1833  N   GLY   113      13.872   3.679   1.735  1.00  0.00
ATOM   1834  H   GLY   113      13.299   4.365   2.220  1.00  0.00
ATOM   1835  CA  GLY   113      14.296   4.017   0.382  1.00  0.00
ATOM   1836  HA2 GLY   113      15.382   4.103   0.348  1.00  0.00
ATOM   1837  HA3 GLY   113      14.008   3.249  -0.334  1.00  0.00
ATOM   1838  C   GLY   113      13.706   5.356  -0.024  1.00  0.00
ATOM   1839  O   GLY   113      13.446   6.204   0.828  1.00  0.00
ATOM   1840  N   SER   114      13.481   5.557  -1.315  1.00  0.00
ATOM   1841  H   SER   114      13.633   4.796  -1.971  1.00  0.00
ATOM   1842  CA  SER   114      12.893   6.779  -1.862  1.00  0.00
ATOM   1843  HA  SER   114      12.749   7.496  -1.061  1.00  0.00
ATOM   1844  CB  SER   114      13.824   7.437  -2.877  1.00  0.00
ATOM   1845  HB2 SER   114      13.377   8.364  -3.240  1.00  0.00
ATOM   1846  HB3 SER   114      14.777   7.669  -2.399  1.00  0.00
ATOM   1847  OG  SER   114      14.040   6.559  -3.959  1.00  0.00
ATOM   1848  HG  SER   114      14.689   6.914  -4.602  1.00  0.00
ATOM   1849  C   SER   114      11.540   6.510  -2.500  1.00  0.00
ATOM   1850  O   SER   114      11.355   5.498  -3.181  1.00  0.00
ATOM   1851  N   MET   115      10.634   7.470  -2.350  1.00  0.00
ATOM   1852  H   MET   115      10.891   8.279  -1.793  1.00  0.00
ATOM   1853  CA  MET   115       9.324   7.491  -2.988  1.00  0.00
ATOM   1854  HA  MET   115       9.240   6.643  -3.659  1.00  0.00
ATOM   1855  CB  MET   115       8.252   7.343  -1.906  1.00  0.00
ATOM   1856  HB2 MET   115       8.439   6.425  -1.346  1.00  0.00
ATOM   1857  HB3 MET   115       8.316   8.189  -1.219  1.00  0.00
ATOM   1858  CG  MET   115       6.838   7.276  -2.477  1.00  0.00
ATOM   1859  HG2 MET   115       6.635   8.187  -3.034  1.00  0.00
ATOM   1860  HG3 MET   115       6.757   6.429  -3.158  1.00  0.00
ATOM   1861  SD  MET   115       5.574   7.119  -1.194  1.00  0.00
ATOM   1862  CE  MET   115       4.123   7.233  -2.260  1.00  0.00
ATOM   1863  HE1 MET   115       4.079   6.366  -2.923  1.00  0.00
ATOM   1864  HE2 MET   115       3.209   7.279  -1.665  1.00  0.00
ATOM   1865  HE3 MET   115       4.189   8.146  -2.865  1.00  0.00
ATOM   1866  C   MET   115       9.165   8.779  -3.798  1.00  0.00
ATOM   1867  O   MET   115       9.552   9.854  -3.336  1.00  0.00
ATOM   1868  N   SER   116       8.606   8.676  -5.004  1.00  0.00
ATOM   1869  H   SER   116       8.290   7.761  -5.311  1.00  0.00
ATOM   1870  CA  SER   116       8.276   9.811  -5.864  1.00  0.00
ATOM   1871  HA  SER   116       8.998  10.600  -5.687  1.00  0.00
ATOM   1872  CB  SER   116       8.389   9.438  -7.348  1.00  0.00
ATOM   1873  HB2 SER   116       8.387  10.355  -7.940  1.00  0.00
ATOM   1874  HB3 SER   116       9.325   8.920  -7.543  1.00  0.00
ATOM   1875  OG  SER   116       7.300   8.640  -7.766  1.00  0.00
ATOM   1876  HG  SER   116       7.253   8.685  -8.738  1.00  0.00
ATOM   1877  C   SER   116       6.892  10.377  -5.554  1.00  0.00
ATOM   1878  O   SER   116       6.035   9.715  -4.970  1.00  0.00
ATOM   1879  N   VAL   117       6.653  11.609  -6.007  1.00  0.00
ATOM   1880  H   VAL   117       7.400  12.122  -6.445  1.00  0.00
ATOM   1881  CA  VAL   117       5.339  12.272  -5.901  1.00  0.00
ATOM   1882  HA  VAL   117       5.048  12.293  -4.854  1.00  0.00
ATOM   1883  CB  VAL   117       5.402  13.723  -6.414  1.00  0.00
ATOM   1884  HB  VAL   117       4.420  14.182  -6.293  1.00  0.00
ATOM   1885  CG1 VAL   117       6.404  14.534  -5.593  1.00  0.00
ATOM   1886 HG11 VAL   117       7.424  14.179  -5.765  1.00  0.00
ATOM   1887 HG12 VAL   117       6.349  15.592  -5.878  1.00  0.00
ATOM   1888 HG13 VAL   117       6.178  14.458  -4.526  1.00  0.00
ATOM   1889  CG2 VAL   117       5.818  13.839  -7.887  1.00  0.00
ATOM   1890 HG21 VAL   117       5.074  13.362  -8.537  1.00  0.00
ATOM   1891 HG22 VAL   117       5.874  14.893  -8.186  1.00  0.00
ATOM   1892 HG23 VAL   117       6.793  13.377  -8.080  1.00  0.00
ATOM   1893  C   VAL   117       4.219  11.532  -6.633  1.00  0.00
ATOM   1894  O   VAL   117       3.059  11.691  -6.270  1.00  0.00
ATOM   1895  N   ASP   118       4.575  10.712  -7.622  1.00  0.00
ATOM   1896  H   ASP   118       5.554  10.641  -7.841  1.00  0.00
ATOM   1897  CA  ASP   118       3.643   9.959  -8.466  1.00  0.00
ATOM   1898  HA  ASP   118       2.697  10.501  -8.530  1.00  0.00
ATOM   1899  CB  ASP   118       4.216   9.859  -9.893  1.00  0.00
ATOM   1900  HB2 ASP   118       5.156   9.307  -9.849  1.00  0.00
ATOM   1901  HB3 ASP   118       3.523   9.294 -10.518  1.00  0.00
ATOM   1902  CG  ASP   118       4.468  11.212 -10.573  1.00  0.00
ATOM   1903  OD1 ASP   118       3.677  12.158 -10.390  1.00  0.00
ATOM   1904  OD2 ASP   118       5.487  11.326 -11.300  1.00  0.00
ATOM   1905  C   ASP   118       3.318   8.567  -7.889  1.00  0.00
ATOM   1906  O   ASP   118       2.613   7.787  -8.523  1.00  0.00
ATOM   1907  N   GLY   119       3.841   8.234  -6.702  1.00  0.00
ATOM   1908  H   GLY   119       4.406   8.919  -6.211  1.00  0.00
ATOM   1909  CA  GLY   119       3.539   6.973  -6.024  1.00  0.00
ATOM   1910  HA2 GLY   119       3.578   7.147  -4.956  1.00  0.00
ATOM   1911  HA3 GLY   119       2.529   6.657  -6.279  1.00  0.00
ATOM   1912  C   GLY   119       4.483   5.819  -6.343  1.00  0.00
ATOM   1913  O   GLY   119       4.251   4.705  -5.897  1.00  0.00
ATOM   1914  N   TYR   120       5.577   6.044  -7.061  1.00  0.00
ATOM   1915  H   TYR   120       5.791   6.991  -7.335  1.00  0.00
ATOM   1916  CA  TYR   120       6.575   4.997  -7.274  1.00  0.00
ATOM   1917  HA  TYR   120       6.082   4.029  -7.308  1.00  0.00
ATOM   1918  CB  TYR   120       7.243   5.182  -8.635  1.00  0.00
ATOM   1919  HB2 TYR   120       7.737   6.153  -8.654  1.00  0.00
ATOM   1920  HB3 TYR   120       8.009   4.413  -8.774  1.00  0.00
ATOM   1921  CG  TYR   120       6.284   5.141  -9.795  1.00  0.00
ATOM   1922  CD1 TYR   120       5.753   3.912 -10.223  1.00  0.00
ATOM   1923  HD1 TYR   120       6.058   2.991  -9.751  1.00  0.00
ATOM   1924  CE1 TYR   120       4.763   3.895 -11.221  1.00  0.00
ATOM   1925  HE1 TYR   120       4.321   2.959 -11.522  1.00  0.00
ATOM   1926  CZ  TYR   120       4.304   5.107 -11.776  1.00  0.00
ATOM   1927  OH  TYR   120       3.252   5.113 -12.627  1.00  0.00
ATOM   1928  HH  TYR   120       2.966   4.218 -12.860  1.00  0.00
ATOM   1929  CE2 TYR   120       4.880   6.331 -11.387  1.00  0.00
ATOM   1930  HE2 TYR   120       4.498   7.249 -11.810  1.00  0.00
ATOM   1931  CD2 TYR   120       5.871   6.345 -10.394  1.00  0.00
ATOM   1932  HD2 TYR   120       6.264   7.285 -10.053  1.00  0.00
ATOM   1933  C   TYR   120       7.582   4.979  -6.122  1.00  0.00
ATOM   1934  O   TYR   120       7.964   6.034  -5.617  1.00  0.00
ATOM   1935  N   HIE   121       8.086   3.809  -5.739  1.00  0.00
ATOM   1936  H   HIE   121       7.732   2.956  -6.162  1.00  0.00
ATOM   1937  CA  HIE   121       9.199   3.680  -4.798  1.00  0.00
ATOM   1938  HA  HIE   121       9.802   4.585  -4.845  1.00  0.00
ATOM   1939  CB  HIE   121       8.673   3.554  -3.362  1.00  0.00
ATOM   1940  HB2 HIE   121       9.514   3.611  -2.661  1.00  0.00
ATOM   1941  HB3 HIE   121       8.032   4.413  -3.134  1.00  0.00
ATOM   1942  CG  HIE   121       7.907   2.290  -3.075  1.00  0.00
ATOM   1943  ND1 HIE   121       8.406   1.134  -2.514  1.00  0.00
ATOM   1944  CE1 HIE   121       7.379   0.300  -2.296  1.00  0.00
ATOM   1945  HE1 HIE   121       7.581  -0.666  -1.834  1.00  0.00
ATOM   1946  NE2 HIE   121       6.230   0.852  -2.716  1.00  0.00
ATOM   1947  HE2 HIE   121       5.329   0.384  -2.740  1.00  0.00
ATOM   1948  CD2 HIE   121       6.557   2.115  -3.224  1.00  0.00
ATOM   1949  HD2 HIE   121       5.876   2.846  -3.638  1.00  0.00
ATOM   1950  C   HIE   121      10.151   2.539  -5.165  1.00  0.00
ATOM   1951  O   HIE   121       9.816   1.632  -5.922  1.00  0.00
ATOM   1952  N   ASN   122      11.358   2.585  -4.606  1.00  0.00
ATOM   1953  H   ASN   122      11.586   3.377  -4.013  1.00  0.00
ATOM   1954  CA  ASN   122      12.420   1.591  -4.820  1.00  0.00
ATOM   1955  HA  ASN   122      12.158   0.929  -5.647  1.00  0.00
ATOM   1956  CB  ASN   122      13.693   2.337  -5.217  1.00  0.00
ATOM   1957  HB2 ASN   122      14.481   1.626  -5.465  1.00  0.00
ATOM   1958  HB3 ASN   122      13.509   2.948  -6.102  1.00  0.00
ATOM   1959  CG  ASN   122      14.197   3.233  -4.102  1.00  0.00
ATOM   1960  OD1 ASN   122      13.662   3.336  -3.012  1.00  0.00
ATOM   1961  ND2 ASN   122      15.193   4.017  -4.366  1.00  0.00
ATOM   1962 HD21 ASN   122      15.243   4.835  -3.800  1.00  0.00
ATOM   1963 HD22 ASN   122      15.574   4.079  -5.320  1.00  0.00
ATOM   1964  C   ASN   122      12.678   0.688  -3.603  1.00  0.00
ATOM   1965  O   ASN   122      13.635  -0.079  -3.586  1.00  0.00
ATOM   1966  N   ILE   123      11.860   0.827  -2.561  1.00  0.00
ATOM   1967  H   ILE   123      11.063   1.439  -2.656  1.00  0.00
ATOM   1968  CA  ILE   123      12.000   0.050  -1.328  1.00  0.00
ATOM   1969  HA  ILE   123      13.035   0.145  -0.992  1.00  0.00
ATOM   1970  CB  ILE   123      11.067   0.577  -0.216  1.00  0.00
ATOM   1971  HB  ILE   123      10.029   0.378  -0.485  1.00  0.00
ATOM   1972  CG2 ILE   123      11.396  -0.177   1.081  1.00  0.00
ATOM   1973 HG21 ILE   123      12.475  -0.166   1.279  1.00  0.00
ATOM   1974 HG22 ILE   123      10.914   0.289   1.938  1.00  0.00
ATOM   1975 HG23 ILE   123      11.054  -1.219   1.032  1.00  0.00
ATOM   1976  CG1 ILE   123      11.249   2.100  -0.043  1.00  0.00
ATOM   1977 HG12 ILE   123      12.251   2.264   0.319  1.00  0.00
ATOM   1978 HG13 ILE   123      11.141   2.607  -1.001  1.00  0.00
ATOM   1979  CD1 ILE   123      10.273   2.794   0.905  1.00  0.00
ATOM   1980 HD11 ILE   123      10.529   2.584   1.950  1.00  0.00
ATOM   1981 HD12 ILE   123      10.333   3.880   0.769  1.00  0.00
ATOM   1982 HD13 ILE   123       9.243   2.478   0.703  1.00  0.00
ATOM   1983  C   ILE   123      11.709  -1.413  -1.645  1.00  0.00
ATOM   1984  O   ILE   123      10.704  -1.679  -2.298  1.00  0.00
ATOM   1985  N   SER   124      12.563  -2.333  -1.193  1.00  0.00
ATOM   1986  H   SER   124      13.404  -2.011  -0.742  1.00  0.00
ATOM   1987  CA  SER   124      12.380  -3.774  -1.399  1.00  0.00
ATOM   1988  HA  SER   124      12.403  -3.970  -2.472  1.00  0.00
ATOM   1989  CB  SER   124      13.522  -4.548  -0.733  1.00  0.00
ATOM   1990  HB2 SER   124      14.480  -4.224  -1.142  1.00  0.00
ATOM   1991  HB3 SER   124      13.514  -4.351   0.341  1.00  0.00
ATOM   1992  OG  SER   124      13.368  -5.938  -0.940  1.00  0.00
ATOM   1993  HG  SER   124      13.751  -6.205  -1.796  1.00  0.00
ATOM   1994  C   SER   124      11.040  -4.248  -0.836  1.00  0.00
ATOM   1995  O   SER   124      10.659  -3.848   0.266  1.00  0.00
ATOM   1996  N   THR   125      10.350  -5.113  -1.575  1.00  0.00
ATOM   1997  H   THR   125      10.743  -5.432  -2.448  1.00  0.00
ATOM   1998  CA  THR   125       9.047  -5.700  -1.232  1.00  0.00
ATOM   1999  HA  THR   125       8.821  -5.500  -0.197  1.00  0.00
ATOM   2000  CB  THR   125       7.908  -5.073  -2.050  1.00  0.00
ATOM   2001  HB  THR   125       6.977  -5.614  -1.877  1.00  0.00
ATOM   2002  CG2 THR   125       7.706  -3.610  -1.654  1.00  0.00
ATOM   2003 HG21 THR   125       8.613  -3.025  -1.828  1.00  0.00
ATOM   2004 HG22 THR   125       6.904  -3.154  -2.234  1.00  0.00
ATOM   2005 HG23 THR   125       7.452  -3.530  -0.591  1.00  0.00
ATOM   2006  OG1 THR   125       8.242  -5.134  -3.415  1.00  0.00
ATOM   2007  HG1 THR   125       7.717  -4.483  -3.934  1.00  0.00
ATOM   2008  C   THR   125       9.082  -7.215  -1.422  1.00  0.00
ATOM   2009  O   THR   125       9.919  -7.750  -2.152  1.00  0.00
ATOM   2010  N   LYS   126       8.192  -7.917  -0.726  1.00  0.00
ATOM   2011  H   LYS   126       7.586  -7.410  -0.087  1.00  0.00
ATOM   2012  CA  LYS   126       7.955  -9.361  -0.821  1.00  0.00
ATOM   2013  HA  LYS   126       8.382  -9.737  -1.755  1.00  0.00
ATOM   2014  CB  LYS   126       8.628 -10.100   0.357  1.00  0.00
ATOM   2015  HB2 LYS   126       8.437 -11.170   0.256  1.00  0.00
ATOM   2016  HB3 LYS   126       9.707  -9.943   0.304  1.00  0.00
ATOM   2017  CG  LYS   126       8.119  -9.628   1.732  1.00  0.00
ATOM   2018  HG2 LYS   126       8.432  -8.598   1.873  1.00  0.00
ATOM   2019  HG3 LYS   126       7.029  -9.677   1.751  1.00  0.00
ATOM   2020  CD  LYS   126       8.666 -10.420   2.923  1.00  0.00
ATOM   2021  HD2 LYS   126       8.421 -11.477   2.803  1.00  0.00
ATOM   2022  HD3 LYS   126       9.748 -10.289   2.986  1.00  0.00
ATOM   2023  CE  LYS   126       7.976  -9.858   4.176  1.00  0.00
ATOM   2024  HE2 LYS   126       8.111  -8.771   4.194  1.00  0.00
ATOM   2025  HE3 LYS   126       6.900 -10.037   4.069  1.00  0.00
ATOM   2026  NZ  LYS   126       8.465 -10.463   5.441  1.00  0.00
ATOM   2027  HZ1 LYS   126       9.397 -10.142   5.676  1.00  0.00
ATOM   2028  HZ2 LYS   126       7.848 -10.215   6.210  1.00  0.00
ATOM   2029  HZ3 LYS   126       8.455 -11.471   5.375  1.00  0.00
ATOM   2030  C   LYS   126       6.454  -9.633  -0.883  1.00  0.00
ATOM   2031  O   LYS   126       5.646  -8.767  -0.544  1.00  0.00
ATOM   2032  N   ASP   127       6.090 -10.851  -1.264  1.00  0.00
ATOM   2033  H   ASP   127       6.783 -11.493  -1.617  1.00  0.00
ATOM   2034  CA  ASP   127       4.696 -11.292  -1.251  1.00  0.00
ATOM   2035  HA  ASP   127       4.294 -10.762  -1.970  1.00  0.00
ATOM   2036  CB  ASP   127       4.582 -12.775  -1.632  1.00  0.00
ATOM   2037  HB2 ASP   127       5.062 -13.424  -0.897  1.00  0.00
ATOM   2038  HB3 ASP   127       3.606 -13.015  -1.773  1.00  0.00
ATOM   2039  CG  ASP   127       5.047 -13.080  -3.060  1.00  0.00
ATOM   2040  OD1 ASP   127       5.171 -12.128  -3.860  1.00  0.00
ATOM   2041  OD2 ASP   127       5.335 -14.271  -3.317  1.00  0.00
ATOM   2042  C   ASP   127       4.050 -11.030   0.117  1.00  0.00
ATOM   2043  O   ASP   127       4.652 -11.255   1.173  1.00  0.00
ATOM   2044  N   GLY   128       2.830 -10.499   0.081  1.00  0.00
ATOM   2045  H   GLY   128       2.376 -10.424  -0.818  1.00  0.00
ATOM   2046  CA  GLY   128       2.074 -10.099   1.264  1.00  0.00
ATOM   2047  HA2 GLY   128       1.024 -10.100   0.981  1.00  0.00
ATOM   2048  HA3 GLY   128       2.223 -10.834   2.056  1.00  0.00
ATOM   2049  C   GLY   128       2.393  -8.704   1.811  1.00  0.00
ATOM   2050  O   GLY   128       1.737  -8.273   2.757  1.00  0.00
ATOM   2051  N   ASP   129       3.341  -7.962   1.234  1.00  0.00
ATOM   2052  H   ASP   129       3.929  -8.389   0.521  1.00  0.00
ATOM   2053  CA  ASP   129       3.624  -6.584   1.652  1.00  0.00
ATOM   2054  HA  ASP   129       3.622  -6.534   2.742  1.00  0.00
ATOM   2055  CB  ASP   129       4.997  -6.154   1.150  1.00  0.00
ATOM   2056  HB2 ASP   129       5.109  -6.410   0.096  1.00  0.00
ATOM   2057  HB3 ASP   129       5.049  -5.077   1.208  1.00  0.00
ATOM   2058  CG  ASP   129       6.175  -6.662   1.960  1.00  0.00
ATOM   2059  OD1 ASP   129       6.063  -7.044   3.147  1.00  0.00
ATOM   2060  OD2 ASP   129       7.302  -6.490   1.460  1.00  0.00
ATOM   2061  C   ASP   129       2.596  -5.556   1.157  1.00  0.00
ATOM   2062  O   ASP   129       2.613  -4.407   1.611  1.00  0.00
ATOM   2063  N   CYS   130       1.713  -5.921   0.227  1.00  0.00
ATOM   2064  H   CYS   130       1.761  -6.864  -0.138  1.00  0.00
ATOM   2065  CA  CYS   130       0.628  -5.050  -0.216  1.00  0.00
ATOM   2066  HA  CYS   130       1.042  -4.188  -0.738  1.00  0.00
ATOM   2067  CB  CYS   130      -0.276  -5.804  -1.184  1.00  0.00
ATOM   2068  HB2 CYS   130      -0.614  -6.734  -0.720  1.00  0.00
ATOM   2069  HB3 CYS   130      -1.135  -5.172  -1.398  1.00  0.00
ATOM   2070  SG  CYS   130       0.632  -6.163  -2.710  1.00  0.00
ATOM   2071  HG  CYS   130       0.340  -5.042  -3.393  1.00  0.00
ATOM   2072  C   CYS   130      -0.172  -4.538   0.983  1.00  0.00
ATOM   2073  O   CYS   130      -0.455  -5.289   1.909  1.00  0.00
ATOM   2074  N   GLY   131      -0.505  -3.250   0.985  1.00  0.00
ATOM   2075  H   GLY   131      -0.217  -2.661   0.210  1.00  0.00
ATOM   2076  CA  GLY   131      -1.183  -2.593   2.099  1.00  0.00
ATOM   2077  HA2 GLY   131      -1.818  -1.824   1.717  1.00  0.00
ATOM   2078  HA3 GLY   131      -1.838  -3.290   2.574  1.00  0.00
ATOM   2079  C   GLY   131      -0.276  -1.989   3.168  1.00  0.00
ATOM   2080  O   GLY   131      -0.757  -1.258   4.033  1.00  0.00
ATOM   2081  N   SER   132       1.034  -2.240   3.097  1.00  0.00
ATOM   2082  H   SER   132       1.373  -2.854   2.370  1.00  0.00
ATOM   2083  CA  SER   132       2.015  -1.610   3.987  1.00  0.00
ATOM   2084  HA  SER   132       1.715  -1.786   5.023  1.00  0.00
ATOM   2085  CB  SER   132       3.407  -2.190   3.793  1.00  0.00
ATOM   2086  HB2 SER   132       3.759  -1.937   2.794  1.00  0.00
ATOM   2087  HB3 SER   132       4.091  -1.758   4.521  1.00  0.00
ATOM   2088  OG  SER   132       3.367  -3.588   3.930  1.00  0.00
ATOM   2089  HG  SER   132       3.150  -3.919   3.002  1.00  0.00
ATOM   2090  C   SER   132       2.105  -0.108   3.752  1.00  0.00
ATOM   2091  O   SER   132       1.982   0.369   2.622  1.00  0.00
ATOM   2092  N   LEU   133       2.374   0.636   4.820  1.00  0.00
ATOM   2093  H   LEU   133       2.611   0.172   5.689  1.00  0.00
ATOM   2094  CA  LEU   133       2.387   2.093   4.794  1.00  0.00
ATOM   2095  HA  LEU   133       1.733   2.449   3.997  1.00  0.00
ATOM   2096  CB  LEU   133       1.853   2.619   6.130  1.00  0.00
ATOM   2097  HB2 LEU   133       2.424   2.151   6.930  1.00  0.00
ATOM   2098  HB3 LEU   133       2.025   3.697   6.173  1.00  0.00
ATOM   2099  CG  LEU   133       0.361   2.349   6.378  1.00  0.00
ATOM   2100  HG  LEU   133       0.168   1.276   6.400  1.00  0.00
ATOM   2101  CD1 LEU   133      -0.008   2.934   7.737  1.00  0.00
ATOM   2102 HD11 LEU   133       0.189   4.011   7.749  1.00  0.00
ATOM   2103 HD12 LEU   133      -1.068   2.763   7.949  1.00  0.00
ATOM   2104 HD13 LEU   133       0.577   2.463   8.536  1.00  0.00
ATOM   2105  CD2 LEU   133      -0.509   2.991   5.299  1.00  0.00
ATOM   2106 HD21 LEU   133      -0.532   2.350   4.409  1.00  0.00
ATOM   2107 HD22 LEU   133      -1.539   3.112   5.648  1.00  0.00
ATOM   2108 HD23 LEU   133      -0.124   3.973   5.013  1.00  0.00
ATOM   2109  C   LEU   133       3.783   2.642   4.504  1.00  0.00
ATOM   2110  O   LEU   133       4.778   2.154   5.039  1.00  0.00
ATOM   2111  N   LEU   134       3.838   3.711   3.715  1.00  0.00
ATOM   2112  H   LEU   134       2.969   4.069   3.332  1.00  0.00
ATOM   2113  CA  LEU   134       5.032   4.517   3.500  1.00  0.00
ATOM   2114  HA  LEU   134       5.902   3.992   3.883  1.00  0.00
ATOM   2115  CB  LEU   134       5.290   4.758   2.003  1.00  0.00
ATOM   2116  HB2 LEU   134       4.447   5.288   1.558  1.00  0.00
ATOM   2117  HB3 LEU   134       6.158   5.413   1.930  1.00  0.00
ATOM   2118  CG  LEU   134       5.577   3.464   1.219  1.00  0.00
ATOM   2119  HG  LEU   134       5.988   2.712   1.892  1.00  0.00
ATOM   2120  CD1 LEU   134       4.313   2.909   0.558  1.00  0.00
ATOM   2121 HD11 LEU   134       3.855   3.668  -0.087  1.00  0.00
ATOM   2122 HD12 LEU   134       4.556   2.031  -0.051  1.00  0.00
ATOM   2123 HD13 LEU   134       3.581   2.605   1.313  1.00  0.00
ATOM   2124  CD2 LEU   134       6.605   3.713   0.116  1.00  0.00
ATOM   2125 HD21 LEU   134       7.523   4.146   0.528  1.00  0.00
ATOM   2126 HD22 LEU   134       6.868   2.776  -0.388  1.00  0.00
ATOM   2127 HD23 LEU   134       6.211   4.406  -0.636  1.00  0.00
ATOM   2128  C   LEU   134       4.885   5.835   4.256  1.00  0.00
ATOM   2129  O   LEU   134       3.910   6.562   4.060  1.00  0.00
ATOM   2130  N   PHE   135       5.868   6.154   5.092  1.00  0.00
ATOM   2131  H   PHE   135       6.593   5.465   5.261  1.00  0.00
ATOM   2132  CA  PHE   135       5.902   7.386   5.873  1.00  0.00
ATOM   2133  HA  PHE   135       4.951   7.887   5.766  1.00  0.00
ATOM   2134  CB  PHE   135       6.082   7.076   7.360  1.00  0.00
ATOM   2135  HB2 PHE   135       7.008   6.509   7.510  1.00  0.00
ATOM   2136  HB3 PHE   135       6.213   8.032   7.878  1.00  0.00
ATOM   2137  CG  PHE   135       4.929   6.336   8.005  1.00  0.00
ATOM   2138  CD1 PHE   135       3.967   7.047   8.746  1.00  0.00
ATOM   2139  HD1 PHE   135       4.036   8.121   8.834  1.00  0.00
ATOM   2140  CE1 PHE   135       2.909   6.365   9.370  1.00  0.00
ATOM   2141  HE1 PHE   135       2.180   6.919   9.945  1.00  0.00
ATOM   2142  CZ  PHE   135       2.801   4.971   9.245  1.00  0.00
ATOM   2143  HZ  PHE   135       1.985   4.445   9.720  1.00  0.00
ATOM   2144  CE2 PHE   135       3.761   4.262   8.506  1.00  0.00
ATOM   2145  HE2 PHE   135       3.683   3.193   8.433  1.00  0.00
ATOM   2146  CD2 PHE   135       4.821   4.939   7.881  1.00  0.00
ATOM   2147  HD2 PHE   135       5.553   4.386   7.307  1.00  0.00
ATOM   2148  C   PHE   135       6.994   8.337   5.390  1.00  0.00
ATOM   2149  O   PHE   135       8.084   7.896   5.028  1.00  0.00
ATOM   2150  N   ASP   136       6.734   9.645   5.435  1.00  0.00
ATOM   2151  H   ASP   136       5.826   9.944   5.780  1.00  0.00
ATOM   2152  CA  ASP   136       7.792  10.653   5.349  1.00  0.00
ATOM   2153  HA  ASP   136       8.539  10.312   4.629  1.00  0.00
ATOM   2154  CB  ASP   136       7.260  11.994   4.808  1.00  0.00
ATOM   2155  HB2 ASP   136       8.118  12.634   4.599  1.00  0.00
ATOM   2156  HB3 ASP   136       6.773  11.810   3.856  1.00  0.00
ATOM   2157  CG  ASP   136       6.316  12.783   5.734  1.00  0.00
ATOM   2158  OD1 ASP   136       6.245  12.492   6.945  1.00  0.00
ATOM   2159  OD2 ASP   136       5.714  13.771   5.263  1.00  0.00
ATOM   2160  C   ASP   136       8.514  10.833   6.692  1.00  0.00
ATOM   2161  O   ASP   136       8.050  10.380   7.735  1.00  0.00
ATOM   2162  N   HIE   137       9.625  11.574   6.668  1.00  0.00
ATOM   2163  H   HIE   137       9.903  11.993   5.787  1.00  0.00
ATOM   2164  CA  HIE   137      10.422  11.937   7.846  1.00  0.00
ATOM   2165  HA  HIE   137      10.797  11.032   8.312  1.00  0.00
ATOM   2166  CB  HIE   137      11.657  12.718   7.376  1.00  0.00
ATOM   2167  HB2 HIE   137      12.356  12.822   8.216  1.00  0.00
ATOM   2168  HB3 HIE   137      12.187  12.144   6.605  1.00  0.00
ATOM   2169  CG  HIE   137      11.339  14.091   6.837  1.00  0.00
ATOM   2170  ND1 HIE   137      10.844  14.391   5.585  1.00  0.00
ATOM   2171  CE1 HIE   137      10.686  15.722   5.509  1.00  0.00
ATOM   2172  HE1 HIE   137      10.286  16.146   4.588  1.00  0.00
ATOM   2173  NE2 HIE   137      11.075  16.308   6.651  1.00  0.00
ATOM   2174  HE2 HIE   137      11.025  17.293   6.868  1.00  0.00
ATOM   2175  CD2 HIE   137      11.478  15.278   7.508  1.00  0.00
ATOM   2176  HD2 HIE   137      11.819  15.378   8.529  1.00  0.00
ATOM   2177  C   HIE   137       9.669  12.723   8.941  1.00  0.00
ATOM   2178  O   HIE   137      10.195  12.873  10.042  1.00  0.00
ATOM   2179  N   LEU   138       8.468  13.240   8.659  1.00  0.00
ATOM   2180  H   LEU   138       8.053  13.032   7.756  1.00  0.00
ATOM   2181  CA  LEU   138       7.606  13.954   9.610  1.00  0.00
ATOM   2182  HA  LEU   138       8.194  14.284  10.465  1.00  0.00
ATOM   2183  CB  LEU   138       6.997  15.190   8.927  1.00  0.00
ATOM   2184  HB2 LEU   138       6.403  14.848   8.082  1.00  0.00
ATOM   2185  HB3 LEU   138       6.327  15.688   9.629  1.00  0.00
ATOM   2186  CG  LEU   138       8.011  16.216   8.409  1.00  0.00
ATOM   2187  HG  LEU   138       8.658  15.741   7.677  1.00  0.00
ATOM   2188  CD1 LEU   138       7.269  17.355   7.709  1.00  0.00
ATOM   2189 HD11 LEU   138       6.594  17.866   8.406  1.00  0.00
ATOM   2190 HD12 LEU   138       7.979  18.088   7.310  1.00  0.00
ATOM   2191 HD13 LEU   138       6.677  16.961   6.873  1.00  0.00
ATOM   2192  CD2 LEU   138       8.864  16.814   9.533  1.00  0.00
ATOM   2193 HD21 LEU   138       9.513  16.048   9.974  1.00  0.00
ATOM   2194 HD22 LEU   138       9.508  17.610   9.144  1.00  0.00
ATOM   2195 HD23 LEU   138       8.230  17.234  10.323  1.00  0.00
ATOM   2196  C   LEU   138       6.514  13.048  10.197  1.00  0.00
ATOM   2197  O   LEU   138       5.660  13.515  10.953  1.00  0.00
ATOM   2198  N   HIE   139       6.564  11.752   9.887  1.00  0.00
ATOM   2199  H   HIE   139       7.210  11.501   9.146  1.00  0.00
ATOM   2200  CA  HIE   139       5.604  10.742  10.305  1.00  0.00
ATOM   2201  HA  HIE   139       5.937   9.820   9.866  1.00  0.00
ATOM   2202  CB  HIE   139       5.579  10.568  11.828  1.00  0.00
ATOM   2203  HB2 HIE   139       4.952  11.352  12.272  1.00  0.00
ATOM   2204  HB3 HIE   139       5.079   9.618  12.001  1.00  0.00
ATOM   2205  CG  HIE   139       6.883  10.516  12.589  1.00  0.00
ATOM   2206  ND1 HIE   139       7.004  10.757  13.936  1.00  0.00
ATOM   2207  CE1 HIE   139       8.288  10.559  14.281  1.00  0.00
ATOM   2208  HE1 HIE   139       8.574  10.700  15.323  1.00  0.00
ATOM   2209  NE2 HIE   139       9.009  10.206  13.215  1.00  0.00
ATOM   2210  HE2 HIE   139      10.010  10.074  13.171  1.00  0.00
ATOM   2211  CD2 HIE   139       8.132  10.207  12.124  1.00  0.00
ATOM   2212  HD2 HIE   139       8.392  10.040  11.093  1.00  0.00
ATOM   2213  C   HIE   139       4.202  10.875   9.702  1.00  0.00
ATOM   2214  O   HIE   139       3.233  10.374  10.281  1.00  0.00
ATOM   2215  N   ASN   140       4.092  11.500   8.531  1.00  0.00
ATOM   2216  H   ASN   140       4.933  11.875   8.087  1.00  0.00
ATOM   2217  CA  ASN   140       2.875  11.446   7.733  1.00  0.00
ATOM   2218  HA  ASN   140       2.017  11.386   8.401  1.00  0.00
ATOM   2219  CB  ASN   140       2.708  12.717   6.896  1.00  0.00
ATOM   2220  HB2 ASN   140       3.437  12.708   6.086  1.00  0.00
ATOM   2221  HB3 ASN   140       1.713  12.726   6.458  1.00  0.00
ATOM   2222  CG  ASN   140       2.874  13.982   7.707  1.00  0.00
ATOM   2223  OD1 ASN   140       2.131  14.265   8.639  1.00  0.00
ATOM   2224  ND2 ASN   140       3.860  14.777   7.364  1.00  0.00
ATOM   2225 HD21 ASN   140       4.038  15.577   7.933  1.00  0.00
ATOM   2226 HD22 ASN   140       4.534  14.451   6.659  1.00  0.00
ATOM   2227  C   ASN   140       2.905  10.210   6.836  1.00  0.00
ATOM   2228  O   ASN   140       3.931   9.902   6.232  1.00  0.00
ATOM   2229  N   VAL   141       1.768   9.536   6.703  1.00  0.00
ATOM   2230  H   VAL   141       0.970   9.848   7.245  1.00  0.00
ATOM   2231  CA  VAL   141       1.538   8.533   5.665  1.00  0.00
ATOM   2232  HA  VAL   141       2.356   7.813   5.683  1.00  0.00
ATOM   2233  CB  VAL   141       0.222   7.776   5.895  1.00  0.00
ATOM   2234  HB  VAL   141      -0.608   8.482   5.914  1.00  0.00
ATOM   2235  CG1 VAL   141      -0.021   6.753   4.780  1.00  0.00
ATOM   2236 HG11 VAL   141       0.838   6.076   4.687  1.00  0.00
ATOM   2237 HG12 VAL   141      -0.914   6.156   4.996  1.00  0.00
ATOM   2238 HG13 VAL   141      -0.180   7.245   3.813  1.00  0.00
ATOM   2239  CG2 VAL   141       0.245   7.028   7.229  1.00  0.00
ATOM   2240 HG21 VAL   141       0.395   7.718   8.067  1.00  0.00
ATOM   2241 HG22 VAL   141      -0.708   6.513   7.377  1.00  0.00
ATOM   2242 HG23 VAL   141       1.050   6.284   7.237  1.00  0.00
ATOM   2243  C   VAL   141       1.505   9.244   4.320  1.00  0.00
ATOM   2244  O   VAL   141       0.633  10.076   4.071  1.00  0.00
ATOM   2245  N   VAL   142       2.456   8.917   3.458  1.00  0.00
ATOM   2246  H   VAL   142       3.144   8.231   3.754  1.00  0.00
ATOM   2247  CA  VAL   142       2.578   9.488   2.110  1.00  0.00
ATOM   2248  HA  VAL   142       1.898  10.329   2.008  1.00  0.00
ATOM   2249  CB  VAL   142       3.988  10.026   1.865  1.00  0.00
ATOM   2250  HB  VAL   142       4.042  10.342   0.829  1.00  0.00
ATOM   2251  CG1 VAL   142       4.216  11.252   2.753  1.00  0.00
ATOM   2252 HG11 VAL   142       4.265  10.977   3.813  1.00  0.00
ATOM   2253 HG12 VAL   142       5.149  11.745   2.489  1.00  0.00
ATOM   2254 HG13 VAL   142       3.412  11.986   2.629  1.00  0.00
ATOM   2255  CG2 VAL   142       5.099   8.993   2.103  1.00  0.00
ATOM   2256 HG21 VAL   142       4.893   8.064   1.560  1.00  0.00
ATOM   2257 HG22 VAL   142       6.064   9.379   1.756  1.00  0.00
ATOM   2258 HG23 VAL   142       5.194   8.758   3.167  1.00  0.00
ATOM   2259  C   VAL   142       2.149   8.523   1.014  1.00  0.00
ATOM   2260  O   VAL   142       1.864   8.946  -0.106  1.00  0.00
ATOM   2261  N   GLY   143       2.028   7.242   1.353  1.00  0.00
ATOM   2262  H   GLY   143       2.307   6.956   2.282  1.00  0.00
ATOM   2263  CA  GLY   143       1.349   6.278   0.511  1.00  0.00
ATOM   2264  HA2 GLY   143       0.364   6.682   0.293  1.00  0.00
ATOM   2265  HA3 GLY   143       1.891   6.128  -0.418  1.00  0.00
ATOM   2266  C   GLY   143       1.157   4.927   1.175  1.00  0.00
ATOM   2267  O   GLY   143       1.608   4.702   2.298  1.00  0.00
ATOM   2268  N   ALA   144       0.504   4.021   0.456  1.00  0.00
ATOM   2269  H   ALA   144       0.152   4.302  -0.453  1.00  0.00
ATOM   2270  CA  ALA   144       0.474   2.607   0.797  1.00  0.00
ATOM   2271  HA  ALA   144       1.226   2.420   1.559  1.00  0.00
ATOM   2272  CB  ALA   144      -0.874   2.206   1.388  1.00  0.00
ATOM   2273  HB1 ALA   144      -1.664   2.246   0.629  1.00  0.00
ATOM   2274  HB2 ALA   144      -0.813   1.185   1.783  1.00  0.00
ATOM   2275  HB3 ALA   144      -1.134   2.863   2.225  1.00  0.00
ATOM   2276  C   ALA   144       0.826   1.768  -0.423  1.00  0.00
ATOM   2277  O   ALA   144       0.331   2.012  -1.526  1.00  0.00
ATOM   2278  N   HIE   145       1.695   0.788  -0.215  1.00  0.00
ATOM   2279  H   HIE   145       1.978   0.590   0.743  1.00  0.00
ATOM   2280  CA  HIE   145       2.160  -0.099  -1.265  1.00  0.00
ATOM   2281  HA  HIE   145       2.592   0.487  -2.076  1.00  0.00
ATOM   2282  CB  HIE   145       3.250  -0.982  -0.689  1.00  0.00
ATOM   2283  HB2 HIE   145       4.014  -0.297  -0.331  1.00  0.00
ATOM   2284  HB3 HIE   145       2.871  -1.538   0.179  1.00  0.00
ATOM   2285  CG  HIE   145       3.818  -1.947  -1.698  1.00  0.00
ATOM   2286  ND1 HIE   145       4.472  -1.615  -2.862  1.00  0.00
ATOM   2287  CE1 HIE   145       4.714  -2.749  -3.539  1.00  0.00
ATOM   2288  HE1 HIE   145       5.213  -2.683  -4.506  1.00  0.00
ATOM   2289  NE2 HIE   145       4.267  -3.809  -2.851  1.00  0.00
ATOM   2290  HE2 HIE   145       4.336  -4.778  -3.141  1.00  0.00
ATOM   2291  CD2 HIE   145       3.689  -3.309  -1.685  1.00  0.00
ATOM   2292  HD2 HIE   145       3.226  -3.883  -0.902  1.00  0.00
ATOM   2293  C   HIE   145       1.017  -0.936  -1.819  1.00  0.00
ATOM   2294  O   HIE   145       0.220  -1.476  -1.053  1.00  0.00
ATOM   2295  N   ILE   146       0.950  -1.052  -3.141  1.00  0.00
ATOM   2296  H   ILE   146       1.649  -0.571  -3.703  1.00  0.00
ATOM   2297  CA  ILE   146      -0.138  -1.764  -3.810  1.00  0.00
ATOM   2298  HA  ILE   146      -0.704  -2.310  -3.062  1.00  0.00
ATOM   2299  CB  ILE   146      -1.095  -0.746  -4.473  1.00  0.00
ATOM   2300  HB  ILE   146      -1.252   0.065  -3.761  1.00  0.00
ATOM   2301  CG2 ILE   146      -0.513  -0.125  -5.754  1.00  0.00
ATOM   2302 HG21 ILE   146      -0.448  -0.864  -6.561  1.00  0.00
ATOM   2303 HG22 ILE   146      -1.156   0.689  -6.109  1.00  0.00
ATOM   2304 HG23 ILE   146       0.479   0.298  -5.576  1.00  0.00
ATOM   2305  CG1 ILE   146      -2.479  -1.342  -4.797  1.00  0.00
ATOM   2306 HG12 ILE   146      -3.030  -0.647  -5.432  1.00  0.00
ATOM   2307 HG13 ILE   146      -2.368  -2.274  -5.351  1.00  0.00
ATOM   2308  CD1 ILE   146      -3.333  -1.591  -3.550  1.00  0.00
ATOM   2309 HD11 ILE   146      -3.612  -0.640  -3.089  1.00  0.00
ATOM   2310 HD12 ILE   146      -4.261  -2.105  -3.831  1.00  0.00
ATOM   2311 HD13 ILE   146      -2.817  -2.193  -2.798  1.00  0.00
ATOM   2312  C   ILE   146       0.355  -2.839  -4.771  1.00  0.00
ATOM   2313  O   ILE   146      -0.341  -3.830  -4.952  1.00  0.00
ATOM   2314  N   VAL   147       1.524  -2.673  -5.394  1.00  0.00
ATOM   2315  H   VAL   147       2.080  -1.845  -5.213  1.00  0.00
ATOM   2316  CA  VAL   147       1.976  -3.619  -6.417  1.00  0.00
ATOM   2317  HA  VAL   147       1.725  -4.626  -6.084  1.00  0.00
ATOM   2318  CB  VAL   147       1.210  -3.365  -7.738  1.00  0.00
ATOM   2319  HB  VAL   147       0.145  -3.307  -7.514  1.00  0.00
ATOM   2320  CG1 VAL   147       1.584  -2.043  -8.423  1.00  0.00
ATOM   2321 HG11 VAL   147       2.588  -2.095  -8.861  1.00  0.00
ATOM   2322 HG12 VAL   147       0.878  -1.824  -9.230  1.00  0.00
ATOM   2323 HG13 VAL   147       1.560  -1.206  -7.718  1.00  0.00
ATOM   2324  CG2 VAL   147       1.378  -4.511  -8.735  1.00  0.00
ATOM   2325 HG21 VAL   147       0.790  -5.355  -8.397  1.00  0.00
ATOM   2326 HG22 VAL   147       0.973  -4.228  -9.715  1.00  0.00
ATOM   2327 HG23 VAL   147       2.415  -4.806  -8.880  1.00  0.00
ATOM   2328  C   VAL   147       3.486  -3.570  -6.616  1.00  0.00
ATOM   2329  O   VAL   147       4.088  -2.493  -6.621  1.00  0.00
ATOM   2330  N   GLY   148       4.093  -4.737  -6.826  1.00  0.00
ATOM   2331  H   GLY   148       3.526  -5.569  -6.848  1.00  0.00
ATOM   2332  CA  GLY   148       5.413  -4.846  -7.439  1.00  0.00
ATOM   2333  HA2 GLY   148       6.051  -4.027  -7.124  1.00  0.00
ATOM   2334  HA3 GLY   148       5.857  -5.767  -7.102  1.00  0.00
ATOM   2335  C   GLY   148       5.289  -4.810  -8.958  1.00  0.00
ATOM   2336  O   GLY   148       4.596  -5.634  -9.550  1.00  0.00
ATOM   2337  N   ILE   149       5.945  -3.851  -9.601  1.00  0.00
ATOM   2338  H   ILE   149       6.541  -3.221  -9.074  1.00  0.00
ATOM   2339  CA  ILE   149       5.925  -3.670 -11.049  1.00  0.00
ATOM   2340  HA  ILE   149       4.971  -4.029 -11.439  1.00  0.00
ATOM   2341  CB  ILE   149       6.055  -2.182 -11.450  1.00  0.00
ATOM   2342  HB  ILE   149       7.044  -1.822 -11.186  1.00  0.00
ATOM   2343  CG2 ILE   149       5.992  -2.056 -12.977  1.00  0.00
ATOM   2344 HG21 ILE   149       5.052  -2.443 -13.369  1.00  0.00
ATOM   2345 HG22 ILE   149       6.139  -1.015 -13.282  1.00  0.00
ATOM   2346 HG23 ILE   149       6.799  -2.610 -13.453  1.00  0.00
ATOM   2347  CG1 ILE   149       4.994  -1.321 -10.717  1.00  0.00
ATOM   2348 HG12 ILE   149       4.008  -1.571 -11.095  1.00  0.00
ATOM   2349 HG13 ILE   149       4.987  -1.557  -9.654  1.00  0.00
ATOM   2350  CD1 ILE   149       5.233   0.191 -10.788  1.00  0.00
ATOM   2351 HD11 ILE   149       5.327   0.554 -11.815  1.00  0.00
ATOM   2352 HD12 ILE   149       4.409   0.726 -10.300  1.00  0.00
ATOM   2353 HD13 ILE   149       6.157   0.447 -10.258  1.00  0.00
ATOM   2354  C   ILE   149       7.055  -4.498 -11.643  1.00  0.00
ATOM   2355  O   ILE   149       8.230  -4.275 -11.346  1.00  0.00
ATOM   2356  N   ALA   150       6.702  -5.405 -12.553  1.00  0.00
ATOM   2357  H   ALA   150       5.719  -5.559 -12.712  1.00  0.00
ATOM   2358  CA  ALA   150       7.650  -6.123 -13.396  1.00  0.00
ATOM   2359  HA  ALA   150       8.504  -6.424 -12.785  1.00  0.00
ATOM   2360  CB  ALA   150       6.981  -7.406 -13.907  1.00  0.00
ATOM   2361  HB1 ALA   150       6.126  -7.169 -14.554  1.00  0.00
ATOM   2362  HB2 ALA   150       7.694  -8.002 -14.492  1.00  0.00
ATOM   2363  HB3 ALA   150       6.625  -8.022 -13.071  1.00  0.00
ATOM   2364  C   ALA   150       8.204  -5.217 -14.517  1.00  0.00
ATOM   2365  O   ALA   150       8.096  -5.520 -15.701  1.00  0.00
ATOM   2366  N   SER   151       8.765  -4.067 -14.150  1.00  0.00
ATOM   2367  H   SER   151       8.818  -3.860 -13.159  1.00  0.00
ATOM   2368  CA  SER   151       9.571  -3.231 -15.038  1.00  0.00
ATOM   2369  HA  SER   151       9.259  -3.387 -16.071  1.00  0.00
ATOM   2370  CB  SER   151       9.346  -1.741 -14.733  1.00  0.00
ATOM   2371  HB2 SER   151      10.046  -1.130 -15.305  1.00  0.00
ATOM   2372  HB3 SER   151       8.336  -1.472 -15.044  1.00  0.00
ATOM   2373  OG  SER   151       9.474  -1.440 -13.357  1.00  0.00
ATOM   2374  HG  SER   151      10.447  -1.446 -13.104  1.00  0.00
ATOM   2375  C   SER   151      11.036  -3.662 -14.945  1.00  0.00
ATOM   2376  O   SER   151      11.423  -4.409 -14.045  1.00  0.00
ATOM   2377  N   ILE   152      11.879  -3.205 -15.871  1.00  0.00
ATOM   2378  H   ILE   152      11.522  -2.618 -16.609  1.00  0.00
ATOM   2379  CA  ILE   152      13.337  -3.295 -15.735  1.00  0.00
ATOM   2380  HA  ILE   152      13.584  -3.881 -14.858  1.00  0.00
ATOM   2381  CB  ILE   152      13.985  -4.073 -16.902  1.00  0.00
ATOM   2382  HB  ILE   152      13.739  -3.575 -17.842  1.00  0.00
ATOM   2383  CG2 ILE   152      15.519  -4.082 -16.731  1.00  0.00
ATOM   2384 HG21 ILE   152      15.813  -4.606 -15.812  1.00  0.00
ATOM   2385 HG22 ILE   152      16.005  -4.578 -17.580  1.00  0.00
ATOM   2386 HG23 ILE   152      15.922  -3.062 -16.696  1.00  0.00
ATOM   2387  CG1 ILE   152      13.431  -5.518 -16.939  1.00  0.00
ATOM   2388 HG12 ILE   152      13.672  -6.026 -16.004  1.00  0.00
ATOM   2389 HG13 ILE   152      12.345  -5.485 -17.030  1.00  0.00
ATOM   2390  CD1 ILE   152      13.948  -6.368 -18.106  1.00  0.00
ATOM   2391 HD11 ILE   152      15.018  -6.586 -18.000  1.00  0.00
ATOM   2392 HD12 ILE   152      13.415  -7.327 -18.138  1.00  0.00
ATOM   2393 HD13 ILE   152      13.785  -5.855 -19.062  1.00  0.00
ATOM   2394  C   ILE   152      13.847  -1.855 -15.578  1.00  0.00
ATOM   2395  O   ILE   152      13.819  -1.110 -16.557  1.00  0.00
ATOM   2396  N   PRO   153      14.267  -1.439 -14.365  1.00  0.00
ATOM   2397  CD  PRO   153      14.564  -0.047 -14.068  1.00  0.00
ATOM   2398  HD2 PRO   153      13.737   0.615 -14.361  1.00  0.00
ATOM   2399  HD3 PRO   153      15.468   0.264 -14.608  1.00  0.00
ATOM   2400  CG  PRO   153      14.801   0.020 -12.553  1.00  0.00
ATOM   2401  HG2 PRO   153      13.873   0.295 -12.034  1.00  0.00
ATOM   2402  HG3 PRO   153      15.574   0.752 -12.286  1.00  0.00
ATOM   2403  CB  PRO   153      15.210  -1.408 -12.191  1.00  0.00
ATOM   2404  HB2 PRO   153      15.039  -1.636 -11.130  1.00  0.00
ATOM   2405  HB3 PRO   153      16.269  -1.574 -12.429  1.00  0.00
ATOM   2406  CA  PRO   153      14.322  -2.225 -13.127  1.00  0.00
ATOM   2407  HA  PRO   153      14.810  -3.184 -13.294  1.00  0.00
ATOM   2408  C   PRO   153      12.923  -2.413 -12.516  1.00  0.00
ATOM   2409  O   PRO   153      12.031  -1.611 -12.811  1.00  0.00
ATOM   2410  N   PRO   154      12.710  -3.430 -11.663  1.00  0.00
ATOM   2411  CD  PRO   154      13.631  -4.487 -11.291  1.00  0.00
ATOM   2412  HD2 PRO   154      14.639  -4.110 -11.075  1.00  0.00
ATOM   2413  HD3 PRO   154      13.694  -5.223 -12.104  1.00  0.00
ATOM   2414  CG  PRO   154      13.033  -5.133 -10.041  1.00  0.00
ATOM   2415  HG2 PRO   154      13.403  -4.619  -9.144  1.00  0.00
ATOM   2416  HG3 PRO   154      13.281  -6.199  -9.960  1.00  0.00
ATOM   2417  CB  PRO   154      11.530  -4.896 -10.184  1.00  0.00
ATOM   2418  HB2 PRO   154      11.014  -4.848  -9.216  1.00  0.00
ATOM   2419  HB3 PRO   154      11.081  -5.701 -10.781  1.00  0.00
ATOM   2420  CA  PRO   154      11.444  -3.579 -10.959  1.00  0.00
ATOM   2421  HA  PRO   154      10.634  -3.645 -11.682  1.00  0.00
ATOM   2422  C   PRO   154      11.226  -2.359 -10.066  1.00  0.00
ATOM   2423  O   PRO   154      12.127  -1.928  -9.345  1.00  0.00
ATOM   2424  N   VAL   155      10.039  -1.774 -10.161  1.00  0.00
ATOM   2425  H   VAL   155       9.339  -2.201 -10.754  1.00  0.00
ATOM   2426  CA  VAL   155       9.644  -0.587  -9.395  1.00  0.00
ATOM   2427  HA  VAL   155      10.442  -0.281  -8.715  1.00  0.00
ATOM   2428  CB  VAL   155       9.340   0.600 -10.323  1.00  0.00
ATOM   2429  HB  VAL   155       8.559   0.305 -11.025  1.00  0.00
ATOM   2430  CG1 VAL   155       8.850   1.843  -9.565  1.00  0.00
ATOM   2431 HG11 VAL   155       9.587   2.159  -8.814  1.00  0.00
ATOM   2432 HG12 VAL   155       8.683   2.674 -10.256  1.00  0.00
ATOM   2433 HG13 VAL   155       7.900   1.652  -9.057  1.00  0.00
ATOM   2434  CG2 VAL   155      10.589   0.990 -11.125  1.00  0.00
ATOM   2435 HG21 VAL   155      11.442   0.338 -10.904  1.00  0.00
ATOM   2436 HG22 VAL   155      10.379   0.895 -12.193  1.00  0.00
ATOM   2437 HG23 VAL   155      10.929   2.006 -10.903  1.00  0.00
ATOM   2438  C   VAL   155       8.448  -0.973  -8.553  1.00  0.00
ATOM   2439  O   VAL   155       7.654  -1.812  -8.946  1.00  0.00
ATOM   2440  N   ASN   156       8.289  -0.387  -7.381  1.00  0.00
ATOM   2441  H   ASN   156       8.947   0.322  -7.067  1.00  0.00
ATOM   2442  CA  ASN   156       7.104  -0.633  -6.581  1.00  0.00
ATOM   2443  HA  ASN   156       6.568  -1.520  -6.921  1.00  0.00
ATOM   2444  CB  ASN   156       7.552  -0.937  -5.160  1.00  0.00
ATOM   2445  HB2 ASN   156       8.256  -0.179  -4.826  1.00  0.00
ATOM   2446  HB3 ASN   156       6.680  -0.943  -4.519  1.00  0.00
ATOM   2447  CG  ASN   156       8.184  -2.308  -5.076  1.00  0.00
ATOM   2448  OD1 ASN   156       7.580  -3.299  -5.435  1.00  0.00
ATOM   2449  ND2 ASN   156       9.375  -2.462  -4.567  1.00  0.00
ATOM   2450 HD21 ASN   156       9.713  -3.404  -4.494  1.00  0.00
ATOM   2451 HD22 ASN   156       9.851  -1.708  -4.082  1.00  0.00
ATOM   2452  C   ASN   156       6.124   0.526  -6.728  1.00  0.00
ATOM   2453  O   ASN   156       6.510   1.694  -6.688  1.00  0.00
ATOM   2454  N   GLY   157       4.853   0.193  -6.920  1.00  0.00
ATOM   2455  H   GLY   157       4.621  -0.792  -6.894  1.00  0.00
ATOM   2456  CA  GLY   157       3.749   1.136  -6.933  1.00  0.00
ATOM   2457  HA2 GLY   157       4.086   2.110  -7.296  1.00  0.00
ATOM   2458  HA3 GLY   157       2.975   0.780  -7.612  1.00  0.00
ATOM   2459  C   GLY   157       3.147   1.275  -5.540  1.00  0.00
ATOM   2460  O   GLY   157       2.913   0.293  -4.830  1.00  0.00
ATOM   2461  N   ALA   158       2.860   2.509  -5.167  1.00  0.00
ATOM   2462  H   ALA   158       3.179   3.279  -5.745  1.00  0.00
ATOM   2463  CA  ALA   158       2.108   2.888  -3.993  1.00  0.00
ATOM   2464  HA  ALA   158       1.607   2.009  -3.598  1.00  0.00
ATOM   2465  CB  ALA   158       3.054   3.441  -2.921  1.00  0.00
ATOM   2466  HB1 ALA   158       3.678   4.240  -3.334  1.00  0.00
ATOM   2467  HB2 ALA   158       2.486   3.847  -2.076  1.00  0.00
ATOM   2468  HB3 ALA   158       3.714   2.650  -2.547  1.00  0.00
ATOM   2469  C   ALA   158       1.033   3.899  -4.387  1.00  0.00
ATOM   2470  O   ALA   158       1.229   4.770  -5.234  1.00  0.00
ATOM   2471  N   LEU   159      -0.113   3.796  -3.734  1.00  0.00
ATOM   2472  H   LEU   159      -0.186   3.096  -3.005  1.00  0.00
ATOM   2473  CA  LEU   159      -1.158   4.799  -3.842  1.00  0.00
ATOM   2474  HA  LEU   159      -1.251   5.138  -4.876  1.00  0.00
ATOM   2475  CB  LEU   159      -2.477   4.204  -3.385  1.00  0.00
ATOM   2476  HB2 LEU   159      -2.375   3.998  -2.319  1.00  0.00
ATOM   2477  HB3 LEU   159      -3.266   4.943  -3.524  1.00  0.00
ATOM   2478  CG  LEU   159      -2.859   2.900  -4.090  1.00  0.00
ATOM   2479  HG  LEU   159      -2.091   2.149  -3.925  1.00  0.00
ATOM   2480  CD1 LEU   159      -4.114   2.456  -3.389  1.00  0.00
ATOM   2481 HD11 LEU   159      -4.908   3.181  -3.563  1.00  0.00
ATOM   2482 HD12 LEU   159      -4.398   1.453  -3.706  1.00  0.00
ATOM   2483 HD13 LEU   159      -3.929   2.451  -2.314  1.00  0.00
ATOM   2484  CD2 LEU   159      -3.141   3.011  -5.584  1.00  0.00
ATOM   2485 HD21 LEU   159      -2.296   3.465  -6.114  1.00  0.00
ATOM   2486 HD22 LEU   159      -3.309   2.014  -6.009  1.00  0.00
ATOM   2487 HD23 LEU   159      -4.046   3.593  -5.761  1.00  0.00
ATOM   2488  C   LEU   159      -0.783   5.981  -2.962  1.00  0.00
ATOM   2489  O   LEU   159      -0.351   5.793  -1.824  1.00  0.00
ATOM   2490  N   THR   160      -0.967   7.188  -3.474  1.00  0.00
ATOM   2491  H   THR   160      -1.457   7.283  -4.362  1.00  0.00
ATOM   2492  CA  THR   160      -0.637   8.429  -2.771  1.00  0.00
ATOM   2493  HA  THR   160       0.036   8.213  -1.942  1.00  0.00
ATOM   2494  CB  THR   160       0.088   9.432  -3.674  1.00  0.00
ATOM   2495  HB  THR   160       0.336  10.318  -3.087  1.00  0.00
ATOM   2496  CG2 THR   160       1.386   8.861  -4.228  1.00  0.00
ATOM   2497 HG21 THR   160       1.181   8.019  -4.900  1.00  0.00
ATOM   2498 HG22 THR   160       1.944   9.624  -4.784  1.00  0.00
ATOM   2499 HG23 THR   160       2.014   8.509  -3.407  1.00  0.00
ATOM   2500  OG1 THR   160      -0.713   9.831  -4.758  1.00  0.00
ATOM   2501  HG1 THR   160      -0.126  10.023  -5.514  1.00  0.00
ATOM   2502  C   THR   160      -1.888   9.055  -2.181  1.00  0.00
ATOM   2503  O   THR   160      -3.005   8.806  -2.633  1.00  0.00
ATOM   2504  N   TRP   161      -1.722   9.875  -1.147  1.00  0.00
ATOM   2505  H   TRP   161      -0.792  10.042  -0.784  1.00  0.00
ATOM   2506  CA  TRP   161      -2.855  10.570  -0.550  1.00  0.00
ATOM   2507  HA  TRP   161      -3.624   9.842  -0.298  1.00  0.00
ATOM   2508  CB  TRP   161      -2.419  11.250   0.743  1.00  0.00
ATOM   2509  HB2 TRP   161      -2.036  10.496   1.443  1.00  0.00
ATOM   2510  HB3 TRP   161      -1.586  11.934   0.533  1.00  0.00
ATOM   2511  CG  TRP   161      -3.522  12.009   1.402  1.00  0.00
ATOM   2512  CD1 TRP   161      -3.571  13.350   1.562  1.00  0.00
ATOM   2513  HD1 TRP   161      -2.799  14.036   1.240  1.00  0.00
ATOM   2514  NE1 TRP   161      -4.728  13.691   2.232  1.00  0.00
ATOM   2515  HE1 TRP   161      -4.952  14.630   2.534  1.00  0.00
ATOM   2516  CE2 TRP   161      -5.475  12.580   2.551  1.00  0.00
ATOM   2517  CZ2 TRP   161      -6.658  12.408   3.277  1.00  0.00
ATOM   2518  HZ2 TRP   161      -7.185  13.259   3.688  1.00  0.00
ATOM   2519  CH2 TRP   161      -7.127  11.104   3.500  1.00  0.00
ATOM   2520  HH2 TRP   161      -8.018  10.947   4.094  1.00  0.00
ATOM   2521  CZ3 TRP   161      -6.444  10.004   2.953  1.00  0.00
ATOM   2522  HZ3 TRP   161      -6.807   9.008   3.154  1.00  0.00
ATOM   2523  CE3 TRP   161      -5.274  10.191   2.196  1.00  0.00
ATOM   2524  HE3 TRP   161      -4.744   9.335   1.814  1.00  0.00
ATOM   2525  CD2 TRP   161      -4.745  11.484   2.003  1.00  0.00
ATOM   2526  C   TRP   161      -3.483  11.578  -1.518  1.00  0.00
ATOM   2527  O   TRP   161      -2.838  12.544  -1.941  1.00  0.00
ATOM   2528  N   ASN   162      -4.771  11.387  -1.803  1.00  0.00
ATOM   2529  H   ASN   162      -5.240  10.568  -1.424  1.00  0.00
ATOM   2530  CA  ASN   162      -5.612  12.370  -2.462  1.00  0.00
ATOM   2531  HA  ASN   162      -4.986  13.107  -2.969  1.00  0.00
ATOM   2532  CB  ASN   162      -6.445  11.677  -3.552  1.00  0.00
ATOM   2533  HB2 ASN   162      -5.775  11.126  -4.210  1.00  0.00
ATOM   2534  HB3 ASN   162      -7.143  10.973  -3.098  1.00  0.00
ATOM   2535  CG  ASN   162      -7.225  12.685  -4.377  1.00  0.00
ATOM   2536  OD1 ASN   162      -7.562  13.766  -3.926  1.00  0.00
ATOM   2537  ND2 ASN   162      -7.503  12.391  -5.624  1.00  0.00
ATOM   2538 HD21 ASN   162      -7.982  13.110  -6.145  1.00  0.00
ATOM   2539 HD22 ASN   162      -7.235  11.506  -6.015  1.00  0.00
ATOM   2540  C   ASN   162      -6.454  13.099  -1.406  1.00  0.00
ATOM   2541  O   ASN   162      -7.403  12.543  -0.855  1.00  0.00
ATOM   2542  N   ALA   163      -6.107  14.360  -1.142  1.00  0.00
ATOM   2543  H   ALA   163      -5.305  14.748  -1.606  1.00  0.00
ATOM   2544  CA  ALA   163      -6.790  15.183  -0.148  1.00  0.00
ATOM   2545  HA  ALA   163      -6.828  14.637   0.796  1.00  0.00
ATOM   2546  CB  ALA   163      -5.974  16.466   0.057  1.00  0.00
ATOM   2547  HB1 ALA   163      -5.939  17.057  -0.868  1.00  0.00
ATOM   2548  HB2 ALA   163      -6.438  17.085   0.837  1.00  0.00
ATOM   2549  HB3 ALA   163      -4.949  16.231   0.369  1.00  0.00
ATOM   2550  C   ALA   163      -8.247  15.507  -0.516  1.00  0.00
ATOM   2551  O   ALA   163      -9.054  15.693   0.385  1.00  0.00
ATOM   2552  N   GLU   164      -8.594  15.555  -1.806  1.00  0.00
ATOM   2553  H   GLU   164      -7.906  15.347  -2.516  1.00  0.00
ATOM   2554  CA  GLU   164      -9.963  15.851  -2.254  1.00  0.00
ATOM   2555  HA  GLU   164     -10.365  16.692  -1.684  1.00  0.00
ATOM   2556  CB  GLU   164      -9.972  16.223  -3.745  1.00  0.00
ATOM   2557  HB2 GLU   164      -9.572  15.389  -4.323  1.00  0.00
ATOM   2558  HB3 GLU   164     -11.006  16.384  -4.053  1.00  0.00
ATOM   2559  CG  GLU   164      -9.169  17.495  -4.056  1.00  0.00
ATOM   2560  HG2 GLU   164      -9.589  18.322  -3.478  1.00  0.00
ATOM   2561  HG3 GLU   164      -8.134  17.350  -3.735  1.00  0.00
ATOM   2562  CD  GLU   164      -9.168  17.864  -5.549  1.00  0.00
ATOM   2563  OE1 GLU   164      -8.605  18.939  -5.859  1.00  0.00
ATOM   2564  OE2 GLU   164      -9.678  17.069  -6.372  1.00  0.00
ATOM   2565  C   GLU   164     -10.903  14.663  -2.030  1.00  0.00
ATOM   2566  O   GLU   164     -12.068  14.851  -1.692  1.00  0.00
ATOM   2567  N   LYS   165     -10.391  13.438  -2.196  1.00  0.00
ATOM   2568  H   LYS   165      -9.412  13.379  -2.445  1.00  0.00
ATOM   2569  CA  LYS   165     -11.149  12.198  -1.966  1.00  0.00
ATOM   2570  HA  LYS   165     -12.214  12.403  -2.088  1.00  0.00
ATOM   2571  CB  LYS   165     -10.744  11.142  -3.004  1.00  0.00
ATOM   2572  HB2 LYS   165      -9.673  10.952  -2.914  1.00  0.00
ATOM   2573  HB3 LYS   165     -11.281  10.224  -2.771  1.00  0.00
ATOM   2574  CG  LYS   165     -11.078  11.501  -4.464  1.00  0.00
ATOM   2575  HG2 LYS   165     -12.148  11.689  -4.561  1.00  0.00
ATOM   2576  HG3 LYS   165     -10.523  12.388  -4.771  1.00  0.00
ATOM   2577  CD  LYS   165     -10.680  10.309  -5.347  1.00  0.00
ATOM   2578  HD2 LYS   165      -9.609  10.165  -5.229  1.00  0.00
ATOM   2579  HD3 LYS   165     -11.195   9.416  -4.985  1.00  0.00
ATOM   2580  CE  LYS   165     -10.963  10.470  -6.844  1.00  0.00
ATOM   2581  HE2 LYS   165     -12.023  10.698  -6.985  1.00  0.00
ATOM   2582  HE3 LYS   165     -10.377  11.309  -7.230  1.00  0.00
ATOM   2583  NZ  LYS   165     -10.605   9.217  -7.564  1.00  0.00
ATOM   2584  HZ1 LYS   165     -11.112   8.409  -7.239  1.00  0.00
ATOM   2585  HZ2 LYS   165     -10.706   9.248  -8.579  1.00  0.00
ATOM   2586  HZ3 LYS   165      -9.623   8.950  -7.493  1.00  0.00
ATOM   2587  C   LYS   165     -11.009  11.655  -0.536  1.00  0.00
ATOM   2588  O   LYS   165     -11.645  10.662  -0.205  1.00  0.00
ATOM   2589  N   GLU   166     -10.145  12.262   0.278  1.00  0.00
ATOM   2590  H   GLU   166      -9.726  13.120  -0.045  1.00  0.00
ATOM   2591  CA  GLU   166      -9.735  11.775   1.602  1.00  0.00
ATOM   2592  HA  GLU   166      -8.812  12.301   1.824  1.00  0.00
ATOM   2593  CB  GLU   166     -10.739  12.163   2.699  1.00  0.00
ATOM   2594  HB2 GLU   166     -11.719  11.746   2.462  1.00  0.00
ATOM   2595  HB3 GLU   166     -10.396  11.727   3.638  1.00  0.00
ATOM   2596  CG  GLU   166     -10.857  13.678   2.918  1.00  0.00
ATOM   2597  HG2 GLU   166      -9.851  14.100   2.980  1.00  0.00
ATOM   2598  HG3 GLU   166     -11.366  14.126   2.062  1.00  0.00
ATOM   2599  CD  GLU   166     -11.623  14.013   4.212  1.00  0.00
ATOM   2600  OE1 GLU   166     -11.423  15.140   4.723  1.00  0.00
ATOM   2601  OE2 GLU   166     -12.362  13.140   4.727  1.00  0.00
ATOM   2602  C   GLU   166      -9.374  10.274   1.632  1.00  0.00
ATOM   2603  O   GLU   166      -9.711   9.535   2.564  1.00  0.00
ATOM   2604  N   MET   167      -8.660   9.804   0.607  1.00  0.00
ATOM   2605  H   MET   167      -8.312  10.471  -0.070  1.00  0.00
ATOM   2606  CA  MET   167      -8.222   8.411   0.506  1.00  0.00
ATOM   2607  HA  MET   167      -8.029   8.033   1.509  1.00  0.00
ATOM   2608  CB  MET   167      -9.346   7.548  -0.093  1.00  0.00
ATOM   2609  HB2 MET   167      -9.060   6.496  -0.053  1.00  0.00
ATOM   2610  HB3 MET   167     -10.244   7.677   0.511  1.00  0.00
ATOM   2611  CG  MET   167      -9.646   7.923  -1.542  1.00  0.00
ATOM   2612  HG2 MET   167      -9.874   8.981  -1.594  1.00  0.00
ATOM   2613  HG3 MET   167      -8.747   7.737  -2.120  1.00  0.00
ATOM   2614  SD  MET   167     -10.986   6.996  -2.325  1.00  0.00
ATOM   2615  CE  MET   167     -12.433   7.613  -1.415  1.00  0.00
ATOM   2616  HE1 MET   167     -12.559   8.691  -1.565  1.00  0.00
ATOM   2617  HE2 MET   167     -13.339   7.113  -1.781  1.00  0.00
ATOM   2618  HE3 MET   167     -12.344   7.416  -0.341  1.00  0.00
ATOM   2619  C   MET   167      -6.908   8.277  -0.269  1.00  0.00
ATOM   2620  O   MET   167      -6.436   9.214  -0.916  1.00  0.00
ATOM   2621  N   LEU   168      -6.304   7.094  -0.196  1.00  0.00
ATOM   2622  H   LEU   168      -6.764   6.347   0.299  1.00  0.00
ATOM   2623  CA  LEU   168      -5.148   6.750  -1.016  1.00  0.00
ATOM   2624  HA  LEU   168      -4.489   7.612  -1.084  1.00  0.00
ATOM   2625  CB  LEU   168      -4.371   5.607  -0.349  1.00  0.00
ATOM   2626  HB2 LEU   168      -5.040   4.753  -0.231  1.00  0.00
ATOM   2627  HB3 LEU   168      -3.568   5.311  -1.018  1.00  0.00
ATOM   2628  CG  LEU   168      -3.752   5.954   1.017  1.00  0.00
ATOM   2629  HG  LEU   168      -4.517   6.319   1.702  1.00  0.00
ATOM   2630  CD1 LEU   168      -3.140   4.694   1.608  1.00  0.00
ATOM   2631 HD11 LEU   168      -2.353   4.348   0.935  1.00  0.00
ATOM   2632 HD12 LEU   168      -2.701   4.890   2.593  1.00  0.00
ATOM   2633 HD13 LEU   168      -3.894   3.905   1.714  1.00  0.00
ATOM   2634  CD2 LEU   168      -2.634   6.991   0.901  1.00  0.00
ATOM   2635 HD21 LEU   168      -3.057   7.975   0.697  1.00  0.00
ATOM   2636 HD22 LEU   168      -2.066   7.061   1.837  1.00  0.00
ATOM   2637 HD23 LEU   168      -1.943   6.733   0.090  1.00  0.00
ATOM   2638  C   LEU   168      -5.616   6.381  -2.432  1.00  0.00
ATOM   2639  O   LEU   168      -6.366   5.422  -2.603  1.00  0.00
ATOM   2640  N   CYS   169      -5.150   7.123  -3.436  1.00  0.00
ATOM   2641  H   CYS   169      -4.473   7.851  -3.219  1.00  0.00
ATOM   2642  CA  CYS   169      -5.450   6.895  -4.850  1.00  0.00
ATOM   2643  HA  CYS   169      -6.059   5.998  -4.961  1.00  0.00
ATOM   2644  CB  CYS   169      -6.247   8.068  -5.433  1.00  0.00
ATOM   2645  HB2 CYS   169      -5.668   8.985  -5.311  1.00  0.00
ATOM   2646  HB3 CYS   169      -6.419   7.902  -6.502  1.00  0.00
ATOM   2647  SG  CYS   169      -7.846   8.225  -4.604  1.00  0.00
ATOM   2648  HG  CYS   169      -8.372   7.097  -5.107  1.00  0.00
ATOM   2649  C   CYS   169      -4.166   6.679  -5.657  1.00  0.00
ATOM   2650  O   CYS   169      -3.103   7.221  -5.340  1.00  0.00
ATOM   2651  N   GLY   170      -4.273   5.891  -6.719  1.00  0.00
ATOM   2652  H   GLY   170      -5.192   5.562  -6.976  1.00  0.00
ATOM   2653  CA  GLY   170      -3.235   5.780  -7.738  1.00  0.00
ATOM   2654  HA2 GLY   170      -2.246   5.938  -7.306  1.00  0.00
ATOM   2655  HA3 GLY   170      -3.269   4.781  -8.173  1.00  0.00
ATOM   2656  C   GLY   170      -3.475   6.797  -8.855  1.00  0.00
ATOM   2657  O   GLY   170      -4.520   7.445  -8.872  1.00  0.00
ATOM   2658  N   PRO   171      -2.547   6.932  -9.817  1.00  0.00
ATOM   2659  CD  PRO   171      -1.217   6.345  -9.829  1.00  0.00
ATOM   2660  HD2 PRO   171      -1.217   5.288  -9.536  1.00  0.00
ATOM   2661  HD3 PRO   171      -0.562   6.900  -9.143  1.00  0.00
ATOM   2662  CG  PRO   171      -0.717   6.494 -11.264  1.00  0.00
ATOM   2663  HG2 PRO   171      -0.982   5.601 -11.846  1.00  0.00
ATOM   2664  HG3 PRO   171       0.371   6.634 -11.315  1.00  0.00
ATOM   2665  CB  PRO   171      -1.486   7.704 -11.799  1.00  0.00
ATOM   2666  HB2 PRO   171      -1.609   7.675 -12.890  1.00  0.00
ATOM   2667  HB3 PRO   171      -0.951   8.626 -11.534  1.00  0.00
ATOM   2668  CA  PRO   171      -2.826   7.659 -11.057  1.00  0.00
ATOM   2669  HA  PRO   171      -3.141   8.679 -10.829  1.00  0.00
ATOM   2670  C   PRO   171      -3.941   6.992 -11.888  1.00  0.00
ATOM   2671  O   PRO   171      -4.630   7.673 -12.637  1.00  0.00
ATOM   2672  N   ASN   172      -4.140   5.685 -11.698  1.00  0.00
ATOM   2673  H   ASN   172      -3.554   5.224 -11.025  1.00  0.00
ATOM   2674  CA  ASN   172      -5.199   4.882 -12.292  1.00  0.00
ATOM   2675  HA  ASN   172      -5.795   5.465 -13.000  1.00  0.00
ATOM   2676  CB  ASN   172      -4.514   3.730 -13.051  1.00  0.00
ATOM   2677  HB2 ASN   172      -3.768   3.266 -12.408  1.00  0.00
ATOM   2678  HB3 ASN   172      -5.235   2.955 -13.287  1.00  0.00
ATOM   2679  CG  ASN   172      -3.848   4.164 -14.347  1.00  0.00
ATOM   2680  OD1 ASN   172      -3.999   5.262 -14.857  1.00  0.00
ATOM   2681  ND2 ASN   172      -3.027   3.312 -14.911  1.00  0.00
ATOM   2682 HD21 ASN   172      -2.522   3.646 -15.714  1.00  0.00
ATOM   2683 HD22 ASN   172      -2.911   2.390 -14.531  1.00  0.00
ATOM   2684  C   ASN   172      -6.125   4.416 -11.157  1.00  0.00
ATOM   2685  O   ASN   172      -5.762   3.535 -10.376  1.00  0.00
ATOM   2686  N   ASP   173      -7.288   5.055 -11.004  1.00  0.00
ATOM   2687  H   ASP   173      -7.507   5.808 -11.640  1.00  0.00
ATOM   2688  CA  ASP   173      -8.317   4.638 -10.034  1.00  0.00
ATOM   2689  HA  ASP   173      -7.872   4.567  -9.040  1.00  0.00
ATOM   2690  CB  ASP   173      -9.455   5.679  -9.991  1.00  0.00
ATOM   2691  HB2 ASP   173      -9.781   5.883 -11.013  1.00  0.00
ATOM   2692  HB3 ASP   173     -10.304   5.237  -9.467  1.00  0.00
ATOM   2693  CG  ASP   173      -9.147   7.008  -9.281  1.00  0.00
ATOM   2694  OD1 ASP   173      -8.527   7.032  -8.191  1.00  0.00
ATOM   2695  OD2 ASP   173      -9.696   8.048  -9.720  1.00  0.00
ATOM   2696  C   ASP   173      -8.903   3.246 -10.381  1.00  0.00
ATOM   2697  O   ASP   173      -9.578   2.629  -9.559  1.00  0.00
ATOM   2698  N   ASP   174      -8.640   2.733 -11.587  1.00  0.00
ATOM   2699  H   ASP   174      -8.022   3.245 -12.213  1.00  0.00
ATOM   2700  CA  ASP   174      -9.236   1.537 -12.181  1.00  0.00
ATOM   2701  HA  ASP   174     -10.211   1.410 -11.709  1.00  0.00
ATOM   2702  CB  ASP   174      -9.549   1.763 -13.683  1.00  0.00
ATOM   2703  HB2 ASP   174     -10.035   0.875 -14.090  1.00  0.00
ATOM   2704  HB3 ASP   174     -10.278   2.573 -13.750  1.00  0.00
ATOM   2705  CG  ASP   174      -8.359   2.146 -14.584  1.00  0.00
ATOM   2706  OD1 ASP   174      -7.439   2.825 -14.081  1.00  0.00
ATOM   2707  OD2 ASP   174      -8.402   1.897 -15.817  1.00  0.00
ATOM   2708  C   ASP   174      -8.511   0.218 -11.877  1.00  0.00
ATOM   2709  O   ASP   174      -8.665  -0.725 -12.641  1.00  0.00
ATOM   2710  N   TYR   175      -7.869   0.091 -10.704  1.00  0.00
ATOM   2711  H   TYR   175      -7.777   0.938 -10.161  1.00  0.00
ATOM   2712  CA  TYR   175      -7.620  -1.200 -10.026  1.00  0.00
ATOM   2713  HA  TYR   175      -7.225  -0.967  -9.037  1.00  0.00
ATOM   2714  CB  TYR   175      -8.994  -1.870  -9.814  1.00  0.00
ATOM   2715  HB2 TYR   175      -9.612  -1.215  -9.185  1.00  0.00
ATOM   2716  HB3 TYR   175      -9.537  -1.958 -10.760  1.00  0.00
ATOM   2717  CG  TYR   175      -8.974  -3.248  -9.213  1.00  0.00
ATOM   2718  CD1 TYR   175      -8.943  -4.380 -10.049  1.00  0.00
ATOM   2719  HD1 TYR   175      -8.891  -4.266 -11.128  1.00  0.00
ATOM   2720  CE1 TYR   175      -8.913  -5.668  -9.491  1.00  0.00
ATOM   2721  HE1 TYR   175      -8.839  -6.525 -10.145  1.00  0.00
ATOM   2722  CZ  TYR   175      -8.919  -5.817  -8.092  1.00  0.00
ATOM   2723  OH  TYR   175      -8.849  -7.054  -7.537  1.00  0.00
ATOM   2724  HH  TYR   175      -8.566  -7.726  -8.182  1.00  0.00
ATOM   2725  CE2 TYR   175      -8.971  -4.681  -7.256  1.00  0.00
ATOM   2726  HE2 TYR   175      -8.945  -4.823  -6.194  1.00  0.00
ATOM   2727  CD2 TYR   175      -8.994  -3.393  -7.817  1.00  0.00
ATOM   2728  HD2 TYR   175      -8.962  -2.515  -7.190  1.00  0.00
ATOM   2729  C   TYR   175      -6.579  -2.148 -10.663  1.00  0.00
ATOM   2730  O   TYR   175      -5.759  -2.722  -9.944  1.00  0.00
ATOM   2731  N   ASP   176      -6.555  -2.273 -11.982  1.00  0.00
ATOM   2732  H   ASP   176      -7.250  -1.770 -12.521  1.00  0.00
ATOM   2733  CA  ASP   176      -5.596  -3.069 -12.720  1.00  0.00
ATOM   2734  HA  ASP   176      -5.258  -3.902 -12.100  1.00  0.00
ATOM   2735  CB  ASP   176      -6.250  -3.662 -13.978  1.00  0.00
ATOM   2736  HB2 ASP   176      -6.768  -2.873 -14.527  1.00  0.00
ATOM   2737  HB3 ASP   176      -5.464  -4.063 -14.621  1.00  0.00
ATOM   2738  CG  ASP   176      -7.226  -4.805 -13.651  1.00  0.00
ATOM   2739  OD1 ASP   176      -6.983  -5.525 -12.653  1.00  0.00
ATOM   2740  OD2 ASP   176      -8.193  -4.987 -14.422  1.00  0.00
ATOM   2741  C   ASP   176      -4.389  -2.189 -13.019  1.00  0.00
ATOM   2742  O   ASP   176      -4.464  -1.201 -13.753  1.00  0.00
ATOM   2743  N   TYR   177      -3.253  -2.527 -12.413  1.00  0.00
ATOM   2744  H   TYR   177      -3.268  -3.306 -11.776  1.00  0.00
ATOM   2745  CA  TYR   177      -1.979  -1.995 -12.865  1.00  0.00
ATOM   2746  HA  TYR   177      -2.016  -0.905 -12.839  1.00  0.00
ATOM   2747  CB  TYR   177      -0.855  -2.459 -11.926  1.00  0.00
ATOM   2748  HB2 TYR   177      -1.096  -2.156 -10.899  1.00  0.00
ATOM   2749  HB3 TYR   177      -0.805  -3.556 -11.918  1.00  0.00
ATOM   2750  CG  TYR   177       0.497  -1.893 -12.308  1.00  0.00
ATOM   2751  CD1 TYR   177       1.306  -2.579 -13.232  1.00  0.00
ATOM   2752  HD1 TYR   177       0.997  -3.546 -13.610  1.00  0.00
ATOM   2753  CE1 TYR   177       2.477  -1.983 -13.717  1.00  0.00
ATOM   2754  HE1 TYR   177       3.062  -2.486 -14.463  1.00  0.00
ATOM   2755  CZ  TYR   177       2.856  -0.708 -13.255  1.00  0.00
ATOM   2756  OH  TYR   177       3.917  -0.077 -13.808  1.00  0.00
ATOM   2757  HH  TYR   177       4.085  -0.377 -14.719  1.00  0.00
ATOM   2758  CE2 TYR   177       2.106  -0.069 -12.246  1.00  0.00
ATOM   2759  HE2 TYR   177       2.423   0.892 -11.875  1.00  0.00
ATOM   2760  CD2 TYR   177       0.907  -0.647 -11.798  1.00  0.00
ATOM   2761  HD2 TYR   177       0.294  -0.126 -11.077  1.00  0.00
ATOM   2762  C   TYR   177      -1.786  -2.448 -14.316  1.00  0.00
ATOM   2763  O   TYR   177      -1.307  -3.549 -14.575  1.00  0.00
ATOM   2764  N   ASP   178      -2.218  -1.615 -15.259  1.00  0.00
ATOM   2765  H   ASP   178      -2.861  -0.885 -14.982  1.00  0.00
ATOM   2766  CA  ASP   178      -1.883  -1.752 -16.662  1.00  0.00
ATOM   2767  HA  ASP   178      -1.950  -2.803 -16.927  1.00  0.00
ATOM   2768  CB  ASP   178      -2.924  -1.044 -17.537  1.00  0.00
ATOM   2769  HB2 ASP   178      -3.913  -1.440 -17.297  1.00  0.00
ATOM   2770  HB3 ASP   178      -2.923   0.022 -17.310  1.00  0.00
ATOM   2771  CG  ASP   178      -2.665  -1.244 -19.032  1.00  0.00
ATOM   2772  OD1 ASP   178      -1.592  -1.797 -19.371  1.00  0.00
ATOM   2773  OD2 ASP   178      -3.544  -0.794 -19.802  1.00  0.00
ATOM   2774  C   ASP   178      -0.468  -1.184 -16.840  1.00  0.00
ATOM   2775  O   ASP   178      -0.295   0.041 -16.783  1.00  0.00
ATOM   2776  N   PRO   179       0.562  -2.036 -17.016  1.00  0.00
ATOM   2777  CD  PRO   179       0.489  -3.483 -17.170  1.00  0.00
ATOM   2778  HD2 PRO   179      -0.360  -3.820 -17.776  1.00  0.00
ATOM   2779  HD3 PRO   179       0.461  -3.977 -16.194  1.00  0.00
ATOM   2780  CG  PRO   179       1.764  -3.885 -17.892  1.00  0.00
ATOM   2781  HG2 PRO   179       1.614  -3.816 -18.978  1.00  0.00
ATOM   2782  HG3 PRO   179       2.084  -4.905 -17.645  1.00  0.00
ATOM   2783  CB  PRO   179       2.770  -2.829 -17.443  1.00  0.00
ATOM   2784  HB2 PRO   179       3.568  -2.681 -18.183  1.00  0.00
ATOM   2785  HB3 PRO   179       3.233  -3.142 -16.503  1.00  0.00
ATOM   2786  CA  PRO   179       1.923  -1.565 -17.241  1.00  0.00
ATOM   2787  HA  PRO   179       2.272  -1.017 -16.368  1.00  0.00
ATOM   2788  C   PRO   179       2.022  -0.630 -18.454  1.00  0.00
ATOM   2789  O   PRO   179       2.939   0.186 -18.491  1.00  0.00
ATOM   2790  N   GLU   180       1.094  -0.703 -19.418  1.00  0.00
ATOM   2791  H   GLU   180       0.311  -1.354 -19.333  1.00  0.00
ATOM   2792  CA  GLU   180       1.086   0.157 -20.606  1.00  0.00
ATOM   2793  HA  GLU   180       2.099   0.215 -21.006  1.00  0.00
ATOM   2794  CB  GLU   180       0.185  -0.434 -21.704  1.00  0.00
ATOM   2795  HB2 GLU   180      -0.855  -0.404 -21.383  1.00  0.00
ATOM   2796  HB3 GLU   180       0.280   0.207 -22.582  1.00  0.00
ATOM   2797  CG  GLU   180       0.566  -1.868 -22.109  1.00  0.00
ATOM   2798  HG2 GLU   180       1.640  -1.890 -22.311  1.00  0.00
ATOM   2799  HG3 GLU   180       0.372  -2.546 -21.275  1.00  0.00
ATOM   2800  CD  GLU   180      -0.182  -2.378 -23.356  1.00  0.00
ATOM   2801  OE1 GLU   180       0.234  -3.446 -23.867  1.00  0.00
ATOM   2802  OE2 GLU   180      -1.102  -1.688 -23.857  1.00  0.00
ATOM   2803  C   GLU   180       0.641   1.594 -20.304  1.00  0.00
ATOM   2804  O   GLU   180       1.043   2.528 -20.999  1.00  0.00
ATOM   2805  N   LYS   181      -0.151   1.810 -19.244  1.00  0.00
ATOM   2806  H   LYS   181      -0.423   0.999 -18.697  1.00  0.00
ATOM   2807  CA  LYS   181      -0.603   3.150 -18.825  1.00  0.00
ATOM   2808  HA  LYS   181      -0.721   3.777 -19.710  1.00  0.00
ATOM   2809  CB  LYS   181      -1.962   3.050 -18.125  1.00  0.00
ATOM   2810  HB2 LYS   181      -1.876   2.337 -17.304  1.00  0.00
ATOM   2811  HB3 LYS   181      -2.219   4.027 -17.711  1.00  0.00
ATOM   2812  CG  LYS   181      -3.104   2.621 -19.056  1.00  0.00
ATOM   2813  HG2 LYS   181      -3.204   3.333 -19.876  1.00  0.00
ATOM   2814  HG3 LYS   181      -2.889   1.636 -19.465  1.00  0.00
ATOM   2815  CD  LYS   181      -4.409   2.581 -18.246  1.00  0.00
ATOM   2816  HD2 LYS   181      -4.239   1.994 -17.342  1.00  0.00
ATOM   2817  HD3 LYS   181      -4.682   3.596 -17.949  1.00  0.00
ATOM   2818  CE  LYS   181      -5.566   1.940 -19.014  1.00  0.00
ATOM   2819  HE2 LYS   181      -5.812   2.562 -19.877  1.00  0.00
ATOM   2820  HE3 LYS   181      -5.230   0.961 -19.384  1.00  0.00
ATOM   2821  NZ  LYS   181      -6.751   1.771 -18.124  1.00  0.00
ATOM   2822  HZ1 LYS   181      -7.055   2.622 -17.665  1.00  0.00
ATOM   2823  HZ2 LYS   181      -7.545   1.361 -18.589  1.00  0.00
ATOM   2824  HZ3 LYS   181      -6.550   1.162 -17.335  1.00  0.00
ATOM   2825  C   LYS   181       0.406   3.876 -17.935  1.00  0.00
ATOM   2826  O   LYS   181       0.166   5.013 -17.524  1.00  0.00
ATOM   2827  N   VAL   182       1.521   3.233 -17.600  1.00  0.00
ATOM   2828  H   VAL   182       1.699   2.333 -18.028  1.00  0.00
ATOM   2829  CA  VAL   182       2.491   3.749 -16.638  1.00  0.00
ATOM   2830  HA  VAL   182       2.026   4.541 -16.049  1.00  0.00
ATOM   2831  CB  VAL   182       2.870   2.651 -15.638  1.00  0.00
ATOM   2832  HB  VAL   182       3.108   1.726 -16.163  1.00  0.00
ATOM   2833  CG1 VAL   182       4.076   3.042 -14.780  1.00  0.00
ATOM   2834 HG11 VAL   182       4.125   4.121 -14.624  1.00  0.00
ATOM   2835 HG12 VAL   182       4.089   2.520 -13.819  1.00  0.00
ATOM   2836 HG13 VAL   182       4.997   2.771 -15.314  1.00  0.00
ATOM   2837  CG2 VAL   182       1.640   2.412 -14.755  1.00  0.00
ATOM   2838 HG21 VAL   182       0.779   2.092 -15.355  1.00  0.00
ATOM   2839 HG22 VAL   182       1.832   1.618 -14.045  1.00  0.00
ATOM   2840 HG23 VAL   182       1.357   3.314 -14.197  1.00  0.00
ATOM   2841  C   VAL   182       3.667   4.384 -17.361  1.00  0.00
ATOM   2842  O   VAL   182       4.426   3.733 -18.075  1.00  0.00
ATOM   2843  N   GLY   183       3.830   5.693 -17.155  1.00  0.00
ATOM   2844  H   GLY   183       3.158   6.173 -16.579  1.00  0.00
ATOM   2845  CA  GLY   183       5.035   6.400 -17.573  1.00  0.00
ATOM   2846  HA2 GLY   183       5.123   6.314 -18.657  1.00  0.00
ATOM   2847  HA3 GLY   183       4.954   7.453 -17.309  1.00  0.00
ATOM   2848  C   GLY   183       6.287   5.815 -16.903  1.00  0.00
ATOM   2849  O   GLY   183       6.187   5.183 -15.850  1.00  0.00
ATOM   2850  N   PRO   184       7.482   6.032 -17.480  1.00  0.00
ATOM   2851  CD  PRO   184       7.759   6.888 -18.616  1.00  0.00
ATOM   2852  HD2 PRO   184       7.140   7.794 -18.623  1.00  0.00
ATOM   2853  HD3 PRO   184       7.588   6.335 -19.549  1.00  0.00
ATOM   2854  CG  PRO   184       9.233   7.260 -18.479  1.00  0.00
ATOM   2855  HG2 PRO   184       9.339   8.137 -17.827  1.00  0.00
ATOM   2856  HG3 PRO   184       9.701   7.482 -19.447  1.00  0.00
ATOM   2857  CB  PRO   184       9.848   6.034 -17.802  1.00  0.00
ATOM   2858  HB2 PRO   184      10.751   6.280 -17.228  1.00  0.00
ATOM   2859  HB3 PRO   184      10.107   5.281 -18.558  1.00  0.00
ATOM   2860  CA  PRO   184       8.715   5.506 -16.917  1.00  0.00
ATOM   2861  HA  PRO   184       8.662   4.423 -17.013  1.00  0.00
ATOM   2862  C   PRO   184       8.871   5.922 -15.444  1.00  0.00
ATOM   2863  O   PRO   184       8.556   7.064 -15.082  1.00  0.00
ATOM   2864  N   PRO   185       9.353   5.015 -14.581  1.00  0.00
ATOM   2865  CD  PRO   185       9.900   3.713 -14.926  1.00  0.00
ATOM   2866  HD2 PRO   185      10.479   3.726 -15.859  1.00  0.00
ATOM   2867  HD3 PRO   185       9.092   2.974 -15.011  1.00  0.00
ATOM   2868  CG  PRO   185      10.821   3.367 -13.770  1.00  0.00
ATOM   2869  HG2 PRO   185      11.794   3.861 -13.896  1.00  0.00
ATOM   2870  HG3 PRO   185      10.992   2.290 -13.692  1.00  0.00
ATOM   2871  CB  PRO   185      10.069   3.974 -12.581  1.00  0.00
ATOM   2872  HB2 PRO   185      10.715   4.151 -11.711  1.00  0.00
ATOM   2873  HB3 PRO   185       9.243   3.312 -12.298  1.00  0.00
ATOM   2874  CA  PRO   185       9.495   5.273 -13.156  1.00  0.00
ATOM   2875  HA  PRO   185       8.513   5.457 -12.717  1.00  0.00
ATOM   2876  C   PRO   185      10.410   6.480 -12.905  1.00  0.00
ATOM   2877  O   PRO   185      11.528   6.545 -13.408  1.00  0.00
ATOM   2878  N   LYS   186       9.953   7.432 -12.079  1.00  0.00
ATOM   2879  H   LYS   186       9.010   7.330 -11.737  1.00  0.00
ATOM   2880  CA  LYS   186      10.743   8.615 -11.663  1.00  0.00
ATOM   2881  HA  LYS   186      11.513   8.803 -12.416  1.00  0.00
ATOM   2882  CB  LYS   186       9.864   9.869 -11.584  1.00  0.00
ATOM   2883  HB2 LYS   186       9.093   9.712 -10.827  1.00  0.00
ATOM   2884  HB3 LYS   186      10.483  10.711 -11.269  1.00  0.00
ATOM   2885  CG  LYS   186       9.203  10.252 -12.912  1.00  0.00
ATOM   2886  HG2 LYS   186       9.954  10.347 -13.698  1.00  0.00
ATOM   2887  HG3 LYS   186       8.477   9.486 -13.190  1.00  0.00
ATOM   2888  CD  LYS   186       8.490  11.594 -12.710  1.00  0.00
ATOM   2889  HD2 LYS   186       7.923  11.537 -11.780  1.00  0.00
ATOM   2890  HD3 LYS   186       9.222  12.397 -12.614  1.00  0.00
ATOM   2891  CE  LYS   186       7.532  11.898 -13.863  1.00  0.00
ATOM   2892  HE2 LYS   186       8.083  12.334 -14.701  1.00  0.00
ATOM   2893  HE3 LYS   186       7.090  10.952 -14.193  1.00  0.00
ATOM   2894  NZ  LYS   186       6.444  12.790 -13.397  1.00  0.00
ATOM   2895  HZ1 LYS   186       6.783  13.676 -13.061  1.00  0.00
ATOM   2896  HZ2 LYS   186       5.726  12.921 -14.092  1.00  0.00
ATOM   2897  HZ3 LYS   186       5.981  12.340 -12.594  1.00  0.00
ATOM   2898  C   LYS   186      11.520   8.413 -10.355  1.00  0.00
ATOM   2899  O   LYS   186      11.937   9.380  -9.721  1.00  0.00
ATOM   2900  N   VAL   187      11.660   7.170  -9.911  1.00  0.00
ATOM   2901  H   VAL   187      11.382   6.417 -10.523  1.00  0.00
ATOM   2902  CA  VAL   187      12.469   6.797  -8.743  1.00  0.00
ATOM   2903  HA  VAL   187      12.987   7.678  -8.361  1.00  0.00
ATOM   2904  CB  VAL   187      11.688   6.175  -7.570  1.00  0.00
ATOM   2905  HB  VAL   187      12.209   5.284  -7.216  1.00  0.00
ATOM   2906  CG1 VAL   187      11.603   7.140  -6.386  1.00  0.00
ATOM   2907 HG11 VAL   187      11.151   8.090  -6.680  1.00  0.00
ATOM   2908 HG12 VAL   187      11.014   6.700  -5.573  1.00  0.00
ATOM   2909 HG13 VAL   187      12.607   7.345  -6.001  1.00  0.00
ATOM   2910  CG2 VAL   187      10.286   5.760  -7.962  1.00  0.00
ATOM   2911 HG21 VAL   187      10.295   5.154  -8.877  1.00  0.00
ATOM   2912 HG22 VAL   187       9.884   5.136  -7.169  1.00  0.00
ATOM   2913 HG23 VAL   187       9.668   6.649  -8.096  1.00  0.00
ATOM   2914  C   VAL   187      13.536   5.825  -9.187  1.00  0.00
ATOM   2915  O   VAL   187      13.251   4.794  -9.791  1.00  0.00
ATOM   2916  N   TRP   188      14.763   6.166  -8.834  1.00  0.00
ATOM   2917  H   TRP   188      14.883   6.956  -8.227  1.00  0.00
ATOM   2918  CA  TRP   188      15.958   5.366  -9.049  1.00  0.00
ATOM   2919  HA  TRP   188      15.812   4.639  -9.848  1.00  0.00
ATOM   2920  CB  TRP   188      17.085   6.338  -9.432  1.00  0.00
ATOM   2921  HB2 TRP   188      17.377   6.916  -8.545  1.00  0.00
ATOM   2922  HB3 TRP   188      17.970   5.756  -9.720  1.00  0.00
ATOM   2923  CG  TRP   188      16.737   7.295 -10.543  1.00  0.00
ATOM   2924  CD1 TRP   188      16.253   8.552 -10.396  1.00  0.00
ATOM   2925  HD1 TRP   188      16.076   9.029  -9.442  1.00  0.00
ATOM   2926  NE1 TRP   188      16.001   9.105 -11.638  1.00  0.00
ATOM   2927  HE1 TRP   188      15.632  10.034 -11.765  1.00  0.00
ATOM   2928  CE2 TRP   188      16.325   8.236 -12.657  1.00  0.00
ATOM   2929  CZ2 TRP   188      16.264   8.322 -14.054  1.00  0.00
ATOM   2930  HZ2 TRP   188      15.883   9.213 -14.526  1.00  0.00
ATOM   2931  CH2 TRP   188      16.694   7.230 -14.828  1.00  0.00
ATOM   2932  HH2 TRP   188      16.643   7.276 -15.907  1.00  0.00
ATOM   2933  CZ3 TRP   188      17.195   6.078 -14.197  1.00  0.00
ATOM   2934  HZ3 TRP   188      17.530   5.239 -14.791  1.00  0.00
ATOM   2935  CE3 TRP   188      17.256   6.013 -12.793  1.00  0.00
ATOM   2936  HE3 TRP   188      17.632   5.121 -12.312  1.00  0.00
ATOM   2937  CD2 TRP   188      16.811   7.076 -11.985  1.00  0.00
ATOM   2938  C   TRP   188      16.241   4.583  -7.753  1.00  0.00
ATOM   2939  O   TRP   188      15.975   5.131  -6.687  1.00  0.00
ATOM   2940  OXT TRP   188      16.779   3.479  -7.796  1.00  0.00
TER   
ATOM   2941  C32 MOL   189      -3.711 -10.422  -1.900  1.00  0.00
ATOM   2942  H42 MOL   189      -4.176  -9.442  -1.928  1.00  0.00
ATOM   2943  H43 MOL   189      -4.375 -11.155  -1.439  1.00  0.00
ATOM   2944  H44 MOL   189      -3.566 -10.738  -2.941  1.00  0.00
ATOM   2945  O13 MOL   189      -2.495 -10.436  -1.193  1.00  0.00
ATOM   2946  C29 MOL   189      -1.378 -10.811  -1.904  1.00  0.00
ATOM   2947  C30 MOL   189      -0.825  -9.829  -2.899  1.00  0.00
ATOM   2948  H37 MOL   189      -0.671  -8.864  -2.402  1.00  0.00
ATOM   2949  H38 MOL   189      -1.561  -9.650  -3.689  1.00  0.00
ATOM   2950  C28 MOL   189      -0.931 -12.042  -1.739  1.00  0.00
ATOM   2951  O11 MOL   189      -1.499 -12.916  -0.871  1.00  0.00
ATOM   2952  H36 MOL   189      -2.000 -12.338  -0.265  1.00  0.00
ATOM   2953  C27 MOL   189       0.218 -12.618  -2.528  1.00  0.00
ATOM   2954  O12 MOL   189       1.432 -12.609  -1.824  1.00  0.00
ATOM   2955  C31 MOL   189       1.662 -13.668  -0.939  1.00  0.00
ATOM   2956  H39 MOL   189       2.356 -13.388  -0.136  1.00  0.00
ATOM   2957  H40 MOL   189       2.043 -14.550  -1.472  1.00  0.00
ATOM   2958  H41 MOL   189       0.742 -13.967  -0.421  1.00  0.00
ATOM   2959  H35 MOL   189      -0.023 -13.655  -2.811  1.00  0.00
ATOM   2960  C26 MOL   189       0.440 -11.815  -3.804  1.00  0.00
ATOM   2961  H33 MOL   189       1.389 -12.164  -4.238  1.00  0.00
ATOM   2962  H34 MOL   189      -0.356 -12.068  -4.513  1.00  0.00
ATOM   2963  C25 MOL   189       0.509 -10.314  -3.496  1.00  0.00
ATOM   2964  H32 MOL   189       1.105 -10.191  -2.594  1.00  0.00
ATOM   2965  C1  MOL   189       1.025  -9.408  -4.655  1.00  0.00
ATOM   2966  C12 MOL   189       2.516  -8.976  -4.502  1.00  0.00
ATOM   2967  C9  MOL   189       3.472  -9.620  -5.500  1.00  0.00
ATOM   2968  C10 MOL   189       4.833  -9.204  -4.939  1.00  0.00
ATOM   2969  O1  MOL   189       4.626  -8.994  -3.558  1.00  0.00
ATOM   2970  C11 MOL   189       3.284  -9.189  -3.196  1.00  0.00
ATOM   2971  O2  MOL   189       2.950  -8.322  -2.176  1.00  0.00
ATOM   2972  H13 MOL   189       3.876  -8.189  -1.879  1.00  0.00
ATOM   2973  H12 MOL   189       2.990 -10.220  -3.073  1.00  0.00
ATOM   2974  H10 MOL   189       5.136  -8.242  -5.362  1.00  0.00
ATOM   2975  H11 MOL   189       5.622  -9.941  -5.089  1.00  0.00
ATOM   2976  H9  MOL   189       3.418 -10.715  -5.416  1.00  0.00
ATOM   2977  H14 MOL   189       2.543  -7.892  -4.681  1.00  0.00
ATOM   2978  H1  MOL   189       0.452  -8.474  -4.593  1.00  0.00
ATOM   2979  C2  MOL   189       0.832  -9.975  -6.097  1.00  0.00
ATOM   2980  H2  MOL   189       1.252 -10.991  -6.126  1.00  0.00
ATOM   2981  C3  MOL   189      -0.640 -10.103  -6.557  1.00  0.00
ATOM   2982  H3  MOL   189      -0.726 -10.814  -7.388  1.00  0.00
ATOM   2983  H4  MOL   189      -1.281 -10.489  -5.759  1.00  0.00
ATOM   2984  C4  MOL   189      -1.123  -8.769  -7.002  1.00  0.00
ATOM   2985  O4  MOL   189      -2.449  -8.472  -7.195  1.00  0.00
ATOM   2986  C13 MOL   189      -2.470  -7.084  -7.427  1.00  0.00
ATOM   2987  O3  MOL   189      -1.154  -6.691  -7.733  1.00  0.00
ATOM   2988  H15 MOL   189      -3.158  -6.827  -8.243  1.00  0.00
ATOM   2989  H16 MOL   189      -2.777  -6.559  -6.521  1.00  0.00
ATOM   2990  C5  MOL   189      -0.377  -7.743  -7.318  1.00  0.00
ATOM   2991  C6  MOL   189       1.108  -7.707  -7.307  1.00  0.00
ATOM   2992  H5  MOL   189       1.449  -7.051  -6.501  1.00  0.00
ATOM   2993  H6  MOL   189       1.488  -7.317  -8.257  1.00  0.00
ATOM   2994  C7  MOL   189       1.623  -9.158  -7.159  1.00  0.00
ATOM   2995  H7  MOL   189       1.450  -9.651  -8.126  1.00  0.00
ATOM   2996  C8  MOL   189       3.153  -9.207  -6.925  1.00  0.00
ATOM   2997  H8  MOL   189       3.555  -8.196  -7.072  1.00  0.00
ATOM   2998  O5  MOL   189       3.781 -10.147  -7.781  1.00  0.00
ATOM   2999  C14 MOL   189       4.338  -9.652  -8.951  1.00  0.00
ATOM   3000  O9  MOL   189       5.213  -8.597  -8.699  1.00  0.00
ATOM   3001  H17 MOL   189       3.530  -9.277  -9.597  1.00  0.00
ATOM   3002  C15 MOL   189       5.023 -10.818  -9.659  1.00  0.00
ATOM   3003  O6  MOL   189       4.103 -11.830  -9.919  1.00  0.00
ATOM   3004  H19 MOL   189       3.878 -12.110  -8.998  1.00  0.00
ATOM   3005  H18 MOL   189       5.380 -10.440 -10.627  1.00  0.00
ATOM   3006  C16 MOL   189       6.255 -11.358  -8.881  1.00  0.00
ATOM   3007  O7  MOL   189       5.928 -12.475  -8.105  1.00  0.00
ATOM   3008  H21 MOL   189       5.898 -13.248  -8.692  1.00  0.00
ATOM   3009  H20 MOL   189       7.029 -11.640  -9.608  1.00  0.00
ATOM   3010  C17 MOL   189       6.803 -10.282  -7.961  1.00  0.00
ATOM   3011  O8  MOL   189       8.179 -10.464  -7.765  1.00  0.00
ATOM   3012  H22 MOL   189       6.287 -10.370  -7.003  1.00  0.00
ATOM   3013  C18 MOL   189       6.579  -8.899  -8.557  1.00  0.00
ATOM   3014  H23 MOL   189       7.053  -8.846  -9.548  1.00  0.00
ATOM   3015  C19 MOL   189       7.230  -7.872  -7.645  1.00  0.00
ATOM   3016  H24 MOL   189       6.728  -7.782  -6.680  1.00  0.00
ATOM   3017  H25 MOL   189       7.236  -6.905  -8.157  1.00  0.00
ATOM   3018  O10 MOL   189       8.572  -8.228  -7.457  1.00  0.00
ATOM   3019  C20 MOL   189       8.743  -9.497  -6.931  1.00  0.00
ATOM   3020  H26 MOL   189       8.280  -9.560  -5.933  1.00  0.00
ATOM   3021  C21 MOL   189      10.228  -9.823  -6.805  1.00  0.00
ATOM   3022  H27 MOL   189      10.406 -10.827  -7.212  1.00  0.00
ATOM   3023  C22 MOL   189      11.110  -8.829  -7.515  1.00  0.00
ATOM   3024  H28 MOL   189      11.041  -8.678  -8.591  1.00  0.00
ATOM   3025  C23 MOL   189      11.952  -8.144  -6.772  1.00  0.00
ATOM   3026  H29 MOL   189      12.610  -7.395  -7.206  1.00  0.00
ATOM   3027  C24 MOL   189      11.940  -8.417  -5.294  1.00  0.00
ATOM   3028  H30 MOL   189      12.939  -8.674  -4.920  1.00  0.00
ATOM   3029  H31 MOL   189      11.571  -7.551  -4.728  1.00  0.00
ATOM   3030  S1  MOL   189      10.812  -9.834  -5.073  1.00  0.00
TER   
ATOM   3031 Na+  Na+   190     -22.292  -5.458   8.285  1.00  0.00
TER   
ATOM   3032 Na+  Na+   191      -5.292  -3.458 -23.715  1.00  0.00
TER   
ATOM   3033 Na+  Na+   192     -23.292   1.542  -5.715  1.00  0.00
TER   
ATOM   3034 Na+  Na+   193      -8.292 -20.458  -4.715  1.00  0.00
TER   
ATOM   3035 Na+  Na+   194     -20.292 -14.458  10.285  1.00  0.00
TER   
ATOM   3036 Na+  Na+   195      -2.292 -18.458  24.285  1.00  0.00
TER   
ATOM   3037 Na+  Na+   196     -23.292 -12.458 -12.715  1.00  0.00
TER   
ATOM   3038 Na+  Na+   197     -14.292  17.542   1.285  1.00  0.00
TER   
ATOM   3039  O   WAT   198      38.523  29.205  37.886  1.00  0.00
ATOM   3040  H1  WAT   198      37.747  28.725  38.176  1.00  0.00
ATOM   3041  H2  WAT   198      39.174  28.526  37.711  1.00  0.00
TER   
ATOM   3042  O   WAT   199      30.949  24.477  32.548  1.00  0.00
ATOM   3043  H1  WAT   199      30.060  24.819  32.446  1.00  0.00
ATOM   3044  H2  WAT   199      31.233  24.277  31.656  1.00  0.00
TER   
ATOM   3045  O   WAT   200      28.912  27.078  38.432  1.00  0.00
ATOM   3046  H1  WAT   200      29.484  26.310  38.432  1.00  0.00
ATOM   3047  H2  WAT   200      28.912  27.377  37.522  1.00  0.00
TER   
ATOM   3048  O   WAT   201      37.964  31.881  37.893  1.00  0.00
ATOM   3049  H1  WAT   201      37.895  30.940  37.732  1.00  0.00
ATOM   3050  H2  WAT   201      38.726  31.971  38.465  1.00  0.00
TER   
ATOM   3051  O   WAT   202      38.994  24.688  38.120  1.00  0.00
ATOM   3052  H1  WAT   202      39.371  23.815  38.007  1.00  0.00
ATOM   3053  H2  WAT   202      38.896  25.024  37.229  1.00  0.00
TER   
ATOM   3054  O   WAT   203      33.125  23.060  33.582  1.00  0.00
ATOM   3055  H1  WAT   203      33.232  23.961  33.888  1.00  0.00
ATOM   3056  H2  WAT   203      32.214  23.012  33.291  1.00  0.00
TER   
ATOM   3057  O   WAT   204      34.966  26.029  37.914  1.00  0.00
ATOM   3058  H1  WAT   204      35.473  26.527  38.555  1.00  0.00
ATOM   3059  H2  WAT   204      35.497  25.252  37.738  1.00  0.00
TER   
ATOM   3060  O   WAT   205      39.636  30.781  33.679  1.00  0.00
ATOM   3061  H1  WAT   205      39.018  31.246  33.116  1.00  0.00
ATOM   3062  H2  WAT   205      40.149  31.473  34.096  1.00  0.00
TER   
ATOM   3063  O   WAT   206      29.005  31.466  31.053  1.00  0.00
ATOM   3064  H1  WAT   206      28.627  31.955  30.322  1.00  0.00
ATOM   3065  H2  WAT   206      29.262  32.139  31.684  1.00  0.00
TER   
ATOM   3066  O   WAT   207      36.614  19.868  36.512  1.00  0.00
ATOM   3067  H1  WAT   207      36.921  19.313  35.795  1.00  0.00
ATOM   3068  H2  WAT   207      35.684  20.002  36.329  1.00  0.00
TER   
ATOM   3069  O   WAT   208      39.002  27.933  33.248  1.00  0.00
ATOM   3070  H1  WAT   208      38.075  27.867  33.477  1.00  0.00
ATOM   3071  H2  WAT   208      39.154  28.871  33.133  1.00  0.00
TER   
ATOM   3072  O   WAT   209      38.989  24.205  30.245  1.00  0.00
ATOM   3073  H1  WAT   209      38.049  24.366  30.330  1.00  0.00
ATOM   3074  H2  WAT   209      39.307  24.923  29.698  1.00  0.00
TER   
ATOM   3075  O   WAT   210      34.607  28.459  36.030  1.00  0.00
ATOM   3076  H1  WAT   210      34.203  27.747  35.534  1.00  0.00
ATOM   3077  H2  WAT   210      34.694  28.115  36.919  1.00  0.00
TER   
ATOM   3078  O   WAT   211      35.075  32.146  38.194  1.00  0.00
ATOM   3079  H1  WAT   211      34.778  31.541  37.515  1.00  0.00
ATOM   3080  H2  WAT   211      36.025  32.184  38.083  1.00  0.00
TER   
ATOM   3081  O   WAT   212      39.317  33.673  34.727  1.00  0.00
ATOM   3082  H1  WAT   212      39.757  34.416  34.312  1.00  0.00
ATOM   3083  H2  WAT   212      39.256  33.916  35.651  1.00  0.00
TER   
ATOM   3084  O   WAT   213      31.308  27.354  33.531  1.00  0.00
ATOM   3085  H1  WAT   213      31.188  28.080  32.919  1.00  0.00
ATOM   3086  H2  WAT   213      30.998  26.584  33.053  1.00  0.00
TER   
ATOM   3087  O   WAT   214      30.191  32.225  35.748  1.00  0.00
ATOM   3088  H1  WAT   214      29.784  32.367  34.893  1.00  0.00
ATOM   3089  H2  WAT   214      31.082  31.941  35.545  1.00  0.00
TER   
ATOM   3090  O   WAT   215      33.774  20.697  36.913  1.00  0.00
ATOM   3091  H1  WAT   215      33.331  21.478  36.581  1.00  0.00
ATOM   3092  H2  WAT   215      34.333  21.020  37.620  1.00  0.00
TER   
ATOM   3093  O   WAT   216      36.890  20.318  31.793  1.00  0.00
ATOM   3094  H1  WAT   216      36.265  20.314  32.519  1.00  0.00
ATOM   3095  H2  WAT   216      36.803  19.452  31.397  1.00  0.00
TER   
ATOM   3096  O   WAT   217      33.566  25.821  34.641  1.00  0.00
ATOM   3097  H1  WAT   217      33.340  25.604  35.546  1.00  0.00
ATOM   3098  H2  WAT   217      32.785  26.254  34.296  1.00  0.00
TER   
ATOM   3099  O   WAT   218      39.402  24.463  35.270  1.00  0.00
ATOM   3100  H1  WAT   218      39.795  24.781  34.457  1.00  0.00
ATOM   3101  H2  WAT   218      39.764  23.585  35.385  1.00  0.00
TER   
ATOM   3102  O   WAT   219      28.438  21.054  37.493  1.00  0.00
ATOM   3103  H1  WAT   219      28.150  21.624  38.206  1.00  0.00
ATOM   3104  H2  WAT   219      29.183  20.574  37.857  1.00  0.00
TER   
ATOM   3105  O   WAT   220      28.625  24.996  28.704  1.00  0.00
ATOM   3106  H1  WAT   220      28.543  25.939  28.845  1.00  0.00
ATOM   3107  H2  WAT   220      28.274  24.853  27.825  1.00  0.00
TER   
ATOM   3108  O   WAT   221      36.425  23.729  37.771  1.00  0.00
ATOM   3109  H1  WAT   221      36.429  23.288  36.921  1.00  0.00
ATOM   3110  H2  WAT   221      37.320  24.051  37.878  1.00  0.00
TER   
ATOM   3111  O   WAT   222      32.275  23.612  36.730  1.00  0.00
ATOM   3112  H1  WAT   222      31.935  24.090  37.487  1.00  0.00
ATOM   3113  H2  WAT   222      31.513  23.159  36.370  1.00  0.00
TER   
ATOM   3114  O   WAT   223      36.487  24.731  30.761  1.00  0.00
ATOM   3115  H1  WAT   223      36.608  24.689  31.710  1.00  0.00
ATOM   3116  H2  WAT   223      36.102  25.593  30.606  1.00  0.00
TER   
ATOM   3117  O   WAT   224      35.499  27.041  30.160  1.00  0.00
ATOM   3118  H1  WAT   224      34.931  26.593  29.533  1.00  0.00
ATOM   3119  H2  WAT   224      36.208  27.400  29.626  1.00  0.00
TER   
ATOM   3120  O   WAT   225      29.590  22.534  35.647  1.00  0.00
ATOM   3121  H1  WAT   225      29.305  22.170  36.484  1.00  0.00
ATOM   3122  H2  WAT   225      29.528  21.802  35.033  1.00  0.00
TER   
ATOM   3123  O   WAT   226      33.044  31.037  32.432  1.00  0.00
ATOM   3124  H1  WAT   226      32.270  30.496  32.272  1.00  0.00
ATOM   3125  H2  WAT   226      33.773  30.517  32.094  1.00  0.00
TER   
ATOM   3126  O   WAT   227      39.264  21.427  32.368  1.00  0.00
ATOM   3127  H1  WAT   227      38.450  20.928  32.292  1.00  0.00
ATOM   3128  H2  WAT   227      39.070  22.267  31.952  1.00  0.00
TER   
ATOM   3129  O   WAT   228      33.088  30.705  36.070  1.00  0.00
ATOM   3130  H1  WAT   228      33.606  29.901  36.016  1.00  0.00
ATOM   3131  H2  WAT   228      32.636  30.643  36.912  1.00  0.00
TER   
ATOM   3132  O   WAT   229      37.975  31.971  31.343  1.00  0.00
ATOM   3133  H1  WAT   229      38.316  32.715  30.847  1.00  0.00
ATOM   3134  H2  WAT   229      37.146  32.284  31.705  1.00  0.00
TER   
ATOM   3135  O   WAT   230      36.944  32.053  34.115  1.00  0.00
ATOM   3136  H1  WAT   230      37.631  32.600  34.495  1.00  0.00
ATOM   3137  H2  WAT   230      36.157  32.597  34.150  1.00  0.00
TER   
ATOM   3138  O   WAT   231      29.083  27.670  29.606  1.00  0.00
ATOM   3139  H1  WAT   231      29.952  27.952  29.890  1.00  0.00
ATOM   3140  H2  WAT   231      28.592  28.483  29.491  1.00  0.00
TER   
ATOM   3141  O   WAT   232      36.246  29.057  33.727  1.00  0.00
ATOM   3142  H1  WAT   232      36.703  29.868  33.953  1.00  0.00
ATOM   3143  H2  WAT   232      35.895  28.740  34.559  1.00  0.00
TER   
ATOM   3144  O   WAT   233      32.148  19.401  34.199  1.00  0.00
ATOM   3145  H1  WAT   233      32.019  19.393  35.148  1.00  0.00
ATOM   3146  H2  WAT   233      31.324  19.739  33.848  1.00  0.00
TER   
ATOM   3147  O   WAT   234      31.068  29.487  31.734  1.00  0.00
ATOM   3148  H1  WAT   234      30.460  30.227  31.744  1.00  0.00
ATOM   3149  H2  WAT   234      31.543  29.577  30.908  1.00  0.00
TER   
ATOM   3150  O   WAT   235      38.453  34.329  29.652  1.00  0.00
ATOM   3151  H1  WAT   235      38.554  34.125  28.723  1.00  0.00
ATOM   3152  H2  WAT   235      37.553  34.074  29.857  1.00  0.00
TER   
ATOM   3153  O   WAT   236      35.976  24.887  33.635  1.00  0.00
ATOM   3154  H1  WAT   236      35.267  25.355  34.076  1.00  0.00
ATOM   3155  H2  WAT   236      36.260  24.229  34.269  1.00  0.00
TER   
ATOM   3156  O   WAT   237      34.179  23.195  31.010  1.00  0.00
ATOM   3157  H1  WAT   237      35.028  23.632  30.944  1.00  0.00
ATOM   3158  H2  WAT   237      33.812  23.507  31.837  1.00  0.00
TER   
ATOM   3159  O   WAT   238      33.078  29.448  29.483  1.00  0.00
ATOM   3160  H1  WAT   238      33.844  29.336  30.046  1.00  0.00
ATOM   3161  H2  WAT   238      33.156  28.752  28.831  1.00  0.00
TER   
ATOM   3162  O   WAT   239      31.773  26.881  30.167  1.00  0.00
ATOM   3163  H1  WAT   239      31.853  25.934  30.278  1.00  0.00
ATOM   3164  H2  WAT   239      32.665  27.212  30.273  1.00  0.00
TER   
ATOM   3165  O   WAT   240      29.459  33.098  33.144  1.00  0.00
ATOM   3166  H1  WAT   240      28.533  33.340  33.135  1.00  0.00
ATOM   3167  H2  WAT   240      29.925  33.925  33.023  1.00  0.00
TER   
ATOM   3168  O   WAT   241      36.202  31.424  28.957  1.00  0.00
ATOM   3169  H1  WAT   241      36.097  30.809  29.683  1.00  0.00
ATOM   3170  H2  WAT   241      36.035  30.900  28.173  1.00  0.00
TER   
ATOM   3171  O   WAT   242      39.443  30.486  29.561  1.00  0.00
ATOM   3172  H1  WAT   242      38.894  30.933  30.205  1.00  0.00
ATOM   3173  H2  WAT   242      40.064  29.981  30.085  1.00  0.00
TER   
ATOM   3174  O   WAT   243      35.110  29.445  31.458  1.00  0.00
ATOM   3175  H1  WAT   243      35.532  29.279  32.301  1.00  0.00
ATOM   3176  H2  WAT   243      35.235  28.635  30.963  1.00  0.00
TER   
ATOM   3177  O   WAT   244      37.623  28.469  28.705  1.00  0.00
ATOM   3178  H1  WAT   244      38.143  27.754  28.339  1.00  0.00
ATOM   3179  H2  WAT   244      38.270  29.107  29.005  1.00  0.00
TER   
ATOM   3180  O   WAT   245      34.006  25.518  28.403  1.00  0.00
ATOM   3181  H1  WAT   245      33.805  24.655  28.765  1.00  0.00
ATOM   3182  H2  WAT   245      33.835  25.432  27.466  1.00  0.00
TER   
ATOM   3183  O   WAT   246      32.804  22.618  28.391  1.00  0.00
ATOM   3184  H1  WAT   246      33.107  22.625  27.483  1.00  0.00
ATOM   3185  H2  WAT   246      33.544  22.268  28.888  1.00  0.00
TER   
ATOM   3186  O   WAT   247      36.023  21.562  29.377  1.00  0.00
ATOM   3187  H1  WAT   247      35.675  20.884  28.797  1.00  0.00
ATOM   3188  H2  WAT   247      36.224  21.101  30.191  1.00  0.00
TER   
ATOM   3189  O   WAT   248      31.827  31.922  29.224  1.00  0.00
ATOM   3190  H1  WAT   248      32.265  32.465  29.880  1.00  0.00
ATOM   3191  H2  WAT   248      32.312  31.097  29.234  1.00  0.00
TER   
ATOM   3192  O   WAT   249      29.042  34.711  36.676  1.00  0.00
ATOM   3193  H1  WAT   249      29.372  33.843  36.444  1.00  0.00
ATOM   3194  H2  WAT   249      29.471  34.917  37.507  1.00  0.00
TER   
ATOM   3195  O   WAT   250      33.638  33.042  34.336  1.00  0.00
ATOM   3196  H1  WAT   250      33.338  32.919  35.237  1.00  0.00
ATOM   3197  H2  WAT   250      33.532  32.183  33.928  1.00  0.00
TER   
ATOM   3198  O   WAT   251      29.363  28.090  35.773  1.00  0.00
ATOM   3199  H1  WAT   251      28.708  27.822  35.129  1.00  0.00
ATOM   3200  H2  WAT   251      30.201  27.981  35.323  1.00  0.00
TER   
ATOM   3201  O   WAT   252      28.577  25.300  31.716  1.00  0.00
ATOM   3202  H1  WAT   252      27.674  25.563  31.541  1.00  0.00
ATOM   3203  H2  WAT   252      29.061  25.571  30.936  1.00  0.00
TER   
ATOM   3204  O   WAT   253      31.120  24.357  29.625  1.00  0.00
ATOM   3205  H1  WAT   253      31.829  23.935  29.140  1.00  0.00
ATOM   3206  H2  WAT   253      30.404  24.424  28.994  1.00  0.00
TER   
ATOM   3207  O   WAT   254      30.767  20.411  28.666  1.00  0.00
ATOM   3208  H1  WAT   254      31.490  20.952  28.984  1.00  0.00
ATOM   3209  H2  WAT   254      31.040  20.137  27.790  1.00  0.00
TER   
ATOM   3210  O   WAT   255      30.192  20.450  32.259  1.00  0.00
ATOM   3211  H1  WAT   255      30.950  20.563  31.685  1.00  0.00
ATOM   3212  H2  WAT   255      29.730  21.287  32.213  1.00  0.00
TER   
ATOM   3213  O   WAT   256      36.733  22.564  35.249  1.00  0.00
ATOM   3214  H1  WAT   256      35.921  22.190  34.909  1.00  0.00
ATOM   3215  H2  WAT   256      37.237  21.809  35.551  1.00  0.00
TER   
ATOM   3216  O   WAT   257      32.564  20.977  30.799  1.00  0.00
ATOM   3217  H1  WAT   257      33.094  20.190  30.670  1.00  0.00
ATOM   3218  H2  WAT   257      33.197  21.656  31.033  1.00  0.00
TER   
ATOM   3219  O   WAT   258      34.758  20.714  33.854  1.00  0.00
ATOM   3220  H1  WAT   258      34.128  20.013  34.021  1.00  0.00
ATOM   3221  H2  WAT   258      34.219  21.475  33.637  1.00  0.00
TER   
ATOM   3222  O   WAT   259      32.936  33.377  31.080  1.00  0.00
ATOM   3223  H1  WAT   259      32.307  33.845  31.629  1.00  0.00
ATOM   3224  H2  WAT   259      33.051  32.531  31.515  1.00  0.00
TER   
ATOM   3225  O   WAT   260      38.523  29.205  19.112  1.00  0.00
ATOM   3226  H1  WAT   260      37.747  28.725  19.401  1.00  0.00
ATOM   3227  H2  WAT   260      39.174  28.526  18.937  1.00  0.00
TER   
ATOM   3228  O   WAT   261      32.540  29.517  19.989  1.00  0.00
ATOM   3229  H1  WAT   261      31.708  29.262  20.389  1.00  0.00
ATOM   3230  H2  WAT   261      33.148  29.588  20.725  1.00  0.00
TER   
ATOM   3231  O   WAT   262      32.520  33.551  20.185  1.00  0.00
ATOM   3232  H1  WAT   262      32.822  32.661  20.006  1.00  0.00
ATOM   3233  H2  WAT   262      33.264  34.108  19.957  1.00  0.00
TER   
ATOM   3234  O   WAT   263      30.949  24.477  13.773  1.00  0.00
ATOM   3235  H1  WAT   263      30.060  24.819  13.671  1.00  0.00
ATOM   3236  H2  WAT   263      31.233  24.277  12.881  1.00  0.00
TER   
ATOM   3237  O   WAT   264      28.912  27.078  19.657  1.00  0.00
ATOM   3238  H1  WAT   264      29.484  26.310  19.658  1.00  0.00
ATOM   3239  H2  WAT   264      28.912  27.377  18.748  1.00  0.00
TER   
ATOM   3240  O   WAT   265      37.964  31.881  19.119  1.00  0.00
ATOM   3241  H1  WAT   265      37.895  30.940  18.957  1.00  0.00
ATOM   3242  H2  WAT   265      38.726  31.971  19.691  1.00  0.00
TER   
ATOM   3243  O   WAT   266      30.155  22.486  21.444  1.00  0.00
ATOM   3244  H1  WAT   266      29.975  21.589  21.724  1.00  0.00
ATOM   3245  H2  WAT   266      29.753  23.033  22.119  1.00  0.00
TER   
ATOM   3246  O   WAT   267      38.994  24.688  19.345  1.00  0.00
ATOM   3247  H1  WAT   267      39.371  23.815  19.233  1.00  0.00
ATOM   3248  H2  WAT   267      38.896  25.024  18.454  1.00  0.00
TER   
ATOM   3249  O   WAT   268      33.125  23.060  14.807  1.00  0.00
ATOM   3250  H1  WAT   268      33.232  23.961  15.114  1.00  0.00
ATOM   3251  H2  WAT   268      32.214  23.012  14.517  1.00  0.00
TER   
ATOM   3252  O   WAT   269      30.773  24.982  20.052  1.00  0.00
ATOM   3253  H1  WAT   269      31.454  25.246  20.671  1.00  0.00
ATOM   3254  H2  WAT   269      30.458  24.142  20.386  1.00  0.00
TER   
ATOM   3255  O   WAT   270      34.966  26.029  19.140  1.00  0.00
ATOM   3256  H1  WAT   270      35.473  26.527  19.780  1.00  0.00
ATOM   3257  H2  WAT   270      35.497  25.252  18.964  1.00  0.00
TER   
ATOM   3258  O   WAT   271      33.249  20.669  23.406  1.00  0.00
ATOM   3259  H1  WAT   271      33.251  21.186  22.601  1.00  0.00
ATOM   3260  H2  WAT   271      32.420  20.192  23.383  1.00  0.00
TER   
ATOM   3261  O   WAT   272      39.636  30.781  14.905  1.00  0.00
ATOM   3262  H1  WAT   272      39.018  31.246  14.341  1.00  0.00
ATOM   3263  H2  WAT   272      40.149  31.473  15.322  1.00  0.00
TER   
ATOM   3264  O   WAT   273      34.500  30.308  21.583  1.00  0.00
ATOM   3265  H1  WAT   273      34.166  30.935  22.225  1.00  0.00
ATOM   3266  H2  WAT   273      34.676  30.835  20.804  1.00  0.00
TER   
ATOM   3267  O   WAT   274      32.931  22.380  21.413  1.00  0.00
ATOM   3268  H1  WAT   274      33.272  23.224  21.118  1.00  0.00
ATOM   3269  H2  WAT   274      31.992  22.528  21.530  1.00  0.00
TER   
ATOM   3270  O   WAT   275      33.711  32.276  23.398  1.00  0.00
ATOM   3271  H1  WAT   275      34.329  32.952  23.117  1.00  0.00
ATOM   3272  H2  WAT   275      32.851  32.685  23.307  1.00  0.00
TER   
ATOM   3273  O   WAT   276      29.005  31.466  12.279  1.00  0.00
ATOM   3274  H1  WAT   276      28.627  31.955  11.547  1.00  0.00
ATOM   3275  H2  WAT   276      29.262  32.139  12.910  1.00  0.00
TER   
ATOM   3276  O   WAT   277      36.614  19.868  17.738  1.00  0.00
ATOM   3277  H1  WAT   277      36.921  19.313  17.021  1.00  0.00
ATOM   3278  H2  WAT   277      35.684  20.002  17.555  1.00  0.00
TER   
ATOM   3279  O   WAT   278      39.002  27.933  14.474  1.00  0.00
ATOM   3280  H1  WAT   278      38.075  27.867  14.702  1.00  0.00
ATOM   3281  H2  WAT   278      39.154  28.871  14.359  1.00  0.00
TER   
ATOM   3282  O   WAT   279      38.989  24.205  11.470  1.00  0.00
ATOM   3283  H1  WAT   279      38.049  24.366  11.555  1.00  0.00
ATOM   3284  H2  WAT   279      39.307  24.923  10.924  1.00  0.00
TER   
ATOM   3285  O   WAT   280      34.607  28.459  17.256  1.00  0.00
ATOM   3286  H1  WAT   280      34.203  27.747  16.760  1.00  0.00
ATOM   3287  H2  WAT   280      34.694  28.115  18.144  1.00  0.00
TER   
ATOM   3288  O   WAT   281      35.075  32.146  19.419  1.00  0.00
ATOM   3289  H1  WAT   281      34.778  31.541  18.740  1.00  0.00
ATOM   3290  H2  WAT   281      36.025  32.184  19.308  1.00  0.00
TER   
ATOM   3291  O   WAT   282      33.320  25.234  21.035  1.00  0.00
ATOM   3292  H1  WAT   282      33.872  25.343  20.261  1.00  0.00
ATOM   3293  H2  WAT   282      33.835  25.607  21.751  1.00  0.00
TER   
ATOM   3294  O   WAT   283      34.167  31.884  26.070  1.00  0.00
ATOM   3295  H1  WAT   283      33.270  32.108  26.318  1.00  0.00
ATOM   3296  H2  WAT   283      34.193  32.008  25.121  1.00  0.00
TER   
ATOM   3297  O   WAT   284      32.994  28.756  24.646  1.00  0.00
ATOM   3298  H1  WAT   284      32.855  29.628  25.015  1.00  0.00
ATOM   3299  H2  WAT   284      32.113  28.413  24.501  1.00  0.00
TER   
ATOM   3300  O   WAT   285      39.317  33.673  15.952  1.00  0.00
ATOM   3301  H1  WAT   285      39.757  34.416  15.538  1.00  0.00
ATOM   3302  H2  WAT   285      39.256  33.916  16.876  1.00  0.00
TER   
ATOM   3303  O   WAT   286      31.308  27.354  14.756  1.00  0.00
ATOM   3304  H1  WAT   286      31.188  28.080  14.144  1.00  0.00
ATOM   3305  H2  WAT   286      30.998  26.584  14.279  1.00  0.00
TER   
ATOM   3306  O   WAT   287      28.946  30.525  20.563  1.00  0.00
ATOM   3307  H1  WAT   287      29.024  30.660  19.619  1.00  0.00
ATOM   3308  H2  WAT   287      29.560  29.817  20.756  1.00  0.00
TER   
ATOM   3309  O   WAT   288      30.191  32.225  16.974  1.00  0.00
ATOM   3310  H1  WAT   288      29.784  32.367  16.119  1.00  0.00
ATOM   3311  H2  WAT   288      31.082  31.941  16.771  1.00  0.00
TER   
ATOM   3312  O   WAT   289      29.002  31.567  23.102  1.00  0.00
ATOM   3313  H1  WAT   289      29.165  31.097  22.284  1.00  0.00
ATOM   3314  H2  WAT   289      29.468  31.059  23.767  1.00  0.00
TER   
ATOM   3315  O   WAT   290      33.774  20.697  18.139  1.00  0.00
ATOM   3316  H1  WAT   290      33.331  21.478  17.807  1.00  0.00
ATOM   3317  H2  WAT   290      34.333  21.020  18.846  1.00  0.00
TER   
ATOM   3318  O   WAT   291      38.061  23.564  23.742  1.00  0.00
ATOM   3319  H1  WAT   291      37.599  23.773  24.554  1.00  0.00
ATOM   3320  H2  WAT   291      37.659  22.750  23.439  1.00  0.00
TER   
ATOM   3321  O   WAT   292      36.890  20.318  13.019  1.00  0.00
ATOM   3322  H1  WAT   292      36.265  20.314  13.744  1.00  0.00
ATOM   3323  H2  WAT   292      36.803  19.452  12.623  1.00  0.00
TER   
ATOM   3324  O   WAT   293      35.812  21.242  19.997  1.00  0.00
ATOM   3325  H1  WAT   293      36.109  22.148  19.917  1.00  0.00
ATOM   3326  H2  WAT   293      36.360  20.754  19.383  1.00  0.00
TER   
ATOM   3327  O   WAT   294      33.566  25.821  15.867  1.00  0.00
ATOM   3328  H1  WAT   294      33.340  25.604  16.771  1.00  0.00
ATOM   3329  H2  WAT   294      32.785  26.254  15.521  1.00  0.00
TER   
ATOM   3330  O   WAT   295      36.005  26.719  26.533  1.00  0.00
ATOM   3331  H1  WAT   295      35.910  25.779  26.383  1.00  0.00
ATOM   3332  H2  WAT   295      36.849  26.941  26.137  1.00  0.00
TER   
ATOM   3333  O   WAT   296      39.402  24.463  16.496  1.00  0.00
ATOM   3334  H1  WAT   296      39.795  24.781  15.683  1.00  0.00
ATOM   3335  H2  WAT   296      39.764  23.585  16.611  1.00  0.00
TER   
ATOM   3336  O   WAT   297      31.137  23.131  24.686  1.00  0.00
ATOM   3337  H1  WAT   297      30.743  23.978  24.893  1.00  0.00
ATOM   3338  H2  WAT   297      30.448  22.493  24.877  1.00  0.00
TER   
ATOM   3339  O   WAT   298      37.711  23.214  27.756  1.00  0.00
ATOM   3340  H1  WAT   298      37.021  23.021  28.390  1.00  0.00
ATOM   3341  H2  WAT   298      38.454  23.498  28.288  1.00  0.00
TER   
ATOM   3342  O   WAT   299      28.438  21.054  18.719  1.00  0.00
ATOM   3343  H1  WAT   299      28.150  21.624  19.432  1.00  0.00
ATOM   3344  H2  WAT   299      29.183  20.574  19.082  1.00  0.00
TER   
ATOM   3345  O   WAT   300      28.625  24.996   9.929  1.00  0.00
ATOM   3346  H1  WAT   300      28.543  25.939  10.071  1.00  0.00
ATOM   3347  H2  WAT   300      28.274  24.853   9.051  1.00  0.00
TER   
ATOM   3348  O   WAT   301      39.987  27.054  20.591  1.00  0.00
ATOM   3349  H1  WAT   301      39.255  27.563  20.940  1.00  0.00
ATOM   3350  H2  WAT   301      39.590  26.237  20.290  1.00  0.00
TER   
ATOM   3351  O   WAT   302      36.425  23.729  18.996  1.00  0.00
ATOM   3352  H1  WAT   302      36.429  23.288  18.147  1.00  0.00
ATOM   3353  H2  WAT   302      37.320  24.051  19.104  1.00  0.00
TER   
ATOM   3354  O   WAT   303      32.275  23.612  17.956  1.00  0.00
ATOM   3355  H1  WAT   303      31.935  24.090  18.713  1.00  0.00
ATOM   3356  H2  WAT   303      31.513  23.159  17.596  1.00  0.00
TER   
ATOM   3357  O   WAT   304      36.487  24.731  11.987  1.00  0.00
ATOM   3358  H1  WAT   304      36.608  24.689  12.936  1.00  0.00
ATOM   3359  H2  WAT   304      36.102  25.593  11.832  1.00  0.00
TER   
ATOM   3360  O   WAT   305      35.499  27.041  11.385  1.00  0.00
ATOM   3361  H1  WAT   305      34.931  26.593  10.759  1.00  0.00
ATOM   3362  H2  WAT   305      36.208  27.400  10.852  1.00  0.00
TER   
ATOM   3363  O   WAT   306      30.576  30.942  25.262  1.00  0.00
ATOM   3364  H1  WAT   306      30.192  30.301  25.860  1.00  0.00
ATOM   3365  H2  WAT   306      30.887  31.646  25.832  1.00  0.00
TER   
ATOM   3366  O   WAT   307      36.726  27.790  20.743  1.00  0.00
ATOM   3367  H1  WAT   307      37.093  27.315  21.489  1.00  0.00
ATOM   3368  H2  WAT   307      36.536  28.664  21.084  1.00  0.00
TER   
ATOM   3369  O   WAT   308      29.590  22.534  16.872  1.00  0.00
ATOM   3370  H1  WAT   308      29.305  22.170  17.710  1.00  0.00
ATOM   3371  H2  WAT   308      29.528  21.802  16.259  1.00  0.00
TER   
ATOM   3372  O   WAT   309      34.516  26.830  23.061  1.00  0.00
ATOM   3373  H1  WAT   309      34.212  27.710  23.286  1.00  0.00
ATOM   3374  H2  WAT   309      35.470  26.890  23.097  1.00  0.00
TER   
ATOM   3375  O   WAT   310      33.044  31.037  13.658  1.00  0.00
ATOM   3376  H1  WAT   310      32.270  30.496  13.498  1.00  0.00
ATOM   3377  H2  WAT   310      33.773  30.517  13.320  1.00  0.00
TER   
ATOM   3378  O   WAT   311      39.264  21.427  13.594  1.00  0.00
ATOM   3379  H1  WAT   311      38.450  20.928  13.518  1.00  0.00
ATOM   3380  H2  WAT   311      39.070  22.267  13.177  1.00  0.00
TER   
ATOM   3381  O   WAT   312      39.185  30.104  25.338  1.00  0.00
ATOM   3382  H1  WAT   312      39.118  29.184  25.083  1.00  0.00
ATOM   3383  H2  WAT   312      38.555  30.202  26.052  1.00  0.00
TER   
ATOM   3384  O   WAT   313      33.088  30.705  17.296  1.00  0.00
ATOM   3385  H1  WAT   313      33.606  29.901  17.242  1.00  0.00
ATOM   3386  H2  WAT   313      32.636  30.643  18.138  1.00  0.00
TER   
ATOM   3387  O   WAT   314      37.975  31.971  12.569  1.00  0.00
ATOM   3388  H1  WAT   314      38.316  32.715  12.073  1.00  0.00
ATOM   3389  H2  WAT   314      37.146  32.284  12.931  1.00  0.00
TER   
ATOM   3390  O   WAT   315      30.572  27.671  24.208  1.00  0.00
ATOM   3391  H1  WAT   315      30.214  28.336  24.796  1.00  0.00
ATOM   3392  H2  WAT   315      30.278  26.839  24.580  1.00  0.00
TER   
ATOM   3393  O   WAT   316      33.773  28.129  27.092  1.00  0.00
ATOM   3394  H1  WAT   316      33.474  28.275  26.195  1.00  0.00
ATOM   3395  H2  WAT   316      34.545  27.570  27.000  1.00  0.00
TER   
ATOM   3396  O   WAT   317      39.116  32.926  25.088  1.00  0.00
ATOM   3397  H1  WAT   317      39.131  31.994  24.870  1.00  0.00
ATOM   3398  H2  WAT   317      38.409  33.012  25.727  1.00  0.00
TER   
ATOM   3399  O   WAT   318      36.944  32.053  15.340  1.00  0.00
ATOM   3400  H1  WAT   318      37.631  32.600  15.721  1.00  0.00
ATOM   3401  H2  WAT   318      36.157  32.597  15.375  1.00  0.00
TER   
ATOM   3402  O   WAT   319      29.083  27.670  10.832  1.00  0.00
ATOM   3403  H1  WAT   319      29.952  27.952  11.116  1.00  0.00
ATOM   3404  H2  WAT   319      28.592  28.483  10.717  1.00  0.00
TER   
ATOM   3405  O   WAT   320      36.246  29.057  14.953  1.00  0.00
ATOM   3406  H1  WAT   320      36.703  29.868  15.179  1.00  0.00
ATOM   3407  H2  WAT   320      35.895  28.740  15.785  1.00  0.00
TER   
ATOM   3408  O   WAT   321      38.550  34.568  22.182  1.00  0.00
ATOM   3409  H1  WAT   321      39.194  34.774  22.859  1.00  0.00
ATOM   3410  H2  WAT   321      38.913  33.807  21.729  1.00  0.00
TER   
ATOM   3411  O   WAT   322      32.148  19.401  15.425  1.00  0.00
ATOM   3412  H1  WAT   322      32.019  19.393  16.374  1.00  0.00
ATOM   3413  H2  WAT   322      31.324  19.739  15.074  1.00  0.00
TER   
ATOM   3414  O   WAT   323      29.147  21.160  24.886  1.00  0.00
ATOM   3415  H1  WAT   323      28.433  21.360  25.491  1.00  0.00
ATOM   3416  H2  WAT   323      29.567  20.384  25.257  1.00  0.00
TER   
ATOM   3417  O   WAT   324      37.426  33.420  27.272  1.00  0.00
ATOM   3418  H1  WAT   324      37.105  32.701  27.817  1.00  0.00
ATOM   3419  H2  WAT   324      36.751  34.095  27.346  1.00  0.00
TER   
ATOM   3420  O   WAT   325      31.068  29.487  12.960  1.00  0.00
ATOM   3421  H1  WAT   325      30.460  30.227  12.970  1.00  0.00
ATOM   3422  H2  WAT   325      31.543  29.577  12.134  1.00  0.00
TER   
ATOM   3423  O   WAT   326      38.453  34.329  10.878  1.00  0.00
ATOM   3424  H1  WAT   326      38.554  34.125   9.948  1.00  0.00
ATOM   3425  H2  WAT   326      37.553  34.074  11.083  1.00  0.00
TER   
ATOM   3426  O   WAT   327      35.976  24.887  14.860  1.00  0.00
ATOM   3427  H1  WAT   327      35.267  25.355  15.302  1.00  0.00
ATOM   3428  H2  WAT   327      36.260  24.229  15.495  1.00  0.00
TER   
ATOM   3429  O   WAT   328      37.601  26.306  22.860  1.00  0.00
ATOM   3430  H1  WAT   328      38.100  26.781  23.525  1.00  0.00
ATOM   3431  H2  WAT   328      37.743  25.383  23.067  1.00  0.00
TER   
ATOM   3432  O   WAT   329      34.179  23.195  12.235  1.00  0.00
ATOM   3433  H1  WAT   329      35.028  23.632  12.169  1.00  0.00
ATOM   3434  H2  WAT   329      33.812  23.507  13.063  1.00  0.00
TER   
ATOM   3435  O   WAT   330      33.078  29.448  10.709  1.00  0.00
ATOM   3436  H1  WAT   330      33.844  29.336  11.272  1.00  0.00
ATOM   3437  H2  WAT   330      33.156  28.752  10.057  1.00  0.00
TER   
ATOM   3438  O   WAT   331      31.773  26.881  11.392  1.00  0.00
ATOM   3439  H1  WAT   331      31.853  25.934  11.504  1.00  0.00
ATOM   3440  H2  WAT   331      32.665  27.212  11.498  1.00  0.00
TER   
ATOM   3441  O   WAT   332      29.459  33.098  14.370  1.00  0.00
ATOM   3442  H1  WAT   332      28.533  33.340  14.360  1.00  0.00
ATOM   3443  H2  WAT   332      29.925  33.925  14.248  1.00  0.00
TER   
ATOM   3444  O   WAT   333      29.300  28.702  26.628  1.00  0.00
ATOM   3445  H1  WAT   333      29.804  28.123  27.200  1.00  0.00
ATOM   3446  H2  WAT   333      28.561  28.986  27.166  1.00  0.00
TER   
ATOM   3447  O   WAT   334      36.202  31.424  10.183  1.00  0.00
ATOM   3448  H1  WAT   334      36.097  30.809  10.909  1.00  0.00
ATOM   3449  H2  WAT   334      36.035  30.900   9.399  1.00  0.00
TER   
ATOM   3450  O   WAT   335      36.354  30.109  26.161  1.00  0.00
ATOM   3451  H1  WAT   335      35.588  30.678  26.077  1.00  0.00
ATOM   3452  H2  WAT   335      36.535  29.817  25.268  1.00  0.00
TER   
ATOM   3453  O   WAT   336      39.443  30.486  10.787  1.00  0.00
ATOM   3454  H1  WAT   336      38.894  30.933  11.431  1.00  0.00
ATOM   3455  H2  WAT   336      40.064  29.981  11.311  1.00  0.00
TER   
ATOM   3456  O   WAT   337      31.332  26.845  27.523  1.00  0.00
ATOM   3457  H1  WAT   337      31.373  26.547  28.431  1.00  0.00
ATOM   3458  H2  WAT   337      32.187  27.246  27.364  1.00  0.00
TER   
ATOM   3459  O   WAT   338      35.110  29.445  12.683  1.00  0.00
ATOM   3460  H1  WAT   338      35.532  29.279  13.526  1.00  0.00
ATOM   3461  H2  WAT   338      35.235  28.635  12.189  1.00  0.00
TER   
ATOM   3462  O   WAT   339      33.273  25.425  25.490  1.00  0.00
ATOM   3463  H1  WAT   339      32.742  24.934  24.863  1.00  0.00
ATOM   3464  H2  WAT   339      33.942  25.853  24.956  1.00  0.00
TER   
ATOM   3465  O   WAT   340      37.623  28.469   9.931  1.00  0.00
ATOM   3466  H1  WAT   340      38.143  27.754   9.565  1.00  0.00
ATOM   3467  H2  WAT   340      38.270  29.107  10.231  1.00  0.00
TER   
ATOM   3468  O   WAT   341      33.760  22.391  25.570  1.00  0.00
ATOM   3469  H1  WAT   341      33.666  21.773  24.845  1.00  0.00
ATOM   3470  H2  WAT   341      33.180  23.117  25.343  1.00  0.00
TER   
ATOM   3471  O   WAT   342      36.526  20.948  22.603  1.00  0.00
ATOM   3472  H1  WAT   342      36.078  20.970  21.757  1.00  0.00
ATOM   3473  H2  WAT   342      35.893  20.550  23.200  1.00  0.00
TER   
ATOM   3474  O   WAT   343      36.932  29.844  23.224  1.00  0.00
ATOM   3475  H1  WAT   343      37.351  30.687  23.052  1.00  0.00
ATOM   3476  H2  WAT   343      36.013  29.981  22.995  1.00  0.00
TER   
ATOM   3477  O   WAT   344      39.269  27.575  24.608  1.00  0.00
ATOM   3478  H1  WAT   344      39.388  26.979  25.347  1.00  0.00
ATOM   3479  H2  WAT   344      40.128  27.612  24.188  1.00  0.00
TER   
ATOM   3480  O   WAT   345      34.006  25.518   9.629  1.00  0.00
ATOM   3481  H1  WAT   345      33.805  24.655   9.990  1.00  0.00
ATOM   3482  H2  WAT   345      33.835  25.432   8.691  1.00  0.00
TER   
ATOM   3483  O   WAT   346      36.035  24.117  25.865  1.00  0.00
ATOM   3484  H1  WAT   346      36.625  23.809  26.553  1.00  0.00
ATOM   3485  H2  WAT   346      35.217  23.645  26.021  1.00  0.00
TER   
ATOM   3486  O   WAT   347      32.804  22.618   9.617  1.00  0.00
ATOM   3487  H1  WAT   347      33.107  22.625   8.709  1.00  0.00
ATOM   3488  H2  WAT   347      33.544  22.268  10.114  1.00  0.00
TER   
ATOM   3489  O   WAT   348      36.023  21.562  10.602  1.00  0.00
ATOM   3490  H1  WAT   348      35.675  20.884  10.023  1.00  0.00
ATOM   3491  H2  WAT   348      36.224  21.101  11.417  1.00  0.00
TER   
ATOM   3492  O   WAT   349      31.827  31.922  10.450  1.00  0.00
ATOM   3493  H1  WAT   349      32.265  32.465  11.106  1.00  0.00
ATOM   3494  H2  WAT   349      32.312  31.097  10.459  1.00  0.00
TER   
ATOM   3495  O   WAT   350      29.042  34.711  17.902  1.00  0.00
ATOM   3496  H1  WAT   350      29.372  33.843  17.670  1.00  0.00
ATOM   3497  H2  WAT   350      29.471  34.917  18.732  1.00  0.00
TER   
ATOM   3498  O   WAT   351      33.638  33.042  15.562  1.00  0.00
ATOM   3499  H1  WAT   351      33.338  32.919  16.462  1.00  0.00
ATOM   3500  H2  WAT   351      33.532  32.183  15.154  1.00  0.00
TER   
ATOM   3501  O   WAT   352      29.363  28.090  16.999  1.00  0.00
ATOM   3502  H1  WAT   352      28.708  27.822  16.355  1.00  0.00
ATOM   3503  H2  WAT   352      30.201  27.981  16.549  1.00  0.00
TER   
ATOM   3504  O   WAT   353      30.401  28.476  21.539  1.00  0.00
ATOM   3505  H1  WAT   353      30.768  28.388  22.419  1.00  0.00
ATOM   3506  H2  WAT   353      29.832  27.712  21.440  1.00  0.00
TER   
ATOM   3507  O   WAT   354      29.952  25.387  25.445  1.00  0.00
ATOM   3508  H1  WAT   354      29.058  25.353  25.784  1.00  0.00
ATOM   3509  H2  WAT   354      30.492  25.585  26.210  1.00  0.00
TER   
ATOM   3510  O   WAT   355      28.577  25.300  12.941  1.00  0.00
ATOM   3511  H1  WAT   355      27.674  25.563  12.767  1.00  0.00
ATOM   3512  H2  WAT   355      29.061  25.571  12.161  1.00  0.00
TER   
ATOM   3513  O   WAT   356      31.120  24.357  10.851  1.00  0.00
ATOM   3514  H1  WAT   356      31.829  23.935  10.366  1.00  0.00
ATOM   3515  H2  WAT   356      30.404  24.424  10.219  1.00  0.00
TER   
ATOM   3516  O   WAT   357      30.767  20.411   9.891  1.00  0.00
ATOM   3517  H1  WAT   357      31.490  20.952  10.209  1.00  0.00
ATOM   3518  H2  WAT   357      31.040  20.137   9.015  1.00  0.00
TER   
ATOM   3519  O   WAT   358      30.456  19.661  19.793  1.00  0.00
ATOM   3520  H1  WAT   358      31.104  19.111  19.353  1.00  0.00
ATOM   3521  H2  WAT   358      30.877  19.916  20.615  1.00  0.00
TER   
ATOM   3522  O   WAT   359      30.210  19.817  22.536  1.00  0.00
ATOM   3523  H1  WAT   359      29.861  20.273  23.302  1.00  0.00
ATOM   3524  H2  WAT   359      29.878  18.923  22.618  1.00  0.00
TER   
ATOM   3525  O   WAT   360      31.816  32.989  26.701  1.00  0.00
ATOM   3526  H1  WAT   360      31.773  32.618  27.583  1.00  0.00
ATOM   3527  H2  WAT   360      31.947  33.927  26.841  1.00  0.00
TER   
ATOM   3528  O   WAT   361      35.517  34.545  22.302  1.00  0.00
ATOM   3529  H1  WAT   361      35.276  34.812  21.415  1.00  0.00
ATOM   3530  H2  WAT   361      36.457  34.716  22.357  1.00  0.00
TER   
ATOM   3531  O   WAT   362      37.722  21.008  26.058  1.00  0.00
ATOM   3532  H1  WAT   362      37.661  21.600  26.807  1.00  0.00
ATOM   3533  H2  WAT   362      38.662  20.901  25.913  1.00  0.00
TER   
ATOM   3534  O   WAT   363      30.882  19.345  25.811  1.00  0.00
ATOM   3535  H1  WAT   363      31.430  19.163  25.048  1.00  0.00
ATOM   3536  H2  WAT   363      30.947  18.554  26.347  1.00  0.00
TER   
ATOM   3537  O   WAT   364      31.286  33.301  22.772  1.00  0.00
ATOM   3538  H1  WAT   364      30.560  32.682  22.704  1.00  0.00
ATOM   3539  H2  WAT   364      31.347  33.695  21.902  1.00  0.00
TER   
ATOM   3540  O   WAT   365      38.848  20.145  20.963  1.00  0.00
ATOM   3541  H1  WAT   365      38.065  20.620  21.243  1.00  0.00
ATOM   3542  H2  WAT   365      38.554  19.241  20.855  1.00  0.00
TER   
ATOM   3543  O   WAT   366      30.192  20.450  13.485  1.00  0.00
ATOM   3544  H1  WAT   366      30.950  20.563  12.911  1.00  0.00
ATOM   3545  H2  WAT   366      29.730  21.287  13.439  1.00  0.00
TER   
ATOM   3546  O   WAT   367      36.733  22.564  16.475  1.00  0.00
ATOM   3547  H1  WAT   367      35.921  22.190  16.135  1.00  0.00
ATOM   3548  H2  WAT   367      37.237  21.809  16.777  1.00  0.00
TER   
ATOM   3549  O   WAT   368      32.564  20.977  12.025  1.00  0.00
ATOM   3550  H1  WAT   368      33.094  20.190  11.896  1.00  0.00
ATOM   3551  H2  WAT   368      33.197  21.656  12.258  1.00  0.00
TER   
ATOM   3552  O   WAT   369      34.758  20.714  15.079  1.00  0.00
ATOM   3553  H1  WAT   369      34.128  20.013  15.246  1.00  0.00
ATOM   3554  H2  WAT   369      34.219  21.475  14.863  1.00  0.00
TER   
ATOM   3555  O   WAT   370      34.884  19.992  27.515  1.00  0.00
ATOM   3556  H1  WAT   370      34.602  20.496  26.751  1.00  0.00
ATOM   3557  H2  WAT   370      35.266  19.195  27.149  1.00  0.00
TER   
ATOM   3558  O   WAT   371      32.936  33.377  12.306  1.00  0.00
ATOM   3559  H1  WAT   371      32.307  33.845  12.855  1.00  0.00
ATOM   3560  H2  WAT   371      33.051  32.531  12.741  1.00  0.00
TER   
ATOM   3561  O   WAT   372      38.523  29.205   0.337  1.00  0.00
ATOM   3562  H1  WAT   372      37.747  28.725   0.627  1.00  0.00
ATOM   3563  H2  WAT   372      39.174  28.526   0.163  1.00  0.00
TER   
ATOM   3564  O   WAT   373      32.540  29.517   1.215  1.00  0.00
ATOM   3565  H1  WAT   373      31.708  29.262   1.614  1.00  0.00
ATOM   3566  H2  WAT   373      33.148  29.588   1.951  1.00  0.00
TER   
ATOM   3567  O   WAT   374      32.520  33.551   1.411  1.00  0.00
ATOM   3568  H1  WAT   374      32.822  32.661   1.232  1.00  0.00
ATOM   3569  H2  WAT   374      33.264  34.108   1.183  1.00  0.00
TER   
ATOM   3570  O   WAT   375      30.949  24.477  -5.001  1.00  0.00
ATOM   3571  H1  WAT   375      30.060  24.819  -5.103  1.00  0.00
ATOM   3572  H2  WAT   375      31.233  24.277  -5.893  1.00  0.00
TER   
ATOM   3573  O   WAT   376      28.912  27.078   0.883  1.00  0.00
ATOM   3574  H1  WAT   376      29.484  26.310   0.883  1.00  0.00
ATOM   3575  H2  WAT   376      28.912  27.377  -0.026  1.00  0.00
TER   
ATOM   3576  O   WAT   377      37.964  31.881   0.344  1.00  0.00
ATOM   3577  H1  WAT   377      37.895  30.940   0.183  1.00  0.00
ATOM   3578  H2  WAT   377      38.726  31.971   0.916  1.00  0.00
TER   
ATOM   3579  O   WAT   378      30.155  22.486   2.670  1.00  0.00
ATOM   3580  H1  WAT   378      29.975  21.589   2.950  1.00  0.00
ATOM   3581  H2  WAT   378      29.753  23.033   3.345  1.00  0.00
TER   
ATOM   3582  O   WAT   379      38.994  24.688   0.571  1.00  0.00
ATOM   3583  H1  WAT   379      39.371  23.815   0.458  1.00  0.00
ATOM   3584  H2  WAT   379      38.896  25.024  -0.320  1.00  0.00
TER   
ATOM   3585  O   WAT   380      33.125  23.060  -3.967  1.00  0.00
ATOM   3586  H1  WAT   380      33.232  23.961  -3.660  1.00  0.00
ATOM   3587  H2  WAT   380      32.214  23.012  -4.258  1.00  0.00
TER   
ATOM   3588  O   WAT   381      30.773  24.982   1.278  1.00  0.00
ATOM   3589  H1  WAT   381      31.454  25.246   1.897  1.00  0.00
ATOM   3590  H2  WAT   381      30.458  24.142   1.612  1.00  0.00
TER   
ATOM   3591  O   WAT   382      34.966  26.029   0.365  1.00  0.00
ATOM   3592  H1  WAT   382      35.473  26.527   1.006  1.00  0.00
ATOM   3593  H2  WAT   382      35.497  25.252   0.189  1.00  0.00
TER   
ATOM   3594  O   WAT   383      33.249  20.669   4.632  1.00  0.00
ATOM   3595  H1  WAT   383      33.251  21.186   3.826  1.00  0.00
ATOM   3596  H2  WAT   383      32.420  20.192   4.609  1.00  0.00
TER   
ATOM   3597  O   WAT   384      39.636  30.781  -3.869  1.00  0.00
ATOM   3598  H1  WAT   384      39.018  31.246  -4.433  1.00  0.00
ATOM   3599  H2  WAT   384      40.149  31.473  -3.452  1.00  0.00
TER   
ATOM   3600  O   WAT   385      34.500  30.308   2.809  1.00  0.00
ATOM   3601  H1  WAT   385      34.166  30.935   3.451  1.00  0.00
ATOM   3602  H2  WAT   385      34.676  30.835   2.029  1.00  0.00
TER   
ATOM   3603  O   WAT   386      32.931  22.380   2.639  1.00  0.00
ATOM   3604  H1  WAT   386      33.272  23.224   2.344  1.00  0.00
ATOM   3605  H2  WAT   386      31.992  22.528   2.755  1.00  0.00
TER   
ATOM   3606  O   WAT   387      33.711  32.276   4.624  1.00  0.00
ATOM   3607  H1  WAT   387      34.329  32.952   4.342  1.00  0.00
ATOM   3608  H2  WAT   387      32.851  32.685   4.533  1.00  0.00
TER   
ATOM   3609  O   WAT   388      29.005  31.466  -6.495  1.00  0.00
ATOM   3610  H1  WAT   388      28.627  31.955  -7.227  1.00  0.00
ATOM   3611  H2  WAT   388      29.262  32.139  -5.865  1.00  0.00
TER   
ATOM   3612  O   WAT   389      36.614  19.868  -1.037  1.00  0.00
ATOM   3613  H1  WAT   389      36.921  19.313  -1.753  1.00  0.00
ATOM   3614  H2  WAT   389      35.684  20.002  -1.220  1.00  0.00
TER   
ATOM   3615  O   WAT   390      39.002  27.933  -4.301  1.00  0.00
ATOM   3616  H1  WAT   390      38.075  27.867  -4.072  1.00  0.00
ATOM   3617  H2  WAT   390      39.154  28.871  -4.415  1.00  0.00
TER   
ATOM   3618  O   WAT   391      38.989  24.205  -7.304  1.00  0.00
ATOM   3619  H1  WAT   391      38.049  24.366  -7.219  1.00  0.00
ATOM   3620  H2  WAT   391      39.307  24.923  -7.851  1.00  0.00
TER   
ATOM   3621  O   WAT   392      34.607  28.459  -1.519  1.00  0.00
ATOM   3622  H1  WAT   392      34.203  27.747  -2.014  1.00  0.00
ATOM   3623  H2  WAT   392      34.694  28.115  -0.630  1.00  0.00
TER   
ATOM   3624  O   WAT   393      35.075  32.146   0.645  1.00  0.00
ATOM   3625  H1  WAT   393      34.778  31.541  -0.034  1.00  0.00
ATOM   3626  H2  WAT   393      36.025  32.184   0.534  1.00  0.00
TER   
ATOM   3627  O   WAT   394      33.320  25.234   2.261  1.00  0.00
ATOM   3628  H1  WAT   394      33.872  25.343   1.486  1.00  0.00
ATOM   3629  H2  WAT   394      33.835  25.607   2.977  1.00  0.00
TER   
ATOM   3630  O   WAT   395      34.167  31.884   7.296  1.00  0.00
ATOM   3631  H1  WAT   395      33.270  32.108   7.543  1.00  0.00
ATOM   3632  H2  WAT   395      34.193  32.008   6.347  1.00  0.00
TER   
ATOM   3633  O   WAT   396      32.994  28.756   5.872  1.00  0.00
ATOM   3634  H1  WAT   396      32.855  29.628   6.240  1.00  0.00
ATOM   3635  H2  WAT   396      32.113  28.413   5.726  1.00  0.00
TER   
ATOM   3636  O   WAT   397      39.317  33.673  -2.822  1.00  0.00
ATOM   3637  H1  WAT   397      39.757  34.416  -3.236  1.00  0.00
ATOM   3638  H2  WAT   397      39.256  33.916  -1.898  1.00  0.00
TER   
ATOM   3639  O   WAT   398      31.308  27.354  -4.018  1.00  0.00
ATOM   3640  H1  WAT   398      31.188  28.080  -4.630  1.00  0.00
ATOM   3641  H2  WAT   398      30.998  26.584  -4.495  1.00  0.00
TER   
ATOM   3642  O   WAT   399      28.946  30.525   1.789  1.00  0.00
ATOM   3643  H1  WAT   399      29.024  30.660   0.844  1.00  0.00
ATOM   3644  H2  WAT   399      29.560  29.817   1.981  1.00  0.00
TER   
ATOM   3645  O   WAT   400      30.191  32.225  -1.801  1.00  0.00
ATOM   3646  H1  WAT   400      29.784  32.367  -2.655  1.00  0.00
ATOM   3647  H2  WAT   400      31.082  31.941  -2.004  1.00  0.00
TER   
ATOM   3648  O   WAT   401      29.002  31.567   4.328  1.00  0.00
ATOM   3649  H1  WAT   401      29.165  31.097   3.510  1.00  0.00
ATOM   3650  H2  WAT   401      29.468  31.059   4.993  1.00  0.00
TER   
ATOM   3651  O   WAT   402      33.774  20.697  -0.636  1.00  0.00
ATOM   3652  H1  WAT   402      33.331  21.478  -0.967  1.00  0.00
ATOM   3653  H2  WAT   402      34.333  21.020   0.071  1.00  0.00
TER   
ATOM   3654  O   WAT   403      38.061  23.564   4.968  1.00  0.00
ATOM   3655  H1  WAT   403      37.599  23.773   5.780  1.00  0.00
ATOM   3656  H2  WAT   403      37.659  22.750   4.665  1.00  0.00
TER   
ATOM   3657  O   WAT   404      36.890  20.318  -5.755  1.00  0.00
ATOM   3658  H1  WAT   404      36.265  20.314  -5.030  1.00  0.00
ATOM   3659  H2  WAT   404      36.803  19.452  -6.152  1.00  0.00
TER   
ATOM   3660  O   WAT   405      35.812  21.242   1.223  1.00  0.00
ATOM   3661  H1  WAT   405      36.109  22.148   1.142  1.00  0.00
ATOM   3662  H2  WAT   405      36.360  20.754   0.609  1.00  0.00
TER   
ATOM   3663  O   WAT   406      33.566  25.821  -2.908  1.00  0.00
ATOM   3664  H1  WAT   406      33.340  25.604  -2.003  1.00  0.00
ATOM   3665  H2  WAT   406      32.785  26.254  -3.253  1.00  0.00
TER   
ATOM   3666  O   WAT   407      36.005  26.719   7.758  1.00  0.00
ATOM   3667  H1  WAT   407      35.910  25.779   7.608  1.00  0.00
ATOM   3668  H2  WAT   407      36.849  26.941   7.363  1.00  0.00
TER   
ATOM   3669  O   WAT   408      39.402  24.463  -2.278  1.00  0.00
ATOM   3670  H1  WAT   408      39.795  24.781  -3.091  1.00  0.00
ATOM   3671  H2  WAT   408      39.764  23.585  -2.164  1.00  0.00
TER   
ATOM   3672  O   WAT   409      31.137  23.131   5.912  1.00  0.00
ATOM   3673  H1  WAT   409      30.743  23.978   6.119  1.00  0.00
ATOM   3674  H2  WAT   409      30.448  22.493   6.103  1.00  0.00
TER   
ATOM   3675  O   WAT   410      37.711  23.214   8.981  1.00  0.00
ATOM   3676  H1  WAT   410      37.021  23.021   9.616  1.00  0.00
ATOM   3677  H2  WAT   410      38.454  23.498   9.514  1.00  0.00
TER   
ATOM   3678  O   WAT   411      28.438  21.054  -0.055  1.00  0.00
ATOM   3679  H1  WAT   411      28.150  21.624   0.657  1.00  0.00
ATOM   3680  H2  WAT   411      29.183  20.574   0.308  1.00  0.00
TER   
ATOM   3681  O   WAT   412      28.625  24.996  -8.845  1.00  0.00
ATOM   3682  H1  WAT   412      28.543  25.939  -8.704  1.00  0.00
ATOM   3683  H2  WAT   412      28.274  24.853  -9.724  1.00  0.00
TER   
ATOM   3684  O   WAT   413      39.987  27.054   1.817  1.00  0.00
ATOM   3685  H1  WAT   413      39.255  27.563   2.166  1.00  0.00
ATOM   3686  H2  WAT   413      39.590  26.237   1.516  1.00  0.00
TER   
ATOM   3687  O   WAT   414      36.425  23.729   0.222  1.00  0.00
ATOM   3688  H1  WAT   414      36.429  23.288  -0.628  1.00  0.00
ATOM   3689  H2  WAT   414      37.320  24.051   0.329  1.00  0.00
TER   
ATOM   3690  O   WAT   415      32.275  23.612  -0.819  1.00  0.00
ATOM   3691  H1  WAT   415      31.935  24.090  -0.062  1.00  0.00
ATOM   3692  H2  WAT   415      31.513  23.159  -1.178  1.00  0.00
TER   
ATOM   3693  O   WAT   416      36.487  24.731  -6.787  1.00  0.00
ATOM   3694  H1  WAT   416      36.608  24.689  -5.839  1.00  0.00
ATOM   3695  H2  WAT   416      36.102  25.593  -6.943  1.00  0.00
TER   
ATOM   3696  O   WAT   417      35.499  27.041  -7.389  1.00  0.00
ATOM   3697  H1  WAT   417      34.931  26.593  -8.015  1.00  0.00
ATOM   3698  H2  WAT   417      36.208  27.400  -7.922  1.00  0.00
TER   
ATOM   3699  O   WAT   418      30.576  30.942   6.488  1.00  0.00
ATOM   3700  H1  WAT   418      30.192  30.301   7.086  1.00  0.00
ATOM   3701  H2  WAT   418      30.887  31.646   7.057  1.00  0.00
TER   
ATOM   3702  O   WAT   419      36.726  27.790   1.969  1.00  0.00
ATOM   3703  H1  WAT   419      37.093  27.315   2.715  1.00  0.00
ATOM   3704  H2  WAT   419      36.536  28.664   2.309  1.00  0.00
TER   
ATOM   3705  O   WAT   420      29.590  22.534  -1.902  1.00  0.00
ATOM   3706  H1  WAT   420      29.305  22.170  -1.064  1.00  0.00
ATOM   3707  H2  WAT   420      29.528  21.802  -2.516  1.00  0.00
TER   
ATOM   3708  O   WAT   421      34.516  26.830   4.287  1.00  0.00
ATOM   3709  H1  WAT   421      34.212  27.710   4.512  1.00  0.00
ATOM   3710  H2  WAT   421      35.470  26.890   4.323  1.00  0.00
TER   
ATOM   3711  O   WAT   422      33.044  31.037  -5.116  1.00  0.00
ATOM   3712  H1  WAT   422      32.270  30.496  -5.276  1.00  0.00
ATOM   3713  H2  WAT   422      33.773  30.517  -5.455  1.00  0.00
TER   
ATOM   3714  O   WAT   423      39.264  21.427  -5.181  1.00  0.00
ATOM   3715  H1  WAT   423      38.450  20.928  -5.256  1.00  0.00
ATOM   3716  H2  WAT   423      39.070  22.267  -5.597  1.00  0.00
TER   
ATOM   3717  O   WAT   424      39.185  30.104   6.563  1.00  0.00
ATOM   3718  H1  WAT   424      39.118  29.184   6.309  1.00  0.00
ATOM   3719  H2  WAT   424      38.555  30.202   7.278  1.00  0.00
TER   
ATOM   3720  O   WAT   425      33.088  30.705  -1.478  1.00  0.00
ATOM   3721  H1  WAT   425      33.606  29.901  -1.533  1.00  0.00
ATOM   3722  H2  WAT   425      32.636  30.643  -0.637  1.00  0.00
TER   
ATOM   3723  O   WAT   426      37.975  31.971  -6.206  1.00  0.00
ATOM   3724  H1  WAT   426      38.316  32.715  -6.701  1.00  0.00
ATOM   3725  H2  WAT   426      37.146  32.284  -5.843  1.00  0.00
TER   
ATOM   3726  O   WAT   427      30.572  27.671   5.434  1.00  0.00
ATOM   3727  H1  WAT   427      30.214  28.336   6.021  1.00  0.00
ATOM   3728  H2  WAT   427      30.278  26.839   5.805  1.00  0.00
TER   
ATOM   3729  O   WAT   428      33.773  28.129   8.318  1.00  0.00
ATOM   3730  H1  WAT   428      33.474  28.275   7.421  1.00  0.00
ATOM   3731  H2  WAT   428      34.545  27.570   8.225  1.00  0.00
TER   
ATOM   3732  O   WAT   429      39.116  32.926   6.314  1.00  0.00
ATOM   3733  H1  WAT   429      39.131  31.994   6.095  1.00  0.00
ATOM   3734  H2  WAT   429      38.409  33.012   6.953  1.00  0.00
TER   
ATOM   3735  O   WAT   430      36.944  32.053  -3.434  1.00  0.00
ATOM   3736  H1  WAT   430      37.631  32.600  -3.053  1.00  0.00
ATOM   3737  H2  WAT   430      36.157  32.597  -3.399  1.00  0.00
TER   
ATOM   3738  O   WAT   431      29.083  27.670  -7.942  1.00  0.00
ATOM   3739  H1  WAT   431      29.952  27.952  -7.659  1.00  0.00
ATOM   3740  H2  WAT   431      28.592  28.483  -8.058  1.00  0.00
TER   
ATOM   3741  O   WAT   432      36.246  29.057  -3.822  1.00  0.00
ATOM   3742  H1  WAT   432      36.703  29.868  -3.596  1.00  0.00
ATOM   3743  H2  WAT   432      35.895  28.740  -2.990  1.00  0.00
TER   
ATOM   3744  O   WAT   433      38.550  34.568   3.408  1.00  0.00
ATOM   3745  H1  WAT   433      39.194  34.774   4.085  1.00  0.00
ATOM   3746  H2  WAT   433      38.913  33.807   2.955  1.00  0.00
TER   
ATOM   3747  O   WAT   434      32.148  19.401  -3.349  1.00  0.00
ATOM   3748  H1  WAT   434      32.019  19.393  -2.401  1.00  0.00
ATOM   3749  H2  WAT   434      31.324  19.739  -3.700  1.00  0.00
TER   
ATOM   3750  O   WAT   435      29.147  21.160   6.111  1.00  0.00
ATOM   3751  H1  WAT   435      28.433  21.360   6.717  1.00  0.00
ATOM   3752  H2  WAT   435      29.567  20.384   6.483  1.00  0.00
TER   
ATOM   3753  O   WAT   436      37.426  33.420   8.498  1.00  0.00
ATOM   3754  H1  WAT   436      37.105  32.701   9.042  1.00  0.00
ATOM   3755  H2  WAT   436      36.751  34.095   8.571  1.00  0.00
TER   
ATOM   3756  O   WAT   437      31.068  29.487  -5.814  1.00  0.00
ATOM   3757  H1  WAT   437      30.460  30.227  -5.805  1.00  0.00
ATOM   3758  H2  WAT   437      31.543  29.577  -6.640  1.00  0.00
TER   
ATOM   3759  O   WAT   438      38.453  34.329  -7.896  1.00  0.00
ATOM   3760  H1  WAT   438      38.554  34.125  -8.826  1.00  0.00
ATOM   3761  H2  WAT   438      37.553  34.074  -7.692  1.00  0.00
TER   
ATOM   3762  O   WAT   439      35.976  24.887  -3.914  1.00  0.00
ATOM   3763  H1  WAT   439      35.267  25.355  -3.473  1.00  0.00
ATOM   3764  H2  WAT   439      36.260  24.229  -3.279  1.00  0.00
TER   
ATOM   3765  O   WAT   440      37.601  26.306   4.085  1.00  0.00
ATOM   3766  H1  WAT   440      38.100  26.781   4.750  1.00  0.00
ATOM   3767  H2  WAT   440      37.743  25.383   4.292  1.00  0.00
TER   
ATOM   3768  O   WAT   441      34.179  23.195  -6.539  1.00  0.00
ATOM   3769  H1  WAT   441      35.028  23.632  -6.605  1.00  0.00
ATOM   3770  H2  WAT   441      33.812  23.507  -5.712  1.00  0.00
TER   
ATOM   3771  O   WAT   442      33.078  29.448  -8.065  1.00  0.00
ATOM   3772  H1  WAT   442      33.844  29.336  -7.503  1.00  0.00
ATOM   3773  H2  WAT   442      33.156  28.752  -8.718  1.00  0.00
TER   
ATOM   3774  O   WAT   443      31.773  26.881  -7.382  1.00  0.00
ATOM   3775  H1  WAT   443      31.853  25.934  -7.270  1.00  0.00
ATOM   3776  H2  WAT   443      32.665  27.212  -7.276  1.00  0.00
TER   
ATOM   3777  O   WAT   444      29.459  33.098  -4.404  1.00  0.00
ATOM   3778  H1  WAT   444      28.533  33.340  -4.414  1.00  0.00
ATOM   3779  H2  WAT   444      29.925  33.925  -4.526  1.00  0.00
TER   
ATOM   3780  O   WAT   445      29.300  28.702   7.854  1.00  0.00
ATOM   3781  H1  WAT   445      29.804  28.123   8.425  1.00  0.00
ATOM   3782  H2  WAT   445      28.561  28.986   8.391  1.00  0.00
TER   
ATOM   3783  O   WAT   446      36.202  31.424  -8.592  1.00  0.00
ATOM   3784  H1  WAT   446      36.097  30.809  -7.866  1.00  0.00
ATOM   3785  H2  WAT   446      36.035  30.900  -9.376  1.00  0.00
TER   
ATOM   3786  O   WAT   447      36.354  30.109   7.387  1.00  0.00
ATOM   3787  H1  WAT   447      35.588  30.678   7.303  1.00  0.00
ATOM   3788  H2  WAT   447      36.535  29.817   6.494  1.00  0.00
TER   
ATOM   3789  O   WAT   448      39.443  30.486  -7.988  1.00  0.00
ATOM   3790  H1  WAT   448      38.894  30.933  -7.343  1.00  0.00
ATOM   3791  H2  WAT   448      40.064  29.981  -7.464  1.00  0.00
TER   
ATOM   3792  O   WAT   449      31.332  26.845   8.749  1.00  0.00
ATOM   3793  H1  WAT   449      31.373  26.547   9.657  1.00  0.00
ATOM   3794  H2  WAT   449      32.187  27.246   8.589  1.00  0.00
TER   
ATOM   3795  O   WAT   450      35.110  29.445  -6.091  1.00  0.00
ATOM   3796  H1  WAT   450      35.532  29.279  -5.248  1.00  0.00
ATOM   3797  H2  WAT   450      35.235  28.635  -6.586  1.00  0.00
TER   
ATOM   3798  O   WAT   451      33.273  25.425   6.716  1.00  0.00
ATOM   3799  H1  WAT   451      32.742  24.934   6.088  1.00  0.00
ATOM   3800  H2  WAT   451      33.942  25.853   6.182  1.00  0.00
TER   
ATOM   3801  O   WAT   452      37.623  28.469  -8.843  1.00  0.00
ATOM   3802  H1  WAT   452      38.143  27.754  -9.209  1.00  0.00
ATOM   3803  H2  WAT   452      38.270  29.107  -8.543  1.00  0.00
TER   
ATOM   3804  O   WAT   453      33.760  22.391   6.796  1.00  0.00
ATOM   3805  H1  WAT   453      33.666  21.773   6.071  1.00  0.00
ATOM   3806  H2  WAT   453      33.180  23.117   6.569  1.00  0.00
TER   
ATOM   3807  O   WAT   454      36.526  20.948   3.828  1.00  0.00
ATOM   3808  H1  WAT   454      36.078  20.970   2.983  1.00  0.00
ATOM   3809  H2  WAT   454      35.893  20.550   4.426  1.00  0.00
TER   
ATOM   3810  O   WAT   455      36.932  29.844   4.450  1.00  0.00
ATOM   3811  H1  WAT   455      37.351  30.687   4.277  1.00  0.00
ATOM   3812  H2  WAT   455      36.013  29.981   4.220  1.00  0.00
TER   
ATOM   3813  O   WAT   456      39.269  27.575   5.834  1.00  0.00
ATOM   3814  H1  WAT   456      39.388  26.979   6.573  1.00  0.00
ATOM   3815  H2  WAT   456      40.128  27.612   5.414  1.00  0.00
TER   
ATOM   3816  O   WAT   457      34.006  25.518  -9.145  1.00  0.00
ATOM   3817  H1  WAT   457      33.805  24.655  -8.784  1.00  0.00
ATOM   3818  H2  WAT   457      33.835  25.432 -10.083  1.00  0.00
TER   
ATOM   3819  O   WAT   458      36.035  24.117   7.091  1.00  0.00
ATOM   3820  H1  WAT   458      36.625  23.809   7.779  1.00  0.00
ATOM   3821  H2  WAT   458      35.217  23.645   7.247  1.00  0.00
TER   
ATOM   3822  O   WAT   459      32.804  22.618  -9.157  1.00  0.00
ATOM   3823  H1  WAT   459      33.107  22.625 -10.066  1.00  0.00
ATOM   3824  H2  WAT   459      33.544  22.268  -8.661  1.00  0.00
TER   
ATOM   3825  O   WAT   460      36.023  21.562  -8.172  1.00  0.00
ATOM   3826  H1  WAT   460      35.675  20.884  -8.752  1.00  0.00
ATOM   3827  H2  WAT   460      36.224  21.101  -7.358  1.00  0.00
TER   
ATOM   3828  O   WAT   461      31.827  31.922  -8.325  1.00  0.00
ATOM   3829  H1  WAT   461      32.265  32.465  -7.669  1.00  0.00
ATOM   3830  H2  WAT   461      32.312  31.097  -8.315  1.00  0.00
TER   
ATOM   3831  O   WAT   462      29.042  34.711  -0.872  1.00  0.00
ATOM   3832  H1  WAT   462      29.372  33.843  -1.105  1.00  0.00
ATOM   3833  H2  WAT   462      29.471  34.917  -0.042  1.00  0.00
TER   
ATOM   3834  O   WAT   463      33.638  33.042  -3.212  1.00  0.00
ATOM   3835  H1  WAT   463      33.338  32.919  -2.312  1.00  0.00
ATOM   3836  H2  WAT   463      33.532  32.183  -3.621  1.00  0.00
TER   
ATOM   3837  O   WAT   464      29.363  28.090  -1.775  1.00  0.00
ATOM   3838  H1  WAT   464      28.708  27.822  -2.419  1.00  0.00
ATOM   3839  H2  WAT   464      30.201  27.981  -2.225  1.00  0.00
TER   
ATOM   3840  O   WAT   465      30.401  28.476   2.765  1.00  0.00
ATOM   3841  H1  WAT   465      30.768  28.388   3.645  1.00  0.00
ATOM   3842  H2  WAT   465      29.832  27.712   2.666  1.00  0.00
TER   
ATOM   3843  O   WAT   466      29.952  25.387   6.671  1.00  0.00
ATOM   3844  H1  WAT   466      29.058  25.353   7.010  1.00  0.00
ATOM   3845  H2  WAT   466      30.492  25.585   7.436  1.00  0.00
TER   
ATOM   3846  O   WAT   467      28.577  25.300  -5.833  1.00  0.00
ATOM   3847  H1  WAT   467      27.674  25.563  -6.008  1.00  0.00
ATOM   3848  H2  WAT   467      29.061  25.571  -6.613  1.00  0.00
TER   
ATOM   3849  O   WAT   468      31.120  24.357  -7.923  1.00  0.00
ATOM   3850  H1  WAT   468      31.829  23.935  -8.409  1.00  0.00
ATOM   3851  H2  WAT   468      30.404  24.424  -8.555  1.00  0.00
TER   
ATOM   3852  O   WAT   469      30.767  20.411  -8.883  1.00  0.00
ATOM   3853  H1  WAT   469      31.490  20.952  -8.565  1.00  0.00
ATOM   3854  H2  WAT   469      31.040  20.137  -9.759  1.00  0.00
TER   
ATOM   3855  O   WAT   470      30.456  19.661   1.019  1.00  0.00
ATOM   3856  H1  WAT   470      31.104  19.111   0.579  1.00  0.00
ATOM   3857  H2  WAT   470      30.877  19.916   1.841  1.00  0.00
TER   
ATOM   3858  O   WAT   471      30.210  19.817   3.762  1.00  0.00
ATOM   3859  H1  WAT   471      29.861  20.273   4.527  1.00  0.00
ATOM   3860  H2  WAT   471      29.878  18.923   3.844  1.00  0.00
TER   
ATOM   3861  O   WAT   472      31.816  32.989   7.927  1.00  0.00
ATOM   3862  H1  WAT   472      31.773  32.618   8.808  1.00  0.00
ATOM   3863  H2  WAT   472      31.947  33.927   8.067  1.00  0.00
TER   
ATOM   3864  O   WAT   473      35.517  34.545   3.528  1.00  0.00
ATOM   3865  H1  WAT   473      35.276  34.812   2.641  1.00  0.00
ATOM   3866  H2  WAT   473      36.457  34.716   3.583  1.00  0.00
TER   
ATOM   3867  O   WAT   474      37.722  21.008   7.284  1.00  0.00
ATOM   3868  H1  WAT   474      37.661  21.600   8.033  1.00  0.00
ATOM   3869  H2  WAT   474      38.662  20.901   7.139  1.00  0.00
TER   
ATOM   3870  O   WAT   475      30.882  19.345   7.037  1.00  0.00
ATOM   3871  H1  WAT   475      31.430  19.163   6.273  1.00  0.00
ATOM   3872  H2  WAT   475      30.947  18.554   7.572  1.00  0.00
TER   
ATOM   3873  O   WAT   476      31.286  33.301   3.998  1.00  0.00
ATOM   3874  H1  WAT   476      30.560  32.682   3.930  1.00  0.00
ATOM   3875  H2  WAT   476      31.347  33.695   3.127  1.00  0.00
TER   
ATOM   3876  O   WAT   477      38.848  20.145   2.189  1.00  0.00
ATOM   3877  H1  WAT   477      38.065  20.620   2.469  1.00  0.00
ATOM   3878  H2  WAT   477      38.554  19.241   2.080  1.00  0.00
TER   
ATOM   3879  O   WAT   478      30.192  20.450  -5.290  1.00  0.00
ATOM   3880  H1  WAT   478      30.950  20.563  -5.863  1.00  0.00
ATOM   3881  H2  WAT   478      29.730  21.287  -5.335  1.00  0.00
TER   
ATOM   3882  O   WAT   479      36.733  22.564  -2.299  1.00  0.00
ATOM   3883  H1  WAT   479      35.921  22.190  -2.640  1.00  0.00
ATOM   3884  H2  WAT   479      37.237  21.809  -1.997  1.00  0.00
TER   
ATOM   3885  O   WAT   480      32.564  20.977  -6.749  1.00  0.00
ATOM   3886  H1  WAT   480      33.094  20.190  -6.879  1.00  0.00
ATOM   3887  H2  WAT   480      33.197  21.656  -6.516  1.00  0.00
TER   
ATOM   3888  O   WAT   481      34.758  20.714  -3.695  1.00  0.00
ATOM   3889  H1  WAT   481      34.128  20.013  -3.528  1.00  0.00
ATOM   3890  H2  WAT   481      34.219  21.475  -3.912  1.00  0.00
TER   
ATOM   3891  O   WAT   482      34.884  19.992   8.740  1.00  0.00
ATOM   3892  H1  WAT   482      34.602  20.496   7.976  1.00  0.00
ATOM   3893  H2  WAT   482      35.266  19.195   8.375  1.00  0.00
TER   
ATOM   3894  O   WAT   483      32.936  33.377  -6.468  1.00  0.00
ATOM   3895  H1  WAT   483      32.307  33.845  -5.920  1.00  0.00
ATOM   3896  H2  WAT   483      33.051  32.531  -6.034  1.00  0.00
TER   
ATOM   3897  O   WAT   484      38.523  29.205 -18.437  1.00  0.00
ATOM   3898  H1  WAT   484      37.747  28.725 -18.147  1.00  0.00
ATOM   3899  H2  WAT   484      39.174  28.526 -18.612  1.00  0.00
TER   
ATOM   3900  O   WAT   485      32.540  29.517 -17.560  1.00  0.00
ATOM   3901  H1  WAT   485      31.708  29.262 -17.160  1.00  0.00
ATOM   3902  H2  WAT   485      33.148  29.588 -16.824  1.00  0.00
TER   
ATOM   3903  O   WAT   486      32.520  33.551 -17.364  1.00  0.00
ATOM   3904  H1  WAT   486      32.822  32.661 -17.543  1.00  0.00
ATOM   3905  H2  WAT   486      33.264  34.108 -17.592  1.00  0.00
TER   
ATOM   3906  O   WAT   487      30.949  24.477 -23.775  1.00  0.00
ATOM   3907  H1  WAT   487      30.060  24.819 -23.877  1.00  0.00
ATOM   3908  H2  WAT   487      31.233  24.277 -24.667  1.00  0.00
TER   
ATOM   3909  O   WAT   488      28.912  27.078 -17.891  1.00  0.00
ATOM   3910  H1  WAT   488      29.484  26.310 -17.891  1.00  0.00
ATOM   3911  H2  WAT   488      28.912  27.377 -18.801  1.00  0.00
TER   
ATOM   3912  O   WAT   489      37.964  31.881 -18.430  1.00  0.00
ATOM   3913  H1  WAT   489      37.895  30.940 -18.591  1.00  0.00
ATOM   3914  H2  WAT   489      38.726  31.971 -17.858  1.00  0.00
TER   
ATOM   3915  O   WAT   490      30.155  22.486 -16.105  1.00  0.00
ATOM   3916  H1  WAT   490      29.975  21.589 -15.824  1.00  0.00
ATOM   3917  H2  WAT   490      29.753  23.033 -15.430  1.00  0.00
TER   
ATOM   3918  O   WAT   491      38.994  24.688 -18.203  1.00  0.00
ATOM   3919  H1  WAT   491      39.371  23.815 -18.316  1.00  0.00
ATOM   3920  H2  WAT   491      38.896  25.024 -19.094  1.00  0.00
TER   
ATOM   3921  O   WAT   492      33.125  23.060 -22.742  1.00  0.00
ATOM   3922  H1  WAT   492      33.232  23.961 -22.435  1.00  0.00
ATOM   3923  H2  WAT   492      32.214  23.012 -23.032  1.00  0.00
TER   
ATOM   3924  O   WAT   493      30.773  24.982 -17.496  1.00  0.00
ATOM   3925  H1  WAT   493      31.454  25.246 -16.878  1.00  0.00
ATOM   3926  H2  WAT   493      30.458  24.142 -17.162  1.00  0.00
TER   
ATOM   3927  O   WAT   494      34.966  26.029 -18.409  1.00  0.00
ATOM   3928  H1  WAT   494      35.473  26.527 -17.769  1.00  0.00
ATOM   3929  H2  WAT   494      35.497  25.252 -18.585  1.00  0.00
TER   
ATOM   3930  O   WAT   495      33.249  20.669 -14.143  1.00  0.00
ATOM   3931  H1  WAT   495      33.251  21.186 -14.948  1.00  0.00
ATOM   3932  H2  WAT   495      32.420  20.192 -14.166  1.00  0.00
TER   
ATOM   3933  O   WAT   496      39.636  30.781 -22.644  1.00  0.00
ATOM   3934  H1  WAT   496      39.018  31.246 -23.207  1.00  0.00
ATOM   3935  H2  WAT   496      40.149  31.473 -22.227  1.00  0.00
TER   
ATOM   3936  O   WAT   497      34.500  30.308 -15.965  1.00  0.00
ATOM   3937  H1  WAT   497      34.166  30.935 -15.323  1.00  0.00
ATOM   3938  H2  WAT   497      34.676  30.835 -16.745  1.00  0.00
TER   
ATOM   3939  O   WAT   498      32.931  22.380 -16.136  1.00  0.00
ATOM   3940  H1  WAT   498      33.272  23.224 -16.430  1.00  0.00
ATOM   3941  H2  WAT   498      31.992  22.528 -16.019  1.00  0.00
TER   
ATOM   3942  O   WAT   499      33.711  32.276 -14.150  1.00  0.00
ATOM   3943  H1  WAT   499      34.329  32.952 -14.432  1.00  0.00
ATOM   3944  H2  WAT   499      32.851  32.685 -14.242  1.00  0.00
TER   
ATOM   3945  O   WAT   500      29.005  31.466 -25.270  1.00  0.00
ATOM   3946  H1  WAT   500      28.627  31.955 -26.001  1.00  0.00
ATOM   3947  H2  WAT   500      29.262  32.139 -24.639  1.00  0.00
TER   
ATOM   3948  O   WAT   501      36.614  19.868 -19.811  1.00  0.00
ATOM   3949  H1  WAT   501      36.921  19.313 -20.528  1.00  0.00
ATOM   3950  H2  WAT   501      35.684  20.002 -19.994  1.00  0.00
TER   
ATOM   3951  O   WAT   502      39.002  27.933 -23.075  1.00  0.00
ATOM   3952  H1  WAT   502      38.075  27.867 -22.846  1.00  0.00
ATOM   3953  H2  WAT   502      39.154  28.871 -23.190  1.00  0.00
TER   
ATOM   3954  O   WAT   503      38.989  24.205 -26.078  1.00  0.00
ATOM   3955  H1  WAT   503      38.049  24.366 -25.993  1.00  0.00
ATOM   3956  H2  WAT   503      39.307  24.923 -26.625  1.00  0.00
TER   
ATOM   3957  O   WAT   504      34.607  28.459 -20.293  1.00  0.00
ATOM   3958  H1  WAT   504      34.203  27.747 -20.789  1.00  0.00
ATOM   3959  H2  WAT   504      34.694  28.115 -19.404  1.00  0.00
TER   
ATOM   3960  O   WAT   505      35.075  32.146 -18.129  1.00  0.00
ATOM   3961  H1  WAT   505      34.778  31.541 -18.808  1.00  0.00
ATOM   3962  H2  WAT   505      36.025  32.184 -18.240  1.00  0.00
TER   
ATOM   3963  O   WAT   506      33.320  25.234 -16.513  1.00  0.00
ATOM   3964  H1  WAT   506      33.872  25.343 -17.288  1.00  0.00
ATOM   3965  H2  WAT   506      33.835  25.607 -15.798  1.00  0.00
TER   
ATOM   3966  O   WAT   507      34.167  31.884 -11.478  1.00  0.00
ATOM   3967  H1  WAT   507      33.270  32.108 -11.231  1.00  0.00
ATOM   3968  H2  WAT   507      34.193  32.008 -12.427  1.00  0.00
TER   
ATOM   3969  O   WAT   508      32.994  28.756 -12.903  1.00  0.00
ATOM   3970  H1  WAT   508      32.855  29.628 -12.534  1.00  0.00
ATOM   3971  H2  WAT   508      32.113  28.413 -13.048  1.00  0.00
TER   
ATOM   3972  O   WAT   509      39.317  33.673 -21.596  1.00  0.00
ATOM   3973  H1  WAT   509      39.757  34.416 -22.011  1.00  0.00
ATOM   3974  H2  WAT   509      39.256  33.916 -20.672  1.00  0.00
TER   
ATOM   3975  O   WAT   510      31.308  27.354 -22.793  1.00  0.00
ATOM   3976  H1  WAT   510      31.188  28.080 -23.404  1.00  0.00
ATOM   3977  H2  WAT   510      30.998  26.584 -23.270  1.00  0.00
TER   
ATOM   3978  O   WAT   511      28.946  30.525 -16.986  1.00  0.00
ATOM   3979  H1  WAT   511      29.024  30.660 -17.930  1.00  0.00
ATOM   3980  H2  WAT   511      29.560  29.817 -16.793  1.00  0.00
TER   
ATOM   3981  O   WAT   512      30.191  32.225 -20.575  1.00  0.00
ATOM   3982  H1  WAT   512      29.784  32.367 -21.430  1.00  0.00
ATOM   3983  H2  WAT   512      31.082  31.941 -20.778  1.00  0.00
TER   
ATOM   3984  O   WAT   513      29.002  31.567 -14.446  1.00  0.00
ATOM   3985  H1  WAT   513      29.165  31.097 -15.264  1.00  0.00
ATOM   3986  H2  WAT   513      29.468  31.059 -13.781  1.00  0.00
TER   
ATOM   3987  O   WAT   514      33.774  20.697 -19.410  1.00  0.00
ATOM   3988  H1  WAT   514      33.331  21.478 -19.742  1.00  0.00
ATOM   3989  H2  WAT   514      34.333  21.020 -18.703  1.00  0.00
TER   
ATOM   3990  O   WAT   515      38.061  23.564 -13.807  1.00  0.00
ATOM   3991  H1  WAT   515      37.599  23.773 -12.995  1.00  0.00
ATOM   3992  H2  WAT   515      37.659  22.750 -14.110  1.00  0.00
TER   
ATOM   3993  O   WAT   516      36.890  20.318 -24.530  1.00  0.00
ATOM   3994  H1  WAT   516      36.265  20.314 -23.804  1.00  0.00
ATOM   3995  H2  WAT   516      36.803  19.452 -24.926  1.00  0.00
TER   
ATOM   3996  O   WAT   517      35.812  21.242 -17.551  1.00  0.00
ATOM   3997  H1  WAT   517      36.109  22.148 -17.632  1.00  0.00
ATOM   3998  H2  WAT   517      36.360  20.754 -18.165  1.00  0.00
TER   
ATOM   3999  O   WAT   518      33.566  25.821 -21.682  1.00  0.00
ATOM   4000  H1  WAT   518      33.340  25.604 -20.777  1.00  0.00
ATOM   4001  H2  WAT   518      32.785  26.254 -22.027  1.00  0.00
TER   
ATOM   4002  O   WAT   519      36.005  26.719 -11.016  1.00  0.00
ATOM   4003  H1  WAT   519      35.910  25.779 -11.166  1.00  0.00
ATOM   4004  H2  WAT   519      36.849  26.941 -11.411  1.00  0.00
TER   
ATOM   4005  O   WAT   520      39.402  24.463 -21.053  1.00  0.00
ATOM   4006  H1  WAT   520      39.795  24.781 -21.866  1.00  0.00
ATOM   4007  H2  WAT   520      39.764  23.585 -20.938  1.00  0.00
TER   
ATOM   4008  O   WAT   521      31.137  23.131 -12.863  1.00  0.00
ATOM   4009  H1  WAT   521      30.743  23.978 -12.655  1.00  0.00
ATOM   4010  H2  WAT   521      30.448  22.493 -12.672  1.00  0.00
TER   
ATOM   4011  O   WAT   522      37.711  23.214  -9.793  1.00  0.00
ATOM   4012  H1  WAT   522      37.021  23.021  -9.158  1.00  0.00
ATOM   4013  H2  WAT   522      38.454  23.498  -9.261  1.00  0.00
TER   
ATOM   4014  O   WAT   523      28.438  21.054 -18.830  1.00  0.00
ATOM   4015  H1  WAT   523      28.150  21.624 -18.117  1.00  0.00
ATOM   4016  H2  WAT   523      29.183  20.574 -18.467  1.00  0.00
TER   
ATOM   4017  O   WAT   524      28.625  24.996 -27.619  1.00  0.00
ATOM   4018  H1  WAT   524      28.543  25.939 -27.478  1.00  0.00
ATOM   4019  H2  WAT   524      28.274  24.853 -28.498  1.00  0.00
TER   
ATOM   4020  O   WAT   525      39.987  27.054 -16.958  1.00  0.00
ATOM   4021  H1  WAT   525      39.255  27.563 -16.609  1.00  0.00
ATOM   4022  H2  WAT   525      39.590  26.237 -17.259  1.00  0.00
TER   
ATOM   4023  O   WAT   526      36.425  23.729 -18.552  1.00  0.00
ATOM   4024  H1  WAT   526      36.429  23.288 -19.402  1.00  0.00
ATOM   4025  H2  WAT   526      37.320  24.051 -18.445  1.00  0.00
TER   
ATOM   4026  O   WAT   527      32.275  23.612 -19.593  1.00  0.00
ATOM   4027  H1  WAT   527      31.935  24.090 -18.836  1.00  0.00
ATOM   4028  H2  WAT   527      31.513  23.159 -19.953  1.00  0.00
TER   
ATOM   4029  O   WAT   528      36.487  24.731 -25.562  1.00  0.00
ATOM   4030  H1  WAT   528      36.608  24.689 -24.613  1.00  0.00
ATOM   4031  H2  WAT   528      36.102  25.593 -25.717  1.00  0.00
TER   
ATOM   4032  O   WAT   529      35.499  27.041 -26.163  1.00  0.00
ATOM   4033  H1  WAT   529      34.931  26.593 -26.790  1.00  0.00
ATOM   4034  H2  WAT   529      36.208  27.400 -26.697  1.00  0.00
TER   
ATOM   4035  O   WAT   530      30.576  30.942 -12.287  1.00  0.00
ATOM   4036  H1  WAT   530      30.192  30.301 -11.688  1.00  0.00
ATOM   4037  H2  WAT   530      30.887  31.646 -11.717  1.00  0.00
TER   
ATOM   4038  O   WAT   531      36.726  27.790 -16.806  1.00  0.00
ATOM   4039  H1  WAT   531      37.093  27.315 -16.060  1.00  0.00
ATOM   4040  H2  WAT   531      36.536  28.664 -16.465  1.00  0.00
TER   
ATOM   4041  O   WAT   532      29.590  22.534 -20.676  1.00  0.00
ATOM   4042  H1  WAT   532      29.305  22.170 -19.839  1.00  0.00
ATOM   4043  H2  WAT   532      29.528  21.802 -21.290  1.00  0.00
TER   
ATOM   4044  O   WAT   533      34.516  26.830 -14.487  1.00  0.00
ATOM   4045  H1  WAT   533      34.212  27.710 -14.262  1.00  0.00
ATOM   4046  H2  WAT   533      35.470  26.890 -14.452  1.00  0.00
TER   
ATOM   4047  O   WAT   534      33.044  31.037 -23.891  1.00  0.00
ATOM   4048  H1  WAT   534      32.270  30.496 -24.051  1.00  0.00
ATOM   4049  H2  WAT   534      33.773  30.517 -24.229  1.00  0.00
TER   
ATOM   4050  O   WAT   535      39.264  21.427 -23.955  1.00  0.00
ATOM   4051  H1  WAT   535      38.450  20.928 -24.031  1.00  0.00
ATOM   4052  H2  WAT   535      39.070  22.267 -24.371  1.00  0.00
TER   
ATOM   4053  O   WAT   536      39.185  30.104 -12.211  1.00  0.00
ATOM   4054  H1  WAT   536      39.118  29.184 -12.465  1.00  0.00
ATOM   4055  H2  WAT   536      38.555  30.202 -11.497  1.00  0.00
TER   
ATOM   4056  O   WAT   537      33.088  30.705 -20.253  1.00  0.00
ATOM   4057  H1  WAT   537      33.606  29.901 -20.307  1.00  0.00
ATOM   4058  H2  WAT   537      32.636  30.643 -19.411  1.00  0.00
TER   
ATOM   4059  O   WAT   538      37.975  31.971 -24.980  1.00  0.00
ATOM   4060  H1  WAT   538      38.316  32.715 -25.476  1.00  0.00
ATOM   4061  H2  WAT   538      37.146  32.284 -24.618  1.00  0.00
TER   
ATOM   4062  O   WAT   539      30.572  27.671 -13.340  1.00  0.00
ATOM   4063  H1  WAT   539      30.214  28.336 -12.753  1.00  0.00
ATOM   4064  H2  WAT   539      30.278  26.839 -12.969  1.00  0.00
TER   
ATOM   4065  O   WAT   540      33.773  28.129 -10.456  1.00  0.00
ATOM   4066  H1  WAT   540      33.474  28.275 -11.353  1.00  0.00
ATOM   4067  H2  WAT   540      34.545  27.570 -10.549  1.00  0.00
TER   
ATOM   4068  O   WAT   541      39.116  32.926 -12.461  1.00  0.00
ATOM   4069  H1  WAT   541      39.131  31.994 -12.679  1.00  0.00
ATOM   4070  H2  WAT   541      38.409  33.012 -11.822  1.00  0.00
TER   
ATOM   4071  O   WAT   542      36.944  32.053 -22.208  1.00  0.00
ATOM   4072  H1  WAT   542      37.631  32.600 -21.828  1.00  0.00
ATOM   4073  H2  WAT   542      36.157  32.597 -22.174  1.00  0.00
TER   
ATOM   4074  O   WAT   543      29.083  27.670 -26.717  1.00  0.00
ATOM   4075  H1  WAT   543      29.952  27.952 -26.433  1.00  0.00
ATOM   4076  H2  WAT   543      28.592  28.483 -26.832  1.00  0.00
TER   
ATOM   4077  O   WAT   544      36.246  29.057 -22.596  1.00  0.00
ATOM   4078  H1  WAT   544      36.703  29.868 -22.370  1.00  0.00
ATOM   4079  H2  WAT   544      35.895  28.740 -21.764  1.00  0.00
TER   
ATOM   4080  O   WAT   545      38.550  34.568 -15.367  1.00  0.00
ATOM   4081  H1  WAT   545      39.194  34.774 -14.689  1.00  0.00
ATOM   4082  H2  WAT   545      38.913  33.807 -15.820  1.00  0.00
TER   
ATOM   4083  O   WAT   546      32.148  19.401 -22.124  1.00  0.00
ATOM   4084  H1  WAT   546      32.019  19.393 -21.175  1.00  0.00
ATOM   4085  H2  WAT   546      31.324  19.739 -22.475  1.00  0.00
TER   
ATOM   4086  O   WAT   547      29.147  21.160 -12.663  1.00  0.00
ATOM   4087  H1  WAT   547      28.433  21.360 -12.058  1.00  0.00
ATOM   4088  H2  WAT   547      29.567  20.384 -12.292  1.00  0.00
TER   
ATOM   4089  O   WAT   548      37.426  33.420 -10.277  1.00  0.00
ATOM   4090  H1  WAT   548      37.105  32.701  -9.732  1.00  0.00
ATOM   4091  H2  WAT   548      36.751  34.095 -10.203  1.00  0.00
TER   
ATOM   4092  O   WAT   549      31.068  29.487 -24.589  1.00  0.00
ATOM   4093  H1  WAT   549      30.460  30.227 -24.579  1.00  0.00
ATOM   4094  H2  WAT   549      31.543  29.577 -25.415  1.00  0.00
TER   
ATOM   4095  O   WAT   550      38.453  34.329 -26.671  1.00  0.00
ATOM   4096  H1  WAT   550      38.554  34.125 -27.601  1.00  0.00
ATOM   4097  H2  WAT   550      37.553  34.074 -26.466  1.00  0.00
TER   
ATOM   4098  O   WAT   551      35.976  24.887 -22.688  1.00  0.00
ATOM   4099  H1  WAT   551      35.267  25.355 -22.247  1.00  0.00
ATOM   4100  H2  WAT   551      36.260  24.229 -22.054  1.00  0.00
TER   
ATOM   4101  O   WAT   552      37.601  26.306 -14.689  1.00  0.00
ATOM   4102  H1  WAT   552      38.100  26.781 -14.024  1.00  0.00
ATOM   4103  H2  WAT   552      37.743  25.383 -14.482  1.00  0.00
TER   
ATOM   4104  O   WAT   553      34.179  23.195 -25.313  1.00  0.00
ATOM   4105  H1  WAT   553      35.028  23.632 -25.379  1.00  0.00
ATOM   4106  H2  WAT   553      33.812  23.507 -24.486  1.00  0.00
TER   
ATOM   4107  O   WAT   554      33.078  29.448 -26.840  1.00  0.00
ATOM   4108  H1  WAT   554      33.844  29.336 -26.277  1.00  0.00
ATOM   4109  H2  WAT   554      33.156  28.752 -27.492  1.00  0.00
TER   
ATOM   4110  O   WAT   555      31.773  26.881 -26.156  1.00  0.00
ATOM   4111  H1  WAT   555      31.853  25.934 -26.045  1.00  0.00
ATOM   4112  H2  WAT   555      32.665  27.212 -26.050  1.00  0.00
TER   
ATOM   4113  O   WAT   556      29.459  33.098 -23.179  1.00  0.00
ATOM   4114  H1  WAT   556      28.533  33.340 -23.188  1.00  0.00
ATOM   4115  H2  WAT   556      29.925  33.925 -23.300  1.00  0.00
TER   
ATOM   4116  O   WAT   557      29.300  28.702 -10.921  1.00  0.00
ATOM   4117  H1  WAT   557      29.804  28.123 -10.349  1.00  0.00
ATOM   4118  H2  WAT   557      28.561  28.986 -10.383  1.00  0.00
TER   
ATOM   4119  O   WAT   558      36.202  31.424 -27.366  1.00  0.00
ATOM   4120  H1  WAT   558      36.097  30.809 -26.640  1.00  0.00
ATOM   4121  H2  WAT   558      36.035  30.900 -28.150  1.00  0.00
TER   
ATOM   4122  O   WAT   559      36.354  30.109 -11.387  1.00  0.00
ATOM   4123  H1  WAT   559      35.588  30.678 -11.472  1.00  0.00
ATOM   4124  H2  WAT   559      36.535  29.817 -12.280  1.00  0.00
TER   
ATOM   4125  O   WAT   560      39.443  30.486 -26.762  1.00  0.00
ATOM   4126  H1  WAT   560      38.894  30.933 -26.118  1.00  0.00
ATOM   4127  H2  WAT   560      40.064  29.981 -26.238  1.00  0.00
TER   
ATOM   4128  O   WAT   561      31.332  26.845 -10.026  1.00  0.00
ATOM   4129  H1  WAT   561      31.373  26.547  -9.117  1.00  0.00
ATOM   4130  H2  WAT   561      32.187  27.246 -10.185  1.00  0.00
TER   
ATOM   4131  O   WAT   562      35.110  29.445 -24.865  1.00  0.00
ATOM   4132  H1  WAT   562      35.532  29.279 -24.022  1.00  0.00
ATOM   4133  H2  WAT   562      35.235  28.635 -25.360  1.00  0.00
TER   
ATOM   4134  O   WAT   563      33.273  25.425 -12.058  1.00  0.00
ATOM   4135  H1  WAT   563      32.742  24.934 -12.686  1.00  0.00
ATOM   4136  H2  WAT   563      33.942  25.853 -12.593  1.00  0.00
TER   
ATOM   4137  O   WAT   564      37.623  28.469 -27.618  1.00  0.00
ATOM   4138  H1  WAT   564      38.143  27.754 -27.984  1.00  0.00
ATOM   4139  H2  WAT   564      38.270  29.107 -27.318  1.00  0.00
TER   
ATOM   4140  O   WAT   565      33.760  22.391 -11.979  1.00  0.00
ATOM   4141  H1  WAT   565      33.666  21.773 -12.704  1.00  0.00
ATOM   4142  H2  WAT   565      33.180  23.117 -12.206  1.00  0.00
TER   
ATOM   4143  O   WAT   566      36.526  20.948 -14.946  1.00  0.00
ATOM   4144  H1  WAT   566      36.078  20.970 -15.791  1.00  0.00
ATOM   4145  H2  WAT   566      35.893  20.550 -14.349  1.00  0.00
TER   
ATOM   4146  O   WAT   567      36.932  29.844 -14.325  1.00  0.00
ATOM   4147  H1  WAT   567      37.351  30.687 -14.497  1.00  0.00
ATOM   4148  H2  WAT   567      36.013  29.981 -14.554  1.00  0.00
TER   
ATOM   4149  O   WAT   568      39.269  27.575 -12.941  1.00  0.00
ATOM   4150  H1  WAT   568      39.388  26.979 -12.201  1.00  0.00
ATOM   4151  H2  WAT   568      40.128  27.612 -13.361  1.00  0.00
TER   
ATOM   4152  O   WAT   569      34.006  25.518 -27.920  1.00  0.00
ATOM   4153  H1  WAT   569      33.805  24.655 -27.558  1.00  0.00
ATOM   4154  H2  WAT   569      33.835  25.432 -28.857  1.00  0.00
TER   
ATOM   4155  O   WAT   570      36.035  24.117 -11.683  1.00  0.00
ATOM   4156  H1  WAT   570      36.625  23.809 -10.995  1.00  0.00
ATOM   4157  H2  WAT   570      35.217  23.645 -11.527  1.00  0.00
TER   
ATOM   4158  O   WAT   571      32.804  22.618 -27.932  1.00  0.00
ATOM   4159  H1  WAT   571      33.107  22.625 -28.840  1.00  0.00
ATOM   4160  H2  WAT   571      33.544  22.268 -27.435  1.00  0.00
TER   
ATOM   4161  O   WAT   572      36.023  21.562 -26.946  1.00  0.00
ATOM   4162  H1  WAT   572      35.675  20.884 -27.526  1.00  0.00
ATOM   4163  H2  WAT   572      36.224  21.101 -26.132  1.00  0.00
TER   
ATOM   4164  O   WAT   573      31.827  31.922 -27.099  1.00  0.00
ATOM   4165  H1  WAT   573      32.265  32.465 -26.443  1.00  0.00
ATOM   4166  H2  WAT   573      32.312  31.097 -27.089  1.00  0.00
TER   
ATOM   4167  O   WAT   574      29.042  34.711 -19.647  1.00  0.00
ATOM   4168  H1  WAT   574      29.372  33.843 -19.879  1.00  0.00
ATOM   4169  H2  WAT   574      29.471  34.917 -18.816  1.00  0.00
TER   
ATOM   4170  O   WAT   575      33.638  33.042 -21.987  1.00  0.00
ATOM   4171  H1  WAT   575      33.338  32.919 -21.086  1.00  0.00
ATOM   4172  H2  WAT   575      33.532  32.183 -22.395  1.00  0.00
TER   
ATOM   4173  O   WAT   576      29.363  28.090 -20.550  1.00  0.00
ATOM   4174  H1  WAT   576      28.708  27.822 -21.194  1.00  0.00
ATOM   4175  H2  WAT   576      30.201  27.981 -21.000  1.00  0.00
TER   
ATOM   4176  O   WAT   577      30.401  28.476 -16.009  1.00  0.00
ATOM   4177  H1  WAT   577      30.768  28.388 -15.130  1.00  0.00
ATOM   4178  H2  WAT   577      29.832  27.712 -16.109  1.00  0.00
TER   
ATOM   4179  O   WAT   578      29.952  25.387 -12.104  1.00  0.00
ATOM   4180  H1  WAT   578      29.058  25.353 -11.764  1.00  0.00
ATOM   4181  H2  WAT   578      30.492  25.585 -11.338  1.00  0.00
TER   
ATOM   4182  O   WAT   579      28.577  25.300 -24.607  1.00  0.00
ATOM   4183  H1  WAT   579      27.674  25.563 -24.782  1.00  0.00
ATOM   4184  H2  WAT   579      29.061  25.571 -25.387  1.00  0.00
TER   
ATOM   4185  O   WAT   580      31.120  24.357 -26.698  1.00  0.00
ATOM   4186  H1  WAT   580      31.829  23.935 -27.183  1.00  0.00
ATOM   4187  H2  WAT   580      30.404  24.424 -27.329  1.00  0.00
TER   
ATOM   4188  O   WAT   581      30.767  20.411 -27.658  1.00  0.00
ATOM   4189  H1  WAT   581      31.490  20.952 -27.339  1.00  0.00
ATOM   4190  H2  WAT   581      31.040  20.137 -28.533  1.00  0.00
TER   
ATOM   4191  O   WAT   582      30.456  19.661 -17.755  1.00  0.00
ATOM   4192  H1  WAT   582      31.104  19.111 -18.196  1.00  0.00
ATOM   4193  H2  WAT   582      30.877  19.916 -16.934  1.00  0.00
TER   
ATOM   4194  O   WAT   583      30.210  19.817 -15.013  1.00  0.00
ATOM   4195  H1  WAT   583      29.861  20.273 -14.247  1.00  0.00
ATOM   4196  H2  WAT   583      29.878  18.923 -14.931  1.00  0.00
TER   
ATOM   4197  O   WAT   584      31.816  32.989 -10.847  1.00  0.00
ATOM   4198  H1  WAT   584      31.773  32.618  -9.966  1.00  0.00
ATOM   4199  H2  WAT   584      31.947  33.927 -10.707  1.00  0.00
TER   
ATOM   4200  O   WAT   585      35.517  34.545 -15.246  1.00  0.00
ATOM   4201  H1  WAT   585      35.276  34.812 -16.133  1.00  0.00
ATOM   4202  H2  WAT   585      36.457  34.716 -15.191  1.00  0.00
TER   
ATOM   4203  O   WAT   586      37.722  21.008 -11.491  1.00  0.00
ATOM   4204  H1  WAT   586      37.661  21.600 -10.741  1.00  0.00
ATOM   4205  H2  WAT   586      38.662  20.901 -11.636  1.00  0.00
TER   
ATOM   4206  O   WAT   587      30.882  19.345 -11.738  1.00  0.00
ATOM   4207  H1  WAT   587      31.430  19.163 -12.501  1.00  0.00
ATOM   4208  H2  WAT   587      30.947  18.554 -11.202  1.00  0.00
TER   
ATOM   4209  O   WAT   588      31.286  33.301 -14.777  1.00  0.00
ATOM   4210  H1  WAT   588      30.560  32.682 -14.844  1.00  0.00
ATOM   4211  H2  WAT   588      31.347  33.695 -15.647  1.00  0.00
TER   
ATOM   4212  O   WAT   589      38.848  20.145 -16.585  1.00  0.00
ATOM   4213  H1  WAT   589      38.065  20.620 -16.306  1.00  0.00
ATOM   4214  H2  WAT   589      38.554  19.241 -16.694  1.00  0.00
TER   
ATOM   4215  O   WAT   590      30.192  20.450 -24.064  1.00  0.00
ATOM   4216  H1  WAT   590      30.950  20.563 -24.638  1.00  0.00
ATOM   4217  H2  WAT   590      29.730  21.287 -24.110  1.00  0.00
TER   
ATOM   4218  O   WAT   591      36.733  22.564 -21.074  1.00  0.00
ATOM   4219  H1  WAT   591      35.921  22.190 -21.414  1.00  0.00
ATOM   4220  H2  WAT   591      37.237  21.809 -20.772  1.00  0.00
TER   
ATOM   4221  O   WAT   592      32.564  20.977 -25.524  1.00  0.00
ATOM   4222  H1  WAT   592      33.094  20.190 -25.653  1.00  0.00
ATOM   4223  H2  WAT   592      33.197  21.656 -25.290  1.00  0.00
TER   
ATOM   4224  O   WAT   593      34.758  20.714 -22.469  1.00  0.00
ATOM   4225  H1  WAT   593      34.128  20.013 -22.302  1.00  0.00
ATOM   4226  H2  WAT   593      34.219  21.475 -22.686  1.00  0.00
TER   
ATOM   4227  O   WAT   594      34.884  19.992 -10.034  1.00  0.00
ATOM   4228  H1  WAT   594      34.602  20.496 -10.798  1.00  0.00
ATOM   4229  H2  WAT   594      35.266  19.195 -10.400  1.00  0.00
TER   
ATOM   4230  O   WAT   595      32.936  33.377 -25.243  1.00  0.00
ATOM   4231  H1  WAT   595      32.307  33.845 -24.694  1.00  0.00
ATOM   4232  H2  WAT   595      33.051  32.531 -24.808  1.00  0.00
TER   
ATOM   4233  O   WAT   596      38.523  29.205 -37.212  1.00  0.00
ATOM   4234  H1  WAT   596      37.747  28.725 -36.922  1.00  0.00
ATOM   4235  H2  WAT   596      39.174  28.526 -37.386  1.00  0.00
TER   
ATOM   4236  O   WAT   597      32.540  29.517 -36.334  1.00  0.00
ATOM   4237  H1  WAT   597      31.708  29.262 -35.934  1.00  0.00
ATOM   4238  H2  WAT   597      33.148  29.588 -35.598  1.00  0.00
TER   
ATOM   4239  O   WAT   598      32.520  33.551 -36.138  1.00  0.00
ATOM   4240  H1  WAT   598      32.822  32.661 -36.317  1.00  0.00
ATOM   4241  H2  WAT   598      33.264  34.108 -36.366  1.00  0.00
TER   
ATOM   4242  O   WAT   599      28.912  27.078 -36.666  1.00  0.00
ATOM   4243  H1  WAT   599      29.484  26.310 -36.665  1.00  0.00
ATOM   4244  H2  WAT   599      28.912  27.377 -37.575  1.00  0.00
TER   
ATOM   4245  O   WAT   600      37.964  31.881 -37.205  1.00  0.00
ATOM   4246  H1  WAT   600      37.895  30.940 -37.366  1.00  0.00
ATOM   4247  H2  WAT   600      38.726  31.971 -36.632  1.00  0.00
TER   
ATOM   4248  O   WAT   601      30.155  22.486 -34.879  1.00  0.00
ATOM   4249  H1  WAT   601      29.975  21.589 -34.599  1.00  0.00
ATOM   4250  H2  WAT   601      29.753  23.033 -34.204  1.00  0.00
TER   
ATOM   4251  O   WAT   602      38.994  24.688 -36.978  1.00  0.00
ATOM   4252  H1  WAT   602      39.371  23.815 -37.090  1.00  0.00
ATOM   4253  H2  WAT   602      38.896  25.024 -37.869  1.00  0.00
TER   
ATOM   4254  O   WAT   603      30.773  24.982 -36.271  1.00  0.00
ATOM   4255  H1  WAT   603      31.454  25.246 -35.652  1.00  0.00
ATOM   4256  H2  WAT   603      30.458  24.142 -35.937  1.00  0.00
TER   
ATOM   4257  O   WAT   604      34.966  26.029 -37.183  1.00  0.00
ATOM   4258  H1  WAT   604      35.473  26.527 -36.543  1.00  0.00
ATOM   4259  H2  WAT   604      35.497  25.252 -37.359  1.00  0.00
TER   
ATOM   4260  O   WAT   605      33.249  20.669 -32.917  1.00  0.00
ATOM   4261  H1  WAT   605      33.251  21.186 -33.722  1.00  0.00
ATOM   4262  H2  WAT   605      32.420  20.192 -32.940  1.00  0.00
TER   
ATOM   4263  O   WAT   606      34.500  30.308 -34.740  1.00  0.00
ATOM   4264  H1  WAT   606      34.166  30.935 -34.098  1.00  0.00
ATOM   4265  H2  WAT   606      34.676  30.835 -35.520  1.00  0.00
TER   
ATOM   4266  O   WAT   607      32.931  22.380 -34.910  1.00  0.00
ATOM   4267  H1  WAT   607      33.272  23.224 -35.205  1.00  0.00
ATOM   4268  H2  WAT   607      31.992  22.528 -34.793  1.00  0.00
TER   
ATOM   4269  O   WAT   608      33.711  32.276 -32.925  1.00  0.00
ATOM   4270  H1  WAT   608      34.329  32.952 -33.206  1.00  0.00
ATOM   4271  H2  WAT   608      32.851  32.685 -33.016  1.00  0.00
TER   
ATOM   4272  O   WAT   609      35.075  32.146 -36.904  1.00  0.00
ATOM   4273  H1  WAT   609      34.778  31.541 -37.583  1.00  0.00
ATOM   4274  H2  WAT   609      36.025  32.184 -37.015  1.00  0.00
TER   
ATOM   4275  O   WAT   610      33.320  25.234 -35.288  1.00  0.00
ATOM   4276  H1  WAT   610      33.872  25.343 -36.062  1.00  0.00
ATOM   4277  H2  WAT   610      33.835  25.607 -34.572  1.00  0.00
TER   
ATOM   4278  O   WAT   611      34.167  31.884 -30.253  1.00  0.00
ATOM   4279  H1  WAT   611      33.270  32.108 -30.006  1.00  0.00
ATOM   4280  H2  WAT   611      34.193  32.008 -31.202  1.00  0.00
TER   
ATOM   4281  O   WAT   612      32.994  28.756 -31.677  1.00  0.00
ATOM   4282  H1  WAT   612      32.855  29.628 -31.308  1.00  0.00
ATOM   4283  H2  WAT   612      32.113  28.413 -31.822  1.00  0.00
TER   
ATOM   4284  O   WAT   613      28.946  30.525 -35.760  1.00  0.00
ATOM   4285  H1  WAT   613      29.024  30.660 -36.704  1.00  0.00
ATOM   4286  H2  WAT   613      29.560  29.817 -35.567  1.00  0.00
TER   
ATOM   4287  O   WAT   614      29.002  31.567 -33.221  1.00  0.00
ATOM   4288  H1  WAT   614      29.165  31.097 -34.039  1.00  0.00
ATOM   4289  H2  WAT   614      29.468  31.059 -32.556  1.00  0.00
TER   
ATOM   4290  O   WAT   615      33.774  20.697 -38.185  1.00  0.00
ATOM   4291  H1  WAT   615      33.331  21.478 -38.516  1.00  0.00
ATOM   4292  H2  WAT   615      34.333  21.020 -37.477  1.00  0.00
TER   
ATOM   4293  O   WAT   616      38.061  23.564 -32.581  1.00  0.00
ATOM   4294  H1  WAT   616      37.599  23.773 -31.769  1.00  0.00
ATOM   4295  H2  WAT   616      37.659  22.750 -32.884  1.00  0.00
TER   
ATOM   4296  O   WAT   617      35.812  21.242 -36.326  1.00  0.00
ATOM   4297  H1  WAT   617      36.109  22.148 -36.406  1.00  0.00
ATOM   4298  H2  WAT   617      36.360  20.754 -36.940  1.00  0.00
TER   
ATOM   4299  O   WAT   618      36.005  26.719 -29.790  1.00  0.00
ATOM   4300  H1  WAT   618      35.910  25.779 -29.940  1.00  0.00
ATOM   4301  H2  WAT   618      36.849  26.941 -30.186  1.00  0.00
TER   
ATOM   4302  O   WAT   619      31.137  23.131 -31.637  1.00  0.00
ATOM   4303  H1  WAT   619      30.743  23.978 -31.430  1.00  0.00
ATOM   4304  H2  WAT   619      30.448  22.493 -31.446  1.00  0.00
TER   
ATOM   4305  O   WAT   620      37.711  23.214 -28.567  1.00  0.00
ATOM   4306  H1  WAT   620      37.021  23.021 -27.933  1.00  0.00
ATOM   4307  H2  WAT   620      38.454  23.498 -28.035  1.00  0.00
TER   
ATOM   4308  O   WAT   621      28.438  21.054 -37.604  1.00  0.00
ATOM   4309  H1  WAT   621      28.150  21.624 -36.891  1.00  0.00
ATOM   4310  H2  WAT   621      29.183  20.574 -37.241  1.00  0.00
TER   
ATOM   4311  O   WAT   622      39.987  27.054 -35.732  1.00  0.00
ATOM   4312  H1  WAT   622      39.255  27.563 -35.383  1.00  0.00
ATOM   4313  H2  WAT   622      39.590  26.237 -36.033  1.00  0.00
TER   
ATOM   4314  O   WAT   623      36.425  23.729 -37.327  1.00  0.00
ATOM   4315  H1  WAT   623      36.429  23.288 -38.176  1.00  0.00
ATOM   4316  H2  WAT   623      37.320  24.051 -37.219  1.00  0.00
TER   
ATOM   4317  O   WAT   624      30.576  30.942 -31.061  1.00  0.00
ATOM   4318  H1  WAT   624      30.192  30.301 -30.463  1.00  0.00
ATOM   4319  H2  WAT   624      30.887  31.646 -30.492  1.00  0.00
TER   
ATOM   4320  O   WAT   625      36.726  27.790 -35.580  1.00  0.00
ATOM   4321  H1  WAT   625      37.093  27.315 -34.834  1.00  0.00
ATOM   4322  H2  WAT   625      36.536  28.664 -35.239  1.00  0.00
TER   
ATOM   4323  O   WAT   626      34.516  26.830 -33.262  1.00  0.00
ATOM   4324  H1  WAT   626      34.212  27.710 -33.037  1.00  0.00
ATOM   4325  H2  WAT   626      35.470  26.890 -33.226  1.00  0.00
TER   
ATOM   4326  O   WAT   627      39.185  30.104 -30.985  1.00  0.00
ATOM   4327  H1  WAT   627      39.118  29.184 -31.240  1.00  0.00
ATOM   4328  H2  WAT   627      38.555  30.202 -30.271  1.00  0.00
TER   
ATOM   4329  O   WAT   628      30.572  27.671 -32.115  1.00  0.00
ATOM   4330  H1  WAT   628      30.214  28.336 -31.527  1.00  0.00
ATOM   4331  H2  WAT   628      30.278  26.839 -31.743  1.00  0.00
TER   
ATOM   4332  O   WAT   629      33.773  28.129 -29.231  1.00  0.00
ATOM   4333  H1  WAT   629      33.474  28.275 -30.128  1.00  0.00
ATOM   4334  H2  WAT   629      34.545  27.570 -29.323  1.00  0.00
TER   
ATOM   4335  O   WAT   630      39.116  32.926 -31.235  1.00  0.00
ATOM   4336  H1  WAT   630      39.131  31.994 -31.453  1.00  0.00
ATOM   4337  H2  WAT   630      38.409  33.012 -30.596  1.00  0.00
TER   
ATOM   4338  O   WAT   631      38.550  34.568 -34.141  1.00  0.00
ATOM   4339  H1  WAT   631      39.194  34.774 -33.464  1.00  0.00
ATOM   4340  H2  WAT   631      38.913  33.807 -34.594  1.00  0.00
TER   
ATOM   4341  O   WAT   632      29.147  21.160 -31.437  1.00  0.00
ATOM   4342  H1  WAT   632      28.433  21.360 -30.832  1.00  0.00
ATOM   4343  H2  WAT   632      29.567  20.384 -31.066  1.00  0.00
TER   
ATOM   4344  O   WAT   633      37.426  33.420 -29.051  1.00  0.00
ATOM   4345  H1  WAT   633      37.105  32.701 -28.506  1.00  0.00
ATOM   4346  H2  WAT   633      36.751  34.095 -28.977  1.00  0.00
TER   
ATOM   4347  O   WAT   634      37.601  26.306 -33.463  1.00  0.00
ATOM   4348  H1  WAT   634      38.100  26.781 -32.798  1.00  0.00
ATOM   4349  H2  WAT   634      37.743  25.383 -33.256  1.00  0.00
TER   
ATOM   4350  O   WAT   635      29.300  28.702 -29.695  1.00  0.00
ATOM   4351  H1  WAT   635      29.804  28.123 -29.124  1.00  0.00
ATOM   4352  H2  WAT   635      28.561  28.986 -29.158  1.00  0.00
TER   
ATOM   4353  O   WAT   636      36.354  30.109 -30.162  1.00  0.00
ATOM   4354  H1  WAT   636      35.588  30.678 -30.246  1.00  0.00
ATOM   4355  H2  WAT   636      36.535  29.817 -31.055  1.00  0.00
TER   
ATOM   4356  O   WAT   637      31.332  26.845 -28.800  1.00  0.00
ATOM   4357  H1  WAT   637      31.373  26.547 -27.892  1.00  0.00
ATOM   4358  H2  WAT   637      32.187  27.246 -28.959  1.00  0.00
TER   
ATOM   4359  O   WAT   638      33.273  25.425 -30.833  1.00  0.00
ATOM   4360  H1  WAT   638      32.742  24.934 -31.460  1.00  0.00
ATOM   4361  H2  WAT   638      33.942  25.853 -31.367  1.00  0.00
TER   
ATOM   4362  O   WAT   639      33.760  22.391 -30.753  1.00  0.00
ATOM   4363  H1  WAT   639      33.666  21.773 -31.478  1.00  0.00
ATOM   4364  H2  WAT   639      33.180  23.117 -30.980  1.00  0.00
TER   
ATOM   4365  O   WAT   640      36.526  20.948 -33.720  1.00  0.00
ATOM   4366  H1  WAT   640      36.078  20.970 -34.566  1.00  0.00
ATOM   4367  H2  WAT   640      35.893  20.550 -33.123  1.00  0.00
TER   
ATOM   4368  O   WAT   641      36.932  29.844 -33.099  1.00  0.00
ATOM   4369  H1  WAT   641      37.351  30.687 -33.271  1.00  0.00
ATOM   4370  H2  WAT   641      36.013  29.981 -33.328  1.00  0.00
TER   
ATOM   4371  O   WAT   642      39.269  27.575 -31.715  1.00  0.00
ATOM   4372  H1  WAT   642      39.388  26.979 -30.976  1.00  0.00
ATOM   4373  H2  WAT   642      40.128  27.612 -32.135  1.00  0.00
TER   
ATOM   4374  O   WAT   643      36.035  24.117 -30.458  1.00  0.00
ATOM   4375  H1  WAT   643      36.625  23.809 -29.770  1.00  0.00
ATOM   4376  H2  WAT   643      35.217  23.645 -30.302  1.00  0.00
TER   
ATOM   4377  O   WAT   644      30.401  28.476 -34.784  1.00  0.00
ATOM   4378  H1  WAT   644      30.768  28.388 -33.904  1.00  0.00
ATOM   4379  H2  WAT   644      29.832  27.712 -34.883  1.00  0.00
TER   
ATOM   4380  O   WAT   645      29.952  25.387 -30.878  1.00  0.00
ATOM   4381  H1  WAT   645      29.058  25.353 -30.539  1.00  0.00
ATOM   4382  H2  WAT   645      30.492  25.585 -30.113  1.00  0.00
TER   
ATOM   4383  O   WAT   646      30.456  19.661 -36.530  1.00  0.00
ATOM   4384  H1  WAT   646      31.104  19.111 -36.970  1.00  0.00
ATOM   4385  H2  WAT   646      30.877  19.916 -35.708  1.00  0.00
TER   
ATOM   4386  O   WAT   647      30.210  19.817 -33.787  1.00  0.00
ATOM   4387  H1  WAT   647      29.861  20.273 -33.021  1.00  0.00
ATOM   4388  H2  WAT   647      29.878  18.923 -33.705  1.00  0.00
TER   
ATOM   4389  O   WAT   648      31.816  32.989 -29.622  1.00  0.00
ATOM   4390  H1  WAT   648      31.773  32.618 -28.740  1.00  0.00
ATOM   4391  H2  WAT   648      31.947  33.927 -29.482  1.00  0.00
TER   
ATOM   4392  O   WAT   649      35.517  34.545 -34.021  1.00  0.00
ATOM   4393  H1  WAT   649      35.276  34.812 -34.908  1.00  0.00
ATOM   4394  H2  WAT   649      36.457  34.716 -33.966  1.00  0.00
TER   
ATOM   4395  O   WAT   650      37.722  21.008 -30.265  1.00  0.00
ATOM   4396  H1  WAT   650      37.661  21.600 -29.516  1.00  0.00
ATOM   4397  H2  WAT   650      38.662  20.901 -30.410  1.00  0.00
TER   
ATOM   4398  O   WAT   651      30.882  19.345 -30.512  1.00  0.00
ATOM   4399  H1  WAT   651      31.430  19.163 -31.275  1.00  0.00
ATOM   4400  H2  WAT   651      30.947  18.554 -29.976  1.00  0.00
TER   
ATOM   4401  O   WAT   652      31.286  33.301 -33.551  1.00  0.00
ATOM   4402  H1  WAT   652      30.560  32.682 -33.619  1.00  0.00
ATOM   4403  H2  WAT   652      31.347  33.695 -34.421  1.00  0.00
TER   
ATOM   4404  O   WAT   653      38.848  20.145 -35.360  1.00  0.00
ATOM   4405  H1  WAT   653      38.065  20.620 -35.080  1.00  0.00
ATOM   4406  H2  WAT   653      38.554  19.241 -35.468  1.00  0.00
TER   
ATOM   4407  O   WAT   654      34.884  19.992 -28.808  1.00  0.00
ATOM   4408  H1  WAT   654      34.602  20.496 -29.572  1.00  0.00
ATOM   4409  H2  WAT   654      35.266  19.195 -29.174  1.00  0.00
TER   
ATOM   4410  O   WAT   655      38.523  10.431  37.886  1.00  0.00
ATOM   4411  H1  WAT   655      37.747   9.951  38.176  1.00  0.00
ATOM   4412  H2  WAT   655      39.174   9.751  37.711  1.00  0.00
TER   
ATOM   4413  O   WAT   656      30.949   5.703  32.548  1.00  0.00
ATOM   4414  H1  WAT   656      30.060   6.044  32.446  1.00  0.00
ATOM   4415  H2  WAT   656      31.233   5.503  31.656  1.00  0.00
TER   
ATOM   4416  O   WAT   657      28.912   8.303  38.432  1.00  0.00
ATOM   4417  H1  WAT   657      29.484   7.536  38.432  1.00  0.00
ATOM   4418  H2  WAT   657      28.912   8.602  37.522  1.00  0.00
TER   
ATOM   4419  O   WAT   658      38.770  17.122  36.286  1.00  0.00
ATOM   4420  H1  WAT   658      38.151  17.578  35.716  1.00  0.00
ATOM   4421  H2  WAT   658      39.625  17.278  35.885  1.00  0.00
TER   
ATOM   4422  O   WAT   659      37.964  13.106  37.893  1.00  0.00
ATOM   4423  H1  WAT   659      37.895  12.165  37.732  1.00  0.00
ATOM   4424  H2  WAT   659      38.726  13.197  38.465  1.00  0.00
TER   
ATOM   4425  O   WAT   660      38.994   5.913  38.120  1.00  0.00
ATOM   4426  H1  WAT   660      39.371   5.041  38.007  1.00  0.00
ATOM   4427  H2  WAT   660      38.896   6.249  37.229  1.00  0.00
TER   
ATOM   4428  O   WAT   661      33.125   4.286  33.582  1.00  0.00
ATOM   4429  H1  WAT   661      33.232   5.186  33.888  1.00  0.00
ATOM   4430  H2  WAT   661      32.214   4.238  33.291  1.00  0.00
TER   
ATOM   4431  O   WAT   662      34.966   7.255  37.914  1.00  0.00
ATOM   4432  H1  WAT   662      35.473   7.753  38.555  1.00  0.00
ATOM   4433  H2  WAT   662      35.497   6.478  37.738  1.00  0.00
TER   
ATOM   4434  O   WAT   663      39.636  12.006  33.679  1.00  0.00
ATOM   4435  H1  WAT   663      39.018  12.471  33.116  1.00  0.00
ATOM   4436  H2  WAT   663      40.149  12.699  34.096  1.00  0.00
TER   
ATOM   4437  O   WAT   664      29.005  12.692  31.053  1.00  0.00
ATOM   4438  H1  WAT   664      28.627  13.181  30.322  1.00  0.00
ATOM   4439  H2  WAT   664      29.262  13.365  31.684  1.00  0.00
TER   
ATOM   4440  O   WAT   665      36.614   1.094  36.512  1.00  0.00
ATOM   4441  H1  WAT   665      36.921   0.538  35.795  1.00  0.00
ATOM   4442  H2  WAT   665      35.684   1.228  36.329  1.00  0.00
TER   
ATOM   4443  O   WAT   666      39.002   9.159  33.248  1.00  0.00
ATOM   4444  H1  WAT   666      38.075   9.092  33.477  1.00  0.00
ATOM   4445  H2  WAT   666      39.154  10.097  33.133  1.00  0.00
TER   
ATOM   4446  O   WAT   667      38.989   5.430  30.245  1.00  0.00
ATOM   4447  H1  WAT   667      38.049   5.592  30.330  1.00  0.00
ATOM   4448  H2  WAT   667      39.307   6.149  29.698  1.00  0.00
TER   
ATOM   4449  O   WAT   668      34.607   9.685  36.030  1.00  0.00
ATOM   4450  H1  WAT   668      34.203   8.973  35.534  1.00  0.00
ATOM   4451  H2  WAT   668      34.694   9.340  36.919  1.00  0.00
TER   
ATOM   4452  O   WAT   669      35.075  13.372  38.194  1.00  0.00
ATOM   4453  H1  WAT   669      34.778  12.766  37.515  1.00  0.00
ATOM   4454  H2  WAT   669      36.025  13.410  38.083  1.00  0.00
TER   
ATOM   4455  O   WAT   670      39.317  14.899  34.727  1.00  0.00
ATOM   4456  H1  WAT   670      39.757  15.641  34.312  1.00  0.00
ATOM   4457  H2  WAT   670      39.256  15.142  35.651  1.00  0.00
TER   
ATOM   4458  O   WAT   671      31.308   8.580  33.531  1.00  0.00
ATOM   4459  H1  WAT   671      31.188   9.306  32.919  1.00  0.00
ATOM   4460  H2  WAT   671      30.998   7.810  33.053  1.00  0.00
TER   
ATOM   4461  O   WAT   672      30.191  13.451  35.748  1.00  0.00
ATOM   4462  H1  WAT   672      29.784  13.593  34.893  1.00  0.00
ATOM   4463  H2  WAT   672      31.082  13.167  35.545  1.00  0.00
TER   
ATOM   4464  O   WAT   673      34.463  17.666  33.860  1.00  0.00
ATOM   4465  H1  WAT   673      34.287  16.749  33.647  1.00  0.00
ATOM   4466  H2  WAT   673      33.609  18.024  34.100  1.00  0.00
TER   
ATOM   4467  O   WAT   674      33.774   1.923  36.913  1.00  0.00
ATOM   4468  H1  WAT   674      33.331   2.704  36.581  1.00  0.00
ATOM   4469  H2  WAT   674      34.333   2.246  37.620  1.00  0.00
TER   
ATOM   4470  O   WAT   675      36.890   1.544  31.793  1.00  0.00
ATOM   4471  H1  WAT   675      36.265   1.540  32.519  1.00  0.00
ATOM   4472  H2  WAT   675      36.803   0.677  31.397  1.00  0.00
TER   
ATOM   4473  O   WAT   676      33.566   7.046  34.641  1.00  0.00
ATOM   4474  H1  WAT   676      33.340   6.830  35.546  1.00  0.00
ATOM   4475  H2  WAT   676      32.785   7.479  34.296  1.00  0.00
TER   
ATOM   4476  O   WAT   677      39.402   5.689  35.270  1.00  0.00
ATOM   4477  H1  WAT   677      39.795   6.006  34.457  1.00  0.00
ATOM   4478  H2  WAT   677      39.764   4.810  35.385  1.00  0.00
TER   
ATOM   4479  O   WAT   678      28.438   2.279  37.493  1.00  0.00
ATOM   4480  H1  WAT   678      28.150   2.849  38.206  1.00  0.00
ATOM   4481  H2  WAT   678      29.183   1.800  37.857  1.00  0.00
TER   
ATOM   4482  O   WAT   679      28.625   6.221  28.704  1.00  0.00
ATOM   4483  H1  WAT   679      28.543   7.164  28.845  1.00  0.00
ATOM   4484  H2  WAT   679      28.274   6.079  27.825  1.00  0.00
TER   
ATOM   4485  O   WAT   680      36.425   4.955  37.771  1.00  0.00
ATOM   4486  H1  WAT   680      36.429   4.514  36.921  1.00  0.00
ATOM   4487  H2  WAT   680      37.320   5.277  37.878  1.00  0.00
TER   
ATOM   4488  O   WAT   681      32.275   4.838  36.730  1.00  0.00
ATOM   4489  H1  WAT   681      31.935   5.315  37.487  1.00  0.00
ATOM   4490  H2  WAT   681      31.513   4.384  36.370  1.00  0.00
TER   
ATOM   4491  O   WAT   682      36.487   5.956  30.761  1.00  0.00
ATOM   4492  H1  WAT   682      36.608   5.915  31.710  1.00  0.00
ATOM   4493  H2  WAT   682      36.102   6.819  30.606  1.00  0.00
TER   
ATOM   4494  O   WAT   683      35.499   8.266  30.160  1.00  0.00
ATOM   4495  H1  WAT   683      34.931   7.818  29.533  1.00  0.00
ATOM   4496  H2  WAT   683      36.208   8.626  29.626  1.00  0.00
TER   
ATOM   4497  O   WAT   684      29.590   3.760  35.647  1.00  0.00
ATOM   4498  H1  WAT   684      29.305   3.395  36.484  1.00  0.00
ATOM   4499  H2  WAT   684      29.528   3.028  35.033  1.00  0.00
TER   
ATOM   4500  O   WAT   685      33.044  12.262  32.432  1.00  0.00
ATOM   4501  H1  WAT   685      32.270  11.722  32.272  1.00  0.00
ATOM   4502  H2  WAT   685      33.773  11.743  32.094  1.00  0.00
TER   
ATOM   4503  O   WAT   686      39.264   2.653  32.368  1.00  0.00
ATOM   4504  H1  WAT   686      38.450   2.154  32.292  1.00  0.00
ATOM   4505  H2  WAT   686      39.070   3.492  31.952  1.00  0.00
TER   
ATOM   4506  O   WAT   687      33.088  11.930  36.070  1.00  0.00
ATOM   4507  H1  WAT   687      33.606  11.127  36.016  1.00  0.00
ATOM   4508  H2  WAT   687      32.636  11.868  36.912  1.00  0.00
TER   
ATOM   4509  O   WAT   688      37.975  13.197  31.343  1.00  0.00
ATOM   4510  H1  WAT   688      38.316  13.941  30.847  1.00  0.00
ATOM   4511  H2  WAT   688      37.146  13.510  31.705  1.00  0.00
TER   
ATOM   4512  O   WAT   689      36.944  13.278  34.115  1.00  0.00
ATOM   4513  H1  WAT   689      37.631  13.825  34.495  1.00  0.00
ATOM   4514  H2  WAT   689      36.157  13.822  34.150  1.00  0.00
TER   
ATOM   4515  O   WAT   690      29.083   8.896  29.606  1.00  0.00
ATOM   4516  H1  WAT   690      29.952   9.178  29.890  1.00  0.00
ATOM   4517  H2  WAT   690      28.592   9.709  29.491  1.00  0.00
TER   
ATOM   4518  O   WAT   691      36.246  10.283  33.727  1.00  0.00
ATOM   4519  H1  WAT   691      36.703  11.093  33.953  1.00  0.00
ATOM   4520  H2  WAT   691      35.895   9.965  34.559  1.00  0.00
TER   
ATOM   4521  O   WAT   692      32.148   0.627  34.199  1.00  0.00
ATOM   4522  H1  WAT   692      32.019   0.618  35.148  1.00  0.00
ATOM   4523  H2  WAT   692      31.324   0.965  33.848  1.00  0.00
TER   
ATOM   4524  O   WAT   693      29.450  18.108  30.172  1.00  0.00
ATOM   4525  H1  WAT   693      29.810  18.707  29.518  1.00  0.00
ATOM   4526  H2  WAT   693      29.309  18.654  30.946  1.00  0.00
TER   
ATOM   4527  O   WAT   694      35.467  15.491  30.990  1.00  0.00
ATOM   4528  H1  WAT   694      35.458  16.224  30.374  1.00  0.00
ATOM   4529  H2  WAT   694      34.547  15.245  31.083  1.00  0.00
TER   
ATOM   4530  O   WAT   695      31.068  10.713  31.734  1.00  0.00
ATOM   4531  H1  WAT   695      30.460  11.453  31.744  1.00  0.00
ATOM   4532  H2  WAT   695      31.543  10.803  30.908  1.00  0.00
TER   
ATOM   4533  O   WAT   696      38.453  15.554  29.652  1.00  0.00
ATOM   4534  H1  WAT   696      38.554  15.351  28.723  1.00  0.00
ATOM   4535  H2  WAT   696      37.553  15.300  29.857  1.00  0.00
TER   
ATOM   4536  O   WAT   697      35.976   6.112  33.635  1.00  0.00
ATOM   4537  H1  WAT   697      35.267   6.581  34.076  1.00  0.00
ATOM   4538  H2  WAT   697      36.260   5.454  34.269  1.00  0.00
TER   
ATOM   4539  O   WAT   698      37.095  18.073  34.347  1.00  0.00
ATOM   4540  H1  WAT   698      37.349  18.035  33.425  1.00  0.00
ATOM   4541  H2  WAT   698      36.146  17.946  34.340  1.00  0.00
TER   
ATOM   4542  O   WAT   699      34.179   4.421  31.010  1.00  0.00
ATOM   4543  H1  WAT   699      35.028   4.858  30.944  1.00  0.00
ATOM   4544  H2  WAT   699      33.812   4.733  31.837  1.00  0.00
TER   
ATOM   4545  O   WAT   700      33.078  10.674  29.483  1.00  0.00
ATOM   4546  H1  WAT   700      33.844  10.562  30.046  1.00  0.00
ATOM   4547  H2  WAT   700      33.156   9.978  28.831  1.00  0.00
TER   
ATOM   4548  O   WAT   701      31.773   8.106  30.167  1.00  0.00
ATOM   4549  H1  WAT   701      31.853   7.159  30.278  1.00  0.00
ATOM   4550  H2  WAT   701      32.665   8.437  30.273  1.00  0.00
TER   
ATOM   4551  O   WAT   702      32.574  18.256  37.270  1.00  0.00
ATOM   4552  H1  WAT   702      33.311  17.708  37.541  1.00  0.00
ATOM   4553  H2  WAT   702      32.958  19.122  37.131  1.00  0.00
TER   
ATOM   4554  O   WAT   703      29.459  14.323  33.144  1.00  0.00
ATOM   4555  H1  WAT   703      28.533  14.566  33.135  1.00  0.00
ATOM   4556  H2  WAT   703      29.925  15.151  33.023  1.00  0.00
TER   
ATOM   4557  O   WAT   704      35.685  17.429  29.093  1.00  0.00
ATOM   4558  H1  WAT   704      36.477  17.718  28.641  1.00  0.00
ATOM   4559  H2  WAT   704      35.165  16.998  28.414  1.00  0.00
TER   
ATOM   4560  O   WAT   705      36.202  12.649  28.957  1.00  0.00
ATOM   4561  H1  WAT   705      36.097  12.035  29.683  1.00  0.00
ATOM   4562  H2  WAT   705      36.035  12.126  28.173  1.00  0.00
TER   
ATOM   4563  O   WAT   706      39.443  11.711  29.561  1.00  0.00
ATOM   4564  H1  WAT   706      38.894  12.158  30.205  1.00  0.00
ATOM   4565  H2  WAT   706      40.064  11.206  30.085  1.00  0.00
TER   
ATOM   4566  O   WAT   707      35.110  10.671  31.458  1.00  0.00
ATOM   4567  H1  WAT   707      35.532  10.504  32.301  1.00  0.00
ATOM   4568  H2  WAT   707      35.235   9.861  30.963  1.00  0.00
TER   
ATOM   4569  O   WAT   708      37.623   9.694  28.705  1.00  0.00
ATOM   4570  H1  WAT   708      38.143   8.979  28.339  1.00  0.00
ATOM   4571  H2  WAT   708      38.270  10.333  29.005  1.00  0.00
TER   
ATOM   4572  O   WAT   709      34.006   6.744  28.403  1.00  0.00
ATOM   4573  H1  WAT   709      33.805   5.881  28.765  1.00  0.00
ATOM   4574  H2  WAT   709      33.835   6.657  27.466  1.00  0.00
TER   
ATOM   4575  O   WAT   710      32.804   3.844  28.391  1.00  0.00
ATOM   4576  H1  WAT   710      33.107   3.851  27.483  1.00  0.00
ATOM   4577  H2  WAT   710      33.544   3.494  28.888  1.00  0.00
TER   
ATOM   4578  O   WAT   711      36.023   2.787  29.377  1.00  0.00
ATOM   4579  H1  WAT   711      35.675   2.110  28.797  1.00  0.00
ATOM   4580  H2  WAT   711      36.224   2.326  30.191  1.00  0.00
TER   
ATOM   4581  O   WAT   712      38.188  17.775  30.995  1.00  0.00
ATOM   4582  H1  WAT   712      39.083  18.114  31.017  1.00  0.00
ATOM   4583  H2  WAT   712      38.219  17.053  30.368  1.00  0.00
TER   
ATOM   4584  O   WAT   713      31.827  13.148  29.224  1.00  0.00
ATOM   4585  H1  WAT   713      32.265  13.691  29.880  1.00  0.00
ATOM   4586  H2  WAT   713      32.312  12.323  29.234  1.00  0.00
TER   
ATOM   4587  O   WAT   714      29.042  15.937  36.676  1.00  0.00
ATOM   4588  H1  WAT   714      29.372  15.069  36.444  1.00  0.00
ATOM   4589  H2  WAT   714      29.471  16.143  37.507  1.00  0.00
TER   
ATOM   4590  O   WAT   715      33.638  14.268  34.336  1.00  0.00
ATOM   4591  H1  WAT   715      33.338  14.144  35.237  1.00  0.00
ATOM   4592  H2  WAT   715      33.532  13.409  33.928  1.00  0.00
TER   
ATOM   4593  O   WAT   716      29.363   9.316  35.773  1.00  0.00
ATOM   4594  H1  WAT   716      28.708   9.047  35.129  1.00  0.00
ATOM   4595  H2  WAT   716      30.201   9.207  35.323  1.00  0.00
TER   
ATOM   4596  O   WAT   717      28.577   6.526  31.716  1.00  0.00
ATOM   4597  H1  WAT   717      27.674   6.789  31.541  1.00  0.00
ATOM   4598  H2  WAT   717      29.061   6.797  30.936  1.00  0.00
TER   
ATOM   4599  O   WAT   718      31.120   5.583  29.625  1.00  0.00
ATOM   4600  H1  WAT   718      31.829   5.161  29.140  1.00  0.00
ATOM   4601  H2  WAT   718      30.404   5.650  28.994  1.00  0.00
TER   
ATOM   4602  O   WAT   719      30.767   1.636  28.666  1.00  0.00
ATOM   4603  H1  WAT   719      31.490   2.177  28.984  1.00  0.00
ATOM   4604  H2  WAT   719      31.040   1.363  27.790  1.00  0.00
TER   
ATOM   4605  O   WAT   720      29.569  17.844  34.756  1.00  0.00
ATOM   4606  H1  WAT   720      29.401  17.211  35.454  1.00  0.00
ATOM   4607  H2  WAT   720      28.703  18.050  34.405  1.00  0.00
TER   
ATOM   4608  O   WAT   721      30.192   1.676  32.259  1.00  0.00
ATOM   4609  H1  WAT   721      30.950   1.789  31.685  1.00  0.00
ATOM   4610  H2  WAT   721      29.730   2.513  32.213  1.00  0.00
TER   
ATOM   4611  O   WAT   722      36.733   3.790  35.249  1.00  0.00
ATOM   4612  H1  WAT   722      35.921   3.415  34.909  1.00  0.00
ATOM   4613  H2  WAT   722      37.237   3.034  35.551  1.00  0.00
TER   
ATOM   4614  O   WAT   723      31.175  16.537  32.201  1.00  0.00
ATOM   4615  H1  WAT   723      30.650  16.918  31.497  1.00  0.00
ATOM   4616  H2  WAT   723      31.100  17.163  32.922  1.00  0.00
TER   
ATOM   4617  O   WAT   724      32.564   2.202  30.799  1.00  0.00
ATOM   4618  H1  WAT   724      33.094   1.415  30.670  1.00  0.00
ATOM   4619  H2  WAT   724      33.197   2.881  31.033  1.00  0.00
TER   
ATOM   4620  O   WAT   725      34.758   1.940  33.854  1.00  0.00
ATOM   4621  H1  WAT   725      34.128   1.238  34.021  1.00  0.00
ATOM   4622  H2  WAT   725      34.219   2.700  33.637  1.00  0.00
TER   
ATOM   4623  O   WAT   726      33.775  18.486  31.076  1.00  0.00
ATOM   4624  H1  WAT   726      34.507  18.202  30.528  1.00  0.00
ATOM   4625  H2  WAT   726      34.034  18.247  31.966  1.00  0.00
TER   
ATOM   4626  O   WAT   727      32.936  14.602  31.080  1.00  0.00
ATOM   4627  H1  WAT   727      32.307  15.071  31.629  1.00  0.00
ATOM   4628  H2  WAT   727      33.051  13.757  31.515  1.00  0.00
TER   
ATOM   4629  O   WAT   728      38.523  10.431  19.112  1.00  0.00
ATOM   4630  H1  WAT   728      37.747   9.951  19.401  1.00  0.00
ATOM   4631  H2  WAT   728      39.174   9.751  18.937  1.00  0.00
TER   
ATOM   4632  O   WAT   729      32.540  10.743  19.989  1.00  0.00
ATOM   4633  H1  WAT   729      31.708  10.487  20.389  1.00  0.00
ATOM   4634  H2  WAT   729      33.148  10.814  20.725  1.00  0.00
TER   
ATOM   4635  O   WAT   730      32.520  14.777  20.185  1.00  0.00
ATOM   4636  H1  WAT   730      32.822  13.886  20.006  1.00  0.00
ATOM   4637  H2  WAT   730      33.264  15.334  19.957  1.00  0.00
TER   
ATOM   4638  O   WAT   731      30.949   5.703  13.773  1.00  0.00
ATOM   4639  H1  WAT   731      30.060   6.044  13.671  1.00  0.00
ATOM   4640  H2  WAT   731      31.233   5.503  12.881  1.00  0.00
TER   
ATOM   4641  O   WAT   732      28.912   8.303  19.657  1.00  0.00
ATOM   4642  H1  WAT   732      29.484   7.536  19.658  1.00  0.00
ATOM   4643  H2  WAT   732      28.912   8.602  18.748  1.00  0.00
TER   
ATOM   4644  O   WAT   733      38.770  17.122  17.512  1.00  0.00
ATOM   4645  H1  WAT   733      38.151  17.578  16.941  1.00  0.00
ATOM   4646  H2  WAT   733      39.625  17.278  17.111  1.00  0.00
TER   
ATOM   4647  O   WAT   734      37.964  13.106  19.119  1.00  0.00
ATOM   4648  H1  WAT   734      37.895  12.165  18.957  1.00  0.00
ATOM   4649  H2  WAT   734      38.726  13.197  19.691  1.00  0.00
TER   
ATOM   4650  O   WAT   735      30.155   3.712  21.444  1.00  0.00
ATOM   4651  H1  WAT   735      29.975   2.814  21.724  1.00  0.00
ATOM   4652  H2  WAT   735      29.753   4.259  22.119  1.00  0.00
TER   
ATOM   4653  O   WAT   736      38.994   5.913  19.345  1.00  0.00
ATOM   4654  H1  WAT   736      39.371   5.041  19.233  1.00  0.00
ATOM   4655  H2  WAT   736      38.896   6.249  18.454  1.00  0.00
TER   
ATOM   4656  O   WAT   737      33.125   4.286  14.807  1.00  0.00
ATOM   4657  H1  WAT   737      33.232   5.186  15.114  1.00  0.00
ATOM   4658  H2  WAT   737      32.214   4.238  14.517  1.00  0.00
TER   
ATOM   4659  O   WAT   738      30.773   6.208  20.052  1.00  0.00
ATOM   4660  H1  WAT   738      31.454   6.472  20.671  1.00  0.00
ATOM   4661  H2  WAT   738      30.458   5.368  20.386  1.00  0.00
TER   
ATOM   4662  O   WAT   739      34.966   7.255  19.140  1.00  0.00
ATOM   4663  H1  WAT   739      35.473   7.753  19.780  1.00  0.00
ATOM   4664  H2  WAT   739      35.497   6.478  18.964  1.00  0.00
TER   
ATOM   4665  O   WAT   740      33.249   1.894  23.406  1.00  0.00
ATOM   4666  H1  WAT   740      33.251   2.412  22.601  1.00  0.00
ATOM   4667  H2  WAT   740      32.420   1.417  23.383  1.00  0.00
TER   
ATOM   4668  O   WAT   741      39.636  12.006  14.905  1.00  0.00
ATOM   4669  H1  WAT   741      39.018  12.471  14.341  1.00  0.00
ATOM   4670  H2  WAT   741      40.149  12.699  15.322  1.00  0.00
TER   
ATOM   4671  O   WAT   742      34.500  11.534  21.583  1.00  0.00
ATOM   4672  H1  WAT   742      34.166  12.161  22.225  1.00  0.00
ATOM   4673  H2  WAT   742      34.676  12.060  20.804  1.00  0.00
TER   
ATOM   4674  O   WAT   743      32.931   3.605  21.413  1.00  0.00
ATOM   4675  H1  WAT   743      33.272   4.450  21.118  1.00  0.00
ATOM   4676  H2  WAT   743      31.992   3.754  21.530  1.00  0.00
TER   
ATOM   4677  O   WAT   744      33.711  13.502  23.398  1.00  0.00
ATOM   4678  H1  WAT   744      34.329  14.177  23.117  1.00  0.00
ATOM   4679  H2  WAT   744      32.851  13.911  23.307  1.00  0.00
TER   
ATOM   4680  O   WAT   745      29.005  12.692  12.279  1.00  0.00
ATOM   4681  H1  WAT   745      28.627  13.181  11.547  1.00  0.00
ATOM   4682  H2  WAT   745      29.262  13.365  12.910  1.00  0.00
TER   
ATOM   4683  O   WAT   746      36.614   1.094  17.738  1.00  0.00
ATOM   4684  H1  WAT   746      36.921   0.538  17.021  1.00  0.00
ATOM   4685  H2  WAT   746      35.684   1.228  17.555  1.00  0.00
TER   
ATOM   4686  O   WAT   747      39.002   9.159  14.474  1.00  0.00
ATOM   4687  H1  WAT   747      38.075   9.092  14.702  1.00  0.00
ATOM   4688  H2  WAT   747      39.154  10.097  14.359  1.00  0.00
TER   
ATOM   4689  O   WAT   748      38.989   5.430  11.470  1.00  0.00
ATOM   4690  H1  WAT   748      38.049   5.592  11.555  1.00  0.00
ATOM   4691  H2  WAT   748      39.307   6.149  10.924  1.00  0.00
TER   
ATOM   4692  O   WAT   749      34.607   9.685  17.256  1.00  0.00
ATOM   4693  H1  WAT   749      34.203   8.973  16.760  1.00  0.00
ATOM   4694  H2  WAT   749      34.694   9.340  18.144  1.00  0.00
TER   
ATOM   4695  O   WAT   750      35.075  13.372  19.419  1.00  0.00
ATOM   4696  H1  WAT   750      34.778  12.766  18.740  1.00  0.00
ATOM   4697  H2  WAT   750      36.025  13.410  19.308  1.00  0.00
TER   
ATOM   4698  O   WAT   751      33.320   6.459  21.035  1.00  0.00
ATOM   4699  H1  WAT   751      33.872   6.569  20.261  1.00  0.00
ATOM   4700  H2  WAT   751      33.835   6.833  21.751  1.00  0.00
TER   
ATOM   4701  O   WAT   752      34.167  13.110  26.070  1.00  0.00
ATOM   4702  H1  WAT   752      33.270  13.334  26.318  1.00  0.00
ATOM   4703  H2  WAT   752      34.193  13.233  25.121  1.00  0.00
TER   
ATOM   4704  O   WAT   753      32.994   9.981  24.646  1.00  0.00
ATOM   4705  H1  WAT   753      32.855  10.854  25.015  1.00  0.00
ATOM   4706  H2  WAT   753      32.113   9.639  24.501  1.00  0.00
TER   
ATOM   4707  O   WAT   754      39.317  14.899  15.952  1.00  0.00
ATOM   4708  H1  WAT   754      39.757  15.641  15.538  1.00  0.00
ATOM   4709  H2  WAT   754      39.256  15.142  16.876  1.00  0.00
TER   
ATOM   4710  O   WAT   755      34.792  15.923  26.854  1.00  0.00
ATOM   4711  H1  WAT   755      34.764  16.328  25.987  1.00  0.00
ATOM   4712  H2  WAT   755      34.629  14.995  26.692  1.00  0.00
TER   
ATOM   4713  O   WAT   756      31.308   8.580  14.756  1.00  0.00
ATOM   4714  H1  WAT   756      31.188   9.306  14.144  1.00  0.00
ATOM   4715  H2  WAT   756      30.998   7.810  14.279  1.00  0.00
TER   
ATOM   4716  O   WAT   757      28.946  11.751  20.563  1.00  0.00
ATOM   4717  H1  WAT   757      29.024  11.886  19.619  1.00  0.00
ATOM   4718  H2  WAT   757      29.560  11.043  20.756  1.00  0.00
TER   
ATOM   4719  O   WAT   758      30.191  13.451  16.974  1.00  0.00
ATOM   4720  H1  WAT   758      29.784  13.593  16.119  1.00  0.00
ATOM   4721  H2  WAT   758      31.082  13.167  16.771  1.00  0.00
TER   
ATOM   4722  O   WAT   759      34.463  17.666  15.086  1.00  0.00
ATOM   4723  H1  WAT   759      34.287  16.749  14.873  1.00  0.00
ATOM   4724  H2  WAT   759      33.609  18.024  15.326  1.00  0.00
TER   
ATOM   4725  O   WAT   760      29.002  12.792  23.102  1.00  0.00
ATOM   4726  H1  WAT   760      29.165  12.323  22.284  1.00  0.00
ATOM   4727  H2  WAT   760      29.468  12.285  23.767  1.00  0.00
TER   
ATOM   4728  O   WAT   761      33.774   1.923  18.139  1.00  0.00
ATOM   4729  H1  WAT   761      33.331   2.704  17.807  1.00  0.00
ATOM   4730  H2  WAT   761      34.333   2.246  18.846  1.00  0.00
TER   
ATOM   4731  O   WAT   762      38.061   4.790  23.742  1.00  0.00
ATOM   4732  H1  WAT   762      37.599   4.998  24.554  1.00  0.00
ATOM   4733  H2  WAT   762      37.659   3.976  23.439  1.00  0.00
TER   
ATOM   4734  O   WAT   763      36.890   1.544  13.019  1.00  0.00
ATOM   4735  H1  WAT   763      36.265   1.540  13.744  1.00  0.00
ATOM   4736  H2  WAT   763      36.803   0.677  12.623  1.00  0.00
TER   
ATOM   4737  O   WAT   764      35.812   2.468  19.997  1.00  0.00
ATOM   4738  H1  WAT   764      36.109   3.374  19.917  1.00  0.00
ATOM   4739  H2  WAT   764      36.360   1.980  19.383  1.00  0.00
TER   
ATOM   4740  O   WAT   765      33.566   7.046  15.867  1.00  0.00
ATOM   4741  H1  WAT   765      33.340   6.830  16.771  1.00  0.00
ATOM   4742  H2  WAT   765      32.785   7.479  15.521  1.00  0.00
TER   
ATOM   4743  O   WAT   766      36.005   7.945  26.533  1.00  0.00
ATOM   4744  H1  WAT   766      35.910   7.004  26.383  1.00  0.00
ATOM   4745  H2  WAT   766      36.849   8.166  26.137  1.00  0.00
TER   
ATOM   4746  O   WAT   767      39.402   5.689  16.496  1.00  0.00
ATOM   4747  H1  WAT   767      39.795   6.006  15.683  1.00  0.00
ATOM   4748  H2  WAT   767      39.764   4.810  16.611  1.00  0.00
TER   
ATOM   4749  O   WAT   768      31.137   4.356  24.686  1.00  0.00
ATOM   4750  H1  WAT   768      30.743   5.204  24.893  1.00  0.00
ATOM   4751  H2  WAT   768      30.448   3.719  24.877  1.00  0.00
TER   
ATOM   4752  O   WAT   769      37.711   4.440  27.756  1.00  0.00
ATOM   4753  H1  WAT   769      37.021   4.247  28.390  1.00  0.00
ATOM   4754  H2  WAT   769      38.454   4.723  28.288  1.00  0.00
TER   
ATOM   4755  O   WAT   770      28.438   2.279  18.719  1.00  0.00
ATOM   4756  H1  WAT   770      28.150   2.849  19.432  1.00  0.00
ATOM   4757  H2  WAT   770      29.183   1.800  19.082  1.00  0.00
TER   
ATOM   4758  O   WAT   771      28.625   6.221   9.929  1.00  0.00
ATOM   4759  H1  WAT   771      28.543   7.164  10.071  1.00  0.00
ATOM   4760  H2  WAT   771      28.274   6.079   9.051  1.00  0.00
TER   
ATOM   4761  O   WAT   772      39.987   8.280  20.591  1.00  0.00
ATOM   4762  H1  WAT   772      39.255   8.788  20.940  1.00  0.00
ATOM   4763  H2  WAT   772      39.590   7.463  20.290  1.00  0.00
TER   
ATOM   4764  O   WAT   773      36.425   4.955  18.996  1.00  0.00
ATOM   4765  H1  WAT   773      36.429   4.514  18.147  1.00  0.00
ATOM   4766  H2  WAT   773      37.320   5.277  19.104  1.00  0.00
TER   
ATOM   4767  O   WAT   774      32.275   4.838  17.956  1.00  0.00
ATOM   4768  H1  WAT   774      31.935   5.315  18.713  1.00  0.00
ATOM   4769  H2  WAT   774      31.513   4.384  17.596  1.00  0.00
TER   
ATOM   4770  O   WAT   775      36.487   5.956  11.987  1.00  0.00
ATOM   4771  H1  WAT   775      36.608   5.915  12.936  1.00  0.00
ATOM   4772  H2  WAT   775      36.102   6.819  11.832  1.00  0.00
TER   
ATOM   4773  O   WAT   776      35.499   8.266  11.385  1.00  0.00
ATOM   4774  H1  WAT   776      34.931   7.818  10.759  1.00  0.00
ATOM   4775  H2  WAT   776      36.208   8.626  10.852  1.00  0.00
TER   
ATOM   4776  O   WAT   777      30.576  12.168  25.262  1.00  0.00
ATOM   4777  H1  WAT   777      30.192  11.527  25.860  1.00  0.00
ATOM   4778  H2  WAT   777      30.887  12.871  25.832  1.00  0.00
TER   
ATOM   4779  O   WAT   778      36.726   9.015  20.743  1.00  0.00
ATOM   4780  H1  WAT   778      37.093   8.541  21.489  1.00  0.00
ATOM   4781  H2  WAT   778      36.536   9.889  21.084  1.00  0.00
TER   
ATOM   4782  O   WAT   779      29.590   3.760  16.872  1.00  0.00
ATOM   4783  H1  WAT   779      29.305   3.395  17.710  1.00  0.00
ATOM   4784  H2  WAT   779      29.528   3.028  16.259  1.00  0.00
TER   
ATOM   4785  O   WAT   780      34.516   8.056  23.061  1.00  0.00
ATOM   4786  H1  WAT   780      34.212   8.935  23.286  1.00  0.00
ATOM   4787  H2  WAT   780      35.470   8.116  23.097  1.00  0.00
TER   
ATOM   4788  O   WAT   781      33.044  12.262  13.658  1.00  0.00
ATOM   4789  H1  WAT   781      32.270  11.722  13.498  1.00  0.00
ATOM   4790  H2  WAT   781      33.773  11.743  13.320  1.00  0.00
TER   
ATOM   4791  O   WAT   782      39.264   2.653  13.594  1.00  0.00
ATOM   4792  H1  WAT   782      38.450   2.154  13.518  1.00  0.00
ATOM   4793  H2  WAT   782      39.070   3.492  13.177  1.00  0.00
TER   
ATOM   4794  O   WAT   783      39.185  11.330  25.338  1.00  0.00
ATOM   4795  H1  WAT   783      39.118  10.409  25.083  1.00  0.00
ATOM   4796  H2  WAT   783      38.555  11.427  26.052  1.00  0.00
TER   
ATOM   4797  O   WAT   784      33.088  11.930  17.296  1.00  0.00
ATOM   4798  H1  WAT   784      33.606  11.127  17.242  1.00  0.00
ATOM   4799  H2  WAT   784      32.636  11.868  18.138  1.00  0.00
TER   
ATOM   4800  O   WAT   785      37.975  13.197  12.569  1.00  0.00
ATOM   4801  H1  WAT   785      38.316  13.941  12.073  1.00  0.00
ATOM   4802  H2  WAT   785      37.146  13.510  12.931  1.00  0.00
TER   
ATOM   4803  O   WAT   786      30.572   8.896  24.208  1.00  0.00
ATOM   4804  H1  WAT   786      30.214   9.562  24.796  1.00  0.00
ATOM   4805  H2  WAT   786      30.278   8.065  24.580  1.00  0.00
TER   
ATOM   4806  O   WAT   787      33.773   9.355  27.092  1.00  0.00
ATOM   4807  H1  WAT   787      33.474   9.501  26.195  1.00  0.00
ATOM   4808  H2  WAT   787      34.545   8.795  27.000  1.00  0.00
TER   
ATOM   4809  O   WAT   788      39.116  14.152  25.088  1.00  0.00
ATOM   4810  H1  WAT   788      39.131  13.220  24.870  1.00  0.00
ATOM   4811  H2  WAT   788      38.409  14.238  25.727  1.00  0.00
TER   
ATOM   4812  O   WAT   789      36.944  13.278  15.340  1.00  0.00
ATOM   4813  H1  WAT   789      37.631  13.825  15.721  1.00  0.00
ATOM   4814  H2  WAT   789      36.157  13.822  15.375  1.00  0.00
TER   
ATOM   4815  O   WAT   790      29.083   8.896  10.832  1.00  0.00
ATOM   4816  H1  WAT   790      29.952   9.178  11.116  1.00  0.00
ATOM   4817  H2  WAT   790      28.592   9.709  10.717  1.00  0.00
TER   
ATOM   4818  O   WAT   791      36.246  10.283  14.953  1.00  0.00
ATOM   4819  H1  WAT   791      36.703  11.093  15.179  1.00  0.00
ATOM   4820  H2  WAT   791      35.895   9.965  15.785  1.00  0.00
TER   
ATOM   4821  O   WAT   792      38.550  15.793  22.182  1.00  0.00
ATOM   4822  H1  WAT   792      39.194  15.999  22.859  1.00  0.00
ATOM   4823  H2  WAT   792      38.913  15.032  21.729  1.00  0.00
TER   
ATOM   4824  O   WAT   793      32.148   0.627  15.425  1.00  0.00
ATOM   4825  H1  WAT   793      32.019   0.618  16.374  1.00  0.00
ATOM   4826  H2  WAT   793      31.324   0.965  15.074  1.00  0.00
TER   
ATOM   4827  O   WAT   794      29.450  18.108  11.398  1.00  0.00
ATOM   4828  H1  WAT   794      29.810  18.707  10.744  1.00  0.00
ATOM   4829  H2  WAT   794      29.309  18.654  12.172  1.00  0.00
TER   
ATOM   4830  O   WAT   795      29.147   2.386  24.886  1.00  0.00
ATOM   4831  H1  WAT   795      28.433   2.585  25.491  1.00  0.00
ATOM   4832  H2  WAT   795      29.567   1.610  25.257  1.00  0.00
TER   
ATOM   4833  O   WAT   796      29.434  16.374  25.872  1.00  0.00
ATOM   4834  H1  WAT   796      29.543  15.433  25.732  1.00  0.00
ATOM   4835  H2  WAT   796      28.782  16.639  25.224  1.00  0.00
TER   
ATOM   4836  O   WAT   797      37.426  14.645  27.272  1.00  0.00
ATOM   4837  H1  WAT   797      37.105  13.926  27.817  1.00  0.00
ATOM   4838  H2  WAT   797      36.751  15.321  27.346  1.00  0.00
TER   
ATOM   4839  O   WAT   798      35.467  15.491  12.215  1.00  0.00
ATOM   4840  H1  WAT   798      35.458  16.224  11.600  1.00  0.00
ATOM   4841  H2  WAT   798      34.547  15.245  12.308  1.00  0.00
TER   
ATOM   4842  O   WAT   799      31.068  10.713  12.960  1.00  0.00
ATOM   4843  H1  WAT   799      30.460  11.453  12.970  1.00  0.00
ATOM   4844  H2  WAT   799      31.543  10.803  12.134  1.00  0.00
TER   
ATOM   4845  O   WAT   800      38.453  15.554  10.878  1.00  0.00
ATOM   4846  H1  WAT   800      38.554  15.351   9.948  1.00  0.00
ATOM   4847  H2  WAT   800      37.553  15.300  11.083  1.00  0.00
TER   
ATOM   4848  O   WAT   801      35.976   6.112  14.860  1.00  0.00
ATOM   4849  H1  WAT   801      35.267   6.581  15.302  1.00  0.00
ATOM   4850  H2  WAT   801      36.260   5.454  15.495  1.00  0.00
TER   
ATOM   4851  O   WAT   802      37.601   7.532  22.860  1.00  0.00
ATOM   4852  H1  WAT   802      38.100   8.007  23.525  1.00  0.00
ATOM   4853  H2  WAT   802      37.743   6.608  23.067  1.00  0.00
TER   
ATOM   4854  O   WAT   803      37.095  18.073  15.573  1.00  0.00
ATOM   4855  H1  WAT   803      37.349  18.035  14.651  1.00  0.00
ATOM   4856  H2  WAT   803      36.146  17.946  15.566  1.00  0.00
TER   
ATOM   4857  O   WAT   804      34.179   4.421  12.235  1.00  0.00
ATOM   4858  H1  WAT   804      35.028   4.858  12.169  1.00  0.00
ATOM   4859  H2  WAT   804      33.812   4.733  13.063  1.00  0.00
TER   
ATOM   4860  O   WAT   805      33.078  10.674  10.709  1.00  0.00
ATOM   4861  H1  WAT   805      33.844  10.562  11.272  1.00  0.00
ATOM   4862  H2  WAT   805      33.156   9.978  10.057  1.00  0.00
TER   
ATOM   4863  O   WAT   806      31.773   8.106  11.392  1.00  0.00
ATOM   4864  H1  WAT   806      31.853   7.159  11.504  1.00  0.00
ATOM   4865  H2  WAT   806      32.665   8.437  11.498  1.00  0.00
TER   
ATOM   4866  O   WAT   807      32.574  18.256  18.496  1.00  0.00
ATOM   4867  H1  WAT   807      33.311  17.708  18.767  1.00  0.00
ATOM   4868  H2  WAT   807      32.958  19.122  18.356  1.00  0.00
TER   
ATOM   4869  O   WAT   808      29.459  14.323  14.370  1.00  0.00
ATOM   4870  H1  WAT   808      28.533  14.566  14.360  1.00  0.00
ATOM   4871  H2  WAT   808      29.925  15.151  14.248  1.00  0.00
TER   
ATOM   4872  O   WAT   809      31.580  17.441  27.684  1.00  0.00
ATOM   4873  H1  WAT   809      32.381  17.762  28.098  1.00  0.00
ATOM   4874  H2  WAT   809      31.065  17.080  28.406  1.00  0.00
TER   
ATOM   4875  O   WAT   810      35.685  17.429  10.318  1.00  0.00
ATOM   4876  H1  WAT   810      36.477  17.718   9.866  1.00  0.00
ATOM   4877  H2  WAT   810      35.165  16.998   9.640  1.00  0.00
TER   
ATOM   4878  O   WAT   811      29.300   9.928  26.628  1.00  0.00
ATOM   4879  H1  WAT   811      29.804   9.349  27.200  1.00  0.00
ATOM   4880  H2  WAT   811      28.561  10.212  27.166  1.00  0.00
TER   
ATOM   4881  O   WAT   812      36.202  12.649  10.183  1.00  0.00
ATOM   4882  H1  WAT   812      36.097  12.035  10.909  1.00  0.00
ATOM   4883  H2  WAT   812      36.035  12.126   9.399  1.00  0.00
TER   
ATOM   4884  O   WAT   813      36.354  11.335  26.161  1.00  0.00
ATOM   4885  H1  WAT   813      35.588  11.904  26.077  1.00  0.00
ATOM   4886  H2  WAT   813      36.535  11.043  25.268  1.00  0.00
TER   
ATOM   4887  O   WAT   814      39.443  11.711  10.787  1.00  0.00
ATOM   4888  H1  WAT   814      38.894  12.158  11.431  1.00  0.00
ATOM   4889  H2  WAT   814      40.064  11.206  11.311  1.00  0.00
TER   
ATOM   4890  O   WAT   815      31.332   8.071  27.523  1.00  0.00
ATOM   4891  H1  WAT   815      31.373   7.772  28.431  1.00  0.00
ATOM   4892  H2  WAT   815      32.187   8.472  27.364  1.00  0.00
TER   
ATOM   4893  O   WAT   816      35.110  10.671  12.683  1.00  0.00
ATOM   4894  H1  WAT   816      35.532  10.504  13.526  1.00  0.00
ATOM   4895  H2  WAT   816      35.235   9.861  12.189  1.00  0.00
TER   
ATOM   4896  O   WAT   817      33.273   6.650  25.490  1.00  0.00
ATOM   4897  H1  WAT   817      32.742   6.159  24.863  1.00  0.00
ATOM   4898  H2  WAT   817      33.942   7.079  24.956  1.00  0.00
TER   
ATOM   4899  O   WAT   818      37.623   9.694   9.931  1.00  0.00
ATOM   4900  H1  WAT   818      38.143   8.979   9.565  1.00  0.00
ATOM   4901  H2  WAT   818      38.270  10.333  10.231  1.00  0.00
TER   
ATOM   4902  O   WAT   819      33.760   3.616  25.570  1.00  0.00
ATOM   4903  H1  WAT   819      33.666   2.998  24.845  1.00  0.00
ATOM   4904  H2  WAT   819      33.180   4.343  25.343  1.00  0.00
TER   
ATOM   4905  O   WAT   820      36.526   2.174  22.603  1.00  0.00
ATOM   4906  H1  WAT   820      36.078   2.196  21.757  1.00  0.00
ATOM   4907  H2  WAT   820      35.893   1.776  23.200  1.00  0.00
TER   
ATOM   4908  O   WAT   821      36.932  11.069  23.224  1.00  0.00
ATOM   4909  H1  WAT   821      37.351  11.912  23.052  1.00  0.00
ATOM   4910  H2  WAT   821      36.013  11.206  22.995  1.00  0.00
TER   
ATOM   4911  O   WAT   822      39.269   8.801  24.608  1.00  0.00
ATOM   4912  H1  WAT   822      39.388   8.205  25.347  1.00  0.00
ATOM   4913  H2  WAT   822      40.128   8.838  24.188  1.00  0.00
TER   
ATOM   4914  O   WAT   823      34.006   6.744   9.629  1.00  0.00
ATOM   4915  H1  WAT   823      33.805   5.881   9.990  1.00  0.00
ATOM   4916  H2  WAT   823      33.835   6.657   8.691  1.00  0.00
TER   
ATOM   4917  O   WAT   824      34.783  17.374  24.340  1.00  0.00
ATOM   4918  H1  WAT   824      34.245  18.099  24.021  1.00  0.00
ATOM   4919  H2  WAT   824      35.036  16.897  23.550  1.00  0.00
TER   
ATOM   4920  O   WAT   825      36.035   5.343  25.865  1.00  0.00
ATOM   4921  H1  WAT   825      36.625   5.034  26.553  1.00  0.00
ATOM   4922  H2  WAT   825      35.217   4.871  26.021  1.00  0.00
TER   
ATOM   4923  O   WAT   826      32.804   3.844   9.617  1.00  0.00
ATOM   4924  H1  WAT   826      33.107   3.851   8.709  1.00  0.00
ATOM   4925  H2  WAT   826      33.544   3.494  10.114  1.00  0.00
TER   
ATOM   4926  O   WAT   827      37.639  18.610  24.599  1.00  0.00
ATOM   4927  H1  WAT   827      37.565  19.513  24.906  1.00  0.00
ATOM   4928  H2  WAT   827      36.737  18.291  24.571  1.00  0.00
TER   
ATOM   4929  O   WAT   828      36.023   2.787  10.602  1.00  0.00
ATOM   4930  H1  WAT   828      35.675   2.110  10.023  1.00  0.00
ATOM   4931  H2  WAT   828      36.224   2.326  11.417  1.00  0.00
TER   
ATOM   4932  O   WAT   829      38.188  17.775  12.221  1.00  0.00
ATOM   4933  H1  WAT   829      39.083  18.114  12.243  1.00  0.00
ATOM   4934  H2  WAT   829      38.219  17.053  11.594  1.00  0.00
TER   
ATOM   4935  O   WAT   830      31.827  13.148  10.450  1.00  0.00
ATOM   4936  H1  WAT   830      32.265  13.691  11.106  1.00  0.00
ATOM   4937  H2  WAT   830      32.312  12.323  10.459  1.00  0.00
TER   
ATOM   4938  O   WAT   831      29.042  15.937  17.902  1.00  0.00
ATOM   4939  H1  WAT   831      29.372  15.069  17.670  1.00  0.00
ATOM   4940  H2  WAT   831      29.471  16.143  18.732  1.00  0.00
TER   
ATOM   4941  O   WAT   832      33.638  14.268  15.562  1.00  0.00
ATOM   4942  H1  WAT   832      33.338  14.144  16.462  1.00  0.00
ATOM   4943  H2  WAT   832      33.532  13.409  15.154  1.00  0.00
TER   
ATOM   4944  O   WAT   833      29.531  16.804  20.640  1.00  0.00
ATOM   4945  H1  WAT   833      29.094  16.984  21.472  1.00  0.00
ATOM   4946  H2  WAT   833      30.099  17.562  20.498  1.00  0.00
TER   
ATOM   4947  O   WAT   834      29.363   9.316  16.999  1.00  0.00
ATOM   4948  H1  WAT   834      28.708   9.047  16.355  1.00  0.00
ATOM   4949  H2  WAT   834      30.201   9.207  16.549  1.00  0.00
TER   
ATOM   4950  O   WAT   835      30.401   9.701  21.539  1.00  0.00
ATOM   4951  H1  WAT   835      30.768   9.614  22.419  1.00  0.00
ATOM   4952  H2  WAT   835      29.832   8.938  21.440  1.00  0.00
TER   
ATOM   4953  O   WAT   836      29.952   6.612  25.445  1.00  0.00
ATOM   4954  H1  WAT   836      29.058   6.579  25.784  1.00  0.00
ATOM   4955  H2  WAT   836      30.492   6.811  26.210  1.00  0.00
TER   
ATOM   4956  O   WAT   837      28.577   6.526  12.941  1.00  0.00
ATOM   4957  H1  WAT   837      27.674   6.789  12.767  1.00  0.00
ATOM   4958  H2  WAT   837      29.061   6.797  12.161  1.00  0.00
TER   
ATOM   4959  O   WAT   838      31.120   5.583  10.851  1.00  0.00
ATOM   4960  H1  WAT   838      31.829   5.161  10.366  1.00  0.00
ATOM   4961  H2  WAT   838      30.404   5.650  10.219  1.00  0.00
TER   
ATOM   4962  O   WAT   839      30.767   1.636   9.891  1.00  0.00
ATOM   4963  H1  WAT   839      31.490   2.177  10.209  1.00  0.00
ATOM   4964  H2  WAT   839      31.040   1.363   9.015  1.00  0.00
TER   
ATOM   4965  O   WAT   840      30.456   0.887  19.793  1.00  0.00
ATOM   4966  H1  WAT   840      31.104   0.337  19.353  1.00  0.00
ATOM   4967  H2  WAT   840      30.877   1.141  20.615  1.00  0.00
TER   
ATOM   4968  O   WAT   841      30.210   1.043  22.536  1.00  0.00
ATOM   4969  H1  WAT   841      29.861   1.499  23.302  1.00  0.00
ATOM   4970  H2  WAT   841      29.878   0.148  22.618  1.00  0.00
TER   
ATOM   4971  O   WAT   842      31.816  14.215  26.701  1.00  0.00
ATOM   4972  H1  WAT   842      31.773  13.844  27.583  1.00  0.00
ATOM   4973  H2  WAT   842      31.947  15.152  26.841  1.00  0.00
TER   
ATOM   4974  O   WAT   843      35.517  15.771  22.302  1.00  0.00
ATOM   4975  H1  WAT   843      35.276  16.038  21.415  1.00  0.00
ATOM   4976  H2  WAT   843      36.457  15.941  22.357  1.00  0.00
TER   
ATOM   4977  O   WAT   844      37.722   2.234  26.058  1.00  0.00
ATOM   4978  H1  WAT   844      37.661   2.826  26.807  1.00  0.00
ATOM   4979  H2  WAT   844      38.662   2.126  25.913  1.00  0.00
TER   
ATOM   4980  O   WAT   845      30.882   0.570  25.811  1.00  0.00
ATOM   4981  H1  WAT   845      31.430   0.389  25.048  1.00  0.00
ATOM   4982  H2  WAT   845      30.947  -0.220  26.347  1.00  0.00
TER   
ATOM   4983  O   WAT   846      31.655  17.161  23.821  1.00  0.00
ATOM   4984  H1  WAT   846      31.061  17.029  24.560  1.00  0.00
ATOM   4985  H2  WAT   846      31.647  16.325  23.355  1.00  0.00
TER   
ATOM   4986  O   WAT   847      31.286  14.527  22.772  1.00  0.00
ATOM   4987  H1  WAT   847      30.560  13.907  22.704  1.00  0.00
ATOM   4988  H2  WAT   847      31.347  14.921  21.902  1.00  0.00
TER   
ATOM   4989  O   WAT   848      34.891  16.741  19.557  1.00  0.00
ATOM   4990  H1  WAT   848      35.407  16.130  19.032  1.00  0.00
ATOM   4991  H2  WAT   848      35.540  17.244  20.048  1.00  0.00
TER   
ATOM   4992  O   WAT   849      37.630  17.632  20.384  1.00  0.00
ATOM   4993  H1  WAT   849      37.918  17.377  19.507  1.00  0.00
ATOM   4994  H2  WAT   849      38.143  17.080  20.974  1.00  0.00
TER   
ATOM   4995  O   WAT   850      38.848   1.371  20.963  1.00  0.00
ATOM   4996  H1  WAT   850      38.065   1.846  21.243  1.00  0.00
ATOM   4997  H2  WAT   850      38.554   0.467  20.855  1.00  0.00
TER   
ATOM   4998  O   WAT   851      29.569  17.844  15.982  1.00  0.00
ATOM   4999  H1  WAT   851      29.401  17.211  16.680  1.00  0.00
ATOM   5000  H2  WAT   851      28.703  18.050  15.631  1.00  0.00
TER   
ATOM   5001  O   WAT   852      30.192   1.676  13.485  1.00  0.00
ATOM   5002  H1  WAT   852      30.950   1.789  12.911  1.00  0.00
ATOM   5003  H2  WAT   852      29.730   2.513  13.439  1.00  0.00
TER   
ATOM   5004  O   WAT   853      36.733   3.790  16.475  1.00  0.00
ATOM   5005  H1  WAT   853      35.921   3.415  16.135  1.00  0.00
ATOM   5006  H2  WAT   853      37.237   3.034  16.777  1.00  0.00
TER   
ATOM   5007  O   WAT   854      31.175  16.537  13.427  1.00  0.00
ATOM   5008  H1  WAT   854      30.650  16.918  12.723  1.00  0.00
ATOM   5009  H2  WAT   854      31.100  17.163  14.148  1.00  0.00
TER   
ATOM   5010  O   WAT   855      32.564   2.202  12.025  1.00  0.00
ATOM   5011  H1  WAT   855      33.094   1.415  11.896  1.00  0.00
ATOM   5012  H2  WAT   855      33.197   2.881  12.258  1.00  0.00
TER   
ATOM   5013  O   WAT   856      34.758   1.940  15.079  1.00  0.00
ATOM   5014  H1  WAT   856      34.128   1.238  15.246  1.00  0.00
ATOM   5015  H2  WAT   856      34.219   2.700  14.863  1.00  0.00
TER   
ATOM   5016  O   WAT   857      37.697  18.554  27.751  1.00  0.00
ATOM   5017  H1  WAT   857      38.624  18.318  27.794  1.00  0.00
ATOM   5018  H2  WAT   857      37.682  19.381  27.269  1.00  0.00
TER   
ATOM   5019  O   WAT   858      34.884   1.218  27.515  1.00  0.00
ATOM   5020  H1  WAT   858      34.602   1.721  26.751  1.00  0.00
ATOM   5021  H2  WAT   858      35.266   0.420  27.149  1.00  0.00
TER   
ATOM   5022  O   WAT   859      33.775  18.486  12.301  1.00  0.00
ATOM   5023  H1  WAT   859      34.507  18.202  11.754  1.00  0.00
ATOM   5024  H2  WAT   859      34.034  18.247  13.191  1.00  0.00
TER   
ATOM   5025  O   WAT   860      32.936  14.602  12.306  1.00  0.00
ATOM   5026  H1  WAT   860      32.307  15.071  12.855  1.00  0.00
ATOM   5027  H2  WAT   860      33.051  13.757  12.741  1.00  0.00
TER   
ATOM   5028  O   WAT   861      38.523  10.431   0.337  1.00  0.00
ATOM   5029  H1  WAT   861      37.747   9.951   0.627  1.00  0.00
ATOM   5030  H2  WAT   861      39.174   9.751   0.163  1.00  0.00
TER   
ATOM   5031  O   WAT   862      32.540  10.743   1.215  1.00  0.00
ATOM   5032  H1  WAT   862      31.708  10.487   1.614  1.00  0.00
ATOM   5033  H2  WAT   862      33.148  10.814   1.951  1.00  0.00
TER   
ATOM   5034  O   WAT   863      32.520  14.777   1.411  1.00  0.00
ATOM   5035  H1  WAT   863      32.822  13.886   1.232  1.00  0.00
ATOM   5036  H2  WAT   863      33.264  15.334   1.183  1.00  0.00
TER   
ATOM   5037  O   WAT   864      30.949   5.703  -5.001  1.00  0.00
ATOM   5038  H1  WAT   864      30.060   6.044  -5.103  1.00  0.00
ATOM   5039  H2  WAT   864      31.233   5.503  -5.893  1.00  0.00
TER   
ATOM   5040  O   WAT   865      28.912   8.303   0.883  1.00  0.00
ATOM   5041  H1  WAT   865      29.484   7.536   0.883  1.00  0.00
ATOM   5042  H2  WAT   865      28.912   8.602  -0.026  1.00  0.00
TER   
ATOM   5043  O   WAT   866      38.770  17.122  -1.263  1.00  0.00
ATOM   5044  H1  WAT   866      38.151  17.578  -1.833  1.00  0.00
ATOM   5045  H2  WAT   866      39.625  17.278  -1.664  1.00  0.00
TER   
ATOM   5046  O   WAT   867      37.964  13.106   0.344  1.00  0.00
ATOM   5047  H1  WAT   867      37.895  12.165   0.183  1.00  0.00
ATOM   5048  H2  WAT   867      38.726  13.197   0.916  1.00  0.00
TER   
ATOM   5049  O   WAT   868      30.155   3.712   2.670  1.00  0.00
ATOM   5050  H1  WAT   868      29.975   2.814   2.950  1.00  0.00
ATOM   5051  H2  WAT   868      29.753   4.259   3.345  1.00  0.00
TER   
ATOM   5052  O   WAT   869      38.994   5.913   0.571  1.00  0.00
ATOM   5053  H1  WAT   869      39.371   5.041   0.458  1.00  0.00
ATOM   5054  H2  WAT   869      38.896   6.249  -0.320  1.00  0.00
TER   
ATOM   5055  O   WAT   870      33.125   4.286  -3.967  1.00  0.00
ATOM   5056  H1  WAT   870      33.232   5.186  -3.660  1.00  0.00
ATOM   5057  H2  WAT   870      32.214   4.238  -4.258  1.00  0.00
TER   
ATOM   5058  O   WAT   871      30.773   6.208   1.278  1.00  0.00
ATOM   5059  H1  WAT   871      31.454   6.472   1.897  1.00  0.00
ATOM   5060  H2  WAT   871      30.458   5.368   1.612  1.00  0.00
TER   
ATOM   5061  O   WAT   872      34.966   7.255   0.365  1.00  0.00
ATOM   5062  H1  WAT   872      35.473   7.753   1.006  1.00  0.00
ATOM   5063  H2  WAT   872      35.497   6.478   0.189  1.00  0.00
TER   
ATOM   5064  O   WAT   873      33.249   1.894   4.632  1.00  0.00
ATOM   5065  H1  WAT   873      33.251   2.412   3.826  1.00  0.00
ATOM   5066  H2  WAT   873      32.420   1.417   4.609  1.00  0.00
TER   
ATOM   5067  O   WAT   874      39.636  12.006  -3.869  1.00  0.00
ATOM   5068  H1  WAT   874      39.018  12.471  -4.433  1.00  0.00
ATOM   5069  H2  WAT   874      40.149  12.699  -3.452  1.00  0.00
TER   
ATOM   5070  O   WAT   875      34.500  11.534   2.809  1.00  0.00
ATOM   5071  H1  WAT   875      34.166  12.161   3.451  1.00  0.00
ATOM   5072  H2  WAT   875      34.676  12.060   2.029  1.00  0.00
TER   
ATOM   5073  O   WAT   876      32.931   3.605   2.639  1.00  0.00
ATOM   5074  H1  WAT   876      33.272   4.450   2.344  1.00  0.00
ATOM   5075  H2  WAT   876      31.992   3.754   2.755  1.00  0.00
TER   
ATOM   5076  O   WAT   877      33.711  13.502   4.624  1.00  0.00
ATOM   5077  H1  WAT   877      34.329  14.177   4.342  1.00  0.00
ATOM   5078  H2  WAT   877      32.851  13.911   4.533  1.00  0.00
TER   
ATOM   5079  O   WAT   878      29.005  12.692  -6.495  1.00  0.00
ATOM   5080  H1  WAT   878      28.627  13.181  -7.227  1.00  0.00
ATOM   5081  H2  WAT   878      29.262  13.365  -5.865  1.00  0.00
TER   
ATOM   5082  O   WAT   879      36.614   1.094  -1.037  1.00  0.00
ATOM   5083  H1  WAT   879      36.921   0.538  -1.753  1.00  0.00
ATOM   5084  H2  WAT   879      35.684   1.228  -1.220  1.00  0.00
TER   
ATOM   5085  O   WAT   880      39.002   9.159  -4.301  1.00  0.00
ATOM   5086  H1  WAT   880      38.075   9.092  -4.072  1.00  0.00
ATOM   5087  H2  WAT   880      39.154  10.097  -4.415  1.00  0.00
TER   
ATOM   5088  O   WAT   881      38.989   5.430  -7.304  1.00  0.00
ATOM   5089  H1  WAT   881      38.049   5.592  -7.219  1.00  0.00
ATOM   5090  H2  WAT   881      39.307   6.149  -7.851  1.00  0.00
TER   
ATOM   5091  O   WAT   882      34.607   9.685  -1.519  1.00  0.00
ATOM   5092  H1  WAT   882      34.203   8.973  -2.014  1.00  0.00
ATOM   5093  H2  WAT   882      34.694   9.340  -0.630  1.00  0.00
TER   
ATOM   5094  O   WAT   883      35.075  13.372   0.645  1.00  0.00
ATOM   5095  H1  WAT   883      34.778  12.766  -0.034  1.00  0.00
ATOM   5096  H2  WAT   883      36.025  13.410   0.534  1.00  0.00
TER   
ATOM   5097  O   WAT   884      33.320   6.459   2.261  1.00  0.00
ATOM   5098  H1  WAT   884      33.872   6.569   1.486  1.00  0.00
ATOM   5099  H2  WAT   884      33.835   6.833   2.977  1.00  0.00
TER   
ATOM   5100  O   WAT   885      34.167  13.110   7.296  1.00  0.00
ATOM   5101  H1  WAT   885      33.270  13.334   7.543  1.00  0.00
ATOM   5102  H2  WAT   885      34.193  13.233   6.347  1.00  0.00
TER   
ATOM   5103  O   WAT   886      32.994   9.981   5.872  1.00  0.00
ATOM   5104  H1  WAT   886      32.855  10.854   6.240  1.00  0.00
ATOM   5105  H2  WAT   886      32.113   9.639   5.726  1.00  0.00
TER   
ATOM   5106  O   WAT   887      39.317  14.899  -2.822  1.00  0.00
ATOM   5107  H1  WAT   887      39.757  15.641  -3.236  1.00  0.00
ATOM   5108  H2  WAT   887      39.256  15.142  -1.898  1.00  0.00
TER   
ATOM   5109  O   WAT   888      34.792  15.923   8.080  1.00  0.00
ATOM   5110  H1  WAT   888      34.764  16.328   7.213  1.00  0.00
ATOM   5111  H2  WAT   888      34.629  14.995   7.917  1.00  0.00
TER   
ATOM   5112  O   WAT   889      31.308   8.580  -4.018  1.00  0.00
ATOM   5113  H1  WAT   889      31.188   9.306  -4.630  1.00  0.00
ATOM   5114  H2  WAT   889      30.998   7.810  -4.495  1.00  0.00
TER   
ATOM   5115  O   WAT   890      28.946  11.751   1.789  1.00  0.00
ATOM   5116  H1  WAT   890      29.024  11.886   0.844  1.00  0.00
ATOM   5117  H2  WAT   890      29.560  11.043   1.981  1.00  0.00
TER   
ATOM   5118  O   WAT   891      30.191  13.451  -1.801  1.00  0.00
ATOM   5119  H1  WAT   891      29.784  13.593  -2.655  1.00  0.00
ATOM   5120  H2  WAT   891      31.082  13.167  -2.004  1.00  0.00
TER   
ATOM   5121  O   WAT   892      34.463  17.666  -3.688  1.00  0.00
ATOM   5122  H1  WAT   892      34.287  16.749  -3.902  1.00  0.00
ATOM   5123  H2  WAT   892      33.609  18.024  -3.449  1.00  0.00
TER   
ATOM   5124  O   WAT   893      29.002  12.792   4.328  1.00  0.00
ATOM   5125  H1  WAT   893      29.165  12.323   3.510  1.00  0.00
ATOM   5126  H2  WAT   893      29.468  12.285   4.993  1.00  0.00
TER   
ATOM   5127  O   WAT   894      33.774   1.923  -0.636  1.00  0.00
ATOM   5128  H1  WAT   894      33.331   2.704  -0.967  1.00  0.00
ATOM   5129  H2  WAT   894      34.333   2.246   0.071  1.00  0.00
TER   
ATOM   5130  O   WAT   895      38.061   4.790   4.968  1.00  0.00
ATOM   5131  H1  WAT   895      37.599   4.998   5.780  1.00  0.00
ATOM   5132  H2  WAT   895      37.659   3.976   4.665  1.00  0.00
TER   
ATOM   5133  O   WAT   896      36.890   1.544  -5.755  1.00  0.00
ATOM   5134  H1  WAT   896      36.265   1.540  -5.030  1.00  0.00
ATOM   5135  H2  WAT   896      36.803   0.677  -6.152  1.00  0.00
TER   
ATOM   5136  O   WAT   897      35.812   2.468   1.223  1.00  0.00
ATOM   5137  H1  WAT   897      36.109   3.374   1.142  1.00  0.00
ATOM   5138  H2  WAT   897      36.360   1.980   0.609  1.00  0.00
TER   
ATOM   5139  O   WAT   898      33.566   7.046  -2.908  1.00  0.00
ATOM   5140  H1  WAT   898      33.340   6.830  -2.003  1.00  0.00
ATOM   5141  H2  WAT   898      32.785   7.479  -3.253  1.00  0.00
TER   
ATOM   5142  O   WAT   899      36.005   7.945   7.758  1.00  0.00
ATOM   5143  H1  WAT   899      35.910   7.004   7.608  1.00  0.00
ATOM   5144  H2  WAT   899      36.849   8.166   7.363  1.00  0.00
TER   
ATOM   5145  O   WAT   900      39.402   5.689  -2.278  1.00  0.00
ATOM   5146  H1  WAT   900      39.795   6.006  -3.091  1.00  0.00
ATOM   5147  H2  WAT   900      39.764   4.810  -2.164  1.00  0.00
TER   
ATOM   5148  O   WAT   901      31.137   4.356   5.912  1.00  0.00
ATOM   5149  H1  WAT   901      30.743   5.204   6.119  1.00  0.00
ATOM   5150  H2  WAT   901      30.448   3.719   6.103  1.00  0.00
TER   
ATOM   5151  O   WAT   902      37.711   4.440   8.981  1.00  0.00
ATOM   5152  H1  WAT   902      37.021   4.247   9.616  1.00  0.00
ATOM   5153  H2  WAT   902      38.454   4.723   9.514  1.00  0.00
TER   
ATOM   5154  O   WAT   903      28.438   2.279  -0.055  1.00  0.00
ATOM   5155  H1  WAT   903      28.150   2.849   0.657  1.00  0.00
ATOM   5156  H2  WAT   903      29.183   1.800   0.308  1.00  0.00
TER   
ATOM   5157  O   WAT   904      28.625   6.221  -8.845  1.00  0.00
ATOM   5158  H1  WAT   904      28.543   7.164  -8.704  1.00  0.00
ATOM   5159  H2  WAT   904      28.274   6.079  -9.724  1.00  0.00
TER   
ATOM   5160  O   WAT   905      39.987   8.280   1.817  1.00  0.00
ATOM   5161  H1  WAT   905      39.255   8.788   2.166  1.00  0.00
ATOM   5162  H2  WAT   905      39.590   7.463   1.516  1.00  0.00
TER   
ATOM   5163  O   WAT   906      36.425   4.955   0.222  1.00  0.00
ATOM   5164  H1  WAT   906      36.429   4.514  -0.628  1.00  0.00
ATOM   5165  H2  WAT   906      37.320   5.277   0.329  1.00  0.00
TER   
ATOM   5166  O   WAT   907      32.275   4.838  -0.819  1.00  0.00
ATOM   5167  H1  WAT   907      31.935   5.315  -0.062  1.00  0.00
ATOM   5168  H2  WAT   907      31.513   4.384  -1.178  1.00  0.00
TER   
ATOM   5169  O   WAT   908      36.487   5.956  -6.787  1.00  0.00
ATOM   5170  H1  WAT   908      36.608   5.915  -5.839  1.00  0.00
ATOM   5171  H2  WAT   908      36.102   6.819  -6.943  1.00  0.00
TER   
ATOM   5172  O   WAT   909      35.499   8.266  -7.389  1.00  0.00
ATOM   5173  H1  WAT   909      34.931   7.818  -8.015  1.00  0.00
ATOM   5174  H2  WAT   909      36.208   8.626  -7.922  1.00  0.00
TER   
ATOM   5175  O   WAT   910      30.576  12.168   6.488  1.00  0.00
ATOM   5176  H1  WAT   910      30.192  11.527   7.086  1.00  0.00
ATOM   5177  H2  WAT   910      30.887  12.871   7.057  1.00  0.00
TER   
ATOM   5178  O   WAT   911      36.726   9.015   1.969  1.00  0.00
ATOM   5179  H1  WAT   911      37.093   8.541   2.715  1.00  0.00
ATOM   5180  H2  WAT   911      36.536   9.889   2.309  1.00  0.00
TER   
ATOM   5181  O   WAT   912      29.590   3.760  -1.902  1.00  0.00
ATOM   5182  H1  WAT   912      29.305   3.395  -1.064  1.00  0.00
ATOM   5183  H2  WAT   912      29.528   3.028  -2.516  1.00  0.00
TER   
ATOM   5184  O   WAT   913      34.516   8.056   4.287  1.00  0.00
ATOM   5185  H1  WAT   913      34.212   8.935   4.512  1.00  0.00
ATOM   5186  H2  WAT   913      35.470   8.116   4.323  1.00  0.00
TER   
ATOM   5187  O   WAT   914      33.044  12.262  -5.116  1.00  0.00
ATOM   5188  H1  WAT   914      32.270  11.722  -5.276  1.00  0.00
ATOM   5189  H2  WAT   914      33.773  11.743  -5.455  1.00  0.00
TER   
ATOM   5190  O   WAT   915      39.264   2.653  -5.181  1.00  0.00
ATOM   5191  H1  WAT   915      38.450   2.154  -5.256  1.00  0.00
ATOM   5192  H2  WAT   915      39.070   3.492  -5.597  1.00  0.00
TER   
ATOM   5193  O   WAT   916      39.185  11.330   6.563  1.00  0.00
ATOM   5194  H1  WAT   916      39.118  10.409   6.309  1.00  0.00
ATOM   5195  H2  WAT   916      38.555  11.427   7.278  1.00  0.00
TER   
ATOM   5196  O   WAT   917      33.088  11.930  -1.478  1.00  0.00
ATOM   5197  H1  WAT   917      33.606  11.127  -1.533  1.00  0.00
ATOM   5198  H2  WAT   917      32.636  11.868  -0.637  1.00  0.00
TER   
ATOM   5199  O   WAT   918      37.975  13.197  -6.206  1.00  0.00
ATOM   5200  H1  WAT   918      38.316  13.941  -6.701  1.00  0.00
ATOM   5201  H2  WAT   918      37.146  13.510  -5.843  1.00  0.00
TER   
ATOM   5202  O   WAT   919      30.572   8.896   5.434  1.00  0.00
ATOM   5203  H1  WAT   919      30.214   9.562   6.021  1.00  0.00
ATOM   5204  H2  WAT   919      30.278   8.065   5.805  1.00  0.00
TER   
ATOM   5205  O   WAT   920      33.773   9.355   8.318  1.00  0.00
ATOM   5206  H1  WAT   920      33.474   9.501   7.421  1.00  0.00
ATOM   5207  H2  WAT   920      34.545   8.795   8.225  1.00  0.00
TER   
ATOM   5208  O   WAT   921      39.116  14.152   6.314  1.00  0.00
ATOM   5209  H1  WAT   921      39.131  13.220   6.095  1.00  0.00
ATOM   5210  H2  WAT   921      38.409  14.238   6.953  1.00  0.00
TER   
ATOM   5211  O   WAT   922      36.944  13.278  -3.434  1.00  0.00
ATOM   5212  H1  WAT   922      37.631  13.825  -3.053  1.00  0.00
ATOM   5213  H2  WAT   922      36.157  13.822  -3.399  1.00  0.00
TER   
ATOM   5214  O   WAT   923      29.083   8.896  -7.942  1.00  0.00
ATOM   5215  H1  WAT   923      29.952   9.178  -7.659  1.00  0.00
ATOM   5216  H2  WAT   923      28.592   9.709  -8.058  1.00  0.00
TER   
ATOM   5217  O   WAT   924      36.246  10.283  -3.822  1.00  0.00
ATOM   5218  H1  WAT   924      36.703  11.093  -3.596  1.00  0.00
ATOM   5219  H2  WAT   924      35.895   9.965  -2.990  1.00  0.00
TER   
ATOM   5220  O   WAT   925      38.550  15.793   3.408  1.00  0.00
ATOM   5221  H1  WAT   925      39.194  15.999   4.085  1.00  0.00
ATOM   5222  H2  WAT   925      38.913  15.032   2.955  1.00  0.00
TER   
ATOM   5223  O   WAT   926      32.148   0.627  -3.349  1.00  0.00
ATOM   5224  H1  WAT   926      32.019   0.618  -2.401  1.00  0.00
ATOM   5225  H2  WAT   926      31.324   0.965  -3.700  1.00  0.00
TER   
ATOM   5226  O   WAT   927      29.450  18.108  -7.376  1.00  0.00
ATOM   5227  H1  WAT   927      29.810  18.707  -8.031  1.00  0.00
ATOM   5228  H2  WAT   927      29.309  18.654  -6.603  1.00  0.00
TER   
ATOM   5229  O   WAT   928      29.147   2.386   6.111  1.00  0.00
ATOM   5230  H1  WAT   928      28.433   2.585   6.717  1.00  0.00
ATOM   5231  H2  WAT   928      29.567   1.610   6.483  1.00  0.00
TER   
ATOM   5232  O   WAT   929      29.434  16.374   7.098  1.00  0.00
ATOM   5233  H1  WAT   929      29.543  15.433   6.958  1.00  0.00
ATOM   5234  H2  WAT   929      28.782  16.639   6.449  1.00  0.00
TER   
ATOM   5235  O   WAT   930      37.426  14.645   8.498  1.00  0.00
ATOM   5236  H1  WAT   930      37.105  13.926   9.042  1.00  0.00
ATOM   5237  H2  WAT   930      36.751  15.321   8.571  1.00  0.00
TER   
ATOM   5238  O   WAT   931      35.467  15.491  -6.559  1.00  0.00
ATOM   5239  H1  WAT   931      35.458  16.224  -7.174  1.00  0.00
ATOM   5240  H2  WAT   931      34.547  15.245  -6.466  1.00  0.00
TER   
ATOM   5241  O   WAT   932      31.068  10.713  -5.814  1.00  0.00
ATOM   5242  H1  WAT   932      30.460  11.453  -5.805  1.00  0.00
ATOM   5243  H2  WAT   932      31.543  10.803  -6.640  1.00  0.00
TER   
ATOM   5244  O   WAT   933      38.453  15.554  -7.896  1.00  0.00
ATOM   5245  H1  WAT   933      38.554  15.351  -8.826  1.00  0.00
ATOM   5246  H2  WAT   933      37.553  15.300  -7.692  1.00  0.00
TER   
ATOM   5247  O   WAT   934      35.976   6.112  -3.914  1.00  0.00
ATOM   5248  H1  WAT   934      35.267   6.581  -3.473  1.00  0.00
ATOM   5249  H2  WAT   934      36.260   5.454  -3.279  1.00  0.00
TER   
ATOM   5250  O   WAT   935      37.601   7.532   4.085  1.00  0.00
ATOM   5251  H1  WAT   935      38.100   8.007   4.750  1.00  0.00
ATOM   5252  H2  WAT   935      37.743   6.608   4.292  1.00  0.00
TER   
ATOM   5253  O   WAT   936      37.095  18.073  -3.202  1.00  0.00
ATOM   5254  H1  WAT   936      37.349  18.035  -4.124  1.00  0.00
ATOM   5255  H2  WAT   936      36.146  17.946  -3.209  1.00  0.00
TER   
ATOM   5256  O   WAT   937      34.179   4.421  -6.539  1.00  0.00
ATOM   5257  H1  WAT   937      35.028   4.858  -6.605  1.00  0.00
ATOM   5258  H2  WAT   937      33.812   4.733  -5.712  1.00  0.00
TER   
ATOM   5259  O   WAT   938      33.078  10.674  -8.065  1.00  0.00
ATOM   5260  H1  WAT   938      33.844  10.562  -7.503  1.00  0.00
ATOM   5261  H2  WAT   938      33.156   9.978  -8.718  1.00  0.00
TER   
ATOM   5262  O   WAT   939      31.773   8.106  -7.382  1.00  0.00
ATOM   5263  H1  WAT   939      31.853   7.159  -7.270  1.00  0.00
ATOM   5264  H2  WAT   939      32.665   8.437  -7.276  1.00  0.00
TER   
ATOM   5265  O   WAT   940      32.574  18.256  -0.279  1.00  0.00
ATOM   5266  H1  WAT   940      33.311  17.708  -0.008  1.00  0.00
ATOM   5267  H2  WAT   940      32.958  19.122  -0.418  1.00  0.00
TER   
ATOM   5268  O   WAT   941      29.459  14.323  -4.404  1.00  0.00
ATOM   5269  H1  WAT   941      28.533  14.566  -4.414  1.00  0.00
ATOM   5270  H2  WAT   941      29.925  15.151  -4.526  1.00  0.00
TER   
ATOM   5271  O   WAT   942      31.580  17.441   8.910  1.00  0.00
ATOM   5272  H1  WAT   942      32.381  17.762   9.323  1.00  0.00
ATOM   5273  H2  WAT   942      31.065  17.080   9.632  1.00  0.00
TER   
ATOM   5274  O   WAT   943      35.685  17.429  -8.456  1.00  0.00
ATOM   5275  H1  WAT   943      36.477  17.718  -8.908  1.00  0.00
ATOM   5276  H2  WAT   943      35.165  16.998  -9.135  1.00  0.00
TER   
ATOM   5277  O   WAT   944      29.300   9.928   7.854  1.00  0.00
ATOM   5278  H1  WAT   944      29.804   9.349   8.425  1.00  0.00
ATOM   5279  H2  WAT   944      28.561  10.212   8.391  1.00  0.00
TER   
ATOM   5280  O   WAT   945      36.202  12.649  -8.592  1.00  0.00
ATOM   5281  H1  WAT   945      36.097  12.035  -7.866  1.00  0.00
ATOM   5282  H2  WAT   945      36.035  12.126  -9.376  1.00  0.00
TER   
ATOM   5283  O   WAT   946      36.354  11.335   7.387  1.00  0.00
ATOM   5284  H1  WAT   946      35.588  11.904   7.303  1.00  0.00
ATOM   5285  H2  WAT   946      36.535  11.043   6.494  1.00  0.00
TER   
ATOM   5286  O   WAT   947      39.443  11.711  -7.988  1.00  0.00
ATOM   5287  H1  WAT   947      38.894  12.158  -7.343  1.00  0.00
ATOM   5288  H2  WAT   947      40.064  11.206  -7.464  1.00  0.00
TER   
ATOM   5289  O   WAT   948      31.332   8.071   8.749  1.00  0.00
ATOM   5290  H1  WAT   948      31.373   7.772   9.657  1.00  0.00
ATOM   5291  H2  WAT   948      32.187   8.472   8.589  1.00  0.00
TER   
ATOM   5292  O   WAT   949      35.110  10.671  -6.091  1.00  0.00
ATOM   5293  H1  WAT   949      35.532  10.504  -5.248  1.00  0.00
ATOM   5294  H2  WAT   949      35.235   9.861  -6.586  1.00  0.00
TER   
ATOM   5295  O   WAT   950      33.273   6.650   6.716  1.00  0.00
ATOM   5296  H1  WAT   950      32.742   6.159   6.088  1.00  0.00
ATOM   5297  H2  WAT   950      33.942   7.079   6.182  1.00  0.00
TER   
ATOM   5298  O   WAT   951      37.623   9.694  -8.843  1.00  0.00
ATOM   5299  H1  WAT   951      38.143   8.979  -9.209  1.00  0.00
ATOM   5300  H2  WAT   951      38.270  10.333  -8.543  1.00  0.00
TER   
ATOM   5301  O   WAT   952      33.760   3.616   6.796  1.00  0.00
ATOM   5302  H1  WAT   952      33.666   2.998   6.071  1.00  0.00
ATOM   5303  H2  WAT   952      33.180   4.343   6.569  1.00  0.00
TER   
ATOM   5304  O   WAT   953      36.526   2.174   3.828  1.00  0.00
ATOM   5305  H1  WAT   953      36.078   2.196   2.983  1.00  0.00
ATOM   5306  H2  WAT   953      35.893   1.776   4.426  1.00  0.00
TER   
ATOM   5307  O   WAT   954      36.932  11.069   4.450  1.00  0.00
ATOM   5308  H1  WAT   954      37.351  11.912   4.277  1.00  0.00
ATOM   5309  H2  WAT   954      36.013  11.206   4.220  1.00  0.00
TER   
ATOM   5310  O   WAT   955      39.269   8.801   5.834  1.00  0.00
ATOM   5311  H1  WAT   955      39.388   8.205   6.573  1.00  0.00
ATOM   5312  H2  WAT   955      40.128   8.838   5.414  1.00  0.00
TER   
ATOM   5313  O   WAT   956      34.006   6.744  -9.145  1.00  0.00
ATOM   5314  H1  WAT   956      33.805   5.881  -8.784  1.00  0.00
ATOM   5315  H2  WAT   956      33.835   6.657 -10.083  1.00  0.00
TER   
ATOM   5316  O   WAT   957      34.783  17.374   5.565  1.00  0.00
ATOM   5317  H1  WAT   957      34.245  18.099   5.246  1.00  0.00
ATOM   5318  H2  WAT   957      35.036  16.897   4.775  1.00  0.00
TER   
ATOM   5319  O   WAT   958      36.035   5.343   7.091  1.00  0.00
ATOM   5320  H1  WAT   958      36.625   5.034   7.779  1.00  0.00
ATOM   5321  H2  WAT   958      35.217   4.871   7.247  1.00  0.00
TER   
ATOM   5322  O   WAT   959      32.804   3.844  -9.157  1.00  0.00
ATOM   5323  H1  WAT   959      33.107   3.851 -10.066  1.00  0.00
ATOM   5324  H2  WAT   959      33.544   3.494  -8.661  1.00  0.00
TER   
ATOM   5325  O   WAT   960      37.639  18.610   5.824  1.00  0.00
ATOM   5326  H1  WAT   960      37.565  19.513   6.131  1.00  0.00
ATOM   5327  H2  WAT   960      36.737  18.291   5.796  1.00  0.00
TER   
ATOM   5328  O   WAT   961      36.023   2.787  -8.172  1.00  0.00
ATOM   5329  H1  WAT   961      35.675   2.110  -8.752  1.00  0.00
ATOM   5330  H2  WAT   961      36.224   2.326  -7.358  1.00  0.00
TER   
ATOM   5331  O   WAT   962      38.188  17.775  -6.553  1.00  0.00
ATOM   5332  H1  WAT   962      39.083  18.114  -6.531  1.00  0.00
ATOM   5333  H2  WAT   962      38.219  17.053  -7.181  1.00  0.00
TER   
ATOM   5334  O   WAT   963      31.827  13.148  -8.325  1.00  0.00
ATOM   5335  H1  WAT   963      32.265  13.691  -7.669  1.00  0.00
ATOM   5336  H2  WAT   963      32.312  12.323  -8.315  1.00  0.00
TER   
ATOM   5337  O   WAT   964      29.042  15.937  -0.872  1.00  0.00
ATOM   5338  H1  WAT   964      29.372  15.069  -1.105  1.00  0.00
ATOM   5339  H2  WAT   964      29.471  16.143  -0.042  1.00  0.00
TER   
ATOM   5340  O   WAT   965      33.638  14.268  -3.212  1.00  0.00
ATOM   5341  H1  WAT   965      33.338  14.144  -2.312  1.00  0.00
ATOM   5342  H2  WAT   965      33.532  13.409  -3.621  1.00  0.00
TER   
ATOM   5343  O   WAT   966      29.531  16.804   1.866  1.00  0.00
ATOM   5344  H1  WAT   966      29.094  16.984   2.698  1.00  0.00
ATOM   5345  H2  WAT   966      30.099  17.562   1.724  1.00  0.00
TER   
ATOM   5346  O   WAT   967      29.363   9.316  -1.775  1.00  0.00
ATOM   5347  H1  WAT   967      28.708   9.047  -2.419  1.00  0.00
ATOM   5348  H2  WAT   967      30.201   9.207  -2.225  1.00  0.00
TER   
ATOM   5349  O   WAT   968      30.401   9.701   2.765  1.00  0.00
ATOM   5350  H1  WAT   968      30.768   9.614   3.645  1.00  0.00
ATOM   5351  H2  WAT   968      29.832   8.938   2.666  1.00  0.00
TER   
ATOM   5352  O   WAT   969      29.952   6.612   6.671  1.00  0.00
ATOM   5353  H1  WAT   969      29.058   6.579   7.010  1.00  0.00
ATOM   5354  H2  WAT   969      30.492   6.811   7.436  1.00  0.00
TER   
ATOM   5355  O   WAT   970      28.577   6.526  -5.833  1.00  0.00
ATOM   5356  H1  WAT   970      27.674   6.789  -6.008  1.00  0.00
ATOM   5357  H2  WAT   970      29.061   6.797  -6.613  1.00  0.00
TER   
ATOM   5358  O   WAT   971      31.120   5.583  -7.923  1.00  0.00
ATOM   5359  H1  WAT   971      31.829   5.161  -8.409  1.00  0.00
ATOM   5360  H2  WAT   971      30.404   5.650  -8.555  1.00  0.00
TER   
ATOM   5361  O   WAT   972      30.767   1.636  -8.883  1.00  0.00
ATOM   5362  H1  WAT   972      31.490   2.177  -8.565  1.00  0.00
ATOM   5363  H2  WAT   972      31.040   1.363  -9.759  1.00  0.00
TER   
ATOM   5364  O   WAT   973      30.456   0.887   1.019  1.00  0.00
ATOM   5365  H1  WAT   973      31.104   0.337   0.579  1.00  0.00
ATOM   5366  H2  WAT   973      30.877   1.141   1.841  1.00  0.00
TER   
ATOM   5367  O   WAT   974      30.210   1.043   3.762  1.00  0.00
ATOM   5368  H1  WAT   974      29.861   1.499   4.527  1.00  0.00
ATOM   5369  H2  WAT   974      29.878   0.148   3.844  1.00  0.00
TER   
ATOM   5370  O   WAT   975      31.816  14.215   7.927  1.00  0.00
ATOM   5371  H1  WAT   975      31.773  13.844   8.808  1.00  0.00
ATOM   5372  H2  WAT   975      31.947  15.152   8.067  1.00  0.00
TER   
ATOM   5373  O   WAT   976      35.517  15.771   3.528  1.00  0.00
ATOM   5374  H1  WAT   976      35.276  16.038   2.641  1.00  0.00
ATOM   5375  H2  WAT   976      36.457  15.941   3.583  1.00  0.00
TER   
ATOM   5376  O   WAT   977      37.722   2.234   7.284  1.00  0.00
ATOM   5377  H1  WAT   977      37.661   2.826   8.033  1.00  0.00
ATOM   5378  H2  WAT   977      38.662   2.126   7.139  1.00  0.00
TER   
ATOM   5379  O   WAT   978      30.882   0.570   7.037  1.00  0.00
ATOM   5380  H1  WAT   978      31.430   0.389   6.273  1.00  0.00
ATOM   5381  H2  WAT   978      30.947  -0.220   7.572  1.00  0.00
TER   
ATOM   5382  O   WAT   979      31.655  17.161   5.047  1.00  0.00
ATOM   5383  H1  WAT   979      31.061  17.029   5.786  1.00  0.00
ATOM   5384  H2  WAT   979      31.647  16.325   4.581  1.00  0.00
TER   
ATOM   5385  O   WAT   980      31.286  14.527   3.998  1.00  0.00
ATOM   5386  H1  WAT   980      30.560  13.907   3.930  1.00  0.00
ATOM   5387  H2  WAT   980      31.347  14.921   3.127  1.00  0.00
TER   
ATOM   5388  O   WAT   981      34.891  16.741   0.782  1.00  0.00
ATOM   5389  H1  WAT   981      35.407  16.130   0.257  1.00  0.00
ATOM   5390  H2  WAT   981      35.540  17.244   1.274  1.00  0.00
TER   
ATOM   5391  O   WAT   982      37.630  17.632   1.609  1.00  0.00
ATOM   5392  H1  WAT   982      37.918  17.377   0.733  1.00  0.00
ATOM   5393  H2  WAT   982      38.143  17.080   2.200  1.00  0.00
TER   
ATOM   5394  O   WAT   983      38.848   1.371   2.189  1.00  0.00
ATOM   5395  H1  WAT   983      38.065   1.846   2.469  1.00  0.00
ATOM   5396  H2  WAT   983      38.554   0.467   2.080  1.00  0.00
TER   
ATOM   5397  O   WAT   984      29.569  17.844  -2.793  1.00  0.00
ATOM   5398  H1  WAT   984      29.401  17.211  -2.095  1.00  0.00
ATOM   5399  H2  WAT   984      28.703  18.050  -3.143  1.00  0.00
TER   
ATOM   5400  O   WAT   985      30.192   1.676  -5.290  1.00  0.00
ATOM   5401  H1  WAT   985      30.950   1.789  -5.863  1.00  0.00
ATOM   5402  H2  WAT   985      29.730   2.513  -5.335  1.00  0.00
TER   
ATOM   5403  O   WAT   986      36.733   3.790  -2.299  1.00  0.00
ATOM   5404  H1  WAT   986      35.921   3.415  -2.640  1.00  0.00
ATOM   5405  H2  WAT   986      37.237   3.034  -1.997  1.00  0.00
TER   
ATOM   5406  O   WAT   987      31.175  16.537  -5.348  1.00  0.00
ATOM   5407  H1  WAT   987      30.650  16.918  -6.052  1.00  0.00
ATOM   5408  H2  WAT   987      31.100  17.163  -4.627  1.00  0.00
TER   
ATOM   5409  O   WAT   988      32.564   2.202  -6.749  1.00  0.00
ATOM   5410  H1  WAT   988      33.094   1.415  -6.879  1.00  0.00
ATOM   5411  H2  WAT   988      33.197   2.881  -6.516  1.00  0.00
TER   
ATOM   5412  O   WAT   989      34.758   1.940  -3.695  1.00  0.00
ATOM   5413  H1  WAT   989      34.128   1.238  -3.528  1.00  0.00
ATOM   5414  H2  WAT   989      34.219   2.700  -3.912  1.00  0.00
TER   
ATOM   5415  O   WAT   990      37.697  18.554   8.976  1.00  0.00
ATOM   5416  H1  WAT   990      38.624  18.318   9.020  1.00  0.00
ATOM   5417  H2  WAT   990      37.682  19.381   8.495  1.00  0.00
TER   
ATOM   5418  O   WAT   991      34.884   1.218   8.740  1.00  0.00
ATOM   5419  H1  WAT   991      34.602   1.721   7.976  1.00  0.00
ATOM   5420  H2  WAT   991      35.266   0.420   8.375  1.00  0.00
TER   
ATOM   5421  O   WAT   992      33.775  18.486  -6.473  1.00  0.00
ATOM   5422  H1  WAT   992      34.507  18.202  -7.020  1.00  0.00
ATOM   5423  H2  WAT   992      34.034  18.247  -5.583  1.00  0.00
TER   
ATOM   5424  O   WAT   993      32.936  14.602  -6.468  1.00  0.00
ATOM   5425  H1  WAT   993      32.307  15.071  -5.920  1.00  0.00
ATOM   5426  H2  WAT   993      33.051  13.757  -6.034  1.00  0.00
TER   
ATOM   5427  O   WAT   994      38.523  10.431 -18.437  1.00  0.00
ATOM   5428  H1  WAT   994      37.747   9.951 -18.147  1.00  0.00
ATOM   5429  H2  WAT   994      39.174   9.751 -18.612  1.00  0.00
TER   
ATOM   5430  O   WAT   995      32.540  10.743 -17.560  1.00  0.00
ATOM   5431  H1  WAT   995      31.708  10.487 -17.160  1.00  0.00
ATOM   5432  H2  WAT   995      33.148  10.814 -16.824  1.00  0.00
TER   
ATOM   5433  O   WAT   996      32.520  14.777 -17.364  1.00  0.00
ATOM   5434  H1  WAT   996      32.822  13.886 -17.543  1.00  0.00
ATOM   5435  H2  WAT   996      33.264  15.334 -17.592  1.00  0.00
TER   
ATOM   5436  O   WAT   997      30.949   5.703 -23.775  1.00  0.00
ATOM   5437  H1  WAT   997      30.060   6.044 -23.877  1.00  0.00
ATOM   5438  H2  WAT   997      31.233   5.503 -24.667  1.00  0.00
TER   
ATOM   5439  O   WAT   998      28.912   8.303 -17.891  1.00  0.00
ATOM   5440  H1  WAT   998      29.484   7.536 -17.891  1.00  0.00
ATOM   5441  H2  WAT   998      28.912   8.602 -18.801  1.00  0.00
TER   
ATOM   5442  O   WAT   999      38.770  17.122 -20.037  1.00  0.00
ATOM   5443  H1  WAT   999      38.151  17.578 -20.607  1.00  0.00
ATOM   5444  H2  WAT   999      39.625  17.278 -20.438  1.00  0.00
TER   
ATOM   5445  O   WAT  1000      37.964  13.106 -18.430  1.00  0.00
ATOM   5446  H1  WAT  1000      37.895  12.165 -18.591  1.00  0.00
ATOM   5447  H2  WAT  1000      38.726  13.197 -17.858  1.00  0.00
TER   
ATOM   5448  O   WAT  1001      30.155   3.712 -16.105  1.00  0.00
ATOM   5449  H1  WAT  1001      29.975   2.814 -15.824  1.00  0.00
ATOM   5450  H2  WAT  1001      29.753   4.259 -15.430  1.00  0.00
TER   
ATOM   5451  O   WAT  1002      38.994   5.913 -18.203  1.00  0.00
ATOM   5452  H1  WAT  1002      39.371   5.041 -18.316  1.00  0.00
ATOM   5453  H2  WAT  1002      38.896   6.249 -19.094  1.00  0.00
TER   
ATOM   5454  O   WAT  1003      33.125   4.286 -22.742  1.00  0.00
ATOM   5455  H1  WAT  1003      33.232   5.186 -22.435  1.00  0.00
ATOM   5456  H2  WAT  1003      32.214   4.238 -23.032  1.00  0.00
TER   
ATOM   5457  O   WAT  1004      30.773   6.208 -17.496  1.00  0.00
ATOM   5458  H1  WAT  1004      31.454   6.472 -16.878  1.00  0.00
ATOM   5459  H2  WAT  1004      30.458   5.368 -17.162  1.00  0.00
TER   
ATOM   5460  O   WAT  1005      34.966   7.255 -18.409  1.00  0.00
ATOM   5461  H1  WAT  1005      35.473   7.753 -17.769  1.00  0.00
ATOM   5462  H2  WAT  1005      35.497   6.478 -18.585  1.00  0.00
TER   
ATOM   5463  O   WAT  1006      33.249   1.894 -14.143  1.00  0.00
ATOM   5464  H1  WAT  1006      33.251   2.412 -14.948  1.00  0.00
ATOM   5465  H2  WAT  1006      32.420   1.417 -14.166  1.00  0.00
TER   
ATOM   5466  O   WAT  1007      39.636  12.006 -22.644  1.00  0.00
ATOM   5467  H1  WAT  1007      39.018  12.471 -23.207  1.00  0.00
ATOM   5468  H2  WAT  1007      40.149  12.699 -22.227  1.00  0.00
TER   
ATOM   5469  O   WAT  1008      34.500  11.534 -15.965  1.00  0.00
ATOM   5470  H1  WAT  1008      34.166  12.161 -15.323  1.00  0.00
ATOM   5471  H2  WAT  1008      34.676  12.060 -16.745  1.00  0.00
TER   
ATOM   5472  O   WAT  1009      32.931   3.605 -16.136  1.00  0.00
ATOM   5473  H1  WAT  1009      33.272   4.450 -16.430  1.00  0.00
ATOM   5474  H2  WAT  1009      31.992   3.754 -16.019  1.00  0.00
TER   
ATOM   5475  O   WAT  1010      33.711  13.502 -14.150  1.00  0.00
ATOM   5476  H1  WAT  1010      34.329  14.177 -14.432  1.00  0.00
ATOM   5477  H2  WAT  1010      32.851  13.911 -14.242  1.00  0.00
TER   
ATOM   5478  O   WAT  1011      29.005  12.692 -25.270  1.00  0.00
ATOM   5479  H1  WAT  1011      28.627  13.181 -26.001  1.00  0.00
ATOM   5480  H2  WAT  1011      29.262  13.365 -24.639  1.00  0.00
TER   
ATOM   5481  O   WAT  1012      36.614   1.094 -19.811  1.00  0.00
ATOM   5482  H1  WAT  1012      36.921   0.538 -20.528  1.00  0.00
ATOM   5483  H2  WAT  1012      35.684   1.228 -19.994  1.00  0.00
TER   
ATOM   5484  O   WAT  1013      39.002   9.159 -23.075  1.00  0.00
ATOM   5485  H1  WAT  1013      38.075   9.092 -22.846  1.00  0.00
ATOM   5486  H2  WAT  1013      39.154  10.097 -23.190  1.00  0.00
TER   
ATOM   5487  O   WAT  1014      38.989   5.430 -26.078  1.00  0.00
ATOM   5488  H1  WAT  1014      38.049   5.592 -25.993  1.00  0.00
ATOM   5489  H2  WAT  1014      39.307   6.149 -26.625  1.00  0.00
TER   
ATOM   5490  O   WAT  1015      34.607   9.685 -20.293  1.00  0.00
ATOM   5491  H1  WAT  1015      34.203   8.973 -20.789  1.00  0.00
ATOM   5492  H2  WAT  1015      34.694   9.340 -19.404  1.00  0.00
TER   
ATOM   5493  O   WAT  1016      35.075  13.372 -18.129  1.00  0.00
ATOM   5494  H1  WAT  1016      34.778  12.766 -18.808  1.00  0.00
ATOM   5495  H2  WAT  1016      36.025  13.410 -18.240  1.00  0.00
TER   
ATOM   5496  O   WAT  1017      33.320   6.459 -16.513  1.00  0.00
ATOM   5497  H1  WAT  1017      33.872   6.569 -17.288  1.00  0.00
ATOM   5498  H2  WAT  1017      33.835   6.833 -15.798  1.00  0.00
TER   
ATOM   5499  O   WAT  1018      34.167  13.110 -11.478  1.00  0.00
ATOM   5500  H1  WAT  1018      33.270  13.334 -11.231  1.00  0.00
ATOM   5501  H2  WAT  1018      34.193  13.233 -12.427  1.00  0.00
TER   
ATOM   5502  O   WAT  1019      32.994   9.981 -12.903  1.00  0.00
ATOM   5503  H1  WAT  1019      32.855  10.854 -12.534  1.00  0.00
ATOM   5504  H2  WAT  1019      32.113   9.639 -13.048  1.00  0.00
TER   
ATOM   5505  O   WAT  1020      39.317  14.899 -21.596  1.00  0.00
ATOM   5506  H1  WAT  1020      39.757  15.641 -22.011  1.00  0.00
ATOM   5507  H2  WAT  1020      39.256  15.142 -20.672  1.00  0.00
TER   
ATOM   5508  O   WAT  1021      34.792  15.923 -10.694  1.00  0.00
ATOM   5509  H1  WAT  1021      34.764  16.328 -11.561  1.00  0.00
ATOM   5510  H2  WAT  1021      34.629  14.995 -10.857  1.00  0.00
TER   
ATOM   5511  O   WAT  1022      31.308   8.580 -22.793  1.00  0.00
ATOM   5512  H1  WAT  1022      31.188   9.306 -23.404  1.00  0.00
ATOM   5513  H2  WAT  1022      30.998   7.810 -23.270  1.00  0.00
TER   
ATOM   5514  O   WAT  1023      28.946  11.751 -16.986  1.00  0.00
ATOM   5515  H1  WAT  1023      29.024  11.886 -17.930  1.00  0.00
ATOM   5516  H2  WAT  1023      29.560  11.043 -16.793  1.00  0.00
TER   
ATOM   5517  O   WAT  1024      30.191  13.451 -20.575  1.00  0.00
ATOM   5518  H1  WAT  1024      29.784  13.593 -21.430  1.00  0.00
ATOM   5519  H2  WAT  1024      31.082  13.167 -20.778  1.00  0.00
TER   
ATOM   5520  O   WAT  1025      34.463  17.666 -22.463  1.00  0.00
ATOM   5521  H1  WAT  1025      34.287  16.749 -22.676  1.00  0.00
ATOM   5522  H2  WAT  1025      33.609  18.024 -22.223  1.00  0.00
TER   
ATOM   5523  O   WAT  1026      29.002  12.792 -14.446  1.00  0.00
ATOM   5524  H1  WAT  1026      29.165  12.323 -15.264  1.00  0.00
ATOM   5525  H2  WAT  1026      29.468  12.285 -13.781  1.00  0.00
TER   
ATOM   5526  O   WAT  1027      33.774   1.923 -19.410  1.00  0.00
ATOM   5527  H1  WAT  1027      33.331   2.704 -19.742  1.00  0.00
ATOM   5528  H2  WAT  1027      34.333   2.246 -18.703  1.00  0.00
TER   
ATOM   5529  O   WAT  1028      38.061   4.790 -13.807  1.00  0.00
ATOM   5530  H1  WAT  1028      37.599   4.998 -12.995  1.00  0.00
ATOM   5531  H2  WAT  1028      37.659   3.976 -14.110  1.00  0.00
TER   
ATOM   5532  O   WAT  1029      36.890   1.544 -24.530  1.00  0.00
ATOM   5533  H1  WAT  1029      36.265   1.540 -23.804  1.00  0.00
ATOM   5534  H2  WAT  1029      36.803   0.677 -24.926  1.00  0.00
TER   
ATOM   5535  O   WAT  1030      35.812   2.468 -17.551  1.00  0.00
ATOM   5536  H1  WAT  1030      36.109   3.374 -17.632  1.00  0.00
ATOM   5537  H2  WAT  1030      36.360   1.980 -18.165  1.00  0.00
TER   
ATOM   5538  O   WAT  1031      33.566   7.046 -21.682  1.00  0.00
ATOM   5539  H1  WAT  1031      33.340   6.830 -20.777  1.00  0.00
ATOM   5540  H2  WAT  1031      32.785   7.479 -22.027  1.00  0.00
TER   
ATOM   5541  O   WAT  1032      36.005   7.945 -11.016  1.00  0.00
ATOM   5542  H1  WAT  1032      35.910   7.004 -11.166  1.00  0.00
ATOM   5543  H2  WAT  1032      36.849   8.166 -11.411  1.00  0.00
TER   
ATOM   5544  O   WAT  1033      39.402   5.689 -21.053  1.00  0.00
ATOM   5545  H1  WAT  1033      39.795   6.006 -21.866  1.00  0.00
ATOM   5546  H2  WAT  1033      39.764   4.810 -20.938  1.00  0.00
TER   
ATOM   5547  O   WAT  1034      31.137   4.356 -12.863  1.00  0.00
ATOM   5548  H1  WAT  1034      30.743   5.204 -12.655  1.00  0.00
ATOM   5549  H2  WAT  1034      30.448   3.719 -12.672  1.00  0.00
TER   
ATOM   5550  O   WAT  1035      37.711   4.440  -9.793  1.00  0.00
ATOM   5551  H1  WAT  1035      37.021   4.247  -9.158  1.00  0.00
ATOM   5552  H2  WAT  1035      38.454   4.723  -9.261  1.00  0.00
TER   
ATOM   5553  O   WAT  1036      28.438   2.279 -18.830  1.00  0.00
ATOM   5554  H1  WAT  1036      28.150   2.849 -18.117  1.00  0.00
ATOM   5555  H2  WAT  1036      29.183   1.800 -18.467  1.00  0.00
TER   
ATOM   5556  O   WAT  1037      28.625   6.221 -27.619  1.00  0.00
ATOM   5557  H1  WAT  1037      28.543   7.164 -27.478  1.00  0.00
ATOM   5558  H2  WAT  1037      28.274   6.079 -28.498  1.00  0.00
TER   
ATOM   5559  O   WAT  1038      39.987   8.280 -16.958  1.00  0.00
ATOM   5560  H1  WAT  1038      39.255   8.788 -16.609  1.00  0.00
ATOM   5561  H2  WAT  1038      39.590   7.463 -17.259  1.00  0.00
TER   
ATOM   5562  O   WAT  1039      36.425   4.955 -18.552  1.00  0.00
ATOM   5563  H1  WAT  1039      36.429   4.514 -19.402  1.00  0.00
ATOM   5564  H2  WAT  1039      37.320   5.277 -18.445  1.00  0.00
TER   
ATOM   5565  O   WAT  1040      32.275   4.838 -19.593  1.00  0.00
ATOM   5566  H1  WAT  1040      31.935   5.315 -18.836  1.00  0.00
ATOM   5567  H2  WAT  1040      31.513   4.384 -19.953  1.00  0.00
TER   
ATOM   5568  O   WAT  1041      36.487   5.956 -25.562  1.00  0.00
ATOM   5569  H1  WAT  1041      36.608   5.915 -24.613  1.00  0.00
ATOM   5570  H2  WAT  1041      36.102   6.819 -25.717  1.00  0.00
TER   
ATOM   5571  O   WAT  1042      35.499   8.266 -26.163  1.00  0.00
ATOM   5572  H1  WAT  1042      34.931   7.818 -26.790  1.00  0.00
ATOM   5573  H2  WAT  1042      36.208   8.626 -26.697  1.00  0.00
TER   
ATOM   5574  O   WAT  1043      30.576  12.168 -12.287  1.00  0.00
ATOM   5575  H1  WAT  1043      30.192  11.527 -11.688  1.00  0.00
ATOM   5576  H2  WAT  1043      30.887  12.871 -11.717  1.00  0.00
TER   
ATOM   5577  O   WAT  1044      36.726   9.015 -16.806  1.00  0.00
ATOM   5578  H1  WAT  1044      37.093   8.541 -16.060  1.00  0.00
ATOM   5579  H2  WAT  1044      36.536   9.889 -16.465  1.00  0.00
TER   
ATOM   5580  O   WAT  1045      29.590   3.760 -20.676  1.00  0.00
ATOM   5581  H1  WAT  1045      29.305   3.395 -19.839  1.00  0.00
ATOM   5582  H2  WAT  1045      29.528   3.028 -21.290  1.00  0.00
TER   
ATOM   5583  O   WAT  1046      34.516   8.056 -14.487  1.00  0.00
ATOM   5584  H1  WAT  1046      34.212   8.935 -14.262  1.00  0.00
ATOM   5585  H2  WAT  1046      35.470   8.116 -14.452  1.00  0.00
TER   
ATOM   5586  O   WAT  1047      33.044  12.262 -23.891  1.00  0.00
ATOM   5587  H1  WAT  1047      32.270  11.722 -24.051  1.00  0.00
ATOM   5588  H2  WAT  1047      33.773  11.743 -24.229  1.00  0.00
TER   
ATOM   5589  O   WAT  1048      39.264   2.653 -23.955  1.00  0.00
ATOM   5590  H1  WAT  1048      38.450   2.154 -24.031  1.00  0.00
ATOM   5591  H2  WAT  1048      39.070   3.492 -24.371  1.00  0.00
TER   
ATOM   5592  O   WAT  1049      39.185  11.330 -12.211  1.00  0.00
ATOM   5593  H1  WAT  1049      39.118  10.409 -12.465  1.00  0.00
ATOM   5594  H2  WAT  1049      38.555  11.427 -11.497  1.00  0.00
TER   
ATOM   5595  O   WAT  1050      33.088  11.930 -20.253  1.00  0.00
ATOM   5596  H1  WAT  1050      33.606  11.127 -20.307  1.00  0.00
ATOM   5597  H2  WAT  1050      32.636  11.868 -19.411  1.00  0.00
TER   
ATOM   5598  O   WAT  1051      37.975  13.197 -24.980  1.00  0.00
ATOM   5599  H1  WAT  1051      38.316  13.941 -25.476  1.00  0.00
ATOM   5600  H2  WAT  1051      37.146  13.510 -24.618  1.00  0.00
TER   
ATOM   5601  O   WAT  1052      30.572   8.896 -13.340  1.00  0.00
ATOM   5602  H1  WAT  1052      30.214   9.562 -12.753  1.00  0.00
ATOM   5603  H2  WAT  1052      30.278   8.065 -12.969  1.00  0.00
TER   
ATOM   5604  O   WAT  1053      33.773   9.355 -10.456  1.00  0.00
ATOM   5605  H1  WAT  1053      33.474   9.501 -11.353  1.00  0.00
ATOM   5606  H2  WAT  1053      34.545   8.795 -10.549  1.00  0.00
TER   
ATOM   5607  O   WAT  1054      39.116  14.152 -12.461  1.00  0.00
ATOM   5608  H1  WAT  1054      39.131  13.220 -12.679  1.00  0.00
ATOM   5609  H2  WAT  1054      38.409  14.238 -11.822  1.00  0.00
TER   
ATOM   5610  O   WAT  1055      36.944  13.278 -22.208  1.00  0.00
ATOM   5611  H1  WAT  1055      37.631  13.825 -21.828  1.00  0.00
ATOM   5612  H2  WAT  1055      36.157  13.822 -22.174  1.00  0.00
TER   
ATOM   5613  O   WAT  1056      29.083   8.896 -26.717  1.00  0.00
ATOM   5614  H1  WAT  1056      29.952   9.178 -26.433  1.00  0.00
ATOM   5615  H2  WAT  1056      28.592   9.709 -26.832  1.00  0.00
TER   
ATOM   5616  O   WAT  1057      36.246  10.283 -22.596  1.00  0.00
ATOM   5617  H1  WAT  1057      36.703  11.093 -22.370  1.00  0.00
ATOM   5618  H2  WAT  1057      35.895   9.965 -21.764  1.00  0.00
TER   
ATOM   5619  O   WAT  1058      38.550  15.793 -15.367  1.00  0.00
ATOM   5620  H1  WAT  1058      39.194  15.999 -14.689  1.00  0.00
ATOM   5621  H2  WAT  1058      38.913  15.032 -15.820  1.00  0.00
TER   
ATOM   5622  O   WAT  1059      32.148   0.627 -22.124  1.00  0.00
ATOM   5623  H1  WAT  1059      32.019   0.618 -21.175  1.00  0.00
ATOM   5624  H2  WAT  1059      31.324   0.965 -22.475  1.00  0.00
TER   
ATOM   5625  O   WAT  1060      29.450  18.108 -26.151  1.00  0.00
ATOM   5626  H1  WAT  1060      29.810  18.707 -26.805  1.00  0.00
ATOM   5627  H2  WAT  1060      29.309  18.654 -25.377  1.00  0.00
TER   
ATOM   5628  O   WAT  1061      29.147   2.386 -12.663  1.00  0.00
ATOM   5629  H1  WAT  1061      28.433   2.585 -12.058  1.00  0.00
ATOM   5630  H2  WAT  1061      29.567   1.610 -12.292  1.00  0.00
TER   
ATOM   5631  O   WAT  1062      29.434  16.374 -11.676  1.00  0.00
ATOM   5632  H1  WAT  1062      29.543  15.433 -11.817  1.00  0.00
ATOM   5633  H2  WAT  1062      28.782  16.639 -12.325  1.00  0.00
TER   
ATOM   5634  O   WAT  1063      37.426  14.645 -10.277  1.00  0.00
ATOM   5635  H1  WAT  1063      37.105  13.926  -9.732  1.00  0.00
ATOM   5636  H2  WAT  1063      36.751  15.321 -10.203  1.00  0.00
TER   
ATOM   5637  O   WAT  1064      35.467  15.491 -25.333  1.00  0.00
ATOM   5638  H1  WAT  1064      35.458  16.224 -25.949  1.00  0.00
ATOM   5639  H2  WAT  1064      34.547  15.245 -25.241  1.00  0.00
TER   
ATOM   5640  O   WAT  1065      31.068  10.713 -24.589  1.00  0.00
ATOM   5641  H1  WAT  1065      30.460  11.453 -24.579  1.00  0.00
ATOM   5642  H2  WAT  1065      31.543  10.803 -25.415  1.00  0.00
TER   
ATOM   5643  O   WAT  1066      38.453  15.554 -26.671  1.00  0.00
ATOM   5644  H1  WAT  1066      38.554  15.351 -27.601  1.00  0.00
ATOM   5645  H2  WAT  1066      37.553  15.300 -26.466  1.00  0.00
TER   
ATOM   5646  O   WAT  1067      35.976   6.112 -22.688  1.00  0.00
ATOM   5647  H1  WAT  1067      35.267   6.581 -22.247  1.00  0.00
ATOM   5648  H2  WAT  1067      36.260   5.454 -22.054  1.00  0.00
TER   
ATOM   5649  O   WAT  1068      37.601   7.532 -14.689  1.00  0.00
ATOM   5650  H1  WAT  1068      38.100   8.007 -14.024  1.00  0.00
ATOM   5651  H2  WAT  1068      37.743   6.608 -14.482  1.00  0.00
TER   
ATOM   5652  O   WAT  1069      37.095  18.073 -21.976  1.00  0.00
ATOM   5653  H1  WAT  1069      37.349  18.035 -22.898  1.00  0.00
ATOM   5654  H2  WAT  1069      36.146  17.946 -21.983  1.00  0.00
TER   
ATOM   5655  O   WAT  1070      34.179   4.421 -25.313  1.00  0.00
ATOM   5656  H1  WAT  1070      35.028   4.858 -25.379  1.00  0.00
ATOM   5657  H2  WAT  1070      33.812   4.733 -24.486  1.00  0.00
TER   
ATOM   5658  O   WAT  1071      33.078  10.674 -26.840  1.00  0.00
ATOM   5659  H1  WAT  1071      33.844  10.562 -26.277  1.00  0.00
ATOM   5660  H2  WAT  1071      33.156   9.978 -27.492  1.00  0.00
TER   
ATOM   5661  O   WAT  1072      31.773   8.106 -26.156  1.00  0.00
ATOM   5662  H1  WAT  1072      31.853   7.159 -26.045  1.00  0.00
ATOM   5663  H2  WAT  1072      32.665   8.437 -26.050  1.00  0.00
TER   
ATOM   5664  O   WAT  1073      32.574  18.256 -19.053  1.00  0.00
ATOM   5665  H1  WAT  1073      33.311  17.708 -18.782  1.00  0.00
ATOM   5666  H2  WAT  1073      32.958  19.122 -19.192  1.00  0.00
TER   
ATOM   5667  O   WAT  1074      29.459  14.323 -23.179  1.00  0.00
ATOM   5668  H1  WAT  1074      28.533  14.566 -23.188  1.00  0.00
ATOM   5669  H2  WAT  1074      29.925  15.151 -23.300  1.00  0.00
TER   
ATOM   5670  O   WAT  1075      31.580  17.441  -9.864  1.00  0.00
ATOM   5671  H1  WAT  1075      32.381  17.762  -9.451  1.00  0.00
ATOM   5672  H2  WAT  1075      31.065  17.080  -9.142  1.00  0.00
TER   
ATOM   5673  O   WAT  1076      35.685  17.429 -27.230  1.00  0.00
ATOM   5674  H1  WAT  1076      36.477  17.718 -27.682  1.00  0.00
ATOM   5675  H2  WAT  1076      35.165  16.998 -27.909  1.00  0.00
TER   
ATOM   5676  O   WAT  1077      29.300   9.928 -10.921  1.00  0.00
ATOM   5677  H1  WAT  1077      29.804   9.349 -10.349  1.00  0.00
ATOM   5678  H2  WAT  1077      28.561  10.212 -10.383  1.00  0.00
TER   
ATOM   5679  O   WAT  1078      36.202  12.649 -27.366  1.00  0.00
ATOM   5680  H1  WAT  1078      36.097  12.035 -26.640  1.00  0.00
ATOM   5681  H2  WAT  1078      36.035  12.126 -28.150  1.00  0.00
TER   
ATOM   5682  O   WAT  1079      36.354  11.335 -11.387  1.00  0.00
ATOM   5683  H1  WAT  1079      35.588  11.904 -11.472  1.00  0.00
ATOM   5684  H2  WAT  1079      36.535  11.043 -12.280  1.00  0.00
TER   
ATOM   5685  O   WAT  1080      39.443  11.711 -26.762  1.00  0.00
ATOM   5686  H1  WAT  1080      38.894  12.158 -26.118  1.00  0.00
ATOM   5687  H2  WAT  1080      40.064  11.206 -26.238  1.00  0.00
TER   
ATOM   5688  O   WAT  1081      31.332   8.071 -10.026  1.00  0.00
ATOM   5689  H1  WAT  1081      31.373   7.772  -9.117  1.00  0.00
ATOM   5690  H2  WAT  1081      32.187   8.472 -10.185  1.00  0.00
TER   
ATOM   5691  O   WAT  1082      35.110  10.671 -24.865  1.00  0.00
ATOM   5692  H1  WAT  1082      35.532  10.504 -24.022  1.00  0.00
ATOM   5693  H2  WAT  1082      35.235   9.861 -25.360  1.00  0.00
TER   
ATOM   5694  O   WAT  1083      33.273   6.650 -12.058  1.00  0.00
ATOM   5695  H1  WAT  1083      32.742   6.159 -12.686  1.00  0.00
ATOM   5696  H2  WAT  1083      33.942   7.079 -12.593  1.00  0.00
TER   
ATOM   5697  O   WAT  1084      37.623   9.694 -27.618  1.00  0.00
ATOM   5698  H1  WAT  1084      38.143   8.979 -27.984  1.00  0.00
ATOM   5699  H2  WAT  1084      38.270  10.333 -27.318  1.00  0.00
TER   
ATOM   5700  O   WAT  1085      33.760   3.616 -11.979  1.00  0.00
ATOM   5701  H1  WAT  1085      33.666   2.998 -12.704  1.00  0.00
ATOM   5702  H2  WAT  1085      33.180   4.343 -12.206  1.00  0.00
TER   
ATOM   5703  O   WAT  1086      36.526   2.174 -14.946  1.00  0.00
ATOM   5704  H1  WAT  1086      36.078   2.196 -15.791  1.00  0.00
ATOM   5705  H2  WAT  1086      35.893   1.776 -14.349  1.00  0.00
TER   
ATOM   5706  O   WAT  1087      36.932  11.069 -14.325  1.00  0.00
ATOM   5707  H1  WAT  1087      37.351  11.912 -14.497  1.00  0.00
ATOM   5708  H2  WAT  1087      36.013  11.206 -14.554  1.00  0.00
TER   
ATOM   5709  O   WAT  1088      39.269   8.801 -12.941  1.00  0.00
ATOM   5710  H1  WAT  1088      39.388   8.205 -12.201  1.00  0.00
ATOM   5711  H2  WAT  1088      40.128   8.838 -13.361  1.00  0.00
TER   
ATOM   5712  O   WAT  1089      34.006   6.744 -27.920  1.00  0.00
ATOM   5713  H1  WAT  1089      33.805   5.881 -27.558  1.00  0.00
ATOM   5714  H2  WAT  1089      33.835   6.657 -28.857  1.00  0.00
TER   
ATOM   5715  O   WAT  1090      34.783  17.374 -13.209  1.00  0.00
ATOM   5716  H1  WAT  1090      34.245  18.099 -13.528  1.00  0.00
ATOM   5717  H2  WAT  1090      35.036  16.897 -13.999  1.00  0.00
TER   
ATOM   5718  O   WAT  1091      36.035   5.343 -11.683  1.00  0.00
ATOM   5719  H1  WAT  1091      36.625   5.034 -10.995  1.00  0.00
ATOM   5720  H2  WAT  1091      35.217   4.871 -11.527  1.00  0.00
TER   
ATOM   5721  O   WAT  1092      32.804   3.844 -27.932  1.00  0.00
ATOM   5722  H1  WAT  1092      33.107   3.851 -28.840  1.00  0.00
ATOM   5723  H2  WAT  1092      33.544   3.494 -27.435  1.00  0.00
TER   
ATOM   5724  O   WAT  1093      37.639  18.610 -12.950  1.00  0.00
ATOM   5725  H1  WAT  1093      37.565  19.513 -12.643  1.00  0.00
ATOM   5726  H2  WAT  1093      36.737  18.291 -12.978  1.00  0.00
TER   
ATOM   5727  O   WAT  1094      36.023   2.787 -26.946  1.00  0.00
ATOM   5728  H1  WAT  1094      35.675   2.110 -27.526  1.00  0.00
ATOM   5729  H2  WAT  1094      36.224   2.326 -26.132  1.00  0.00
TER   
ATOM   5730  O   WAT  1095      38.188  17.775 -25.328  1.00  0.00
ATOM   5731  H1  WAT  1095      39.083  18.114 -25.306  1.00  0.00
ATOM   5732  H2  WAT  1095      38.219  17.053 -25.955  1.00  0.00
TER   
ATOM   5733  O   WAT  1096      31.827  13.148 -27.099  1.00  0.00
ATOM   5734  H1  WAT  1096      32.265  13.691 -26.443  1.00  0.00
ATOM   5735  H2  WAT  1096      32.312  12.323 -27.089  1.00  0.00
TER   
ATOM   5736  O   WAT  1097      29.042  15.937 -19.647  1.00  0.00
ATOM   5737  H1  WAT  1097      29.372  15.069 -19.879  1.00  0.00
ATOM   5738  H2  WAT  1097      29.471  16.143 -18.816  1.00  0.00
TER   
ATOM   5739  O   WAT  1098      33.638  14.268 -21.987  1.00  0.00
ATOM   5740  H1  WAT  1098      33.338  14.144 -21.086  1.00  0.00
ATOM   5741  H2  WAT  1098      33.532  13.409 -22.395  1.00  0.00
TER   
ATOM   5742  O   WAT  1099      29.531  16.804 -16.909  1.00  0.00
ATOM   5743  H1  WAT  1099      29.094  16.984 -16.076  1.00  0.00
ATOM   5744  H2  WAT  1099      30.099  17.562 -17.050  1.00  0.00
TER   
ATOM   5745  O   WAT  1100      29.363   9.316 -20.550  1.00  0.00
ATOM   5746  H1  WAT  1100      28.708   9.047 -21.194  1.00  0.00
ATOM   5747  H2  WAT  1100      30.201   9.207 -21.000  1.00  0.00
TER   
ATOM   5748  O   WAT  1101      30.401   9.701 -16.009  1.00  0.00
ATOM   5749  H1  WAT  1101      30.768   9.614 -15.130  1.00  0.00
ATOM   5750  H2  WAT  1101      29.832   8.938 -16.109  1.00  0.00
TER   
ATOM   5751  O   WAT  1102      29.952   6.612 -12.104  1.00  0.00
ATOM   5752  H1  WAT  1102      29.058   6.579 -11.764  1.00  0.00
ATOM   5753  H2  WAT  1102      30.492   6.811 -11.338  1.00  0.00
TER   
ATOM   5754  O   WAT  1103      28.577   6.526 -24.607  1.00  0.00
ATOM   5755  H1  WAT  1103      27.674   6.789 -24.782  1.00  0.00
ATOM   5756  H2  WAT  1103      29.061   6.797 -25.387  1.00  0.00
TER   
ATOM   5757  O   WAT  1104      31.120   5.583 -26.698  1.00  0.00
ATOM   5758  H1  WAT  1104      31.829   5.161 -27.183  1.00  0.00
ATOM   5759  H2  WAT  1104      30.404   5.650 -27.329  1.00  0.00
TER   
ATOM   5760  O   WAT  1105      30.767   1.636 -27.658  1.00  0.00
ATOM   5761  H1  WAT  1105      31.490   2.177 -27.339  1.00  0.00
ATOM   5762  H2  WAT  1105      31.040   1.363 -28.533  1.00  0.00
TER   
ATOM   5763  O   WAT  1106      30.456   0.887 -17.755  1.00  0.00
ATOM   5764  H1  WAT  1106      31.104   0.337 -18.196  1.00  0.00
ATOM   5765  H2  WAT  1106      30.877   1.141 -16.934  1.00  0.00
TER   
ATOM   5766  O   WAT  1107      30.210   1.043 -15.013  1.00  0.00
ATOM   5767  H1  WAT  1107      29.861   1.499 -14.247  1.00  0.00
ATOM   5768  H2  WAT  1107      29.878   0.148 -14.931  1.00  0.00
TER   
ATOM   5769  O   WAT  1108      31.816  14.215 -10.847  1.00  0.00
ATOM   5770  H1  WAT  1108      31.773  13.844  -9.966  1.00  0.00
ATOM   5771  H2  WAT  1108      31.947  15.152 -10.707  1.00  0.00
TER   
ATOM   5772  O   WAT  1109      35.517  15.771 -15.246  1.00  0.00
ATOM   5773  H1  WAT  1109      35.276  16.038 -16.133  1.00  0.00
ATOM   5774  H2  WAT  1109      36.457  15.941 -15.191  1.00  0.00
TER   
ATOM   5775  O   WAT  1110      37.722   2.234 -11.491  1.00  0.00
ATOM   5776  H1  WAT  1110      37.661   2.826 -10.741  1.00  0.00
ATOM   5777  H2  WAT  1110      38.662   2.126 -11.636  1.00  0.00
TER   
ATOM   5778  O   WAT  1111      30.882   0.570 -11.738  1.00  0.00
ATOM   5779  H1  WAT  1111      31.430   0.389 -12.501  1.00  0.00
ATOM   5780  H2  WAT  1111      30.947  -0.220 -11.202  1.00  0.00
TER   
ATOM   5781  O   WAT  1112      31.655  17.161 -13.728  1.00  0.00
ATOM   5782  H1  WAT  1112      31.061  17.029 -12.989  1.00  0.00
ATOM   5783  H2  WAT  1112      31.647  16.325 -14.193  1.00  0.00
TER   
ATOM   5784  O   WAT  1113      31.286  14.527 -14.777  1.00  0.00
ATOM   5785  H1  WAT  1113      30.560  13.907 -14.844  1.00  0.00
ATOM   5786  H2  WAT  1113      31.347  14.921 -15.647  1.00  0.00
TER   
ATOM   5787  O   WAT  1114      34.891  16.741 -17.992  1.00  0.00
ATOM   5788  H1  WAT  1114      35.407  16.130 -18.517  1.00  0.00
ATOM   5789  H2  WAT  1114      35.540  17.244 -17.501  1.00  0.00
TER   
ATOM   5790  O   WAT  1115      37.630  17.632 -17.165  1.00  0.00
ATOM   5791  H1  WAT  1115      37.918  17.377 -18.042  1.00  0.00
ATOM   5792  H2  WAT  1115      38.143  17.080 -16.574  1.00  0.00
TER   
ATOM   5793  O   WAT  1116      38.848   1.371 -16.585  1.00  0.00
ATOM   5794  H1  WAT  1116      38.065   1.846 -16.306  1.00  0.00
ATOM   5795  H2  WAT  1116      38.554   0.467 -16.694  1.00  0.00
TER   
ATOM   5796  O   WAT  1117      29.569  17.844 -21.567  1.00  0.00
ATOM   5797  H1  WAT  1117      29.401  17.211 -20.869  1.00  0.00
ATOM   5798  H2  WAT  1117      28.703  18.050 -21.918  1.00  0.00
TER   
ATOM   5799  O   WAT  1118      30.192   1.676 -24.064  1.00  0.00
ATOM   5800  H1  WAT  1118      30.950   1.789 -24.638  1.00  0.00
ATOM   5801  H2  WAT  1118      29.730   2.513 -24.110  1.00  0.00
TER   
ATOM   5802  O   WAT  1119      36.733   3.790 -21.074  1.00  0.00
ATOM   5803  H1  WAT  1119      35.921   3.415 -21.414  1.00  0.00
ATOM   5804  H2  WAT  1119      37.237   3.034 -20.772  1.00  0.00
TER   
ATOM   5805  O   WAT  1120      31.175  16.537 -24.122  1.00  0.00
ATOM   5806  H1  WAT  1120      30.650  16.918 -24.826  1.00  0.00
ATOM   5807  H2  WAT  1120      31.100  17.163 -23.401  1.00  0.00
TER   
ATOM   5808  O   WAT  1121      32.564   2.202 -25.524  1.00  0.00
ATOM   5809  H1  WAT  1121      33.094   1.415 -25.653  1.00  0.00
ATOM   5810  H2  WAT  1121      33.197   2.881 -25.290  1.00  0.00
TER   
ATOM   5811  O   WAT  1122      34.758   1.940 -22.469  1.00  0.00
ATOM   5812  H1  WAT  1122      34.128   1.238 -22.302  1.00  0.00
ATOM   5813  H2  WAT  1122      34.219   2.700 -22.686  1.00  0.00
TER   
ATOM   5814  O   WAT  1123      37.697  18.554  -9.798  1.00  0.00
ATOM   5815  H1  WAT  1123      38.624  18.318  -9.755  1.00  0.00
ATOM   5816  H2  WAT  1123      37.682  19.381 -10.280  1.00  0.00
TER   
ATOM   5817  O   WAT  1124      34.884   1.218 -10.034  1.00  0.00
ATOM   5818  H1  WAT  1124      34.602   1.721 -10.798  1.00  0.00
ATOM   5819  H2  WAT  1124      35.266   0.420 -10.400  1.00  0.00
TER   
ATOM   5820  O   WAT  1125      33.775  18.486 -25.247  1.00  0.00
ATOM   5821  H1  WAT  1125      34.507  18.202 -25.795  1.00  0.00
ATOM   5822  H2  WAT  1125      34.034  18.247 -24.357  1.00  0.00
TER   
ATOM   5823  O   WAT  1126      32.936  14.602 -25.243  1.00  0.00
ATOM   5824  H1  WAT  1126      32.307  15.071 -24.694  1.00  0.00
ATOM   5825  H2  WAT  1126      33.051  13.757 -24.808  1.00  0.00
TER   
ATOM   5826  O   WAT  1127      38.523  10.431 -37.212  1.00  0.00
ATOM   5827  H1  WAT  1127      37.747   9.951 -36.922  1.00  0.00
ATOM   5828  H2  WAT  1127      39.174   9.751 -37.386  1.00  0.00
TER   
ATOM   5829  O   WAT  1128      32.540  10.743 -36.334  1.00  0.00
ATOM   5830  H1  WAT  1128      31.708  10.487 -35.934  1.00  0.00
ATOM   5831  H2  WAT  1128      33.148  10.814 -35.598  1.00  0.00
TER   
ATOM   5832  O   WAT  1129      32.520  14.777 -36.138  1.00  0.00
ATOM   5833  H1  WAT  1129      32.822  13.886 -36.317  1.00  0.00
ATOM   5834  H2  WAT  1129      33.264  15.334 -36.366  1.00  0.00
TER   
ATOM   5835  O   WAT  1130      28.912   8.303 -36.666  1.00  0.00
ATOM   5836  H1  WAT  1130      29.484   7.536 -36.665  1.00  0.00
ATOM   5837  H2  WAT  1130      28.912   8.602 -37.575  1.00  0.00
TER   
ATOM   5838  O   WAT  1131      37.964  13.106 -37.205  1.00  0.00
ATOM   5839  H1  WAT  1131      37.895  12.165 -37.366  1.00  0.00
ATOM   5840  H2  WAT  1131      38.726  13.197 -36.632  1.00  0.00
TER   
ATOM   5841  O   WAT  1132      30.155   3.712 -34.879  1.00  0.00
ATOM   5842  H1  WAT  1132      29.975   2.814 -34.599  1.00  0.00
ATOM   5843  H2  WAT  1132      29.753   4.259 -34.204  1.00  0.00
TER   
ATOM   5844  O   WAT  1133      38.994   5.913 -36.978  1.00  0.00
ATOM   5845  H1  WAT  1133      39.371   5.041 -37.090  1.00  0.00
ATOM   5846  H2  WAT  1133      38.896   6.249 -37.869  1.00  0.00
TER   
ATOM   5847  O   WAT  1134      30.773   6.208 -36.271  1.00  0.00
ATOM   5848  H1  WAT  1134      31.454   6.472 -35.652  1.00  0.00
ATOM   5849  H2  WAT  1134      30.458   5.368 -35.937  1.00  0.00
TER   
ATOM   5850  O   WAT  1135      34.966   7.255 -37.183  1.00  0.00
ATOM   5851  H1  WAT  1135      35.473   7.753 -36.543  1.00  0.00
ATOM   5852  H2  WAT  1135      35.497   6.478 -37.359  1.00  0.00
TER   
ATOM   5853  O   WAT  1136      33.249   1.894 -32.917  1.00  0.00
ATOM   5854  H1  WAT  1136      33.251   2.412 -33.722  1.00  0.00
ATOM   5855  H2  WAT  1136      32.420   1.417 -32.940  1.00  0.00
TER   
ATOM   5856  O   WAT  1137      34.500  11.534 -34.740  1.00  0.00
ATOM   5857  H1  WAT  1137      34.166  12.161 -34.098  1.00  0.00
ATOM   5858  H2  WAT  1137      34.676  12.060 -35.520  1.00  0.00
TER   
ATOM   5859  O   WAT  1138      32.931   3.605 -34.910  1.00  0.00
ATOM   5860  H1  WAT  1138      33.272   4.450 -35.205  1.00  0.00
ATOM   5861  H2  WAT  1138      31.992   3.754 -34.793  1.00  0.00
TER   
ATOM   5862  O   WAT  1139      33.711  13.502 -32.925  1.00  0.00
ATOM   5863  H1  WAT  1139      34.329  14.177 -33.206  1.00  0.00
ATOM   5864  H2  WAT  1139      32.851  13.911 -33.016  1.00  0.00
TER   
ATOM   5865  O   WAT  1140      35.075  13.372 -36.904  1.00  0.00
ATOM   5866  H1  WAT  1140      34.778  12.766 -37.583  1.00  0.00
ATOM   5867  H2  WAT  1140      36.025  13.410 -37.015  1.00  0.00
TER   
ATOM   5868  O   WAT  1141      33.320   6.459 -35.288  1.00  0.00
ATOM   5869  H1  WAT  1141      33.872   6.569 -36.062  1.00  0.00
[truncated: 2,340,914 more chars]
