# Supplementary material for: In silico screening of chalcones and flavonoids as potential inhibitors against yellow head virus 3C-like protease
Source: PeerJ. 2023 Apr 24;11:e15086. doi: 10.7717/peerj.15086 (PMC10135407; doi:10.7717/peerj.15086)
Supplement: Supplemental Information 9 — 3d structures of all proteins, ligand compounds, and protein-ligand complexes used in this study. All files provided in PDB format. [file peerj-11-15086-s009.zip › raw data/protein/YHV_3CLpro_M1.pdb]

ATOM      1  N   ARG A  68      15.894   0.446   0.746  1.00 63.97           N
ATOM      2  H   ARG A  68      15.592   1.337   0.379  1.00 63.97           H
ATOM      3  CA  ARG A  68      16.341   0.338   2.121  1.00 63.97           C
ATOM      4  HA  ARG A  68      17.141  -0.400   2.165  1.00 63.97           H
ATOM      5  C   ARG A  68      15.168  -0.168   2.941  1.00 63.97           C
ATOM      6  CB  ARG A  68      16.894   1.678   2.597  1.00 63.97           C
ATOM      7  HB2 ARG A  68      16.087   2.406   2.677  1.00 63.97           H
ATOM      8  HB3 ARG A  68      17.626   2.038   1.873  1.00 63.97           H
ATOM      9  O   ARG A  68      14.124   0.480   2.987  1.00 63.97           O
ATOM     10  CG  ARG A  68      17.576   1.502   3.954  1.00 63.97           C
ATOM     11  HG2 ARG A  68      16.850   1.167   4.694  1.00 63.97           H
ATOM     12  HG3 ARG A  68      18.377   0.767   3.872  1.00 63.97           H
ATOM     13  CD  ARG A  68      18.156   2.840   4.395  1.00 63.97           C
ATOM     14  HD2 ARG A  68      17.342   3.560   4.472  1.00 63.97           H
ATOM     15  HD3 ARG A  68      18.870   3.184   3.646  1.00 63.97           H
ATOM     16  NE  ARG A  68      18.819   2.717   5.700  1.00 63.97           N
ATOM     17  HE  ARG A  68      18.729   1.825   6.165  1.00 63.97           H
ATOM     18  NH1 ARG A  68      19.448   4.912   5.857  1.00 63.97           N
ATOM     19 HH11 ARG A  68      19.804   5.691   6.392  1.00 63.97           H
ATOM     20 HH12 ARG A  68      18.939   5.082   5.002  1.00 63.97           H
ATOM     21  NH2 ARG A  68      19.900   3.507   7.535  1.00 63.97           N
ATOM     22 HH21 ARG A  68      20.284   4.289   8.046  1.00 63.97           H
ATOM     23 HH22 ARG A  68      19.789   2.600   7.964  1.00 63.97           H
ATOM     24  CZ  ARG A  68      19.384   3.710   6.356  1.00 63.97           C
ATOM     25  N   VAL A  69      15.357  -1.327   3.558  1.00 68.96           N
ATOM     26  H   VAL A  69      16.219  -1.826   3.390  1.00 68.96           H
ATOM     27  CA  VAL A  69      14.430  -1.872   4.546  1.00 68.96           C
ATOM     28  HA  VAL A  69      13.421  -1.538   4.303  1.00 68.96           H
ATOM     29  C   VAL A  69      14.814  -1.309   5.909  1.00 68.96           C
ATOM     30  CB  VAL A  69      14.416  -3.410   4.532  1.00 68.96           C
ATOM     31  HB  VAL A  69      15.394  -3.785   4.834  1.00 68.96           H
ATOM     32  O   VAL A  69      15.972  -1.403   6.328  1.00 68.96           O
ATOM     33  CG1 VAL A  69      13.357  -3.951   5.497  1.00 68.96           C
ATOM     34 HG11 VAL A  69      13.336  -5.040   5.458  1.00 68.96           H
ATOM     35 HG12 VAL A  69      12.376  -3.574   5.206  1.00 68.96           H
ATOM     36 HG13 VAL A  69      13.571  -3.644   6.521  1.00 68.96           H
ATOM     37  CG2 VAL A  69      14.094  -3.949   3.131  1.00 68.96           C
ATOM     38 HG21 VAL A  69      13.133  -3.563   2.791  1.00 68.96           H
ATOM     39 HG22 VAL A  69      14.868  -3.663   2.419  1.00 68.96           H
ATOM     40 HG23 VAL A  69      14.043  -5.038   3.156  1.00 68.96           H
ATOM     41  N   GLU A  70      13.853  -0.700   6.590  1.00 73.61           N
ATOM     42  H   GLU A  70      12.932  -0.655   6.178  1.00 73.61           H
ATOM     43  CA  GLU A  70      14.018  -0.143   7.927  1.00 73.61           C
ATOM     44  HA  GLU A  70      15.065  -0.235   8.216  1.00 73.61           H
ATOM     45  C   GLU A  70      13.211  -0.939   8.958  1.00 73.61           C
ATOM     46  CB  GLU A  70      13.684   1.357   7.951  1.00 73.61           C
ATOM     47  HB2 GLU A  70      12.645   1.511   7.661  1.00 73.61           H
ATOM     48  HB3 GLU A  70      13.820   1.709   8.974  1.00 73.61           H
ATOM     49  O   GLU A  70      12.134  -1.468   8.677  1.00 73.61           O
ATOM     50  CG  GLU A  70      14.606   2.163   7.016  1.00 73.61           C
ATOM     51  HG2 GLU A  70      15.635   1.851   7.196  1.00 73.61           H
ATOM     52  HG3 GLU A  70      14.363   1.928   5.979  1.00 73.61           H
ATOM     53  CD  GLU A  70      14.518   3.681   7.221  1.00 73.61           C
ATOM     54  OE1 GLU A  70      15.406   4.380   6.676  1.00 73.61           O
ATOM     55  OE2 GLU A  70      13.627   4.129   7.969  1.00 73.61           O
ATOM     56  N   ASP A  71      13.748  -1.026  10.178  1.00 74.22           N
ATOM     57  H   ASP A  71      14.611  -0.531  10.355  1.00 74.22           H
ATOM     58  CA  ASP A  71      13.092  -1.692  11.306  1.00 74.22           C
ATOM     59  HA  ASP A  71      12.746  -2.673  10.983  1.00 74.22           H
ATOM     60  C   ASP A  71      11.875  -0.873  11.753  1.00 74.22           C
ATOM     61  CB  ASP A  71      14.114  -1.896  12.440  1.00 74.22           C
ATOM     62  HB2 ASP A  71      14.948  -2.476  12.045  1.00 74.22           H
ATOM     63  HB3 ASP A  71      14.507  -0.923  12.738  1.00 74.22           H
ATOM     64  O   ASP A  71      12.011   0.160  12.421  1.00 74.22           O
ATOM     65  CG  ASP A  71      13.594  -2.607  13.702  1.00 74.22           C
ATOM     66  OD1 ASP A  71      12.377  -2.883  13.824  1.00 74.22           O
ATOM     67  OD2 ASP A  71      14.462  -2.828  14.591  1.00 74.22           O
ATOM     68  N   LEU A  72      10.685  -1.364  11.398  1.00 72.82           N
ATOM     69  H   LEU A  72      10.680  -2.159  10.776  1.00 72.82           H
ATOM     70  CA  LEU A  72       9.402  -0.736  11.705  1.00 72.82           C
ATOM     71  HA  LEU A  72       9.346   0.205  11.157  1.00 72.82           H
ATOM     72  C   LEU A  72       9.266  -0.411  13.197  1.00 72.82           C
ATOM     73  CB  LEU A  72       8.279  -1.666  11.201  1.00 72.82           C
ATOM     74  HB2 LEU A  72       8.421  -2.652  11.645  1.00 72.82           H
ATOM     75  HB3 LEU A  72       8.387  -1.777  10.122  1.00 72.82           H
ATOM     76  O   LEU A  72       8.783   0.667  13.525  1.00 72.82           O
ATOM     77  CG  LEU A  72       6.833  -1.217  11.501  1.00 72.82           C
ATOM     78  HG  LEU A  72       6.685  -1.180  12.580  1.00 72.82           H
ATOM     79  CD1 LEU A  72       6.471   0.143  10.911  1.00 72.82           C
ATOM     80 HD11 LEU A  72       6.596   0.119   9.829  1.00 72.82           H
ATOM     81 HD12 LEU A  72       5.424   0.364  11.118  1.00 72.82           H
ATOM     82 HD13 LEU A  72       7.090   0.914  11.371  1.00 72.82           H
ATOM     83  CD2 LEU A  72       5.854  -2.233  10.919  1.00 72.82           C
ATOM     84 HD21 LEU A  72       4.825  -1.919  11.097  1.00 72.82           H
ATOM     85 HD22 LEU A  72       5.998  -2.319   9.842  1.00 72.82           H
ATOM     86 HD23 LEU A  72       6.018  -3.215  11.363  1.00 72.82           H
ATOM     87  N   ASN A  73       9.759  -1.258  14.110  1.00 78.90           N
ATOM     88  H   ASN A  73      10.299  -2.049  13.790  1.00 78.90           H
ATOM     89  CA  ASN A  73       9.595  -1.040  15.554  1.00 78.90           C
ATOM     90  HA  ASN A  73       8.535  -0.883  15.755  1.00 78.90           H
ATOM     91  C   ASN A  73      10.343   0.196  16.076  1.00 78.90           C
ATOM     92  CB  ASN A  73      10.051  -2.284  16.326  1.00 78.90           C
ATOM     93  HB2 ASN A  73      11.098  -2.487  16.102  1.00 78.90           H
ATOM     94  HB3 ASN A  73       9.964  -2.096  17.396  1.00 78.90           H
ATOM     95  O   ASN A  73       9.991   0.728  17.130  1.00 78.90           O
ATOM     96  CG  ASN A  73       9.207  -3.497  16.009  1.00 78.90           C
ATOM     97  ND2 ASN A  73       9.819  -4.527  15.476  1.00 78.90           N
ATOM     98 HD21 ASN A  73       9.240  -5.295  15.168  1.00 78.90           H
ATOM     99 HD22 ASN A  73      10.762  -4.405  15.138  1.00 78.90           H
ATOM    100  OD1 ASN A  73       8.005  -3.526  16.228  1.00 78.90           O
ATOM    101  N   LYS A  74      11.372   0.649  15.351  1.00 81.23           N
ATOM    102  H   LYS A  74      11.567   0.178  14.479  1.00 81.23           H
ATOM    103  CA  LYS A  74      12.198   1.813  15.708  1.00 81.23           C
ATOM    104  HA  LYS A  74      12.046   2.060  16.759  1.00 81.23           H
ATOM    105  C   LYS A  74      11.824   3.072  14.932  1.00 81.23           C
ATOM    106  CB  LYS A  74      13.675   1.468  15.492  1.00 81.23           C
ATOM    107  HB2 LYS A  74      13.817   1.149  14.459  1.00 81.23           H
ATOM    108  HB3 LYS A  74      14.282   2.356  15.666  1.00 81.23           H
ATOM    109  O   LYS A  74      12.371   4.136  15.214  1.00 81.23           O
ATOM    110  CG  LYS A  74      14.139   0.362  16.446  1.00 81.23           C
ATOM    111  HG2 LYS A  74      13.524  -0.526  16.307  1.00 81.23           H
ATOM    112  HG3 LYS A  74      14.045   0.705  17.477  1.00 81.23           H
ATOM    113  CD  LYS A  74      15.595   0.008  16.149  1.00 81.23           C
ATOM    114  HD2 LYS A  74      15.670  -0.236  15.090  1.00 81.23           H
ATOM    115  HD3 LYS A  74      16.243   0.857  16.367  1.00 81.23           H
ATOM    116  CE  LYS A  74      15.998  -1.195  17.003  1.00 81.23           C
ATOM    117  HE2 LYS A  74      16.631  -0.867  17.828  1.00 81.23           H
ATOM    118  HE3 LYS A  74      15.091  -1.637  17.415  1.00 81.23           H
ATOM    119  NZ  LYS A  74      16.664  -2.209  16.163  1.00 81.23           N
ATOM    120  HZ1 LYS A  74      17.449  -1.826  15.655  1.00 81.23           H
ATOM    121  HZ2 LYS A  74      15.980  -2.517  15.487  1.00 81.23           H
ATOM    122  HZ3 LYS A  74      16.920  -3.030  16.693  1.00 81.23           H
ATOM    123  N   HIS A  75      10.920   2.967  13.962  1.00 84.88           N
ATOM    124  H   HIS A  75      10.486   2.070  13.794  1.00 84.88           H
ATOM    125  CA  HIS A  75      10.606   4.062  13.058  1.00 84.88           C
ATOM    126  HA  HIS A  75      11.481   4.710  13.009  1.00 84.88           H
ATOM    127  C   HIS A  75       9.390   4.879  13.536  1.00 84.88           C
ATOM    128  CB  HIS A  75      10.396   3.502  11.650  1.00 84.88           C
ATOM    129  HB2 HIS A  75       9.407   3.047  11.600  1.00 84.88           H
ATOM    130  HB3 HIS A  75      11.142   2.734  11.447  1.00 84.88           H
ATOM    131  O   HIS A  75       8.416   4.301  14.025  1.00 84.88           O
ATOM    132  CG  HIS A  75      10.539   4.579  10.607  1.00 84.88           C
ATOM    133  CD2 HIS A  75      11.716   4.986  10.039  1.00 84.88           C
ATOM    134  HD2 HIS A  75      12.684   4.527  10.181  1.00 84.88           H
ATOM    135  ND1 HIS A  75       9.578   5.484  10.216  1.00 84.88           N
ATOM    136  HD1 HIS A  75       8.577   5.357  10.237  1.00 84.88           H
ATOM    137  CE1 HIS A  75      10.177   6.435   9.481  1.00 84.88           C
ATOM    138  HE1 HIS A  75       9.696   7.300   9.049  1.00 84.88           H
ATOM    139  NE2 HIS A  75      11.473   6.178   9.353  1.00 84.88           N
ATOM    140  N   PRO A  76       9.354   6.210  13.317  1.00 85.27           N
ATOM    141  CA  PRO A  76       8.175   7.049  13.569  1.00 85.27           C
ATOM    142  HA  PRO A  76       8.038   7.134  14.648  1.00 85.27           H
ATOM    143  C   PRO A  76       6.852   6.567  12.946  1.00 85.27           C
ATOM    144  CB  PRO A  76       8.547   8.420  12.998  1.00 85.27           C
ATOM    145  HB2 PRO A  76       8.036   9.229  13.520  1.00 85.27           H
ATOM    146  HB3 PRO A  76       8.322   8.457  11.932  1.00 85.27           H
ATOM    147  O   PRO A  76       5.780   6.944  13.424  1.00 85.27           O
ATOM    148  CG  PRO A  76      10.058   8.489  13.191  1.00 85.27           C
ATOM    149  HG2 PRO A  76      10.527   9.160  12.471  1.00 85.27           H
ATOM    150  HG3 PRO A  76      10.283   8.802  14.210  1.00 85.27           H
ATOM    151  CD  PRO A  76      10.507   7.046  12.992  1.00 85.27           C
ATOM    152  HD2 PRO A  76      10.819   6.907  11.956  1.00 85.27           H
ATOM    153  HD3 PRO A  76      11.346   6.830  13.654  1.00 85.27           H
ATOM    154  N   TYR A  77       6.908   5.727  11.906  1.00 87.34           N
ATOM    155  H   TYR A  77       7.823   5.389  11.643  1.00 87.34           H
ATOM    156  CA  TYR A  77       5.725   5.160  11.243  1.00 87.34           C
ATOM    157  HA  TYR A  77       4.945   5.922  11.264  1.00 87.34           H
ATOM    158  C   TYR A  77       5.140   3.943  11.967  1.00 87.34           C
ATOM    159  CB  TYR A  77       5.986   4.819   9.766  1.00 87.34           C
ATOM    160  HB2 TYR A  77       5.120   4.290   9.369  1.00 87.34           H
ATOM    161  HB3 TYR A  77       6.834   4.137   9.708  1.00 87.34           H
ATOM    162  O   TYR A  77       4.020   3.554  11.648  1.00 87.34           O
ATOM    163  CG  TYR A  77       6.226   6.016   8.875  1.00 87.34           C
ATOM    164  CD1 TYR A  77       5.215   6.970   8.683  1.00 87.34           C
ATOM    165  HD1 TYR A  77       4.221   6.814   9.075  1.00 87.34           H
ATOM    166  CD2 TYR A  77       7.444   6.162   8.196  1.00 87.34           C
ATOM    167  HD2 TYR A  77       8.163   5.356   8.169  1.00 87.34           H
ATOM    168  CE1 TYR A  77       5.463   8.111   7.914  1.00 87.34           C
ATOM    169  HE1 TYR A  77       4.672   8.824   7.736  1.00 87.34           H
ATOM    170  CE2 TYR A  77       7.732   7.346   7.507  1.00 87.34           C
ATOM    171  HE2 TYR A  77       8.704   7.496   7.061  1.00 87.34           H
ATOM    172  OH  TYR A  77       7.027   9.461   6.712  1.00 87.34           O
ATOM    173  HH  TYR A  77       7.881   9.436   6.274  1.00 87.34           H
ATOM    174  CZ  TYR A  77       6.740   8.320   7.363  1.00 87.34           C
ATOM    175  N   ASN A  78       5.815   3.389  12.984  1.00 84.73           N
ATOM    176  H   ASN A  78       6.738   3.731  13.212  1.00 84.73           H
ATOM    177  CA  ASN A  78       5.309   2.248  13.758  1.00 84.73           C
ATOM    178  HA  ASN A  78       5.275   1.367  13.118  1.00 84.73           H
ATOM    179  C   ASN A  78       3.899   2.486  14.316  1.00 84.73           C
ATOM    180  CB  ASN A  78       6.252   1.985  14.939  1.00 84.73           C
ATOM    181  HB2 ASN A  78       7.293   2.064  14.625  1.00 84.73           H
ATOM    182  HB3 ASN A  78       6.102   2.748  15.703  1.00 84.73           H
ATOM    183  O   ASN A  78       3.078   1.579  14.381  1.00 84.73           O
ATOM    184  CG  ASN A  78       6.035   0.616  15.564  1.00 84.73           C
ATOM    185  ND2 ASN A  78       6.502   0.427  16.774  1.00 84.73           N
ATOM    186 HD21 ASN A  78       7.120   1.107  17.193  1.00 84.73           H
ATOM    187 HD22 ASN A  78       6.390  -0.506  17.145  1.00 84.73           H
ATOM    188  OD1 ASN A  78       5.444  -0.294  15.007  1.00 84.73           O
ATOM    189  N   LYS A  79       3.579   3.734  14.680  1.00 87.96           N
ATOM    190  H   LYS A  79       4.288   4.446  14.582  1.00 87.96           H
ATOM    191  CA  LYS A  79       2.244   4.106  15.177  1.00 87.96           C
ATOM    192  HA  LYS A  79       2.022   3.486  16.045  1.00 87.96           H
ATOM    193  C   LYS A  79       1.120   3.812  14.171  1.00 87.96           C
ATOM    194  CB  LYS A  79       2.249   5.573  15.633  1.00 87.96           C
ATOM    195  HB2 LYS A  79       1.295   5.796  16.110  1.00 87.96           H
ATOM    196  HB3 LYS A  79       3.037   5.704  16.375  1.00 87.96           H
ATOM    197  O   LYS A  79       0.004   3.507  14.585  1.00 87.96           O
ATOM    198  CG  LYS A  79       2.469   6.557  14.476  1.00 87.96           C
ATOM    199  HG2 LYS A  79       3.361   6.270  13.920  1.00 87.96           H
ATOM    200  HG3 LYS A  79       1.615   6.518  13.801  1.00 87.96           H
ATOM    201  CD  LYS A  79       2.631   7.994  14.981  1.00 87.96           C
ATOM    202  HD2 LYS A  79       1.699   8.322  15.442  1.00 87.96           H
ATOM    203  HD3 LYS A  79       3.448   8.048  15.701  1.00 87.96           H
ATOM    204  CE  LYS A  79       2.956   8.846  13.758  1.00 87.96           C
ATOM    205  HE2 LYS A  79       2.203   8.611  13.006  1.00 87.96           H
ATOM    206  HE3 LYS A  79       3.923   8.537  13.361  1.00 87.96           H
ATOM    207  NZ  LYS A  79       2.937  10.299  14.024  1.00 87.96           N
ATOM    208  HZ1 LYS A  79       3.673  10.547  14.670  1.00 87.96           H
ATOM    209  HZ2 LYS A  79       2.036  10.570  14.391  1.00 87.96           H
ATOM    210  HZ3 LYS A  79       3.083  10.780  13.148  1.00 87.96           H
ATOM    211  N   TYR A  80       1.422   3.837  12.871  1.00 88.75           N
ATOM    212  H   TYR A  80       2.378   4.007  12.595  1.00 88.75           H
ATOM    213  CA  TYR A  80       0.470   3.513  11.807  1.00 88.75           C
ATOM    214  HA  TYR A  80      -0.529   3.797  12.138  1.00 88.75           H
ATOM    215  C   TYR A  80       0.414   2.020  11.485  1.00 88.75           C
ATOM    216  CB  TYR A  80       0.778   4.321  10.547  1.00 88.75           C
ATOM    217  HB2 TYR A  80      -0.008   4.139   9.814  1.00 88.75           H
ATOM    218  HB3 TYR A  80       1.710   3.959  10.114  1.00 88.75           H
ATOM    219  O   TYR A  80      -0.430   1.603  10.703  1.00 88.75           O
ATOM    220  CG  TYR A  80       0.867   5.814  10.775  1.00 88.75           C
ATOM    221  CD1 TYR A  80      -0.278   6.557  11.108  1.00 88.75           C
ATOM    222  HD1 TYR A  80      -1.224   6.051  11.235  1.00 88.75           H
ATOM    223  CD2 TYR A  80       2.105   6.454  10.635  1.00 88.75           C
ATOM    224  HD2 TYR A  80       2.964   5.848  10.390  1.00 88.75           H
ATOM    225  CE1 TYR A  80      -0.194   7.956  11.244  1.00 88.75           C
ATOM    226  HE1 TYR A  80      -1.083   8.523  11.481  1.00 88.75           H
ATOM    227  CE2 TYR A  80       2.203   7.851  10.771  1.00 88.75           C
ATOM    228  HE2 TYR A  80       3.149   8.352  10.622  1.00 88.75           H
ATOM    229  OH  TYR A  80       1.144   9.949  11.248  1.00 88.75           O
ATOM    230  HH  TYR A  80       0.297  10.362  11.066  1.00 88.75           H
ATOM    231  CZ  TYR A  80       1.046   8.605  11.059  1.00 88.75           C
ATOM    232  N   ARG A  81       1.239   1.178  12.121  1.00 82.12           N
ATOM    233  H   ARG A  81       1.943   1.548  12.743  1.00 82.12           H
ATOM    234  CA  ARG A  81       1.128  -0.281  11.980  1.00 82.12           C
ATOM    235  HA  ARG A  81       1.274  -0.552  10.935  1.00 82.12           H
ATOM    236  C   ARG A  81      -0.261  -0.777  12.381  1.00 82.12           C
ATOM    237  CB  ARG A  81       2.218  -0.941  12.829  1.00 82.12           C
ATOM    238  HB2 ARG A  81       2.022  -0.753  13.885  1.00 82.12           H
ATOM    239  HB3 ARG A  81       3.185  -0.509  12.570  1.00 82.12           H
ATOM    240  O   ARG A  81      -0.806  -1.665  11.745  1.00 82.12           O
ATOM    241  CG  ARG A  81       2.280  -2.451  12.594  1.00 82.12           C
ATOM    242  HG2 ARG A  81       1.321  -2.913  12.831  1.00 82.12           H
ATOM    243  HG3 ARG A  81       2.523  -2.649  11.550  1.00 82.12           H
ATOM    244  CD  ARG A  81       3.349  -3.058  13.498  1.00 82.12           C
ATOM    245  HD2 ARG A  81       4.310  -2.585  13.294  1.00 82.12           H
ATOM    246  HD3 ARG A  81       3.078  -2.862  14.536  1.00 82.12           H
ATOM    247  NE  ARG A  81       3.452  -4.505  13.267  1.00 82.12           N
ATOM    248  HE  ARG A  81       3.195  -4.838  12.349  1.00 82.12           H
ATOM    249  NH1 ARG A  81       4.536  -5.034  15.216  1.00 82.12           N
ATOM    250 HH11 ARG A  81       4.712  -4.050  15.361  1.00 82.12           H
ATOM    251 HH12 ARG A  81       4.975  -5.723  15.809  1.00 82.12           H
ATOM    252  NH2 ARG A  81       3.888  -6.656  13.812  1.00 82.12           N
ATOM    253 HH21 ARG A  81       3.545  -6.923  12.900  1.00 82.12           H
ATOM    254 HH22 ARG A  81       4.285  -7.359  14.419  1.00 82.12           H
ATOM    255  CZ  ARG A  81       3.952  -5.390  14.102  1.00 82.12           C
ATOM    256  N   SER A  82      -0.862  -0.150  13.394  1.00 85.94           N
ATOM    257  H   SER A  82      -0.344   0.589  13.848  1.00 85.94           H
ATOM    258  CA  SER A  82      -2.233  -0.442  13.837  1.00 85.94           C
ATOM    259  HA  SER A  82      -2.315  -1.518  13.994  1.00 85.94           H
ATOM    260  C   SER A  82      -3.314  -0.057  12.819  1.00 85.94           C
ATOM    261  CB  SER A  82      -2.504   0.257  15.172  1.00 85.94           C
ATOM    262  HB2 SER A  82      -3.444  -0.115  15.580  1.00 85.94           H
ATOM    263  HB3 SER A  82      -1.709   0.018  15.879  1.00 85.94           H
ATOM    264  O   SER A  82      -4.466  -0.472  12.963  1.00 85.94           O
ATOM    265  OG  SER A  82      -2.607   1.664  15.026  1.00 85.94           O
ATOM    266  HG  SER A  82      -1.761   2.065  14.813  1.00 85.94           H
ATOM    267  N   ASN A  83      -2.960   0.735  11.807  1.00 91.98           N
ATOM    268  H   ASN A  83      -2.004   1.054  11.734  1.00 91.98           H
ATOM    269  CA  ASN A  83      -3.840   1.064  10.701  1.00 91.98           C
ATOM    270  HA  ASN A  83      -4.869   1.099  11.060  1.00 91.98           H
ATOM    271  C   ASN A  83      -3.795  -0.001   9.609  1.00 91.98           C
ATOM    272  CB  ASN A  83      -3.485   2.446  10.138  1.00 91.98           C
ATOM    273  HB2 ASN A  83      -4.094   2.619   9.251  1.00 91.98           H
ATOM    274  HB3 ASN A  83      -2.447   2.492   9.806  1.00 91.98           H
ATOM    275  O   ASN A  83      -4.754  -0.092   8.866  1.00 91.98           O
ATOM    276  CG  ASN A  83      -3.746   3.560  11.128  1.00 91.98           C
ATOM    277  ND2 ASN A  83      -4.818   4.273  10.920  1.00 91.98           N
ATOM    278 HD21 ASN A  83      -5.027   5.079  11.491  1.00 91.98           H
ATOM    279 HD22 ASN A  83      -5.389   4.079  10.110  1.00 91.98           H
ATOM    280  OD1 ASN A  83      -3.017   3.794  12.081  1.00 91.98           O
ATOM    281  N   ILE A  84      -2.738  -0.802   9.495  1.00 89.41           N
ATOM    282  H   ILE A  84      -2.004  -0.770  10.188  1.00 89.41           H
ATOM    283  CA  ILE A  84      -2.631  -1.804   8.431  1.00 89.41           C
ATOM    284  HA  ILE A  84      -3.096  -1.406   7.530  1.00 89.41           H
ATOM    285  C   ILE A  84      -3.413  -3.051   8.839  1.00 89.41           C
ATOM    286  CB  ILE A  84      -1.156  -2.093   8.084  1.00 89.41           C
ATOM    287  HB  ILE A  84      -0.652  -2.481   8.969  1.00 89.41           H
ATOM    288  O   ILE A  84      -3.281  -3.543   9.962  1.00 89.41           O
ATOM    289  CG1 ILE A  84      -0.476  -0.771   7.654  1.00 89.41           C
ATOM    290 HG12 ILE A  84      -0.591  -0.021   8.437  1.00 89.41           H
ATOM    291 HG13 ILE A  84      -0.960  -0.393   6.754  1.00 89.41           H
ATOM    292  CG2 ILE A  84      -1.068  -3.143   6.960  1.00 89.41           C
ATOM    293 HG21 ILE A  84      -0.029  -3.353   6.705  1.00 89.41           H
ATOM    294 HG22 ILE A  84      -1.517  -4.086   7.272  1.00 89.41           H
ATOM    295 HG23 ILE A  84      -1.584  -2.788   6.068  1.00 89.41           H
ATOM    296  CD1 ILE A  84       1.022  -0.887   7.391  1.00 89.41           C
ATOM    297 HD11 ILE A  84       1.208  -1.512   6.518  1.00 89.41           H
ATOM    298 HD12 ILE A  84       1.525  -1.296   8.267  1.00 89.41           H
ATOM    299 HD13 ILE A  84       1.408   0.111   7.182  1.00 89.41           H
ATOM    300  N   VAL A  85      -4.228  -3.558   7.919  1.00 91.75           N
ATOM    301  H   VAL A  85      -4.261  -3.121   7.009  1.00 91.75           H
ATOM    302  CA  VAL A  85      -4.986  -4.801   8.091  1.00 91.75           C
ATOM    303  HA  VAL A  85      -4.630  -5.321   8.981  1.00 91.75           H
ATOM    304  C   VAL A  85      -4.733  -5.725   6.914  1.00 91.75           C
ATOM    305  CB  VAL A  85      -6.490  -4.550   8.283  1.00 91.75           C
ATOM    306  HB  VAL A  85      -6.970  -5.515   8.449  1.00 91.75           H
ATOM    307  O   VAL A  85      -4.455  -5.264   5.810  1.00 91.75           O
ATOM    308  CG1 VAL A  85      -6.745  -3.681   9.517  1.00 91.75           C
ATOM    309 HG11 VAL A  85      -6.229  -4.118  10.372  1.00 91.75           H
ATOM    310 HG12 VAL A  85      -6.350  -2.678   9.354  1.00 91.75           H
ATOM    311 HG13 VAL A  85      -7.815  -3.631   9.720  1.00 91.75           H
ATOM    312  CG2 VAL A  85      -7.171  -3.890   7.085  1.00 91.75           C
ATOM    313 HG21 VAL A  85      -6.944  -4.428   6.165  1.00 91.75           H
ATOM    314 HG22 VAL A  85      -6.867  -2.848   6.991  1.00 91.75           H
ATOM    315 HG23 VAL A  85      -8.246  -3.959   7.249  1.00 91.75           H
ATOM    316  N   ARG A  86      -4.852  -7.032   7.128  1.00 91.29           N
ATOM    317  H   ARG A  86      -5.144  -7.349   8.041  1.00 91.29           H
ATOM    318  CA  ARG A  86      -4.889  -7.991   6.022  1.00 91.29           C
ATOM    319  HA  ARG A  86      -4.347  -7.587   5.167  1.00 91.29           H
ATOM    320  C   ARG A  86      -6.325  -8.156   5.558  1.00 91.29           C
ATOM    321  CB  ARG A  86      -4.242  -9.321   6.430  1.00 91.29           C
ATOM    322  HB2 ARG A  86      -4.700  -9.678   7.353  1.00 91.29           H
ATOM    323  HB3 ARG A  86      -4.437 -10.058   5.651  1.00 91.29           H
ATOM    324  O   ARG A  86      -7.220  -8.304   6.389  1.00 91.29           O
ATOM    325  CG  ARG A  86      -2.720  -9.217   6.627  1.00 91.29           C
ATOM    326  HG2 ARG A  86      -2.493  -8.487   7.404  1.00 91.29           H
ATOM    327  HG3 ARG A  86      -2.354 -10.192   6.950  1.00 91.29           H
ATOM    328  CD  ARG A  86      -2.004  -8.825   5.326  1.00 91.29           C
ATOM    329  HD2 ARG A  86      -2.349  -9.486   4.531  1.00 91.29           H
ATOM    330  HD3 ARG A  86      -2.264  -7.800   5.062  1.00 91.29           H
ATOM    331  NE  ARG A  86      -0.537  -8.921   5.441  1.00 91.29           N
ATOM    332  HE  ARG A  86      -0.142  -9.055   6.361  1.00 91.29           H
ATOM    333  NH1 ARG A  86      -0.114  -8.662   3.202  1.00 91.29           N
ATOM    334 HH11 ARG A  86      -1.109  -8.611   3.035  1.00 91.29           H
ATOM    335 HH12 ARG A  86       0.495  -8.678   2.397  1.00 91.29           H
ATOM    336  NH2 ARG A  86       1.595  -8.928   4.615  1.00 91.29           N
ATOM    337 HH21 ARG A  86       1.990  -9.077   5.533  1.00 91.29           H
ATOM    338 HH22 ARG A  86       2.210  -8.884   3.816  1.00 91.29           H
ATOM    339  CZ  ARG A  86       0.306  -8.835   4.425  1.00 91.29           C
ATOM    340  N   VAL A  87      -6.529  -8.110   4.248  1.00 89.71           N
ATOM    341  H   VAL A  87      -5.728  -8.019   3.640  1.00 89.71           H
ATOM    342  CA  VAL A  87      -7.825  -8.352   3.612  1.00 89.71           C
ATOM    343  HA  VAL A  87      -8.562  -8.601   4.376  1.00 89.71           H
ATOM    344  C   VAL A  87      -7.666  -9.550   2.700  1.00 89.71           C
ATOM    345  CB  VAL A  87      -8.357  -7.130   2.849  1.00 89.71           C
ATOM    346  HB  VAL A  87      -7.705  -6.922   2.001  1.00 89.71           H
ATOM    347  O   VAL A  87      -6.836  -9.555   1.794  1.00 89.71           O
ATOM    348  CG1 VAL A  87      -9.766  -7.382   2.300  1.00 89.71           C
ATOM    349 HG11 VAL A  87      -9.749  -8.199   1.578  1.00 89.71           H
ATOM    350 HG12 VAL A  87     -10.451  -7.643   3.108  1.00 89.71           H
ATOM    351 HG13 VAL A  87     -10.135  -6.492   1.792  1.00 89.71           H
ATOM    352  CG2 VAL A  87      -8.382  -5.891   3.752  1.00 89.71           C
ATOM    353 HG21 VAL A  87      -7.361  -5.584   3.980  1.00 89.71           H
ATOM    354 HG22 VAL A  87      -8.892  -5.073   3.244  1.00 89.71           H
ATOM    355 HG23 VAL A  87      -8.902  -6.110   4.684  1.00 89.71           H
ATOM    356  N   TYR A  88      -8.464 -10.564   2.980  1.00 88.43           N
ATOM    357  H   TYR A  88      -9.127 -10.451   3.733  1.00 88.43           H
ATOM    358  CA  TYR A  88      -8.556 -11.797   2.232  1.00 88.43           C
ATOM    359  HA  TYR A  88      -7.721 -11.881   1.537  1.00 88.43           H
ATOM    360  C   TYR A  88      -9.866 -11.758   1.461  1.00 88.43           C
ATOM    361  CB  TYR A  88      -8.523 -12.987   3.194  1.00 88.43           C
ATOM    362  HB2 TYR A  88      -8.566 -13.908   2.613  1.00 88.43           H
ATOM    363  HB3 TYR A  88      -9.420 -12.945   3.812  1.00 88.43           H
ATOM    364  O   TYR A  88     -10.934 -11.572   2.046  1.00 88.43           O
ATOM    365  CG  TYR A  88      -7.321 -13.031   4.113  1.00 88.43           C
ATOM    366  CD1 TYR A  88      -6.174 -13.735   3.714  1.00 88.43           C
ATOM    367  HD1 TYR A  88      -6.168 -14.250   2.765  1.00 88.43           H
ATOM    368  CD2 TYR A  88      -7.340 -12.359   5.351  1.00 88.43           C
ATOM    369  HD2 TYR A  88      -8.223 -11.820   5.663  1.00 88.43           H
ATOM    370  CE1 TYR A  88      -5.025 -13.734   4.526  1.00 88.43           C
ATOM    371  HE1 TYR A  88      -4.132 -14.239   4.190  1.00 88.43           H
ATOM    372  CE2 TYR A  88      -6.199 -12.368   6.173  1.00 88.43           C
ATOM    373  HE2 TYR A  88      -6.207 -11.850   7.121  1.00 88.43           H
ATOM    374  OH  TYR A  88      -3.910 -13.006   6.518  1.00 88.43           O
ATOM    375  HH  TYR A  88      -3.189 -13.450   6.067  1.00 88.43           H
ATOM    376  CZ  TYR A  88      -5.033 -13.040   5.754  1.00 88.43           C
ATOM    377  N   GLY A  89      -9.789 -11.946   0.157  1.00 79.71           N
ATOM    378  H   GLY A  89      -8.884 -12.127  -0.253  1.00 79.71           H
ATOM    379  CA  GLY A  89     -10.965 -12.164  -0.670  1.00 79.71           C
ATOM    380  HA2 GLY A  89     -11.804 -12.513  -0.069  1.00 79.71           H
ATOM    381  HA3 GLY A  89     -11.276 -11.241  -1.160  1.00 79.71           H
ATOM    382  C   GLY A  89     -10.674 -13.227  -1.707  1.00 79.71           C
ATOM    383  O   GLY A  89      -9.849 -14.114  -1.494  1.00 79.71           O
ATOM    384  N   GLU A  90     -11.356 -13.144  -2.837  1.00 71.57           N
ATOM    385  H   GLU A  90     -12.004 -12.381  -2.968  1.00 71.57           H
ATOM    386  CA  GLU A  90     -11.375 -14.228  -3.817  1.00 71.57           C
ATOM    387  HA  GLU A  90     -11.562 -15.174  -3.310  1.00 71.57           H
ATOM    388  C   GLU A  90     -10.051 -14.385  -4.572  1.00 71.57           C
ATOM    389  CB  GLU A  90     -12.521 -13.974  -4.790  1.00 71.57           C
ATOM    390  HB2 GLU A  90     -12.381 -13.000  -5.257  1.00 71.57           H
ATOM    391  HB3 GLU A  90     -12.492 -14.743  -5.563  1.00 71.57           H
ATOM    392  O   GLU A  90      -9.661 -15.506  -4.895  1.00 71.57           O
ATOM    393  CG  GLU A  90     -13.886 -14.023  -4.084  1.00 71.57           C
ATOM    394  HG2 GLU A  90     -13.900 -13.312  -3.258  1.00 71.57           H
ATOM    395  HG3 GLU A  90     -14.041 -15.022  -3.678  1.00 71.57           H
ATOM    396  CD  GLU A  90     -15.023 -13.673  -5.043  1.00 71.57           C
ATOM    397  OE1 GLU A  90     -16.134 -13.390  -4.545  1.00 71.57           O
ATOM    398  OE2 GLU A  90     -14.768 -13.646  -6.268  1.00 71.57           O
ATOM    399  N   ARG A  91      -9.328 -13.282  -4.816  1.00 67.80           N
ATOM    400  H   ARG A  91      -9.739 -12.393  -4.569  1.00 67.80           H
ATOM    401  CA  ARG A  91      -8.042 -13.304  -5.535  1.00 67.80           C
ATOM    402  HA  ARG A  91      -8.083 -14.135  -6.239  1.00 67.80           H
ATOM    403  C   ARG A  91      -6.827 -13.588  -4.637  1.00 67.80           C
ATOM    404  CB  ARG A  91      -7.908 -12.005  -6.346  1.00 67.80           C
ATOM    405  HB2 ARG A  91      -7.612 -11.191  -5.684  1.00 67.80           H
ATOM    406  HB3 ARG A  91      -8.879 -11.757  -6.776  1.00 67.80           H
ATOM    407  O   ARG A  91      -5.724 -13.761  -5.151  1.00 67.80           O
ATOM    408  CG  ARG A  91      -6.903 -12.136  -7.501  1.00 67.80           C
ATOM    409  HG2 ARG A  91      -5.905 -12.338  -7.112  1.00 67.80           H
ATOM    410  HG3 ARG A  91      -7.207 -12.951  -8.157  1.00 67.80           H
ATOM    411  CD  ARG A  91      -6.840 -10.837  -8.301  1.00 67.80           C
ATOM    412  HD2 ARG A  91      -6.613 -10.015  -7.622  1.00 67.80           H
ATOM    413  HD3 ARG A  91      -7.817 -10.655  -8.749  1.00 67.80           H
ATOM    414  NE  ARG A  91      -5.806 -10.908  -9.349  1.00 67.80           N
ATOM    415  HE  ARG A  91      -5.222 -11.732  -9.356  1.00 67.80           H
ATOM    416  NH1 ARG A  91      -6.276  -8.872 -10.297  1.00 67.80           N
ATOM    417 HH11 ARG A  91      -7.030  -8.732  -9.640  1.00 67.80           H
ATOM    418 HH12 ARG A  91      -6.175  -8.178 -11.023  1.00 67.80           H
ATOM    419  NH2 ARG A  91      -4.642 -10.141 -11.147  1.00 67.80           N
ATOM    420 HH21 ARG A  91      -4.066 -10.970 -11.132  1.00 67.80           H
ATOM    421 HH22 ARG A  91      -4.495  -9.412 -11.831  1.00 67.80           H
ATOM    422  CZ  ARG A  91      -5.580  -9.975 -10.256  1.00 67.80           C
ATOM    423  N   GLY A  92      -7.002 -13.640  -3.316  1.00 73.31           N
ATOM    424  H   GLY A  92      -7.938 -13.534  -2.951  1.00 73.31           H
ATOM    425  CA  GLY A  92      -5.916 -13.887  -2.365  1.00 73.31           C
ATOM    426  HA2 GLY A  92      -4.950 -13.820  -2.866  1.00 73.31           H
ATOM    427  HA3 GLY A  92      -6.013 -14.896  -1.965  1.00 73.31           H
ATOM    428  C   GLY A  92      -5.905 -12.915  -1.191  1.00 73.31           C
ATOM    429  O   GLY A  92      -6.954 -12.435  -0.757  1.00 73.31           O
ATOM    430  N   ASP A  93      -4.711 -12.658  -0.661  1.00 82.85           N
ATOM    431  H   ASP A  93      -3.889 -13.121  -1.024  1.00 82.85           H
ATOM    432  CA  ASP A  93      -4.464 -11.796   0.486  1.00 82.85           C
ATOM    433  HA  ASP A  93      -5.423 -11.492   0.906  1.00 82.85           H
ATOM    434  C   ASP A  93      -3.709 -10.525   0.089  1.00 82.85           C
ATOM    435  CB  ASP A  93      -3.737 -12.586   1.582  1.00 82.85           C
ATOM    436  HB2 ASP A  93      -3.708 -11.975   2.483  1.00 82.85           H
ATOM    437  HB3 ASP A  93      -4.319 -13.482   1.795  1.00 82.85           H
ATOM    438  O   ASP A  93      -2.651 -10.555  -0.536  1.00 82.85           O
ATOM    439  CG  ASP A  93      -2.318 -13.044   1.228  1.00 82.85           C
ATOM    440  OD1 ASP A  93      -2.167 -13.711   0.180  1.00 82.85           O
ATOM    441  OD2 ASP A  93      -1.425 -12.810   2.078  1.00 82.85           O
ATOM    442  N   LEU A  94      -4.255  -9.379   0.479  1.00 87.06           N
ATOM    443  H   LEU A  94      -5.134  -9.418   0.975  1.00 87.06           H
ATOM    444  CA  LEU A  94      -3.629  -8.075   0.299  1.00 87.06           C
ATOM    445  HA  LEU A  94      -2.569  -8.223   0.094  1.00 87.06           H
ATOM    446  C   LEU A  94      -3.679  -7.266   1.598  1.00 87.06           C
ATOM    447  CB  LEU A  94      -4.224  -7.398  -0.951  1.00 87.06           C
ATOM    448  HB2 LEU A  94      -3.694  -6.462  -1.128  1.00 87.06           H
ATOM    449  HB3 LEU A  94      -3.998  -8.048  -1.796  1.00 87.06           H
ATOM    450  O   LEU A  94      -4.131  -7.751   2.641  1.00 87.06           O
ATOM    451  CG  LEU A  94      -5.739  -7.123  -0.971  1.00 87.06           C
ATOM    452  HG  LEU A  94      -6.300  -8.023  -0.721  1.00 87.06           H
ATOM    453  CD1 LEU A  94      -6.145  -6.006  -0.028  1.00 87.06           C
ATOM    454 HD11 LEU A  94      -7.213  -5.808  -0.128  1.00 87.06           H
ATOM    455 HD12 LEU A  94      -5.562  -5.123  -0.287  1.00 87.06           H
ATOM    456 HD13 LEU A  94      -5.943  -6.287   1.005  1.00 87.06           H
ATOM    457  CD2 LEU A  94      -6.100  -6.644  -2.378  1.00 87.06           C
ATOM    458 HD21 LEU A  94      -5.396  -5.879  -2.705  1.00 87.06           H
ATOM    459 HD22 LEU A  94      -6.048  -7.473  -3.085  1.00 87.06           H
ATOM    460 HD23 LEU A  94      -7.094  -6.198  -2.397  1.00 87.06           H
ATOM    461  N   ASN A  95      -3.196  -6.028   1.560  1.00 89.90           N
ATOM    462  H   ASN A  95      -2.890  -5.654   0.674  1.00 89.90           H
ATOM    463  CA  ASN A  95      -3.346  -5.085   2.660  1.00 89.90           C
ATOM    464  HA  ASN A  95      -3.524  -5.642   3.580  1.00 89.90           H
ATOM    465  C   ASN A  95      -4.546  -4.160   2.441  1.00 89.90           C
ATOM    466  CB  ASN A  95      -2.060  -4.281   2.879  1.00 89.90           C
ATOM    467  HB2 ASN A  95      -2.217  -3.574   3.693  1.00 89.90           H
ATOM    468  HB3 ASN A  95      -1.826  -3.708   1.982  1.00 89.90           H
ATOM    469  O   ASN A  95      -4.762  -3.605   1.370  1.00 89.90           O
ATOM    470  CG  ASN A  95      -0.885  -5.154   3.251  1.00 89.90           C
ATOM    471  ND2 ASN A  95       0.000  -5.398   2.323  1.00 89.90           N
ATOM    472 HD21 ASN A  95       0.728  -6.058   2.557  1.00 89.90           H
ATOM    473 HD22 ASN A  95      -0.283  -5.282   1.361  1.00 89.90           H
ATOM    474  OD1 ASN A  95      -0.753  -5.648   4.359  1.00 89.90           O
ATOM    475  N   GLY A  96      -5.291  -3.929   3.507  1.00 91.01           N
ATOM    476  H   GLY A  96      -5.021  -4.401   4.359  1.00 91.01           H
ATOM    477  CA  GLY A  96      -6.144  -2.765   3.657  1.00 91.01           C
ATOM    478  HA2 GLY A  96      -6.257  -2.237   2.710  1.00 91.01           H
ATOM    479  HA3 GLY A  96      -7.133  -3.070   3.998  1.00 91.01           H
ATOM    480  C   GLY A  96      -5.543  -1.812   4.680  1.00 91.01           C
ATOM    481  O   GLY A  96      -4.554  -2.118   5.357  1.00 91.01           O
ATOM    482  N   PHE A  97      -6.183  -0.664   4.842  1.00 92.93           N
ATOM    483  H   PHE A  97      -6.987  -0.467   4.263  1.00 92.93           H
ATOM    484  CA  PHE A  97      -5.854   0.251   5.917  1.00 92.93           C
ATOM    485  HA  PHE A  97      -5.341  -0.331   6.682  1.00 92.93           H
ATOM    486  C   PHE A  97      -7.097   0.842   6.575  1.00 92.93           C
ATOM    487  CB  PHE A  97      -4.870   1.319   5.433  1.00 92.93           C
ATOM    488  HB2 PHE A  97      -3.981   0.827   5.037  1.00 92.93           H
ATOM    489  HB3 PHE A  97      -4.554   1.912   6.291  1.00 92.93           H
ATOM    490  O   PHE A  97      -8.128   1.071   5.951  1.00 92.93           O
ATOM    491  CG  PHE A  97      -5.434   2.246   4.379  1.00 92.93           C
ATOM    492  CD1 PHE A  97      -5.219   1.984   3.013  1.00 92.93           C
ATOM    493  HD1 PHE A  97      -4.641   1.124   2.708  1.00 92.93           H
ATOM    494  CD2 PHE A  97      -6.181   3.372   4.770  1.00 92.93           C
ATOM    495  HD2 PHE A  97      -6.370   3.559   5.817  1.00 92.93           H
ATOM    496  CE1 PHE A  97      -5.726   2.869   2.046  1.00 92.93           C
ATOM    497  HE1 PHE A  97      -5.520   2.700   1.000  1.00 92.93           H
ATOM    498  CE2 PHE A  97      -6.726   4.225   3.799  1.00 92.93           C
ATOM    499  HE2 PHE A  97      -7.362   5.045   4.098  1.00 92.93           H
ATOM    500  CZ  PHE A  97      -6.495   3.978   2.437  1.00 92.93           C
ATOM    501  HZ  PHE A  97      -6.926   4.632   1.693  1.00 92.93           H
ATOM    502  N   LEU A  98      -6.978   1.119   7.865  1.00 94.04           N
ATOM    503  H   LEU A  98      -6.107   0.860   8.306  1.00 94.04           H
ATOM    504  CA  LEU A  98      -7.970   1.800   8.673  1.00 94.04           C
ATOM    505  HA  LEU A  98      -8.948   1.671   8.209  1.00 94.04           H
ATOM    506  C   LEU A  98      -7.657   3.292   8.722  1.00 94.04           C
ATOM    507  CB  LEU A  98      -8.007   1.191  10.084  1.00 94.04           C
ATOM    508  HB2 LEU A  98      -7.043   1.373  10.559  1.00 94.04           H
ATOM    509  HB3 LEU A  98      -8.777   1.709  10.656  1.00 94.04           H
ATOM    510  O   LEU A  98      -6.493   3.687   8.813  1.00 94.04           O
ATOM    511  CG  LEU A  98      -8.304  -0.316  10.133  1.00 94.04           C
ATOM    512  HG  LEU A  98      -7.590  -0.849   9.505  1.00 94.04           H
ATOM    513  CD1 LEU A  98      -8.159  -0.829  11.566  1.00 94.04           C
ATOM    514 HD11 LEU A  98      -7.129  -0.671  11.888  1.00 94.04           H
ATOM    515 HD12 LEU A  98      -8.389  -1.895  11.583  1.00 94.04           H
ATOM    516 HD13 LEU A  98      -8.858  -0.305  12.217  1.00 94.04           H
ATOM    517  CD2 LEU A  98      -9.711  -0.620   9.642  1.00 94.04           C
ATOM    518 HD21 LEU A  98      -9.911  -1.689   9.714  1.00 94.04           H
ATOM    519 HD22 LEU A  98     -10.442  -0.067  10.233  1.00 94.04           H
ATOM    520 HD23 LEU A  98      -9.803  -0.329   8.596  1.00 94.04           H
ATOM    521  N   SER A  99      -8.687   4.129   8.737  1.00 93.82           N
ATOM    522  H   SER A  99      -9.611   3.739   8.616  1.00 93.82           H
ATOM    523  CA  SER A  99      -8.566   5.546   9.085  1.00 93.82           C
ATOM    524  HA  SER A  99      -7.705   5.686   9.738  1.00 93.82           H
ATOM    525  C   SER A  99      -9.820   5.983   9.832  1.00 93.82           C
ATOM    526  CB  SER A  99      -8.354   6.401   7.835  1.00 93.82           C
ATOM    527  HB2 SER A  99      -9.249   6.378   7.214  1.00 93.82           H
ATOM    528  HB3 SER A  99      -7.512   6.012   7.262  1.00 93.82           H
ATOM    529  O   SER A  99     -10.918   5.990   9.272  1.00 93.82           O
ATOM    530  OG  SER A  99      -8.082   7.734   8.228  1.00 93.82           O
ATOM    531  HG  SER A  99      -8.226   8.302   7.468  1.00 93.82           H
ATOM    532  N   GLY A 100      -9.669   6.303  11.120  1.00 92.75           N
ATOM    533  H   GLY A 100      -8.755   6.231  11.543  1.00 92.75           H
ATOM    534  CA  GLY A 100     -10.813   6.516  12.004  1.00 92.75           C
ATOM    535  HA2 GLY A 100     -10.468   6.748  13.012  1.00 92.75           H
ATOM    536  HA3 GLY A 100     -11.404   7.357  11.641  1.00 92.75           H
ATOM    537  C   GLY A 100     -11.687   5.263  12.074  1.00 92.75           C
ATOM    538  O   GLY A 100     -11.213   4.191  12.453  1.00 92.75           O
ATOM    539  N   LYS A 101     -12.958   5.401  11.688  1.00 93.67           N
ATOM    540  H   LYS A 101     -13.249   6.310  11.358  1.00 93.67           H
ATOM    541  CA  LYS A 101     -13.972   4.332  11.732  1.00 93.67           C
ATOM    542  HA  LYS A 101     -13.687   3.599  12.486  1.00 93.67           H
ATOM    543  C   LYS A 101     -14.104   3.541  10.434  1.00 93.67           C
ATOM    544  CB  LYS A 101     -15.331   4.921  12.125  1.00 93.67           C
ATOM    545  HB2 LYS A 101     -15.642   5.654  11.380  1.00 93.67           H
ATOM    546  HB3 LYS A 101     -16.074   4.123  12.153  1.00 93.67           H
ATOM    547  O   LYS A 101     -14.959   2.670  10.353  1.00 93.67           O
ATOM    548  CG  LYS A 101     -15.267   5.573  13.506  1.00 93.67           C
ATOM    549  HG2 LYS A 101     -14.571   6.412  13.491  1.00 93.67           H
ATOM    550  HG3 LYS A 101     -14.925   4.841  14.237  1.00 93.67           H
ATOM    551  CD  LYS A 101     -16.645   6.086  13.910  1.00 93.67           C
ATOM    552  HD2 LYS A 101     -16.999   6.804  13.171  1.00 93.67           H
ATOM    553  HD3 LYS A 101     -17.339   5.249  13.974  1.00 93.67           H
ATOM    554  CE  LYS A 101     -16.493   6.758  15.272  1.00 93.67           C
ATOM    555  HE2 LYS A 101     -16.080   6.038  15.978  1.00 93.67           H
ATOM    556  HE3 LYS A 101     -15.759   7.560  15.197  1.00 93.67           H
ATOM    557  NZ  LYS A 101     -17.792   7.274  15.753  1.00 93.67           N
ATOM    558  HZ1 LYS A 101     -18.447   6.510  15.835  1.00 93.67           H
ATOM    559  HZ2 LYS A 101     -17.654   7.696  16.660  1.00 93.67           H
ATOM    560  HZ3 LYS A 101     -18.151   7.960  15.105  1.00 93.67           H
ATOM    561  N   PHE A 102     -13.293   3.843   9.426  1.00 92.96           N
ATOM    562  H   PHE A 102     -12.571   4.537   9.563  1.00 92.96           H
ATOM    563  CA  PHE A 102     -13.431   3.248   8.104  1.00 92.96           C
ATOM    564  HA  PHE A 102     -14.345   2.654   8.067  1.00 92.96           H
ATOM    565  C   PHE A 102     -12.275   2.315   7.782  1.00 92.96           C
ATOM    566  CB  PHE A 102     -13.570   4.347   7.053  1.00 92.96           C
ATOM    567  HB2 PHE A 102     -13.636   3.888   6.067  1.00 92.96           H
ATOM    568  HB3 PHE A 102     -12.673   4.967   7.081  1.00 92.96           H
ATOM    569  O   PHE A 102     -11.126   2.581   8.145  1.00 92.96           O
ATOM    570  CG  PHE A 102     -14.781   5.229   7.254  1.00 92.96           C
ATOM    571  CD1 PHE A 102     -16.071   4.705   7.058  1.00 92.96           C
ATOM    572  HD1 PHE A 102     -16.211   3.668   6.788  1.00 92.96           H
ATOM    573  CD2 PHE A 102     -14.621   6.569   7.657  1.00 92.96           C
ATOM    574  HD2 PHE A 102     -13.631   6.965   7.828  1.00 92.96           H
ATOM    575  CE1 PHE A 102     -17.197   5.518   7.258  1.00 92.96           C
ATOM    576  HE1 PHE A 102     -18.183   5.089   7.157  1.00 92.96           H
ATOM    577  CE2 PHE A 102     -15.751   7.384   7.854  1.00 92.96           C
ATOM    578  HE2 PHE A 102     -15.632   8.405   8.186  1.00 92.96           H
ATOM    579  CZ  PHE A 102     -17.040   6.857   7.654  1.00 92.96           C
ATOM    580  HZ  PHE A 102     -17.916   7.461   7.835  1.00 92.96           H
ATOM    581  N   LEU A 103     -12.604   1.256   7.054  1.00 92.84           N
ATOM    582  H   LEU A 103     -13.575   1.155   6.795  1.00 92.84           H
ATOM    583  CA  LEU A 103     -11.676   0.347   6.409  1.00 92.84           C
ATOM    584  HA  LEU A 103     -10.673   0.513   6.802  1.00 92.84           H
ATOM    585  C   LEU A 103     -11.642   0.640   4.907  1.00 92.84           C
ATOM    586  CB  LEU A 103     -12.107  -1.091   6.737  1.00 92.84           C
ATOM    587  HB2 LEU A 103     -11.949  -1.282   7.799  1.00 92.84           H
ATOM    588  HB3 LEU A 103     -13.174  -1.185   6.537  1.00 92.84           H
ATOM    589  O   LEU A 103     -12.682   0.774   4.264  1.00 92.84           O
ATOM    590  CG  LEU A 103     -11.377  -2.155   5.909  1.00 92.84           C
ATOM    591  HG  LEU A 103     -11.595  -1.983   4.855  1.00 92.84           H
ATOM    592  CD1 LEU A 103      -9.865  -2.148   6.122  1.00 92.84           C
ATOM    593 HD11 LEU A 103      -9.648  -2.278   7.182  1.00 92.84           H
ATOM    594 HD12 LEU A 103      -9.419  -1.214   5.781  1.00 92.84           H
ATOM    595 HD13 LEU A 103      -9.421  -2.954   5.538  1.00 92.84           H
ATOM    596  CD2 LEU A 103     -11.872  -3.547   6.264  1.00 92.84           C
ATOM    597 HD21 LEU A 103     -12.962  -3.575   6.232  1.00 92.84           H
ATOM    598 HD22 LEU A 103     -11.481  -4.244   5.523  1.00 92.84           H
ATOM    599 HD23 LEU A 103     -11.542  -3.833   7.262  1.00 92.84           H
ATOM    600  N   TYR A 104     -10.429   0.706   4.371  1.00 91.53           N
ATOM    601  H   TYR A 104      -9.633   0.614   4.987  1.00 91.53           H
ATOM    602  CA  TYR A 104     -10.121   0.940   2.973  1.00 91.53           C
ATOM    603  HA  TYR A 104     -11.051   1.057   2.418  1.00 91.53           H
ATOM    604  C   TYR A 104      -9.317  -0.229   2.409  1.00 91.53           C
ATOM    605  CB  TYR A 104      -9.317   2.232   2.854  1.00 91.53           C
ATOM    606  HB2 TYR A 104      -8.418   2.126   3.461  1.00 91.53           H
ATOM    607  HB3 TYR A 104      -8.988   2.363   1.823  1.00 91.53           H
ATOM    608  O   TYR A 104      -8.349  -0.660   3.037  1.00 91.53           O
ATOM    609  CG  TYR A 104     -10.055   3.481   3.280  1.00 91.53           C
ATOM    610  CD1 TYR A 104     -10.686   4.288   2.315  1.00 91.53           C
ATOM    611  HD1 TYR A 104     -10.671   3.993   1.276  1.00 91.53           H
ATOM    612  CD2 TYR A 104     -10.086   3.845   4.639  1.00 91.53           C
ATOM    613  HD2 TYR A 104      -9.604   3.216   5.373  1.00 91.53           H
ATOM    614  CE1 TYR A 104     -11.322   5.480   2.704  1.00 91.53           C
ATOM    615  HE1 TYR A 104     -11.781   6.108   1.954  1.00 91.53           H
ATOM    616  CE2 TYR A 104     -10.747   5.019   5.035  1.00 91.53           C
ATOM    617  HE2 TYR A 104     -10.775   5.303   6.077  1.00 91.53           H
ATOM    618  OH  TYR A 104     -11.957   7.005   4.438  1.00 91.53           O
ATOM    619  HH  TYR A 104     -12.094   7.562   3.668  1.00 91.53           H
ATOM    620  CZ  TYR A 104     -11.359   5.843   4.068  1.00 91.53           C
ATOM    621  N   PHE A 105      -9.662  -0.721   1.222  1.00 88.89           N
ATOM    622  H   PHE A 105     -10.499  -0.382   0.768  1.00 88.89           H
ATOM    623  CA  PHE A 105      -8.879  -1.757   0.538  1.00 88.89           C
ATOM    624  HA  PHE A 105      -7.828  -1.570   0.762  1.00 88.89           H
ATOM    625  C   PHE A 105      -9.057  -1.713  -0.990  1.00 88.89           C
ATOM    626  CB  PHE A 105      -9.227  -3.138   1.107  1.00 88.89           C
ATOM    627  HB2 PHE A 105      -8.645  -3.904   0.593  1.00 88.89           H
ATOM    628  HB3 PHE A 105      -8.925  -3.155   2.154  1.00 88.89           H
ATOM    629  O   PHE A 105     -10.070  -1.207  -1.473  1.00 88.89           O
ATOM    630  CG  PHE A 105     -10.694  -3.492   1.021  1.00 88.89           C
ATOM    631  CD1 PHE A 105     -11.569  -3.072   2.037  1.00 88.89           C
ATOM    632  HD1 PHE A 105     -11.179  -2.510   2.872  1.00 88.89           H
ATOM    633  CD2 PHE A 105     -11.194  -4.204  -0.082  1.00 88.89           C
ATOM    634  HD2 PHE A 105     -10.530  -4.524  -0.872  1.00 88.89           H
ATOM    635  CE1 PHE A 105     -12.942  -3.339   1.946  1.00 88.89           C
ATOM    636  HE1 PHE A 105     -13.616  -2.994   2.716  1.00 88.89           H
ATOM    637  CE2 PHE A 105     -12.566  -4.483  -0.169  1.00 88.89           C
ATOM    638  HE2 PHE A 105     -12.948  -5.028  -1.020  1.00 88.89           H
ATOM    639  CZ  PHE A 105     -13.440  -4.037   0.836  1.00 88.89           C
ATOM    640  HZ  PHE A 105     -14.501  -4.220   0.748  1.00 88.89           H
ATOM    641  N   PRO A 106      -8.087  -2.218  -1.771  1.00 85.21           N
ATOM    642  CA  PRO A 106      -8.172  -2.281  -3.229  1.00 85.21           C
ATOM    643  HA  PRO A 106      -8.228  -1.265  -3.619  1.00 85.21           H
ATOM    644  C   PRO A 106      -9.370  -3.101  -3.734  1.00 85.21           C
ATOM    645  CB  PRO A 106      -6.857  -2.929  -3.676  1.00 85.21           C
ATOM    646  HB2 PRO A 106      -6.985  -4.002  -3.814  1.00 85.21           H
ATOM    647  HB3 PRO A 106      -6.483  -2.474  -4.593  1.00 85.21           H
ATOM    648  O   PRO A 106      -9.581  -4.225  -3.278  1.00 85.21           O
ATOM    649  CG  PRO A 106      -5.886  -2.689  -2.529  1.00 85.21           C
ATOM    650  HG2 PRO A 106      -5.116  -3.458  -2.478  1.00 85.21           H
ATOM    651  HG3 PRO A 106      -5.435  -1.701  -2.628  1.00 85.21           H
ATOM    652  CD  PRO A 106      -6.803  -2.722  -1.318  1.00 85.21           C
ATOM    653  HD2 PRO A 106      -6.364  -2.125  -0.518  1.00 85.21           H
ATOM    654  HD3 PRO A 106      -6.952  -3.753  -0.997  1.00 85.21           H
ATOM    655  N   ARG A 107     -10.096  -2.584  -4.738  1.00 81.11           N
ATOM    656  H   ARG A 107      -9.874  -1.654  -5.062  1.00 81.11           H
ATOM    657  CA  ARG A 107     -11.207  -3.302  -5.402  1.00 81.11           C
ATOM    658  HA  ARG A 107     -11.945  -3.586  -4.652  1.00 81.11           H
ATOM    659  C   ARG A 107     -10.753  -4.607  -6.061  1.00 81.11           C
ATOM    660  CB  ARG A 107     -11.885  -2.379  -6.436  1.00 81.11           C
ATOM    661  HB2 ARG A 107     -11.158  -2.110  -7.202  1.00 81.11           H
ATOM    662  HB3 ARG A 107     -12.201  -1.466  -5.931  1.00 81.11           H
ATOM    663  O   ARG A 107     -11.508  -5.572  -6.062  1.00 81.11           O
ATOM    664  CG  ARG A 107     -13.122  -3.013  -7.112  1.00 81.11           C
ATOM    665  HG2 ARG A 107     -12.862  -3.964  -7.576  1.00 81.11           H
ATOM    666  HG3 ARG A 107     -13.884  -3.202  -6.356  1.00 81.11           H
ATOM    667  CD  ARG A 107     -13.737  -2.117  -8.196  1.00 81.11           C
ATOM    668  HD2 ARG A 107     -13.888  -1.115  -7.794  1.00 81.11           H
ATOM    669  HD3 ARG A 107     -14.712  -2.524  -8.463  1.00 81.11           H
ATOM    670  NE  ARG A 107     -12.890  -2.083  -9.406  1.00 81.11           N
ATOM    671  HE  ARG A 107     -12.337  -2.908  -9.590  1.00 81.11           H
ATOM    672  NH1 ARG A 107     -13.633  -0.101 -10.323  1.00 81.11           N
ATOM    673 HH11 ARG A 107     -14.488  -0.130  -9.786  1.00 81.11           H
ATOM    674 HH12 ARG A 107     -13.616   0.549 -11.095  1.00 81.11           H
ATOM    675  NH2 ARG A 107     -12.019  -1.226 -11.327  1.00 81.11           N
ATOM    676 HH21 ARG A 107     -12.019  -0.535 -12.063  1.00 81.11           H
ATOM    677 HH22 ARG A 107     -11.475  -2.067 -11.461  1.00 81.11           H
ATOM    678  CZ  ARG A 107     -12.857  -1.141 -10.334  1.00 81.11           C
ATOM    679  N   HIS A 108      -9.506  -4.672  -6.540  1.00 78.22           N
ATOM    680  H   HIS A 108      -8.943  -3.834  -6.522  1.00 78.22           H
ATOM    681  CA  HIS A 108      -8.986  -5.839  -7.264  1.00 78.22           C
ATOM    682  HA  HIS A 108      -9.700  -6.039  -8.063  1.00 78.22           H
ATOM    683  C   HIS A 108      -8.893  -7.130  -6.449  1.00 78.22           C
ATOM    684  CB  HIS A 108      -7.633  -5.530  -7.905  1.00 78.22           C
ATOM    685  HB2 HIS A 108      -7.739  -4.631  -8.512  1.00 78.22           H
ATOM    686  HB3 HIS A 108      -7.370  -6.346  -8.578  1.00 78.22           H
ATOM    687  O   HIS A 108      -8.571  -8.188  -6.995  1.00 78.22           O
ATOM    688  CG  HIS A 108      -6.494  -5.377  -6.931  1.00 78.22           C
ATOM    689  CD2 HIS A 108      -5.886  -6.344  -6.176  1.00 78.22           C
ATOM    690  HD2 HIS A 108      -6.163  -7.387  -6.134  1.00 78.22           H
ATOM    691  ND1 HIS A 108      -5.787  -4.235  -6.711  1.00 78.22           N
ATOM    692  HD1 HIS A 108      -5.968  -3.339  -7.141  1.00 78.22           H
ATOM    693  CE1 HIS A 108      -4.782  -4.475  -5.874  1.00 78.22           C
ATOM    694  HE1 HIS A 108      -4.037  -3.752  -5.577  1.00 78.22           H
ATOM    695  NE2 HIS A 108      -4.819  -5.754  -5.488  1.00 78.22           N
ATOM    696  N   ILE A 109      -9.193  -7.064  -5.150  1.00 78.73           N
ATOM    697  H   ILE A 109      -9.430  -6.165  -4.757  1.00 78.73           H
ATOM    698  CA  ILE A 109      -9.469  -8.247  -4.340  1.00 78.73           C
ATOM    699  HA  ILE A 109      -8.580  -8.877  -4.380  1.00 78.73           H
ATOM    700  C   ILE A 109     -10.639  -9.082  -4.905  1.00 78.73           C
ATOM    701  CB  ILE A 109      -9.702  -7.786  -2.883  1.00 78.73           C
ATOM    702  HB  ILE A 109      -8.955  -7.027  -2.652  1.00 78.73           H
ATOM    703  O   ILE A 109     -10.705 -10.281  -4.629  1.00 78.73           O
ATOM    704  CG1 ILE A 109      -9.535  -8.899  -1.840  1.00 78.73           C
ATOM    705 HG12 ILE A 109     -10.380  -9.582  -1.929  1.00 78.73           H
ATOM    706 HG13 ILE A 109      -9.568  -8.444  -0.851  1.00 78.73           H
ATOM    707  CG2 ILE A 109     -11.066  -7.116  -2.669  1.00 78.73           C
ATOM    708 HG21 ILE A 109     -11.126  -6.717  -1.657  1.00 78.73           H
ATOM    709 HG22 ILE A 109     -11.213  -6.300  -3.376  1.00 78.73           H
ATOM    710 HG23 ILE A 109     -11.869  -7.843  -2.798  1.00 78.73           H
ATOM    711  CD1 ILE A 109      -8.237  -9.706  -1.949  1.00 78.73           C
ATOM    712 HD11 ILE A 109      -8.379 -10.542  -2.634  1.00 78.73           H
ATOM    713 HD12 ILE A 109      -7.422  -9.087  -2.322  1.00 78.73           H
ATOM    714 HD13 ILE A 109      -7.971 -10.089  -0.964  1.00 78.73           H
ATOM    715  N   PHE A 110     -11.510  -8.462  -5.721  1.00 74.20           N
ATOM    716  H   PHE A 110     -11.400  -7.465  -5.841  1.00 74.20           H
ATOM    717  CA  PHE A 110     -12.710  -9.040  -6.342  1.00 74.20           C
ATOM    718  HA  PHE A 110     -12.920 -10.003  -5.876  1.00 74.20           H
ATOM    719  C   PHE A 110     -12.621  -9.314  -7.854  1.00 74.20           C
ATOM    720  CB  PHE A 110     -13.902  -8.098  -6.091  1.00 74.20           C
ATOM    721  HB2 PHE A 110     -13.722  -7.160  -6.616  1.00 74.20           H
ATOM    722  HB3 PHE A 110     -14.800  -8.544  -6.520  1.00 74.20           H
ATOM    723  O   PHE A 110     -13.550  -9.909  -8.391  1.00 74.20           O
ATOM    724  CG  PHE A 110     -14.193  -7.809  -4.636  1.00 74.20           C
ATOM    725  CD1 PHE A 110     -14.314  -8.883  -3.736  1.00 74.20           C
ATOM    726  HD1 PHE A 110     -14.225  -9.901  -4.085  1.00 74.20           H
ATOM    727  CD2 PHE A 110     -14.365  -6.489  -4.182  1.00 74.20           C
ATOM    728  HD2 PHE A 110     -14.311  -5.663  -4.875  1.00 74.20           H
ATOM    729  CE1 PHE A 110     -14.544  -8.642  -2.378  1.00 74.20           C
ATOM    730  HE1 PHE A 110     -14.631  -9.483  -1.706  1.00 74.20           H
ATOM    731  CE2 PHE A 110     -14.630  -6.262  -2.820  1.00 74.20           C
ATOM    732  HE2 PHE A 110     -14.822  -5.272  -2.435  1.00 74.20           H
ATOM    733  CZ  PHE A 110     -14.680  -7.327  -1.916  1.00 74.20           C
ATOM    734  HZ  PHE A 110     -14.841  -7.133  -0.866  1.00 74.20           H
ATOM    735  N   ASP A 111     -11.555  -8.911  -8.560  1.00 63.84           N
ATOM    736  H   ASP A 111     -10.826  -8.414  -8.068  1.00 63.84           H
ATOM    737  CA  ASP A 111     -11.526  -8.870 -10.044  1.00 63.84           C
ATOM    738  HA  ASP A 111     -12.342  -8.233 -10.385  1.00 63.84           H
ATOM    739  C   ASP A 111     -11.722 -10.231 -10.753  1.00 63.84           C
ATOM    740  CB  ASP A 111     -10.203  -8.249 -10.536  1.00 63.84           C
ATOM    741  HB2 ASP A 111     -10.077  -8.473 -11.595  1.00 63.84           H
ATOM    742  HB3 ASP A 111      -9.376  -8.722 -10.007  1.00 63.84           H
ATOM    743  O   ASP A 111     -11.881 -10.278 -11.970  1.00 63.84           O
ATOM    744  CG  ASP A 111     -10.089  -6.728 -10.397  1.00 63.84           C
ATOM    745  OD1 ASP A 111     -11.084  -6.051 -10.054  1.00 63.84           O
ATOM    746  OD2 ASP A 111      -8.934  -6.266 -10.532  1.00 63.84           O
ATOM    747  N   SER A 112     -11.719 -11.356 -10.032  1.00 49.95           N
ATOM    748  H   SER A 112     -11.637 -11.268  -9.029  1.00 49.95           H
ATOM    749  CA  SER A 112     -11.986 -12.689 -10.591  1.00 49.95           C
ATOM    750  HA  SER A 112     -11.944 -12.626 -11.678  1.00 49.95           H
ATOM    751  C   SER A 112     -13.379 -13.240 -10.279  1.00 49.95           C
ATOM    752  CB  SER A 112     -10.887 -13.670 -10.178  1.00 49.95           C
ATOM    753  HB2 SER A 112      -9.936 -13.319 -10.581  1.00 49.95           H
ATOM    754  HB3 SER A 112     -11.091 -14.656 -10.595  1.00 49.95           H
ATOM    755  O   SER A 112     -13.606 -14.433 -10.489  1.00 49.95           O
ATOM    756  OG  SER A 112     -10.775 -13.761  -8.771  1.00 49.95           O
ATOM    757  HG  SER A 112     -11.596 -14.110  -8.418  1.00 49.95           H
ATOM    758  N   CYS A 113     -14.306 -12.423  -9.773  1.00 47.10           N
ATOM    759  H   CYS A 113     -14.072 -11.462  -9.568  1.00 47.10           H
ATOM    760  CA  CYS A 113     -15.629 -12.909  -9.411  1.00 47.10           C
ATOM    761  HA  CYS A 113     -15.489 -13.816  -8.821  1.00 47.10           H
ATOM    762  C   CYS A 113     -16.433 -13.273 -10.670  1.00 47.10           C
ATOM    763  CB  CYS A 113     -16.331 -11.902  -8.501  1.00 47.10           C
ATOM    764  HB2 CYS A 113     -16.890 -11.178  -9.093  1.00 47.10           H
ATOM    765  HB3 CYS A 113     -15.601 -11.391  -7.874  1.00 47.10           H
ATOM    766  O   CYS A 113     -17.044 -12.430 -11.324  1.00 47.10           O
ATOM    767  SG  CYS A 113     -17.428 -12.846  -7.417  1.00 47.10           S
ATOM    768  HG  CYS A 113     -16.491 -13.288  -6.573  1.00 47.10           H
ATOM    769  N   THR A 114     -16.392 -14.555 -11.037  1.00 48.77           N
ATOM    770  H   THR A 114     -15.696 -15.131 -10.586  1.00 48.77           H
ATOM    771  CA  THR A 114     -17.246 -15.129 -12.091  1.00 48.77           C
ATOM    772  HA  THR A 114     -17.300 -14.421 -12.918  1.00 48.77           H
ATOM    773  C   THR A 114     -18.682 -15.346 -11.622  1.00 48.77           C
ATOM    774  CB  THR A 114     -16.681 -16.450 -12.632  1.00 48.77           C
ATOM    775  HB  THR A 114     -17.388 -16.869 -13.348  1.00 48.77           H
ATOM    776  O   THR A 114     -19.573 -15.561 -12.445  1.00 48.77           O
ATOM    777  CG2 THR A 114     -15.349 -16.248 -13.352  1.00 48.77           C
ATOM    778 HG21 THR A 114     -15.474 -15.526 -14.159  1.00 48.77           H
ATOM    779 HG22 THR A 114     -15.016 -17.199 -13.768  1.00 48.77           H
ATOM    780 HG23 THR A 114     -14.597 -15.880 -12.655  1.00 48.77           H
ATOM    781  OG1 THR A 114     -16.444 -17.399 -11.614  1.00 48.77           O
ATOM    782  HG1 THR A 114     -16.526 -16.967 -10.761  1.00 48.77           H
ATOM    783  N   ASP A 115     -18.915 -15.278 -10.309  1.00 51.02           N
ATOM    784  H   ASP A 115     -18.168 -15.026  -9.679  1.00 51.02           H
ATOM    785  CA  ASP A 115     -20.251 -15.355  -9.752  1.00 51.02           C
ATOM    786  HA  ASP A 115     -20.827 -16.074 -10.335  1.00 51.02           H
ATOM    787  C   ASP A 115     -20.938 -13.998  -9.932  1.00 51.02           C
ATOM    788  CB  ASP A 115     -20.219 -15.868  -8.298  1.00 51.02           C
ATOM    789  HB2 ASP A 115     -21.135 -15.544  -7.802  1.00 51.02           H
ATOM    790  HB3 ASP A 115     -19.377 -15.422  -7.768  1.00 51.02           H
ATOM    791  O   ASP A 115     -20.647 -13.006  -9.263  1.00 51.02           O
ATOM    792  CG  ASP A 115     -20.164 -17.404  -8.191  1.00 51.02           C
ATOM    793  OD1 ASP A 115     -20.601 -18.083  -9.151  1.00 51.02           O
ATOM    794  OD2 ASP A 115     -19.745 -17.907  -7.126  1.00 51.02           O
ATOM    795  N   ASN A 116     -21.921 -13.975 -10.834  1.00 55.14           N
ATOM    796  H   ASN A 116     -21.995 -14.787 -11.430  1.00 55.14           H
ATOM    797  CA  ASN A 116     -22.888 -12.885 -11.013  1.00 55.14           C
ATOM    798  HA  ASN A 116     -22.338 -11.960 -11.184  1.00 55.14           H
ATOM    799  C   ASN A 116     -23.768 -12.647  -9.764  1.00 55.14           C
ATOM    800  CB  ASN A 116     -23.762 -13.195 -12.247  1.00 55.14           C
ATOM    801  HB2 ASN A 116     -24.125 -14.221 -12.184  1.00 55.14           H
ATOM    802  HB3 ASN A 116     -24.628 -12.533 -12.254  1.00 55.14           H
ATOM    803  O   ASN A 116     -24.855 -12.074  -9.862  1.00 55.14           O
ATOM    804  CG  ASN A 116     -23.079 -12.975 -13.580  1.00 55.14           C
ATOM    805  ND2 ASN A 116     -23.623 -13.536 -14.635  1.00 55.14           N
ATOM    806 HD21 ASN A 116     -23.126 -13.369 -15.498  1.00 55.14           H
ATOM    807 HD22 ASN A 116     -24.439 -14.123 -14.541  1.00 55.14           H
ATOM    808  OD1 ASN A 116     -22.098 -12.277 -13.730  1.00 55.14           O
ATOM    809  N   THR A 117     -23.365 -13.130  -8.588  1.00 58.89           N
ATOM    810  H   THR A 117     -22.419 -13.478  -8.523  1.00 58.89           H
ATOM    811  CA  THR A 117     -23.980 -12.735  -7.330  1.00 58.89           C
ATOM    812  HA  THR A 117     -25.061 -12.845  -7.416  1.00 58.89           H
ATOM    813  C   THR A 117     -23.663 -11.263  -7.092  1.00 58.89           C
ATOM    814  CB  THR A 117     -23.500 -13.610  -6.158  1.00 58.89           C
ATOM    815  HB  THR A 117     -23.935 -13.234  -5.232  1.00 58.89           H
ATOM    816  O   THR A 117     -22.551 -10.806  -7.335  1.00 58.89           O
ATOM    817  CG2 THR A 117     -23.915 -15.071  -6.351  1.00 58.89           C
ATOM    818 HG21 THR A 117     -25.000 -15.140  -6.431  1.00 58.89           H
ATOM    819 HG22 THR A 117     -23.581 -15.656  -5.494  1.00 58.89           H
ATOM    820 HG23 THR A 117     -23.458 -15.481  -7.251  1.00 58.89           H
ATOM    821  OG1 THR A 117     -22.099 -13.573  -6.057  1.00 58.89           O
ATOM    822  HG1 THR A 117     -21.825 -13.622  -5.138  1.00 58.89           H
ATOM    823  N   LEU A 118     -24.640 -10.509  -6.593  1.00 65.85           N
ATOM    824  H   LEU A 118     -25.562 -10.906  -6.482  1.00 65.85           H
ATOM    825  CA  LEU A 118     -24.422  -9.139  -6.116  1.00 65.85           C
ATOM    826  HA  LEU A 118     -23.775  -8.616  -6.820  1.00 65.85           H
ATOM    827  C   LEU A 118     -23.699  -9.124  -4.760  1.00 65.85           C
ATOM    828  CB  LEU A 118     -25.770  -8.400  -6.027  1.00 65.85           C
ATOM    829  HB2 LEU A 118     -25.594  -7.403  -5.623  1.00 65.85           H
ATOM    830  HB3 LEU A 118     -26.407  -8.933  -5.322  1.00 65.85           H
ATOM    831  O   LEU A 118     -23.468  -8.069  -4.195  1.00 65.85           O
ATOM    832  CG  LEU A 118     -26.517  -8.243  -7.364  1.00 65.85           C
ATOM    833  HG  LEU A 118     -26.642  -9.221  -7.828  1.00 65.85           H
ATOM    834  CD1 LEU A 118     -27.910  -7.669  -7.108  1.00 65.85           C
ATOM    835 HD11 LEU A 118     -28.463  -8.312  -6.423  1.00 65.85           H
ATOM    836 HD12 LEU A 118     -27.816  -6.672  -6.678  1.00 65.85           H
ATOM    837 HD13 LEU A 118     -28.452  -7.590  -8.051  1.00 65.85           H
ATOM    838  CD2 LEU A 118     -25.796  -7.323  -8.341  1.00 65.85           C
ATOM    839 HD21 LEU A 118     -24.817  -7.728  -8.598  1.00 65.85           H
ATOM    840 HD22 LEU A 118     -25.665  -6.340  -7.888  1.00 65.85           H
ATOM    841 HD23 LEU A 118     -26.377  -7.207  -9.256  1.00 65.85           H
ATOM    842  N   THR A 119     -23.370 -10.287  -4.202  1.00 73.71           N
ATOM    843  H   THR A 119     -23.519 -11.130  -4.738  1.00 73.71           H
ATOM    844  CA  THR A 119     -22.796 -10.426  -2.867  1.00 73.71           C
ATOM    845  HA  THR A 119     -22.840  -9.464  -2.355  1.00 73.71           H
ATOM    846  C   THR A 119     -21.339 -10.858  -2.969  1.00 73.71           C
ATOM    847  CB  THR A 119     -23.610 -11.415  -2.027  1.00 73.71           C
ATOM    848  HB  THR A 119     -23.526 -12.417  -2.447  1.00 73.71           H
ATOM    849  O   THR A 119     -21.031 -11.858  -3.623  1.00 73.71           O
ATOM    850  CG2 THR A 119     -23.139 -11.423  -0.587  1.00 73.71           C
ATOM    851 HG21 THR A 119     -23.762 -12.098  -0.000  1.00 73.71           H
ATOM    852 HG22 THR A 119     -22.109 -11.775  -0.526  1.00 73.71           H
ATOM    853 HG23 THR A 119     -23.205 -10.411  -0.187  1.00 73.71           H
ATOM    854  OG1 THR A 119     -24.969 -11.042  -1.981  1.00 73.71           O
ATOM    855  HG1 THR A 119     -25.152 -10.833  -1.062  1.00 73.71           H
ATOM    856  N   ARG A 120     -20.448 -10.120  -2.303  1.00 78.74           N
ATOM    857  H   ARG A 120     -20.804  -9.315  -1.807  1.00 78.74           H
ATOM    858  CA  ARG A 120     -19.014 -10.412  -2.168  1.00 78.74           C
ATOM    859  HA  ARG A 120     -18.769 -11.314  -2.730  1.00 78.74           H
ATOM    860  C   ARG A 120     -18.684 -10.674  -0.703  1.00 78.74           C
ATOM    861  CB  ARG A 120     -18.175  -9.239  -2.707  1.00 78.74           C
ATOM    862  HB2 ARG A 120     -17.120  -9.472  -2.569  1.00 78.74           H
ATOM    863  HB3 ARG A 120     -18.398  -8.352  -2.114  1.00 78.74           H
ATOM    864  O   ARG A 120     -19.185  -9.975   0.176  1.00 78.74           O
ATOM    865  CG  ARG A 120     -18.411  -8.884  -4.182  1.00 78.74           C
ATOM    866  HG2 ARG A 120     -17.922  -7.932  -4.387  1.00 78.74           H
ATOM    867  HG3 ARG A 120     -19.478  -8.760  -4.371  1.00 78.74           H
ATOM    868  CD  ARG A 120     -17.834  -9.933  -5.137  1.00 78.74           C
ATOM    869  HD2 ARG A 120     -18.223 -10.920  -4.887  1.00 78.74           H
ATOM    870  HD3 ARG A 120     -16.751  -9.973  -5.012  1.00 78.74           H
ATOM    871  NE  ARG A 120     -18.143  -9.585  -6.537  1.00 78.74           N
ATOM    872  HE  ARG A 120     -17.559  -8.896  -6.988  1.00 78.74           H
ATOM    873  NH1 ARG A 120     -19.891 -11.044  -6.811  1.00 78.74           N
ATOM    874 HH11 ARG A 120     -19.694 -11.485  -5.925  1.00 78.74           H
ATOM    875 HH12 ARG A 120     -20.671 -11.379  -7.358  1.00 78.74           H
ATOM    876  NH2 ARG A 120     -19.298  -9.740  -8.500  1.00 78.74           N
ATOM    877 HH21 ARG A 120     -19.981 -10.253  -9.038  1.00 78.74           H
ATOM    878 HH22 ARG A 120     -18.754  -8.998  -8.919  1.00 78.74           H
ATOM    879  CZ  ARG A 120     -19.103 -10.121  -7.272  1.00 78.74           C
ATOM    880  N   HIS A 121     -17.812 -11.641  -0.439  1.00 84.43           N
ATOM    881  H   HIS A 121     -17.402 -12.151  -1.208  1.00 84.43           H
ATOM    882  CA  HIS A 121     -17.362 -11.959   0.916  1.00 84.43           C
ATOM    883  HA  HIS A 121     -17.882 -11.324   1.633  1.00 84.43           H
ATOM    884  C   HIS A 121     -15.868 -11.688   1.058  1.00 84.43           C
ATOM    885  CB  HIS A 121     -17.709 -13.409   1.273  1.00 84.43           C
ATOM    886  HB2 HIS A 121     -17.309 -13.632   2.262  1.00 84.43           H
ATOM    887  HB3 HIS A 121     -17.232 -14.079   0.558  1.00 84.43           H
ATOM    888  O   HIS A 121     -15.062 -12.157   0.254  1.00 84.43           O
ATOM    889  CG  HIS A 121     -19.192 -13.677   1.290  1.00 84.43           C
ATOM    890  CD2 HIS A 121     -19.929 -14.231   0.278  1.00 84.43           C
ATOM    891  HD2 HIS A 121     -19.549 -14.559  -0.679  1.00 84.43           H
ATOM    892  ND1 HIS A 121     -20.065 -13.388   2.316  1.00 84.43           N
ATOM    893  HD1 HIS A 121     -19.849 -12.901   3.174  1.00 84.43           H
ATOM    894  CE1 HIS A 121     -21.297 -13.765   1.932  1.00 84.43           C
ATOM    895  HE1 HIS A 121     -22.198 -13.630   2.513  1.00 84.43           H
ATOM    896  NE2 HIS A 121     -21.259 -14.297   0.700  1.00 84.43           N
ATOM    897  N   ILE A 122     -15.500 -10.958   2.107  1.00 88.34           N
ATOM    898  H   ILE A 122     -16.216 -10.613   2.730  1.00 88.34           H
ATOM    899  CA  ILE A 122     -14.104 -10.767   2.502  1.00 88.34           C
ATOM    900  HA  ILE A 122     -13.478 -11.432   1.906  1.00 88.34           H
ATOM    901  C   ILE A 122     -13.905 -11.179   3.948  1.00 88.34           C
ATOM    902  CB  ILE A 122     -13.595  -9.329   2.261  1.00 88.34           C
ATOM    903  HB  ILE A 122     -12.554  -9.286   2.581  1.00 88.34           H
ATOM    904  O   ILE A 122     -14.806 -11.068   4.778  1.00 88.34           O
ATOM    905  CG1 ILE A 122     -14.383  -8.279   3.073  1.00 88.34           C
ATOM    906 HG12 ILE A 122     -14.322  -8.543   4.129  1.00 88.34           H
ATOM    907 HG13 ILE A 122     -15.430  -8.290   2.770  1.00 88.34           H
ATOM    908  CG2 ILE A 122     -13.625  -9.033   0.763  1.00 88.34           C
ATOM    909 HG21 ILE A 122     -13.147  -9.846   0.217  1.00 88.34           H
ATOM    910 HG22 ILE A 122     -13.086  -8.111   0.543  1.00 88.34           H
ATOM    911 HG23 ILE A 122     -14.665  -8.946   0.448  1.00 88.34           H
ATOM    912  CD1 ILE A 122     -13.852  -6.849   2.943  1.00 88.34           C
ATOM    913 HD11 ILE A 122     -12.805  -6.810   3.246  1.00 88.34           H
ATOM    914 HD12 ILE A 122     -13.945  -6.508   1.912  1.00 88.34           H
ATOM    915 HD13 ILE A 122     -14.434  -6.186   3.583  1.00 88.34           H
ATOM    916  N   ARG A 123     -12.684 -11.591   4.260  1.00 91.65           N
ATOM    917  H   ARG A 123     -12.010 -11.637   3.509  1.00 91.65           H
ATOM    918  CA  ARG A 123     -12.197 -11.740   5.623  1.00 91.65           C
ATOM    919  HA  ARG A 123     -13.021 -11.585   6.320  1.00 91.65           H
ATOM    920  C   ARG A 123     -11.154 -10.677   5.895  1.00 91.65           C
ATOM    921  CB  ARG A 123     -11.695 -13.166   5.826  1.00 91.65           C
ATOM    922  HB2 ARG A 123     -12.555 -13.829   5.746  1.00 91.65           H
ATOM    923  HB3 ARG A 123     -11.005 -13.445   5.030  1.00 91.65           H
ATOM    924  O   ARG A 123     -10.265 -10.450   5.080  1.00 91.65           O
ATOM    925  CG  ARG A 123     -10.996 -13.343   7.182  1.00 91.65           C
ATOM    926  HG2 ARG A 123     -11.638 -12.963   7.977  1.00 91.65           H
ATOM    927  HG3 ARG A 123     -10.055 -12.793   7.191  1.00 91.65           H
ATOM    928  CD  ARG A 123     -10.701 -14.819   7.432  1.00 91.65           C
ATOM    929  HD2 ARG A 123     -10.096 -14.913   8.334  1.00 91.65           H
ATOM    930  HD3 ARG A 123     -10.143 -15.217   6.584  1.00 91.65           H
ATOM    931  NE  ARG A 123     -11.967 -15.539   7.603  1.00 91.65           N
ATOM    932  HE  ARG A 123     -12.798 -14.967   7.649  1.00 91.65           H
ATOM    933  NH1 ARG A 123     -11.243 -17.692   7.381  1.00 91.65           N
ATOM    934 HH11 ARG A 123     -11.463 -18.673   7.292  1.00 91.65           H
ATOM    935 HH12 ARG A 123     -10.308 -17.328   7.266  1.00 91.65           H
ATOM    936  NH2 ARG A 123     -13.437 -17.224   7.662  1.00 91.65           N
ATOM    937 HH21 ARG A 123     -13.719 -18.192   7.596  1.00 91.65           H
ATOM    938 HH22 ARG A 123     -14.142 -16.519   7.822  1.00 91.65           H
ATOM    939  CZ  ARG A 123     -12.207 -16.822   7.547  1.00 91.65           C
ATOM    940  N   VAL A 124     -11.232 -10.046   7.054  1.00 92.97           N
ATOM    941  H   VAL A 124     -11.991 -10.283   7.676  1.00 92.97           H
ATOM    942  CA  VAL A 124     -10.278  -9.020   7.473  1.00 92.97           C
ATOM    943  HA  VAL A 124      -9.479  -8.964   6.734  1.00 92.97           H
ATOM    944  C   VAL A 124      -9.631  -9.423   8.786  1.00 92.97           C
ATOM    945  CB  VAL A 124     -10.922  -7.625   7.514  1.00 92.97           C
ATOM    946  HB  VAL A 124     -10.153  -6.902   7.788  1.00 92.97           H
ATOM    947  O   VAL A 124     -10.316  -9.860   9.710  1.00 92.97           O
ATOM    948  CG1 VAL A 124     -11.460  -7.255   6.128  1.00 92.97           C
ATOM    949 HG11 VAL A 124     -11.901  -6.259   6.155  1.00 92.97           H
ATOM    950 HG12 VAL A 124     -12.243  -7.948   5.819  1.00 92.97           H
ATOM    951 HG13 VAL A 124     -10.653  -7.287   5.396  1.00 92.97           H
ATOM    952  CG2 VAL A 124     -12.083  -7.492   8.502  1.00 92.97           C
ATOM    953 HG21 VAL A 124     -11.765  -7.761   9.510  1.00 92.97           H
ATOM    954 HG22 VAL A 124     -12.907  -8.140   8.205  1.00 92.97           H
ATOM    955 HG23 VAL A 124     -12.429  -6.459   8.516  1.00 92.97           H
ATOM    956  N   THR A 125      -8.311  -9.269   8.880  1.00 92.04           N
ATOM    957  H   THR A 125      -7.813  -8.926   8.071  1.00 92.04           H
ATOM    958  CA  THR A 125      -7.536  -9.652  10.068  1.00 92.04           C
ATOM    959  HA  THR A 125      -8.230  -9.849  10.885  1.00 92.04           H
ATOM    960  C   THR A 125      -6.616  -8.520  10.510  1.00 92.04           C
ATOM    961  CB  THR A 125      -6.742 -10.948   9.839  1.00 92.04           C
ATOM    962  HB  THR A 125      -6.033 -10.787   9.027  1.00 92.04           H
ATOM    963  O   THR A 125      -5.891  -7.925   9.705  1.00 92.04           O
ATOM    964  CG2 THR A 125      -5.973 -11.418  11.074  1.00 92.04           C
ATOM    965 HG21 THR A 125      -6.638 -11.490  11.934  1.00 92.04           H
ATOM    966 HG22 THR A 125      -5.163 -10.726  11.302  1.00 92.04           H
ATOM    967 HG23 THR A 125      -5.537 -12.398  10.879  1.00 92.04           H
ATOM    968  OG1 THR A 125      -7.609 -12.003   9.490  1.00 92.04           O
ATOM    969  HG1 THR A 125      -8.023 -12.317  10.297  1.00 92.04           H
ATOM    970  N   LYS A 126      -6.616  -8.251  11.818  1.00 89.57           N
ATOM    971  H   LYS A 126      -7.243  -8.790  12.398  1.00 89.57           H
ATOM    972  CA  LYS A 126      -5.744  -7.280  12.486  1.00 89.57           C
ATOM    973  HA  LYS A 126      -4.904  -7.037  11.835  1.00 89.57           H
ATOM    974  C   LYS A 126      -5.208  -7.885  13.782  1.00 89.57           C
ATOM    975  CB  LYS A 126      -6.546  -5.999  12.745  1.00 89.57           C
ATOM    976  HB2 LYS A 126      -6.973  -5.650  11.805  1.00 89.57           H
ATOM    977  HB3 LYS A 126      -7.366  -6.228  13.425  1.00 89.57           H
ATOM    978  O   LYS A 126      -5.916  -7.982  14.780  1.00 89.57           O
ATOM    979  CG  LYS A 126      -5.686  -4.892  13.369  1.00 89.57           C
ATOM    980  HG2 LYS A 126      -5.338  -5.220  14.348  1.00 89.57           H
ATOM    981  HG3 LYS A 126      -4.825  -4.683  12.735  1.00 89.57           H
ATOM    982  CD  LYS A 126      -6.521  -3.619  13.533  1.00 89.57           C
ATOM    983  HD2 LYS A 126      -7.511  -3.879  13.908  1.00 89.57           H
ATOM    984  HD3 LYS A 126      -6.624  -3.145  12.557  1.00 89.57           H
ATOM    985  CE  LYS A 126      -5.853  -2.663  14.519  1.00 89.57           C
ATOM    986  HE2 LYS A 126      -5.843  -3.143  15.498  1.00 89.57           H
ATOM    987  HE3 LYS A 126      -4.825  -2.493  14.199  1.00 89.57           H
ATOM    988  NZ  LYS A 126      -6.587  -1.377  14.580  1.00 89.57           N
ATOM    989  HZ1 LYS A 126      -6.300  -0.821  15.373  1.00 89.57           H
ATOM    990  HZ2 LYS A 126      -7.585  -1.528  14.628  1.00 89.57           H
ATOM    991  HZ3 LYS A 126      -6.374  -0.855  13.743  1.00 89.57           H
ATOM    992  N   GLY A 127      -3.934  -8.275  13.783  1.00 84.70           N
ATOM    993  H   GLY A 127      -3.428  -8.252  12.909  1.00 84.70           H
ATOM    994  CA  GLY A 127      -3.370  -9.034  14.901  1.00 84.70           C
ATOM    995  HA2 GLY A 127      -3.492  -8.471  15.826  1.00 84.70           H
ATOM    996  HA3 GLY A 127      -2.308  -9.212  14.734  1.00 84.70           H
ATOM    997  C   GLY A 127      -4.069 -10.389  15.033  1.00 84.70           C
ATOM    998  O   GLY A 127      -4.071 -11.161  14.081  1.00 84.70           O
ATOM    999  N   GLU A 128      -4.663 -10.661  16.195  1.00 87.21           N
ATOM   1000  H   GLU A 128      -4.631  -9.976  16.936  1.00 87.21           H
ATOM   1001  CA  GLU A 128      -5.436 -11.889  16.451  1.00 87.21           C
ATOM   1002  HA  GLU A 128      -5.061 -12.695  15.820  1.00 87.21           H
ATOM   1003  C   GLU A 128      -6.933 -11.739  16.119  1.00 87.21           C
ATOM   1004  CB  GLU A 128      -5.249 -12.312  17.919  1.00 87.21           C
ATOM   1005  HB2 GLU A 128      -5.854 -13.200  18.105  1.00 87.21           H
ATOM   1006  HB3 GLU A 128      -5.601 -11.508  18.566  1.00 87.21           H
ATOM   1007  O   GLU A 128      -7.658 -12.729  16.039  1.00 87.21           O
ATOM   1008  CG  GLU A 128      -3.783 -12.639  18.256  1.00 87.21           C
ATOM   1009  HG2 GLU A 128      -3.434 -13.408  17.567  1.00 87.21           H
ATOM   1010  HG3 GLU A 128      -3.173 -11.749  18.100  1.00 87.21           H
ATOM   1011  CD  GLU A 128      -3.570 -13.124  19.701  1.00 87.21           C
ATOM   1012  OE1 GLU A 128      -2.433 -13.566  19.986  1.00 87.21           O
ATOM   1013  OE2 GLU A 128      -4.509 -13.021  20.522  1.00 87.21           O
ATOM   1014  N   GLU A 129      -7.413 -10.510  15.910  1.00 91.51           N
ATOM   1015  H   GLU A 129      -6.768  -9.733  15.868  1.00 91.51           H
ATOM   1016  CA  GLU A 129      -8.820 -10.223  15.635  1.00 91.51           C
ATOM   1017  HA  GLU A 129      -9.433 -10.893  16.237  1.00 91.51           H
ATOM   1018  C   GLU A 129      -9.141 -10.469  14.155  1.00 91.51           C
ATOM   1019  CB  GLU A 129      -9.126  -8.784  16.073  1.00 91.51           C
ATOM   1020  HB2 GLU A 129      -8.620  -8.088  15.404  1.00 91.51           H
ATOM   1021  HB3 GLU A 129      -8.733  -8.644  17.081  1.00 91.51           H
ATOM   1022  O   GLU A 129      -8.427  -9.991  13.270  1.00 91.51           O
ATOM   1023  CG  GLU A 129     -10.627  -8.472  16.095  1.00 91.51           C
ATOM   1024  HG2 GLU A 129     -11.024  -8.621  15.090  1.00 91.51           H
ATOM   1025  HG3 GLU A 129     -11.123  -9.174  16.765  1.00 91.51           H
ATOM   1026  CD  GLU A 129     -10.928  -7.033  16.551  1.00 91.51           C
ATOM   1027  OE1 GLU A 129     -12.093  -6.611  16.395  1.00 91.51           O
ATOM   1028  OE2 GLU A 129     -10.003  -6.315  16.997  1.00 91.51           O
ATOM   1029  N   THR A 130     -10.214 -11.216  13.882  1.00 94.95           N
ATOM   1030  H   THR A 130     -10.803 -11.520  14.644  1.00 94.95           H
ATOM   1031  CA  THR A 130     -10.655 -11.581  12.528  1.00 94.95           C
ATOM   1032  HA  THR A 130     -10.167 -10.926  11.806  1.00 94.95           H
ATOM   1033  C   THR A 130     -12.163 -11.403  12.391  1.00 94.95           C
ATOM   1034  CB  THR A 130     -10.266 -13.029  12.193  1.00 94.95           C
ATOM   1035  HB  THR A 130     -10.695 -13.704  12.934  1.00 94.95           H
ATOM   1036  O   THR A 130     -12.905 -11.831  13.273  1.00 94.95           O
ATOM   1037  CG2 THR A 130     -10.702 -13.476  10.800  1.00 94.95           C
ATOM   1038 HG21 THR A 130     -10.293 -14.466  10.596  1.00 94.95           H
ATOM   1039 HG22 THR A 130     -10.337 -12.768  10.055  1.00 94.95           H
ATOM   1040 HG23 THR A 130     -11.789 -13.536  10.743  1.00 94.95           H
ATOM   1041  OG1 THR A 130      -8.861 -13.156  12.216  1.00 94.95           O
ATOM   1042  HG1 THR A 130      -8.572 -12.907  13.096  1.00 94.95           H
ATOM   1043  N   HIS A 131     -12.603 -10.826  11.271  1.00 94.59           N
ATOM   1044  H   HIS A 131     -11.923 -10.521  10.589  1.00 94.59           H
ATOM   1045  CA  HIS A 131     -14.016 -10.628  10.936  1.00 94.59           C
ATOM   1046  HA  HIS A 131     -14.638 -11.235  11.593  1.00 94.59           H
ATOM   1047  C   HIS A 131     -14.299 -11.041   9.495  1.00 94.59           C
ATOM   1048  CB  HIS A 131     -14.406  -9.160  11.140  1.00 94.59           C
ATOM   1049  HB2 HIS A 131     -13.785  -8.526  10.507  1.00 94.59           H
ATOM   1050  HB3 HIS A 131     -15.443  -9.024  10.835  1.00 94.59           H
ATOM   1051  O   HIS A 131     -13.481 -10.790   8.611  1.00 94.59           O
ATOM   1052  CG  HIS A 131     -14.276  -8.703  12.565  1.00 94.59           C
ATOM   1053  CD2 HIS A 131     -13.227  -8.006  13.088  1.00 94.59           C
ATOM   1054  HD2 HIS A 131     -12.339  -7.690  12.560  1.00 94.59           H
ATOM   1055  ND1 HIS A 131     -15.245  -8.884  13.550  1.00 94.59           N
ATOM   1056  CE1 HIS A 131     -14.760  -8.288  14.648  1.00 94.59           C
ATOM   1057  HE1 HIS A 131     -15.276  -8.224  15.594  1.00 94.59           H
ATOM   1058  NE2 HIS A 131     -13.559  -7.748  14.397  1.00 94.59           N
ATOM   1059  HE2 HIS A 131     -13.029  -7.211  15.068  1.00 94.59           H
ATOM   1060  N   ASP A 132     -15.469 -11.628   9.263  1.00 92.58           N
ATOM   1061  H   ASP A 132     -16.118 -11.737  10.029  1.00 92.58           H
ATOM   1062  CA  ASP A 132     -16.002 -11.897   7.927  1.00 92.58           C
ATOM   1063  HA  ASP A 132     -15.201 -11.834   7.190  1.00 92.58           H
ATOM   1064  C   ASP A 132     -17.039 -10.814   7.590  1.00 92.58           C
ATOM   1065  CB  ASP A 132     -16.577 -13.327   7.860  1.00 92.58           C
ATOM   1066  HB2 ASP A 132     -17.316 -13.454   8.651  1.00 92.58           H
ATOM   1067  HB3 ASP A 132     -17.084 -13.450   6.903  1.00 92.58           H
ATOM   1068  O   ASP A 132     -17.915 -10.513   8.404  1.00 92.58           O
ATOM   1069  CG  ASP A 132     -15.504 -14.428   7.975  1.00 92.58           C
ATOM   1070  OD1 ASP A 132     -14.385 -14.267   7.443  1.00 92.58           O
ATOM   1071  OD2 ASP A 132     -15.751 -15.502   8.569  1.00 92.58           O
ATOM   1072  N   ILE A 133     -16.919 -10.198   6.414  1.00 89.75           N
ATOM   1073  H   ILE A 133     -16.202 -10.521   5.780  1.00 89.75           H
ATOM   1074  CA  ILE A 133     -17.765  -9.092   5.957  1.00 89.75           C
ATOM   1075  HA  ILE A 133     -18.555  -8.923   6.689  1.00 89.75           H
ATOM   1076  C   ILE A 133     -18.423  -9.485   4.637  1.00 89.75           C
ATOM   1077  CB  ILE A 133     -16.971  -7.774   5.813  1.00 89.75           C
ATOM   1078  HB  ILE A 133     -16.245  -7.910   5.012  1.00 89.75           H
ATOM   1079  O   ILE A 133     -17.764  -9.962   3.712  1.00 89.75           O
ATOM   1080  CG1 ILE A 133     -16.196  -7.413   7.102  1.00 89.75           C
ATOM   1081 HG12 ILE A 133     -16.895  -7.269   7.925  1.00 89.75           H
ATOM   1082 HG13 ILE A 133     -15.529  -8.235   7.362  1.00 89.75           H
ATOM   1083  CG2 ILE A 133     -17.910  -6.626   5.393  1.00 89.75           C
ATOM   1084 HG21 ILE A 133     -17.340  -5.714   5.212  1.00 89.75           H
ATOM   1085 HG22 ILE A 133     -18.653  -6.439   6.169  1.00 89.75           H
ATOM   1086 HG23 ILE A 133     -18.420  -6.859   4.459  1.00 89.75           H
ATOM   1087  CD1 ILE A 133     -15.322  -6.161   6.957  1.00 89.75           C
ATOM   1088 HD11 ILE A 133     -14.634  -6.096   7.799  1.00 89.75           H
ATOM   1089 HD12 ILE A 133     -14.737  -6.218   6.038  1.00 89.75           H
ATOM   1090 HD13 ILE A 133     -15.943  -5.265   6.952  1.00 89.75           H
ATOM   1091  N   GLU A 134     -19.727  -9.244   4.557  1.00 86.78           N
ATOM   1092  H   GLU A 134     -20.182  -8.807   5.345  1.00 86.78           H
ATOM   1093  CA  GLU A 134     -20.526  -9.365   3.343  1.00 86.78           C
ATOM   1094  HA  GLU A 134     -19.994  -9.975   2.613  1.00 86.78           H
ATOM   1095  C   GLU A 134     -20.761  -7.975   2.735  1.00 86.78           C
ATOM   1096  CB  GLU A 134     -21.835 -10.083   3.701  1.00 86.78           C
ATOM   1097  HB2 GLU A 134     -22.431  -9.459   4.366  1.00 86.78           H
ATOM   1098  HB3 GLU A 134     -21.588 -11.012   4.215  1.00 86.78           H
ATOM   1099  O   GLU A 134     -21.155  -7.045   3.441  1.00 86.78           O
ATOM   1100  CG  GLU A 134     -22.639 -10.410   2.444  1.00 86.78           C
ATOM   1101  HG2 GLU A 134     -21.999 -11.008   1.795  1.00 86.78           H
ATOM   1102  HG3 GLU A 134     -22.882  -9.480   1.931  1.00 86.78           H
ATOM   1103  CD  GLU A 134     -23.933 -11.185   2.739  1.00 86.78           C
ATOM   1104  OE1 GLU A 134     -24.962 -10.862   2.102  1.00 86.78           O
ATOM   1105  OE2 GLU A 134     -23.878 -12.119   3.573  1.00 86.78           O
ATOM   1106  N   LEU A 135     -20.505  -7.829   1.434  1.00 81.20           N
ATOM   1107  H   LEU A 135     -20.191  -8.640   0.920  1.00 81.20           H
ATOM   1108  CA  LEU A 135     -20.657  -6.586   0.675  1.00 81.20           C
ATOM   1109  HA  LEU A 135     -21.045  -5.800   1.323  1.00 81.20           H
ATOM   1110  C   LEU A 135     -21.648  -6.786  -0.472  1.00 81.20           C
ATOM   1111  CB  LEU A 135     -19.295  -6.146   0.114  1.00 81.20           C
ATOM   1112  HB2 LEU A 135     -18.963  -6.912  -0.587  1.00 81.20           H
ATOM   1113  HB3 LEU A 135     -19.426  -5.221  -0.446  1.00 81.20           H
ATOM   1114  O   LEU A 135     -21.582  -7.799  -1.164  1.00 81.20           O
ATOM   1115  CG  LEU A 135     -18.193  -5.945   1.160  1.00 81.20           C
ATOM   1116  HG  LEU A 135     -18.041  -6.864   1.725  1.00 81.20           H
ATOM   1117  CD1 LEU A 135     -16.889  -5.611   0.448  1.00 81.20           C
ATOM   1118 HD11 LEU A 135     -16.073  -5.676   1.168  1.00 81.20           H
ATOM   1119 HD12 LEU A 135     -16.942  -4.613   0.013  1.00 81.20           H
ATOM   1120 HD13 LEU A 135     -16.737  -6.338  -0.349  1.00 81.20           H
ATOM   1121  CD2 LEU A 135     -18.519  -4.810   2.123  1.00 81.20           C
ATOM   1122 HD21 LEU A 135     -17.687  -4.672   2.813  1.00 81.20           H
ATOM   1123 HD22 LEU A 135     -18.717  -3.894   1.565  1.00 81.20           H
ATOM   1124 HD23 LEU A 135     -19.403  -5.065   2.708  1.00 81.20           H
ATOM   1125  N   LEU A 136     -22.524  -5.806  -0.700  1.00 73.79           N
ATOM   1126  H   LEU A 136     -22.484  -4.980  -0.120  1.00 73.79           H
ATOM   1127  CA  LEU A 136     -23.495  -5.800  -1.802  1.00 73.79           C
ATOM   1128  HA  LEU A 136     -23.569  -6.809  -2.209  1.00 73.79           H
ATOM   1129  C   LEU A 136     -23.004  -4.882  -2.942  1.00 73.79           C
ATOM   1130  CB  LEU A 136     -24.885  -5.415  -1.260  1.00 73.79           C
ATOM   1131  HB2 LEU A 136     -25.580  -5.360  -2.098  1.00 73.79           H
ATOM   1132  HB3 LEU A 136     -24.815  -4.419  -0.822  1.00 73.79           H
ATOM   1133  O   LEU A 136     -22.675  -3.728  -2.697  1.00 73.79           O
ATOM   1134  CG  LEU A 136     -25.454  -6.390  -0.206  1.00 73.79           C
ATOM   1135  HG  LEU A 136     -24.744  -6.501   0.613  1.00 73.79           H
ATOM   1136  CD1 LEU A 136     -26.751  -5.825   0.377  1.00 73.79           C
ATOM   1137 HD11 LEU A 136     -26.552  -4.855   0.832  1.00 73.79           H
ATOM   1138 HD12 LEU A 136     -27.131  -6.502   1.141  1.00 73.79           H
ATOM   1139 HD13 LEU A 136     -27.493  -5.709  -0.413  1.00 73.79           H
ATOM   1140  CD2 LEU A 136     -25.757  -7.773  -0.787  1.00 73.79           C
ATOM   1141 HD21 LEU A 136     -24.835  -8.240  -1.133  1.00 73.79           H
ATOM   1142 HD22 LEU A 136     -26.181  -8.413  -0.013  1.00 73.79           H
ATOM   1143 HD23 LEU A 136     -26.452  -7.691  -1.622  1.00 73.79           H
ATOM   1144  N   SER A 137     -22.911  -5.399  -4.169  1.00 64.57           N
ATOM   1145  H   SER A 137     -23.291  -6.326  -4.301  1.00 64.57           H
ATOM   1146  CA  SER A 137     -21.969  -4.964  -5.215  1.00 64.57           C
ATOM   1147  HA  SER A 137     -20.975  -4.917  -4.771  1.00 64.57           H
ATOM   1148  C   SER A 137     -22.220  -3.599  -5.848  1.00 64.57           C
ATOM   1149  CB  SER A 137     -21.910  -6.004  -6.344  1.00 64.57           C
ATOM   1150  HB2 SER A 137     -21.604  -6.964  -5.927  1.00 64.57           H
ATOM   1151  HB3 SER A 137     -21.165  -5.698  -7.078  1.00 64.57           H
ATOM   1152  O   SER A 137     -21.263  -2.981  -6.304  1.00 64.57           O
ATOM   1153  OG  SER A 137     -23.159  -6.160  -6.989  1.00 64.57           O
ATOM   1154  HG  SER A 137     -23.410  -5.354  -7.445  1.00 64.57           H
ATOM   1155  N   ASP A 138     -23.464  -3.118  -5.883  1.00 61.34           N
ATOM   1156  H   ASP A 138     -24.204  -3.696  -5.512  1.00 61.34           H
ATOM   1157  CA  ASP A 138     -23.847  -2.021  -6.789  1.00 61.34           C
ATOM   1158  HA  ASP A 138     -23.594  -2.317  -7.807  1.00 61.34           H
ATOM   1159  C   ASP A 138     -23.101  -0.696  -6.530  1.00 61.34           C
ATOM   1160  CB  ASP A 138     -25.372  -1.804  -6.727  1.00 61.34           C
ATOM   1161  HB2 ASP A 138     -25.624  -0.932  -7.329  1.00 61.34           H
ATOM   1162  HB3 ASP A 138     -25.656  -1.591  -5.696  1.00 61.34           H
ATOM   1163  O   ASP A 138     -22.966   0.124  -7.436  1.00 61.34           O
ATOM   1164  CG  ASP A 138     -26.201  -2.988  -7.247  1.00 61.34           C
ATOM   1165  OD1 ASP A 138     -25.619  -3.883  -7.899  1.00 61.34           O
ATOM   1166  OD2 ASP A 138     -27.425  -2.997  -6.979  1.00 61.34           O
ATOM   1167  N   GLU A 139     -22.583  -0.475  -5.318  1.00 58.07           N
ATOM   1168  H   GLU A 139     -22.711  -1.189  -4.615  1.00 58.07           H
ATOM   1169  CA  GLU A 139     -21.891   0.770  -4.949  1.00 58.07           C
ATOM   1170  HA  GLU A 139     -22.237   1.572  -5.603  1.00 58.07           H
ATOM   1171  C   GLU A 139     -20.363   0.719  -5.125  1.00 58.07           C
ATOM   1172  CB  GLU A 139     -22.264   1.164  -3.509  1.00 58.07           C
ATOM   1173  HB2 GLU A 139     -21.683   2.045  -3.237  1.00 58.07           H
ATOM   1174  HB3 GLU A 139     -22.002   0.352  -2.831  1.00 58.07           H
ATOM   1175  O   GLU A 139     -19.709   1.765  -5.157  1.00 58.07           O
ATOM   1176  CG  GLU A 139     -23.760   1.503  -3.365  1.00 58.07           C
ATOM   1177  HG2 GLU A 139     -24.347   0.599  -3.524  1.00 58.07           H
ATOM   1178  HG3 GLU A 139     -24.026   2.219  -4.143  1.00 58.07           H
ATOM   1179  CD  GLU A 139     -24.133   2.105  -1.997  1.00 58.07           C
ATOM   1180  OE1 GLU A 139     -25.289   2.575  -1.874  1.00 58.07           O
ATOM   1181  OE2 GLU A 139     -23.276   2.129  -1.082  1.00 58.07           O
ATOM   1182  N   TYR A 140     -19.768  -0.471  -5.249  1.00 62.50           N
ATOM   1183  H   TYR A 140     -20.354  -1.290  -5.325  1.00 62.50           H
ATOM   1184  CA  TYR A 140     -18.315  -0.651  -5.107  1.00 62.50           C
ATOM   1185  HA  TYR A 140     -17.905   0.223  -4.600  1.00 62.50           H
ATOM   1186  C   TYR A 140     -17.558  -0.743  -6.434  1.00 62.50           C
ATOM   1187  CB  TYR A 140     -18.049  -1.861  -4.210  1.00 62.50           C
ATOM   1188  HB2 TYR A 140     -16.973  -1.964  -4.070  1.00 62.50           H
ATOM   1189  HB3 TYR A 140     -18.401  -2.756  -4.722  1.00 62.50           H
ATOM   1190  O   TYR A 140     -16.336  -0.575  -6.462  1.00 62.50           O
ATOM   1191  CG  TYR A 140     -18.707  -1.761  -2.846  1.00 62.50           C
ATOM   1192  CD1 TYR A 140     -18.417  -0.679  -1.989  1.00 62.50           C
ATOM   1193  HD1 TYR A 140     -17.720   0.083  -2.307  1.00 62.50           H
ATOM   1194  CD2 TYR A 140     -19.654  -2.724  -2.456  1.00 62.50           C
ATOM   1195  HD2 TYR A 140     -19.912  -3.535  -3.121  1.00 62.50           H
ATOM   1196  CE1 TYR A 140     -19.079  -0.554  -0.751  1.00 62.50           C
ATOM   1197  HE1 TYR A 140     -18.882   0.294  -0.112  1.00 62.50           H
ATOM   1198  CE2 TYR A 140     -20.298  -2.612  -1.212  1.00 62.50           C
ATOM   1199  HE2 TYR A 140     -21.045  -3.333  -0.912  1.00 62.50           H
ATOM   1200  OH  TYR A 140     -20.698  -1.410   0.810  1.00 62.50           O
ATOM   1201  HH  TYR A 140     -20.619  -0.522   1.167  1.00 62.50           H
ATOM   1202  CZ  TYR A 140     -20.030  -1.523  -0.367  1.00 62.50           C
ATOM   1203  N   ASP A 141     -18.275  -0.932  -7.541  1.00 60.91           N
ATOM   1204  H   ASP A 141     -19.256  -1.154  -7.445  1.00 60.91           H
ATOM   1205  CA  ASP A 141     -17.681  -0.999  -8.877  1.00 60.91           C
ATOM   1206  HA  ASP A 141     -16.842  -1.694  -8.853  1.00 60.91           H
ATOM   1207  C   ASP A 141     -17.123   0.352  -9.343  1.00 60.91           C
ATOM   1208  CB  ASP A 141     -18.714  -1.540  -9.877  1.00 60.91           C
ATOM   1209  HB2 ASP A 141     -18.336  -1.387 -10.887  1.00 60.91           H
ATOM   1210  HB3 ASP A 141     -19.642  -0.976  -9.778  1.00 60.91           H
ATOM   1211  O   ASP A 141     -16.277   0.395 -10.232  1.00 60.91           O
ATOM   1212  CG  ASP A 141     -18.996  -3.039  -9.710  1.00 60.91           C
ATOM   1213  OD1 ASP A 141     -18.184  -3.728  -9.050  1.00 60.91           O
ATOM   1214  OD2 ASP A 141     -20.008  -3.488 -10.289  1.00 60.91           O
ATOM   1215  N   ALA A 142     -17.525   1.468  -8.730  1.00 61.70           N
ATOM   1216  H   ALA A 142     -18.210   1.381  -7.992  1.00 61.70           H
ATOM   1217  CA  ALA A 142     -17.129   2.799  -9.183  1.00 61.70           C
ATOM   1218  HA  ALA A 142     -17.115   2.800 -10.273  1.00 61.70           H
ATOM   1219  C   ALA A 142     -15.732   3.237  -8.722  1.00 61.70           C
ATOM   1220  CB  ALA A 142     -18.200   3.795  -8.729  1.00 61.70           C
ATOM   1221  HB1 ALA A 142     -19.172   3.498  -9.123  1.00 61.70           H
ATOM   1222  HB2 ALA A 142     -17.956   4.791  -9.101  1.00 61.70           H
ATOM   1223  HB3 ALA A 142     -18.248   3.819  -7.641  1.00 61.70           H
ATOM   1224  O   ALA A 142     -15.179   4.171  -9.308  1.00 61.70           O
ATOM   1225  N   THR A 143     -15.165   2.634  -7.665  1.00 71.34           N
ATOM   1226  H   THR A 143     -15.637   1.861  -7.218  1.00 71.34           H
ATOM   1227  CA  THR A 143     -13.924   3.144  -7.066  1.00 71.34           C
ATOM   1228  HA  THR A 143     -13.569   3.935  -7.727  1.00 71.34           H
ATOM   1229  C   THR A 143     -12.811   2.102  -6.987  1.00 71.34           C
ATOM   1230  CB  THR A 143     -14.141   3.844  -5.716  1.00 71.34           C
ATOM   1231  HB  THR A 143     -13.176   4.206  -5.362  1.00 71.34           H
ATOM   1232  O   THR A 143     -13.029   0.966  -6.576  1.00 71.34           O
ATOM   1233  CG2 THR A 143     -15.074   5.057  -5.847  1.00 71.34           C
ATOM   1234 HG21 THR A 143     -15.938   4.950  -5.192  1.00 71.34           H
ATOM   1235 HG22 THR A 143     -15.439   5.181  -6.867  1.00 71.34           H
ATOM   1236 HG23 THR A 143     -14.527   5.964  -5.589  1.00 71.34           H
ATOM   1237  OG1 THR A 143     -14.658   2.983  -4.732  1.00 71.34           O
ATOM   1238  HG1 THR A 143     -13.935   2.662  -4.188  1.00 71.34           H
ATOM   1239  N   PRO A 144     -11.565   2.494  -7.309  1.00 75.60           N
ATOM   1240  CA  PRO A 144     -10.412   1.590  -7.291  1.00 75.60           C
ATOM   1241  HA  PRO A 144     -10.618   0.711  -7.902  1.00 75.60           H
ATOM   1242  C   PRO A 144     -10.029   1.116  -5.873  1.00 75.60           C
ATOM   1243  CB  PRO A 144      -9.323   2.432  -7.958  1.00 75.60           C
ATOM   1244  HB2 PRO A 144      -9.377   2.295  -9.038  1.00 75.60           H
ATOM   1245  HB3 PRO A 144      -8.323   2.218  -7.580  1.00 75.60           H
ATOM   1246  O   PRO A 144      -9.332   0.112  -5.693  1.00 75.60           O
ATOM   1247  CG  PRO A 144      -9.670   3.876  -7.645  1.00 75.60           C
ATOM   1248  HG2 PRO A 144      -9.390   4.119  -6.620  1.00 75.60           H
ATOM   1249  HG3 PRO A 144      -9.228   4.571  -8.358  1.00 75.60           H
ATOM   1250  CD  PRO A 144     -11.177   3.831  -7.753  1.00 75.60           C
ATOM   1251  HD2 PRO A 144     -11.606   4.613  -7.128  1.00 75.60           H
ATOM   1252  HD3 PRO A 144     -11.472   3.969  -8.793  1.00 75.60           H
ATOM   1253  N   PHE A 145     -10.498   1.845  -4.861  1.00 81.71           N
ATOM   1254  H   PHE A 145     -11.089   2.628  -5.099  1.00 81.71           H
ATOM   1255  CA  PHE A 145     -10.414   1.510  -3.449  1.00 81.71           C
ATOM   1256  HA  PHE A 145     -10.023   0.499  -3.338  1.00 81.71           H
ATOM   1257  C   PHE A 145     -11.814   1.549  -2.844  1.00 81.71           C
ATOM   1258  CB  PHE A 145      -9.474   2.493  -2.744  1.00 81.71           C
ATOM   1259  HB2 PHE A 145     -10.010   2.999  -1.942  1.00 81.71           H
ATOM   1260  HB3 PHE A 145      -9.151   3.271  -3.436  1.00 81.71           H
ATOM   1261  O   PHE A 145     -12.537   2.536  -3.000  1.00 81.71           O
ATOM   1262  CG  PHE A 145      -8.248   1.835  -2.164  1.00 81.71           C
ATOM   1263  CD1 PHE A 145      -8.203   1.541  -0.797  1.00 81.71           C
ATOM   1264  HD1 PHE A 145      -9.080   1.718  -0.193  1.00 81.71           H
ATOM   1265  CD2 PHE A 145      -7.158   1.510  -2.983  1.00 81.71           C
ATOM   1266  HD2 PHE A 145      -7.254   1.619  -4.053  1.00 81.71           H
ATOM   1267  CE1 PHE A 145      -7.042   0.998  -0.232  1.00 81.71           C
ATOM   1268  HE1 PHE A 145      -7.010   0.767   0.823  1.00 81.71           H
ATOM   1269  CE2 PHE A 145      -5.970   1.026  -2.411  1.00 81.71           C
ATOM   1270  HE2 PHE A 145      -5.099   0.819  -3.015  1.00 81.71           H
ATOM   1271  CZ  PHE A 145      -5.914   0.788  -1.030  1.00 81.71           C
ATOM   1272  HZ  PHE A 145      -5.011   0.428  -0.558  1.00 81.71           H
ATOM   1273  N   ILE A 146     -12.176   0.487  -2.142  1.00 83.96           N
ATOM   1274  H   ILE A 146     -11.506  -0.259  -2.023  1.00 83.96           H
ATOM   1275  CA  ILE A 146     -13.456   0.336  -1.462  1.00 83.96           C
ATOM   1276  HA  ILE A 146     -14.212   0.920  -1.987  1.00 83.96           H
ATOM   1277  C   ILE A 146     -13.325   0.890  -0.053  1.00 83.96           C
ATOM   1278  CB  ILE A 146     -13.887  -1.140  -1.503  1.00 83.96           C
ATOM   1279  HB  ILE A 146     -13.061  -1.759  -1.151  1.00 83.96           H
ATOM   1280  O   ILE A 146     -12.296   0.701   0.596  1.00 83.96           O
ATOM   1281  CG1 ILE A 146     -14.179  -1.483  -2.979  1.00 83.96           C
ATOM   1282 HG12 ILE A 146     -13.326  -1.222  -3.607  1.00 83.96           H
ATOM   1283 HG13 ILE A 146     -15.036  -0.905  -3.325  1.00 83.96           H
ATOM   1284  CG2 ILE A 146     -15.103  -1.391  -0.592  1.00 83.96           C
ATOM   1285 HG21 ILE A 146     -15.917  -0.711  -0.844  1.00 83.96           H
ATOM   1286 HG22 ILE A 146     -15.460  -2.416  -0.689  1.00 83.96           H
ATOM   1287 HG23 ILE A 146     -14.812  -1.252   0.449  1.00 83.96           H
ATOM   1288  CD1 ILE A 146     -14.445  -2.958  -3.206  1.00 83.96           C
ATOM   1289 HD11 ILE A 146     -15.367  -3.246  -2.701  1.00 83.96           H
ATOM   1290 HD12 ILE A 146     -14.579  -3.141  -4.272  1.00 83.96           H
ATOM   1291 HD13 ILE A 146     -13.591  -3.533  -2.846  1.00 83.96           H
ATOM   1292  N   LYS A 147     -14.369   1.583   0.405  1.00 88.03           N
ATOM   1293  H   LYS A 147     -15.183   1.645  -0.190  1.00 88.03           H
ATOM   1294  CA  LYS A 147     -14.483   2.149   1.749  1.00 88.03           C
ATOM   1295  HA  LYS A 147     -13.606   1.879   2.337  1.00 88.03           H
ATOM   1296  C   LYS A 147     -15.721   1.574   2.428  1.00 88.03           C
ATOM   1297  CB  LYS A 147     -14.557   3.678   1.643  1.00 88.03           C
ATOM   1298  HB2 LYS A 147     -15.412   3.943   1.020  1.00 88.03           H
ATOM   1299  HB3 LYS A 147     -13.652   4.048   1.160  1.00 88.03           H
ATOM   1300  O   LYS A 147     -16.818   1.713   1.897  1.00 88.03           O
ATOM   1301  CG  LYS A 147     -14.707   4.346   3.018  1.00 88.03           C
ATOM   1302  HG2 LYS A 147     -15.539   3.902   3.563  1.00 88.03           H
ATOM   1303  HG3 LYS A 147     -13.793   4.198   3.594  1.00 88.03           H
ATOM   1304  CD  LYS A 147     -14.994   5.841   2.858  1.00 88.03           C
ATOM   1305  HD2 LYS A 147     -15.895   5.961   2.257  1.00 88.03           H
ATOM   1306  HD3 LYS A 147     -14.160   6.327   2.353  1.00 88.03           H
ATOM   1307  CE  LYS A 147     -15.216   6.459   4.239  1.00 88.03           C
ATOM   1308  HE2 LYS A 147     -14.299   6.364   4.820  1.00 88.03           H
ATOM   1309  HE3 LYS A 147     -15.989   5.885   4.751  1.00 88.03           H
ATOM   1310  NZ  LYS A 147     -15.630   7.878   4.142  1.00 88.03           N
ATOM   1311  HZ1 LYS A 147     -15.798   8.246   5.068  1.00 88.03           H
ATOM   1312  HZ2 LYS A 147     -14.927   8.436   3.680  1.00 88.03           H
ATOM   1313  HZ3 LYS A 147     -16.488   7.948   3.614  1.00 88.03           H
ATOM   1314  N   ILE A 148     -15.544   1.002   3.615  1.00 89.32           N
ATOM   1315  H   ILE A 148     -14.603   0.928   3.974  1.00 89.32           H
ATOM   1316  CA  ILE A 148     -16.632   0.462   4.443  1.00 89.32           C
ATOM   1317  HA  ILE A 148     -17.575   0.911   4.130  1.00 89.32           H
ATOM   1318  C   ILE A 148     -16.442   0.828   5.914  1.00 89.32           C
ATOM   1319  CB  ILE A 148     -16.764  -1.066   4.262  1.00 89.32           C
ATOM   1320  HB  ILE A 148     -17.612  -1.397   4.861  1.00 89.32           H
ATOM   1321  O   ILE A 148     -15.355   1.252   6.318  1.00 89.32           O
ATOM   1322  CG1 ILE A 148     -15.512  -1.825   4.755  1.00 89.32           C
ATOM   1323 HG12 ILE A 148     -15.331  -1.571   5.800  1.00 89.32           H
ATOM   1324 HG13 ILE A 148     -14.639  -1.528   4.174  1.00 89.32           H
ATOM   1325  CG2 ILE A 148     -17.097  -1.386   2.797  1.00 89.32           C
ATOM   1326 HG21 ILE A 148     -17.411  -2.426   2.704  1.00 89.32           H
ATOM   1327 HG22 ILE A 148     -17.922  -0.763   2.451  1.00 89.32           H
ATOM   1328 HG23 ILE A 148     -16.228  -1.222   2.159  1.00 89.32           H
ATOM   1329  CD1 ILE A 148     -15.678  -3.343   4.682  1.00 89.32           C
ATOM   1330 HD11 ILE A 148     -15.739  -3.674   3.645  1.00 89.32           H
ATOM   1331 HD12 ILE A 148     -16.586  -3.626   5.216  1.00 89.32           H
ATOM   1332 HD13 ILE A 148     -14.823  -3.835   5.145  1.00 89.32           H
ATOM   1333  N   ASP A 149     -17.483   0.650   6.724  1.00 91.96           N
ATOM   1334  H   ASP A 149     -18.354   0.303   6.350  1.00 91.96           H
ATOM   1335  CA  ASP A 149     -17.360   0.737   8.179  1.00 91.96           C
ATOM   1336  HA  ASP A 149     -16.907   1.696   8.431  1.00 91.96           H
ATOM   1337  C   ASP A 149     -16.428  -0.365   8.701  1.00 91.96           C
ATOM   1338  CB  ASP A 149     -18.738   0.679   8.854  1.00 91.96           C
ATOM   1339  HB2 ASP A 149     -19.290  -0.180   8.475  1.00 91.96           H
ATOM   1340  HB3 ASP A 149     -18.593   0.541   9.926  1.00 91.96           H
ATOM   1341  O   ASP A 149     -16.517  -1.534   8.323  1.00 91.96           O
ATOM   1342  CG  ASP A 149     -19.556   1.961   8.654  1.00 91.96           C
ATOM   1343  OD1 ASP A 149     -18.944   3.055   8.619  1.00 91.96           O
ATOM   1344  OD2 ASP A 149     -20.797   1.848   8.581  1.00 91.96           O
ATOM   1345  N   SER A 150     -15.489   0.026   9.559  1.00 93.62           N
ATOM   1346  H   SER A 150     -15.499   0.987   9.867  1.00 93.62           H
ATOM   1347  CA  SER A 150     -14.517  -0.887  10.152  1.00 93.62           C
ATOM   1348  HA  SER A 150     -14.109  -1.511   9.358  1.00 93.62           H
ATOM   1349  C   SER A 150     -15.186  -1.755  11.221  1.00 93.62           C
ATOM   1350  CB  SER A 150     -13.367  -0.090  10.770  1.00 93.62           C
ATOM   1351  HB2 SER A 150     -12.785   0.374   9.973  1.00 93.62           H
ATOM   1352  HB3 SER A 150     -13.774   0.691  11.412  1.00 93.62           H
ATOM   1353  O   SER A 150     -15.783  -1.199  12.146  1.00 93.62           O
ATOM   1354  OG  SER A 150     -12.529  -0.913  11.559  1.00 93.62           O
ATOM   1355  HG  SER A 150     -12.824  -0.813  12.467  1.00 93.62           H
ATOM   1356  N   PRO A 151     -15.005  -3.089  11.193  1.00 93.93           N
ATOM   1357  CA  PRO A 151     -15.421  -3.945  12.305  1.00 93.93           C
ATOM   1358  HA  PRO A 151     -16.426  -3.684  12.637  1.00 93.93           H
ATOM   1359  C   PRO A 151     -14.470  -3.849  13.511  1.00 93.93           C
ATOM   1360  CB  PRO A 151     -15.433  -5.352  11.714  1.00 93.93           C
ATOM   1361  HB2 PRO A 151     -16.369  -5.518  11.179  1.00 93.93           H
ATOM   1362  HB3 PRO A 151     -15.296  -6.117  12.477  1.00 93.93           H
ATOM   1363  O   PRO A 151     -14.814  -4.275  14.609  1.00 93.93           O
ATOM   1364  CG  PRO A 151     -14.279  -5.304  10.716  1.00 93.93           C
ATOM   1365  HG2 PRO A 151     -14.390  -6.076   9.954  1.00 93.93           H
ATOM   1366  HG3 PRO A 151     -13.333  -5.422  11.245  1.00 93.93           H
ATOM   1367  CD  PRO A 151     -14.385  -3.890  10.138  1.00 93.93           C
ATOM   1368  HD2 PRO A 151     -15.028  -3.893   9.258  1.00 93.93           H
ATOM   1369  HD3 PRO A 151     -13.394  -3.520   9.876  1.00 93.93           H
ATOM   1370  N   PHE A 152     -13.273  -3.285  13.319  1.00 93.38           N
ATOM   1371  H   PHE A 152     -13.061  -2.948  12.391  1.00 93.38           H
ATOM   1372  CA  PHE A 152     -12.274  -3.093  14.369  1.00 93.38           C
ATOM   1373  HA  PHE A 152     -12.326  -3.937  15.056  1.00 93.38           H
ATOM   1374  C   PHE A 152     -12.517  -1.809  15.161  1.00 93.38           C
ATOM   1375  CB  PHE A 152     -10.869  -3.051  13.753  1.00 93.38           C
ATOM   1376  HB2 PHE A 152     -10.761  -2.143  13.160  1.00 93.38           H
ATOM   1377  HB3 PHE A 152     -10.135  -3.000  14.558  1.00 93.38           H
ATOM   1378  O   PHE A 152     -13.100  -0.847  14.650  1.00 93.38           O
ATOM   1379  CG  PHE A 152     -10.541  -4.247  12.891  1.00 93.38           C
ATOM   1380  CD1 PHE A 152     -10.214  -5.470  13.499  1.00 93.38           C
ATOM   1381  HD1 PHE A 152     -10.192  -5.543  14.576  1.00 93.38           H
ATOM   1382  CD2 PHE A 152     -10.591  -4.152  11.489  1.00 93.38           C
ATOM   1383  HD2 PHE A 152     -10.883  -3.224  11.021  1.00 93.38           H
ATOM   1384  CE1 PHE A 152      -9.932  -6.597  12.711  1.00 93.38           C
ATOM   1385  HE1 PHE A 152      -9.694  -7.540  13.181  1.00 93.38           H
ATOM   1386  CE2 PHE A 152     -10.292  -5.275  10.698  1.00 93.38           C
ATOM   1387  HE2 PHE A 152     -10.335  -5.206   9.621  1.00 93.38           H
ATOM   1388  CZ  PHE A 152      -9.959  -6.496  11.311  1.00 93.38           C
ATOM   1389  HZ  PHE A 152      -9.737  -7.365  10.710  1.00 93.38           H
ATOM   1390  N   ALA A 153     -11.949  -1.755  16.369  1.00 89.13           N
ATOM   1391  H   ALA A 153     -11.524  -2.596  16.732  1.00 89.13           H
ATOM   1392  CA  ALA A 153     -11.863  -0.527  17.154  1.00 89.13           C
ATOM   1393  HA  ALA A 153     -12.875  -0.248  17.447  1.00 89.13           H
ATOM   1394  C   ALA A 153     -11.264   0.637  16.340  1.00 89.13           C
ATOM   1395  CB  ALA A 153     -11.043  -0.793  18.422  1.00 89.13           C
ATOM   1396  HB1 ALA A 153     -11.007   0.109  19.032  1.00 89.13           H
ATOM   1397  HB2 ALA A 153     -11.504  -1.595  18.998  1.00 89.13           H
ATOM   1398  HB3 ALA A 153     -10.027  -1.082  18.152  1.00 89.13           H
ATOM   1399  O   ALA A 153     -10.345   0.444  15.534  1.00 89.13           O
ATOM   1400  N   GLU A 154     -11.782   1.843  16.595  1.00 88.14           N
ATOM   1401  H   GLU A 154     -12.526   1.906  17.275  1.00 88.14           H
ATOM   1402  CA  GLU A 154     -11.421   3.069  15.882  1.00 88.14           C
ATOM   1403  HA  GLU A 154     -11.783   2.973  14.858  1.00 88.14           H
ATOM   1404  C   GLU A 154      -9.897   3.259  15.828  1.00 88.14           C
ATOM   1405  CB  GLU A 154     -12.145   4.266  16.528  1.00 88.14           C
ATOM   1406  HB2 GLU A 154     -13.206   4.023  16.574  1.00 88.14           H
ATOM   1407  HB3 GLU A 154     -11.779   4.416  17.544  1.00 88.14           H
ATOM   1408  O   GLU A 154      -9.203   3.240  16.849  1.00 88.14           O
ATOM   1409  CG  GLU A 154     -11.971   5.566  15.724  1.00 88.14           C
ATOM   1410  HG2 GLU A 154     -12.203   5.347  14.681  1.00 88.14           H
ATOM   1411  HG3 GLU A 154     -10.929   5.882  15.780  1.00 88.14           H
ATOM   1412  CD  GLU A 154     -12.883   6.724  16.167  1.00 88.14           C
ATOM   1413  OE1 GLU A 154     -12.686   7.840  15.636  1.00 88.14           O
ATOM   1414  OE2 GLU A 154     -13.846   6.502  16.941  1.00 88.14           O
ATOM   1415  N   ALA A 155      -9.375   3.404  14.611  1.00 90.12           N
ATOM   1416  H   ALA A 155     -10.005   3.461  13.823  1.00 90.12           H
ATOM   1417  CA  ALA A 155      -7.949   3.538  14.360  1.00 90.12           C
ATOM   1418  HA  ALA A 155      -7.405   3.030  15.156  1.00 90.12           H
ATOM   1419  C   ALA A 155      -7.511   5.007  14.360  1.00 90.12           C
ATOM   1420  CB  ALA A 155      -7.613   2.839  13.040  1.00 90.12           C
ATOM   1421  HB1 ALA A 155      -8.101   3.363  12.218  1.00 90.12           H
ATOM   1422  HB2 ALA A 155      -6.535   2.837  12.875  1.00 90.12           H
ATOM   1423  HB3 ALA A 155      -7.969   1.809  13.075  1.00 90.12           H
ATOM   1424  O   ALA A 155      -8.320   5.930  14.265  1.00 90.12           O
ATOM   1425  N   THR A 156      -6.195   5.228  14.389  1.00 91.15           N
ATOM   1426  H   THR A 156      -5.574   4.434  14.447  1.00 91.15           H
ATOM   1427  CA  THR A 156      -5.622   6.567  14.202  1.00 91.15           C
ATOM   1428  HA  THR A 156      -5.928   7.198  15.036  1.00 91.15           H
ATOM   1429  C   THR A 156      -6.144   7.173  12.900  1.00 91.15           C
ATOM   1430  CB  THR A 156      -4.087   6.515  14.158  1.00 91.15           C
ATOM   1431  HB  THR A 156      -3.764   5.885  13.328  1.00 91.15           H
ATOM   1432  O   THR A 156      -6.029   6.558  11.843  1.00 91.15           O
ATOM   1433  CG2 THR A 156      -3.451   7.896  13.999  1.00 91.15           C
ATOM   1434 HG21 THR A 156      -3.825   8.569  14.770  1.00 91.15           H
ATOM   1435 HG22 THR A 156      -2.369   7.805  14.091  1.00 91.15           H
ATOM   1436 HG23 THR A 156      -3.680   8.301  13.013  1.00 91.15           H
ATOM   1437  OG1 THR A 156      -3.582   5.983  15.360  1.00 91.15           O
ATOM   1438  HG1 THR A 156      -3.412   5.049  15.217  1.00 91.15           H
ATOM   1439  N   VAL A 157      -6.694   8.384  12.950  1.00 93.42           N
ATOM   1440  H   VAL A 157      -6.847   8.821  13.848  1.00 93.42           H
ATOM   1441  CA  VAL A 157      -7.111   9.095  11.736  1.00 93.42           C
ATOM   1442  HA  VAL A 157      -7.728   8.427  11.134  1.00 93.42           H
ATOM   1443  C   VAL A 157      -5.870   9.456  10.920  1.00 93.42           C
ATOM   1444  CB  VAL A 157      -7.963  10.333  12.064  1.00 93.42           C
ATOM   1445  HB  VAL A 157      -7.382  11.024  12.674  1.00 93.42           H
ATOM   1446  O   VAL A 157      -4.988  10.183  11.390  1.00 93.42           O
ATOM   1447  CG1 VAL A 157      -8.407  11.051  10.784  1.00 93.42           C
ATOM   1448 HG11 VAL A 157      -7.544  11.435  10.240  1.00 93.42           H
ATOM   1449 HG12 VAL A 157      -9.053  11.892  11.034  1.00 93.42           H
ATOM   1450 HG13 VAL A 157      -8.955  10.364  10.139  1.00 93.42           H
ATOM   1451  CG2 VAL A 157      -9.226   9.937  12.842  1.00 93.42           C
ATOM   1452 HG21 VAL A 157      -9.821  10.823  13.063  1.00 93.42           H
ATOM   1453 HG22 VAL A 157      -8.970   9.457  13.787  1.00 93.42           H
ATOM   1454 HG23 VAL A 157      -9.829   9.249  12.250  1.00 93.42           H
ATOM   1455  N   LEU A 158      -5.791   8.926   9.701  1.00 93.09           N
ATOM   1456  H   LEU A 158      -6.561   8.365   9.368  1.00 93.09           H
ATOM   1457  CA  LEU A 158      -4.706   9.207   8.768  1.00 93.09           C
ATOM   1458  HA  LEU A 158      -3.770   9.256   9.325  1.00 93.09           H
ATOM   1459  C   LEU A 158      -4.928  10.570   8.112  1.00 93.09           C
ATOM   1460  CB  LEU A 158      -4.594   8.084   7.722  1.00 93.09           C
ATOM   1461  HB2 LEU A 158      -3.804   8.342   7.018  1.00 93.09           H
ATOM   1462  HB3 LEU A 158      -5.528   8.037   7.161  1.00 93.09           H
ATOM   1463  O   LEU A 158      -6.045  10.919   7.731  1.00 93.09           O
ATOM   1464  CG  LEU A 158      -4.300   6.691   8.310  1.00 93.09           C
ATOM   1465  HG  LEU A 158      -5.079   6.423   9.024  1.00 93.09           H
ATOM   1466  CD1 LEU A 158      -4.301   5.647   7.200  1.00 93.09           C
ATOM   1467 HD11 LEU A 158      -3.498   5.847   6.490  1.00 93.09           H
ATOM   1468 HD12 LEU A 158      -4.165   4.652   7.625  1.00 93.09           H
ATOM   1469 HD13 LEU A 158      -5.255   5.665   6.672  1.00 93.09           H
ATOM   1470  CD2 LEU A 158      -2.940   6.644   9.011  1.00 93.09           C
ATOM   1471 HD21 LEU A 158      -2.721   5.617   9.302  1.00 93.09           H
ATOM   1472 HD22 LEU A 158      -2.969   7.259   9.910  1.00 93.09           H
ATOM   1473 HD23 LEU A 158      -2.158   6.995   8.337  1.00 93.09           H
ATOM   1474  N   LYS A 159      -3.847  11.341   7.968  1.00 93.23           N
ATOM   1475  H   LYS A 159      -2.953  10.956   8.235  1.00 93.23           H
ATOM   1476  CA  LYS A 159      -3.854  12.588   7.200  1.00 93.23           C
ATOM   1477  HA  LYS A 159      -4.863  12.999   7.172  1.00 93.23           H
ATOM   1478  C   LYS A 159      -3.438  12.282   5.775  1.00 93.23           C
ATOM   1479  CB  LYS A 159      -2.913  13.626   7.818  1.00 93.23           C
ATOM   1480  HB2 LYS A 159      -1.915  13.201   7.924  1.00 93.23           H
ATOM   1481  HB3 LYS A 159      -2.850  14.480   7.143  1.00 93.23           H
ATOM   1482  O   LYS A 159      -2.366  11.718   5.575  1.00 93.23           O
ATOM   1483  CG  LYS A 159      -3.425  14.103   9.180  1.00 93.23           C
ATOM   1484  HG2 LYS A 159      -4.442  14.482   9.072  1.00 93.23           H
ATOM   1485  HG3 LYS A 159      -3.425  13.274   9.888  1.00 93.23           H
ATOM   1486  CD  LYS A 159      -2.520  15.219   9.701  1.00 93.23           C
ATOM   1487  HD2 LYS A 159      -2.522  16.040   8.984  1.00 93.23           H
ATOM   1488  HD3 LYS A 159      -1.503  14.840   9.802  1.00 93.23           H
ATOM   1489  CE  LYS A 159      -3.036  15.709  11.055  1.00 93.23           C
ATOM   1490  HE2 LYS A 159      -3.008  14.878  11.760  1.00 93.23           H
ATOM   1491  HE3 LYS A 159      -4.075  16.014  10.937  1.00 93.23           H
ATOM   1492  NZ  LYS A 159      -2.219  16.844  11.544  1.00 93.23           N
ATOM   1493  HZ1 LYS A 159      -2.266  17.604  10.881  1.00 93.23           H
ATOM   1494  HZ2 LYS A 159      -2.561  17.171  12.436  1.00 93.23           H
ATOM   1495  HZ3 LYS A 159      -1.251  16.566  11.631  1.00 93.23           H
ATOM   1496  N   PHE A 160      -4.259  12.671   4.812  1.00 91.22           N
ATOM   1497  H   PHE A 160      -5.123  13.135   5.052  1.00 91.22           H
ATOM   1498  CA  PHE A 160      -3.957  12.498   3.398  1.00 91.22           C
ATOM   1499  HA  PHE A 160      -3.219  11.703   3.287  1.00 91.22           H
ATOM   1500  C   PHE A 160      -3.358  13.774   2.811  1.00 91.22           C
ATOM   1501  CB  PHE A 160      -5.204  12.045   2.646  1.00 91.22           C
ATOM   1502  HB2 PHE A 160      -4.934  11.998   1.591  1.00 91.22           H
ATOM   1503  HB3 PHE A 160      -5.996  12.785   2.767  1.00 91.22           H
ATOM   1504  O   PHE A 160      -3.780  14.883   3.145  1.00 91.22           O
ATOM   1505  CG  PHE A 160      -5.711  10.681   3.061  1.00 91.22           C
ATOM   1506  CD1 PHE A 160      -5.292   9.534   2.360  1.00 91.22           C
ATOM   1507  HD1 PHE A 160      -4.622   9.629   1.519  1.00 91.22           H
ATOM   1508  CD2 PHE A 160      -6.595  10.553   4.148  1.00 91.22           C
ATOM   1509  HD2 PHE A 160      -6.938  11.430   4.677  1.00 91.22           H
ATOM   1510  CE1 PHE A 160      -5.753   8.264   2.748  1.00 91.22           C
ATOM   1511  HE1 PHE A 160      -5.443   7.385   2.204  1.00 91.22           H
ATOM   1512  CE2 PHE A 160      -7.049   9.284   4.541  1.00 91.22           C
ATOM   1513  HE2 PHE A 160      -7.737   9.194   5.368  1.00 91.22           H
ATOM   1514  CZ  PHE A 160      -6.628   8.142   3.841  1.00 91.22           C
ATOM   1515  HZ  PHE A 160      -6.991   7.168   4.135  1.00 91.22           H
ATOM   1516  N   GLY A 161      -2.358  13.614   1.949  1.00 89.79           N
ATOM   1517  H   GLY A 161      -2.095  12.673   1.694  1.00 89.79           H
ATOM   1518  CA  GLY A 161      -1.622  14.704   1.322  1.00 89.79           C
ATOM   1519  HA2 GLY A 161      -2.133  15.651   1.494  1.00 89.79           H
ATOM   1520  HA3 GLY A 161      -0.626  14.767   1.759  1.00 89.79           H
ATOM   1521  C   GLY A 161      -1.474  14.486  -0.178  1.00 89.79           C
ATOM   1522  O   GLY A 161      -1.334  13.362  -0.649  1.00 89.79           O
ATOM   1523  N   LYS A 162      -1.483  15.581  -0.943  1.00 88.07           N
ATOM   1524  H   LYS A 162      -1.576  16.477  -0.487  1.00 88.07           H
ATOM   1525  CA  LYS A 162      -1.207  15.555  -2.382  1.00 88.07           C
ATOM   1526  HA  LYS A 162      -1.413  14.554  -2.760  1.00 88.07           H
ATOM   1527  C   LYS A 162       0.267  15.859  -2.638  1.00 88.07           C
ATOM   1528  CB  LYS A 162      -2.151  16.522  -3.112  1.00 88.07           C
ATOM   1529  HB2 LYS A 162      -1.968  17.541  -2.772  1.00 88.07           H
ATOM   1530  HB3 LYS A 162      -3.179  16.252  -2.870  1.00 88.07           H
ATOM   1531  O   LYS A 162       0.770  16.898  -2.203  1.00 88.07           O
ATOM   1532  CG  LYS A 162      -1.969  16.451  -4.637  1.00 88.07           C
ATOM   1533  HG2 LYS A 162      -2.087  15.418  -4.964  1.00 88.07           H
ATOM   1534  HG3 LYS A 162      -0.968  16.794  -4.900  1.00 88.07           H
ATOM   1535  CD  LYS A 162      -2.995  17.328  -5.363  1.00 88.07           C
ATOM   1536  HD2 LYS A 162      -2.876  18.365  -5.048  1.00 88.07           H
ATOM   1537  HD3 LYS A 162      -3.997  16.986  -5.106  1.00 88.07           H
ATOM   1538  CE  LYS A 162      -2.790  17.219  -6.880  1.00 88.07           C
ATOM   1539  HE2 LYS A 162      -1.790  17.576  -7.126  1.00 88.07           H
ATOM   1540  HE3 LYS A 162      -2.838  16.166  -7.157  1.00 88.07           H
ATOM   1541  NZ  LYS A 162      -3.816  17.984  -7.636  1.00 88.07           N
ATOM   1542  HZ1 LYS A 162      -3.784  18.969  -7.412  1.00 88.07           H
ATOM   1543  HZ2 LYS A 162      -4.743  17.640  -7.429  1.00 88.07           H
ATOM   1544  HZ3 LYS A 162      -3.674  17.876  -8.630  1.00 88.07           H
ATOM   1545  N   LEU A 163       0.935  14.991  -3.396  1.00 80.99           N
ATOM   1546  H   LEU A 163       0.453  14.166  -3.723  1.00 80.99           H
ATOM   1547  CA  LEU A 163       2.299  15.235  -3.866  1.00 80.99           C
ATOM   1548  HA  LEU A 163       2.923  15.481  -3.007  1.00 80.99           H
ATOM   1549  C   LEU A 163       2.344  16.429  -4.822  1.00 80.99           C
ATOM   1550  CB  LEU A 163       2.860  13.985  -4.567  1.00 80.99           C
ATOM   1551  HB2 LEU A 163       3.817  14.234  -5.026  1.00 80.99           H
ATOM   1552  HB3 LEU A 163       2.173  13.699  -5.364  1.00 80.99           H
ATOM   1553  O   LEU A 163       1.542  16.521  -5.746  1.00 80.99           O
ATOM   1554  CG  LEU A 163       3.065  12.782  -3.643  1.00 80.99           C
ATOM   1555  HG  LEU A 163       2.104  12.534  -3.191  1.00 80.99           H
ATOM   1556  CD1 LEU A 163       3.580  11.580  -4.421  1.00 80.99           C
ATOM   1557 HD11 LEU A 163       2.861  11.305  -5.193  1.00 80.99           H
ATOM   1558 HD12 LEU A 163       3.695  10.732  -3.745  1.00 80.99           H
ATOM   1559 HD13 LEU A 163       4.539  11.802  -4.889  1.00 80.99           H
ATOM   1560  CD2 LEU A 163       4.095  13.087  -2.569  1.00 80.99           C
ATOM   1561 HD21 LEU A 163       3.688  13.824  -1.875  1.00 80.99           H
ATOM   1562 HD22 LEU A 163       4.992  13.467  -3.058  1.00 80.99           H
ATOM   1563 HD23 LEU A 163       4.332  12.176  -2.021  1.00 80.99           H
ATOM   1564  N   GLN A 164       3.318  17.316  -4.616  1.00 81.18           N
ATOM   1565  H   GLN A 164       3.891  17.207  -3.791  1.00 81.18           H
ATOM   1566  CA  GLN A 164       3.572  18.463  -5.502  1.00 81.18           C
ATOM   1567  HA  GLN A 164       2.685  18.672  -6.100  1.00 81.18           H
ATOM   1568  C   GLN A 164       4.710  18.204  -6.496  1.00 81.18           C
ATOM   1569  CB  GLN A 164       3.890  19.707  -4.656  1.00 81.18           C
ATOM   1570  HB2 GLN A 164       4.801  19.529  -4.084  1.00 81.18           H
ATOM   1571  HB3 GLN A 164       4.071  20.548  -5.325  1.00 81.18           H
ATOM   1572  O   GLN A 164       4.788  18.840  -7.541  1.00 81.18           O
ATOM   1573  CG  GLN A 164       2.764  20.086  -3.683  1.00 81.18           C
ATOM   1574  HG2 GLN A 164       3.043  20.999  -3.157  1.00 81.18           H
ATOM   1575  HG3 GLN A 164       2.647  19.301  -2.936  1.00 81.18           H
ATOM   1576  CD  GLN A 164       1.431  20.328  -4.382  1.00 81.18           C
ATOM   1577  NE2 GLN A 164       0.346  19.797  -3.862  1.00 81.18           N
ATOM   1578 HE21 GLN A 164       0.414  19.162  -3.080  1.00 81.18           H
ATOM   1579 HE22 GLN A 164      -0.517  20.002  -4.345  1.00 81.18           H
ATOM   1580  OE1 GLN A 164       1.334  20.988  -5.401  1.00 81.18           O
ATOM   1581  N   ARG A 165       5.610  17.274  -6.167  1.00 78.86           N
ATOM   1582  H   ARG A 165       5.446  16.737  -5.327  1.00 78.86           H
ATOM   1583  CA  ARG A 165       6.743  16.854  -6.996  1.00 78.86           C
ATOM   1584  HA  ARG A 165       6.442  16.878  -8.043  1.00 78.86           H
ATOM   1585  C   ARG A 165       7.134  15.422  -6.654  1.00 78.86           C
ATOM   1586  CB  ARG A 165       7.925  17.822  -6.816  1.00 78.86           C
ATOM   1587  HB2 ARG A 165       7.612  18.813  -7.145  1.00 78.86           H
ATOM   1588  HB3 ARG A 165       8.742  17.505  -7.464  1.00 78.86           H
ATOM   1589  O   ARG A 165       6.742  14.917  -5.601  1.00 78.86           O
ATOM   1590  CG  ARG A 165       8.445  17.920  -5.372  1.00 78.86           C
ATOM   1591  HG2 ARG A 165       8.775  16.940  -5.025  1.00 78.86           H
ATOM   1592  HG3 ARG A 165       7.652  18.285  -4.719  1.00 78.86           H
ATOM   1593  CD  ARG A 165       9.625  18.894  -5.322  1.00 78.86           C
ATOM   1594  HD2 ARG A 165      10.436  18.491  -5.927  1.00 78.86           H
ATOM   1595  HD3 ARG A 165       9.312  19.847  -5.747  1.00 78.86           H
ATOM   1596  NE  ARG A 165      10.097  19.109  -3.943  1.00 78.86           N
ATOM   1597  HE  ARG A 165       9.640  18.578  -3.214  1.00 78.86           H
ATOM   1598  NH1 ARG A 165      11.775  20.595  -4.461  1.00 78.86           N
ATOM   1599 HH11 ARG A 165      12.591  21.132  -4.204  1.00 78.86           H
ATOM   1600 HH12 ARG A 165      11.636  20.433  -5.448  1.00 78.86           H
ATOM   1601  NH2 ARG A 165      11.402  20.040  -2.331  1.00 78.86           N
ATOM   1602 HH21 ARG A 165      10.908  19.512  -1.624  1.00 78.86           H
ATOM   1603 HH22 ARG A 165      12.172  20.642  -2.078  1.00 78.86           H
ATOM   1604  CZ  ARG A 165      11.084  19.913  -3.589  1.00 78.86           C
ATOM   1605  N   THR A 166       7.935  14.799  -7.515  1.00 75.32           N
ATOM   1606  H   THR A 166       8.198  15.264  -8.373  1.00 75.32           H
ATOM   1607  CA  THR A 166       8.604  13.540  -7.179  1.00 75.32           C
ATOM   1608  HA  THR A 166       7.829  12.805  -6.959  1.00 75.32           H
ATOM   1609  C   THR A 166       9.464  13.736  -5.935  1.00 75.32           C
ATOM   1610  CB  THR A 166       9.456  13.018  -8.345  1.00 75.32           C
ATOM   1611  HB  THR A 166      10.232  13.746  -8.584  1.00 75.32           H
ATOM   1612  O   THR A 166      10.255  14.678  -5.872  1.00 75.32           O
ATOM   1613  CG2 THR A 166      10.108  11.667  -8.054  1.00 75.32           C
ATOM   1614 HG21 THR A 166      10.635  11.315  -8.941  1.00 75.32           H
ATOM   1615 HG22 THR A 166      10.830  11.765  -7.243  1.00 75.32           H
ATOM   1616 HG23 THR A 166       9.349  10.935  -7.776  1.00 75.32           H
ATOM   1617  OG1 THR A 166       8.632  12.839  -9.477  1.00 75.32           O
ATOM   1618  HG1 THR A 166       9.191  12.534 -10.195  1.00 75.32           H
ATOM   1619  N   GLN A 167       9.297  12.876  -4.935  1.00 71.21           N
ATOM   1620  H   GLN A 167       8.634  12.122  -5.044  1.00 71.21           H
ATOM   1621  CA  GLN A 167      10.026  12.977  -3.671  1.00 71.21           C
ATOM   1622  HA  GLN A 167      11.021  13.374  -3.875  1.00 71.21           H
ATOM   1623  C   GLN A 167      10.226  11.614  -3.012  1.00 71.21           C
ATOM   1624  CB  GLN A 167       9.318  13.965  -2.724  1.00 71.21           C
ATOM   1625  HB2 GLN A 167       9.255  14.936  -3.214  1.00 71.21           H
ATOM   1626  HB3 GLN A 167       9.937  14.090  -1.836  1.00 71.21           H
ATOM   1627  O   GLN A 167       9.684  10.609  -3.472  1.00 71.21           O
ATOM   1628  CG  GLN A 167       7.903  13.548  -2.285  1.00 71.21           C
ATOM   1629  HG2 GLN A 167       7.922  12.547  -1.856  1.00 71.21           H
ATOM   1630  HG3 GLN A 167       7.251  13.534  -3.159  1.00 71.21           H
ATOM   1631  CD  GLN A 167       7.319  14.505  -1.244  1.00 71.21           C
ATOM   1632  NE2 GLN A 167       6.097  14.313  -0.815  1.00 71.21           N
ATOM   1633 HE21 GLN A 167       5.558  13.525  -1.147  1.00 71.21           H
ATOM   1634 HE22 GLN A 167       5.748  14.925  -0.091  1.00 71.21           H
ATOM   1635  OE1 GLN A 167       7.946  15.439  -0.767  1.00 71.21           O
ATOM   1636  N   TYR A 168      10.997  11.596  -1.922  1.00 78.95           N
ATOM   1637  H   TYR A 168      11.400  12.464  -1.599  1.00 78.95           H
ATOM   1638  CA  TYR A 168      11.119  10.432  -1.052  1.00 78.95           C
ATOM   1639  HA  TYR A 168      11.498   9.604  -1.651  1.00 78.95           H
ATOM   1640  C   TYR A 168       9.761  10.022  -0.480  1.00 78.95           C
ATOM   1641  CB  TYR A 168      12.117  10.699   0.082  1.00 78.95           C
ATOM   1642  HB2 TYR A 168      12.074  11.746   0.383  1.00 78.95           H
ATOM   1643  HB3 TYR A 168      11.831  10.107   0.951  1.00 78.95           H
ATOM   1644  O   TYR A 168       8.990  10.868  -0.016  1.00 78.95           O
ATOM   1645  CG  TYR A 168      13.536  10.313  -0.275  1.00 78.95           C
ATOM   1646  CD1 TYR A 168      13.925   8.965  -0.163  1.00 78.95           C
ATOM   1647  HD1 TYR A 168      13.213   8.223   0.169  1.00 78.95           H
ATOM   1648  CD2 TYR A 168      14.456  11.278  -0.727  1.00 78.95           C
ATOM   1649  HD2 TYR A 168      14.158  12.312  -0.815  1.00 78.95           H
ATOM   1650  CE1 TYR A 168      15.236   8.579  -0.493  1.00 78.95           C
ATOM   1651  HE1 TYR A 168      15.543   7.546  -0.414  1.00 78.95           H
ATOM   1652  CE2 TYR A 168      15.770  10.894  -1.062  1.00 78.95           C
ATOM   1653  HE2 TYR A 168      16.479  11.630  -1.413  1.00 78.95           H
ATOM   1654  OH  TYR A 168      17.418   9.152  -1.274  1.00 78.95           O
ATOM   1655  HH  TYR A 168      17.965   9.869  -1.604  1.00 78.95           H
ATOM   1656  CZ  TYR A 168      16.162   9.542  -0.940  1.00 78.95           C
ATOM   1657  N   ALA A 169       9.511   8.717  -0.493  1.00 84.27           N
ATOM   1658  H   ALA A 169      10.214   8.094  -0.866  1.00 84.27           H
ATOM   1659  CA  ALA A 169       8.327   8.101   0.071  1.00 84.27           C
ATOM   1660  HA  ALA A 169       7.854   8.817   0.744  1.00 84.27           H
ATOM   1661  C   ALA A 169       8.700   6.866   0.897  1.00 84.27           C
ATOM   1662  CB  ALA A 169       7.332   7.786  -1.051  1.00 84.27           C
ATOM   1663  HB1 ALA A 169       7.789   7.117  -1.780  1.00 84.27           H
ATOM   1664  HB2 ALA A 169       6.444   7.313  -0.633  1.00 84.27           H
ATOM   1665  HB3 ALA A 169       7.038   8.712  -1.545  1.00 84.27           H
ATOM   1666  O   ALA A 169       9.627   6.119   0.566  1.00 84.27           O
ATOM   1667  N   TYR A 170       7.944   6.669   1.971  1.00 89.20           N
ATOM   1668  H   TYR A 170       7.211   7.338   2.157  1.00 89.20           H
ATOM   1669  CA  TYR A 170       8.048   5.527   2.865  1.00 89.20           C
ATOM   1670  HA  TYR A 170       8.981   4.992   2.685  1.00 89.20           H
ATOM   1671  C   TYR A 170       6.883   4.594   2.598  1.00 89.20           C
ATOM   1672  CB  TYR A 170       8.041   5.993   4.318  1.00 89.20           C
ATOM   1673  HB2 TYR A 170       7.117   6.536   4.519  1.00 89.20           H
ATOM   1674  HB3 TYR A 170       8.052   5.118   4.967  1.00 89.20           H
ATOM   1675  O   TYR A 170       5.727   4.951   2.818  1.00 89.20           O
ATOM   1676  CG  TYR A 170       9.208   6.881   4.668  1.00 89.20           C
ATOM   1677  CD1 TYR A 170      10.360   6.317   5.247  1.00 89.20           C
ATOM   1678  HD1 TYR A 170      10.418   5.253   5.423  1.00 89.20           H
ATOM   1679  CD2 TYR A 170       9.121   8.274   4.465  1.00 89.20           C
ATOM   1680  HD2 TYR A 170       8.235   8.700   4.019  1.00 89.20           H
ATOM   1681  CE1 TYR A 170      11.434   7.140   5.624  1.00 89.20           C
ATOM   1682  HE1 TYR A 170      12.305   6.699   6.086  1.00 89.20           H
ATOM   1683  CE2 TYR A 170      10.198   9.100   4.837  1.00 89.20           C
ATOM   1684  HE2 TYR A 170      10.159  10.167   4.672  1.00 89.20           H
ATOM   1685  OH  TYR A 170      12.388   9.331   5.784  1.00 89.20           O
ATOM   1686  HH  TYR A 170      13.088   8.804   6.176  1.00 89.20           H
ATOM   1687  CZ  TYR A 170      11.354   8.533   5.415  1.00 89.20           C
ATOM   1688  N   PHE A 171       7.197   3.401   2.127  1.00 89.17           N
ATOM   1689  H   PHE A 171       8.172   3.171   2.001  1.00 89.17           H
ATOM   1690  CA  PHE A 171       6.244   2.333   1.936  1.00 89.17           C
ATOM   1691  HA  PHE A 171       5.273   2.768   1.702  1.00 89.17           H
ATOM   1692  C   PHE A 171       6.129   1.531   3.223  1.00 89.17           C
ATOM   1693  CB  PHE A 171       6.722   1.478   0.770  1.00 89.17           C
ATOM   1694  HB2 PHE A 171       7.668   1.013   1.048  1.00 89.17           H
ATOM   1695  HB3 PHE A 171       6.887   2.129  -0.088  1.00 89.17           H
ATOM   1696  O   PHE A 171       7.066   0.837   3.613  1.00 89.17           O
ATOM   1697  CG  PHE A 171       5.753   0.420   0.327  1.00 89.17           C
ATOM   1698  CD1 PHE A 171       6.190  -0.883   0.024  1.00 89.17           C
ATOM   1699  HD1 PHE A 171       7.223  -1.166   0.166  1.00 89.17           H
ATOM   1700  CD2 PHE A 171       4.410   0.777   0.138  1.00 89.17           C
ATOM   1701  HD2 PHE A 171       4.047   1.766   0.377  1.00 89.17           H
ATOM   1702  CE1 PHE A 171       5.282  -1.814  -0.507  1.00 89.17           C
ATOM   1703  HE1 PHE A 171       5.610  -2.809  -0.767  1.00 89.17           H
ATOM   1704  CE2 PHE A 171       3.516  -0.139  -0.402  1.00 89.17           C
ATOM   1705  HE2 PHE A 171       2.490   0.157  -0.567  1.00 89.17           H
ATOM   1706  CZ  PHE A 171       3.953  -1.423  -0.745  1.00 89.17           C
ATOM   1707  HZ  PHE A 171       3.248  -2.088  -1.220  1.00 89.17           H
ATOM   1708  N   VAL A 172       5.006   1.682   3.916  1.00 90.03           N
ATOM   1709  H   VAL A 172       4.250   2.211   3.505  1.00 90.03           H
ATOM   1710  CA  VAL A 172       4.785   1.056   5.220  1.00 90.03           C
ATOM   1711  HA  VAL A 172       5.736   0.722   5.633  1.00 90.03           H
ATOM   1712  C   VAL A 172       3.909  -0.171   5.009  1.00 90.03           C
ATOM   1713  CB  VAL A 172       4.175   2.052   6.222  1.00 90.03           C
ATOM   1714  HB  VAL A 172       3.175   2.331   5.891  1.00 90.03           H
ATOM   1715  O   VAL A 172       2.743  -0.046   4.628  1.00 90.03           O
ATOM   1716  CG1 VAL A 172       4.086   1.445   7.629  1.00 90.03           C
ATOM   1717 HG11 VAL A 172       3.560   2.128   8.296  1.00 90.03           H
ATOM   1718 HG12 VAL A 172       5.084   1.249   8.020  1.00 90.03           H
ATOM   1719 HG13 VAL A 172       3.549   0.496   7.602  1.00 90.03           H
ATOM   1720  CG2 VAL A 172       5.027   3.327   6.347  1.00 90.03           C
ATOM   1721 HG21 VAL A 172       5.122   3.818   5.378  1.00 90.03           H
ATOM   1722 HG22 VAL A 172       6.026   3.083   6.708  1.00 90.03           H
ATOM   1723 HG23 VAL A 172       4.549   4.023   7.036  1.00 90.03           H
ATOM   1724  N   THR A 173       4.484  -1.346   5.258  1.00 83.65           N
ATOM   1725  H   THR A 173       5.434  -1.365   5.600  1.00 83.65           H
ATOM   1726  CA  THR A 173       3.791  -2.638   5.202  1.00 83.65           C
ATOM   1727  HA  THR A 173       2.836  -2.508   4.693  1.00 83.65           H
ATOM   1728  C   THR A 173       3.488  -3.138   6.620  1.00 83.65           C
ATOM   1729  CB  THR A 173       4.585  -3.679   4.387  1.00 83.65           C
ATOM   1730  HB  THR A 173       3.908  -4.505   4.169  1.00 83.65           H
ATOM   1731  O   THR A 173       3.854  -2.509   7.616  1.00 83.65           O
ATOM   1732  CG2 THR A 173       5.106  -3.144   3.053  1.00 83.65           C
ATOM   1733 HG21 THR A 173       4.291  -2.668   2.507  1.00 83.65           H
ATOM   1734 HG22 THR A 173       5.906  -2.421   3.212  1.00 83.65           H
ATOM   1735 HG23 THR A 173       5.483  -3.972   2.452  1.00 83.65           H
ATOM   1736  OG1 THR A 173       5.666  -4.204   5.129  1.00 83.65           O
ATOM   1737  HG1 THR A 173       6.486  -3.827   4.799  1.00 83.65           H
ATOM   1738  N   ALA A 174       2.798  -4.275   6.740  1.00 77.80           N
ATOM   1739  H   ALA A 174       2.475  -4.745   5.906  1.00 77.80           H
ATOM   1740  CA  ALA A 174       2.534  -4.901   8.039  1.00 77.80           C
ATOM   1741  HA  ALA A 174       2.038  -4.173   8.682  1.00 77.80           H
ATOM   1742  C   ALA A 174       3.817  -5.368   8.766  1.00 77.80           C
ATOM   1743  CB  ALA A 174       1.580  -6.079   7.805  1.00 77.80           C
ATOM   1744  HB1 ALA A 174       0.673  -5.737   7.307  1.00 77.80           H
ATOM   1745  HB2 ALA A 174       2.069  -6.833   7.187  1.00 77.80           H
ATOM   1746  HB3 ALA A 174       1.313  -6.527   8.762  1.00 77.80           H
ATOM   1747  O   ALA A 174       3.827  -5.461  10.002  1.00 77.80           O
ATOM   1748  N   ASP A 175       4.875  -5.646   7.997  1.00 79.43           N
ATOM   1749  H   ASP A 175       4.797  -5.471   7.006  1.00 79.43           H
ATOM   1750  CA  ASP A 175       6.095  -6.314   8.457  1.00 79.43           C
ATOM   1751  HA  ASP A 175       5.930  -6.743   9.446  1.00 79.43           H
ATOM   1752  C   ASP A 175       7.291  -5.354   8.553  1.00 79.43           C
ATOM   1753  CB  ASP A 175       6.434  -7.465   7.491  1.00 79.43           C
ATOM   1754  HB2 ASP A 175       7.319  -7.983   7.863  1.00 79.43           H
ATOM   1755  HB3 ASP A 175       6.683  -7.043   6.517  1.00 79.43           H
ATOM   1756  O   ASP A 175       8.108  -5.462   9.469  1.00 79.43           O
ATOM   1757  CG  ASP A 175       5.311  -8.495   7.315  1.00 79.43           C
ATOM   1758  OD1 ASP A 175       4.665  -8.844   8.330  1.00 79.43           O
ATOM   1759  OD2 ASP A 175       5.108  -8.932   6.153  1.00 79.43           O
ATOM   1760  N   ASP A 176       7.401  -4.415   7.610  1.00 82.56           N
ATOM   1761  H   ASP A 176       6.668  -4.332   6.920  1.00 82.56           H
ATOM   1762  CA  ASP A 176       8.578  -3.571   7.418  1.00 82.56           C
ATOM   1763  HA  ASP A 176       9.049  -3.412   8.388  1.00 82.56           H
ATOM   1764  C   ASP A 176       8.243  -2.176   6.864  1.00 82.56           C
ATOM   1765  CB  ASP A 176       9.605  -4.313   6.534  1.00 82.56           C
ATOM   1766  HB2 ASP A 176       9.890  -5.234   7.044  1.00 82.56           H
ATOM   1767  HB3 ASP A 176      10.505  -3.701   6.467  1.00 82.56           H
ATOM   1768  O   ASP A 176       7.100  -1.852   6.530  1.00 82.56           O
ATOM   1769  CG  ASP A 176       9.147  -4.668   5.104  1.00 82.56           C
ATOM   1770  OD1 ASP A 176       8.371  -3.915   4.475  1.00 82.56           O
ATOM   1771  OD2 ASP A 176       9.605  -5.699   4.567  1.00 82.56           O
ATOM   1772  N   ILE A 177       9.269  -1.326   6.793  1.00 83.58           N
ATOM   1773  H   ILE A 177      10.178  -1.645   7.097  1.00 83.58           H
ATOM   1774  CA  ILE A 177       9.222  -0.069   6.047  1.00 83.58           C
ATOM   1775  HA  ILE A 177       8.239   0.045   5.591  1.00 83.58           H
ATOM   1776  C   ILE A 177      10.255  -0.147   4.944  1.00 83.58           C
ATOM   1777  CB  ILE A 177       9.477   1.154   6.942  1.00 83.58           C
ATOM   1778  HB  ILE A 177      10.452   1.032   7.413  1.00 83.58           H
ATOM   1779  O   ILE A 177      11.414  -0.480   5.193  1.00 83.58           O
ATOM   1780  CG1 ILE A 177       8.407   1.206   8.043  1.00 83.58           C
ATOM   1781 HG12 ILE A 177       8.372   0.245   8.555  1.00 83.58           H
ATOM   1782 HG13 ILE A 177       7.429   1.407   7.606  1.00 83.58           H
ATOM   1783  CG2 ILE A 177       9.485   2.461   6.117  1.00 83.58           C
ATOM   1784 HG21 ILE A 177       9.714   3.317   6.751  1.00 83.58           H
ATOM   1785 HG22 ILE A 177       8.520   2.604   5.632  1.00 83.58           H
ATOM   1786 HG23 ILE A 177      10.266   2.429   5.358  1.00 83.58           H
ATOM   1787  CD1 ILE A 177       8.738   2.252   9.094  1.00 83.58           C
ATOM   1788 HD11 ILE A 177       9.732   2.040   9.487  1.00 83.58           H
ATOM   1789 HD12 ILE A 177       8.719   3.252   8.661  1.00 83.58           H
ATOM   1790 HD13 ILE A 177       8.006   2.212   9.901  1.00 83.58           H
ATOM   1791  N   ARG A 178       9.847   0.216   3.734  1.00 84.55           N
ATOM   1792  H   ARG A 178       8.874   0.463   3.621  1.00 84.55           H
ATOM   1793  CA  ARG A 178      10.724   0.293   2.571  1.00 84.55           C
ATOM   1794  HA  ARG A 178      11.735   0.014   2.866  1.00 84.55           H
ATOM   1795  C   ARG A 178      10.776   1.722   2.072  1.00 84.55           C
ATOM   1796  CB  ARG A 178      10.261  -0.696   1.502  1.00 84.55           C
ATOM   1797  HB2 ARG A 178       9.274  -0.408   1.140  1.00 84.55           H
ATOM   1798  HB3 ARG A 178      10.956  -0.665   0.663  1.00 84.55           H
ATOM   1799  O   ARG A 178       9.770   2.425   2.072  1.00 84.55           O
ATOM   1800  CG  ARG A 178      10.177  -2.122   2.057  1.00 84.55           C
ATOM   1801  HG2 ARG A 178      11.129  -2.417   2.498  1.00 84.55           H
ATOM   1802  HG3 ARG A 178       9.407  -2.151   2.828  1.00 84.55           H
ATOM   1803  CD  ARG A 178       9.790  -3.104   0.959  1.00 84.55           C
ATOM   1804  HD2 ARG A 178       9.080  -2.611   0.294  1.00 84.55           H
ATOM   1805  HD3 ARG A 178      10.672  -3.387   0.385  1.00 84.55           H
ATOM   1806  NE  ARG A 178       9.157  -4.295   1.543  1.00 84.55           N
ATOM   1807  HE  ARG A 178       9.221  -4.421   2.543  1.00 84.55           H
ATOM   1808  NH1 ARG A 178       8.004  -4.898  -0.342  1.00 84.55           N
ATOM   1809 HH11 ARG A 178       7.131  -5.267  -0.690  1.00 84.55           H
ATOM   1810 HH12 ARG A 178       8.503  -4.221  -0.901  1.00 84.55           H
ATOM   1811  NH2 ARG A 178       7.471  -5.800   1.613  1.00 84.55           N
ATOM   1812 HH21 ARG A 178       6.579  -6.003   1.184  1.00 84.55           H
ATOM   1813 HH22 ARG A 178       7.555  -5.722   2.616  1.00 84.55           H
ATOM   1814  CZ  ARG A 178       8.239  -5.010   0.930  1.00 84.55           C
ATOM   1815  N   VAL A 179      11.953   2.164   1.657  1.00 78.39           N
ATOM   1816  H   VAL A 179      12.751   1.553   1.752  1.00 78.39           H
ATOM   1817  CA  VAL A 179      12.174   3.559   1.260  1.00 78.39           C
ATOM   1818  HA  VAL A 179      11.247   4.120   1.382  1.00 78.39           H
ATOM   1819  C   VAL A 179      12.554   3.641  -0.212  1.00 78.39           C
ATOM   1820  CB  VAL A 179      13.217   4.235   2.171  1.00 78.39           C
ATOM   1821  HB  VAL A 179      14.199   3.801   1.983  1.00 78.39           H
ATOM   1822  O   VAL A 179      13.328   2.823  -0.709  1.00 78.39           O
ATOM   1823  CG1 VAL A 179      13.284   5.744   1.902  1.00 78.39           C
ATOM   1824 HG11 VAL A 179      13.974   6.213   2.603  1.00 78.39           H
ATOM   1825 HG12 VAL A 179      13.653   5.930   0.893  1.00 78.39           H
ATOM   1826 HG13 VAL A 179      12.298   6.192   2.022  1.00 78.39           H
ATOM   1827  CG2 VAL A 179      12.875   4.040   3.655  1.00 78.39           C
ATOM   1828 HG21 VAL A 179      12.976   2.991   3.934  1.00 78.39           H
ATOM   1829 HG22 VAL A 179      13.557   4.614   4.282  1.00 78.39           H
ATOM   1830 HG23 VAL A 179      11.851   4.363   3.845  1.00 78.39           H
ATOM   1831  N   GLY A 180      12.030   4.658  -0.893  1.00 73.76           N
ATOM   1832  H   GLY A 180      11.374   5.259  -0.415  1.00 73.76           H
ATOM   1833  CA  GLY A 180      12.411   5.037  -2.253  1.00 73.76           C
ATOM   1834  HA2 GLY A 180      12.138   4.260  -2.966  1.00 73.76           H
ATOM   1835  HA3 GLY A 180      13.492   5.166  -2.305  1.00 73.76           H
ATOM   1836  C   GLY A 180      11.754   6.358  -2.638  1.00 73.76           C
ATOM   1837  O   GLY A 180      11.571   7.225  -1.786  1.00 73.76           O
ATOM   1838  N   SER A 181      11.405   6.532  -3.906  1.00 73.96           N
ATOM   1839  H   SER A 181      11.559   5.776  -4.558  1.00 73.96           H
ATOM   1840  CA  SER A 181      10.762   7.730  -4.439  1.00 73.96           C
ATOM   1841  HA  SER A 181      10.579   8.410  -3.607  1.00 73.96           H
ATOM   1842  C   SER A 181       9.405   7.432  -5.068  1.00 73.96           C
ATOM   1843  CB  SER A 181      11.681   8.466  -5.421  1.00 73.96           C
ATOM   1844  HB2 SER A 181      11.197   9.392  -5.734  1.00 73.96           H
ATOM   1845  HB3 SER A 181      12.609   8.721  -4.908  1.00 73.96           H
ATOM   1846  O   SER A 181       9.161   6.348  -5.602  1.00 73.96           O
ATOM   1847  OG  SER A 181      11.972   7.684  -6.564  1.00 73.96           O
ATOM   1848  HG  SER A 181      12.623   8.140  -7.103  1.00 73.96           H
ATOM   1849  N   MET A 182       8.527   8.430  -5.009  1.00 77.01           N
ATOM   1850  H   MET A 182       8.805   9.271  -4.524  1.00 77.01           H
ATOM   1851  CA  MET A 182       7.200   8.430  -5.614  1.00 77.01           C
ATOM   1852  HA  MET A 182       7.119   7.591  -6.305  1.00 77.01           H
ATOM   1853  C   MET A 182       6.998   9.729  -6.395  1.00 77.01           C
ATOM   1854  CB  MET A 182       6.146   8.247  -4.516  1.00 77.01           C
ATOM   1855  HB2 MET A 182       6.357   7.325  -3.973  1.00 77.01           H
ATOM   1856  HB3 MET A 182       6.204   9.083  -3.818  1.00 77.01           H
ATOM   1857  O   MET A 182       7.344  10.810  -5.918  1.00 77.01           O
ATOM   1858  CG  MET A 182       4.722   8.166  -5.066  1.00 77.01           C
ATOM   1859  HG2 MET A 182       4.486   9.095  -5.587  1.00 77.01           H
ATOM   1860  HG3 MET A 182       4.656   7.345  -5.780  1.00 77.01           H
ATOM   1861  SD  MET A 182       3.486   7.916  -3.769  1.00 77.01           S
ATOM   1862  CE  MET A 182       2.004   7.987  -4.796  1.00 77.01           C
ATOM   1863  HE1 MET A 182       1.117   7.863  -4.174  1.00 77.01           H
ATOM   1864  HE2 MET A 182       2.043   7.196  -5.545  1.00 77.01           H
ATOM   1865  HE3 MET A 182       1.964   8.954  -5.297  1.00 77.01           H
ATOM   1866  N   SER A 183       6.453   9.612  -7.602  1.00 76.01           N
ATOM   1867  H   SER A 183       6.176   8.682  -7.881  1.00 76.01           H
ATOM   1868  CA  SER A 183       6.077  10.718  -8.484  1.00 76.01           C
ATOM   1869  HA  SER A 183       6.757  11.552  -8.309  1.00 76.01           H
ATOM   1870  C   SER A 183       4.657  11.215  -8.207  1.00 76.01           C
ATOM   1871  CB  SER A 183       6.223  10.309  -9.953  1.00 76.01           C
ATOM   1872  HB2 SER A 183       6.103  11.187 -10.587  1.00 76.01           H
ATOM   1873  HB3 SER A 183       7.216   9.894 -10.125  1.00 76.01           H
ATOM   1874  O   SER A 183       3.834  10.502  -7.636  1.00 76.01           O
ATOM   1875  OG  SER A 183       5.240   9.357 -10.299  1.00 76.01           O
ATOM   1876  HG  SER A 183       5.345   8.595  -9.726  1.00 76.01           H
ATOM   1877  N   VAL A 184       4.353  12.431  -8.668  1.00 76.65           N
ATOM   1878  H   VAL A 184       5.066  12.956  -9.153  1.00 76.65           H
ATOM   1879  CA  VAL A 184       3.018  13.048  -8.535  1.00 76.65           C
ATOM   1880  HA  VAL A 184       2.758  13.080  -7.477  1.00 76.65           H
ATOM   1881  C   VAL A 184       1.902  12.253  -9.215  1.00 76.65           C
ATOM   1882  CB  VAL A 184       3.006  14.491  -9.074  1.00 76.65           C
ATOM   1883  HB  VAL A 184       1.999  14.895  -8.970  1.00 76.65           H
ATOM   1884  O   VAL A 184       0.759  12.325  -8.779  1.00 76.65           O
ATOM   1885  CG1 VAL A 184       3.946  15.367  -8.249  1.00 76.65           C
ATOM   1886 HG11 VAL A 184       3.671  15.303  -7.196  1.00 76.65           H
ATOM   1887 HG12 VAL A 184       4.977  15.039  -8.385  1.00 76.65           H
ATOM   1888 HG13 VAL A 184       3.848  16.402  -8.576  1.00 76.65           H
ATOM   1889  CG2 VAL A 184       3.430  14.608 -10.544  1.00 76.65           C
ATOM   1890 HG21 VAL A 184       4.434  14.214 -10.704  1.00 76.65           H
ATOM   1891 HG22 VAL A 184       2.727  14.068 -11.177  1.00 76.65           H
ATOM   1892 HG23 VAL A 184       3.405  15.654 -10.850  1.00 76.65           H
ATOM   1893  N   ASP A 185       2.241  11.465 -10.236  1.00 73.44           N
ATOM   1894  H   ASP A 185       3.206  11.453 -10.535  1.00 73.44           H
ATOM   1895  CA  ASP A 185       1.283  10.682 -11.022  1.00 73.44           C
ATOM   1896  HA  ASP A 185       0.312  11.177 -10.985  1.00 73.44           H
ATOM   1897  C   ASP A 185       1.080   9.259 -10.478  1.00 73.44           C
ATOM   1898  CB  ASP A 185       1.723  10.651 -12.488  1.00 73.44           C
ATOM   1899  HB2 ASP A 185       0.963  10.147 -13.085  1.00 73.44           H
ATOM   1900  HB3 ASP A 185       2.649  10.081 -12.565  1.00 73.44           H
ATOM   1901  O   ASP A 185       0.415   8.447 -11.113  1.00 73.44           O
ATOM   1902  CG  ASP A 185       1.939  12.047 -13.064  1.00 73.44           C
ATOM   1903  OD1 ASP A 185       1.060  12.919 -12.941  1.00 73.44           O
ATOM   1904  OD2 ASP A 185       3.016  12.251 -13.663  1.00 73.44           O
ATOM   1905  N   GLY A 186       1.669   8.936  -9.321  1.00 78.02           N
ATOM   1906  H   GLY A 186       2.197   9.649  -8.839  1.00 78.02           H
ATOM   1907  CA  GLY A 186       1.469   7.649  -8.651  1.00 78.02           C
ATOM   1908  HA2 GLY A 186       1.449   7.815  -7.574  1.00 78.02           H
ATOM   1909  HA3 GLY A 186       0.501   7.241  -8.940  1.00 78.02           H
ATOM   1910  C   GLY A 186       2.524   6.582  -8.945  1.00 78.02           C
ATOM   1911  O   GLY A 186       2.510   5.535  -8.307  1.00 78.02           O
ATOM   1912  N   TYR A 187       3.487   6.823  -9.838  1.00 78.50           N
ATOM   1913  H   TYR A 187       3.424   7.658 -10.403  1.00 78.50           H
ATOM   1914  CA  TYR A 187       4.597   5.883 -10.035  1.00 78.50           C
ATOM   1915  HA  TYR A 187       4.179   4.877 -10.082  1.00 78.50           H
ATOM   1916  C   TYR A 187       5.586   5.936  -8.873  1.00 78.50           C
ATOM   1917  CB  TYR A 187       5.326   6.144 -11.355  1.00 78.50           C
ATOM   1918  HB2 TYR A 187       6.123   5.409 -11.461  1.00 78.50           H
ATOM   1919  HB3 TYR A 187       5.781   7.135 -11.342  1.00 78.50           H
ATOM   1920  O   TYR A 187       5.952   7.035  -8.449  1.00 78.50           O
ATOM   1921  CG  TYR A 187       4.429   6.032 -12.555  1.00 78.50           C
ATOM   1922  CD1 TYR A 187       3.981   4.760 -12.943  1.00 78.50           C
ATOM   1923  HD1 TYR A 187       4.275   3.891 -12.374  1.00 78.50           H
ATOM   1924  CD2 TYR A 187       3.989   7.186 -13.231  1.00 78.50           C
ATOM   1925  HD2 TYR A 187       4.306   8.165 -12.904  1.00 78.50           H
ATOM   1926  CE1 TYR A 187       3.096   4.627 -14.024  1.00 78.50           C
ATOM   1927  HE1 TYR A 187       2.719   3.658 -14.316  1.00 78.50           H
ATOM   1928  CE2 TYR A 187       3.079   7.059 -14.296  1.00 78.50           C
ATOM   1929  HE2 TYR A 187       2.694   7.939 -14.790  1.00 78.50           H
ATOM   1930  OH  TYR A 187       1.685   5.657 -15.652  1.00 78.50           O
ATOM   1931  HH  TYR A 187       1.358   6.506 -15.959  1.00 78.50           H
ATOM   1932  CZ  TYR A 187       2.627   5.779 -14.686  1.00 78.50           C
ATOM   1933  N   HIS A 188       6.085   4.788  -8.418  1.00 76.72           N
ATOM   1934  H   HIS A 188       5.739   3.923  -8.809  1.00 76.72           H
ATOM   1935  CA  HIS A 188       7.155   4.707  -7.420  1.00 76.72           C
ATOM   1936  HA  HIS A 188       7.689   5.657  -7.419  1.00 76.72           H
ATOM   1937  C   HIS A 188       8.200   3.636  -7.757  1.00 76.72           C
ATOM   1938  CB  HIS A 188       6.558   4.520  -6.017  1.00 76.72           C
ATOM   1939  HB2 HIS A 188       5.861   5.334  -5.820  1.00 76.72           H
ATOM   1940  HB3 HIS A 188       7.353   4.592  -5.275  1.00 76.72           H
ATOM   1941  O   HIS A 188       7.946   2.728  -8.545  1.00 76.72           O
ATOM   1942  CG  HIS A 188       5.841   3.216  -5.794  1.00 76.72           C
ATOM   1943  CD2 HIS A 188       4.506   2.989  -5.997  1.00 76.72           C
ATOM   1944  HD2 HIS A 188       3.797   3.693  -6.407  1.00 76.72           H
ATOM   1945  ND1 HIS A 188       6.363   2.078  -5.216  1.00 76.72           N
ATOM   1946  HD1 HIS A 188       7.307   1.922  -4.892  1.00 76.72           H
ATOM   1947  CE1 HIS A 188       5.363   1.203  -5.044  1.00 76.72           C
ATOM   1948  HE1 HIS A 188       5.460   0.233  -4.579  1.00 76.72           H
ATOM   1949  NE2 HIS A 188       4.212   1.711  -5.514  1.00 76.72           N
ATOM   1950  N   ASN A 189       9.391   3.740  -7.160  1.00 72.07           N
ATOM   1951  H   ASN A 189       9.551   4.529  -6.550  1.00 72.07           H
ATOM   1952  CA  ASN A 189      10.509   2.811  -7.390  1.00 72.07           C
ATOM   1953  HA  ASN A 189      10.216   2.104  -8.166  1.00 72.07           H
ATOM   1954  C   ASN A 189      10.863   1.946  -6.166  1.00 72.07           C
ATOM   1955  CB  ASN A 189      11.720   3.586  -7.934  1.00 72.07           C
ATOM   1956  HB2 ASN A 189      11.407   4.228  -8.758  1.00 72.07           H
ATOM   1957  HB3 ASN A 189      12.438   2.865  -8.325  1.00 72.07           H
ATOM   1958  O   ASN A 189      11.951   1.381  -6.108  1.00 72.07           O
ATOM   1959  CG  ASN A 189      12.410   4.433  -6.881  1.00 72.07           C
ATOM   1960  ND2 ASN A 189      13.545   5.011  -7.191  1.00 72.07           N
ATOM   1961 HD21 ASN A 189      13.943   4.908  -8.113  1.00 72.07           H
ATOM   1962 HD22 ASN A 189      13.908   5.649  -6.497  1.00 72.07           H
ATOM   1963  OD1 ASN A 189      11.950   4.591  -5.766  1.00 72.07           O
ATOM   1964  N   ILE A 190       9.965   1.864  -5.189  1.00 73.53           N
ATOM   1965  H   ILE A 190       9.117   2.401  -5.307  1.00 73.53           H
ATOM   1966  CA  ILE A 190      10.136   1.072  -3.962  1.00 73.53           C
ATOM   1967  HA  ILE A 190      11.168   1.172  -3.625  1.00 73.53           H
ATOM   1968  C   ILE A 190       9.864  -0.406  -4.262  1.00 73.53           C
ATOM   1969  CB  ILE A 190       9.198   1.598  -2.848  1.00 73.53           C
ATOM   1970  HB  ILE A 190       8.165   1.363  -3.106  1.00 73.53           H
ATOM   1971  O   ILE A 190       8.870  -0.667  -4.935  1.00 73.53           O
ATOM   1972  CG1 ILE A 190       9.325   3.131  -2.693  1.00 73.53           C
ATOM   1973 HG12 ILE A 190       9.140   3.626  -3.646  1.00 73.53           H
ATOM   1974 HG13 ILE A 190      10.350   3.345  -2.389  1.00 73.53           H
ATOM   1975  CG2 ILE A 190       9.552   0.879  -1.539  1.00 73.53           C
ATOM   1976 HG21 ILE A 190       9.293  -0.178  -1.604  1.00 73.53           H
ATOM   1977 HG22 ILE A 190      10.616   0.981  -1.327  1.00 73.53           H
ATOM   1978 HG23 ILE A 190       8.996   1.307  -0.705  1.00 73.53           H
ATOM   1979  CD1 ILE A 190       8.379   3.791  -1.691  1.00 73.53           C
ATOM   1980 HD11 ILE A 190       7.353   3.488  -1.900  1.00 73.53           H
ATOM   1981 HD12 ILE A 190       8.457   4.874  -1.789  1.00 73.53           H
ATOM   1982 HD13 ILE A 190       8.655   3.523  -0.671  1.00 73.53           H
ATOM   1983  N   SER A 191      10.696  -1.341  -3.774  1.00 74.21           N
ATOM   1984  H   SER A 191      11.541  -1.053  -3.303  1.00 74.21           H
ATOM   1985  CA  SER A 191      10.474  -2.790  -3.956  1.00 74.21           C
ATOM   1986  HA  SER A 191      10.445  -2.991  -5.027  1.00 74.21           H
ATOM   1987  C   SER A 191       9.140  -3.241  -3.359  1.00 74.21           C
ATOM   1988  CB  SER A 191      11.605  -3.653  -3.364  1.00 74.21           C
ATOM   1989  HB2 SER A 191      11.649  -3.522  -2.283  1.00 74.21           H
ATOM   1990  HB3 SER A 191      12.557  -3.371  -3.813  1.00 74.21           H
ATOM   1991  O   SER A 191       8.784  -2.870  -2.233  1.00 74.21           O
ATOM   1992  OG  SER A 191      11.345  -5.012  -3.663  1.00 74.21           O
ATOM   1993  HG  SER A 191      11.998  -5.619  -3.306  1.00 74.21           H
ATOM   1994  N   THR A 192       8.430  -4.074  -4.112  1.00 74.95           N
ATOM   1995  H   THR A 192       8.836  -4.399  -4.978  1.00 74.95           H
ATOM   1996  CA  THR A 192       7.112  -4.626  -3.796  1.00 74.95           C
ATOM   1997  HA  THR A 192       6.868  -4.426  -2.753  1.00 74.95           H
ATOM   1998  C   THR A 192       7.122  -6.139  -4.002  1.00 74.95           C
ATOM   1999  CB  THR A 192       6.013  -3.985  -4.658  1.00 74.95           C
ATOM   2000  HB  THR A 192       5.067  -4.501  -4.498  1.00 74.95           H
ATOM   2001  O   THR A 192       7.887  -6.682  -4.805  1.00 74.95           O
ATOM   2002  CG2 THR A 192       5.832  -2.504  -4.328  1.00 74.95           C
ATOM   2003 HG21 THR A 192       5.381  -2.408  -3.340  1.00 74.95           H
ATOM   2004 HG22 THR A 192       6.791  -1.985  -4.342  1.00 74.95           H
ATOM   2005 HG23 THR A 192       5.177  -2.043  -5.067  1.00 74.95           H
ATOM   2006  OG1 THR A 192       6.369  -4.083  -6.016  1.00 74.95           O
ATOM   2007  HG1 THR A 192       5.704  -3.652  -6.557  1.00 74.95           H
ATOM   2008  N   LYS A 193       6.263  -6.830  -3.259  1.00 76.20           N
ATOM   2009  H   LYS A 193       5.694  -6.319  -2.599  1.00 76.20           H
ATOM   2010  CA  LYS A 193       6.002  -8.267  -3.379  1.00 76.20           C
ATOM   2011  HA  LYS A 193       6.402  -8.623  -4.328  1.00 76.20           H
ATOM   2012  C   LYS A 193       4.498  -8.520  -3.427  1.00 76.20           C
ATOM   2013  CB  LYS A 193       6.703  -9.036  -2.236  1.00 76.20           C
ATOM   2014  HB2 LYS A 193       6.532 -10.104  -2.373  1.00 76.20           H
ATOM   2015  HB3 LYS A 193       7.776  -8.856  -2.298  1.00 76.20           H
ATOM   2016  O   LYS A 193       3.699  -7.652  -3.069  1.00 76.20           O
ATOM   2017  CG  LYS A 193       6.204  -8.626  -0.840  1.00 76.20           C
ATOM   2018  HG2 LYS A 193       5.125  -8.770  -0.786  1.00 76.20           H
ATOM   2019  HG3 LYS A 193       6.434  -7.571  -0.694  1.00 76.20           H
ATOM   2020  CD  LYS A 193       6.866  -9.372   0.324  1.00 76.20           C
ATOM   2021  HD2 LYS A 193       7.921  -9.101   0.363  1.00 76.20           H
ATOM   2022  HD3 LYS A 193       6.762 -10.447   0.183  1.00 76.20           H
ATOM   2023  CE  LYS A 193       6.147  -8.937   1.614  1.00 76.20           C
ATOM   2024  HE2 LYS A 193       6.017  -7.855   1.592  1.00 76.20           H
ATOM   2025  HE3 LYS A 193       5.145  -9.365   1.597  1.00 76.20           H
ATOM   2026  NZ  LYS A 193       6.860  -9.340   2.855  1.00 76.20           N
ATOM   2027  HZ1 LYS A 193       6.320  -9.078   3.667  1.00 76.20           H
ATOM   2028  HZ2 LYS A 193       7.753  -8.872   2.917  1.00 76.20           H
ATOM   2029  HZ3 LYS A 193       6.991 -10.341   2.880  1.00 76.20           H
ATOM   2030  N   ASP A 194       4.120  -9.725  -3.830  1.00 76.54           N
ATOM   2031  H   ASP A 194       4.808 -10.367  -4.195  1.00 76.54           H
ATOM   2032  CA  ASP A 194       2.725 -10.157  -3.799  1.00 76.54           C
ATOM   2033  HA  ASP A 194       2.168  -9.541  -4.505  1.00 76.54           H
ATOM   2034  C   ASP A 194       2.114  -9.948  -2.403  1.00 76.54           C
ATOM   2035  CB  ASP A 194       2.605 -11.616  -4.261  1.00 76.54           C
ATOM   2036  HB2 ASP A 194       3.199 -12.249  -3.601  1.00 76.54           H
ATOM   2037  HB3 ASP A 194       1.563 -11.926  -4.187  1.00 76.54           H
ATOM   2038  O   ASP A 194       2.762 -10.143  -1.369  1.00 76.54           O
ATOM   2039  CG  ASP A 194       3.065 -11.802  -5.712  1.00 76.54           C
ATOM   2040  OD1 ASP A 194       2.770 -10.907  -6.532  1.00 76.54           O
ATOM   2041  OD2 ASP A 194       3.762 -12.810  -5.980  1.00 76.54           O
ATOM   2042  N   GLY A 195       0.871  -9.470  -2.387  1.00 79.96           N
ATOM   2043  H   GLY A 195       0.379  -9.401  -3.267  1.00 79.96           H
ATOM   2044  CA  GLY A 195       0.152  -9.108  -1.169  1.00 79.96           C
ATOM   2045  HA2 GLY A 195       0.312  -9.878  -0.414  1.00 79.96           H
ATOM   2046  HA3 GLY A 195      -0.912  -9.085  -1.404  1.00 79.96           H
ATOM   2047  C   GLY A 195       0.518  -7.747  -0.573  1.00 79.96           C
ATOM   2048  O   GLY A 195      -0.134  -7.333   0.382  1.00 79.96           O
ATOM   2049  N   ASP A 196       1.488  -7.003  -1.120  1.00 84.50           N
ATOM   2050  H   ASP A 196       2.076  -7.412  -1.833  1.00 84.50           H
ATOM   2051  CA  ASP A 196       1.765  -5.621  -0.695  1.00 84.50           C
ATOM   2052  HA  ASP A 196       1.787  -5.579   0.394  1.00 84.50           H
ATOM   2053  C   ASP A 196       0.696  -4.619  -1.172  1.00 84.50           C
ATOM   2054  CB  ASP A 196       3.130  -5.154  -1.198  1.00 84.50           C
ATOM   2055  HB2 ASP A 196       3.231  -5.364  -2.263  1.00 84.50           H
ATOM   2056  HB3 ASP A 196       3.156  -4.069  -1.100  1.00 84.50           H
ATOM   2057  O   ASP A 196       0.646  -3.490  -0.676  1.00 84.50           O
ATOM   2058  CG  ASP A 196       4.352  -5.647  -0.425  1.00 84.50           C
ATOM   2059  OD1 ASP A 196       4.269  -6.178   0.707  1.00 84.50           O
ATOM   2060  OD2 ASP A 196       5.460  -5.403  -0.949  1.00 84.50           O
ATOM   2061  N   CYS A 197      -0.166  -5.014  -2.115  1.00 86.24           N
ATOM   2062  H   CYS A 197      -0.076  -5.956  -2.468  1.00 86.24           H
ATOM   2063  CA  CYS A 197      -1.275  -4.197  -2.602  1.00 86.24           C
ATOM   2064  HA  CYS A 197      -0.875  -3.358  -3.172  1.00 86.24           H
ATOM   2065  C   CYS A 197      -2.092  -3.626  -1.440  1.00 86.24           C
ATOM   2066  CB  CYS A 197      -2.151  -5.027  -3.540  1.00 86.24           C
ATOM   2067  HB2 CYS A 197      -3.081  -4.492  -3.737  1.00 86.24           H
ATOM   2068  HB3 CYS A 197      -2.403  -5.988  -3.091  1.00 86.24           H
ATOM   2069  O   CYS A 197      -2.362  -4.310  -0.461  1.00 86.24           O
ATOM   2070  SG  CYS A 197      -1.274  -5.275  -5.109  1.00 86.24           S
ATOM   2071  HG  CYS A 197      -0.280  -6.051  -4.669  1.00 86.24           H
ATOM   2072  N   GLY A 198      -2.427  -2.346  -1.546  1.00 88.61           N
ATOM   2073  H   GLY A 198      -2.152  -1.862  -2.389  1.00 88.61           H
ATOM   2074  CA  GLY A 198      -3.109  -1.542  -0.542  1.00 88.61           C
ATOM   2075  HA2 GLY A 198      -3.998  -2.059  -0.182  1.00 88.61           H
ATOM   2076  HA3 GLY A 198      -3.419  -0.642  -1.073  1.00 88.61           H
ATOM   2077  C   GLY A 198      -2.265  -1.069   0.646  1.00 88.61           C
ATOM   2078  O   GLY A 198      -2.773  -0.329   1.489  1.00 88.61           O
ATOM   2079  N   SER A 199      -0.968  -1.399   0.687  1.00 90.94           N
ATOM   2080  H   SER A 199      -0.606  -2.037  -0.007  1.00 90.94           H
ATOM   2081  CA  SER A 199      -0.022  -0.772   1.620  1.00 90.94           C
ATOM   2082  HA  SER A 199      -0.411  -0.878   2.632  1.00 90.94           H
ATOM   2083  C   SER A 199       0.147   0.720   1.328  1.00 90.94           C
ATOM   2084  CB  SER A 199       1.345  -1.449   1.572  1.00 90.94           C
ATOM   2085  HB2 SER A 199       1.655  -1.541   0.531  1.00 90.94           H
ATOM   2086  HB3 SER A 199       2.074  -0.853   2.122  1.00 90.94           H
ATOM   2087  O   SER A 199       0.078   1.173   0.182  1.00 90.94           O
ATOM   2088  OG  SER A 199       1.287  -2.732   2.138  1.00 90.94           O
ATOM   2089  HG  SER A 199       0.935  -3.323   1.468  1.00 90.94           H
ATOM   2090  N   LEU A 200       0.393   1.494   2.381  1.00 93.33           N
ATOM   2091  H   LEU A 200       0.566   1.047   3.270  1.00 93.33           H
ATOM   2092  CA  LEU A 200       0.405   2.952   2.324  1.00 93.33           C
ATOM   2093  HA  LEU A 200      -0.283   3.281   1.546  1.00 93.33           H
ATOM   2094  C   LEU A 200       1.786   3.507   1.967  1.00 93.33           C
ATOM   2095  CB  LEU A 200      -0.079   3.506   3.671  1.00 93.33           C
ATOM   2096  HB2 LEU A 200       0.530   3.058   4.457  1.00 93.33           H
ATOM   2097  HB3 LEU A 200       0.088   4.583   3.685  1.00 93.33           H
ATOM   2098  O   LEU A 200       2.812   3.032   2.461  1.00 93.33           O
ATOM   2099  CG  LEU A 200      -1.560   3.232   3.982  1.00 93.33           C
ATOM   2100  HG  LEU A 200      -1.752   2.159   3.991  1.00 93.33           H
ATOM   2101  CD1 LEU A 200      -1.872   3.784   5.371  1.00 93.33           C
ATOM   2102 HD11 LEU A 200      -1.256   3.275   6.113  1.00 93.33           H
ATOM   2103 HD12 LEU A 200      -1.669   4.855   5.397  1.00 93.33           H
ATOM   2104 HD13 LEU A 200      -2.921   3.602   5.603  1.00 93.33           H
ATOM   2105  CD2 LEU A 200      -2.472   3.898   2.951  1.00 93.33           C
ATOM   2106 HD21 LEU A 200      -3.475   4.028   3.356  1.00 93.33           H
ATOM   2107 HD22 LEU A 200      -2.534   3.267   2.065  1.00 93.33           H
ATOM   2108 HD23 LEU A 200      -2.073   4.871   2.667  1.00 93.33           H
ATOM   2109  N   LEU A 201       1.793   4.572   1.166  1.00 92.73           N
ATOM   2110  H   LEU A 201       0.909   4.901   0.804  1.00 92.73           H
ATOM   2111  CA  LEU A 201       2.963   5.412   0.929  1.00 92.73           C
ATOM   2112  HA  LEU A 201       3.849   4.894   1.295  1.00 92.73           H
ATOM   2113  C   LEU A 201       2.822   6.716   1.712  1.00 92.73           C
ATOM   2114  CB  LEU A 201       3.180   5.679  -0.571  1.00 92.73           C
ATOM   2115  HB2 LEU A 201       4.031   6.354  -0.658  1.00 92.73           H
ATOM   2116  HB3 LEU A 201       2.313   6.197  -0.983  1.00 92.73           H
ATOM   2117  O   LEU A 201       1.825   7.430   1.572  1.00 92.73           O
ATOM   2118  CG  LEU A 201       3.471   4.397  -1.375  1.00 92.73           C
ATOM   2119  HG  LEU A 201       3.796   3.611  -0.695  1.00 92.73           H
ATOM   2120  CD1 LEU A 201       2.226   3.928  -2.124  1.00 92.73           C
ATOM   2121 HD11 LEU A 201       1.878   4.714  -2.794  1.00 92.73           H
ATOM   2122 HD12 LEU A 201       2.463   3.036  -2.705  1.00 92.73           H
ATOM   2123 HD13 LEU A 201       1.441   3.684  -1.409  1.00 92.73           H
ATOM   2124  CD2 LEU A 201       4.593   4.602  -2.391  1.00 92.73           C
ATOM   2125 HD21 LEU A 201       5.484   4.979  -1.888  1.00 92.73           H
ATOM   2126 HD22 LEU A 201       4.829   3.648  -2.863  1.00 92.73           H
ATOM   2127 HD23 LEU A 201       4.280   5.306  -3.162  1.00 92.73           H
ATOM   2128  N   PHE A 202       3.839   7.040   2.504  1.00 92.95           N
ATOM   2129  H   PHE A 202       4.599   6.380   2.589  1.00 92.95           H
ATOM   2130  CA  PHE A 202       3.916   8.268   3.288  1.00 92.95           C
ATOM   2131  HA  PHE A 202       2.952   8.772   3.228  1.00 92.95           H
ATOM   2132  C   PHE A 202       4.978   9.221   2.742  1.00 92.95           C
ATOM   2133  CB  PHE A 202       4.180   7.954   4.763  1.00 92.95           C
ATOM   2134  HB2 PHE A 202       4.384   8.894   5.275  1.00 92.95           H
ATOM   2135  HB3 PHE A 202       5.075   7.339   4.845  1.00 92.95           H
ATOM   2136  O   PHE A 202       6.064   8.789   2.351  1.00 92.95           O
ATOM   2137  CG  PHE A 202       3.041   7.258   5.479  1.00 92.95           C
ATOM   2138  CD1 PHE A 202       2.149   8.002   6.273  1.00 92.95           C
ATOM   2139  HD1 PHE A 202       2.252   9.075   6.337  1.00 92.95           H
ATOM   2140  CD2 PHE A 202       2.879   5.865   5.370  1.00 92.95           C
ATOM   2141  HD2 PHE A 202       3.543   5.292   4.740  1.00 92.95           H
ATOM   2142  CE1 PHE A 202       1.117   7.355   6.975  1.00 92.95           C
ATOM   2143  HE1 PHE A 202       0.433   7.932   7.580  1.00 92.95           H
ATOM   2144  CE2 PHE A 202       1.851   5.218   6.076  1.00 92.95           C
ATOM   2145  HE2 PHE A 202       1.738   4.147   6.001  1.00 92.95           H
ATOM   2146  CZ  PHE A 202       0.969   5.961   6.878  1.00 92.95           C
ATOM   2147  HZ  PHE A 202       0.173   5.461   7.411  1.00 92.95           H
ATOM   2148  N   ASP A 203       4.692  10.523   2.764  1.00 89.58           N
ATOM   2149  H   ASP A 203       3.799  10.805   3.145  1.00 89.58           H
ATOM   2150  CA  ASP A 203       5.721  11.551   2.594  1.00 89.58           C
ATOM   2151  HA  ASP A 203       6.415  11.210   1.825  1.00 89.58           H
ATOM   2152  C   ASP A 203       6.539  11.755   3.876  1.00 89.58           C
ATOM   2153  CB  ASP A 203       5.121  12.878   2.095  1.00 89.58           C
ATOM   2154  HB2 ASP A 203       4.563  12.680   1.180  1.00 89.58           H
ATOM   2155  HB3 ASP A 203       5.949  13.534   1.823  1.00 89.58           H
ATOM   2156  O   ASP A 203       6.183  11.287   4.949  1.00 89.58           O
ATOM   2157  CG  ASP A 203       4.233  13.650   3.087  1.00 89.58           C
ATOM   2158  OD1 ASP A 203       4.222  13.330   4.292  1.00 89.58           O
ATOM   2159  OD2 ASP A 203       3.606  14.645   2.666  1.00 89.58           O
ATOM   2160  N   HIS A 204       7.619  12.527   3.790  1.00 84.98           N
ATOM   2161  H   HIS A 204       7.868  12.895   2.883  1.00 84.98           H
ATOM   2162  CA  HIS A 204       8.466  12.885   4.933  1.00 84.98           C
ATOM   2163  HA  HIS A 204       8.824  11.963   5.391  1.00 84.98           H
ATOM   2164  C   HIS A 204       7.760  13.680   6.056  1.00 84.98           C
ATOM   2165  CB  HIS A 204       9.677  13.660   4.395  1.00 84.98           C
ATOM   2166  HB2 HIS A 204      10.383  13.815   5.211  1.00 84.98           H
ATOM   2167  HB3 HIS A 204      10.180  13.061   3.636  1.00 84.98           H
ATOM   2168  O   HIS A 204       8.353  13.877   7.116  1.00 84.98           O
ATOM   2169  CG  HIS A 204       9.317  15.004   3.804  1.00 84.98           C
ATOM   2170  CD2 HIS A 204       9.405  16.215   4.436  1.00 84.98           C
ATOM   2171  HD2 HIS A 204       9.746  16.376   5.448  1.00 84.98           H
ATOM   2172  ND1 HIS A 204       8.816  15.246   2.541  1.00 84.98           N
ATOM   2173  HD1 HIS A 204       8.677  14.580   1.794  1.00 84.98           H
ATOM   2174  CE1 HIS A 204       8.600  16.565   2.425  1.00 84.98           C
ATOM   2175  HE1 HIS A 204       8.213  17.048   1.540  1.00 84.98           H
ATOM   2176  NE2 HIS A 204       8.960  17.203   3.549  1.00 84.98           N
ATOM   2177  N   LEU A 205       6.522  14.146   5.850  1.00 88.83           N
ATOM   2178  H   LEU A 205       6.036  13.854   5.014  1.00 88.83           H
ATOM   2179  CA  LEU A 205       5.711  14.870   6.837  1.00 88.83           C
ATOM   2180  HA  LEU A 205       6.359  15.221   7.641  1.00 88.83           H
ATOM   2181  C   LEU A 205       4.664  13.969   7.516  1.00 88.83           C
ATOM   2182  CB  LEU A 205       5.057  16.093   6.170  1.00 88.83           C
ATOM   2183  HB2 LEU A 205       4.427  16.599   6.902  1.00 88.83           H
ATOM   2184  HB3 LEU A 205       4.414  15.732   5.366  1.00 88.83           H
ATOM   2185  O   LEU A 205       3.849  14.455   8.305  1.00 88.83           O
ATOM   2186  CG  LEU A 205       6.032  17.118   5.574  1.00 88.83           C
ATOM   2187  HG  LEU A 205       6.632  16.631   4.805  1.00 88.83           H
ATOM   2188  CD1 LEU A 205       5.242  18.248   4.914  1.00 88.83           C
ATOM   2189 HD11 LEU A 205       4.636  18.770   5.654  1.00 88.83           H
ATOM   2190 HD12 LEU A 205       4.596  17.831   4.141  1.00 88.83           H
ATOM   2191 HD13 LEU A 205       5.935  18.947   4.446  1.00 88.83           H
ATOM   2192  CD2 LEU A 205       6.955  17.730   6.632  1.00 88.83           C
ATOM   2193 HD21 LEU A 205       7.587  18.485   6.164  1.00 88.83           H
ATOM   2194 HD22 LEU A 205       6.367  18.184   7.430  1.00 88.83           H
ATOM   2195 HD23 LEU A 205       7.605  16.958   7.045  1.00 88.83           H
ATOM   2196  N   HIS A 206       4.712  12.661   7.257  1.00 89.71           N
ATOM   2197  H   HIS A 206       5.359  12.361   6.542  1.00 89.71           H
ATOM   2198  CA  HIS A 206       3.772  11.655   7.743  1.00 89.71           C
ATOM   2199  HA  HIS A 206       4.158  10.719   7.339  1.00 89.71           H
ATOM   2200  C   HIS A 206       2.345  11.758   7.176  1.00 89.71           C
ATOM   2201  CB  HIS A 206       3.772  11.543   9.281  1.00 89.71           C
ATOM   2202  HB2 HIS A 206       3.292  10.601   9.546  1.00 89.71           H
ATOM   2203  HB3 HIS A 206       3.147  12.342   9.680  1.00 89.71           H
ATOM   2204  O   HIS A 206       1.399  11.282   7.814  1.00 89.71           O
ATOM   2205  CG  HIS A 206       5.099  11.592   9.999  1.00 89.71           C
ATOM   2206  CD2 HIS A 206       6.230  10.881   9.718  1.00 89.71           C
ATOM   2207  HD2 HIS A 206       6.365  10.215   8.879  1.00 89.71           H
ATOM   2208  ND1 HIS A 206       5.373  12.337  11.120  1.00 89.71           N
ATOM   2209  HD1 HIS A 206       4.842  13.147  11.405  1.00 89.71           H
ATOM   2210  CE1 HIS A 206       6.631  12.060  11.508  1.00 89.71           C
ATOM   2211  HE1 HIS A 206       7.162  12.556  12.307  1.00 89.71           H
ATOM   2212  NE2 HIS A 206       7.181  11.149  10.703  1.00 89.71           N
ATOM   2213  N   ASN A 207       2.173  12.344   5.991  1.00 92.56           N
ATOM   2214  H   ASN A 207       2.980  12.690   5.491  1.00 92.56           H
ATOM   2215  CA  ASN A 207       0.906  12.285   5.265  1.00 92.56           C
ATOM   2216  HA  ASN A 207       0.087  12.213   5.981  1.00 92.56           H
ATOM   2217  C   ASN A 207       0.875  11.051   4.364  1.00 92.56           C
ATOM   2218  CB  ASN A 207       0.682  13.551   4.431  1.00 92.56           C
ATOM   2219  HB2 ASN A 207       1.373  13.549   3.588  1.00 92.56           H
ATOM   2220  HB3 ASN A 207      -0.332  13.541   4.031  1.00 92.56           H
ATOM   2221  O   ASN A 207       1.868  10.730   3.712  1.00 92.56           O
ATOM   2222  CG  ASN A 207       0.862  14.824   5.225  1.00 92.56           C
ATOM   2223  ND2 ASN A 207       1.818  15.632   4.834  1.00 92.56           N
ATOM   2224 HD21 ASN A 207       2.445  15.316   4.109  1.00 92.56           H
ATOM   2225 HD22 ASN A 207       2.012  16.446   5.400  1.00 92.56           H
ATOM   2226  OD1 ASN A 207       0.154  15.099   6.188  1.00 92.56           O
ATOM   2227  N   VAL A 208      -0.283  10.403   4.276  1.00 93.07           N
ATOM   2228  H   VAL A 208      -1.063  10.753   4.814  1.00 93.07           H
ATOM   2229  CA  VAL A 208      -0.562   9.385   3.263  1.00 93.07           C
ATOM   2230  HA  VAL A 208       0.262   8.672   3.233  1.00 93.07           H
ATOM   2231  C   VAL A 208      -0.673  10.075   1.911  1.00 93.07           C
ATOM   2232  CB  VAL A 208      -1.856   8.620   3.575  1.00 93.07           C
ATOM   2233  HB  VAL A 208      -2.687   9.320   3.653  1.00 93.07           H
ATOM   2234  O   VAL A 208      -1.564  10.897   1.702  1.00 93.07           O
ATOM   2235  CG1 VAL A 208      -2.164   7.603   2.471  1.00 93.07           C
ATOM   2236 HG11 VAL A 208      -3.019   6.991   2.761  1.00 93.07           H
ATOM   2237 HG12 VAL A 208      -1.297   6.966   2.298  1.00 93.07           H
ATOM   2238 HG13 VAL A 208      -2.422   8.113   1.543  1.00 93.07           H
ATOM   2239  CG2 VAL A 208      -1.734   7.870   4.903  1.00 93.07           C
ATOM   2240 HG21 VAL A 208      -0.901   7.169   4.856  1.00 93.07           H
ATOM   2241 HG22 VAL A 208      -2.659   7.321   5.081  1.00 93.07           H
ATOM   2242 HG23 VAL A 208      -1.576   8.571   5.723  1.00 93.07           H
ATOM   2243  N   VAL A 209       0.229   9.740   0.998  1.00 90.78           N
ATOM   2244  H   VAL A 209       0.933   9.063   1.256  1.00 90.78           H
ATOM   2245  CA  VAL A 209       0.279  10.315  -0.354  1.00 90.78           C
ATOM   2246  HA  VAL A 209      -0.403  11.164  -0.404  1.00 90.78           H
ATOM   2247  C   VAL A 209      -0.211   9.364  -1.437  1.00 90.78           C
ATOM   2248  CB  VAL A 209       1.679  10.845  -0.669  1.00 90.78           C
ATOM   2249  HB  VAL A 209       1.682  11.149  -1.716  1.00 90.78           H
ATOM   2250  O   VAL A 209      -0.513   9.787  -2.553  1.00 90.78           O
ATOM   2251  CG1 VAL A 209       1.964  12.080   0.192  1.00 90.78           C
ATOM   2252 HG11 VAL A 209       2.053  11.803   1.242  1.00 90.78           H
ATOM   2253 HG12 VAL A 209       2.891  12.550  -0.138  1.00 90.78           H
ATOM   2254 HG13 VAL A 209       1.157  12.804   0.085  1.00 90.78           H
ATOM   2255  CG2 VAL A 209       2.796   9.812  -0.484  1.00 90.78           C
ATOM   2256 HG21 VAL A 209       2.560   8.900  -1.033  1.00 90.78           H
ATOM   2257 HG22 VAL A 209       3.738  10.210  -0.863  1.00 90.78           H
ATOM   2258 HG23 VAL A 209       2.922   9.575   0.572  1.00 90.78           H
ATOM   2259  N   GLY A 210      -0.346   8.088  -1.092  1.00 91.15           N
ATOM   2260  H   GLY A 210      -0.055   7.794  -0.170  1.00 91.15           H
ATOM   2261  CA  GLY A 210      -0.990   7.100  -1.933  1.00 91.15           C
ATOM   2262  HA2 GLY A 210      -0.445   7.001  -2.872  1.00 91.15           H
ATOM   2263  HA3 GLY A 210      -2.003   7.436  -2.154  1.00 91.15           H
ATOM   2264  C   GLY A 210      -1.071   5.733  -1.275  1.00 91.15           C
ATOM   2265  O   GLY A 210      -0.559   5.526  -0.172  1.00 91.15           O
ATOM   2266  N   ALA A 211      -1.696   4.799  -1.980  1.00 90.91           N
ATOM   2267  H   ALA A 211      -2.085   5.060  -2.874  1.00 90.91           H
ATOM   2268  CA  ALA A 211      -1.662   3.382  -1.645  1.00 90.91           C
ATOM   2269  HA  ALA A 211      -0.956   3.221  -0.831  1.00 90.91           H
ATOM   2270  C   ALA A 211      -1.178   2.589  -2.855  1.00 90.91           C
ATOM   2271  CB  ALA A 211      -3.033   2.910  -1.164  1.00 90.91           C
ATOM   2272  HB1 ALA A 211      -2.950   1.883  -0.807  1.00 90.91           H
ATOM   2273  HB2 ALA A 211      -3.377   3.538  -0.342  1.00 90.91           H
ATOM   2274  HB3 ALA A 211      -3.744   2.939  -1.989  1.00 90.91           H
ATOM   2275  O   ALA A 211      -1.645   2.813  -3.977  1.00 90.91           O
ATOM   2276  N   HIS A 212      -0.232   1.683  -2.618  1.00 88.12           N
ATOM   2277  H   HIS A 212       0.033   1.502  -1.660  1.00 88.12           H
ATOM   2278  CA  HIS A 212       0.303   0.816  -3.656  1.00 88.12           C
ATOM   2279  HA  HIS A 212       0.721   1.431  -4.453  1.00 88.12           H
ATOM   2280  C   HIS A 212      -0.818  -0.036  -4.239  1.00 88.12           C
ATOM   2281  CB  HIS A 212       1.415  -0.066  -3.094  1.00 88.12           C
ATOM   2282  HB2 HIS A 212       1.040  -0.617  -2.231  1.00 88.12           H
ATOM   2283  HB3 HIS A 212       2.246   0.570  -2.788  1.00 88.12           H
ATOM   2284  O   HIS A 212      -1.663  -0.544  -3.501  1.00 88.12           O
ATOM   2285  CG  HIS A 212       1.923  -1.047  -4.114  1.00 88.12           C
ATOM   2286  CD2 HIS A 212       1.807  -2.409  -4.071  1.00 88.12           C
ATOM   2287  HD2 HIS A 212       1.368  -2.987  -3.271  1.00 88.12           H
ATOM   2288  ND1 HIS A 212       2.529  -0.727  -5.305  1.00 88.12           N
ATOM   2289  HD1 HIS A 212       2.802   0.196  -5.613  1.00 88.12           H
ATOM   2290  CE1 HIS A 212       2.777  -1.870  -5.962  1.00 88.12           C
ATOM   2291  HE1 HIS A 212       3.297  -1.943  -6.905  1.00 88.12           H
ATOM   2292  NE2 HIS A 212       2.360  -2.923  -5.245  1.00 88.12           N
ATOM   2293  N   ILE A 213      -0.824  -0.179  -5.559  1.00 81.85           N
ATOM   2294  H   ILE A 213      -0.089   0.248  -6.103  1.00 81.85           H
ATOM   2295  CA  ILE A 213      -1.949  -0.782  -6.259  1.00 81.85           C
ATOM   2296  HA  ILE A 213      -2.586  -1.265  -5.518  1.00 81.85           H
ATOM   2297  C   ILE A 213      -1.558  -1.914  -7.186  1.00 81.85           C
ATOM   2298  CB  ILE A 213      -2.732   0.345  -6.962  1.00 81.85           C
ATOM   2299  HB  ILE A 213      -2.609   1.269  -6.396  1.00 81.85           H
ATOM   2300  O   ILE A 213      -2.301  -2.881  -7.311  1.00 81.85           O
ATOM   2301  CG1 ILE A 213      -4.204  -0.010  -6.951  1.00 81.85           C
ATOM   2302 HG12 ILE A 213      -4.287  -0.996  -7.408  1.00 81.85           H
ATOM   2303 HG13 ILE A 213      -4.748   0.725  -7.544  1.00 81.85           H
ATOM   2304  CG2 ILE A 213      -2.329   0.652  -8.411  1.00 81.85           C
ATOM   2305 HG21 ILE A 213      -2.875   1.525  -8.768  1.00 81.85           H
ATOM   2306 HG22 ILE A 213      -1.262   0.867  -8.471  1.00 81.85           H
ATOM   2307 HG23 ILE A 213      -2.569  -0.189  -9.061  1.00 81.85           H
ATOM   2308  CD1 ILE A 213      -4.772  -0.004  -5.524  1.00 81.85           C
ATOM   2309 HD11 ILE A 213      -4.602  -0.960  -5.029  1.00 81.85           H
ATOM   2310 HD12 ILE A 213      -5.841   0.209  -5.529  1.00 81.85           H
ATOM   2311 HD13 ILE A 213      -4.287   0.792  -4.960  1.00 81.85           H
ATOM   2312  N   VAL A 214      -0.402  -1.792  -7.828  1.00 77.79           N
ATOM   2313  H   VAL A 214       0.171  -0.975  -7.669  1.00 77.79           H
ATOM   2314  CA  VAL A 214       0.066  -2.781  -8.786  1.00 77.79           C
ATOM   2315  HA  VAL A 214      -0.185  -3.769  -8.400  1.00 77.79           H
ATOM   2316  C   VAL A 214       1.578  -2.694  -8.922  1.00 77.79           C
ATOM   2317  CB  VAL A 214      -0.659  -2.601 -10.138  1.00 77.79           C
ATOM   2318  HB  VAL A 214      -1.732  -2.568  -9.945  1.00 77.79           H
ATOM   2319  O   VAL A 214       2.145  -1.600  -9.002  1.00 77.79           O
ATOM   2320  CG1 VAL A 214      -0.295  -1.309 -10.884  1.00 77.79           C
ATOM   2321 HG11 VAL A 214      -0.949  -1.196 -11.748  1.00 77.79           H
ATOM   2322 HG12 VAL A 214       0.739  -1.344 -11.227  1.00 77.79           H
ATOM   2323 HG13 VAL A 214      -0.422  -0.445 -10.231  1.00 77.79           H
ATOM   2324  CG2 VAL A 214      -0.417  -3.801 -11.054  1.00 77.79           C
ATOM   2325 HG21 VAL A 214       0.639  -3.886 -11.313  1.00 77.79           H
ATOM   2326 HG22 VAL A 214      -0.998  -3.685 -11.969  1.00 77.79           H
ATOM   2327 HG23 VAL A 214      -0.739  -4.715 -10.556  1.00 77.79           H
ATOM   2328  N   GLY A 215       2.225  -3.854  -8.960  1.00 69.11           N
ATOM   2329  H   GLY A 215       1.687  -4.701  -8.850  1.00 69.11           H
ATOM   2330  CA  GLY A 215       3.575  -4.009  -9.484  1.00 69.11           C
ATOM   2331  HA2 GLY A 215       4.066  -3.039  -9.558  1.00 69.11           H
ATOM   2332  HA3 GLY A 215       4.163  -4.656  -8.832  1.00 69.11           H
ATOM   2333  C   GLY A 215       3.509  -4.625 -10.872  1.00 69.11           C
ATOM   2334  O   GLY A 215       2.823  -5.625 -11.078  1.00 69.11           O
ATOM   2335  N   ILE A 216       4.188  -4.013 -11.839  1.00 60.43           N
ATOM   2336  H   ILE A 216       4.694  -3.168 -11.618  1.00 60.43           H
ATOM   2337  CA  ILE A 216       4.132  -4.423 -13.241  1.00 60.43           C
ATOM   2338  HA  ILE A 216       3.457  -5.274 -13.338  1.00 60.43           H
ATOM   2339  C   ILE A 216       5.514  -4.876 -13.673  1.00 60.43           C
ATOM   2340  CB  ILE A 216       3.567  -3.308 -14.143  1.00 60.43           C
ATOM   2341  HB  ILE A 216       4.245  -2.455 -14.114  1.00 60.43           H
ATOM   2342  O   ILE A 216       6.491  -4.126 -13.607  1.00 60.43           O
ATOM   2343  CG1 ILE A 216       2.192  -2.868 -13.596  1.00 60.43           C
ATOM   2344 HG12 ILE A 216       2.296  -2.535 -12.563  1.00 60.43           H
ATOM   2345 HG13 ILE A 216       1.500  -3.710 -13.620  1.00 60.43           H
ATOM   2346  CG2 ILE A 216       3.460  -3.801 -15.601  1.00 60.43           C
ATOM   2347 HG21 ILE A 216       2.760  -4.635 -15.669  1.00 60.43           H
ATOM   2348 HG22 ILE A 216       3.111  -2.993 -16.245  1.00 60.43           H
ATOM   2349 HG23 ILE A 216       4.435  -4.108 -15.979  1.00 60.43           H
ATOM   2350  CD1 ILE A 216       1.579  -1.704 -14.353  1.00 60.43           C
ATOM   2351 HD11 ILE A 216       1.279  -2.052 -15.342  1.00 60.43           H
ATOM   2352 HD12 ILE A 216       0.692  -1.357 -13.822  1.00 60.43           H
ATOM   2353 HD13 ILE A 216       2.297  -0.889 -14.433  1.00 60.43           H
ATOM   2354  N   ALA A 217       5.575  -6.108 -14.171  1.00 54.00           N
ATOM   2355  H   ALA A 217       4.731  -6.661 -14.165  1.00 54.00           H
ATOM   2356  CA  ALA A 217       6.762  -6.696 -14.773  1.00 54.00           C
ATOM   2357  HA  ALA A 217       7.629  -6.406 -14.178  1.00 54.00           H
ATOM   2358  C   ALA A 217       6.994  -6.151 -16.199  1.00 54.00           C
ATOM   2359  CB  ALA A 217       6.632  -8.223 -14.694  1.00 54.00           C
ATOM   2360  HB1 ALA A 217       5.772  -8.556 -15.274  1.00 54.00           H
ATOM   2361  HB2 ALA A 217       6.509  -8.532 -13.655  1.00 54.00           H
ATOM   2362  HB3 ALA A 217       7.532  -8.688 -15.097  1.00 54.00           H
ATOM   2363  O   ALA A 217       6.978  -6.896 -17.177  1.00 54.00           O
ATOM   2364  N   SER A 218       7.175  -4.836 -16.326  1.00 49.45           N
ATOM   2365  H   SER A 218       7.109  -4.268 -15.493  1.00 49.45           H
ATOM   2366  CA  SER A 218       7.658  -4.178 -17.545  1.00 49.45           C
ATOM   2367  HA  SER A 218       7.365  -4.775 -18.409  1.00 49.45           H
ATOM   2368  C   SER A 218       9.190  -4.093 -17.555  1.00 49.45           C
ATOM   2369  CB  SER A 218       6.983  -2.808 -17.697  1.00 49.45           C
ATOM   2370  HB2 SER A 218       5.918  -2.964 -17.866  1.00 49.45           H
ATOM   2371  HB3 SER A 218       7.390  -2.277 -18.558  1.00 49.45           H
ATOM   2372  O   SER A 218       9.855  -4.506 -16.605  1.00 49.45           O
ATOM   2373  OG  SER A 218       7.136  -2.021 -16.535  1.00 49.45           O
ATOM   2374  HG  SER A 218       8.035  -1.686 -16.485  1.00 49.45           H
ATOM   2375  N   ILE A 219       9.776  -3.559 -18.632  1.00 48.27           N
ATOM   2376  H   ILE A 219       9.192  -3.238 -19.391  1.00 48.27           H
ATOM   2377  CA  ILE A 219      11.212  -3.255 -18.709  1.00 48.27           C
ATOM   2378  HA  ILE A 219      11.683  -3.534 -17.767  1.00 48.27           H
ATOM   2379  C   ILE A 219      11.372  -1.737 -18.930  1.00 48.27           C
ATOM   2380  CB  ILE A 219      11.921  -4.110 -19.787  1.00 48.27           C
ATOM   2381  HB  ILE A 219      11.482  -3.887 -20.759  1.00 48.27           H
ATOM   2382  O   ILE A 219      11.117  -1.272 -20.041  1.00 48.27           O
ATOM   2383  CG1 ILE A 219      11.733  -5.619 -19.491  1.00 48.27           C
ATOM   2384 HG12 ILE A 219      10.668  -5.848 -19.454  1.00 48.27           H
ATOM   2385 HG13 ILE A 219      12.156  -5.853 -18.514  1.00 48.27           H
ATOM   2386  CG2 ILE A 219      13.421  -3.752 -19.828  1.00 48.27           C
ATOM   2387 HG21 ILE A 219      13.893  -3.997 -18.876  1.00 48.27           H
ATOM   2388 HG22 ILE A 219      13.556  -2.692 -20.039  1.00 48.27           H
ATOM   2389 HG23 ILE A 219      13.917  -4.301 -20.629  1.00 48.27           H
ATOM   2390  CD1 ILE A 219      12.350  -6.558 -20.535  1.00 48.27           C
ATOM   2391 HD11 ILE A 219      12.044  -7.582 -20.322  1.00 48.27           H
ATOM   2392 HD12 ILE A 219      12.002  -6.284 -21.531  1.00 48.27           H
ATOM   2393 HD13 ILE A 219      13.439  -6.509 -20.498  1.00 48.27           H
ATOM   2394  N   PRO A 220      11.782  -0.957 -17.907  1.00 48.71           N
ATOM   2395  CA  PRO A 220      12.017  -1.385 -16.524  1.00 48.71           C
ATOM   2396  HA  PRO A 220      12.680  -2.250 -16.504  1.00 48.71           H
ATOM   2397  C   PRO A 220      10.699  -1.704 -15.794  1.00 48.71           C
ATOM   2398  CB  PRO A 220      12.746  -0.214 -15.864  1.00 48.71           C
ATOM   2399  HB2 PRO A 220      12.578  -0.171 -14.787  1.00 48.71           H
ATOM   2400  HB3 PRO A 220      13.812  -0.275 -16.081  1.00 48.71           H
ATOM   2401  O   PRO A 220       9.646  -1.227 -16.228  1.00 48.71           O
ATOM   2402  CG  PRO A 220      12.146   0.995 -16.577  1.00 48.71           C
ATOM   2403  HG2 PRO A 220      11.185   1.235 -16.123  1.00 48.71           H
ATOM   2404  HG3 PRO A 220      12.812   1.857 -16.546  1.00 48.71           H
ATOM   2405  CD  PRO A 220      11.931   0.490 -18.006  1.00 48.71           C
ATOM   2406  HD2 PRO A 220      11.040   0.946 -18.437  1.00 48.71           H
ATOM   2407  HD3 PRO A 220      12.803   0.721 -18.618  1.00 48.71           H
ATOM   2408  N   PRO A 221      10.726  -2.487 -14.701  1.00 52.45           N
ATOM   2409  CA  PRO A 221       9.528  -2.740 -13.916  1.00 52.45           C
ATOM   2410  HA  PRO A 221       8.762  -3.156 -14.570  1.00 52.45           H
ATOM   2411  C   PRO A 221       9.009  -1.455 -13.279  1.00 52.45           C
ATOM   2412  CB  PRO A 221       9.905  -3.785 -12.874  1.00 52.45           C
ATOM   2413  HB2 PRO A 221      10.073  -3.316 -11.904  1.00 52.45           H
ATOM   2414  HB3 PRO A 221       9.120  -4.539 -12.833  1.00 52.45           H
ATOM   2415  O   PRO A 221       9.793  -0.586 -12.888  1.00 52.45           O
ATOM   2416  CG  PRO A 221      11.208  -4.396 -13.379  1.00 52.45           C
ATOM   2417  HG2 PRO A 221      10.983  -5.235 -14.038  1.00 52.45           H
ATOM   2418  HG3 PRO A 221      11.851  -4.714 -12.558  1.00 52.45           H
ATOM   2419  CD  PRO A 221      11.840  -3.270 -14.191  1.00 52.45           C
ATOM   2420  HD2 PRO A 221      12.453  -2.645 -13.541  1.00 52.45           H
ATOM   2421  HD3 PRO A 221      12.442  -3.698 -14.992  1.00 52.45           H
ATOM   2422  N   VAL A 222       7.689  -1.334 -13.175  1.00 61.98           N
ATOM   2423  H   VAL A 222       7.109  -2.110 -13.459  1.00 61.98           H
ATOM   2424  CA  VAL A 222       7.031  -0.115 -12.700  1.00 61.98           C
ATOM   2425  HA  VAL A 222       7.777   0.561 -12.281  1.00 61.98           H
ATOM   2426  C   VAL A 222       6.057  -0.464 -11.589  1.00 61.98           C
ATOM   2427  CB  VAL A 222       6.333   0.626 -13.859  1.00 61.98           C
ATOM   2428  HB  VAL A 222       5.599  -0.029 -14.328  1.00 61.98           H
ATOM   2429  O   VAL A 222       5.230  -1.358 -11.744  1.00 61.98           O
ATOM   2430  CG1 VAL A 222       5.623   1.889 -13.366  1.00 61.98           C
ATOM   2431 HG11 VAL A 222       4.803   1.617 -12.702  1.00 61.98           H
ATOM   2432 HG12 VAL A 222       5.200   2.422 -14.217  1.00 61.98           H
ATOM   2433 HG13 VAL A 222       6.324   2.538 -12.842  1.00 61.98           H
ATOM   2434  CG2 VAL A 222       7.345   1.082 -14.916  1.00 61.98           C
ATOM   2435 HG21 VAL A 222       6.852   1.683 -15.680  1.00 61.98           H
ATOM   2436 HG22 VAL A 222       8.147   1.650 -14.445  1.00 61.98           H
ATOM   2437 HG23 VAL A 222       7.779   0.211 -15.407  1.00 61.98           H
ATOM   2438  N   ASN A 223       6.126   0.275 -10.482  1.00 74.28           N
ATOM   2439  H   ASN A 223       6.829   0.996 -10.406  1.00 74.28           H
ATOM   2440  CA  ASN A 223       5.111   0.209  -9.442  1.00 74.28           C
ATOM   2441  HA  ASN A 223       4.498  -0.679  -9.592  1.00 74.28           H
ATOM   2442  C   ASN A 223       4.174   1.412  -9.541  1.00 74.28           C
ATOM   2443  CB  ASN A 223       5.762   0.067  -8.065  1.00 74.28           C
ATOM   2444  HB2 ASN A 223       4.955   0.089  -7.332  1.00 74.28           H
ATOM   2445  HB3 ASN A 223       6.458   0.884  -7.873  1.00 74.28           H
ATOM   2446  O   ASN A 223       4.620   2.557  -9.666  1.00 74.28           O
ATOM   2447  CG  ASN A 223       6.441  -1.270  -7.885  1.00 74.28           C
ATOM   2448  ND2 ASN A 223       7.616  -1.349  -7.321  1.00 74.28           N
ATOM   2449 HD21 ASN A 223       7.920  -2.297  -7.146  1.00 74.28           H
ATOM   2450 HD22 ASN A 223       8.022  -0.591  -6.791  1.00 74.28           H
ATOM   2451  OD1 ASN A 223       5.883  -2.300  -8.197  1.00 74.28           O
ATOM   2452  N   GLY A 224       2.875   1.130  -9.485  1.00 77.31           N
ATOM   2453  H   GLY A 224       2.608   0.164  -9.364  1.00 77.31           H
ATOM   2454  CA  GLY A 224       1.805   2.113  -9.463  1.00 77.31           C
ATOM   2455  HA2 GLY A 224       1.038   1.829 -10.183  1.00 77.31           H
ATOM   2456  HA3 GLY A 224       2.188   3.095  -9.744  1.00 77.31           H
ATOM   2457  C   GLY A 224       1.159   2.198  -8.086  1.00 77.31           C
ATOM   2458  O   GLY A 224       0.968   1.196  -7.393  1.00 77.31           O
ATOM   2459  N   ALA A 225       0.787   3.411  -7.709  1.00 83.95           N
ATOM   2460  H   ALA A 225       1.058   4.198  -8.281  1.00 83.95           H
ATOM   2461  CA  ALA A 225      -0.021   3.714  -6.547  1.00 83.95           C
ATOM   2462  HA  ALA A 225      -0.475   2.797  -6.169  1.00 83.95           H
ATOM   2463  C   ALA A 225      -1.147   4.667  -6.947  1.00 83.95           C
ATOM   2464  CB  ALA A 225       0.879   4.308  -5.460  1.00 83.95           C
ATOM   2465  HB1 ALA A 225       0.272   4.624  -4.612  1.00 83.95           H
ATOM   2466  HB2 ALA A 225       1.599   3.558  -5.132  1.00 83.95           H
ATOM   2467  HB3 ALA A 225       1.415   5.168  -5.861  1.00 83.95           H
ATOM   2468  O   ALA A 225      -0.962   5.552  -7.784  1.00 83.95           O
ATOM   2469  N   LEU A 226      -2.305   4.508  -6.315  1.00 85.28           N
ATOM   2470  H   LEU A 226      -2.361   3.806  -5.591  1.00 85.28           H
ATOM   2471  CA  LEU A 226      -3.357   5.517  -6.391  1.00 85.28           C
ATOM   2472  HA  LEU A 226      -3.465   5.866  -7.417  1.00 85.28           H
ATOM   2473  C   LEU A 226      -2.956   6.691  -5.512  1.00 85.28           C
ATOM   2474  CB  LEU A 226      -4.684   4.949  -5.908  1.00 85.28           C
ATOM   2475  HB2 LEU A 226      -5.445   5.726  -5.982  1.00 85.28           H
ATOM   2476  HB3 LEU A 226      -4.560   4.688  -4.857  1.00 85.28           H
ATOM   2477  O   LEU A 226      -2.492   6.488  -4.386  1.00 85.28           O
ATOM   2478  CG  LEU A 226      -5.159   3.711  -6.672  1.00 85.28           C
ATOM   2479  HG  LEU A 226      -4.399   2.932  -6.612  1.00 85.28           H
ATOM   2480  CD1 LEU A 226      -6.395   3.228  -5.942  1.00 85.28           C
ATOM   2481 HD11 LEU A 226      -7.223   3.919  -6.101  1.00 85.28           H
ATOM   2482 HD12 LEU A 226      -6.175   3.193  -4.875  1.00 85.28           H
ATOM   2483 HD13 LEU A 226      -6.650   2.225  -6.284  1.00 85.28           H
ATOM   2484  CD2 LEU A 226      -5.497   3.973  -8.138  1.00 85.28           C
ATOM   2485 HD21 LEU A 226      -6.304   4.702  -8.210  1.00 85.28           H
ATOM   2486 HD22 LEU A 226      -5.823   3.045  -8.607  1.00 85.28           H
ATOM   2487 HD23 LEU A 226      -4.618   4.338  -8.670  1.00 85.28           H
ATOM   2488  N   THR A 227      -3.143   7.904  -6.010  1.00 85.94           N
ATOM   2489  H   THR A 227      -3.665   8.011  -6.868  1.00 85.94           H
ATOM   2490  CA  THR A 227      -2.799   9.123  -5.282  1.00 85.94           C
ATOM   2491  HA  THR A 227      -2.106   8.873  -4.478  1.00 85.94           H
ATOM   2492  C   THR A 227      -4.036   9.709  -4.623  1.00 85.94           C
ATOM   2493  CB  THR A 227      -2.080  10.145  -6.171  1.00 85.94           C
ATOM   2494  HB  THR A 227      -1.846  11.029  -5.578  1.00 85.94           H
ATOM   2495  O   THR A 227      -5.176   9.444  -5.012  1.00 85.94           O
ATOM   2496  CG2 THR A 227      -0.777   9.580  -6.728  1.00 85.94           C
ATOM   2497 HG21 THR A 227      -0.983   8.758  -7.414  1.00 85.94           H
ATOM   2498 HG22 THR A 227      -0.171   9.213  -5.900  1.00 85.94           H
ATOM   2499 HG23 THR A 227      -0.228  10.362  -7.252  1.00 85.94           H
ATOM   2500  OG1 THR A 227      -2.865  10.527  -7.270  1.00 85.94           O
ATOM   2501  HG1 THR A 227      -2.276  10.645  -8.019  1.00 85.94           H
ATOM   2502  N   TRP A 228      -3.825  10.495  -3.570  1.00 84.54           N
ATOM   2503  H   TRP A 228      -2.882  10.661  -3.250  1.00 84.54           H
ATOM   2504  CA  TRP A 228      -4.935  11.172  -2.915  1.00 84.54           C
ATOM   2505  HA  TRP A 228      -5.720  10.444  -2.714  1.00 84.54           H
ATOM   2506  C   TRP A 228      -5.533  12.259  -3.813  1.00 84.54           C
ATOM   2507  CB  TRP A 228      -4.486  11.757  -1.581  1.00 84.54           C
ATOM   2508  HB2 TRP A 228      -4.132  10.951  -0.938  1.00 84.54           H
ATOM   2509  HB3 TRP A 228      -3.657  12.444  -1.751  1.00 84.54           H
ATOM   2510  O   TRP A 228      -4.864  13.240  -4.161  1.00 84.54           O
ATOM   2511  CG  TRP A 228      -5.586  12.479  -0.876  1.00 84.54           C
ATOM   2512  CD1 TRP A 228      -5.627  13.807  -0.627  1.00 84.54           C
ATOM   2513  HD1 TRP A 228      -4.862  14.510  -0.922  1.00 84.54           H
ATOM   2514  CD2 TRP A 228      -6.812  11.922  -0.314  1.00 84.54           C
ATOM   2515  CE2 TRP A 228      -7.528  12.981   0.320  1.00 84.54           C
ATOM   2516  CE3 TRP A 228      -7.359  10.624  -0.224  1.00 84.54           C
ATOM   2517  HE3 TRP A 228      -6.850   9.795  -0.695  1.00 84.54           H
ATOM   2518  NE1 TRP A 228      -6.779  14.109   0.072  1.00 84.54           N
ATOM   2519  HE1 TRP A 228      -7.024  15.034   0.394  1.00 84.54           H
ATOM   2520  CH2 TRP A 228      -9.191  11.452   1.162  1.00 84.54           C
ATOM   2521  HH2 TRP A 228     -10.088  11.261   1.731  1.00 84.54           H
ATOM   2522  CZ2 TRP A 228      -8.701  12.762   1.050  1.00 84.54           C
ATOM   2523  HZ2 TRP A 228      -9.217  13.581   1.530  1.00 84.54           H
ATOM   2524  CZ3 TRP A 228      -8.536  10.392   0.510  1.00 84.54           C
ATOM   2525  HZ3 TRP A 228      -8.938   9.393   0.590  1.00 84.54           H
ATOM   2526  N   ASN A 229      -6.819  12.115  -4.126  1.00 81.36           N
ATOM   2527  H   ASN A 229      -7.306  11.282  -3.829  1.00 81.36           H
ATOM   2528  CA  ASN A 229      -7.618  13.156  -4.744  1.00 81.36           C
ATOM   2529  HA  ASN A 229      -6.956  13.860  -5.249  1.00 81.36           H
ATOM   2530  C   ASN A 229      -8.385  13.920  -3.657  1.00 81.36           C
ATOM   2531  CB  ASN A 229      -8.518  12.535  -5.823  1.00 81.36           C
ATOM   2532  HB2 ASN A 229      -9.260  11.880  -5.366  1.00 81.36           H
ATOM   2533  HB3 ASN A 229      -7.901  11.939  -6.496  1.00 81.36           H
ATOM   2534  O   ASN A 229      -9.370  13.429  -3.112  1.00 81.36           O
ATOM   2535  CG  ASN A 229      -9.229  13.608  -6.625  1.00 81.36           C
ATOM   2536  ND2 ASN A 229      -9.549  13.350  -7.869  1.00 81.36           N
ATOM   2537 HD21 ASN A 229      -9.325  12.458  -8.285  1.00 81.36           H
ATOM   2538 HD22 ASN A 229      -9.981  14.108  -8.380  1.00 81.36           H
ATOM   2539  OD1 ASN A 229      -9.476  14.707  -6.158  1.00 81.36           O
ATOM   2540  N   ALA A 230      -7.939  15.144  -3.368  1.00 75.82           N
ATOM   2541  H   ALA A 230      -7.120  15.480  -3.854  1.00 75.82           H
ATOM   2542  CA  ALA A 230      -8.550  16.001  -2.355  1.00 75.82           C
ATOM   2543  HA  ALA A 230      -8.640  15.432  -1.429  1.00 75.82           H
ATOM   2544  C   ALA A 230      -9.972  16.472  -2.711  1.00 75.82           C
ATOM   2545  CB  ALA A 230      -7.617  17.194  -2.113  1.00 75.82           C
ATOM   2546  HB1 ALA A 230      -7.538  17.793  -3.020  1.00 75.82           H
ATOM   2547  HB2 ALA A 230      -8.029  17.814  -1.316  1.00 75.82           H
ATOM   2548  HB3 ALA A 230      -6.630  16.840  -1.813  1.00 75.82           H
ATOM   2549  O   ALA A 230     -10.724  16.807  -1.807  1.00 75.82           O
ATOM   2550  N   GLU A 231     -10.346  16.498  -3.995  1.00 75.23           N
ATOM   2551  H   GLU A 231      -9.722  16.141  -4.704  1.00 75.23           H
ATOM   2552  CA  GLU A 231     -11.685  16.924  -4.432  1.00 75.23           C
ATOM   2553  HA  GLU A 231     -12.010  17.785  -3.848  1.00 75.23           H
ATOM   2554  C   GLU A 231     -12.724  15.819  -4.224  1.00 75.23           C
ATOM   2555  CB  GLU A 231     -11.667  17.314  -5.919  1.00 75.23           C
ATOM   2556  HB2 GLU A 231     -11.353  16.451  -6.506  1.00 75.23           H
ATOM   2557  HB3 GLU A 231     -12.682  17.576  -6.219  1.00 75.23           H
ATOM   2558  O   GLU A 231     -13.842  16.095  -3.801  1.00 75.23           O
ATOM   2559  CG  GLU A 231     -10.747  18.504  -6.227  1.00 75.23           C
ATOM   2560  HG2 GLU A 231     -11.127  19.384  -5.707  1.00 75.23           H
ATOM   2561  HG3 GLU A 231      -9.749  18.294  -5.842  1.00 75.23           H
ATOM   2562  CD  GLU A 231     -10.627  18.807  -7.730  1.00 75.23           C
ATOM   2563  OE1 GLU A 231      -9.834  19.723  -8.052  1.00 75.23           O
ATOM   2564  OE2 GLU A 231     -11.266  18.107  -8.547  1.00 75.23           O
ATOM   2565  N   LYS A 232     -12.345  14.565  -4.504  1.00 74.59           N
ATOM   2566  H   LYS A 232     -11.408  14.431  -4.856  1.00 74.59           H
ATOM   2567  CA  LYS A 232     -13.196  13.389  -4.262  1.00 74.59           C
ATOM   2568  HA  LYS A 232     -14.241  13.685  -4.353  1.00 74.59           H
ATOM   2569  C   LYS A 232     -13.065  12.844  -2.832  1.00 74.59           C
ATOM   2570  CB  LYS A 232     -12.913  12.293  -5.311  1.00 74.59           C
ATOM   2571  HB2 LYS A 232     -13.482  11.405  -5.034  1.00 74.59           H
ATOM   2572  HB3 LYS A 232     -11.856  12.032  -5.274  1.00 74.59           H
ATOM   2573  O   LYS A 232     -13.846  11.984  -2.454  1.00 74.59           O
ATOM   2574  CG  LYS A 232     -13.298  12.673  -6.758  1.00 74.59           C
ATOM   2575  HG2 LYS A 232     -14.350  12.954  -6.791  1.00 74.59           H
ATOM   2576  HG3 LYS A 232     -12.692  13.517  -7.088  1.00 74.59           H
ATOM   2577  CD  LYS A 232     -13.059  11.473  -7.698  1.00 74.59           C
ATOM   2578  HD2 LYS A 232     -12.007  11.194  -7.630  1.00 74.59           H
ATOM   2579  HD3 LYS A 232     -13.653  10.631  -7.343  1.00 74.59           H
ATOM   2580  CE  LYS A 232     -13.400  11.733  -9.177  1.00 74.59           C
ATOM   2581  HE2 LYS A 232     -12.808  12.579  -9.526  1.00 74.59           H
ATOM   2582  HE3 LYS A 232     -14.453  12.008  -9.245  1.00 74.59           H
ATOM   2583  NZ  LYS A 232     -13.128  10.530 -10.030  1.00 74.59           N
ATOM   2584  HZ1 LYS A 232     -13.332  10.685 -11.007  1.00 74.59           H
ATOM   2585  HZ2 LYS A 232     -13.667   9.728  -9.737  1.00 74.59           H
ATOM   2586  HZ3 LYS A 232     -12.168  10.216  -9.999  1.00 74.59           H
ATOM   2587  N   GLU A 233     -12.070  13.301  -2.068  1.00 72.33           N
ATOM   2588  H   GLU A 233     -11.499  14.039  -2.456  1.00 72.33           H
ATOM   2589  CA  GLU A 233     -11.633  12.711  -0.793  1.00 72.33           C
ATOM   2590  HA  GLU A 233     -10.636  13.111  -0.608  1.00 72.33           H
ATOM   2591  C   GLU A 233     -11.439  11.184  -0.869  1.00 72.33           C
ATOM   2592  CB  GLU A 233     -12.507  13.148   0.393  1.00 72.33           C
ATOM   2593  HB2 GLU A 233     -12.149  12.624   1.279  1.00 72.33           H
ATOM   2594  HB3 GLU A 233     -13.544  12.860   0.215  1.00 72.33           H
ATOM   2595  O   GLU A 233     -11.835  10.420   0.018  1.00 72.33           O
ATOM   2596  CG  GLU A 233     -12.427  14.653   0.686  1.00 72.33           C
ATOM   2597  HG2 GLU A 233     -12.949  15.200  -0.099  1.00 72.33           H
ATOM   2598  HG3 GLU A 233     -11.379  14.951   0.671  1.00 72.33           H
ATOM   2599  CD  GLU A 233     -13.026  15.013   2.059  1.00 72.33           C
ATOM   2600  OE1 GLU A 233     -12.691  16.111   2.562  1.00 72.33           O
ATOM   2601  OE2 GLU A 233     -13.767  14.184   2.640  1.00 72.33           O
ATOM   2602  N   MET A 234     -10.813  10.726  -1.955  1.00 73.58           N
ATOM   2603  H   MET A 234     -10.449  11.403  -2.611  1.00 73.58           H
ATOM   2604  CA  MET A 234     -10.567   9.308  -2.216  1.00 73.58           C
ATOM   2605  HA  MET A 234     -10.578   8.767  -1.271  1.00 73.58           H
ATOM   2606  C   MET A 234      -9.189   9.087  -2.837  1.00 73.58           C
ATOM   2607  CB  MET A 234     -11.677   8.726  -3.108  1.00 73.58           C
ATOM   2608  HB2 MET A 234     -11.415   7.706  -3.390  1.00 73.58           H
ATOM   2609  HB3 MET A 234     -11.769   9.322  -4.016  1.00 73.58           H
ATOM   2610  O   MET A 234      -8.589   9.986  -3.427  1.00 73.58           O
ATOM   2611  CG  MET A 234     -13.028   8.695  -2.385  1.00 73.58           C
ATOM   2612  HG2 MET A 234     -13.329   9.718  -2.157  1.00 73.58           H
ATOM   2613  HG3 MET A 234     -12.915   8.173  -1.435  1.00 73.58           H
ATOM   2614  SD  MET A 234     -14.379   7.932  -3.312  1.00 73.58           S
ATOM   2615  CE  MET A 234     -14.073   6.196  -2.891  1.00 73.58           C
ATOM   2616  HE1 MET A 234     -13.165   5.847  -3.381  1.00 73.58           H
ATOM   2617  HE2 MET A 234     -14.918   5.586  -3.212  1.00 73.58           H
ATOM   2618  HE3 MET A 234     -13.969   6.091  -1.811  1.00 73.58           H
ATOM   2619  N   LEU A 235      -8.685   7.860  -2.711  1.00 72.71           N
ATOM   2620  H   LEU A 235      -9.253   7.156  -2.262  1.00 72.71           H
ATOM   2621  CA  LEU A 235      -7.554   7.401  -3.508  1.00 72.71           C
ATOM   2622  HA  LEU A 235      -6.803   8.188  -3.570  1.00 72.71           H
ATOM   2623  C   LEU A 235      -8.052   7.108  -4.924  1.00 72.71           C
ATOM   2624  CB  LEU A 235      -6.934   6.158  -2.856  1.00 72.71           C
ATOM   2625  HB2 LEU A 235      -6.222   5.717  -3.554  1.00 72.71           H
ATOM   2626  HB3 LEU A 235      -7.723   5.425  -2.689  1.00 72.71           H
ATOM   2627  O   LEU A 235      -8.889   6.226  -5.113  1.00 72.71           O
ATOM   2628  CG  LEU A 235      -6.210   6.437  -1.529  1.00 72.71           C
ATOM   2629  HG  LEU A 235      -6.868   6.973  -0.845  1.00 72.71           H
ATOM   2630  CD1 LEU A 235      -5.841   5.100  -0.900  1.00 72.71           C
ATOM   2631 HD11 LEU A 235      -5.271   5.257   0.016  1.00 72.71           H
ATOM   2632 HD12 LEU A 235      -6.746   4.537  -0.673  1.00 72.71           H
ATOM   2633 HD13 LEU A 235      -5.247   4.524  -1.608  1.00 72.71           H
ATOM   2634  CD2 LEU A 235      -4.923   7.242  -1.725  1.00 72.71           C
ATOM   2635 HD21 LEU A 235      -4.271   6.727  -2.430  1.00 72.71           H
ATOM   2636 HD22 LEU A 235      -5.156   8.234  -2.113  1.00 72.71           H
ATOM   2637 HD23 LEU A 235      -4.408   7.355  -0.771  1.00 72.71           H
ATOM   2638  N   CYS A 236      -7.536   7.848  -5.900  1.00 67.87           N
ATOM   2639  H   CYS A 236      -6.812   8.514  -5.672  1.00 67.87           H
ATOM   2640  CA  CYS A 236      -7.899   7.719  -7.310  1.00 67.87           C
ATOM   2641  HA  CYS A 236      -8.444   6.789  -7.471  1.00 67.87           H
ATOM   2642  C   CYS A 236      -6.630   7.655  -8.166  1.00 67.87           C
ATOM   2643  CB  CYS A 236      -8.811   8.880  -7.736  1.00 67.87           C
ATOM   2644  HB2 CYS A 236      -9.082   8.744  -8.783  1.00 67.87           H
ATOM   2645  HB3 CYS A 236      -8.265   9.818  -7.633  1.00 67.87           H
ATOM   2646  O   CYS A 236      -5.555   8.099  -7.752  1.00 67.87           O
ATOM   2647  SG  CYS A 236     -10.329   8.938  -6.735  1.00 67.87           S
ATOM   2648  HG  CYS A 236     -10.685   7.669  -6.954  1.00 67.87           H
ATOM   2649  N   GLY A 237      -6.746   7.080  -9.358  1.00 64.02           N
ATOM   2650  H   GLY A 237      -7.674   6.877  -9.702  1.00 64.02           H
ATOM   2651  CA  GLY A 237      -5.658   7.042 -10.332  1.00 64.02           C
ATOM   2652  HA2 GLY A 237      -5.561   6.029 -10.721  1.00 64.02           H
ATOM   2653  HA3 GLY A 237      -4.713   7.328  -9.871  1.00 64.02           H
ATOM   2654  C   GLY A 237      -5.960   7.981 -11.501  1.00 64.02           C
ATOM   2655  O   GLY A 237      -7.105   8.375 -11.692  1.00 64.02           O
ATOM   2656  N   PRO A 238      -4.973   8.330 -12.342  1.00 49.95           N
ATOM   2657  CA  PRO A 238      -5.271   8.960 -13.629  1.00 49.95           C
ATOM   2658  HA  PRO A 238      -5.878   9.851 -13.469  1.00 49.95           H
ATOM   2659  C   PRO A 238      -6.060   8.030 -14.576  1.00 49.95           C
ATOM   2660  CB  PRO A 238      -3.911   9.383 -14.191  1.00 49.95           C
ATOM   2661  HB2 PRO A 238      -3.869   9.296 -15.277  1.00 49.95           H
ATOM   2662  HB3 PRO A 238      -3.703  10.410 -13.889  1.00 49.95           H
ATOM   2663  O   PRO A 238      -6.720   8.522 -15.482  1.00 49.95           O
ATOM   2664  CG  PRO A 238      -2.911   8.447 -13.508  1.00 49.95           C
ATOM   2665  HG2 PRO A 238      -1.931   8.911 -13.396  1.00 49.95           H
ATOM   2666  HG3 PRO A 238      -2.830   7.525 -14.084  1.00 49.95           H
ATOM   2667  CD  PRO A 238      -3.546   8.138 -12.153  1.00 49.95           C
ATOM   2668  HD2 PRO A 238      -3.181   8.842 -11.405  1.00 49.95           H
ATOM   2669  HD3 PRO A 238      -3.312   7.116 -11.853  1.00 49.95           H
ATOM   2670  N   ASN A 239      -6.036   6.712 -14.337  1.00 46.77           N
ATOM   2671  H   ASN A 239      -5.492   6.390 -13.550  1.00 46.77           H
ATOM   2672  CA  ASN A 239      -6.851   5.708 -15.023  1.00 46.77           C
ATOM   2673  HA  ASN A 239      -7.538   6.191 -15.718  1.00 46.77           H
ATOM   2674  C   ASN A 239      -7.693   4.957 -13.978  1.00 46.77           C
ATOM   2675  CB  ASN A 239      -5.929   4.762 -15.820  1.00 46.77           C
ATOM   2676  HB2 ASN A 239      -6.524   3.936 -16.209  1.00 46.77           H
ATOM   2677  HB3 ASN A 239      -5.180   4.341 -15.149  1.00 46.77           H
ATOM   2678  O   ASN A 239      -7.305   3.878 -13.531  1.00 46.77           O
ATOM   2679  CG  ASN A 239      -5.234   5.412 -17.003  1.00 46.77           C
ATOM   2680  ND2 ASN A 239      -4.085   4.910 -17.390  1.00 46.77           N
ATOM   2681 HD21 ASN A 239      -3.651   5.346 -18.191  1.00 46.77           H
ATOM   2682 HD22 ASN A 239      -3.718   4.075 -16.955  1.00 46.77           H
ATOM   2683  OD1 ASN A 239      -5.704   6.349 -17.620  1.00 46.77           O
ATOM   2684  N   ASP A 240      -8.815   5.549 -13.561  1.00 54.28           N
ATOM   2685  H   ASP A 240      -9.042   6.462 -13.929  1.00 54.28           H
ATOM   2686  CA  ASP A 240      -9.747   4.984 -12.565  1.00 54.28           C
ATOM   2687  HA  ASP A 240      -9.203   4.828 -11.634  1.00 54.28           H
ATOM   2688  C   ASP A 240     -10.296   3.585 -12.956  1.00 54.28           C
ATOM   2689  CB  ASP A 240     -10.890   5.998 -12.289  1.00 54.28           C
ATOM   2690  HB2 ASP A 240     -11.728   5.459 -11.848  1.00 54.28           H
ATOM   2691  HB3 ASP A 240     -11.235   6.414 -13.235  1.00 54.28           H
ATOM   2692  O   ASP A 240     -10.836   2.881 -12.104  1.00 54.28           O
ATOM   2693  CG  ASP A 240     -10.541   7.150 -11.313  1.00 54.28           C
ATOM   2694  OD1 ASP A 240      -9.609   6.978 -10.487  1.00 54.28           O
ATOM   2695  OD2 ASP A 240     -11.251   8.196 -11.324  1.00 54.28           O
ATOM   2696  N   ASP A 241     -10.084   3.136 -14.199  1.00 51.35           N
ATOM   2697  H   ASP A 241      -9.697   3.778 -14.875  1.00 51.35           H
ATOM   2698  CA  ASP A 241     -10.555   1.834 -14.685  1.00 51.35           C
ATOM   2699  HA  ASP A 241     -11.523   1.635 -14.226  1.00 51.35           H
ATOM   2700  C   ASP A 241      -9.681   0.641 -14.295  1.00 51.35           C
ATOM   2701  CB  ASP A 241     -10.781   1.880 -16.202  1.00 51.35           C
ATOM   2702  HB2 ASP A 241     -10.952   0.869 -16.572  1.00 51.35           H
ATOM   2703  HB3 ASP A 241      -9.885   2.268 -16.687  1.00 51.35           H
ATOM   2704  O   ASP A 241     -10.158  -0.481 -14.410  1.00 51.35           O
ATOM   2705  CG  ASP A 241     -11.996   2.728 -16.592  1.00 51.35           C
ATOM   2706  OD1 ASP A 241     -12.872   2.964 -15.730  1.00 51.35           O
ATOM   2707  OD2 ASP A 241     -12.007   3.179 -17.761  1.00 51.35           O
ATOM   2708  N   TYR A 242      -8.470   0.833 -13.755  1.00 52.58           N
ATOM   2709  H   TYR A 242      -8.161   1.789 -13.648  1.00 52.58           H
ATOM   2710  CA  TYR A 242      -7.643  -0.247 -13.174  1.00 52.58           C
ATOM   2711  HA  TYR A 242      -6.734   0.222 -12.797  1.00 52.58           H
ATOM   2712  C   TYR A 242      -7.184  -1.379 -14.111  1.00 52.58           C
ATOM   2713  CB  TYR A 242      -8.392  -0.846 -11.990  1.00 52.58           C
ATOM   2714  HB2 TYR A 242      -8.790  -1.824 -12.259  1.00 52.58           H
ATOM   2715  HB3 TYR A 242      -9.253  -0.228 -11.735  1.00 52.58           H
ATOM   2716  O   TYR A 242      -6.205  -2.063 -13.806  1.00 52.58           O
ATOM   2717  CG  TYR A 242      -7.556  -0.970 -10.762  1.00 52.58           C
ATOM   2718  CD1 TYR A 242      -6.875  -2.166 -10.492  1.00 52.58           C
ATOM   2719  HD1 TYR A 242      -6.839  -2.950 -11.234  1.00 52.58           H
ATOM   2720  CD2 TYR A 242      -7.569   0.092  -9.850  1.00 52.58           C
ATOM   2721  HD2 TYR A 242      -8.040   1.023 -10.127  1.00 52.58           H
ATOM   2722  CE1 TYR A 242      -6.360  -2.375  -9.212  1.00 52.58           C
ATOM   2723  HE1 TYR A 242      -5.903  -3.329  -8.992  1.00 52.58           H
ATOM   2724  CE2 TYR A 242      -7.107  -0.140  -8.556  1.00 52.58           C
ATOM   2725  HE2 TYR A 242      -7.209   0.596  -7.772  1.00 52.58           H
ATOM   2726  OH  TYR A 242      -6.556  -1.685  -6.915  1.00 52.58           O
ATOM   2727  HH  TYR A 242      -6.942  -0.972  -6.402  1.00 52.58           H
ATOM   2728  CZ  TYR A 242      -6.625  -1.406  -8.226  1.00 52.58           C
ATOM   2729  N   ASP A 243      -7.821  -1.528 -15.267  1.00 46.22           N
ATOM   2730  H   ASP A 243      -8.736  -1.108 -15.352  1.00 46.22           H
ATOM   2731  CA  ASP A 243      -7.295  -2.213 -16.430  1.00 46.22           C
ATOM   2732  HA  ASP A 243      -6.958  -3.212 -16.153  1.00 46.22           H
ATOM   2733  C   ASP A 243      -6.098  -1.392 -16.893  1.00 46.22           C
ATOM   2734  CB  ASP A 243      -8.377  -2.335 -17.516  1.00 46.22           C
ATOM   2735  HB2 ASP A 243      -8.853  -1.366 -17.663  1.00 46.22           H
ATOM   2736  HB3 ASP A 243      -7.892  -2.618 -18.450  1.00 46.22           H
ATOM   2737  O   ASP A 243      -6.222  -0.396 -17.615  1.00 46.22           O
ATOM   2738  CG  ASP A 243      -9.445  -3.390 -17.207  1.00 46.22           C
ATOM   2739  OD1 ASP A 243      -9.162  -4.291 -16.384  1.00 46.22           O
ATOM   2740  OD2 ASP A 243     -10.505  -3.324 -17.867  1.00 46.22           O
ATOM   2741  N   TYR A 244      -4.919  -1.739 -16.374  1.00 48.21           N
ATOM   2742  H   TYR A 244      -4.907  -2.467 -15.675  1.00 48.21           H
ATOM   2743  CA  TYR A 244      -3.678  -1.146 -16.835  1.00 48.21           C
ATOM   2744  HA  TYR A 244      -3.744  -0.064 -16.718  1.00 48.21           H
ATOM   2745  C   TYR A 244      -3.540  -1.469 -18.319  1.00 48.21           C
ATOM   2746  CB  TYR A 244      -2.485  -1.639 -16.013  1.00 48.21           C
ATOM   2747  HB2 TYR A 244      -2.665  -1.411 -14.963  1.00 48.21           H
ATOM   2748  HB3 TYR A 244      -2.409  -2.723 -16.102  1.00 48.21           H
ATOM   2749  O   TYR A 244      -3.147  -2.567 -18.706  1.00 48.21           O
ATOM   2750  CG  TYR A 244      -1.167  -1.010 -16.435  1.00 48.21           C
ATOM   2751  CD1 TYR A 244      -0.382  -1.621 -17.433  1.00 48.21           C
ATOM   2752  HD1 TYR A 244      -0.735  -2.519 -17.920  1.00 48.21           H
ATOM   2753  CD2 TYR A 244      -0.708   0.164 -15.806  1.00 48.21           C
ATOM   2754  HD2 TYR A 244      -1.311   0.629 -15.039  1.00 48.21           H
ATOM   2755  CE1 TYR A 244       0.865  -1.076 -17.785  1.00 48.21           C
ATOM   2756  HE1 TYR A 244       1.484  -1.554 -18.530  1.00 48.21           H
ATOM   2757  CE2 TYR A 244       0.552   0.699 -16.141  1.00 48.21           C
ATOM   2758  HE2 TYR A 244       0.923   1.571 -15.622  1.00 48.21           H
ATOM   2759  OH  TYR A 244       2.553   0.576 -17.486  1.00 48.21           O
ATOM   2760  HH  TYR A 244       2.735   1.414 -17.056  1.00 48.21           H
ATOM   2761  CZ  TYR A 244       1.335   0.082 -17.144  1.00 48.21           C
ATOM   2762  N   ASP A 245      -3.890  -0.490 -19.139  1.00 49.60           N
ATOM   2763  H   ASP A 245      -4.434   0.269 -18.752  1.00 49.60           H
ATOM   2764  CA  ASP A 245      -3.564  -0.469 -20.544  1.00 49.60           C
ATOM   2765  HA  ASP A 245      -3.664  -1.476 -20.947  1.00 49.60           H
ATOM   2766  C   ASP A 245      -2.119   0.046 -20.661  1.00 49.60           C
ATOM   2767  CB  ASP A 245      -4.582   0.405 -21.278  1.00 49.60           C
ATOM   2768  HB2 ASP A 245      -4.502   1.427 -20.907  1.00 49.60           H
ATOM   2769  HB3 ASP A 245      -5.586   0.041 -21.058  1.00 49.60           H
ATOM   2770  O   ASP A 245      -1.884   1.243 -20.439  1.00 49.60           O
ATOM   2771  CG  ASP A 245      -4.383   0.401 -22.790  1.00 49.60           C
ATOM   2772  OD1 ASP A 245      -3.359  -0.162 -23.240  1.00 49.60           O
ATOM   2773  OD2 ASP A 245      -5.257   1.012 -23.446  1.00 49.60           O
ATOM   2774  N   PRO A 246      -1.130  -0.819 -20.963  1.00 48.23           N
ATOM   2775  CA  PRO A 246       0.251  -0.390 -21.163  1.00 48.23           C
ATOM   2776  HA  PRO A 246       0.644   0.026 -20.236  1.00 48.23           H
ATOM   2777  C   PRO A 246       0.378   0.690 -22.246  1.00 48.23           C
ATOM   2778  CB  PRO A 246       1.028  -1.661 -21.534  1.00 48.23           C
ATOM   2779  HB2 PRO A 246       1.486  -2.091 -20.643  1.00 48.23           H
ATOM   2780  HB3 PRO A 246       1.793  -1.469 -22.286  1.00 48.23           H
ATOM   2781  O   PRO A 246       1.341   1.455 -22.213  1.00 48.23           O
ATOM   2782  CG  PRO A 246      -0.039  -2.618 -22.056  1.00 48.23           C
ATOM   2783  HG2 PRO A 246      -0.218  -2.421 -23.113  1.00 48.23           H
ATOM   2784  HG3 PRO A 246       0.237  -3.661 -21.901  1.00 48.23           H
ATOM   2785  CD  PRO A 246      -1.275  -2.237 -21.257  1.00 48.23           C
ATOM   2786  HD2 PRO A 246      -2.158  -2.448 -21.860  1.00 48.23           H
ATOM   2787  HD3 PRO A 246      -1.297  -2.806 -20.328  1.00 48.23           H
ATOM   2788  N   GLU A 247      -0.587   0.810 -23.166  1.00 52.68           N
ATOM   2789  H   GLU A 247      -1.391   0.200 -23.140  1.00 52.68           H
ATOM   2790  CA  GLU A 247      -0.600   1.853 -24.197  1.00 52.68           C
ATOM   2791  HA  GLU A 247       0.401   1.939 -24.619  1.00 52.68           H
ATOM   2792  C   GLU A 247      -0.970   3.240 -23.640  1.00 52.68           C
ATOM   2793  CB  GLU A 247      -1.558   1.472 -25.340  1.00 52.68           C
ATOM   2794  HB2 GLU A 247      -2.588   1.510 -24.985  1.00 52.68           H
ATOM   2795  HB3 GLU A 247      -1.450   2.223 -26.122  1.00 52.68           H
ATOM   2796  O   GLU A 247      -0.594   4.261 -24.219  1.00 52.68           O
ATOM   2797  CG  GLU A 247      -1.263   0.089 -25.951  1.00 52.68           C
ATOM   2798  HG2 GLU A 247      -0.205   0.054 -26.211  1.00 52.68           H
ATOM   2799  HG3 GLU A 247      -1.445  -0.687 -25.207  1.00 52.68           H
ATOM   2800  CD  GLU A 247      -2.091  -0.225 -27.211  1.00 52.68           C
ATOM   2801  OE1 GLU A 247      -1.744  -1.230 -27.877  1.00 52.68           O
ATOM   2802  OE2 GLU A 247      -3.001   0.560 -27.568  1.00 52.68           O
ATOM   2803  N   LYS A 248      -1.655   3.308 -22.489  1.00 49.43           N
ATOM   2804  H   LYS A 248      -1.906   2.434 -22.050  1.00 49.43           H
ATOM   2805  CA  LYS A 248      -2.026   4.572 -21.820  1.00 49.43           C
ATOM   2806  HA  LYS A 248      -2.157   5.339 -22.584  1.00 49.43           H
ATOM   2807  C   LYS A 248      -0.939   5.101 -20.884  1.00 49.43           C
ATOM   2808  CB  LYS A 248      -3.356   4.406 -21.068  1.00 49.43           C
ATOM   2809  HB2 LYS A 248      -3.269   3.577 -20.366  1.00 49.43           H
ATOM   2810  HB3 LYS A 248      -3.564   5.314 -20.501  1.00 49.43           H
ATOM   2811  O   LYS A 248      -1.109   6.165 -20.282  1.00 49.43           O
ATOM   2812  CG  LYS A 248      -4.535   4.161 -22.016  1.00 49.43           C
ATOM   2813  HG2 LYS A 248      -4.341   3.262 -22.602  1.00 49.43           H
ATOM   2814  HG3 LYS A 248      -4.638   5.003 -22.700  1.00 49.43           H
ATOM   2815  CD  LYS A 248      -5.837   3.987 -21.222  1.00 49.43           C
ATOM   2816  HD2 LYS A 248      -6.124   4.936 -20.770  1.00 49.43           H
ATOM   2817  HD3 LYS A 248      -5.674   3.260 -20.426  1.00 49.43           H
ATOM   2818  CE  LYS A 248      -6.950   3.482 -22.146  1.00 49.43           C
ATOM   2819  HE2 LYS A 248      -7.243   4.282 -22.826  1.00 49.43           H
ATOM   2820  HE3 LYS A 248      -6.546   2.669 -22.748  1.00 49.43           H
ATOM   2821  NZ  LYS A 248      -8.114   2.984 -21.369  1.00 49.43           N
ATOM   2822  HZ1 LYS A 248      -7.824   2.212 -20.787  1.00 49.43           H
ATOM   2823  HZ2 LYS A 248      -8.825   2.621 -21.987  1.00 49.43           H
ATOM   2824  HZ3 LYS A 248      -8.513   3.696 -20.774  1.00 49.43           H
ATOM   2825  N   VAL A 249       0.161   4.371 -20.714  1.00 48.98           N
ATOM   2826  H   VAL A 249       0.261   3.526 -21.259  1.00 48.98           H
ATOM   2827  CA  VAL A 249       1.179   4.681 -19.709  1.00 48.98           C
ATOM   2828  HA  VAL A 249       0.771   5.413 -19.012  1.00 48.98           H
ATOM   2829  C   VAL A 249       2.388   5.329 -20.359  1.00 48.98           C
ATOM   2830  CB  VAL A 249       1.494   3.445 -18.859  1.00 48.98           C
ATOM   2831  HB  VAL A 249       1.734   2.606 -19.513  1.00 48.98           H
ATOM   2832  O   VAL A 249       3.128   4.726 -21.131  1.00 48.98           O
ATOM   2833  CG1 VAL A 249       2.692   3.692 -17.924  1.00 48.98           C
ATOM   2834 HG11 VAL A 249       2.616   3.111 -17.005  1.00 48.98           H
ATOM   2835 HG12 VAL A 249       2.763   4.749 -17.665  1.00 48.98           H
ATOM   2836 HG13 VAL A 249       3.607   3.419 -18.449  1.00 48.98           H
ATOM   2837  CG2 VAL A 249       0.221   3.100 -18.063  1.00 48.98           C
ATOM   2838 HG21 VAL A 249       0.361   3.273 -16.996  1.00 48.98           H
ATOM   2839 HG22 VAL A 249      -0.055   2.066 -18.267  1.00 48.98           H
ATOM   2840 HG23 VAL A 249      -0.636   3.701 -18.366  1.00 48.98           H
ATOM   2841  N   GLY A 250       2.595   6.600 -20.015  1.00 51.93           N
ATOM   2842  H   GLY A 250       1.911   7.046 -19.420  1.00 51.93           H
ATOM   2843  CA  GLY A 250       3.822   7.307 -20.356  1.00 51.93           C
ATOM   2844  HA2 GLY A 250       3.928   7.300 -21.441  1.00 51.93           H
ATOM   2845  HA3 GLY A 250       3.765   8.339 -20.012  1.00 51.93           H
ATOM   2846  C   GLY A 250       5.056   6.640 -19.730  1.00 51.93           C
ATOM   2847  O   GLY A 250       4.935   5.884 -18.764  1.00 51.93           O
ATOM   2848  N   PRO A 251       6.261   6.937 -20.246  1.00 52.82           N
ATOM   2849  CA  PRO A 251       7.500   6.391 -19.704  1.00 52.82           C
ATOM   2850  HA  PRO A 251       7.517   5.321 -19.910  1.00 52.82           H
ATOM   2851  C   PRO A 251       7.598   6.635 -18.187  1.00 52.82           C
ATOM   2852  CB  PRO A 251       8.631   7.080 -20.478  1.00 52.82           C
ATOM   2853  HB2 PRO A 251       9.488   7.305 -19.844  1.00 52.82           H
ATOM   2854  HB3 PRO A 251       8.934   6.445 -21.310  1.00 52.82           H
ATOM   2855  O   PRO A 251       7.175   7.698 -17.714  1.00 52.82           O
ATOM   2856  CG  PRO A 251       7.981   8.353 -21.024  1.00 52.82           C
ATOM   2857  HG2 PRO A 251       8.010   9.133 -20.262  1.00 52.82           H
ATOM   2858  HG3 PRO A 251       8.463   8.693 -21.941  1.00 52.82           H
ATOM   2859  CD  PRO A 251       6.537   7.930 -21.266  1.00 52.82           C
ATOM   2860  HD2 PRO A 251       5.879   8.795 -21.186  1.00 52.82           H
ATOM   2861  HD3 PRO A 251       6.442   7.472 -22.251  1.00 52.82           H
ATOM   2862  N   PRO A 252       8.159   5.685 -17.415  1.00 50.82           N
ATOM   2863  CA  PRO A 252       8.256   5.812 -15.968  1.00 50.82           C
ATOM   2864  HA  PRO A 252       7.250   5.822 -15.550  1.00 50.82           H
ATOM   2865  C   PRO A 252       8.973   7.108 -15.582  1.00 50.82           C
ATOM   2866  CB  PRO A 252       8.981   4.557 -15.470  1.00 50.82           C
ATOM   2867  HB2 PRO A 252       8.239   3.856 -15.090  1.00 50.82           H
ATOM   2868  HB3 PRO A 252       9.715   4.779 -14.695  1.00 50.82           H
ATOM   2869  O   PRO A 252      10.107   7.364 -15.989  1.00 50.82           O
ATOM   2870  CG  PRO A 252       9.643   3.971 -16.717  1.00 50.82           C
ATOM   2871  HG2 PRO A 252       9.695   2.884 -16.670  1.00 50.82           H
ATOM   2872  HG3 PRO A 252      10.638   4.401 -16.838  1.00 50.82           H
ATOM   2873  CD  PRO A 252       8.744   4.432 -17.859  1.00 50.82           C
ATOM   2874  HD2 PRO A 252       9.334   4.558 -18.767  1.00 50.82           H
ATOM   2875  HD3 PRO A 252       7.951   3.702 -18.022  1.00 50.82           H
ATOM   2876  N   LYS A 253       8.289   7.925 -14.773  1.00 56.91           N
ATOM   2877  H   LYS A 253       7.337   7.661 -14.563  1.00 56.91           H
ATOM   2878  CA  LYS A 253       8.764   9.243 -14.313  1.00 56.91           C
ATOM   2879  HA  LYS A 253       9.396   9.670 -15.091  1.00 56.91           H
ATOM   2880  C   LYS A 253       9.646   9.176 -13.060  1.00 56.91           C
ATOM   2881  CB  LYS A 253       7.566  10.183 -14.102  1.00 56.91           C
ATOM   2882  HB2 LYS A 253       6.902   9.756 -13.350  1.00 56.91           H
ATOM   2883  HB3 LYS A 253       7.932  11.139 -13.727  1.00 56.91           H
ATOM   2884  O   LYS A 253      10.036  10.208 -12.520  1.00 56.91           O
ATOM   2885  CG  LYS A 253       6.778  10.444 -15.394  1.00 56.91           C
ATOM   2886  HG2 LYS A 253       6.330   9.515 -15.747  1.00 56.91           H
ATOM   2887  HG3 LYS A 253       7.450  10.832 -16.160  1.00 56.91           H
ATOM   2888  CD  LYS A 253       5.668  11.463 -15.124  1.00 56.91           C
ATOM   2889  HD2 LYS A 253       6.109  12.404 -14.795  1.00 56.91           H
ATOM   2890  HD3 LYS A 253       5.039  11.067 -14.326  1.00 56.91           H
ATOM   2891  CE  LYS A 253       4.815  11.697 -16.377  1.00 56.91           C
ATOM   2892  HE2 LYS A 253       4.345  10.751 -16.645  1.00 56.91           H
ATOM   2893  HE3 LYS A 253       5.462  12.001 -17.199  1.00 56.91           H
ATOM   2894  NZ  LYS A 253       3.773  12.724 -16.132  1.00 56.91           N
ATOM   2895  HZ1 LYS A 253       4.171  13.632 -15.942  1.00 56.91           H
ATOM   2896  HZ2 LYS A 253       3.278  12.490 -15.284  1.00 56.91           H
ATOM   2897  HZ3 LYS A 253       3.091  12.777 -16.876  1.00 56.91           H
ATOM   2898  N   VAL A 254       9.937   7.970 -12.576  1.00 49.31           N
ATOM   2899  H   VAL A 254       9.626   7.170 -13.109  1.00 49.31           H
ATOM   2900  CA  VAL A 254      10.778   7.701 -11.403  1.00 49.31           C
ATOM   2901  HA  VAL A 254      11.212   8.641 -11.062  1.00 49.31           H
ATOM   2902  C   VAL A 254      11.936   6.802 -11.812  1.00 49.31           C
ATOM   2903  CB  VAL A 254      10.005   7.082 -10.214  1.00 49.31           C
ATOM   2904  HB  VAL A 254      10.619   6.304  -9.761  1.00 49.31           H
ATOM   2905  O   VAL A 254      11.733   5.734 -12.376  1.00 49.31           O
ATOM   2906  CG1 VAL A 254       9.749   8.133  -9.131  1.00 49.31           C
ATOM   2907 HG11 VAL A 254      10.698   8.539  -8.781  1.00 49.31           H
ATOM   2908 HG12 VAL A 254       9.141   8.943  -9.533  1.00 49.31           H
ATOM   2909 HG13 VAL A 254       9.234   7.675  -8.286  1.00 49.31           H
ATOM   2910  CG2 VAL A 254       8.664   6.460 -10.604  1.00 49.31           C
ATOM   2911 HG21 VAL A 254       8.812   5.725 -11.395  1.00 49.31           H
ATOM   2912 HG22 VAL A 254       7.974   7.237 -10.934  1.00 49.31           H
ATOM   2913 HG23 VAL A 254       8.245   5.945  -9.739  1.00 49.31           H
ATOM   2914  N   TRP A 255      13.146   7.257 -11.503  1.00 44.69           N
ATOM   2915  H   TRP A 255      13.202   8.128 -10.994  1.00 44.69           H
ATOM   2916  CA  TRP A 255      14.430   6.591 -11.735  1.00 44.69           C
ATOM   2917  HA  TRP A 255      14.262   5.530 -11.921  1.00 44.69           H
ATOM   2918  C   TRP A 255      15.284   6.710 -10.451  1.00 44.69           C
ATOM   2919  CB  TRP A 255      15.060   7.204 -12.997  1.00 44.69           C
ATOM   2920  HB2 TRP A 255      16.149   7.182 -12.961  1.00 44.69           H
ATOM   2921  HB3 TRP A 255      14.778   8.257 -13.030  1.00 44.69           H
ATOM   2922  O   TRP A 255      14.872   7.433  -9.536  1.00 44.69           O
ATOM   2923  CG  TRP A 255      14.621   6.572 -14.282  1.00 44.69           C
ATOM   2924  CD1 TRP A 255      13.504   6.912 -14.963  1.00 44.69           C
ATOM   2925  HD1 TRP A 255      12.800   7.674 -14.664  1.00 44.69           H
ATOM   2926  CD2 TRP A 255      15.228   5.473 -15.038  1.00 44.69           C
ATOM   2927  CE2 TRP A 255      14.396   5.195 -16.167  1.00 44.69           C
ATOM   2928  CE3 TRP A 255      16.391   4.682 -14.896  1.00 44.69           C
ATOM   2929  HE3 TRP A 255      17.073   4.877 -14.081  1.00 44.69           H
ATOM   2930  NE1 TRP A 255      13.364   6.104 -16.070  1.00 44.69           N
ATOM   2931  HE1 TRP A 255      12.562   6.157 -16.682  1.00 44.69           H
ATOM   2932  CH2 TRP A 255      15.855   3.417 -16.917  1.00 44.69           C
ATOM   2933  HH2 TRP A 255      16.116   2.654 -17.635  1.00 44.69           H
ATOM   2934  CZ2 TRP A 255      14.693   4.185 -17.094  1.00 44.69           C
ATOM   2935  HZ2 TRP A 255      14.044   4.012 -17.939  1.00 44.69           H
ATOM   2936  CZ3 TRP A 255      16.697   3.664 -15.820  1.00 44.69           C
ATOM   2937  HZ3 TRP A 255      17.600   3.082 -15.707  1.00 44.69           H
TER
END
