# Supplementary material for: In silico screening of chalcones and flavonoids as potential inhibitors against yellow head virus 3C-like protease
Source: PeerJ. 2023 Apr 24;11:e15086. doi: 10.7717/peerj.15086 (PMC10135407; doi:10.7717/peerj.15086)
Supplement: Supplemental Information 9 — 3d structures of all proteins, ligand compounds, and protein-ligand complexes used in this study. All files provided in PDB format. [file peerj-11-15086-s009.zip › raw data/protein/YHV_3CLpro_M2.pdb]

ATOM      1  N   ARG A  68      23.510   4.230   9.354  1.00 30.88           N
ATOM      2  H   ARG A  68      23.039   4.538   8.515  1.00 30.88           H
ATOM      3  CA  ARG A  68      22.707   4.029  10.566  1.00 30.88           C
ATOM      4  HA  ARG A  68      23.366   3.769  11.394  1.00 30.88           H
ATOM      5  C   ARG A  68      21.793   2.835  10.340  1.00 30.88           C
ATOM      6  CB  ARG A  68      21.919   5.296  10.946  1.00 30.88           C
ATOM      7  HB2 ARG A  68      20.904   5.010  11.222  1.00 30.88           H
ATOM      8  HB3 ARG A  68      21.852   5.967  10.090  1.00 30.88           H
ATOM      9  O   ARG A  68      20.996   2.832   9.410  1.00 30.88           O
ATOM     10  CG  ARG A  68      22.554   6.023  12.140  1.00 30.88           C
ATOM     11  HG2 ARG A  68      22.640   5.330  12.977  1.00 30.88           H
ATOM     12  HG3 ARG A  68      23.546   6.383  11.863  1.00 30.88           H
ATOM     13  CD  ARG A  68      21.667   7.202  12.553  1.00 30.88           C
ATOM     14  HD2 ARG A  68      20.656   6.826  12.706  1.00 30.88           H
ATOM     15  HD3 ARG A  68      21.643   7.924  11.737  1.00 30.88           H
ATOM     16  NE  ARG A  68      22.149   7.853  13.787  1.00 30.88           N
ATOM     17  HE  ARG A  68      23.097   7.644  14.066  1.00 30.88           H
ATOM     18  NH1 ARG A  68      20.233   9.042  14.207  1.00 30.88           N
ATOM     19 HH11 ARG A  68      19.816   8.629  13.386  1.00 30.88           H
ATOM     20 HH12 ARG A  68      19.692   9.698  14.753  1.00 30.88           H
ATOM     21  NH2 ARG A  68      21.977   9.234  15.593  1.00 30.88           N
ATOM     22 HH21 ARG A  68      22.931   9.019  15.842  1.00 30.88           H
ATOM     23 HH22 ARG A  68      21.440   9.904  16.126  1.00 30.88           H
ATOM     24  CZ  ARG A  68      21.453   8.703  14.521  1.00 30.88           C
ATOM     25  N   VAL A  69      21.906   1.850  11.225  1.00 35.32           N
ATOM     26  H   VAL A  69      22.641   1.906  11.915  1.00 35.32           H
ATOM     27  CA  VAL A  69      20.902   0.800  11.381  1.00 35.32           C
ATOM     28  HA  VAL A  69      20.505   0.521  10.405  1.00 35.32           H
ATOM     29  C   VAL A  69      19.771   1.383  12.220  1.00 35.32           C
ATOM     30  CB  VAL A  69      21.518  -0.453  12.032  1.00 35.32           C
ATOM     31  HB  VAL A  69      21.983  -0.184  12.981  1.00 35.32           H
ATOM     32  O   VAL A  69      19.968   1.670  13.406  1.00 35.32           O
ATOM     33  CG1 VAL A  69      20.443  -1.506  12.298  1.00 35.32           C
ATOM     34 HG11 VAL A  69      20.894  -2.465  12.553  1.00 35.32           H
ATOM     35 HG12 VAL A  69      19.794  -1.189  13.115  1.00 35.32           H
ATOM     36 HG13 VAL A  69      19.843  -1.608  11.394  1.00 35.32           H
ATOM     37  CG2 VAL A  69      22.593  -1.066  11.126  1.00 35.32           C
ATOM     38 HG21 VAL A  69      23.011  -1.961  11.588  1.00 35.32           H
ATOM     39 HG22 VAL A  69      22.159  -1.339  10.165  1.00 35.32           H
ATOM     40 HG23 VAL A  69      23.403  -0.357  10.953  1.00 35.32           H
ATOM     41  N   GLU A  70      18.607   1.594  11.613  1.00 37.82           N
ATOM     42  H   GLU A  70      18.505   1.358  10.636  1.00 37.82           H
ATOM     43  CA  GLU A  70      17.411   1.989  12.351  1.00 37.82           C
ATOM     44  HA  GLU A  70      17.719   2.521  13.251  1.00 37.82           H
ATOM     45  C   GLU A  70      16.650   0.746  12.817  1.00 37.82           C
ATOM     46  CB  GLU A  70      16.532   2.971  11.562  1.00 37.82           C
ATOM     47  HB2 GLU A  70      16.270   2.547  10.592  1.00 37.82           H
ATOM     48  HB3 GLU A  70      15.619   3.131  12.137  1.00 37.82           H
ATOM     49  O   GLU A  70      16.367  -0.174  12.052  1.00 37.82           O
ATOM     50  CG  GLU A  70      17.250   4.322  11.377  1.00 37.82           C
ATOM     51  HG2 GLU A  70      18.043   4.205  10.638  1.00 37.82           H
ATOM     52  HG3 GLU A  70      17.720   4.593  12.323  1.00 37.82           H
ATOM     53  CD  GLU A  70      16.326   5.475  10.957  1.00 37.82           C
ATOM     54  OE1 GLU A  70      16.790   6.634  11.091  1.00 37.82           O
ATOM     55  OE2 GLU A  70      15.158   5.208  10.600  1.00 37.82           O
ATOM     56  N   ASP A  71      16.323   0.717  14.109  1.00 43.84           N
ATOM     57  H   ASP A  71      16.569   1.511  14.680  1.00 43.84           H
ATOM     58  CA  ASP A  71      15.342  -0.224  14.638  1.00 43.84           C
ATOM     59  HA  ASP A  71      15.594  -1.241  14.339  1.00 43.84           H
ATOM     60  C   ASP A  71      13.985   0.151  14.037  1.00 43.84           C
ATOM     61  CB  ASP A  71      15.362  -0.130  16.172  1.00 43.84           C
ATOM     62  HB2 ASP A  71      16.363  -0.391  16.516  1.00 43.84           H
ATOM     63  HB3 ASP A  71      15.178   0.905  16.462  1.00 43.84           H
ATOM     64  O   ASP A  71      13.430   1.198  14.382  1.00 43.84           O
ATOM     65  CG  ASP A  71      14.357  -1.023  16.909  1.00 43.84           C
ATOM     66  OD1 ASP A  71      13.565  -1.743  16.257  1.00 43.84           O
ATOM     67  OD2 ASP A  71      14.388  -0.941  18.161  1.00 43.84           O
ATOM     68  N   LEU A  72      13.450  -0.677  13.137  1.00 47.42           N
ATOM     69  H   LEU A  72      13.989  -1.473  12.825  1.00 47.42           H
ATOM     70  CA  LEU A  72      12.165  -0.405  12.495  1.00 47.42           C
ATOM     71  HA  LEU A  72      12.240   0.554  11.982  1.00 47.42           H
ATOM     72  C   LEU A  72      11.025  -0.270  13.508  1.00 47.42           C
ATOM     73  CB  LEU A  72      11.843  -1.497  11.468  1.00 47.42           C
ATOM     74  HB2 LEU A  72      12.061  -2.470  11.907  1.00 47.42           H
ATOM     75  HB3 LEU A  72      10.775  -1.466  11.251  1.00 47.42           H
ATOM     76  O   LEU A  72      10.084   0.485  13.264  1.00 47.42           O
ATOM     77  CG  LEU A  72      12.598  -1.352  10.135  1.00 47.42           C
ATOM     78  HG  LEU A  72      13.673  -1.404  10.306  1.00 47.42           H
ATOM     79  CD1 LEU A  72      12.180  -2.507   9.247  1.00 47.42           C
ATOM     80 HD11 LEU A  72      12.284  -3.436   9.806  1.00 47.42           H
ATOM     81 HD12 LEU A  72      12.803  -2.544   8.353  1.00 47.42           H
ATOM     82 HD13 LEU A  72      11.141  -2.400   8.934  1.00 47.42           H
ATOM     83  CD2 LEU A  72      12.253  -0.049   9.412  1.00 47.42           C
ATOM     84 HD21 LEU A  72      12.816   0.779   9.842  1.00 47.42           H
ATOM     85 HD22 LEU A  72      12.506  -0.125   8.355  1.00 47.42           H
ATOM     86 HD23 LEU A  72      11.185   0.150   9.503  1.00 47.42           H
ATOM     87  N   ASN A  73      11.132  -0.893  14.689  1.00 53.44           N
ATOM     88  H   ASN A  73      11.965  -1.425  14.892  1.00 53.44           H
ATOM     89  CA  ASN A  73      10.142  -0.694  15.748  1.00 53.44           C
ATOM     90  HA  ASN A  73       9.159  -0.870  15.310  1.00 53.44           H
ATOM     91  C   ASN A  73      10.156   0.738  16.308  1.00 53.44           C
ATOM     92  CB  ASN A  73      10.344  -1.712  16.873  1.00 53.44           C
ATOM     93  HB2 ASN A  73      11.328  -1.583  17.324  1.00 53.44           H
ATOM     94  HB3 ASN A  73       9.597  -1.544  17.648  1.00 53.44           H
ATOM     95  O   ASN A  73       9.151   1.198  16.856  1.00 53.44           O
ATOM     96  CG  ASN A  73      10.171  -3.132  16.386  1.00 53.44           C
ATOM     97  ND2 ASN A  73      11.179  -3.950  16.554  1.00 53.44           N
ATOM     98 HD21 ASN A  73      11.085  -4.870  16.148  1.00 53.44           H
ATOM     99 HD22 ASN A  73      12.074  -3.550  16.798  1.00 53.44           H
ATOM    100  OD1 ASN A  73       9.142  -3.505  15.849  1.00 53.44           O
ATOM    101  N   LYS A  74      11.278   1.450  16.158  1.00 63.27           N
ATOM    102  H   LYS A  74      12.039   1.007  15.663  1.00 63.27           H
ATOM    103  CA  LYS A  74      11.444   2.867  16.509  1.00 63.27           C
ATOM    104  HA  LYS A  74      10.687   3.143  17.245  1.00 63.27           H
ATOM    105  C   LYS A  74      11.231   3.806  15.327  1.00 63.27           C
ATOM    106  CB  LYS A  74      12.831   3.109  17.115  1.00 63.27           C
ATOM    107  HB2 LYS A  74      13.599   2.830  16.392  1.00 63.27           H
ATOM    108  HB3 LYS A  74      12.943   4.170  17.337  1.00 63.27           H
ATOM    109  O   LYS A  74      11.280   5.020  15.526  1.00 63.27           O
ATOM    110  CG  LYS A  74      13.024   2.319  18.409  1.00 63.27           C
ATOM    111  HG2 LYS A  74      12.249   2.597  19.123  1.00 63.27           H
ATOM    112  HG3 LYS A  74      12.947   1.253  18.200  1.00 63.27           H
ATOM    113  CD  LYS A  74      14.398   2.623  19.002  1.00 63.27           C
ATOM    114  HD2 LYS A  74      15.163   2.430  18.251  1.00 63.27           H
ATOM    115  HD3 LYS A  74      14.442   3.666  19.314  1.00 63.27           H
ATOM    116  CE  LYS A  74      14.601   1.695  20.194  1.00 63.27           C
ATOM    117  HE2 LYS A  74      13.839   1.907  20.946  1.00 63.27           H
ATOM    118  HE3 LYS A  74      14.450   0.672  19.849  1.00 63.27           H
ATOM    119  NZ  LYS A  74      15.960   1.844  20.753  1.00 63.27           N
ATOM    120  HZ1 LYS A  74      16.624   1.596  20.032  1.00 63.27           H
ATOM    121  HZ2 LYS A  74      16.118   2.794  21.056  1.00 63.27           H
ATOM    122  HZ3 LYS A  74      16.076   1.201  21.523  1.00 63.27           H
ATOM    123  N   HIS A  75      10.996   3.284  14.124  1.00 70.62           N
ATOM    124  H   HIS A  75      10.963   2.281  14.011  1.00 70.62           H
ATOM    125  CA  HIS A  75      10.775   4.127  12.960  1.00 70.62           C
ATOM    126  HA  HIS A  75      11.657   4.759  12.856  1.00 70.62           H
ATOM    127  C   HIS A  75       9.517   4.989  13.179  1.00 70.62           C
ATOM    128  CB  HIS A  75      10.674   3.281  11.688  1.00 70.62           C
ATOM    129  HB2 HIS A  75      11.432   2.499  11.721  1.00 70.62           H
ATOM    130  HB3 HIS A  75       9.693   2.808  11.626  1.00 70.62           H
ATOM    131  O   HIS A  75       8.486   4.457  13.606  1.00 70.62           O
ATOM    132  CG  HIS A  75      10.936   4.104  10.457  1.00 70.62           C
ATOM    133  CD2 HIS A  75      12.147   4.252   9.834  1.00 70.62           C
ATOM    134  HD2 HIS A  75      13.072   3.764  10.099  1.00 70.62           H
ATOM    135  ND1 HIS A  75      10.060   4.968   9.845  1.00 70.62           N
ATOM    136  HD1 HIS A  75       9.053   4.957   9.931  1.00 70.62           H
ATOM    137  CE1 HIS A  75      10.752   5.650   8.913  1.00 70.62           C
ATOM    138  HE1 HIS A  75      10.384   6.420   8.252  1.00 70.62           H
ATOM    139  NE2 HIS A  75      12.002   5.221   8.844  1.00 70.62           N
ATOM    140  N   PRO A  76       9.532   6.300  12.867  1.00 79.40           N
ATOM    141  CA  PRO A  76       8.380   7.181  13.087  1.00 79.40           C
ATOM    142  HA  PRO A  76       8.223   7.269  14.163  1.00 79.40           H
ATOM    143  C   PRO A  76       7.066   6.707  12.444  1.00 79.40           C
ATOM    144  CB  PRO A  76       8.811   8.538  12.530  1.00 79.40           C
ATOM    145  HB2 PRO A  76       8.330   9.362  13.057  1.00 79.40           H
ATOM    146  HB3 PRO A  76       8.598   8.593  11.463  1.00 79.40           H
ATOM    147  O   PRO A  76       5.992   7.007  12.967  1.00 79.40           O
ATOM    148  CG  PRO A  76      10.324   8.538  12.742  1.00 79.40           C
ATOM    149  HG2 PRO A  76      10.831   9.208  12.048  1.00 79.40           H
ATOM    150  HG3 PRO A  76      10.549   8.810  13.773  1.00 79.40           H
ATOM    151  CD  PRO A  76      10.707   7.082  12.502  1.00 79.40           C
ATOM    152  HD2 PRO A  76      10.948   6.933  11.451  1.00 79.40           H
ATOM    153  HD3 PRO A  76      11.569   6.832  13.122  1.00 79.40           H
ATOM    154  N   TYR A  77       7.139   5.937  11.348  1.00 83.47           N
ATOM    155  H   TYR A  77       8.054   5.808  10.941  1.00 83.47           H
ATOM    156  CA  TYR A  77       5.966   5.340  10.689  1.00 83.47           C
ATOM    157  HA  TYR A  77       5.150   6.049  10.821  1.00 83.47           H
ATOM    158  C   TYR A  77       5.487   4.017  11.292  1.00 83.47           C
ATOM    159  CB  TYR A  77       6.156   5.144   9.179  1.00 83.47           C
ATOM    160  HB2 TYR A  77       6.908   4.375   9.004  1.00 83.47           H
ATOM    161  HB3 TYR A  77       5.217   4.778   8.764  1.00 83.47           H
ATOM    162  O   TYR A  77       4.405   3.561  10.932  1.00 83.47           O
ATOM    163  CG  TYR A  77       6.525   6.396   8.434  1.00 83.47           C
ATOM    164  CD1 TYR A  77       5.572   7.373   8.104  1.00 83.47           C
ATOM    165  HD1 TYR A  77       4.520   7.210   8.283  1.00 83.47           H
ATOM    166  CD2 TYR A  77       7.853   6.570   8.054  1.00 83.47           C
ATOM    167  HD2 TYR A  77       8.494   5.702   8.064  1.00 83.47           H
ATOM    168  CE1 TYR A  77       6.006   8.559   7.490  1.00 83.47           C
ATOM    169  HE1 TYR A  77       5.305   9.319   7.176  1.00 83.47           H
ATOM    170  CE2 TYR A  77       8.306   7.796   7.557  1.00 83.47           C
ATOM    171  HE2 TYR A  77       9.344   7.954   7.303  1.00 83.47           H
ATOM    172  OH  TYR A  77       7.826   9.953   6.763  1.00 83.47           O
ATOM    173  HH  TYR A  77       8.763   9.881   6.563  1.00 83.47           H
ATOM    174  CZ  TYR A  77       7.373   8.793   7.271  1.00 83.47           C
ATOM    175  N   ASN A  78       6.220   3.408  12.228  1.00 82.07           N
ATOM    176  H   ASN A  78       7.092   3.822  12.528  1.00 82.07           H
ATOM    177  CA  ASN A  78       5.812   2.149  12.859  1.00 82.07           C
ATOM    178  HA  ASN A  78       5.710   1.390  12.083  1.00 82.07           H
ATOM    179  C   ASN A  78       4.443   2.283  13.553  1.00 82.07           C
ATOM    180  CB  ASN A  78       6.923   1.712  13.828  1.00 82.07           C
ATOM    181  HB2 ASN A  78       6.929   2.353  14.709  1.00 82.07           H
ATOM    182  HB3 ASN A  78       7.891   1.807  13.334  1.00 82.07           H
ATOM    183  O   ASN A  78       3.636   1.358  13.536  1.00 82.07           O
ATOM    184  CG  ASN A  78       6.789   0.259  14.243  1.00 82.07           C
ATOM    185  ND2 ASN A  78       6.819  -0.040  15.518  1.00 82.07           N
ATOM    186 HD21 ASN A  78       7.154   0.642  16.185  1.00 82.07           H
ATOM    187 HD22 ASN A  78       6.760  -1.023  15.742  1.00 82.07           H
ATOM    188  OD1 ASN A  78       6.675  -0.636  13.427  1.00 82.07           O
ATOM    189  N   LYS A  79       4.122   3.485  14.057  1.00 86.99           N
ATOM    190  H   LYS A  79       4.831   4.202  14.017  1.00 86.99           H
ATOM    191  CA  LYS A  79       2.804   3.819  14.621  1.00 86.99           C
ATOM    192  HA  LYS A  79       2.577   3.096  15.406  1.00 86.99           H
ATOM    193  C   LYS A  79       1.640   3.718  13.623  1.00 86.99           C
ATOM    194  CB  LYS A  79       2.853   5.218  15.256  1.00 86.99           C
ATOM    195  HB2 LYS A  79       3.734   5.291  15.895  1.00 86.99           H
ATOM    196  HB3 LYS A  79       1.968   5.356  15.876  1.00 86.99           H
ATOM    197  O   LYS A  79       0.498   3.671  14.054  1.00 86.99           O
ATOM    198  CG  LYS A  79       2.889   6.322  14.191  1.00 86.99           C
ATOM    199  HG2 LYS A  79       3.694   6.119  13.484  1.00 86.99           H
ATOM    200  HG3 LYS A  79       1.947   6.326  13.643  1.00 86.99           H
ATOM    201  CD  LYS A  79       3.086   7.707  14.807  1.00 86.99           C
ATOM    202  HD2 LYS A  79       2.253   7.928  15.475  1.00 86.99           H
ATOM    203  HD3 LYS A  79       4.032   7.747  15.347  1.00 86.99           H
ATOM    204  CE  LYS A  79       3.106   8.670  13.627  1.00 86.99           C
ATOM    205  HE2 LYS A  79       2.237   8.427  13.015  1.00 86.99           H
ATOM    206  HE3 LYS A  79       3.996   8.475  13.027  1.00 86.99           H
ATOM    207  NZ  LYS A  79       3.036  10.087  14.026  1.00 86.99           N
ATOM    208  HZ1 LYS A  79       2.915  10.630  13.182  1.00 86.99           H
ATOM    209  HZ2 LYS A  79       3.888  10.354  14.498  1.00 86.99           H
ATOM    210  HZ3 LYS A  79       2.239  10.236  14.627  1.00 86.99           H
ATOM    211  N   TYR A  80       1.904   3.723  12.315  1.00 89.77           N
ATOM    212  H   TYR A  80       2.867   3.762  12.009  1.00 89.77           H
ATOM    213  CA  TYR A  80       0.876   3.556  11.282  1.00 89.77           C
ATOM    214  HA  TYR A  80      -0.081   3.894  11.679  1.00 89.77           H
ATOM    215  C   TYR A  80       0.675   2.092  10.887  1.00 89.77           C
ATOM    216  CB  TYR A  80       1.189   4.419  10.053  1.00 89.77           C
ATOM    217  HB2 TYR A  80       2.118   4.075   9.600  1.00 89.77           H
ATOM    218  HB3 TYR A  80       0.399   4.270   9.318  1.00 89.77           H
ATOM    219  O   TYR A  80      -0.305   1.785  10.220  1.00 89.77           O
ATOM    220  CG  TYR A  80       1.278   5.906  10.343  1.00 89.77           C
ATOM    221  CD1 TYR A  80       0.132   6.618  10.740  1.00 89.77           C
ATOM    222  HD1 TYR A  80      -0.813   6.103  10.830  1.00 89.77           H
ATOM    223  CD2 TYR A  80       2.503   6.575  10.201  1.00 89.77           C
ATOM    224  HD2 TYR A  80       3.353   6.019   9.832  1.00 89.77           H
ATOM    225  CE1 TYR A  80       0.213   7.998  10.996  1.00 89.77           C
ATOM    226  HE1 TYR A  80      -0.676   8.535  11.292  1.00 89.77           H
ATOM    227  CE2 TYR A  80       2.607   7.948  10.497  1.00 89.77           C
ATOM    228  HE2 TYR A  80       3.553   8.456  10.390  1.00 89.77           H
ATOM    229  OH  TYR A  80       1.522   9.976  11.236  1.00 89.77           O
ATOM    230  HH  TYR A  80       0.669  10.385  11.076  1.00 89.77           H
ATOM    231  CZ  TYR A  80       1.451   8.663  10.881  1.00 89.77           C
ATOM    232  N   ARG A  81       1.526   1.156  11.329  1.00 86.85           N
ATOM    233  H   ARG A  81       2.315   1.430  11.898  1.00 86.85           H
ATOM    234  CA  ARG A  81       1.305  -0.277  11.067  1.00 86.85           C
ATOM    235  HA  ARG A  81       1.171  -0.436   9.997  1.00 86.85           H
ATOM    236  C   ARG A  81       0.036  -0.795  11.730  1.00 86.85           C
ATOM    237  CB  ARG A  81       2.492  -1.117  11.531  1.00 86.85           C
ATOM    238  HB2 ARG A  81       2.234  -2.170  11.430  1.00 86.85           H
ATOM    239  HB3 ARG A  81       2.693  -0.915  12.583  1.00 86.85           H
ATOM    240  O   ARG A  81      -0.622  -1.658  11.171  1.00 86.85           O
ATOM    241  CG  ARG A  81       3.740  -0.840  10.689  1.00 86.85           C
ATOM    242  HG2 ARG A  81       3.997   0.217  10.752  1.00 86.85           H
ATOM    243  HG3 ARG A  81       3.564  -1.095   9.644  1.00 86.85           H
ATOM    244  CD  ARG A  81       4.905  -1.647  11.244  1.00 86.85           C
ATOM    245  HD2 ARG A  81       5.832  -1.279  10.804  1.00 86.85           H
ATOM    246  HD3 ARG A  81       4.909  -1.471  12.320  1.00 86.85           H
ATOM    247  NE  ARG A  81       4.807  -3.102  11.044  1.00 86.85           N
ATOM    248  HE  ARG A  81       4.044  -3.483  10.504  1.00 86.85           H
ATOM    249  NH1 ARG A  81       6.767  -3.586  12.136  1.00 86.85           N
ATOM    250 HH11 ARG A  81       7.438  -4.274  12.447  1.00 86.85           H
ATOM    251 HH12 ARG A  81       6.868  -2.611  12.375  1.00 86.85           H
ATOM    252  NH2 ARG A  81       5.564  -5.238  11.288  1.00 86.85           N
ATOM    253 HH21 ARG A  81       4.716  -5.540  10.831  1.00 86.85           H
ATOM    254 HH22 ARG A  81       6.383  -5.826  11.230  1.00 86.85           H
ATOM    255  CZ  ARG A  81       5.706  -3.966  11.480  1.00 86.85           C
ATOM    256  N   SER A  82      -0.369  -0.211  12.861  1.00 87.76           N
ATOM    257  H   SER A  82       0.206   0.512  13.267  1.00 87.76           H
ATOM    258  CA  SER A  82      -1.660  -0.510  13.497  1.00 87.76           C
ATOM    259  HA  SER A  82      -1.735  -1.589  13.635  1.00 87.76           H
ATOM    260  C   SER A  82      -2.872  -0.075  12.671  1.00 87.76           C
ATOM    261  CB  SER A  82      -1.736   0.159  14.869  1.00 87.76           C
ATOM    262  HB2 SER A  82      -2.702  -0.053  15.329  1.00 87.76           H
ATOM    263  HB3 SER A  82      -0.954  -0.250  15.509  1.00 87.76           H
ATOM    264  O   SER A  82      -3.998  -0.435  13.011  1.00 87.76           O
ATOM    265  OG  SER A  82      -1.556   1.558  14.764  1.00 87.76           O
ATOM    266  HG  SER A  82      -2.198   1.949  14.166  1.00 87.76           H
ATOM    267  N   ASN A  83      -2.670   0.731  11.626  1.00 93.56           N
ATOM    268  H   ASN A  83      -1.732   1.027  11.400  1.00 93.56           H
ATOM    269  CA  ASN A  83      -3.710   1.047  10.661  1.00 93.56           C
ATOM    270  HA  ASN A  83      -4.684   1.025  11.149  1.00 93.56           H
ATOM    271  C   ASN A  83      -3.767   0.010   9.538  1.00 93.56           C
ATOM    272  CB  ASN A  83      -3.499   2.460  10.097  1.00 93.56           C
ATOM    273  HB2 ASN A  83      -4.180   2.586   9.256  1.00 93.56           H
ATOM    274  HB3 ASN A  83      -2.495   2.583   9.691  1.00 93.56           H
ATOM    275  O   ASN A  83      -4.793  -0.069   8.882  1.00 93.56           O
ATOM    276  CG  ASN A  83      -3.765   3.561  11.105  1.00 93.56           C
ATOM    277  ND2 ASN A  83      -4.660   4.448  10.756  1.00 93.56           N
ATOM    278 HD21 ASN A  83      -5.186   4.307   9.905  1.00 93.56           H
ATOM    279 HD22 ASN A  83      -4.921   5.209  11.367  1.00 93.56           H
ATOM    280  OD1 ASN A  83      -3.198   3.636  12.188  1.00 93.56           O
ATOM    281  N   ILE A  84      -2.719  -0.778   9.300  1.00 92.70           N
ATOM    282  H   ILE A  84      -1.939  -0.784   9.943  1.00 92.70           H
ATOM    283  CA  ILE A  84      -2.709  -1.774   8.229  1.00 92.70           C
ATOM    284  HA  ILE A  84      -3.305  -1.392   7.401  1.00 92.70           H
ATOM    285  C   ILE A  84      -3.383  -3.060   8.718  1.00 92.70           C
ATOM    286  CB  ILE A  84      -1.282  -2.009   7.686  1.00 92.70           C
ATOM    287  HB  ILE A  84      -0.696  -2.503   8.461  1.00 92.70           H
ATOM    288  O   ILE A  84      -3.182  -3.495   9.852  1.00 92.70           O
ATOM    289  CG1 ILE A  84      -0.547  -0.696   7.317  1.00 92.70           C
ATOM    290 HG12 ILE A  84       0.444  -0.949   6.941  1.00 92.70           H
ATOM    291 HG13 ILE A  84      -0.399  -0.102   8.218  1.00 92.70           H
ATOM    292  CG2 ILE A  84      -1.319  -2.936   6.458  1.00 92.70           C
ATOM    293 HG21 ILE A  84      -0.330  -3.013   6.007  1.00 92.70           H
ATOM    294 HG22 ILE A  84      -2.010  -2.550   5.708  1.00 92.70           H
ATOM    295 HG23 ILE A  84      -1.649  -3.935   6.741  1.00 92.70           H
ATOM    296  CD1 ILE A  84      -1.245   0.185   6.269  1.00 92.70           C
ATOM    297 HD11 ILE A  84      -1.389  -0.360   5.337  1.00 92.70           H
ATOM    298 HD12 ILE A  84      -0.617   1.053   6.065  1.00 92.70           H
ATOM    299 HD13 ILE A  84      -2.208   0.531   6.646  1.00 92.70           H
ATOM    300  N   VAL A  85      -4.191  -3.661   7.852  1.00 94.53           N
ATOM    301  H   VAL A  85      -4.276  -3.258   6.931  1.00 94.53           H
ATOM    302  CA  VAL A  85      -4.859  -4.950   8.074  1.00 94.53           C
ATOM    303  HA  VAL A  85      -4.436  -5.433   8.954  1.00 94.53           H
ATOM    304  C   VAL A  85      -4.593  -5.868   6.889  1.00 94.53           C
ATOM    305  CB  VAL A  85      -6.371  -4.777   8.320  1.00 94.53           C
ATOM    306  HB  VAL A  85      -6.804  -5.757   8.517  1.00 94.53           H
ATOM    307  O   VAL A  85      -4.244  -5.391   5.809  1.00 94.53           O
ATOM    308  CG1 VAL A  85      -6.624  -3.897   9.550  1.00 94.53           C
ATOM    309 HG11 VAL A  85      -7.682  -3.929   9.814  1.00 94.53           H
ATOM    310 HG12 VAL A  85      -6.328  -2.869   9.343  1.00 94.53           H
ATOM    311 HG13 VAL A  85      -6.028  -4.270  10.382  1.00 94.53           H
ATOM    312  CG2 VAL A  85      -7.129  -4.179   7.132  1.00 94.53           C
ATOM    313 HG21 VAL A  85      -6.825  -3.146   6.964  1.00 94.53           H
ATOM    314 HG22 VAL A  85      -8.196  -4.220   7.349  1.00 94.53           H
ATOM    315 HG23 VAL A  85      -6.949  -4.765   6.231  1.00 94.53           H
ATOM    316  N   ARG A  86      -4.779  -7.176   7.055  1.00 94.11           N
ATOM    317  H   ARG A  86      -5.101  -7.507   7.953  1.00 94.11           H
ATOM    318  CA  ARG A  86      -4.835  -8.094   5.908  1.00 94.11           C
ATOM    319  HA  ARG A  86      -4.325  -7.650   5.053  1.00 94.11           H
ATOM    320  C   ARG A  86      -6.280  -8.288   5.488  1.00 94.11           C
ATOM    321  CB  ARG A  86      -4.158  -9.438   6.203  1.00 94.11           C
ATOM    322  HB2 ARG A  86      -4.675  -9.912   7.036  1.00 94.11           H
ATOM    323  HB3 ARG A  86      -4.279 -10.092   5.339  1.00 94.11           H
ATOM    324  O   ARG A  86      -7.143  -8.475   6.345  1.00 94.11           O
ATOM    325  CG  ARG A  86      -2.668  -9.354   6.558  1.00 94.11           C
ATOM    326  HG2 ARG A  86      -2.319 -10.345   6.848  1.00 94.11           H
ATOM    327  HG3 ARG A  86      -2.534  -8.690   7.414  1.00 94.11           H
ATOM    328  CD  ARG A  86      -1.813  -8.847   5.395  1.00 94.11           C
ATOM    329  HD2 ARG A  86      -2.192  -7.875   5.079  1.00 94.11           H
ATOM    330  HD3 ARG A  86      -0.792  -8.708   5.753  1.00 94.11           H
ATOM    331  NE  ARG A  86      -1.790  -9.780   4.246  1.00 94.11           N
ATOM    332  HE  ARG A  86      -2.125 -10.725   4.370  1.00 94.11           H
ATOM    333  NH1 ARG A  86      -0.899  -8.305   2.745  1.00 94.11           N
ATOM    334 HH11 ARG A  86      -0.620  -8.081   1.801  1.00 94.11           H
ATOM    335 HH12 ARG A  86      -0.952  -7.576   3.442  1.00 94.11           H
ATOM    336  NH2 ARG A  86      -1.315 -10.360   2.091  1.00 94.11           N
ATOM    337 HH21 ARG A  86      -1.547 -11.321   2.298  1.00 94.11           H
ATOM    338 HH22 ARG A  86      -1.173 -10.117   1.121  1.00 94.11           H
ATOM    339  CZ  ARG A  86      -1.345  -9.485   3.039  1.00 94.11           C
ATOM    340  N   VAL A  87      -6.522  -8.260   4.185  1.00 93.19           N
ATOM    341  H   VAL A  87      -5.739  -8.134   3.558  1.00 93.19           H
ATOM    342  CA  VAL A  87      -7.823  -8.525   3.572  1.00 93.19           C
ATOM    343  HA  VAL A  87      -8.545  -8.774   4.349  1.00 93.19           H
ATOM    344  C   VAL A  87      -7.672  -9.723   2.654  1.00 93.19           C
ATOM    345  CB  VAL A  87      -8.368  -7.308   2.805  1.00 93.19           C
ATOM    346  HB  VAL A  87      -7.741  -7.118   1.934  1.00 93.19           H
ATOM    347  O   VAL A  87      -6.801  -9.739   1.789  1.00 93.19           O
ATOM    348  CG1 VAL A  87      -9.795  -7.566   2.308  1.00 93.19           C
ATOM    349 HG11 VAL A  87     -10.449  -7.826   3.139  1.00 93.19           H
ATOM    350 HG12 VAL A  87     -10.185  -6.677   1.809  1.00 93.19           H
ATOM    351 HG13 VAL A  87      -9.803  -8.384   1.588  1.00 93.19           H
ATOM    352  CG2 VAL A  87      -8.352  -6.055   3.689  1.00 93.19           C
ATOM    353 HG21 VAL A  87      -7.324  -5.718   3.821  1.00 93.19           H
ATOM    354 HG22 VAL A  87      -8.928  -5.260   3.216  1.00 93.19           H
ATOM    355 HG23 VAL A  87      -8.783  -6.270   4.667  1.00 93.19           H
ATOM    356  N   TYR A  88      -8.522 -10.713   2.863  1.00 93.25           N
ATOM    357  H   TYR A  88      -9.219 -10.592   3.584  1.00 93.25           H
ATOM    358  CA  TYR A  88      -8.597 -11.949   2.106  1.00 93.25           C
ATOM    359  HA  TYR A  88      -7.748 -12.023   1.427  1.00 93.25           H
ATOM    360  C   TYR A  88      -9.895 -11.938   1.305  1.00 93.25           C
ATOM    361  CB  TYR A  88      -8.570 -13.150   3.061  1.00 93.25           C
ATOM    362  HB2 TYR A  88      -9.461 -13.097   3.686  1.00 93.25           H
ATOM    363  HB3 TYR A  88      -8.642 -14.063   2.470  1.00 93.25           H
ATOM    364  O   TYR A  88     -10.961 -11.673   1.861  1.00 93.25           O
ATOM    365  CG  TYR A  88      -7.361 -13.241   3.970  1.00 93.25           C
ATOM    366  CD1 TYR A  88      -6.294 -14.087   3.621  1.00 93.25           C
ATOM    367  HD1 TYR A  88      -6.357 -14.680   2.722  1.00 93.25           H
ATOM    368  CD2 TYR A  88      -7.289 -12.479   5.153  1.00 93.25           C
ATOM    369  HD2 TYR A  88      -8.112 -11.840   5.439  1.00 93.25           H
ATOM    370  CE1 TYR A  88      -5.117 -14.104   4.391  1.00 93.25           C
ATOM    371  HE1 TYR A  88      -4.273 -14.698   4.073  1.00 93.25           H
ATOM    372  CE2 TYR A  88      -6.126 -12.519   5.942  1.00 93.25           C
ATOM    373  HE2 TYR A  88      -6.046 -11.925   6.841  1.00 93.25           H
ATOM    374  OH  TYR A  88      -3.878 -13.276   6.268  1.00 93.25           O
ATOM    375  HH  TYR A  88      -3.187 -13.775   5.824  1.00 93.25           H
ATOM    376  CZ  TYR A  88      -5.027 -13.304   5.549  1.00 93.25           C
ATOM    377  N   GLY A  89      -9.814 -12.258   0.022  1.00 88.95           N
ATOM    378  H   GLY A  89      -8.909 -12.490  -0.361  1.00 88.95           H
ATOM    379  CA  GLY A  89     -10.972 -12.436  -0.845  1.00 88.95           C
ATOM    380  HA2 GLY A  89     -11.810 -12.842  -0.277  1.00 88.95           H
ATOM    381  HA3 GLY A  89     -11.291 -11.481  -1.262  1.00 88.95           H
ATOM    382  C   GLY A  89     -10.660 -13.412  -1.971  1.00 88.95           C
ATOM    383  O   GLY A  89      -9.860 -14.330  -1.803  1.00 88.95           O
ATOM    384  N   GLU A  90     -11.300 -13.224  -3.118  1.00 84.56           N
ATOM    385  H   GLU A  90     -11.900 -12.416  -3.214  1.00 84.56           H
ATOM    386  CA  GLU A  90     -11.270 -14.181  -4.231  1.00 84.56           C
ATOM    387  HA  GLU A  90     -11.581 -15.163  -3.873  1.00 84.56           H
ATOM    388  C   GLU A  90      -9.868 -14.347  -4.827  1.00 84.56           C
ATOM    389  CB  GLU A  90     -12.256 -13.724  -5.313  1.00 84.56           C
ATOM    390  HB2 GLU A  90     -12.213 -14.419  -6.152  1.00 84.56           H
ATOM    391  HB3 GLU A  90     -11.950 -12.738  -5.664  1.00 84.56           H
ATOM    392  O   GLU A  90      -9.432 -15.470  -5.075  1.00 84.56           O
ATOM    393  CG  GLU A  90     -13.700 -13.664  -4.788  1.00 84.56           C
ATOM    394  HG2 GLU A  90     -14.025 -14.675  -4.546  1.00 84.56           H
ATOM    395  HG3 GLU A  90     -13.734 -13.073  -3.873  1.00 84.56           H
ATOM    396  CD  GLU A  90     -14.682 -13.035  -5.780  1.00 84.56           C
ATOM    397  OE1 GLU A  90     -15.867 -12.911  -5.396  1.00 84.56           O
ATOM    398  OE2 GLU A  90     -14.278 -12.621  -6.893  1.00 84.56           O
ATOM    399  N   ARG A  91      -9.119 -13.244  -4.972  1.00 78.37           N
ATOM    400  H   ARG A  91      -9.546 -12.360  -4.733  1.00 78.37           H
ATOM    401  CA  ARG A  91      -7.762 -13.240  -5.550  1.00 78.37           C
ATOM    402  HA  ARG A  91      -7.725 -14.035  -6.295  1.00 78.37           H
ATOM    403  C   ARG A  91      -6.648 -13.589  -4.564  1.00 78.37           C
ATOM    404  CB  ARG A  91      -7.483 -11.913  -6.270  1.00 78.37           C
ATOM    405  HB2 ARG A  91      -7.528 -11.081  -5.567  1.00 78.37           H
ATOM    406  HB3 ARG A  91      -6.483 -11.952  -6.704  1.00 78.37           H
ATOM    407  O   ARG A  91      -5.472 -13.459  -4.902  1.00 78.37           O
ATOM    408  CG  ARG A  91      -8.493 -11.694  -7.395  1.00 78.37           C
ATOM    409  HG2 ARG A  91      -9.429 -11.333  -6.970  1.00 78.37           H
ATOM    410  HG3 ARG A  91      -8.683 -12.661  -7.862  1.00 78.37           H
ATOM    411  CD  ARG A  91      -7.989 -10.691  -8.434  1.00 78.37           C
ATOM    412  HD2 ARG A  91      -7.182 -10.105  -7.995  1.00 78.37           H
ATOM    413  HD3 ARG A  91      -8.809 -10.020  -8.689  1.00 78.37           H
ATOM    414  NE  ARG A  91      -7.514 -11.345  -9.660  1.00 78.37           N
ATOM    415  HE  ARG A  91      -7.906 -12.259  -9.838  1.00 78.37           H
ATOM    416  NH1 ARG A  91      -6.491  -9.481 -10.519  1.00 78.37           N
ATOM    417 HH11 ARG A  91      -6.855  -8.973  -9.725  1.00 78.37           H
ATOM    418 HH12 ARG A  91      -6.016  -9.003 -11.272  1.00 78.37           H
ATOM    419  NH2 ARG A  91      -6.418 -11.404 -11.654  1.00 78.37           N
ATOM    420 HH21 ARG A  91      -6.742 -12.356 -11.745  1.00 78.37           H
ATOM    421 HH22 ARG A  91      -5.943 -10.929 -12.408  1.00 78.37           H
ATOM    422  CZ  ARG A  91      -6.807 -10.746 -10.601  1.00 78.37           C
ATOM    423  N   GLY A  92      -6.994 -14.020  -3.354  1.00 85.52           N
ATOM    424  H   GLY A  92      -7.977 -14.122  -3.150  1.00 85.52           H
ATOM    425  CA  GLY A  92      -6.035 -14.285  -2.284  1.00 85.52           C
ATOM    426  HA2 GLY A  92      -6.310 -15.212  -1.780  1.00 85.52           H
ATOM    427  HA3 GLY A  92      -5.031 -14.406  -2.689  1.00 85.52           H
ATOM    428  C   GLY A  92      -6.026 -13.172  -1.247  1.00 85.52           C
ATOM    429  O   GLY A  92      -7.092 -12.759  -0.791  1.00 85.52           O
ATOM    430  N   ASP A  93      -4.841 -12.725  -0.829  1.00 87.69           N
ATOM    431  H   ASP A  93      -3.990 -13.129  -1.193  1.00 87.69           H
ATOM    432  CA  ASP A  93      -4.689 -11.791   0.281  1.00 87.69           C
ATOM    433  HA  ASP A  93      -5.679 -11.396   0.508  1.00 87.69           H
ATOM    434  C   ASP A  93      -3.813 -10.580  -0.035  1.00 87.69           C
ATOM    435  CB  ASP A  93      -4.241 -12.541   1.536  1.00 87.69           C
ATOM    436  HB2 ASP A  93      -4.894 -13.409   1.633  1.00 87.69           H
ATOM    437  HB3 ASP A  93      -4.394 -11.893   2.399  1.00 87.69           H
ATOM    438  O   ASP A  93      -2.733 -10.663  -0.616  1.00 87.69           O
ATOM    439  CG  ASP A  93      -2.802 -13.057   1.536  1.00 87.69           C
ATOM    440  OD1 ASP A  93      -2.380 -13.694   0.550  1.00 87.69           O
ATOM    441  OD2 ASP A  93      -2.131 -12.834   2.574  1.00 87.69           O
ATOM    442  N   LEU A  94      -4.281  -9.420   0.408  1.00 90.59           N
ATOM    443  H   LEU A  94      -5.157  -9.430   0.911  1.00 90.59           H
ATOM    444  CA  LEU A  94      -3.623  -8.136   0.223  1.00 90.59           C
ATOM    445  HA  LEU A  94      -2.561  -8.310   0.054  1.00 90.59           H
ATOM    446  C   LEU A  94      -3.713  -7.288   1.496  1.00 90.59           C
ATOM    447  CB  LEU A  94      -4.174  -7.486  -1.057  1.00 90.59           C
ATOM    448  HB2 LEU A  94      -3.647  -6.548  -1.232  1.00 90.59           H
ATOM    449  HB3 LEU A  94      -3.910  -8.147  -1.883  1.00 90.59           H
ATOM    450  O   LEU A  94      -4.280  -7.710   2.506  1.00 90.59           O
ATOM    451  CG  LEU A  94      -5.690  -7.233  -1.132  1.00 90.59           C
ATOM    452  HG  LEU A  94      -6.244  -8.135  -0.873  1.00 90.59           H
ATOM    453  CD1 LEU A  94      -6.139  -6.119  -0.212  1.00 90.59           C
ATOM    454 HD11 LEU A  94      -5.499  -5.263  -0.429  1.00 90.59           H
ATOM    455 HD12 LEU A  94      -7.189  -5.884  -0.391  1.00 90.59           H
ATOM    456 HD13 LEU A  94      -6.022  -6.410   0.831  1.00 90.59           H
ATOM    457  CD2 LEU A  94      -6.006  -6.798  -2.565  1.00 90.59           C
ATOM    458 HD21 LEU A  94      -5.290  -6.044  -2.894  1.00 90.59           H
ATOM    459 HD22 LEU A  94      -6.999  -6.355  -2.633  1.00 90.59           H
ATOM    460 HD23 LEU A  94      -5.940  -7.652  -3.239  1.00 90.59           H
ATOM    461  N   ASN A  95      -3.126  -6.096   1.476  1.00 92.78           N
ATOM    462  H   ASN A  95      -2.741  -5.757   0.606  1.00 92.78           H
ATOM    463  CA  ASN A  95      -3.257  -5.146   2.573  1.00 92.78           C
ATOM    464  HA  ASN A  95      -3.363  -5.703   3.503  1.00 92.78           H
ATOM    465  C   ASN A  95      -4.530  -4.300   2.427  1.00 92.78           C
ATOM    466  CB  ASN A  95      -1.977  -4.300   2.698  1.00 92.78           C
ATOM    467  HB2 ASN A  95      -1.730  -3.861   1.732  1.00 92.78           H
ATOM    468  HB3 ASN A  95      -2.148  -3.490   3.406  1.00 92.78           H
ATOM    469  O   ASN A  95      -4.893  -3.834   1.356  1.00 92.78           O
ATOM    470  CG  ASN A  95      -0.807  -5.122   3.206  1.00 92.78           C
ATOM    471  ND2 ASN A  95       0.364  -4.994   2.639  1.00 92.78           N
ATOM    472 HD21 ASN A  95       0.517  -4.270   1.953  1.00 92.78           H
ATOM    473 HD22 ASN A  95       1.088  -5.654   2.885  1.00 92.78           H
ATOM    474  OD1 ASN A  95      -0.910  -5.908   4.134  1.00 92.78           O
ATOM    475  N   GLY A  96      -5.194  -4.042   3.540  1.00 93.01           N
ATOM    476  H   GLY A  96      -4.838  -4.452   4.391  1.00 93.01           H
ATOM    477  CA  GLY A  96      -6.120  -2.929   3.688  1.00 93.01           C
ATOM    478  HA2 GLY A  96      -7.077  -3.284   4.071  1.00 93.01           H
ATOM    479  HA3 GLY A  96      -6.294  -2.430   2.735  1.00 93.01           H
ATOM    480  C   GLY A  96      -5.539  -1.921   4.667  1.00 93.01           C
ATOM    481  O   GLY A  96      -4.558  -2.198   5.363  1.00 93.01           O
ATOM    482  N   PHE A  97      -6.166  -0.759   4.770  1.00 93.90           N
ATOM    483  H   PHE A  97      -6.965  -0.580   4.182  1.00 93.90           H
ATOM    484  CA  PHE A  97      -5.826   0.207   5.801  1.00 93.90           C
ATOM    485  HA  PHE A  97      -5.295  -0.324   6.591  1.00 93.90           H
ATOM    486  C   PHE A  97      -7.064   0.813   6.451  1.00 93.90           C
ATOM    487  CB  PHE A  97      -4.866   1.268   5.260  1.00 93.90           C
ATOM    488  HB2 PHE A  97      -4.000   0.770   4.823  1.00 93.90           H
ATOM    489  HB3 PHE A  97      -4.506   1.862   6.099  1.00 93.90           H
ATOM    490  O   PHE A  97      -8.116   0.988   5.844  1.00 93.90           O
ATOM    491  CG  PHE A  97      -5.471   2.199   4.231  1.00 93.90           C
ATOM    492  CD1 PHE A  97      -5.310   1.939   2.858  1.00 93.90           C
ATOM    493  HD1 PHE A  97      -4.757   1.070   2.531  1.00 93.90           H
ATOM    494  CD2 PHE A  97      -6.185   3.338   4.650  1.00 93.90           C
ATOM    495  HD2 PHE A  97      -6.326   3.531   5.703  1.00 93.90           H
ATOM    496  CE1 PHE A  97      -5.837   2.835   1.910  1.00 93.90           C
ATOM    497  HE1 PHE A  97      -5.676   2.668   0.856  1.00 93.90           H
ATOM    498  CE2 PHE A  97      -6.738   4.213   3.700  1.00 93.90           C
ATOM    499  HE2 PHE A  97      -7.322   5.063   4.022  1.00 93.90           H
ATOM    500  CZ  PHE A  97      -6.557   3.966   2.329  1.00 93.90           C
ATOM    501  HZ  PHE A  97      -6.982   4.636   1.596  1.00 93.90           H
ATOM    502  N   LEU A  98      -6.910   1.165   7.716  1.00 94.69           N
ATOM    503  H   LEU A  98      -6.022   0.944   8.146  1.00 94.69           H
ATOM    504  CA  LEU A  98      -7.901   1.821   8.542  1.00 94.69           C
ATOM    505  HA  LEU A  98      -8.886   1.684   8.094  1.00 94.69           H
ATOM    506  C   LEU A  98      -7.603   3.317   8.603  1.00 94.69           C
ATOM    507  CB  LEU A  98      -7.896   1.189   9.942  1.00 94.69           C
ATOM    508  HB2 LEU A  98      -6.930   1.391  10.405  1.00 94.69           H
ATOM    509  HB3 LEU A  98      -8.673   1.676  10.531  1.00 94.69           H
ATOM    510  O   LEU A  98      -6.447   3.723   8.743  1.00 94.69           O
ATOM    511  CG  LEU A  98      -8.147  -0.329   9.974  1.00 94.69           C
ATOM    512  HG  LEU A  98      -7.414  -0.845   9.353  1.00 94.69           H
ATOM    513  CD1 LEU A  98      -8.003  -0.839  11.406  1.00 94.69           C
ATOM    514 HD11 LEU A  98      -6.971  -0.673  11.719  1.00 94.69           H
ATOM    515 HD12 LEU A  98      -8.703  -0.317  12.057  1.00 94.69           H
ATOM    516 HD13 LEU A  98      -8.228  -1.905  11.423  1.00 94.69           H
ATOM    517  CD2 LEU A  98      -9.541  -0.654   9.460  1.00 94.69           C
ATOM    518 HD21 LEU A  98      -9.590  -0.424   8.395  1.00 94.69           H
ATOM    519 HD22 LEU A  98      -9.748  -1.717   9.590  1.00 94.69           H
ATOM    520 HD23 LEU A  98     -10.270  -0.041   9.989  1.00 94.69           H
ATOM    521  N   SER A  99      -8.641   4.144   8.558  1.00 93.96           N
ATOM    522  H   SER A  99      -9.558   3.744   8.418  1.00 93.96           H
ATOM    523  CA  SER A  99      -8.542   5.573   8.859  1.00 93.96           C
ATOM    524  HA  SER A  99      -7.687   5.749   9.513  1.00 93.96           H
ATOM    525  C   SER A  99      -9.804   6.024   9.579  1.00 93.96           C
ATOM    526  CB  SER A  99      -8.332   6.386   7.582  1.00 93.96           C
ATOM    527  HB2 SER A  99      -7.486   5.985   7.025  1.00 93.96           H
ATOM    528  HB3 SER A  99      -9.225   6.330   6.960  1.00 93.96           H
ATOM    529  O   SER A  99     -10.897   6.003   9.005  1.00 93.96           O
ATOM    530  OG  SER A  99      -8.077   7.738   7.923  1.00 93.96           O
ATOM    531  HG  SER A  99      -8.256   8.276   7.148  1.00 93.96           H
ATOM    532  N   GLY A 100      -9.666   6.397  10.853  1.00 93.17           N
ATOM    533  H   GLY A 100      -8.758   6.344  11.292  1.00 93.17           H
ATOM    534  CA  GLY A 100     -10.822   6.612  11.720  1.00 93.17           C
ATOM    535  HA2 GLY A 100     -10.501   6.882  12.726  1.00 93.17           H
ATOM    536  HA3 GLY A 100     -11.428   7.428  11.325  1.00 93.17           H
ATOM    537  C   GLY A 100     -11.663   5.340  11.806  1.00 93.17           C
ATOM    538  O   GLY A 100     -11.147   4.260  12.098  1.00 93.17           O
ATOM    539  N   LYS A 101     -12.957   5.467  11.508  1.00 94.39           N
ATOM    540  H   LYS A 101     -13.295   6.396  11.303  1.00 94.39           H
ATOM    541  CA  LYS A 101     -13.934   4.370  11.555  1.00 94.39           C
ATOM    542  HA  LYS A 101     -13.620   3.660  12.319  1.00 94.39           H
ATOM    543  C   LYS A 101     -14.050   3.550  10.269  1.00 94.39           C
ATOM    544  CB  LYS A 101     -15.295   4.929  11.985  1.00 94.39           C
ATOM    545  HB2 LYS A 101     -15.180   5.481  12.918  1.00 94.39           H
ATOM    546  HB3 LYS A 101     -15.966   4.091  12.176  1.00 94.39           H
ATOM    547  O   LYS A 101     -14.912   2.685  10.189  1.00 94.39           O
ATOM    548  CG  LYS A 101     -15.921   5.845  10.920  1.00 94.39           C
ATOM    549  HG2 LYS A 101     -15.990   5.313   9.971  1.00 94.39           H
ATOM    550  HG3 LYS A 101     -15.312   6.738  10.784  1.00 94.39           H
ATOM    551  CD  LYS A 101     -17.330   6.246  11.353  1.00 94.39           C
ATOM    552  HD2 LYS A 101     -17.286   6.861  12.251  1.00 94.39           H
ATOM    553  HD3 LYS A 101     -17.894   5.337  11.563  1.00 94.39           H
ATOM    554  CE  LYS A 101     -18.006   7.003  10.214  1.00 94.39           C
ATOM    555  HE2 LYS A 101     -17.819   6.435   9.302  1.00 94.39           H
ATOM    556  HE3 LYS A 101     -17.557   7.990  10.114  1.00 94.39           H
ATOM    557  NZ  LYS A 101     -19.466   7.079  10.426  1.00 94.39           N
ATOM    558  HZ1 LYS A 101     -19.690   7.511  11.311  1.00 94.39           H
ATOM    559  HZ2 LYS A 101     -19.832   6.137  10.423  1.00 94.39           H
ATOM    560  HZ3 LYS A 101     -19.920   7.565   9.665  1.00 94.39           H
ATOM    561  N   PHE A 102     -13.247   3.842   9.249  1.00 92.99           N
ATOM    562  H   PHE A 102     -12.521   4.533   9.375  1.00 92.99           H
ATOM    563  CA  PHE A 102     -13.392   3.225   7.933  1.00 92.99           C
ATOM    564  HA  PHE A 102     -14.312   2.641   7.902  1.00 92.99           H
ATOM    565  C   PHE A 102     -12.244   2.274   7.624  1.00 92.99           C
ATOM    566  CB  PHE A 102     -13.514   4.307   6.862  1.00 92.99           C
ATOM    567  HB2 PHE A 102     -12.609   4.916   6.888  1.00 92.99           H
ATOM    568  HB3 PHE A 102     -13.570   3.829   5.884  1.00 92.99           H
ATOM    569  O   PHE A 102     -11.089   2.547   7.964  1.00 92.99           O
ATOM    570  CG  PHE A 102     -14.716   5.215   7.015  1.00 92.99           C
ATOM    571  CD1 PHE A 102     -16.012   4.706   6.828  1.00 92.99           C
ATOM    572  HD1 PHE A 102     -16.166   3.656   6.627  1.00 92.99           H
ATOM    573  CD2 PHE A 102     -14.536   6.578   7.322  1.00 92.99           C
ATOM    574  HD2 PHE A 102     -13.541   6.962   7.489  1.00 92.99           H
ATOM    575  CE1 PHE A 102     -17.123   5.560   6.908  1.00 92.99           C
ATOM    576  HE1 PHE A 102     -18.112   5.144   6.779  1.00 92.99           H
ATOM    577  CE2 PHE A 102     -15.648   7.436   7.398  1.00 92.99           C
ATOM    578  HE2 PHE A 102     -15.504   8.481   7.631  1.00 92.99           H
ATOM    579  CZ  PHE A 102     -16.941   6.930   7.167  1.00 92.99           C
ATOM    580  HZ  PHE A 102     -17.800   7.584   7.210  1.00 92.99           H
ATOM    581  N   LEU A 103     -12.577   1.186   6.937  1.00 93.27           N
ATOM    582  H   LEU A 103     -13.546   1.081   6.674  1.00 93.27           H
ATOM    583  CA  LEU A 103     -11.638   0.280   6.296  1.00 93.27           C
ATOM    584  HA  LEU A 103     -10.638   0.459   6.688  1.00 93.27           H
ATOM    585  C   LEU A 103     -11.608   0.566   4.793  1.00 93.27           C
ATOM    586  CB  LEU A 103     -12.046  -1.168   6.619  1.00 93.27           C
ATOM    587  HB2 LEU A 103     -11.911  -1.354   7.684  1.00 93.27           H
ATOM    588  HB3 LEU A 103     -13.105  -1.283   6.390  1.00 93.27           H
ATOM    589  O   LEU A 103     -12.651   0.692   4.154  1.00 93.27           O
ATOM    590  CG  LEU A 103     -11.271  -2.222   5.810  1.00 93.27           C
ATOM    591  HG  LEU A 103     -11.424  -2.029   4.747  1.00 93.27           H
ATOM    592  CD1 LEU A 103      -9.772  -2.236   6.101  1.00 93.27           C
ATOM    593 HD11 LEU A 103      -9.297  -3.005   5.492  1.00 93.27           H
ATOM    594 HD12 LEU A 103      -9.318  -1.279   5.843  1.00 93.27           H
ATOM    595 HD13 LEU A 103      -9.604  -2.448   7.158  1.00 93.27           H
ATOM    596  CD2 LEU A 103     -11.795  -3.616   6.105  1.00 93.27           C
ATOM    597 HD21 LEU A 103     -12.870  -3.649   5.928  1.00 93.27           H
ATOM    598 HD22 LEU A 103     -11.313  -4.313   5.421  1.00 93.27           H
ATOM    599 HD23 LEU A 103     -11.593  -3.897   7.139  1.00 93.27           H
ATOM    600  N   TYR A 104     -10.399   0.624   4.250  1.00 91.79           N
ATOM    601  H   TYR A 104      -9.598   0.539   4.858  1.00 91.79           H
ATOM    602  CA  TYR A 104     -10.110   0.811   2.839  1.00 91.79           C
ATOM    603  HA  TYR A 104     -11.046   0.887   2.285  1.00 91.79           H
ATOM    604  C   TYR A 104      -9.290  -0.366   2.325  1.00 91.79           C
ATOM    605  CB  TYR A 104      -9.329   2.109   2.649  1.00 91.79           C
ATOM    606  HB2 TYR A 104      -9.058   2.211   1.598  1.00 91.79           H
ATOM    607  HB3 TYR A 104      -8.402   2.034   3.219  1.00 91.79           H
ATOM    608  O   TYR A 104      -8.321  -0.766   2.971  1.00 91.79           O
ATOM    609  CG  TYR A 104     -10.058   3.363   3.069  1.00 91.79           C
ATOM    610  CD1 TYR A 104     -10.692   4.160   2.099  1.00 91.79           C
ATOM    611  HD1 TYR A 104     -10.693   3.851   1.064  1.00 91.79           H
ATOM    612  CD2 TYR A 104     -10.068   3.750   4.422  1.00 91.79           C
ATOM    613  HD2 TYR A 104      -9.581   3.131   5.161  1.00 91.79           H
ATOM    614  CE1 TYR A 104     -11.311   5.366   2.475  1.00 91.79           C
ATOM    615  HE1 TYR A 104     -11.768   5.986   1.719  1.00 91.79           H
ATOM    616  CE2 TYR A 104     -10.719   4.935   4.809  1.00 91.79           C
ATOM    617  HE2 TYR A 104     -10.733   5.233   5.846  1.00 91.79           H
ATOM    618  OH  TYR A 104     -11.918   6.922   4.192  1.00 91.79           O
ATOM    619  HH  TYR A 104     -12.040   7.469   3.413  1.00 91.79           H
ATOM    620  CZ  TYR A 104     -11.334   5.747   3.834  1.00 91.79           C
ATOM    621  N   PHE A 105      -9.623  -0.902   1.156  1.00 90.06           N
ATOM    622  H   PHE A 105     -10.468  -0.598   0.693  1.00 90.06           H
ATOM    623  CA  PHE A 105      -8.821  -1.947   0.518  1.00 90.06           C
ATOM    624  HA  PHE A 105      -7.777  -1.752   0.764  1.00 90.06           H
ATOM    625  C   PHE A 105      -8.969  -1.928  -1.009  1.00 90.06           C
ATOM    626  CB  PHE A 105      -9.178  -3.322   1.097  1.00 90.06           C
ATOM    627  HB2 PHE A 105      -8.576  -4.090   0.610  1.00 90.06           H
ATOM    628  HB3 PHE A 105      -8.905  -3.321   2.152  1.00 90.06           H
ATOM    629  O   PHE A 105     -10.000  -1.490  -1.521  1.00 90.06           O
ATOM    630  CG  PHE A 105     -10.642  -3.689   0.979  1.00 90.06           C
ATOM    631  CD1 PHE A 105     -11.552  -3.201   1.933  1.00 90.06           C
ATOM    632  HD1 PHE A 105     -11.198  -2.577   2.738  1.00 90.06           H
ATOM    633  CD2 PHE A 105     -11.101  -4.482  -0.087  1.00 90.06           C
ATOM    634  HD2 PHE A 105     -10.410  -4.861  -0.824  1.00 90.06           H
ATOM    635  CE1 PHE A 105     -12.922  -3.472   1.810  1.00 90.06           C
ATOM    636  HE1 PHE A 105     -13.626  -3.066   2.522  1.00 90.06           H
ATOM    637  CE2 PHE A 105     -12.470  -4.778  -0.194  1.00 90.06           C
ATOM    638  HE2 PHE A 105     -12.829  -5.402  -1.000  1.00 90.06           H
ATOM    639  CZ  PHE A 105     -13.380  -4.248   0.736  1.00 90.06           C
ATOM    640  HZ  PHE A 105     -14.439  -4.434   0.630  1.00 90.06           H
ATOM    641  N   PRO A 106      -7.947  -2.381  -1.753  1.00 87.11           N
ATOM    642  CA  PRO A 106      -8.007  -2.506  -3.199  1.00 87.11           C
ATOM    643  HA  PRO A 106      -8.057  -1.504  -3.628  1.00 87.11           H
ATOM    644  C   PRO A 106      -9.190  -3.344  -3.684  1.00 87.11           C
ATOM    645  CB  PRO A 106      -6.695  -3.166  -3.615  1.00 87.11           C
ATOM    646  HB2 PRO A 106      -6.355  -2.773  -4.573  1.00 87.11           H
ATOM    647  HB3 PRO A 106      -6.811  -4.249  -3.678  1.00 87.11           H
ATOM    648  O   PRO A 106      -9.382  -4.481  -3.253  1.00 87.11           O
ATOM    649  CG  PRO A 106      -5.728  -2.832  -2.489  1.00 87.11           C
ATOM    650  HG2 PRO A 106      -4.969  -3.604  -2.370  1.00 87.11           H
ATOM    651  HG3 PRO A 106      -5.270  -1.862  -2.684  1.00 87.11           H
ATOM    652  CD  PRO A 106      -6.629  -2.736  -1.264  1.00 87.11           C
ATOM    653  HD2 PRO A 106      -6.226  -1.989  -0.580  1.00 87.11           H
ATOM    654  HD3 PRO A 106      -6.711  -3.697  -0.756  1.00 87.11           H
ATOM    655  N   ARG A 107      -9.927  -2.816  -4.663  1.00 82.49           N
ATOM    656  H   ARG A 107      -9.718  -1.870  -4.948  1.00 82.49           H
ATOM    657  CA  ARG A 107     -11.054  -3.504  -5.309  1.00 82.49           C
ATOM    658  HA  ARG A 107     -11.767  -3.806  -4.542  1.00 82.49           H
ATOM    659  C   ARG A 107     -10.626  -4.795  -6.021  1.00 82.49           C
ATOM    660  CB  ARG A 107     -11.740  -2.502  -6.256  1.00 82.49           C
ATOM    661  HB2 ARG A 107     -11.041  -2.217  -7.043  1.00 82.49           H
ATOM    662  HB3 ARG A 107     -12.004  -1.603  -5.698  1.00 82.49           H
ATOM    663  O   ARG A 107     -11.393  -5.748  -6.070  1.00 82.49           O
ATOM    664  CG  ARG A 107     -13.014  -3.070  -6.892  1.00 82.49           C
ATOM    665  HG2 ARG A 107     -12.757  -3.998  -7.402  1.00 82.49           H
ATOM    666  HG3 ARG A 107     -13.749  -3.294  -6.118  1.00 82.49           H
ATOM    667  CD  ARG A 107     -13.641  -2.100  -7.897  1.00 82.49           C
ATOM    668  HD2 ARG A 107     -12.877  -1.767  -8.599  1.00 82.49           H
ATOM    669  HD3 ARG A 107     -14.015  -1.236  -7.349  1.00 82.49           H
ATOM    670  NE  ARG A 107     -14.761  -2.711  -8.639  1.00 82.49           N
ATOM    671  HE  ARG A 107     -15.080  -3.617  -8.330  1.00 82.49           H
ATOM    672  NH1 ARG A 107     -15.085  -0.994 -10.120  1.00 82.49           N
ATOM    673 HH11 ARG A 107     -15.595  -0.625 -10.910  1.00 82.49           H
ATOM    674 HH12 ARG A 107     -14.272  -0.535  -9.734  1.00 82.49           H
ATOM    675  NH2 ARG A 107     -16.536  -2.666 -10.092  1.00 82.49           N
ATOM    676 HH21 ARG A 107     -16.865  -3.584  -9.826  1.00 82.49           H
ATOM    677 HH22 ARG A 107     -17.188  -2.138 -10.654  1.00 82.49           H
ATOM    678  CZ  ARG A 107     -15.455  -2.131  -9.603  1.00 82.49           C
ATOM    679  N   HIS A 108      -9.385  -4.859  -6.512  1.00 80.97           N
ATOM    680  H   HIS A 108      -8.788  -4.051  -6.404  1.00 80.97           H
ATOM    681  CA  HIS A 108      -8.848  -6.036  -7.209  1.00 80.97           C
ATOM    682  HA  HIS A 108      -9.598  -6.353  -7.934  1.00 80.97           H
ATOM    683  C   HIS A 108      -8.620  -7.258  -6.306  1.00 80.97           C
ATOM    684  CB  HIS A 108      -7.582  -5.666  -7.993  1.00 80.97           C
ATOM    685  HB2 HIS A 108      -7.803  -4.819  -8.643  1.00 80.97           H
ATOM    686  HB3 HIS A 108      -7.307  -6.501  -8.637  1.00 80.97           H
ATOM    687  O   HIS A 108      -8.040  -8.243  -6.755  1.00 80.97           O
ATOM    688  CG  HIS A 108      -6.399  -5.328  -7.120  1.00 80.97           C
ATOM    689  CD2 HIS A 108      -5.682  -6.184  -6.321  1.00 80.97           C
ATOM    690  HD2 HIS A 108      -5.858  -7.241  -6.187  1.00 80.97           H
ATOM    691  ND1 HIS A 108      -5.807  -4.093  -7.021  1.00 80.97           N
ATOM    692  HD1 HIS A 108      -6.017  -3.287  -7.591  1.00 80.97           H
ATOM    693  CE1 HIS A 108      -4.765  -4.203  -6.185  1.00 80.97           C
ATOM    694  HE1 HIS A 108      -4.080  -3.405  -5.940  1.00 80.97           H
ATOM    695  NE2 HIS A 108      -4.662  -5.452  -5.715  1.00 80.97           N
ATOM    696  N   ILE A 109      -9.058  -7.222  -5.045  1.00 85.54           N
ATOM    697  H   ILE A 109      -9.483  -6.373  -4.699  1.00 85.54           H
ATOM    698  CA  ILE A 109      -9.218  -8.430  -4.234  1.00 85.54           C
ATOM    699  HA  ILE A 109      -8.265  -8.960  -4.258  1.00 85.54           H
ATOM    700  C   ILE A 109     -10.275  -9.389  -4.816  1.00 85.54           C
ATOM    701  CB  ILE A 109      -9.536  -8.018  -2.779  1.00 85.54           C
ATOM    702  HB  ILE A 109      -8.857  -7.213  -2.502  1.00 85.54           H
ATOM    703  O   ILE A 109     -10.260 -10.577  -4.492  1.00 85.54           O
ATOM    704  CG1 ILE A 109      -9.321  -9.132  -1.741  1.00 85.54           C
ATOM    705 HG12 ILE A 109      -9.332  -8.675  -0.751  1.00 85.54           H
ATOM    706 HG13 ILE A 109     -10.160  -9.827  -1.794  1.00 85.54           H
ATOM    707  CG2 ILE A 109     -10.953  -7.447  -2.617  1.00 85.54           C
ATOM    708 HG21 ILE A 109     -11.111  -6.605  -3.290  1.00 85.54           H
ATOM    709 HG22 ILE A 109     -11.701  -8.212  -2.828  1.00 85.54           H
ATOM    710 HG23 ILE A 109     -11.096  -7.105  -1.592  1.00 85.54           H
ATOM    711  CD1 ILE A 109      -8.023  -9.935  -1.879  1.00 85.54           C
ATOM    712 HD11 ILE A 109      -7.231  -9.336  -2.332  1.00 85.54           H
ATOM    713 HD12 ILE A 109      -8.197 -10.802  -2.517  1.00 85.54           H
ATOM    714 HD13 ILE A 109      -7.703 -10.271  -0.893  1.00 85.54           H
ATOM    715  N   PHE A 110     -11.159  -8.889  -5.691  1.00 82.87           N
ATOM    716  H   PHE A 110     -11.131  -7.898  -5.882  1.00 82.87           H
ATOM    717  CA  PHE A 110     -12.182  -9.658  -6.406  1.00 82.87           C
ATOM    718  HA  PHE A 110     -12.338 -10.607  -5.891  1.00 82.87           H
ATOM    719  C   PHE A 110     -11.757  -9.994  -7.840  1.00 82.87           C
ATOM    720  CB  PHE A 110     -13.510  -8.889  -6.370  1.00 82.87           C
ATOM    721  HB2 PHE A 110     -14.286  -9.503  -6.828  1.00 82.87           H
ATOM    722  HB3 PHE A 110     -13.405  -7.983  -6.965  1.00 82.87           H
ATOM    723  O   PHE A 110     -11.143  -9.167  -8.518  1.00 82.87           O
ATOM    724  CG  PHE A 110     -13.954  -8.523  -4.967  1.00 82.87           C
ATOM    725  CD1 PHE A 110     -14.022  -9.519  -3.975  1.00 82.87           C
ATOM    726  HD1 PHE A 110     -13.811 -10.548  -4.225  1.00 82.87           H
ATOM    727  CD2 PHE A 110     -14.285  -7.194  -4.647  1.00 82.87           C
ATOM    728  HD2 PHE A 110     -14.264  -6.428  -5.407  1.00 82.87           H
ATOM    729  CE1 PHE A 110     -14.360  -9.186  -2.656  1.00 82.87           C
ATOM    730  HE1 PHE A 110     -14.405  -9.957  -1.901  1.00 82.87           H
ATOM    731  CE2 PHE A 110     -14.668  -6.875  -3.334  1.00 82.87           C
ATOM    732  HE2 PHE A 110     -14.999  -5.876  -3.089  1.00 82.87           H
ATOM    733  CZ  PHE A 110     -14.666  -7.856  -2.335  1.00 82.87           C
ATOM    734  HZ  PHE A 110     -14.921  -7.594  -1.319  1.00 82.87           H
ATOM    735  N   ASP A 111     -12.084 -11.204  -8.311  1.00 67.45           N
ATOM    736  H   ASP A 111     -12.673 -11.802  -7.750  1.00 67.45           H
ATOM    737  CA  ASP A 111     -11.676 -11.697  -9.639  1.00 67.45           C
ATOM    738  HA  ASP A 111     -10.622 -11.470  -9.796  1.00 67.45           H
ATOM    739  C   ASP A 111     -12.440 -11.001 -10.772  1.00 67.45           C
ATOM    740  CB  ASP A 111     -11.897 -13.221  -9.736  1.00 67.45           C
ATOM    741  HB2 ASP A 111     -12.229 -13.465 -10.745  1.00 67.45           H
ATOM    742  HB3 ASP A 111     -12.695 -13.522  -9.059  1.00 67.45           H
ATOM    743  O   ASP A 111     -11.861 -10.675 -11.810  1.00 67.45           O
ATOM    744  CG  ASP A 111     -10.644 -14.064  -9.472  1.00 67.45           C
ATOM    745  OD1 ASP A 111      -9.525 -13.592  -9.804  1.00 67.45           O
ATOM    746  OD2 ASP A 111     -10.818 -15.216  -9.023  1.00 67.45           O
ATOM    747  N   SER A 112     -13.739 -10.748 -10.572  1.00 62.68           N
ATOM    748  H   SER A 112     -14.141 -11.036  -9.692  1.00 62.68           H
ATOM    749  CA  SER A 112     -14.591 -10.036 -11.524  1.00 62.68           C
ATOM    750  HA  SER A 112     -13.965  -9.680 -12.342  1.00 62.68           H
ATOM    751  C   SER A 112     -15.223  -8.812 -10.878  1.00 62.68           C
ATOM    752  CB  SER A 112     -15.634 -10.961 -12.170  1.00 62.68           C
ATOM    753  HB2 SER A 112     -16.112 -10.421 -12.986  1.00 62.68           H
ATOM    754  HB3 SER A 112     -15.121 -11.826 -12.590  1.00 62.68           H
ATOM    755  O   SER A 112     -16.084  -8.899 -10.009  1.00 62.68           O
ATOM    756  OG  SER A 112     -16.645 -11.408 -11.277  1.00 62.68           O
ATOM    757  HG  SER A 112     -17.252 -11.964 -11.769  1.00 62.68           H
ATOM    758  N   CYS A 113     -14.823  -7.636 -11.346  1.00 57.56           N
ATOM    759  H   CYS A 113     -14.055  -7.606 -12.001  1.00 57.56           H
ATOM    760  CA  CYS A 113     -15.452  -6.383 -10.939  1.00 57.56           C
ATOM    761  HA  CYS A 113     -15.913  -6.509  -9.959  1.00 57.56           H
ATOM    762  C   CYS A 113     -16.604  -5.960 -11.845  1.00 57.56           C
ATOM    763  CB  CYS A 113     -14.359  -5.334 -10.814  1.00 57.56           C
ATOM    764  HB2 CYS A 113     -13.606  -5.437 -11.596  1.00 57.56           H
ATOM    765  HB3 CYS A 113     -14.783  -4.332 -10.869  1.00 57.56           H
ATOM    766  O   CYS A 113     -17.203  -4.920 -11.611  1.00 57.56           O
ATOM    767  SG  CYS A 113     -13.662  -5.638  -9.179  1.00 57.56           S
ATOM    768  HG  CYS A 113     -12.780  -6.588  -9.503  1.00 57.56           H
ATOM    769  N   THR A 114     -16.896  -6.745 -12.879  1.00 58.82           N
ATOM    770  H   THR A 114     -16.348  -7.579 -13.031  1.00 58.82           H
ATOM    771  CA  THR A 114     -17.941  -6.456 -13.862  1.00 58.82           C
ATOM    772  HA  THR A 114     -18.101  -5.379 -13.921  1.00 58.82           H
ATOM    773  C   THR A 114     -19.286  -7.072 -13.504  1.00 58.82           C
ATOM    774  CB  THR A 114     -17.504  -6.957 -15.241  1.00 58.82           C
ATOM    775  HB  THR A 114     -18.339  -6.880 -15.938  1.00 58.82           H
ATOM    776  O   THR A 114     -20.310  -6.600 -13.993  1.00 58.82           O
ATOM    777  CG2 THR A 114     -16.326  -6.152 -15.789  1.00 58.82           C
ATOM    778 HG21 THR A 114     -16.594  -5.096 -15.834  1.00 58.82           H
ATOM    779 HG22 THR A 114     -15.450  -6.267 -15.150  1.00 58.82           H
ATOM    780 HG23 THR A 114     -16.080  -6.492 -16.795  1.00 58.82           H
ATOM    781  OG1 THR A 114     -17.074  -8.302 -15.162  1.00 58.82           O
ATOM    782  HG1 THR A 114     -16.876  -8.588 -16.057  1.00 58.82           H
ATOM    783  N   ASP A 115     -19.309  -8.115 -12.666  1.00 60.44           N
ATOM    784  H   ASP A 115     -18.443  -8.437 -12.260  1.00 60.44           H
ATOM    785  CA  ASP A 115     -20.560  -8.682 -12.175  1.00 60.44           C
ATOM    786  HA  ASP A 115     -21.346  -8.455 -12.896  1.00 60.44           H
ATOM    787  C   ASP A 115     -20.957  -8.016 -10.857  1.00 60.44           C
ATOM    788  CB  ASP A 115     -20.511 -10.209 -12.107  1.00 60.44           C
ATOM    789  HB2 ASP A 115     -20.084 -10.587 -13.036  1.00 60.44           H
ATOM    790  HB3 ASP A 115     -19.868 -10.525 -11.286  1.00 60.44           H
ATOM    791  O   ASP A 115     -20.586  -8.444  -9.758  1.00 60.44           O
ATOM    792  CG  ASP A 115     -21.919 -10.801 -11.945  1.00 60.44           C
ATOM    793  OD1 ASP A 115     -22.870 -10.031 -11.649  1.00 60.44           O
ATOM    794  OD2 ASP A 115     -22.037 -12.026 -12.156  1.00 60.44           O
ATOM    795  N   ASN A 116     -21.707  -6.929 -11.013  1.00 58.42           N
ATOM    796  H   ASN A 116     -21.859  -6.611 -11.960  1.00 58.42           H
ATOM    797  CA  ASN A 116     -22.271  -6.129  -9.934  1.00 58.42           C
ATOM    798  HA  ASN A 116     -21.568  -6.114  -9.101  1.00 58.42           H
ATOM    799  C   ASN A 116     -23.578  -6.727  -9.395  1.00 58.42           C
ATOM    800  CB  ASN A 116     -22.460  -4.681 -10.423  1.00 58.42           C
ATOM    801  HB2 ASN A 116     -22.914  -4.091  -9.627  1.00 58.42           H
ATOM    802  HB3 ASN A 116     -23.134  -4.667 -11.280  1.00 58.42           H
ATOM    803  O   ASN A 116     -24.327  -6.035  -8.725  1.00 58.42           O
ATOM    804  CG  ASN A 116     -21.169  -3.983 -10.804  1.00 58.42           C
ATOM    805  ND2 ASN A 116     -21.276  -2.796 -11.339  1.00 58.42           N
ATOM    806 HD21 ASN A 116     -20.449  -2.233 -11.200  1.00 58.42           H
ATOM    807 HD22 ASN A 116     -22.112  -2.265 -11.135  1.00 58.42           H
ATOM    808  OD1 ASN A 116     -20.069  -4.478 -10.618  1.00 58.42           O
ATOM    809  N   THR A 117     -23.915  -7.980  -9.706  1.00 63.35           N
ATOM    810  H   THR A 117     -23.326  -8.518 -10.326  1.00 63.35           H
ATOM    811  CA  THR A 117     -25.094  -8.645  -9.118  1.00 63.35           C
ATOM    812  HA  THR A 117     -25.742  -7.897  -8.661  1.00 63.35           H
ATOM    813  C   THR A 117     -24.729  -9.596  -7.983  1.00 63.35           C
ATOM    814  CB  THR A 117     -25.943  -9.346 -10.182  1.00 63.35           C
ATOM    815  HB  THR A 117     -26.855  -9.697  -9.700  1.00 63.35           H
ATOM    816  O   THR A 117     -25.608 -10.131  -7.309  1.00 63.35           O
ATOM    817  CG2 THR A 117     -26.352  -8.397 -11.308  1.00 63.35           C
ATOM    818 HG21 THR A 117     -26.822  -7.507 -10.888  1.00 63.35           H
ATOM    819 HG22 THR A 117     -27.061  -8.905 -11.962  1.00 63.35           H
ATOM    820 HG23 THR A 117     -25.478  -8.104 -11.889  1.00 63.35           H
ATOM    821  OG1 THR A 117     -25.307 -10.463 -10.758  1.00 63.35           O
ATOM    822  HG1 THR A 117     -24.435 -10.236 -11.092  1.00 63.35           H
ATOM    823  N   LEU A 118     -23.430  -9.804  -7.759  1.00 70.73           N
ATOM    824  H   LEU A 118     -22.760  -9.297  -8.320  1.00 70.73           H
ATOM    825  CA  LEU A 118     -22.918 -10.766  -6.800  1.00 70.73           C
ATOM    826  HA  LEU A 118     -23.681 -11.522  -6.610  1.00 70.73           H
ATOM    827  C   LEU A 118     -22.610 -10.095  -5.466  1.00 70.73           C
ATOM    828  CB  LEU A 118     -21.685 -11.464  -7.398  1.00 70.73           C
ATOM    829  HB2 LEU A 118     -20.970 -10.698  -7.700  1.00 70.73           H
ATOM    830  HB3 LEU A 118     -21.216 -12.075  -6.627  1.00 70.73           H
ATOM    831  O   LEU A 118     -21.746  -9.227  -5.379  1.00 70.73           O
ATOM    832  CG  LEU A 118     -22.006 -12.354  -8.613  1.00 70.73           C
ATOM    833  HG  LEU A 118     -22.533 -11.770  -9.369  1.00 70.73           H
ATOM    834  CD1 LEU A 118     -20.708 -12.880  -9.223  1.00 70.73           C
ATOM    835 HD11 LEU A 118     -20.140 -13.443  -8.482  1.00 70.73           H
ATOM    836 HD12 LEU A 118     -20.119 -12.035  -9.580  1.00 70.73           H
ATOM    837 HD13 LEU A 118     -20.940 -13.510 -10.082  1.00 70.73           H
ATOM    838  CD2 LEU A 118     -22.865 -13.565  -8.239  1.00 70.73           C
ATOM    839 HD21 LEU A 118     -23.853 -13.233  -7.923  1.00 70.73           H
ATOM    840 HD22 LEU A 118     -22.388 -14.132  -7.440  1.00 70.73           H
ATOM    841 HD23 LEU A 118     -22.992 -14.199  -9.117  1.00 70.73           H
ATOM    842  N   THR A 119     -23.264 -10.572  -4.410  1.00 75.87           N
ATOM    843  H   THR A 119     -24.043 -11.198  -4.554  1.00 75.87           H
ATOM    844  CA  THR A 119     -22.774 -10.400  -3.043  1.00 75.87           C
ATOM    845  HA  THR A 119     -22.768  -9.340  -2.788  1.00 75.87           H
ATOM    846  C   THR A 119     -21.354 -10.956  -2.945  1.00 75.87           C
ATOM    847  CB  THR A 119     -23.678 -11.149  -2.061  1.00 75.87           C
ATOM    848  HB  THR A 119     -23.690 -12.209  -2.311  1.00 75.87           H
ATOM    849  O   THR A 119     -21.093 -12.085  -3.374  1.00 75.87           O
ATOM    850  CG2 THR A 119     -23.228 -10.989  -0.622  1.00 75.87           C
ATOM    851 HG21 THR A 119     -23.910 -11.549   0.019  1.00 75.87           H
ATOM    852 HG22 THR A 119     -22.231 -11.406  -0.485  1.00 75.87           H
ATOM    853 HG23 THR A 119     -23.227  -9.936  -0.339  1.00 75.87           H
ATOM    854  OG1 THR A 119     -24.993 -10.651  -2.115  1.00 75.87           O
ATOM    855  HG1 THR A 119     -25.261 -10.529  -1.201  1.00 75.87           H
ATOM    856  N   ARG A 120     -20.434 -10.176  -2.374  1.00 84.90           N
ATOM    857  H   ARG A 120     -20.735  -9.291  -1.995  1.00 84.90           H
ATOM    858  CA  ARG A 120     -19.029 -10.571  -2.203  1.00 84.90           C
ATOM    859  HA  ARG A 120     -18.864 -11.527  -2.700  1.00 84.90           H
ATOM    860  C   ARG A 120     -18.719 -10.790  -0.734  1.00 84.90           C
ATOM    861  CB  ARG A 120     -18.086  -9.534  -2.833  1.00 84.90           C
ATOM    862  HB2 ARG A 120     -18.217  -8.582  -2.318  1.00 84.90           H
ATOM    863  HB3 ARG A 120     -17.056  -9.855  -2.682  1.00 84.90           H
ATOM    864  O   ARG A 120     -19.279 -10.133   0.137  1.00 84.90           O
ATOM    865  CG  ARG A 120     -18.306  -9.297  -4.334  1.00 84.90           C
ATOM    866  HG2 ARG A 120     -17.654  -8.482  -4.647  1.00 84.90           H
ATOM    867  HG3 ARG A 120     -19.335  -8.980  -4.506  1.00 84.90           H
ATOM    868  CD  ARG A 120     -17.991 -10.525  -5.192  1.00 84.90           C
ATOM    869  HD2 ARG A 120     -16.936 -10.768  -5.065  1.00 84.90           H
ATOM    870  HD3 ARG A 120     -18.599 -11.371  -4.871  1.00 84.90           H
ATOM    871  NE  ARG A 120     -18.271 -10.243  -6.606  1.00 84.90           N
ATOM    872  HE  ARG A 120     -18.812  -9.410  -6.795  1.00 84.90           H
ATOM    873  NH1 ARG A 120     -17.311 -12.117  -7.532  1.00 84.90           N
ATOM    874 HH11 ARG A 120     -16.887 -12.552  -8.338  1.00 84.90           H
ATOM    875 HH12 ARG A 120     -16.931 -12.377  -6.632  1.00 84.90           H
ATOM    876  NH2 ARG A 120     -18.137 -10.535  -8.846  1.00 84.90           N
ATOM    877 HH21 ARG A 120     -18.643  -9.671  -8.976  1.00 84.90           H
ATOM    878 HH22 ARG A 120     -17.585 -10.891  -9.613  1.00 84.90           H
ATOM    879  CZ  ARG A 120     -17.909 -10.971  -7.644  1.00 84.90           C
ATOM    880  N   HIS A 121     -17.781 -11.689  -0.463  1.00 88.27           N
ATOM    881  H   HIS A 121     -17.316 -12.154  -1.229  1.00 88.27           H
ATOM    882  CA  HIS A 121     -17.322 -11.965   0.892  1.00 88.27           C
ATOM    883  HA  HIS A 121     -17.827 -11.299   1.592  1.00 88.27           H
ATOM    884  C   HIS A 121     -15.829 -11.699   0.996  1.00 88.27           C
ATOM    885  CB  HIS A 121     -17.679 -13.397   1.298  1.00 88.27           C
ATOM    886  HB2 HIS A 121     -17.190 -14.097   0.620  1.00 88.27           H
ATOM    887  HB3 HIS A 121     -17.302 -13.580   2.303  1.00 88.27           H
ATOM    888  O   HIS A 121     -15.045 -12.156   0.163  1.00 88.27           O
ATOM    889  CG  HIS A 121     -19.164 -13.657   1.290  1.00 88.27           C
ATOM    890  CD2 HIS A 121     -19.883 -14.231   0.278  1.00 88.27           C
ATOM    891  HD2 HIS A 121     -19.489 -14.584  -0.663  1.00 88.27           H
ATOM    892  ND1 HIS A 121     -20.059 -13.324   2.283  1.00 88.27           N
ATOM    893  HD1 HIS A 121     -19.863 -12.794   3.121  1.00 88.27           H
ATOM    894  CE1 HIS A 121     -21.287 -13.698   1.881  1.00 88.27           C
ATOM    895  HE1 HIS A 121     -22.200 -13.525   2.432  1.00 88.27           H
ATOM    896  NE2 HIS A 121     -21.223 -14.274   0.670  1.00 88.27           N
ATOM    897  N   ILE A 122     -15.442 -10.985   2.047  1.00 92.35           N
ATOM    898  H   ILE A 122     -16.149 -10.649   2.687  1.00 92.35           H
ATOM    899  CA  ILE A 122     -14.045 -10.810   2.430  1.00 92.35           C
ATOM    900  HA  ILE A 122     -13.433 -11.481   1.826  1.00 92.35           H
ATOM    901  C   ILE A 122     -13.849 -11.232   3.875  1.00 92.35           C
ATOM    902  CB  ILE A 122     -13.530  -9.374   2.185  1.00 92.35           C
ATOM    903  HB  ILE A 122     -12.487  -9.340   2.500  1.00 92.35           H
ATOM    904  O   ILE A 122     -14.754 -11.136   4.701  1.00 92.35           O
ATOM    905  CG1 ILE A 122     -14.308  -8.331   3.013  1.00 92.35           C
ATOM    906 HG12 ILE A 122     -14.277  -8.622   4.063  1.00 92.35           H
ATOM    907 HG13 ILE A 122     -15.349  -8.304   2.689  1.00 92.35           H
ATOM    908  CG2 ILE A 122     -13.563  -9.071   0.683  1.00 92.35           C
ATOM    909 HG21 ILE A 122     -14.600  -9.019   0.351  1.00 92.35           H
ATOM    910 HG22 ILE A 122     -13.053  -9.865   0.139  1.00 92.35           H
ATOM    911 HG23 ILE A 122     -13.059  -8.130   0.467  1.00 92.35           H
ATOM    912  CD1 ILE A 122     -13.734  -6.915   2.934  1.00 92.35           C
ATOM    913 HD11 ILE A 122     -12.699  -6.908   3.275  1.00 92.35           H
ATOM    914 HD12 ILE A 122     -14.323  -6.248   3.564  1.00 92.35           H
ATOM    915 HD13 ILE A 122     -13.782  -6.556   1.907  1.00 92.35           H
ATOM    916  N   ARG A 123     -12.628 -11.640   4.195  1.00 95.68           N
ATOM    917  H   ARG A 123     -11.949 -11.687   3.447  1.00 95.68           H
ATOM    918  CA  ARG A 123     -12.162 -11.786   5.569  1.00 95.68           C
ATOM    919  HA  ARG A 123     -12.991 -11.621   6.256  1.00 95.68           H
ATOM    920  C   ARG A 123     -11.116 -10.729   5.846  1.00 95.68           C
ATOM    921  CB  ARG A 123     -11.673 -13.217   5.791  1.00 95.68           C
ATOM    922  HB2 ARG A 123     -12.535 -13.876   5.706  1.00 95.68           H
ATOM    923  HB3 ARG A 123     -10.974 -13.505   5.006  1.00 95.68           H
ATOM    924  O   ARG A 123     -10.193 -10.550   5.059  1.00 95.68           O
ATOM    925  CG  ARG A 123     -10.989 -13.393   7.155  1.00 95.68           C
ATOM    926  HG2 ARG A 123     -10.053 -12.834   7.173  1.00 95.68           H
ATOM    927  HG3 ARG A 123     -11.644 -13.015   7.941  1.00 95.68           H
ATOM    928  CD  ARG A 123     -10.680 -14.866   7.412  1.00 95.68           C
ATOM    929  HD2 ARG A 123     -10.083 -14.949   8.320  1.00 95.68           H
ATOM    930  HD3 ARG A 123     -10.110 -15.262   6.571  1.00 95.68           H
ATOM    931  NE  ARG A 123     -11.938 -15.598   7.582  1.00 95.68           N
ATOM    932  HE  ARG A 123     -12.769 -15.030   7.660  1.00 95.68           H
ATOM    933  NH1 ARG A 123     -11.232 -17.741   7.245  1.00 95.68           N
ATOM    934 HH11 ARG A 123     -10.296 -17.378   7.134  1.00 95.68           H
ATOM    935 HH12 ARG A 123     -11.457 -18.718   7.124  1.00 95.68           H
ATOM    936  NH2 ARG A 123     -13.415 -17.285   7.599  1.00 95.68           N
ATOM    937 HH21 ARG A 123     -14.121 -16.590   7.793  1.00 95.68           H
ATOM    938 HH22 ARG A 123     -13.699 -18.250   7.497  1.00 95.68           H
ATOM    939  CZ  ARG A 123     -12.186 -16.878   7.473  1.00 95.68           C
ATOM    940  N   VAL A 124     -11.222 -10.049   6.976  1.00 95.81           N
ATOM    941  H   VAL A 124     -12.006 -10.252   7.582  1.00 95.81           H
ATOM    942  CA  VAL A 124     -10.262  -9.029   7.395  1.00 95.81           C
ATOM    943  HA  VAL A 124      -9.463  -8.974   6.655  1.00 95.81           H
ATOM    944  C   VAL A 124      -9.620  -9.440   8.707  1.00 95.81           C
ATOM    945  CB  VAL A 124     -10.889  -7.628   7.445  1.00 95.81           C
ATOM    946  HB  VAL A 124     -10.108  -6.912   7.700  1.00 95.81           H
ATOM    947  O   VAL A 124     -10.300  -9.927   9.608  1.00 95.81           O
ATOM    948  CG1 VAL A 124     -11.457  -7.254   6.072  1.00 95.81           C
ATOM    949 HG11 VAL A 124     -11.935  -6.275   6.123  1.00 95.81           H
ATOM    950 HG12 VAL A 124     -10.658  -7.240   5.330  1.00 95.81           H
ATOM    951 HG13 VAL A 124     -12.221  -7.966   5.761  1.00 95.81           H
ATOM    952  CG2 VAL A 124     -12.019  -7.486   8.463  1.00 95.81           C
ATOM    953 HG21 VAL A 124     -12.859  -8.122   8.186  1.00 95.81           H
ATOM    954 HG22 VAL A 124     -12.348  -6.447   8.487  1.00 95.81           H
ATOM    955 HG23 VAL A 124     -11.679  -7.758   9.462  1.00 95.81           H
ATOM    956  N   THR A 125      -8.306  -9.261   8.820  1.00 94.44           N
ATOM    957  H   THR A 125      -7.808  -8.847   8.045  1.00 94.44           H
ATOM    958  CA  THR A 125      -7.554  -9.635  10.027  1.00 94.44           C
ATOM    959  HA  THR A 125      -8.267  -9.805  10.833  1.00 94.44           H
ATOM    960  C   THR A 125      -6.629  -8.515  10.479  1.00 94.44           C
ATOM    961  CB  THR A 125      -6.767 -10.945   9.874  1.00 94.44           C
ATOM    962  HB  THR A 125      -6.360 -11.226  10.846  1.00 94.44           H
ATOM    963  O   THR A 125      -5.983  -7.845   9.664  1.00 94.44           O
ATOM    964  CG2 THR A 125      -7.593 -12.107   9.334  1.00 94.44           C
ATOM    965 HG21 THR A 125      -6.991 -13.016   9.348  1.00 94.44           H
ATOM    966 HG22 THR A 125      -8.459 -12.245   9.980  1.00 94.44           H
ATOM    967 HG23 THR A 125      -7.933 -11.908   8.318  1.00 94.44           H
ATOM    968  OG1 THR A 125      -5.711 -10.760   8.980  1.00 94.44           O
ATOM    969  HG1 THR A 125      -6.074 -10.310   8.214  1.00 94.44           H
ATOM    970  N   LYS A 126      -6.561  -8.318  11.797  1.00 91.30           N
ATOM    971  H   LYS A 126      -7.140  -8.903  12.382  1.00 91.30           H
ATOM    972  CA  LYS A 126      -5.699  -7.340  12.458  1.00 91.30           C
ATOM    973  HA  LYS A 126      -4.870  -7.084  11.800  1.00 91.30           H
ATOM    974  C   LYS A 126      -5.141  -7.949  13.742  1.00 91.30           C
ATOM    975  CB  LYS A 126      -6.519  -6.076  12.738  1.00 91.30           C
ATOM    976  HB2 LYS A 126      -7.303  -6.308  13.459  1.00 91.30           H
ATOM    977  HB3 LYS A 126      -6.996  -5.747  11.813  1.00 91.30           H
ATOM    978  O   LYS A 126      -5.826  -8.021  14.760  1.00 91.30           O
ATOM    979  CG  LYS A 126      -5.644  -4.948  13.293  1.00 91.30           C
ATOM    980  HG2 LYS A 126      -5.191  -5.261  14.234  1.00 91.30           H
ATOM    981  HG3 LYS A 126      -4.857  -4.704  12.580  1.00 91.30           H
ATOM    982  CD  LYS A 126      -6.514  -3.717  13.543  1.00 91.30           C
ATOM    983  HD2 LYS A 126      -6.912  -3.372  12.589  1.00 91.30           H
ATOM    984  HD3 LYS A 126      -7.341  -3.983  14.201  1.00 91.30           H
ATOM    985  CE  LYS A 126      -5.673  -2.621  14.187  1.00 91.30           C
ATOM    986  HE2 LYS A 126      -4.817  -2.430  13.539  1.00 91.30           H
ATOM    987  HE3 LYS A 126      -5.303  -2.982  15.147  1.00 91.30           H
ATOM    988  NZ  LYS A 126      -6.468  -1.384  14.370  1.00 91.30           N
ATOM    989  HZ1 LYS A 126      -7.219  -1.525  15.030  1.00 91.30           H
ATOM    990  HZ2 LYS A 126      -6.882  -1.116  13.489  1.00 91.30           H
ATOM    991  HZ3 LYS A 126      -5.871  -0.625  14.670  1.00 91.30           H
ATOM    992  N   GLY A 127      -3.883  -8.381  13.703  1.00 86.16           N
ATOM    993  H   GLY A 127      -3.405  -8.381  12.814  1.00 86.16           H
ATOM    994  CA  GLY A 127      -3.315  -9.166  14.799  1.00 86.16           C
ATOM    995  HA2 GLY A 127      -2.268  -9.389  14.594  1.00 86.16           H
ATOM    996  HA3 GLY A 127      -3.381  -8.603  15.731  1.00 86.16           H
ATOM    997  C   GLY A 127      -4.067 -10.490  14.946  1.00 86.16           C
ATOM    998  O   GLY A 127      -4.141 -11.255  13.991  1.00 86.16           O
ATOM    999  N   GLU A 128      -4.635 -10.748  16.125  1.00 89.06           N
ATOM   1000  H   GLU A 128      -4.547 -10.074  16.871  1.00 89.06           H
ATOM   1001  CA  GLU A 128      -5.435 -11.955  16.395  1.00 89.06           C
ATOM   1002  HA  GLU A 128      -5.072 -12.777  15.779  1.00 89.06           H
ATOM   1003  C   GLU A 128      -6.927 -11.782  16.054  1.00 89.06           C
ATOM   1004  CB  GLU A 128      -5.262 -12.359  17.870  1.00 89.06           C
ATOM   1005  HB2 GLU A 128      -5.602 -11.539  18.503  1.00 89.06           H
ATOM   1006  HB3 GLU A 128      -5.883 -13.232  18.067  1.00 89.06           H
ATOM   1007  O   GLU A 128      -7.666 -12.762  15.972  1.00 89.06           O
ATOM   1008  CG  GLU A 128      -3.803 -12.706  18.219  1.00 89.06           C
ATOM   1009  HG2 GLU A 128      -3.178 -11.827  18.060  1.00 89.06           H
ATOM   1010  HG3 GLU A 128      -3.463 -13.487  17.539  1.00 89.06           H
ATOM   1011  CD  GLU A 128      -3.608 -13.181  19.670  1.00 89.06           C
ATOM   1012  OE1 GLU A 128      -2.485 -13.653  19.965  1.00 89.06           O
ATOM   1013  OE2 GLU A 128      -4.549 -13.051  20.485  1.00 89.06           O
ATOM   1014  N   GLU A 129      -7.389 -10.546  15.844  1.00 93.27           N
ATOM   1015  H   GLU A 129      -6.734  -9.778  15.810  1.00 93.27           H
ATOM   1016  CA  GLU A 129      -8.792 -10.245  15.566  1.00 93.27           C
ATOM   1017  HA  GLU A 129      -9.409 -10.911  16.169  1.00 93.27           H
ATOM   1018  C   GLU A 129      -9.120 -10.494  14.088  1.00 93.27           C
ATOM   1019  CB  GLU A 129      -9.093  -8.806  16.003  1.00 93.27           C
ATOM   1020  HB2 GLU A 129      -8.702  -8.666  17.012  1.00 93.27           H
ATOM   1021  HB3 GLU A 129      -8.584  -8.112  15.335  1.00 93.27           H
ATOM   1022  O   GLU A 129      -8.394 -10.049  13.195  1.00 93.27           O
ATOM   1023  CG  GLU A 129     -10.596  -8.498  16.020  1.00 93.27           C
ATOM   1024  HG2 GLU A 129     -11.092  -9.204  16.685  1.00 93.27           H
ATOM   1025  HG3 GLU A 129     -10.991  -8.642  15.014  1.00 93.27           H
ATOM   1026  CD  GLU A 129     -10.905  -7.063  16.482  1.00 93.27           C
ATOM   1027  OE1 GLU A 129     -12.081  -6.664  16.356  1.00 93.27           O
ATOM   1028  OE2 GLU A 129      -9.979  -6.335  16.908  1.00 93.27           O
ATOM   1029  N   THR A 130     -10.218 -11.205  13.826  1.00 97.10           N
ATOM   1030  H   THR A 130     -10.813 -11.479  14.595  1.00 97.10           H
ATOM   1031  CA  THR A 130     -10.662 -11.602  12.483  1.00 97.10           C
ATOM   1032  HA  THR A 130     -10.146 -10.998  11.735  1.00 97.10           H
ATOM   1033  C   THR A 130     -12.162 -11.386  12.337  1.00 97.10           C
ATOM   1034  CB  THR A 130     -10.341 -13.079  12.215  1.00 97.10           C
ATOM   1035  HB  THR A 130     -10.805 -13.690  12.988  1.00 97.10           H
ATOM   1036  O   THR A 130     -12.919 -11.790  13.216  1.00 97.10           O
ATOM   1037  CG2 THR A 130     -10.827 -13.567  10.848  1.00 97.10           C
ATOM   1038 HG21 THR A 130     -10.367 -14.529  10.621  1.00 97.10           H
ATOM   1039 HG22 THR A 130     -11.908 -13.696  10.865  1.00 97.10           H
ATOM   1040 HG23 THR A 130     -10.571 -12.842  10.075  1.00 97.10           H
ATOM   1041  OG1 THR A 130      -8.947 -13.286  12.267  1.00 97.10           O
ATOM   1042  HG1 THR A 130      -8.634 -12.930  13.102  1.00 97.10           H
ATOM   1043  N   HIS A 131     -12.584 -10.819  11.206  1.00 97.01           N
ATOM   1044  H   HIS A 131     -11.896 -10.534  10.523  1.00 97.01           H
ATOM   1045  CA  HIS A 131     -13.992 -10.619  10.862  1.00 97.01           C
ATOM   1046  HA  HIS A 131     -14.621 -11.212  11.528  1.00 97.01           H
ATOM   1047  C   HIS A 131     -14.268 -11.062   9.429  1.00 97.01           C
ATOM   1048  CB  HIS A 131     -14.376  -9.148  11.050  1.00 97.01           C
ATOM   1049  HB2 HIS A 131     -15.411  -9.010  10.734  1.00 97.01           H
ATOM   1050  HB3 HIS A 131     -13.747  -8.521  10.419  1.00 97.01           H
ATOM   1051  O   HIS A 131     -13.476 -10.775   8.532  1.00 97.01           O
ATOM   1052  CG  HIS A 131     -14.257  -8.686  12.474  1.00 97.01           C
ATOM   1053  CD2 HIS A 131     -13.214  -7.987  13.007  1.00 97.01           C
ATOM   1054  HD2 HIS A 131     -12.324  -7.668  12.487  1.00 97.01           H
ATOM   1055  ND1 HIS A 131     -15.231  -8.876  13.455  1.00 97.01           N
ATOM   1056  CE1 HIS A 131     -14.754  -8.279  14.555  1.00 97.01           C
ATOM   1057  HE1 HIS A 131     -15.276  -8.218  15.499  1.00 97.01           H
ATOM   1058  NE2 HIS A 131     -13.554  -7.733  14.314  1.00 97.01           N
ATOM   1059  HE2 HIS A 131     -13.032  -7.196  14.991  1.00 97.01           H
ATOM   1060  N   ASP A 132     -15.402 -11.723   9.221  1.00 95.83           N
ATOM   1061  H   ASP A 132     -16.032 -11.860   9.999  1.00 95.83           H
ATOM   1062  CA  ASP A 132     -15.945 -12.008   7.895  1.00 95.83           C
ATOM   1063  HA  ASP A 132     -15.153 -11.949   7.148  1.00 95.83           H
ATOM   1064  C   ASP A 132     -16.983 -10.926   7.564  1.00 95.83           C
ATOM   1065  CB  ASP A 132     -16.525 -13.434   7.847  1.00 95.83           C
ATOM   1066  HB2 ASP A 132     -17.060 -13.559   6.906  1.00 95.83           H
ATOM   1067  HB3 ASP A 132     -17.237 -13.564   8.661  1.00 95.83           H
ATOM   1068  O   ASP A 132     -17.875 -10.651   8.368  1.00 95.83           O
ATOM   1069  CG  ASP A 132     -15.444 -14.526   7.927  1.00 95.83           C
ATOM   1070  OD1 ASP A 132     -14.324 -14.324   7.416  1.00 95.83           O
ATOM   1071  OD2 ASP A 132     -15.680 -15.630   8.468  1.00 95.83           O
ATOM   1072  N   ILE A 133     -16.839 -10.288   6.406  1.00 92.30           N
ATOM   1073  H   ILE A 133     -16.111 -10.595   5.776  1.00 92.30           H
ATOM   1074  CA  ILE A 133     -17.688  -9.185   5.956  1.00 92.30           C
ATOM   1075  HA  ILE A 133     -18.471  -9.013   6.694  1.00 92.30           H
ATOM   1076  C   ILE A 133     -18.354  -9.588   4.646  1.00 92.30           C
ATOM   1077  CB  ILE A 133     -16.900  -7.867   5.800  1.00 92.30           C
ATOM   1078  HB  ILE A 133     -16.194  -7.995   4.980  1.00 92.30           H
ATOM   1079  O   ILE A 133     -17.700 -10.055   3.712  1.00 92.30           O
ATOM   1080  CG1 ILE A 133     -16.095  -7.518   7.074  1.00 92.30           C
ATOM   1081 HG12 ILE A 133     -16.771  -7.406   7.921  1.00 92.30           H
ATOM   1082 HG13 ILE A 133     -15.403  -8.331   7.294  1.00 92.30           H
ATOM   1083  CG2 ILE A 133     -17.853  -6.719   5.415  1.00 92.30           C
ATOM   1084 HG21 ILE A 133     -18.577  -6.539   6.210  1.00 92.30           H
ATOM   1085 HG22 ILE A 133     -17.294  -5.803   5.224  1.00 92.30           H
ATOM   1086 HG23 ILE A 133     -18.389  -6.945   4.493  1.00 92.30           H
ATOM   1087  CD1 ILE A 133     -15.257  -6.245   6.920  1.00 92.30           C
ATOM   1088 HD11 ILE A 133     -15.896  -5.363   6.986  1.00 92.30           H
ATOM   1089 HD12 ILE A 133     -14.731  -6.258   5.966  1.00 92.30           H
ATOM   1090 HD13 ILE A 133     -14.515  -6.194   7.717  1.00 92.30           H
ATOM   1091  N   GLU A 134     -19.660  -9.375   4.592  1.00 89.70           N
ATOM   1092  H   GLU A 134     -20.107  -8.933   5.384  1.00 89.70           H
ATOM   1093  CA  GLU A 134     -20.459  -9.452   3.379  1.00 89.70           C
ATOM   1094  HA  GLU A 134     -19.961 -10.081   2.642  1.00 89.70           H
ATOM   1095  C   GLU A 134     -20.612  -8.045   2.794  1.00 89.70           C
ATOM   1096  CB  GLU A 134     -21.803 -10.095   3.737  1.00 89.70           C
ATOM   1097  HB2 GLU A 134     -22.355  -9.449   4.419  1.00 89.70           H
ATOM   1098  HB3 GLU A 134     -21.598 -11.040   4.239  1.00 89.70           H
ATOM   1099  O   GLU A 134     -20.974  -7.118   3.517  1.00 89.70           O
ATOM   1100  CG  GLU A 134     -22.648 -10.368   2.493  1.00 89.70           C
ATOM   1101  HG2 GLU A 134     -22.048 -10.972   1.813  1.00 89.70           H
ATOM   1102  HG3 GLU A 134     -22.877  -9.421   2.006  1.00 89.70           H
ATOM   1103  CD  GLU A 134     -23.951 -11.116   2.816  1.00 89.70           C
ATOM   1104  OE1 GLU A 134     -24.976 -10.830   2.154  1.00 89.70           O
ATOM   1105  OE2 GLU A 134     -23.913 -12.008   3.696  1.00 89.70           O
ATOM   1106  N   LEU A 135     -20.307  -7.896   1.507  1.00 84.97           N
ATOM   1107  H   LEU A 135     -20.046  -8.715   0.978  1.00 84.97           H
ATOM   1108  CA  LEU A 135     -20.431  -6.646   0.762  1.00 84.97           C
ATOM   1109  HA  LEU A 135     -20.669  -5.827   1.441  1.00 84.97           H
ATOM   1110  C   LEU A 135     -21.561  -6.761  -0.247  1.00 84.97           C
ATOM   1111  CB  LEU A 135     -19.130  -6.319   0.025  1.00 84.97           C
ATOM   1112  HB2 LEU A 135     -19.274  -5.397  -0.539  1.00 84.97           H
ATOM   1113  HB3 LEU A 135     -18.939  -7.122  -0.686  1.00 84.97           H
ATOM   1114  O   LEU A 135     -21.619  -7.719  -1.030  1.00 84.97           O
ATOM   1115  CG  LEU A 135     -17.912  -6.159   0.936  1.00 84.97           C
ATOM   1116  HG  LEU A 135     -17.763  -7.065   1.523  1.00 84.97           H
ATOM   1117  CD1 LEU A 135     -16.678  -5.955   0.066  1.00 84.97           C
ATOM   1118 HD11 LEU A 135     -16.720  -6.661  -0.764  1.00 84.97           H
ATOM   1119 HD12 LEU A 135     -16.669  -4.944  -0.341  1.00 84.97           H
ATOM   1120 HD13 LEU A 135     -15.787  -6.147   0.663  1.00 84.97           H
ATOM   1121  CD2 LEU A 135     -18.047  -4.965   1.867  1.00 84.97           C
ATOM   1122 HD21 LEU A 135     -17.120  -4.834   2.424  1.00 84.97           H
ATOM   1123 HD22 LEU A 135     -18.286  -4.073   1.288  1.00 84.97           H
ATOM   1124 HD23 LEU A 135     -18.860  -5.137   2.573  1.00 84.97           H
ATOM   1125  N   LEU A 136     -22.419  -5.748  -0.256  1.00 75.42           N
ATOM   1126  H   LEU A 136     -22.225  -4.966   0.353  1.00 75.42           H
ATOM   1127  CA  LEU A 136     -23.468  -5.610  -1.258  1.00 75.42           C
ATOM   1128  HA  LEU A 136     -23.810  -6.603  -1.549  1.00 75.42           H
ATOM   1129  C   LEU A 136     -22.895  -4.950  -2.519  1.00 75.42           C
ATOM   1130  CB  LEU A 136     -24.659  -4.845  -0.656  1.00 75.42           C
ATOM   1131  HB2 LEU A 136     -25.425  -4.731  -1.423  1.00 75.42           H
ATOM   1132  HB3 LEU A 136     -24.318  -3.850  -0.372  1.00 75.42           H
ATOM   1133  O   LEU A 136     -21.959  -4.154  -2.448  1.00 75.42           O
ATOM   1134  CG  LEU A 136     -25.285  -5.522   0.582  1.00 75.42           C
ATOM   1135  HG  LEU A 136     -24.536  -5.630   1.366  1.00 75.42           H
ATOM   1136  CD1 LEU A 136     -26.411  -4.643   1.129  1.00 75.42           C
ATOM   1137 HD11 LEU A 136     -27.186  -4.512   0.372  1.00 75.42           H
ATOM   1138 HD12 LEU A 136     -26.833  -5.104   2.021  1.00 75.42           H
ATOM   1139 HD13 LEU A 136     -25.999  -3.671   1.400  1.00 75.42           H
ATOM   1140  CD2 LEU A 136     -25.869  -6.904   0.266  1.00 75.42           C
ATOM   1141 HD21 LEU A 136     -26.571  -6.839  -0.565  1.00 75.42           H
ATOM   1142 HD22 LEU A 136     -25.063  -7.593   0.012  1.00 75.42           H
ATOM   1143 HD23 LEU A 136     -26.371  -7.302   1.147  1.00 75.42           H
ATOM   1144  N   SER A 137     -23.466  -5.275  -3.680  1.00 66.91           N
ATOM   1145  H   SER A 137     -24.274  -5.881  -3.671  1.00 66.91           H
ATOM   1146  CA  SER A 137     -23.016  -4.806  -5.001  1.00 66.91           C
ATOM   1147  HA  SER A 137     -22.102  -5.325  -5.287  1.00 66.91           H
ATOM   1148  C   SER A 137     -22.757  -3.304  -5.088  1.00 66.91           C
ATOM   1149  CB  SER A 137     -24.093  -5.124  -6.035  1.00 66.91           C
ATOM   1150  HB2 SER A 137     -24.080  -6.197  -6.223  1.00 66.91           H
ATOM   1151  HB3 SER A 137     -23.853  -4.585  -6.951  1.00 66.91           H
ATOM   1152  O   SER A 137     -21.768  -2.856  -5.664  1.00 66.91           O
ATOM   1153  OG  SER A 137     -25.396  -4.752  -5.604  1.00 66.91           O
ATOM   1154  HG  SER A 137     -25.579  -3.836  -5.824  1.00 66.91           H
ATOM   1155  N   ASP A 138     -23.662  -2.531  -4.496  1.00 64.82           N
ATOM   1156  H   ASP A 138     -24.478  -2.992  -4.118  1.00 64.82           H
ATOM   1157  CA  ASP A 138     -23.716  -1.079  -4.635  1.00 64.82           C
ATOM   1158  HA  ASP A 138     -23.610  -0.826  -5.691  1.00 64.82           H
ATOM   1159  C   ASP A 138     -22.573  -0.387  -3.868  1.00 64.82           C
ATOM   1160  CB  ASP A 138     -25.096  -0.586  -4.153  1.00 64.82           C
ATOM   1161  HB2 ASP A 138     -25.170  -0.769  -3.081  1.00 64.82           H
ATOM   1162  HB3 ASP A 138     -25.149   0.491  -4.308  1.00 64.82           H
ATOM   1163  O   ASP A 138     -22.289   0.788  -4.096  1.00 64.82           O
ATOM   1164  CG  ASP A 138     -26.318  -1.232  -4.838  1.00 64.82           C
ATOM   1165  OD1 ASP A 138     -26.146  -2.059  -5.766  1.00 64.82           O
ATOM   1166  OD2 ASP A 138     -27.444  -0.908  -4.396  1.00 64.82           O
ATOM   1167  N   GLU A 139     -21.898  -1.105  -2.961  1.00 61.05           N
ATOM   1168  H   GLU A 139     -22.138  -2.080  -2.856  1.00 61.05           H
ATOM   1169  CA  GLU A 139     -20.880  -0.557  -2.057  1.00 61.05           C
ATOM   1170  HA  GLU A 139     -21.182   0.446  -1.758  1.00 61.05           H
ATOM   1171  C   GLU A 139     -19.491  -0.418  -2.702  1.00 61.05           C
ATOM   1172  CB  GLU A 139     -20.785  -1.421  -0.785  1.00 61.05           C
ATOM   1173  HB2 GLU A 139     -20.000  -1.017  -0.147  1.00 61.05           H
ATOM   1174  HB3 GLU A 139     -20.506  -2.436  -1.066  1.00 61.05           H
ATOM   1175  O   GLU A 139     -18.638   0.290  -2.160  1.00 61.05           O
ATOM   1176  CG  GLU A 139     -22.096  -1.438   0.020  1.00 61.05           C
ATOM   1177  HG2 GLU A 139     -22.360  -0.409   0.266  1.00 61.05           H
ATOM   1178  HG3 GLU A 139     -22.895  -1.850  -0.596  1.00 61.05           H
ATOM   1179  CD  GLU A 139     -22.001  -2.263   1.313  1.00 61.05           C
ATOM   1180  OE1 GLU A 139     -22.784  -1.959   2.241  1.00 61.05           O
ATOM   1181  OE2 GLU A 139     -21.182  -3.211   1.362  1.00 61.05           O
ATOM   1182  N   TYR A 140     -19.234  -1.067  -3.844  1.00 63.41           N
ATOM   1183  H   TYR A 140     -19.972  -1.633  -4.241  1.00 63.41           H
ATOM   1184  CA  TYR A 140     -17.895  -1.121  -4.450  1.00 63.41           C
ATOM   1185  HA  TYR A 140     -17.242  -0.446  -3.899  1.00 63.41           H
ATOM   1186  C   TYR A 140     -17.805  -0.620  -5.898  1.00 63.41           C
ATOM   1187  CB  TYR A 140     -17.305  -2.523  -4.269  1.00 63.41           C
ATOM   1188  HB2 TYR A 140     -17.210  -2.716  -3.200  1.00 63.41           H
ATOM   1189  HB3 TYR A 140     -16.303  -2.533  -4.697  1.00 63.41           H
ATOM   1190  O   TYR A 140     -16.750  -0.751  -6.531  1.00 63.41           O
ATOM   1191  CG  TYR A 140     -18.075  -3.659  -4.903  1.00 63.41           C
ATOM   1192  CD1 TYR A 140     -18.915  -4.468  -4.115  1.00 63.41           C
ATOM   1193  HD1 TYR A 140     -19.063  -4.251  -3.067  1.00 63.41           H
ATOM   1194  CD2 TYR A 140     -17.922  -3.924  -6.278  1.00 63.41           C
ATOM   1195  HD2 TYR A 140     -17.302  -3.279  -6.883  1.00 63.41           H
ATOM   1196  CE1 TYR A 140     -19.584  -5.559  -4.700  1.00 63.41           C
ATOM   1197  HE1 TYR A 140     -20.234  -6.182  -4.105  1.00 63.41           H
ATOM   1198  CE2 TYR A 140     -18.618  -4.992  -6.874  1.00 63.41           C
ATOM   1199  HE2 TYR A 140     -18.546  -5.169  -7.936  1.00 63.41           H
ATOM   1200  OH  TYR A 140     -20.108  -6.853  -6.653  1.00 63.41           O
ATOM   1201  HH  TYR A 140     -20.030  -6.856  -7.611  1.00 63.41           H
ATOM   1202  CZ  TYR A 140     -19.446  -5.814  -6.080  1.00 63.41           C
ATOM   1203  N   ASP A 141     -18.868  -0.025  -6.437  1.00 56.22           N
ATOM   1204  H   ASP A 141     -19.713   0.068  -5.891  1.00 56.22           H
ATOM   1205  CA  ASP A 141     -18.844   0.485  -7.804  1.00 56.22           C
ATOM   1206  HA  ASP A 141     -18.342  -0.291  -8.383  1.00 56.22           H
ATOM   1207  C   ASP A 141     -17.955   1.742  -7.956  1.00 56.22           C
ATOM   1208  CB  ASP A 141     -20.277   0.650  -8.366  1.00 56.22           C
ATOM   1209  HB2 ASP A 141     -21.004   0.522  -7.565  1.00 56.22           H
ATOM   1210  HB3 ASP A 141     -20.390   1.664  -8.750  1.00 56.22           H
ATOM   1211  O   ASP A 141     -17.849   2.598  -7.079  1.00 56.22           O
ATOM   1212  CG  ASP A 141     -20.612  -0.330  -9.505  1.00 56.22           C
ATOM   1213  OD1 ASP A 141     -19.662  -0.879 -10.125  1.00 56.22           O
ATOM   1214  OD2 ASP A 141     -21.811  -0.463  -9.838  1.00 56.22           O
ATOM   1215  N   ALA A 142     -17.292   1.837  -9.113  1.00 59.48           N
ATOM   1216  H   ALA A 142     -17.489   1.095  -9.768  1.00 59.48           H
ATOM   1217  CA  ALA A 142     -16.509   2.977  -9.618  1.00 59.48           C
ATOM   1218  HA  ALA A 142     -16.198   2.689 -10.623  1.00 59.48           H
ATOM   1219  C   ALA A 142     -15.190   3.385  -8.925  1.00 59.48           C
ATOM   1220  CB  ALA A 142     -17.447   4.180  -9.806  1.00 59.48           C
ATOM   1221  HB1 ALA A 142     -16.935   4.963 -10.365  1.00 59.48           H
ATOM   1222  HB2 ALA A 142     -18.336   3.877 -10.357  1.00 59.48           H
ATOM   1223  HB3 ALA A 142     -17.744   4.576  -8.835  1.00 59.48           H
ATOM   1224  O   ALA A 142     -14.515   4.270  -9.454  1.00 59.48           O
ATOM   1225  N   THR A 143     -14.766   2.780  -7.810  1.00 70.08           N
ATOM   1226  H   THR A 143     -15.346   2.071  -7.383  1.00 70.08           H
ATOM   1227  CA  THR A 143     -13.506   3.187  -7.149  1.00 70.08           C
ATOM   1228  HA  THR A 143     -13.056   3.974  -7.754  1.00 70.08           H
ATOM   1229  C   THR A 143     -12.475   2.059  -7.069  1.00 70.08           C
ATOM   1230  CB  THR A 143     -13.732   3.844  -5.784  1.00 70.08           C
ATOM   1231  HB  THR A 143     -12.768   4.136  -5.369  1.00 70.08           H
ATOM   1232  O   THR A 143     -12.821   0.901  -6.834  1.00 70.08           O
ATOM   1233  CG2 THR A 143     -14.618   5.084  -5.887  1.00 70.08           C
ATOM   1234 HG21 THR A 143     -14.710   5.537  -4.899  1.00 70.08           H
ATOM   1235 HG22 THR A 143     -14.173   5.798  -6.579  1.00 70.08           H
ATOM   1236 HG23 THR A 143     -15.613   4.814  -6.242  1.00 70.08           H
ATOM   1237  OG1 THR A 143     -14.356   2.960  -4.900  1.00 70.08           O
ATOM   1238  HG1 THR A 143     -15.265   2.833  -5.183  1.00 70.08           H
ATOM   1239  N   PRO A 144     -11.179   2.355  -7.266  1.00 75.66           N
ATOM   1240  CA  PRO A 144     -10.123   1.350  -7.157  1.00 75.66           C
ATOM   1241  HA  PRO A 144     -10.400   0.460  -7.722  1.00 75.66           H
ATOM   1242  C   PRO A 144      -9.852   0.915  -5.702  1.00 75.66           C
ATOM   1243  CB  PRO A 144      -8.915   2.003  -7.826  1.00 75.66           C
ATOM   1244  HB2 PRO A 144      -8.961   1.829  -8.901  1.00 75.66           H
ATOM   1245  HB3 PRO A 144      -7.974   1.616  -7.433  1.00 75.66           H
ATOM   1246  O   PRO A 144      -9.244  -0.135  -5.488  1.00 75.66           O
ATOM   1247  CG  PRO A 144      -9.136   3.492  -7.548  1.00 75.66           C
ATOM   1248  HG2 PRO A 144      -8.584   4.132  -8.236  1.00 75.66           H
ATOM   1249  HG3 PRO A 144      -8.904   3.716  -6.507  1.00 75.66           H
ATOM   1250  CD  PRO A 144     -10.636   3.632  -7.710  1.00 75.66           C
ATOM   1251  HD2 PRO A 144     -10.998   4.462  -7.102  1.00 75.66           H
ATOM   1252  HD3 PRO A 144     -10.885   3.791  -8.759  1.00 75.66           H
ATOM   1253  N   PHE A 145     -10.318   1.684  -4.709  1.00 82.41           N
ATOM   1254  H   PHE A 145     -10.861   2.498  -4.959  1.00 82.41           H
ATOM   1255  CA  PHE A 145     -10.355   1.295  -3.298  1.00 82.41           C
ATOM   1256  HA  PHE A 145      -9.961   0.284  -3.189  1.00 82.41           H
ATOM   1257  C   PHE A 145     -11.781   1.294  -2.779  1.00 82.41           C
ATOM   1258  CB  PHE A 145      -9.520   2.231  -2.419  1.00 82.41           C
ATOM   1259  HB2 PHE A 145      -9.488   3.225  -2.861  1.00 82.41           H
ATOM   1260  HB3 PHE A 145      -9.998   2.330  -1.444  1.00 82.41           H
ATOM   1261  O   PHE A 145     -12.436   2.332  -2.761  1.00 82.41           O
ATOM   1262  CG  PHE A 145      -8.119   1.732  -2.189  1.00 82.41           C
ATOM   1263  CD1 PHE A 145      -7.730   1.214  -0.944  1.00 82.41           C
ATOM   1264  HD1 PHE A 145      -8.454   1.125  -0.149  1.00 82.41           H
ATOM   1265  CD2 PHE A 145      -7.206   1.775  -3.245  1.00 82.41           C
ATOM   1266  HD2 PHE A 145      -7.554   2.096  -4.215  1.00 82.41           H
ATOM   1267  CE1 PHE A 145      -6.401   0.807  -0.738  1.00 82.41           C
ATOM   1268  HE1 PHE A 145      -6.096   0.414   0.220  1.00 82.41           H
ATOM   1269  CE2 PHE A 145      -5.868   1.410  -3.034  1.00 82.41           C
ATOM   1270  HE2 PHE A 145      -5.141   1.483  -3.828  1.00 82.41           H
ATOM   1271  CZ  PHE A 145      -5.466   0.959  -1.774  1.00 82.41           C
ATOM   1272  HZ  PHE A 145      -4.419   0.740  -1.624  1.00 82.41           H
ATOM   1273  N   ILE A 146     -12.197   0.152  -2.256  1.00 83.96           N
ATOM   1274  H   ILE A 146     -11.547  -0.620  -2.204  1.00 83.96           H
ATOM   1275  CA  ILE A 146     -13.469  -0.001  -1.571  1.00 83.96           C
ATOM   1276  HA  ILE A 146     -14.233   0.555  -2.115  1.00 83.96           H
ATOM   1277  C   ILE A 146     -13.330   0.594  -0.177  1.00 83.96           C
ATOM   1278  CB  ILE A 146     -13.878  -1.482  -1.537  1.00 83.96           C
ATOM   1279  HB  ILE A 146     -13.102  -2.045  -1.019  1.00 83.96           H
ATOM   1280  O   ILE A 146     -12.326   0.362   0.503  1.00 83.96           O
ATOM   1281  CG1 ILE A 146     -13.988  -1.995  -2.987  1.00 83.96           C
ATOM   1282 HG12 ILE A 146     -14.793  -1.458  -3.491  1.00 83.96           H
ATOM   1283 HG13 ILE A 146     -13.066  -1.801  -3.535  1.00 83.96           H
ATOM   1284  CG2 ILE A 146     -15.208  -1.641  -0.777  1.00 83.96           C
ATOM   1285 HG21 ILE A 146     -15.511  -2.686  -0.722  1.00 83.96           H
ATOM   1286 HG22 ILE A 146     -15.096  -1.294   0.250  1.00 83.96           H
ATOM   1287 HG23 ILE A 146     -16.001  -1.074  -1.266  1.00 83.96           H
ATOM   1288  CD1 ILE A 146     -14.224  -3.497  -3.071  1.00 83.96           C
ATOM   1289 HD11 ILE A 146     -14.351  -3.794  -4.112  1.00 83.96           H
ATOM   1290 HD12 ILE A 146     -13.360  -4.023  -2.666  1.00 83.96           H
ATOM   1291 HD13 ILE A 146     -15.126  -3.777  -2.527  1.00 83.96           H
ATOM   1292  N   LYS A 147     -14.339   1.360   0.239  1.00 88.03           N
ATOM   1293  H   LYS A 147     -15.136   1.451  -0.374  1.00 88.03           H
ATOM   1294  CA  LYS A 147     -14.439   1.967   1.564  1.00 88.03           C
ATOM   1295  HA  LYS A 147     -13.567   1.696   2.160  1.00 88.03           H
ATOM   1296  C   LYS A 147     -15.686   1.441   2.260  1.00 88.03           C
ATOM   1297  CB  LYS A 147     -14.487   3.492   1.418  1.00 88.03           C
ATOM   1298  HB2 LYS A 147     -13.571   3.835   0.939  1.00 88.03           H
ATOM   1299  HB3 LYS A 147     -15.329   3.753   0.777  1.00 88.03           H
ATOM   1300  O   LYS A 147     -16.786   1.658   1.769  1.00 88.03           O
ATOM   1301  CG  LYS A 147     -14.647   4.192   2.776  1.00 88.03           C
ATOM   1302  HG2 LYS A 147     -13.738   4.063   3.363  1.00 88.03           H
ATOM   1303  HG3 LYS A 147     -15.483   3.766   3.332  1.00 88.03           H
ATOM   1304  CD  LYS A 147     -14.939   5.678   2.568  1.00 88.03           C
ATOM   1305  HD2 LYS A 147     -15.842   5.777   1.966  1.00 88.03           H
ATOM   1306  HD3 LYS A 147     -14.108   6.148   2.043  1.00 88.03           H
ATOM   1307  CE  LYS A 147     -15.157   6.343   3.926  1.00 88.03           C
ATOM   1308  HE2 LYS A 147     -14.248   6.241   4.518  1.00 88.03           H
ATOM   1309  HE3 LYS A 147     -15.950   5.807   4.447  1.00 88.03           H
ATOM   1310  NZ  LYS A 147     -15.524   7.770   3.771  1.00 88.03           N
ATOM   1311  HZ1 LYS A 147     -15.670   8.187   4.679  1.00 88.03           H
ATOM   1312  HZ2 LYS A 147     -14.801   8.279   3.282  1.00 88.03           H
ATOM   1313  HZ3 LYS A 147     -16.376   7.846   3.234  1.00 88.03           H
ATOM   1314  N   ILE A 148     -15.508   0.862   3.440  1.00 89.44           N
ATOM   1315  H   ILE A 148     -14.564   0.746   3.780  1.00 89.44           H
ATOM   1316  CA  ILE A 148     -16.607   0.381   4.285  1.00 89.44           C
ATOM   1317  HA  ILE A 148     -17.542   0.825   3.946  1.00 89.44           H
ATOM   1318  C   ILE A 148     -16.424   0.812   5.737  1.00 89.44           C
ATOM   1319  CB  ILE A 148     -16.763  -1.148   4.174  1.00 89.44           C
ATOM   1320  HB  ILE A 148     -17.619  -1.436   4.783  1.00 89.44           H
ATOM   1321  O   ILE A 148     -15.338   1.249   6.135  1.00 89.44           O
ATOM   1322  CG1 ILE A 148     -15.523  -1.898   4.709  1.00 89.44           C
ATOM   1323 HG12 ILE A 148     -14.639  -1.633   4.128  1.00 89.44           H
ATOM   1324 HG13 ILE A 148     -15.352  -1.609   5.746  1.00 89.44           H
ATOM   1325  CG2 ILE A 148     -17.096  -1.532   2.728  1.00 89.44           C
ATOM   1326 HG21 ILE A 148     -17.839  -0.855   2.309  1.00 89.44           H
ATOM   1327 HG22 ILE A 148     -17.536  -2.529   2.721  1.00 89.44           H
ATOM   1328 HG23 ILE A 148     -16.198  -1.524   2.109  1.00 89.44           H
ATOM   1329  CD1 ILE A 148     -15.702  -3.414   4.681  1.00 89.44           C
ATOM   1330 HD11 ILE A 148     -15.668  -3.776   3.654  1.00 89.44           H
ATOM   1331 HD12 ILE A 148     -16.657  -3.672   5.140  1.00 89.44           H
ATOM   1332 HD13 ILE A 148     -14.899  -3.893   5.242  1.00 89.44           H
ATOM   1333  N   ASP A 149     -17.476   0.676   6.541  1.00 92.05           N
ATOM   1334  H   ASP A 149     -18.332   0.285   6.172  1.00 92.05           H
ATOM   1335  CA  ASP A 149     -17.352   0.789   7.991  1.00 92.05           C
ATOM   1336  HA  ASP A 149     -16.876   1.741   8.225  1.00 92.05           H
ATOM   1337  C   ASP A 149     -16.436  -0.322   8.524  1.00 92.05           C
ATOM   1338  CB  ASP A 149     -18.730   0.780   8.671  1.00 92.05           C
ATOM   1339  HB2 ASP A 149     -18.588   0.601   9.737  1.00 92.05           H
ATOM   1340  HB3 ASP A 149     -19.326  -0.040   8.271  1.00 92.05           H
ATOM   1341  O   ASP A 149     -16.522  -1.490   8.142  1.00 92.05           O
ATOM   1342  CG  ASP A 149     -19.491   2.108   8.522  1.00 92.05           C
ATOM   1343  OD1 ASP A 149     -18.848   3.192   8.550  1.00 92.05           O
ATOM   1344  OD2 ASP A 149     -20.737   2.066   8.461  1.00 92.05           O
ATOM   1345  N   SER A 150     -15.497   0.061   9.384  1.00 93.83           N
ATOM   1346  H   SER A 150     -15.506   1.014   9.718  1.00 93.83           H
ATOM   1347  CA  SER A 150     -14.532  -0.870   9.950  1.00 93.83           C
ATOM   1348  HA  SER A 150     -14.149  -1.484   9.136  1.00 93.83           H
ATOM   1349  C   SER A 150     -15.197  -1.749  11.012  1.00 93.83           C
ATOM   1350  CB  SER A 150     -13.370  -0.114  10.585  1.00 93.83           C
ATOM   1351  HB2 SER A 150     -13.711   0.402  11.483  1.00 93.83           H
ATOM   1352  HB3 SER A 150     -12.972   0.615   9.881  1.00 93.83           H
ATOM   1353  O   SER A 150     -15.864  -1.211  11.897  1.00 93.83           O
ATOM   1354  OG  SER A 150     -12.359  -1.041  10.923  1.00 93.83           O
ATOM   1355  HG  SER A 150     -11.873  -1.235  10.118  1.00 93.83           H
ATOM   1356  N   PRO A 151     -14.955  -3.074  11.011  1.00 94.59           N
ATOM   1357  CA  PRO A 151     -15.362  -3.930  12.124  1.00 94.59           C
ATOM   1358  HA  PRO A 151     -16.372  -3.681  12.451  1.00 94.59           H
ATOM   1359  C   PRO A 151     -14.416  -3.818  13.333  1.00 94.59           C
ATOM   1360  CB  PRO A 151     -15.352  -5.339  11.537  1.00 94.59           C
ATOM   1361  HB2 PRO A 151     -15.226  -6.101  12.305  1.00 94.59           H
ATOM   1362  HB3 PRO A 151     -16.271  -5.512  10.978  1.00 94.59           H
ATOM   1363  O   PRO A 151     -14.697  -4.383  14.386  1.00 94.59           O
ATOM   1364  CG  PRO A 151     -14.169  -5.277  10.576  1.00 94.59           C
ATOM   1365  HG2 PRO A 151     -14.241  -6.064   9.826  1.00 94.59           H
ATOM   1366  HG3 PRO A 151     -13.236  -5.369  11.133  1.00 94.59           H
ATOM   1367  CD  PRO A 151     -14.290  -3.871   9.982  1.00 94.59           C
ATOM   1368  HD2 PRO A 151     -13.302  -3.479   9.743  1.00 94.59           H
ATOM   1369  HD3 PRO A 151     -14.915  -3.899   9.089  1.00 94.59           H
ATOM   1370  N   PHE A 152     -13.288  -3.114  13.191  1.00 94.29           N
ATOM   1371  H   PHE A 152     -13.164  -2.583  12.341  1.00 94.29           H
ATOM   1372  CA  PHE A 152     -12.292  -2.940  14.245  1.00 94.29           C
ATOM   1373  HA  PHE A 152     -12.351  -3.787  14.929  1.00 94.29           H
ATOM   1374  C   PHE A 152     -12.545  -1.662  15.049  1.00 94.29           C
ATOM   1375  CB  PHE A 152     -10.885  -2.919  13.627  1.00 94.29           C
ATOM   1376  HB2 PHE A 152     -10.791  -2.036  12.996  1.00 94.29           H
ATOM   1377  HB3 PHE A 152     -10.153  -2.825  14.430  1.00 94.29           H
ATOM   1378  O   PHE A 152     -13.216  -0.732  14.599  1.00 94.29           O
ATOM   1379  CG  PHE A 152     -10.537  -4.154  12.820  1.00 94.29           C
ATOM   1380  CD1 PHE A 152     -10.230  -5.357  13.475  1.00 94.29           C
ATOM   1381  HD1 PHE A 152     -10.249  -5.399  14.555  1.00 94.29           H
ATOM   1382  CD2 PHE A 152     -10.536  -4.110  11.414  1.00 94.29           C
ATOM   1383  HD2 PHE A 152     -10.808  -3.196  10.905  1.00 94.29           H
ATOM   1384  CE1 PHE A 152      -9.922  -6.510  12.733  1.00 94.29           C
ATOM   1385  HE1 PHE A 152      -9.700  -7.436  13.241  1.00 94.29           H
ATOM   1386  CE2 PHE A 152     -10.217  -5.258  10.668  1.00 94.29           C
ATOM   1387  HE2 PHE A 152     -10.228  -5.225   9.588  1.00 94.29           H
ATOM   1388  CZ  PHE A 152      -9.910  -6.459  11.329  1.00 94.29           C
ATOM   1389  HZ  PHE A 152      -9.678  -7.350  10.766  1.00 94.29           H
ATOM   1390  N   ALA A 153     -11.920  -1.573  16.226  1.00 89.78           N
ATOM   1391  H   ALA A 153     -11.426  -2.383  16.572  1.00 89.78           H
ATOM   1392  CA  ALA A 153     -11.861  -0.323  16.978  1.00 89.78           C
ATOM   1393  HA  ALA A 153     -12.880  -0.055  17.258  1.00 89.78           H
ATOM   1394  C   ALA A 153     -11.283   0.822  16.125  1.00 89.78           C
ATOM   1395  CB  ALA A 153     -11.044  -0.536  18.258  1.00 89.78           C
ATOM   1396  HB1 ALA A 153     -11.030   0.386  18.840  1.00 89.78           H
ATOM   1397  HB2 ALA A 153     -11.495  -1.328  18.854  1.00 89.78           H
ATOM   1398  HB3 ALA A 153     -10.021  -0.813  18.002  1.00 89.78           H
ATOM   1399  O   ALA A 153     -10.358   0.613  15.331  1.00 89.78           O
ATOM   1400  N   GLU A 154     -11.816   2.030  16.337  1.00 88.37           N
ATOM   1401  H   GLU A 154     -12.572   2.111  17.002  1.00 88.37           H
ATOM   1402  CA  GLU A 154     -11.452   3.230  15.585  1.00 88.37           C
ATOM   1403  HA  GLU A 154     -11.812   3.099  14.565  1.00 88.37           H
ATOM   1404  C   GLU A 154      -9.928   3.416  15.535  1.00 88.37           C
ATOM   1405  CB  GLU A 154     -12.155   4.460  16.187  1.00 88.37           C
ATOM   1406  HB2 GLU A 154     -13.208   4.217  16.338  1.00 88.37           H
ATOM   1407  HB3 GLU A 154     -11.710   4.703  17.152  1.00 88.37           H
ATOM   1408  O   GLU A 154      -9.236   3.413  16.558  1.00 88.37           O
ATOM   1409  CG  GLU A 154     -12.063   5.672  15.247  1.00 88.37           C
ATOM   1410  HG2 GLU A 154     -11.013   5.908  15.070  1.00 88.37           H
ATOM   1411  HG3 GLU A 154     -12.515   5.385  14.298  1.00 88.37           H
ATOM   1412  CD  GLU A 154     -12.781   6.933  15.748  1.00 88.37           C
ATOM   1413  OE1 GLU A 154     -12.605   7.978  15.076  1.00 88.37           O
ATOM   1414  OE2 GLU A 154     -13.521   6.854  16.753  1.00 88.37           O
ATOM   1415  N   ALA A 155      -9.398   3.547  14.322  1.00 90.47           N
ATOM   1416  H   ALA A 155     -10.021   3.589  13.527  1.00 90.47           H
ATOM   1417  CA  ALA A 155      -7.974   3.712  14.091  1.00 90.47           C
ATOM   1418  HA  ALA A 155      -7.429   3.236  14.905  1.00 90.47           H
ATOM   1419  C   ALA A 155      -7.580   5.191  14.067  1.00 90.47           C
ATOM   1420  CB  ALA A 155      -7.602   2.995  12.791  1.00 90.47           C
ATOM   1421  HB1 ALA A 155      -8.104   3.480  11.955  1.00 90.47           H
ATOM   1422  HB2 ALA A 155      -6.524   3.034  12.634  1.00 90.47           H
ATOM   1423  HB3 ALA A 155      -7.919   1.954  12.852  1.00 90.47           H
ATOM   1424  O   ALA A 155      -8.406   6.086  13.891  1.00 90.47           O
ATOM   1425  N   THR A 156      -6.275   5.455  14.158  1.00 91.00           N
ATOM   1426  H   THR A 156      -5.635   4.693  14.334  1.00 91.00           H
ATOM   1427  CA  THR A 156      -5.726   6.797  13.942  1.00 91.00           C
ATOM   1428  HA  THR A 156      -6.055   7.446  14.754  1.00 91.00           H
ATOM   1429  C   THR A 156      -6.223   7.356  12.611  1.00 91.00           C
ATOM   1430  CB  THR A 156      -4.192   6.761  13.918  1.00 91.00           C
ATOM   1431  HB  THR A 156      -3.852   6.170  13.067  1.00 91.00           H
ATOM   1432  O   THR A 156      -6.060   6.714  11.574  1.00 91.00           O
ATOM   1433  CG2 THR A 156      -3.572   8.156  13.832  1.00 91.00           C
ATOM   1434 HG21 THR A 156      -3.949   8.778  14.645  1.00 91.00           H
ATOM   1435 HG22 THR A 156      -2.489   8.075  13.910  1.00 91.00           H
ATOM   1436 HG23 THR A 156      -3.817   8.617  12.876  1.00 91.00           H
ATOM   1437  OG1 THR A 156      -3.698   6.173  15.098  1.00 91.00           O
ATOM   1438  HG1 THR A 156      -3.185   5.403  14.844  1.00 91.00           H
ATOM   1439  N   VAL A 157      -6.797   8.558  12.618  1.00 92.97           N
ATOM   1440  H   VAL A 157      -7.000   9.003  13.501  1.00 92.97           H
ATOM   1441  CA  VAL A 157      -7.180   9.239  11.376  1.00 92.97           C
ATOM   1442  HA  VAL A 157      -7.784   8.556  10.779  1.00 92.97           H
ATOM   1443  C   VAL A 157      -5.919   9.577  10.585  1.00 92.97           C
ATOM   1444  CB  VAL A 157      -8.032  10.489  11.649  1.00 92.97           C
ATOM   1445  HB  VAL A 157      -7.466  11.188  12.266  1.00 92.97           H
ATOM   1446  O   VAL A 157      -5.030  10.287  11.068  1.00 92.97           O
ATOM   1447  CG1 VAL A 157      -8.423  11.192  10.341  1.00 92.97           C
ATOM   1448 HG11 VAL A 157      -8.948  10.497   9.686  1.00 92.97           H
ATOM   1449 HG12 VAL A 157      -7.538  11.566   9.827  1.00 92.97           H
ATOM   1450 HG13 VAL A 157      -9.076  12.036  10.556  1.00 92.97           H
ATOM   1451  CG2 VAL A 157      -9.325  10.117  12.386  1.00 92.97           C
ATOM   1452 HG21 VAL A 157      -9.919  11.012  12.572  1.00 92.97           H
ATOM   1453 HG22 VAL A 157      -9.913   9.425  11.784  1.00 92.97           H
ATOM   1454 HG23 VAL A 157      -9.108   9.650  13.346  1.00 92.97           H
ATOM   1455  N   LEU A 158      -5.834   9.050   9.367  1.00 93.49           N
ATOM   1456  H   LEU A 158      -6.605   8.493   9.027  1.00 93.49           H
ATOM   1457  CA  LEU A 158      -4.734   9.320   8.454  1.00 93.49           C
ATOM   1458  HA  LEU A 158      -3.807   9.363   9.024  1.00 93.49           H
ATOM   1459  C   LEU A 158      -4.937  10.682   7.793  1.00 93.49           C
ATOM   1460  CB  LEU A 158      -4.616   8.189   7.419  1.00 93.49           C
ATOM   1461  HB2 LEU A 158      -5.544   8.143   6.847  1.00 93.49           H
ATOM   1462  HB3 LEU A 158      -3.816   8.438   6.721  1.00 93.49           H
ATOM   1463  O   LEU A 158      -6.041  11.036   7.380  1.00 93.49           O
ATOM   1464  CG  LEU A 158      -4.336   6.802   8.029  1.00 93.49           C
ATOM   1465  HG  LEU A 158      -5.114   6.552   8.751  1.00 93.49           H
ATOM   1466  CD1 LEU A 158      -4.359   5.747   6.931  1.00 93.49           C
ATOM   1467 HD11 LEU A 158      -3.562   5.938   6.212  1.00 93.49           H
ATOM   1468 HD12 LEU A 158      -4.226   4.756   7.365  1.00 93.49           H
ATOM   1469 HD13 LEU A 158      -5.315   5.768   6.410  1.00 93.49           H
ATOM   1470  CD2 LEU A 158      -2.971   6.747   8.724  1.00 93.49           C
ATOM   1471 HD21 LEU A 158      -2.188   7.071   8.038  1.00 93.49           H
ATOM   1472 HD22 LEU A 158      -2.980   7.379   9.611  1.00 93.49           H
ATOM   1473 HD23 LEU A 158      -2.767   5.722   9.035  1.00 93.49           H
ATOM   1474  N   LYS A 159      -3.852  11.448   7.681  1.00 92.96           N
ATOM   1475  H   LYS A 159      -2.967  11.063   7.980  1.00 92.96           H
ATOM   1476  CA  LYS A 159      -3.831  12.687   6.902  1.00 92.96           C
ATOM   1477  HA  LYS A 159      -4.835  13.109   6.850  1.00 92.96           H
ATOM   1478  C   LYS A 159      -3.389  12.358   5.492  1.00 92.96           C
ATOM   1479  CB  LYS A 159      -2.890  13.716   7.531  1.00 92.96           C
ATOM   1480  HB2 LYS A 159      -2.810  14.571   6.860  1.00 92.96           H
ATOM   1481  HB3 LYS A 159      -1.898  13.282   7.654  1.00 92.96           H
ATOM   1482  O   LYS A 159      -2.358  11.716   5.331  1.00 92.96           O
ATOM   1483  CG  LYS A 159      -3.423  14.192   8.885  1.00 92.96           C
ATOM   1484  HG2 LYS A 159      -4.434  14.581   8.762  1.00 92.96           H
ATOM   1485  HG3 LYS A 159      -3.444  13.359   9.590  1.00 92.96           H
ATOM   1486  CD  LYS A 159      -2.518  15.295   9.431  1.00 92.96           C
ATOM   1487  HD2 LYS A 159      -2.498  16.121   8.720  1.00 92.96           H
ATOM   1488  HD3 LYS A 159      -1.507  14.904   9.549  1.00 92.96           H
ATOM   1489  CE  LYS A 159      -3.061  15.774  10.776  1.00 92.96           C
ATOM   1490  HE2 LYS A 159      -4.091  16.098  10.637  1.00 92.96           H
ATOM   1491  HE3 LYS A 159      -3.064  14.933  11.471  1.00 92.96           H
ATOM   1492  NZ  LYS A 159      -2.237  16.886  11.303  1.00 92.96           N
ATOM   1493  HZ1 LYS A 159      -2.593  17.203  12.192  1.00 92.96           H
ATOM   1494  HZ2 LYS A 159      -2.256  17.659  10.651  1.00 92.96           H
ATOM   1495  HZ3 LYS A 159      -1.278  16.590  11.406  1.00 92.96           H
ATOM   1496  N   PHE A 160      -4.136  12.815   4.500  1.00 90.74           N
ATOM   1497  H   PHE A 160      -4.968  13.349   4.708  1.00 90.74           H
ATOM   1498  CA  PHE A 160      -3.781  12.637   3.100  1.00 90.74           C
ATOM   1499  HA  PHE A 160      -3.053  11.831   3.016  1.00 90.74           H
ATOM   1500  C   PHE A 160      -3.133  13.904   2.547  1.00 90.74           C
ATOM   1501  CB  PHE A 160      -5.002  12.202   2.296  1.00 90.74           C
ATOM   1502  HB2 PHE A 160      -4.702  12.162   1.249  1.00 90.74           H
ATOM   1503  HB3 PHE A 160      -5.793  12.945   2.394  1.00 90.74           H
ATOM   1504  O   PHE A 160      -3.526  15.019   2.889  1.00 90.74           O
ATOM   1505  CG  PHE A 160      -5.531  10.837   2.684  1.00 90.74           C
ATOM   1506  CD1 PHE A 160      -5.093   9.692   1.994  1.00 90.74           C
ATOM   1507  HD1 PHE A 160      -4.387   9.788   1.182  1.00 90.74           H
ATOM   1508  CD2 PHE A 160      -6.452  10.705   3.741  1.00 90.74           C
ATOM   1509  HD2 PHE A 160      -6.807  11.581   4.265  1.00 90.74           H
ATOM   1510  CE1 PHE A 160      -5.576   8.422   2.356  1.00 90.74           C
ATOM   1511  HE1 PHE A 160      -5.250   7.544   1.817  1.00 90.74           H
ATOM   1512  CE2 PHE A 160      -6.926   9.436   4.110  1.00 90.74           C
ATOM   1513  HE2 PHE A 160      -7.641   9.343   4.915  1.00 90.74           H
ATOM   1514  CZ  PHE A 160      -6.489   8.294   3.416  1.00 90.74           C
ATOM   1515  HZ  PHE A 160      -6.864   7.318   3.687  1.00 90.74           H
ATOM   1516  N   GLY A 161      -2.121  13.725   1.705  1.00 88.49           N
ATOM   1517  H   GLY A 161      -1.877  12.779   1.447  1.00 88.49           H
ATOM   1518  CA  GLY A 161      -1.363  14.802   1.086  1.00 88.49           C
ATOM   1519  HA2 GLY A 161      -1.876  15.752   1.225  1.00 88.49           H
ATOM   1520  HA3 GLY A 161      -0.380  14.868   1.552  1.00 88.49           H
ATOM   1521  C   GLY A 161      -1.176  14.555  -0.404  1.00 88.49           C
ATOM   1522  O   GLY A 161      -1.142  13.416  -0.862  1.00 88.49           O
ATOM   1523  N   LYS A 162      -1.029  15.639  -1.169  1.00 86.19           N
ATOM   1524  H   LYS A 162      -1.043  16.544  -0.722  1.00 86.19           H
ATOM   1525  CA  LYS A 162      -0.665  15.570  -2.585  1.00 86.19           C
ATOM   1526  HA  LYS A 162      -0.795  14.544  -2.930  1.00 86.19           H
ATOM   1527  C   LYS A 162       0.803  15.933  -2.757  1.00 86.19           C
ATOM   1528  CB  LYS A 162      -1.601  16.450  -3.425  1.00 86.19           C
ATOM   1529  HB2 LYS A 162      -1.437  17.501  -3.186  1.00 86.19           H
ATOM   1530  HB3 LYS A 162      -2.632  16.191  -3.186  1.00 86.19           H
ATOM   1531  O   LYS A 162       1.241  16.997  -2.312  1.00 86.19           O
ATOM   1532  CG  LYS A 162      -1.370  16.216  -4.925  1.00 86.19           C
ATOM   1533  HG2 LYS A 162      -0.362  16.531  -5.194  1.00 86.19           H
ATOM   1534  HG3 LYS A 162      -1.475  15.152  -5.138  1.00 86.19           H
ATOM   1535  CD  LYS A 162      -2.374  16.993  -5.783  1.00 86.19           C
ATOM   1536  HD2 LYS A 162      -3.386  16.701  -5.499  1.00 86.19           H
ATOM   1537  HD3 LYS A 162      -2.244  18.063  -5.619  1.00 86.19           H
ATOM   1538  CE  LYS A 162      -2.137  16.655  -7.261  1.00 86.19           C
ATOM   1539  HE2 LYS A 162      -1.128  16.960  -7.536  1.00 86.19           H
ATOM   1540  HE3 LYS A 162      -2.192  15.573  -7.376  1.00 86.19           H
ATOM   1541  NZ  LYS A 162      -3.138  17.300  -8.148  1.00 86.19           N
ATOM   1542  HZ1 LYS A 162      -3.090  18.307  -8.087  1.00 86.19           H
ATOM   1543  HZ2 LYS A 162      -4.071  16.998  -7.906  1.00 86.19           H
ATOM   1544  HZ3 LYS A 162      -2.975  17.025  -9.106  1.00 86.19           H
ATOM   1545  N   LEU A 163       1.545  15.071  -3.445  1.00 81.53           N
ATOM   1546  H   LEU A 163       1.111  14.225  -3.786  1.00 81.53           H
ATOM   1547  CA  LEU A 163       2.918  15.359  -3.842  1.00 81.53           C
ATOM   1548  HA  LEU A 163       3.487  15.640  -2.956  1.00 81.53           H
ATOM   1549  C   LEU A 163       2.956  16.545  -4.810  1.00 81.53           C
ATOM   1550  CB  LEU A 163       3.551  14.112  -4.483  1.00 81.53           C
ATOM   1551  HB2 LEU A 163       2.930  13.803  -5.325  1.00 81.53           H
ATOM   1552  HB3 LEU A 163       4.534  14.377  -4.871  1.00 81.53           H
ATOM   1553  O   LEU A 163       2.191  16.599  -5.768  1.00 81.53           O
ATOM   1554  CG  LEU A 163       3.707  12.913  -3.538  1.00 81.53           C
ATOM   1555  HG  LEU A 163       2.720  12.595  -3.207  1.00 81.53           H
ATOM   1556  CD1 LEU A 163       4.398  11.753  -4.244  1.00 81.53           C
ATOM   1557 HD11 LEU A 163       4.497  10.910  -3.562  1.00 81.53           H
ATOM   1558 HD12 LEU A 163       5.384  12.049  -4.604  1.00 81.53           H
ATOM   1559 HD13 LEU A 163       3.787  11.433  -5.088  1.00 81.53           H
ATOM   1560  CD2 LEU A 163       4.564  13.286  -2.340  1.00 81.53           C
ATOM   1561 HD21 LEU A 163       5.455  13.777  -2.729  1.00 81.53           H
ATOM   1562 HD22 LEU A 163       4.014  13.963  -1.685  1.00 81.53           H
ATOM   1563 HD23 LEU A 163       4.834  12.387  -1.786  1.00 81.53           H
ATOM   1564  N   GLN A 164       3.875  17.480  -4.566  1.00 81.28           N
ATOM   1565  H   GLN A 164       4.420  17.402  -3.720  1.00 81.28           H
ATOM   1566  CA  GLN A 164       4.128  18.618  -5.466  1.00 81.28           C
ATOM   1567  HA  GLN A 164       3.238  18.826  -6.058  1.00 81.28           H
ATOM   1568  C   GLN A 164       5.258  18.336  -6.462  1.00 81.28           C
ATOM   1569  CB  GLN A 164       4.461  19.865  -4.630  1.00 81.28           C
ATOM   1570  HB2 GLN A 164       5.373  19.684  -4.061  1.00 81.28           H
ATOM   1571  HB3 GLN A 164       4.648  20.699  -5.306  1.00 81.28           H
ATOM   1572  O   GLN A 164       5.367  18.987  -7.495  1.00 81.28           O
ATOM   1573  CG  GLN A 164       3.341  20.261  -3.658  1.00 81.28           C
ATOM   1574  HG2 GLN A 164       3.214  19.481  -2.907  1.00 81.28           H
ATOM   1575  HG3 GLN A 164       3.629  21.174  -3.137  1.00 81.28           H
ATOM   1576  CD  GLN A 164       2.011  20.515  -4.360  1.00 81.28           C
ATOM   1577  NE2 GLN A 164       0.922  19.979  -3.855  1.00 81.28           N
ATOM   1578 HE21 GLN A 164       0.978  19.324  -3.089  1.00 81.28           H
ATOM   1579 HE22 GLN A 164       0.066  20.180  -4.353  1.00 81.28           H
ATOM   1580  OE1 GLN A 164       1.927  21.187  -5.371  1.00 81.28           O
ATOM   1581  N   ARG A 165       6.120  17.369  -6.140  1.00 76.64           N
ATOM   1582  H   ARG A 165       5.924  16.831  -5.309  1.00 76.64           H
ATOM   1583  CA  ARG A 165       7.239  16.897  -6.958  1.00 76.64           C
ATOM   1584  HA  ARG A 165       6.951  16.930  -8.009  1.00 76.64           H
ATOM   1585  C   ARG A 165       7.550  15.450  -6.595  1.00 76.64           C
ATOM   1586  CB  ARG A 165       8.463  17.806  -6.756  1.00 76.64           C
ATOM   1587  HB2 ARG A 165       8.202  18.815  -7.078  1.00 76.64           H
ATOM   1588  HB3 ARG A 165       9.272  17.453  -7.394  1.00 76.64           H
ATOM   1589  O   ARG A 165       7.133  14.990  -5.530  1.00 76.64           O
ATOM   1590  CG  ARG A 165       8.960  17.857  -5.302  1.00 76.64           C
ATOM   1591  HG2 ARG A 165       8.172  18.236  -4.652  1.00 76.64           H
ATOM   1592  HG3 ARG A 165       9.246  16.859  -4.970  1.00 76.64           H
ATOM   1593  CD  ARG A 165      10.173  18.783  -5.201  1.00 76.64           C
ATOM   1594  HD2 ARG A 165      10.966  18.390  -5.838  1.00 76.64           H
ATOM   1595  HD3 ARG A 165       9.886  19.772  -5.559  1.00 76.64           H
ATOM   1596  NE  ARG A 165      10.657  18.874  -3.813  1.00 76.64           N
ATOM   1597  HE  ARG A 165      10.255  18.225  -3.153  1.00 76.64           H
ATOM   1598  NH1 ARG A 165      12.222  20.514  -4.171  1.00 76.64           N
ATOM   1599 HH11 ARG A 165      12.977  21.096  -3.836  1.00 76.64           H
ATOM   1600 HH12 ARG A 165      11.989  20.497  -5.154  1.00 76.64           H
ATOM   1601  NH2 ARG A 165      11.962  19.658  -2.123  1.00 76.64           N
ATOM   1602 HH21 ARG A 165      12.709  20.252  -1.794  1.00 76.64           H
ATOM   1603 HH22 ARG A 165      11.517  19.005  -1.492  1.00 76.64           H
ATOM   1604  CZ  ARG A 165      11.609  19.680  -3.377  1.00 76.64           C
ATOM   1605  N   THR A 166       8.310  14.765  -7.447  1.00 75.85           N
ATOM   1606  H   THR A 166       8.596  15.189  -8.318  1.00 75.85           H
ATOM   1607  CA  THR A 166       8.912  13.477  -7.086  1.00 75.85           C
ATOM   1608  HA  THR A 166       8.103  12.779  -6.871  1.00 75.85           H
ATOM   1609  C   THR A 166       9.759  13.650  -5.826  1.00 75.85           C
ATOM   1610  CB  THR A 166       9.759  12.910  -8.236  1.00 75.85           C
ATOM   1611  HB  THR A 166      10.569  13.601  -8.466  1.00 75.85           H
ATOM   1612  O   THR A 166      10.555  14.585  -5.739  1.00 75.85           O
ATOM   1613  CG2 THR A 166      10.347  11.534  -7.930  1.00 75.85           C
ATOM   1614 HG21 THR A 166      11.042  11.599  -7.093  1.00 75.85           H
ATOM   1615 HG22 THR A 166      10.901  11.172  -8.795  1.00 75.85           H
ATOM   1616 HG23 THR A 166       9.553  10.828  -7.686  1.00 75.85           H
ATOM   1617  OG1 THR A 166       8.941  12.761  -9.379  1.00 75.85           O
ATOM   1618  HG1 THR A 166       9.487  12.358 -10.058  1.00 75.85           H
ATOM   1619  N   GLN A 167       9.549  12.798  -4.826  1.00 67.40           N
ATOM   1620  H   GLN A 167       8.887  12.046  -4.953  1.00 67.40           H
ATOM   1621  CA  GLN A 167      10.277  12.866  -3.556  1.00 67.40           C
ATOM   1622  HA  GLN A 167      11.306  13.157  -3.769  1.00 67.40           H
ATOM   1623  C   GLN A 167      10.338  11.507  -2.859  1.00 67.40           C
ATOM   1624  CB  GLN A 167       9.661  13.943  -2.639  1.00 67.40           C
ATOM   1625  HB2 GLN A 167       9.668  14.896  -3.169  1.00 67.40           H
ATOM   1626  HB3 GLN A 167      10.297  14.057  -1.761  1.00 67.40           H
ATOM   1627  O   GLN A 167       9.688  10.549  -3.282  1.00 67.40           O
ATOM   1628  CG  GLN A 167       8.226  13.654  -2.168  1.00 67.40           C
ATOM   1629  HG2 GLN A 167       8.194  12.700  -1.643  1.00 67.40           H
ATOM   1630  HG3 GLN A 167       7.583  13.586  -3.046  1.00 67.40           H
ATOM   1631  CD  GLN A 167       7.690  14.743  -1.233  1.00 67.40           C
ATOM   1632  NE2 GLN A 167       6.570  14.532  -0.581  1.00 67.40           N
ATOM   1633 HE21 GLN A 167       6.058  13.672  -0.720  1.00 67.40           H
ATOM   1634 HE22 GLN A 167       6.224  15.264   0.023  1.00 67.40           H
ATOM   1635  OE1 GLN A 167       8.268  15.803  -1.041  1.00 67.40           O
ATOM   1636  N   TYR A 168      11.105  11.446  -1.767  1.00 74.58           N
ATOM   1637  H   TYR A 168      11.634  12.263  -1.494  1.00 74.58           H
ATOM   1638  CA  TYR A 168      11.159  10.278  -0.896  1.00 74.58           C
ATOM   1639  HA  TYR A 168      11.510   9.438  -1.498  1.00 74.58           H
ATOM   1640  C   TYR A 168       9.782   9.920  -0.336  1.00 74.58           C
ATOM   1641  CB  TYR A 168      12.156  10.485   0.249  1.00 74.58           C
ATOM   1642  HB2 TYR A 168      11.930   9.775   1.045  1.00 74.58           H
ATOM   1643  HB3 TYR A 168      12.040  11.486   0.666  1.00 74.58           H
ATOM   1644  O   TYR A 168       9.049  10.789   0.148  1.00 74.58           O
ATOM   1645  CG  TYR A 168      13.591  10.252  -0.168  1.00 74.58           C
ATOM   1646  CD1 TYR A 168      14.059   8.931  -0.306  1.00 74.58           C
ATOM   1647  HD1 TYR A 168      13.401   8.097  -0.110  1.00 74.58           H
ATOM   1648  CD2 TYR A 168      14.447  11.337  -0.435  1.00 74.58           C
ATOM   1649  HD2 TYR A 168      14.090  12.351  -0.333  1.00 74.58           H
ATOM   1650  CE1 TYR A 168      15.385   8.692  -0.707  1.00 74.58           C
ATOM   1651  HE1 TYR A 168      15.756   7.683  -0.816  1.00 74.58           H
ATOM   1652  CE2 TYR A 168      15.774  11.100  -0.845  1.00 74.58           C
ATOM   1653  HE2 TYR A 168      16.432  11.928  -1.062  1.00 74.58           H
ATOM   1654  OH  TYR A 168      17.519   9.535  -1.376  1.00 74.58           O
ATOM   1655  HH  TYR A 168      17.995  10.337  -1.606  1.00 74.58           H
ATOM   1656  CZ  TYR A 168      16.244   9.775  -0.979  1.00 74.58           C
ATOM   1657  N   ALA A 169       9.482   8.627  -0.372  1.00 79.69           N
ATOM   1658  H   ALA A 169      10.160   7.988  -0.762  1.00 79.69           H
ATOM   1659  CA  ALA A 169       8.281   8.037   0.179  1.00 79.69           C
ATOM   1660  HA  ALA A 169       7.820   8.763   0.850  1.00 79.69           H
ATOM   1661  C   ALA A 169       8.616   6.785   0.998  1.00 79.69           C
ATOM   1662  CB  ALA A 169       7.292   7.752  -0.956  1.00 79.69           C
ATOM   1663  HB1 ALA A 169       7.741   7.071  -1.678  1.00 79.69           H
ATOM   1664  HB2 ALA A 169       6.386   7.303  -0.550  1.00 79.69           H
ATOM   1665  HB3 ALA A 169       7.030   8.686  -1.453  1.00 79.69           H
ATOM   1666  O   ALA A 169       9.544   6.036   0.681  1.00 79.69           O
ATOM   1667  N   TYR A 170       7.829   6.571   2.048  1.00 83.82           N
ATOM   1668  H   TYR A 170       7.105   7.250   2.234  1.00 83.82           H
ATOM   1669  CA  TYR A 170       7.947   5.449   2.970  1.00 83.82           C
ATOM   1670  HA  TYR A 170       8.873   4.905   2.778  1.00 83.82           H
ATOM   1671  C   TYR A 170       6.771   4.505   2.748  1.00 83.82           C
ATOM   1672  CB  TYR A 170       7.997   5.959   4.414  1.00 83.82           C
ATOM   1673  HB2 TYR A 170       8.056   5.102   5.083  1.00 83.82           H
ATOM   1674  HB3 TYR A 170       7.070   6.486   4.642  1.00 83.82           H
ATOM   1675  O   TYR A 170       5.624   4.856   3.018  1.00 83.82           O
ATOM   1676  CG  TYR A 170       9.159   6.888   4.696  1.00 83.82           C
ATOM   1677  CD1 TYR A 170      10.331   6.389   5.294  1.00 83.82           C
ATOM   1678  HD1 TYR A 170      10.412   5.344   5.549  1.00 83.82           H
ATOM   1679  CD2 TYR A 170       9.057   8.258   4.382  1.00 83.82           C
ATOM   1680  HD2 TYR A 170       8.150   8.643   3.941  1.00 83.82           H
ATOM   1681  CE1 TYR A 170      11.404   7.258   5.572  1.00 83.82           C
ATOM   1682  HE1 TYR A 170      12.305   6.881   6.033  1.00 83.82           H
ATOM   1683  CE2 TYR A 170      10.131   9.128   4.645  1.00 83.82           C
ATOM   1684  HE2 TYR A 170      10.054  10.172   4.381  1.00 83.82           H
ATOM   1685  OH  TYR A 170      12.336   9.464   5.521  1.00 83.82           O
ATOM   1686  HH  TYR A 170      12.190  10.353   5.187  1.00 83.82           H
ATOM   1687  CZ  TYR A 170      11.308   8.625   5.241  1.00 83.82           C
ATOM   1688  N   PHE A 171       7.063   3.321   2.234  1.00 84.61           N
ATOM   1689  H   PHE A 171       8.040   3.098   2.103  1.00 84.61           H
ATOM   1690  CA  PHE A 171       6.119   2.250   1.973  1.00 84.61           C
ATOM   1691  HA  PHE A 171       5.165   2.663   1.644  1.00 84.61           H
ATOM   1692  C   PHE A 171       5.912   1.424   3.234  1.00 84.61           C
ATOM   1693  CB  PHE A 171       6.696   1.393   0.859  1.00 84.61           C
ATOM   1694  HB2 PHE A 171       6.986   2.061   0.048  1.00 84.61           H
ATOM   1695  HB3 PHE A 171       7.594   0.888   1.215  1.00 84.61           H
ATOM   1696  O   PHE A 171       6.790   0.669   3.649  1.00 84.61           O
ATOM   1697  CG  PHE A 171       5.747   0.382   0.284  1.00 84.61           C
ATOM   1698  CD1 PHE A 171       5.635  -0.917   0.815  1.00 84.61           C
ATOM   1699  HD1 PHE A 171       6.204  -1.195   1.690  1.00 84.61           H
ATOM   1700  CD2 PHE A 171       5.036   0.739  -0.867  1.00 84.61           C
ATOM   1701  HD2 PHE A 171       5.170   1.710  -1.318  1.00 84.61           H
ATOM   1702  CE1 PHE A 171       4.779  -1.846   0.192  1.00 84.61           C
ATOM   1703  HE1 PHE A 171       4.672  -2.854   0.563  1.00 84.61           H
ATOM   1704  CE2 PHE A 171       4.237  -0.209  -1.504  1.00 84.61           C
ATOM   1705  HE2 PHE A 171       3.838   0.016  -2.482  1.00 84.61           H
ATOM   1706  CZ  PHE A 171       4.071  -1.483  -0.961  1.00 84.61           C
ATOM   1707  HZ  PHE A 171       3.441  -2.188  -1.481  1.00 84.61           H
ATOM   1708  N   VAL A 172       4.755   1.578   3.859  1.00 88.81           N
ATOM   1709  H   VAL A 172       4.056   2.171   3.434  1.00 88.81           H
ATOM   1710  CA  VAL A 172       4.437   0.946   5.135  1.00 88.81           C
ATOM   1711  HA  VAL A 172       5.349   0.545   5.580  1.00 88.81           H
ATOM   1712  C   VAL A 172       3.478  -0.206   4.895  1.00 88.81           C
ATOM   1713  CB  VAL A 172       3.863   1.967   6.125  1.00 88.81           C
ATOM   1714  HB  VAL A 172       2.926   2.350   5.721  1.00 88.81           H
ATOM   1715  O   VAL A 172       2.382  -0.026   4.362  1.00 88.81           O
ATOM   1716  CG1 VAL A 172       3.583   1.330   7.493  1.00 88.81           C
ATOM   1717 HG11 VAL A 172       2.809   0.570   7.402  1.00 88.81           H
ATOM   1718 HG12 VAL A 172       3.234   2.090   8.192  1.00 88.81           H
ATOM   1719 HG13 VAL A 172       4.489   0.867   7.885  1.00 88.81           H
ATOM   1720  CG2 VAL A 172       4.824   3.144   6.343  1.00 88.81           C
ATOM   1721 HG21 VAL A 172       5.065   3.627   5.397  1.00 88.81           H
ATOM   1722 HG22 VAL A 172       4.336   3.883   6.979  1.00 88.81           H
ATOM   1723 HG23 VAL A 172       5.747   2.799   6.810  1.00 88.81           H
ATOM   1724  N   THR A 173       3.892  -1.389   5.335  1.00 83.89           N
ATOM   1725  H   THR A 173       4.784  -1.436   5.805  1.00 83.89           H
ATOM   1726  CA  THR A 173       3.089  -2.615   5.305  1.00 83.89           C
ATOM   1727  HA  THR A 173       2.129  -2.414   4.829  1.00 83.89           H
ATOM   1728  C   THR A 173       2.801  -3.106   6.715  1.00 83.89           C
ATOM   1729  CB  THR A 173       3.779  -3.718   4.493  1.00 83.89           C
ATOM   1730  HB  THR A 173       3.099  -4.565   4.403  1.00 83.89           H
ATOM   1731  O   THR A 173       3.320  -2.562   7.692  1.00 83.89           O
ATOM   1732  CG2 THR A 173       4.145  -3.246   3.100  1.00 83.89           C
ATOM   1733 HG21 THR A 173       4.051  -4.091   2.417  1.00 83.89           H
ATOM   1734 HG22 THR A 173       5.150  -2.826   3.085  1.00 83.89           H
ATOM   1735 HG23 THR A 173       3.451  -2.470   2.777  1.00 83.89           H
ATOM   1736  OG1 THR A 173       4.967  -4.147   5.113  1.00 83.89           O
ATOM   1737  HG1 THR A 173       5.475  -3.367   5.348  1.00 83.89           H
ATOM   1738  N   ALA A 174       1.992  -4.159   6.835  1.00 76.58           N
ATOM   1739  H   ALA A 174       1.559  -4.564   6.017  1.00 76.58           H
ATOM   1740  CA  ALA A 174       1.773  -4.819   8.116  1.00 76.58           C
ATOM   1741  HA  ALA A 174       1.340  -4.104   8.816  1.00 76.58           H
ATOM   1742  C   ALA A 174       3.084  -5.338   8.725  1.00 76.58           C
ATOM   1743  CB  ALA A 174       0.775  -5.961   7.913  1.00 76.58           C
ATOM   1744  HB1 ALA A 174      -0.164  -5.582   7.510  1.00 76.58           H
ATOM   1745  HB2 ALA A 174       0.576  -6.445   8.869  1.00 76.58           H
ATOM   1746  HB3 ALA A 174       1.187  -6.704   7.229  1.00 76.58           H
ATOM   1747  O   ALA A 174       3.239  -5.264   9.941  1.00 76.58           O
ATOM   1748  N   ASP A 175       4.045  -5.774   7.902  1.00 76.08           N
ATOM   1749  H   ASP A 175       3.839  -5.796   6.914  1.00 76.08           H
ATOM   1750  CA  ASP A 175       5.237  -6.510   8.349  1.00 76.08           C
ATOM   1751  HA  ASP A 175       5.080  -6.869   9.366  1.00 76.08           H
ATOM   1752  C   ASP A 175       6.531  -5.689   8.335  1.00 76.08           C
ATOM   1753  CB  ASP A 175       5.408  -7.760   7.485  1.00 76.08           C
ATOM   1754  HB2 ASP A 175       5.565  -7.459   6.449  1.00 76.08           H
ATOM   1755  HB3 ASP A 175       6.292  -8.303   7.819  1.00 76.08           H
ATOM   1756  O   ASP A 175       7.436  -5.955   9.126  1.00 76.08           O
ATOM   1757  CG  ASP A 175       4.204  -8.696   7.574  1.00 76.08           C
ATOM   1758  OD1 ASP A 175       3.615  -8.789   8.673  1.00 76.08           O
ATOM   1759  OD2 ASP A 175       3.903  -9.296   6.519  1.00 76.08           O
ATOM   1760  N   ASP A 176       6.613  -4.685   7.465  1.00 78.86           N
ATOM   1761  H   ASP A 176       5.820  -4.525   6.861  1.00 78.86           H
ATOM   1762  CA  ASP A 176       7.860  -3.996   7.130  1.00 78.86           C
ATOM   1763  HA  ASP A 176       8.501  -3.972   8.010  1.00 78.86           H
ATOM   1764  C   ASP A 176       7.625  -2.544   6.668  1.00 78.86           C
ATOM   1765  CB  ASP A 176       8.562  -4.823   6.037  1.00 78.86           C
ATOM   1766  HB2 ASP A 176       8.000  -4.728   5.108  1.00 78.86           H
ATOM   1767  HB3 ASP A 176       8.558  -5.875   6.325  1.00 78.86           H
ATOM   1768  O   ASP A 176       6.516  -2.171   6.263  1.00 78.86           O
ATOM   1769  CG  ASP A 176      10.017  -4.424   5.791  1.00 78.86           C
ATOM   1770  OD1 ASP A 176      10.583  -3.720   6.655  1.00 78.86           O
ATOM   1771  OD2 ASP A 176      10.523  -4.818   4.721  1.00 78.86           O
ATOM   1772  N   ILE A 177       8.683  -1.733   6.699  1.00 79.27           N
ATOM   1773  H   ILE A 177       9.571  -2.170   6.895  1.00 79.27           H
ATOM   1774  CA  ILE A 177       8.732  -0.371   6.163  1.00 79.27           C
ATOM   1775  HA  ILE A 177       7.794  -0.154   5.650  1.00 79.27           H
ATOM   1776  C   ILE A 177       9.874  -0.315   5.153  1.00 79.27           C
ATOM   1777  CB  ILE A 177       8.927   0.684   7.273  1.00 79.27           C
ATOM   1778  HB  ILE A 177       9.866   0.466   7.780  1.00 79.27           H
ATOM   1779  O   ILE A 177      11.025  -0.537   5.510  1.00 79.27           O
ATOM   1780  CG1 ILE A 177       7.784   0.626   8.312  1.00 79.27           C
ATOM   1781 HG12 ILE A 177       6.862   0.983   7.856  1.00 79.27           H
ATOM   1782 HG13 ILE A 177       7.623  -0.406   8.626  1.00 79.27           H
ATOM   1783  CG2 ILE A 177       9.031   2.096   6.654  1.00 79.27           C
ATOM   1784 HG21 ILE A 177       8.144   2.314   6.059  1.00 79.27           H
ATOM   1785 HG22 ILE A 177       9.151   2.852   7.431  1.00 79.27           H
ATOM   1786 HG23 ILE A 177       9.911   2.160   6.015  1.00 79.27           H
ATOM   1787  CD1 ILE A 177       8.066   1.429   9.587  1.00 79.27           C
ATOM   1788 HD11 ILE A 177       7.256   1.264  10.298  1.00 79.27           H
ATOM   1789 HD12 ILE A 177       8.131   2.496   9.372  1.00 79.27           H
ATOM   1790 HD13 ILE A 177       9.000   1.092  10.036  1.00 79.27           H
ATOM   1791  N   ARG A 178       9.558   0.030   3.907  1.00 78.92           N
ATOM   1792  H   ARG A 178       8.592   0.264   3.723  1.00 78.92           H
ATOM   1793  CA  ARG A 178      10.519   0.166   2.805  1.00 78.92           C
ATOM   1794  HA  ARG A 178      11.519  -0.084   3.159  1.00 78.92           H
ATOM   1795  C   ARG A 178      10.573   1.609   2.327  1.00 78.92           C
ATOM   1796  CB  ARG A 178      10.141  -0.805   1.681  1.00 78.92           C
ATOM   1797  HB2 ARG A 178      10.743  -0.589   0.798  1.00 78.92           H
ATOM   1798  HB3 ARG A 178       9.090  -0.671   1.424  1.00 78.92           H
ATOM   1799  O   ARG A 178       9.601   2.347   2.472  1.00 78.92           O
ATOM   1800  CG  ARG A 178      10.381  -2.267   2.078  1.00 78.92           C
ATOM   1801  HG2 ARG A 178      11.455  -2.458   2.068  1.00 78.92           H
ATOM   1802  HG3 ARG A 178      10.013  -2.470   3.083  1.00 78.92           H
ATOM   1803  CD  ARG A 178       9.692  -3.210   1.089  1.00 78.92           C
ATOM   1804  HD2 ARG A 178      10.210  -4.169   1.121  1.00 78.92           H
ATOM   1805  HD3 ARG A 178       9.773  -2.810   0.079  1.00 78.92           H
ATOM   1806  NE  ARG A 178       8.284  -3.433   1.463  1.00 78.92           N
ATOM   1807  HE  ARG A 178       8.031  -3.181   2.408  1.00 78.92           H
ATOM   1808  NH1 ARG A 178       7.679  -4.621  -0.392  1.00 78.92           N
ATOM   1809 HH11 ARG A 178       6.912  -5.116  -0.823  1.00 78.92           H
ATOM   1810 HH12 ARG A 178       8.312  -4.085  -0.968  1.00 78.92           H
ATOM   1811  NH2 ARG A 178       6.354  -4.636   1.346  1.00 78.92           N
ATOM   1812 HH21 ARG A 178       6.094  -4.397   2.293  1.00 78.92           H
ATOM   1813 HH22 ARG A 178       5.736  -5.216   0.798  1.00 78.92           H
ATOM   1814  CZ  ARG A 178       7.450  -4.208   0.804  1.00 78.92           C
ATOM   1815  N   VAL A 179      11.688   2.026   1.741  1.00 71.48           N
ATOM   1816  H   VAL A 179      12.469   1.389   1.673  1.00 71.48           H
ATOM   1817  CA  VAL A 179      11.892   3.415   1.302  1.00 71.48           C
ATOM   1818  HA  VAL A 179      10.959   3.968   1.417  1.00 71.48           H
ATOM   1819  C   VAL A 179      12.241   3.471  -0.179  1.00 71.48           C
ATOM   1820  CB  VAL A 179      12.939   4.128   2.184  1.00 71.48           C
ATOM   1821  HB  VAL A 179      13.907   3.640   2.068  1.00 71.48           H
ATOM   1822  O   VAL A 179      12.821   2.548  -0.740  1.00 71.48           O
ATOM   1823  CG1 VAL A 179      13.095   5.617   1.832  1.00 71.48           C
ATOM   1824 HG11 VAL A 179      12.126   6.113   1.849  1.00 71.48           H
ATOM   1825 HG12 VAL A 179      13.556   5.724   0.850  1.00 71.48           H
ATOM   1826 HG13 VAL A 179      13.754   6.099   2.554  1.00 71.48           H
ATOM   1827  CG2 VAL A 179      12.526   4.068   3.661  1.00 71.48           C
ATOM   1828 HG21 VAL A 179      11.513   4.456   3.768  1.00 71.48           H
ATOM   1829 HG22 VAL A 179      12.552   3.039   4.023  1.00 71.48           H
ATOM   1830 HG23 VAL A 179      13.214   4.649   4.274  1.00 71.48           H
ATOM   1831  N   GLY A 180      11.873   4.573  -0.819  1.00 68.05           N
ATOM   1832  H   GLY A 180      11.335   5.263  -0.313  1.00 68.05           H
ATOM   1833  CA  GLY A 180      12.297   4.911  -2.172  1.00 68.05           C
ATOM   1834  HA2 GLY A 180      11.994   4.140  -2.880  1.00 68.05           H
ATOM   1835  HA3 GLY A 180      13.384   4.984  -2.207  1.00 68.05           H
ATOM   1836  C   GLY A 180      11.707   6.250  -2.578  1.00 68.05           C
ATOM   1837  O   GLY A 180      11.447   7.098  -1.726  1.00 68.05           O
ATOM   1838  N   SER A 181      11.482   6.451  -3.869  1.00 70.34           N
ATOM   1839  H   SER A 181      11.653   5.685  -4.506  1.00 70.34           H
ATOM   1840  CA  SER A 181      10.894   7.673  -4.416  1.00 70.34           C
ATOM   1841  HA  SER A 181      10.745   8.388  -3.607  1.00 70.34           H
ATOM   1842  C   SER A 181       9.541   7.404  -5.054  1.00 70.34           C
ATOM   1843  CB  SER A 181      11.825   8.331  -5.431  1.00 70.34           C
ATOM   1844  HB2 SER A 181      12.775   8.577  -4.956  1.00 70.34           H
ATOM   1845  HB3 SER A 181      11.369   9.251  -5.796  1.00 70.34           H
ATOM   1846  O   SER A 181       9.356   6.392  -5.735  1.00 70.34           O
ATOM   1847  OG  SER A 181      12.041   7.453  -6.513  1.00 70.34           O
ATOM   1848  HG  SER A 181      11.208   7.027  -6.730  1.00 70.34           H
ATOM   1849  N   MET A 182       8.635   8.364  -4.904  1.00 76.08           N
ATOM   1850  H   MET A 182       8.884   9.168  -4.347  1.00 76.08           H
ATOM   1851  CA  MET A 182       7.325   8.385  -5.542  1.00 76.08           C
ATOM   1852  HA  MET A 182       7.240   7.536  -6.221  1.00 76.08           H
ATOM   1853  C   MET A 182       7.166   9.673  -6.352  1.00 76.08           C
ATOM   1854  CB  MET A 182       6.253   8.237  -4.460  1.00 76.08           C
ATOM   1855  HB2 MET A 182       6.316   9.084  -3.776  1.00 76.08           H
ATOM   1856  HB3 MET A 182       6.439   7.321  -3.899  1.00 76.08           H
ATOM   1857  O   MET A 182       7.553  10.748  -5.890  1.00 76.08           O
ATOM   1858  CG  MET A 182       4.839   8.170  -5.031  1.00 76.08           C
ATOM   1859  HG2 MET A 182       4.761   7.321  -5.711  1.00 76.08           H
ATOM   1860  HG3 MET A 182       4.637   9.081  -5.594  1.00 76.08           H
ATOM   1861  SD  MET A 182       3.575   8.013  -3.748  1.00 76.08           S
ATOM   1862  CE  MET A 182       2.124   8.127  -4.814  1.00 76.08           C
ATOM   1863  HE1 MET A 182       2.187   9.040  -5.405  1.00 76.08           H
ATOM   1864  HE2 MET A 182       2.091   7.266  -5.482  1.00 76.08           H
ATOM   1865  HE3 MET A 182       1.220   8.154  -4.208  1.00 76.08           H
ATOM   1866  N   SER A 183       6.607   9.570  -7.558  1.00 74.64           N
ATOM   1867  H   SER A 183       6.275   8.662  -7.851  1.00 74.64           H
ATOM   1868  CA  SER A 183       6.277  10.705  -8.418  1.00 74.64           C
ATOM   1869  HA  SER A 183       7.004  11.496  -8.233  1.00 74.64           H
ATOM   1870  C   SER A 183       4.893  11.271  -8.108  1.00 74.64           C
ATOM   1871  CB  SER A 183       6.390  10.332  -9.902  1.00 74.64           C
ATOM   1872  HB2 SER A 183       6.400  11.246 -10.495  1.00 74.64           H
ATOM   1873  HB3 SER A 183       7.327   9.803 -10.081  1.00 74.64           H
ATOM   1874  O   SER A 183       4.036  10.609  -7.524  1.00 74.64           O
ATOM   1875  OG  SER A 183       5.301   9.534 -10.320  1.00 74.64           O
ATOM   1876  HG  SER A 183       5.462   9.242 -11.219  1.00 74.64           H
ATOM   1877  N   VAL A 184       4.654  12.503  -8.561  1.00 77.10           N
ATOM   1878  H   VAL A 184       5.393  12.992  -9.045  1.00 77.10           H
ATOM   1879  CA  VAL A 184       3.340  13.166  -8.455  1.00 77.10           C
ATOM   1880  HA  VAL A 184       3.047  13.186  -7.406  1.00 77.10           H
ATOM   1881  C   VAL A 184       2.220  12.426  -9.187  1.00 77.10           C
ATOM   1882  CB  VAL A 184       3.403  14.617  -8.968  1.00 77.10           C
ATOM   1883  HB  VAL A 184       2.421  15.075  -8.844  1.00 77.10           H
ATOM   1884  O   VAL A 184       1.060  12.585  -8.824  1.00 77.10           O
ATOM   1885  CG1 VAL A 184       4.405  15.428  -8.147  1.00 77.10           C
ATOM   1886 HG11 VAL A 184       4.336  16.476  -8.438  1.00 77.10           H
ATOM   1887 HG12 VAL A 184       4.168  15.336  -7.088  1.00 77.10           H
ATOM   1888 HG13 VAL A 184       5.417  15.066  -8.330  1.00 77.10           H
ATOM   1889  CG2 VAL A 184       3.819  14.733 -10.441  1.00 77.10           C
ATOM   1890 HG21 VAL A 184       3.855  15.783 -10.728  1.00 77.10           H
ATOM   1891 HG22 VAL A 184       3.077  14.245 -11.073  1.00 77.10           H
ATOM   1892 HG23 VAL A 184       4.794  14.280 -10.616  1.00 77.10           H
ATOM   1893  N   ASP A 185       2.576  11.606 -10.176  1.00 74.33           N
ATOM   1894  H   ASP A 185       3.561  11.508 -10.380  1.00 74.33           H
ATOM   1895  CA  ASP A 185       1.644  10.853 -11.020  1.00 74.33           C
ATOM   1896  HA  ASP A 185       0.702  11.399 -11.078  1.00 74.33           H
ATOM   1897  C   ASP A 185       1.319   9.461 -10.443  1.00 74.33           C
ATOM   1898  CB  ASP A 185       2.217  10.753 -12.447  1.00 74.33           C
ATOM   1899  HB2 ASP A 185       3.156  10.201 -12.403  1.00 74.33           H
ATOM   1900  HB3 ASP A 185       1.524  10.189 -13.070  1.00 74.33           H
ATOM   1901  O   ASP A 185       0.614   8.681 -11.077  1.00 74.33           O
ATOM   1902  CG  ASP A 185       2.469  12.106 -13.127  1.00 74.33           C
ATOM   1903  OD1 ASP A 185       1.678  13.052 -12.944  1.00 74.33           O
ATOM   1904  OD2 ASP A 185       3.488  12.220 -13.854  1.00 74.33           O
ATOM   1905  N   GLY A 186       1.842   9.128  -9.256  1.00 79.03           N
ATOM   1906  H   GLY A 186       2.408   9.809  -8.771  1.00 79.03           H
ATOM   1907  CA  GLY A 186       1.540   7.867  -8.578  1.00 79.03           C
ATOM   1908  HA2 GLY A 186       0.532   7.548  -8.842  1.00 79.03           H
ATOM   1909  HA3 GLY A 186       1.569   8.034  -7.500  1.00 79.03           H
ATOM   1910  C   GLY A 186       2.484   6.713  -8.897  1.00 79.03           C
ATOM   1911  O   GLY A 186       2.252   5.599  -8.451  1.00 79.03           O
ATOM   1912  N   TYR A 187       3.578   6.938  -9.615  1.00 78.79           N
ATOM   1913  H   TYR A 187       3.768   7.880  -9.929  1.00 78.79           H
ATOM   1914  CA  TYR A 187       4.576   5.891  -9.828  1.00 78.79           C
ATOM   1915  HA  TYR A 187       4.076   4.922  -9.851  1.00 78.79           H
ATOM   1916  C   TYR A 187       5.583   5.873  -8.676  1.00 78.79           C
ATOM   1917  CB  TYR A 187       5.244   6.076 -11.189  1.00 78.79           C
ATOM   1918  HB2 TYR A 187       5.994   5.299 -11.327  1.00 78.79           H
ATOM   1919  HB3 TYR A 187       5.730   7.053 -11.206  1.00 78.79           H
ATOM   1920  O   TYR A 187       5.965   6.928  -8.171  1.00 78.79           O
ATOM   1921  CG  TYR A 187       4.285   6.035 -12.349  1.00 78.79           C
ATOM   1922  CD1 TYR A 187       3.754   4.806 -12.777  1.00 78.79           C
ATOM   1923  HD1 TYR A 187       4.058   3.882 -12.308  1.00 78.79           H
ATOM   1924  CD2 TYR A 187       3.872   7.239 -12.948  1.00 78.79           C
ATOM   1925  HD2 TYR A 187       4.263   8.187 -12.607  1.00 78.79           H
ATOM   1926  CE1 TYR A 187       2.764   4.789 -13.775  1.00 78.79           C
ATOM   1927  HE1 TYR A 187       2.307   3.861 -14.086  1.00 78.79           H
ATOM   1928  CE2 TYR A 187       2.881   7.225 -13.941  1.00 78.79           C
ATOM   1929  HE2 TYR A 187       2.515   8.151 -14.360  1.00 78.79           H
ATOM   1930  OH  TYR A 187       1.253   6.007 -15.181  1.00 78.79           O
ATOM   1931  HH  TYR A 187       1.001   6.896 -15.442  1.00 78.79           H
ATOM   1932  CZ  TYR A 187       2.305   6.001 -14.330  1.00 78.79           C
ATOM   1933  N   HIS A 188       6.087   4.703  -8.293  1.00 76.95           N
ATOM   1934  H   HIS A 188       5.716   3.859  -8.704  1.00 76.95           H
ATOM   1935  CA  HIS A 188       7.200   4.574  -7.352  1.00 76.95           C
ATOM   1936  HA  HIS A 188       7.791   5.490  -7.402  1.00 76.95           H
ATOM   1937  C   HIS A 188       8.152   3.433  -7.719  1.00 76.95           C
ATOM   1938  CB  HIS A 188       6.674   4.448  -5.916  1.00 76.95           C
ATOM   1939  HB2 HIS A 188       7.513   4.506  -5.222  1.00 76.95           H
ATOM   1940  HB3 HIS A 188       6.027   5.300  -5.703  1.00 76.95           H
ATOM   1941  O   HIS A 188       7.817   2.526  -8.476  1.00 76.95           O
ATOM   1942  CG  HIS A 188       5.908   3.184  -5.629  1.00 76.95           C
ATOM   1943  CD2 HIS A 188       4.558   3.009  -5.778  1.00 76.95           C
ATOM   1944  HD2 HIS A 188       3.867   3.734  -6.180  1.00 76.95           H
ATOM   1945  ND1 HIS A 188       6.407   2.028  -5.068  1.00 76.95           N
ATOM   1946  HD1 HIS A 188       7.370   1.804  -4.862  1.00 76.95           H
ATOM   1947  CE1 HIS A 188       5.380   1.194  -4.850  1.00 76.95           C
ATOM   1948  HE1 HIS A 188       5.467   0.206  -4.420  1.00 76.95           H
ATOM   1949  NE2 HIS A 188       4.231   1.746  -5.270  1.00 76.95           N
ATOM   1950  N   ASN A 189       9.359   3.479  -7.160  1.00 69.07           N
ATOM   1951  H   ASN A 189       9.575   4.262  -6.561  1.00 69.07           H
ATOM   1952  CA  ASN A 189      10.421   2.485  -7.374  1.00 69.07           C
ATOM   1953  HA  ASN A 189      10.145   1.823  -8.197  1.00 69.07           H
ATOM   1954  C   ASN A 189      10.679   1.582  -6.157  1.00 69.07           C
ATOM   1955  CB  ASN A 189      11.694   3.231  -7.771  1.00 69.07           C
ATOM   1956  HB2 ASN A 189      12.466   2.498  -8.007  1.00 69.07           H
ATOM   1957  HB3 ASN A 189      11.508   3.833  -8.661  1.00 69.07           H
ATOM   1958  O   ASN A 189      11.636   0.815  -6.140  1.00 69.07           O
ATOM   1959  CG  ASN A 189      12.198   4.127  -6.656  1.00 69.07           C
ATOM   1960  ND2 ASN A 189      13.194   4.911  -6.920  1.00 69.07           N
ATOM   1961 HD21 ASN A 189      13.272   5.717  -6.316  1.00 69.07           H
ATOM   1962 HD22 ASN A 189      13.470   5.058  -7.880  1.00 69.07           H
ATOM   1963  OD1 ASN A 189      11.663   4.230  -5.566  1.00 69.07           O
ATOM   1964  N   ILE A 190       9.861   1.721  -5.115  1.00 71.33           N
ATOM   1965  H   ILE A 190       9.179   2.463  -5.160  1.00 71.33           H
ATOM   1966  CA  ILE A 190      10.001   0.944  -3.882  1.00 71.33           C
ATOM   1967  HA  ILE A 190      11.033   1.031  -3.543  1.00 71.33           H
ATOM   1968  C   ILE A 190       9.710  -0.519  -4.199  1.00 71.33           C
ATOM   1969  CB  ILE A 190       9.068   1.471  -2.770  1.00 71.33           C
ATOM   1970  HB  ILE A 190       8.030   1.271  -3.036  1.00 71.33           H
ATOM   1971  O   ILE A 190       8.705  -0.785  -4.852  1.00 71.33           O
ATOM   1972  CG1 ILE A 190       9.250   2.994  -2.597  1.00 71.33           C
ATOM   1973 HG12 ILE A 190       9.150   3.505  -3.556  1.00 71.33           H
ATOM   1974 HG13 ILE A 190      10.264   3.156  -2.229  1.00 71.33           H
ATOM   1975  CG2 ILE A 190       9.397   0.717  -1.473  1.00 71.33           C
ATOM   1976 HG21 ILE A 190       8.930   1.202  -0.616  1.00 71.33           H
ATOM   1977 HG22 ILE A 190       9.033  -0.310  -1.527  1.00 71.33           H
ATOM   1978 HG23 ILE A 190      10.474   0.715  -1.300  1.00 71.33           H
ATOM   1979  CD1 ILE A 190       8.274   3.688  -1.649  1.00 71.33           C
ATOM   1980 HD11 ILE A 190       8.343   4.765  -1.798  1.00 71.33           H
ATOM   1981 HD12 ILE A 190       8.540   3.474  -0.614  1.00 71.33           H
ATOM   1982 HD13 ILE A 190       7.256   3.364  -1.864  1.00 71.33           H
ATOM   1983  N   SER A 191      10.564  -1.439  -3.747  1.00 71.94           N
ATOM   1984  H   SER A 191      11.382  -1.126  -3.242  1.00 71.94           H
ATOM   1985  CA  SER A 191      10.381  -2.880  -3.953  1.00 71.94           C
ATOM   1986  HA  SER A 191      10.400  -3.081  -5.023  1.00 71.94           H
ATOM   1987  C   SER A 191       9.041  -3.354  -3.390  1.00 71.94           C
ATOM   1988  CB  SER A 191      11.523  -3.654  -3.287  1.00 71.94           C
ATOM   1989  HB2 SER A 191      12.478  -3.328  -3.702  1.00 71.94           H
ATOM   1990  HB3 SER A 191      11.517  -3.451  -2.217  1.00 71.94           H
ATOM   1991  O   SER A 191       8.660  -2.954  -2.288  1.00 71.94           O
ATOM   1992  OG  SER A 191      11.369  -5.044  -3.494  1.00 71.94           O
ATOM   1993  HG  SER A 191      11.729  -5.282  -4.351  1.00 71.94           H
ATOM   1994  N   THR A 192       8.351  -4.219  -4.129  1.00 73.86           N
ATOM   1995  H   THR A 192       8.739  -4.533  -5.006  1.00 73.86           H
ATOM   1996  CA  THR A 192       7.048  -4.806  -3.786  1.00 73.86           C
ATOM   1997  HA  THR A 192       6.822  -4.608  -2.739  1.00 73.86           H
ATOM   1998  C   THR A 192       7.083  -6.321  -3.976  1.00 73.86           C
ATOM   1999  CB  THR A 192       5.909  -4.179  -4.604  1.00 73.86           C
ATOM   2000  HB  THR A 192       4.981  -4.725  -4.428  1.00 73.86           H
ATOM   2001  O   THR A 192       7.920  -6.856  -4.706  1.00 73.86           O
ATOM   2002  CG2 THR A 192       5.707  -2.716  -4.208  1.00 73.86           C
ATOM   2003 HG21 THR A 192       6.613  -2.139  -4.392  1.00 73.86           H
ATOM   2004 HG22 THR A 192       4.893  -2.287  -4.791  1.00 73.86           H
ATOM   2005 HG23 THR A 192       5.453  -2.658  -3.150  1.00 73.86           H
ATOM   2006  OG1 THR A 192       6.243  -4.240  -5.969  1.00 73.86           O
ATOM   2007  HG1 THR A 192       5.553  -3.819  -6.488  1.00 73.86           H
ATOM   2008  N   LYS A 193       6.193  -7.023  -3.280  1.00 75.28           N
ATOM   2009  H   LYS A 193       5.578  -6.511  -2.664  1.00 75.28           H
ATOM   2010  CA  LYS A 193       5.956  -8.467  -3.375  1.00 75.28           C
ATOM   2011  HA  LYS A 193       6.381  -8.834  -4.309  1.00 75.28           H
ATOM   2012  C   LYS A 193       4.455  -8.739  -3.437  1.00 75.28           C
ATOM   2013  CB  LYS A 193       6.629  -9.206  -2.197  1.00 75.28           C
ATOM   2014  HB2 LYS A 193       7.707  -9.049  -2.250  1.00 75.28           H
ATOM   2015  HB3 LYS A 193       6.438 -10.274  -2.297  1.00 75.28           H
ATOM   2016  O   LYS A 193       3.647  -7.873  -3.098  1.00 75.28           O
ATOM   2017  CG  LYS A 193       6.120  -8.734  -0.822  1.00 75.28           C
ATOM   2018  HG2 LYS A 193       6.431  -7.699  -0.681  1.00 75.28           H
ATOM   2019  HG3 LYS A 193       5.031  -8.788  -0.805  1.00 75.28           H
ATOM   2020  CD  LYS A 193       6.667  -9.526   0.369  1.00 75.28           C
ATOM   2021  HD2 LYS A 193       7.746  -9.392   0.430  1.00 75.28           H
ATOM   2022  HD3 LYS A 193       6.423 -10.581   0.248  1.00 75.28           H
ATOM   2023  CE  LYS A 193       5.977  -8.964   1.622  1.00 75.28           C
ATOM   2024  HE2 LYS A 193       4.905  -9.134   1.518  1.00 75.28           H
ATOM   2025  HE3 LYS A 193       6.115  -7.883   1.641  1.00 75.28           H
ATOM   2026  NZ  LYS A 193       6.466  -9.569   2.887  1.00 75.28           N
ATOM   2027  HZ1 LYS A 193       6.340 -10.570   2.870  1.00 75.28           H
ATOM   2028  HZ2 LYS A 193       5.920  -9.215   3.658  1.00 75.28           H
ATOM   2029  HZ3 LYS A 193       7.436  -9.336   3.048  1.00 75.28           H
ATOM   2030  N   ASP A 194       4.091  -9.957  -3.818  1.00 78.30           N
ATOM   2031  H   ASP A 194       4.778 -10.586  -4.210  1.00 78.30           H
ATOM   2032  CA  ASP A 194       2.697 -10.398  -3.805  1.00 78.30           C
ATOM   2033  HA  ASP A 194       2.155  -9.821  -4.556  1.00 78.30           H
ATOM   2034  C   ASP A 194       2.051 -10.136  -2.437  1.00 78.30           C
ATOM   2035  CB  ASP A 194       2.583 -11.881  -4.186  1.00 78.30           C
ATOM   2036  HB2 ASP A 194       3.168 -12.474  -3.483  1.00 78.30           H
ATOM   2037  HB3 ASP A 194       1.540 -12.183  -4.098  1.00 78.30           H
ATOM   2038  O   ASP A 194       2.653 -10.361  -1.381  1.00 78.30           O
ATOM   2039  CG  ASP A 194       3.048 -12.186  -5.614  1.00 78.30           C
ATOM   2040  OD1 ASP A 194       3.172 -11.234  -6.414  1.00 78.30           O
ATOM   2041  OD2 ASP A 194       3.336 -13.377  -5.871  1.00 78.30           O
ATOM   2042  N   GLY A 195       0.831  -9.605  -2.473  1.00 83.60           N
ATOM   2043  H   GLY A 195       0.389  -9.493  -3.375  1.00 83.60           H
ATOM   2044  CA  GLY A 195       0.075  -9.205  -1.290  1.00 83.60           C
ATOM   2045  HA2 GLY A 195       0.246  -9.933  -0.497  1.00 83.60           H
ATOM   2046  HA3 GLY A 195      -0.984  -9.222  -1.548  1.00 83.60           H
ATOM   2047  C   GLY A 195       0.394  -7.810  -0.743  1.00 83.60           C
ATOM   2048  O   GLY A 195      -0.262  -7.379   0.203  1.00 83.60           O
ATOM   2049  N   ASP A 196       1.342  -7.068  -1.320  1.00 86.10           N
ATOM   2050  H   ASP A 196       1.921  -7.481  -2.038  1.00 86.10           H
ATOM   2051  CA  ASP A 196       1.625  -5.690  -0.902  1.00 86.10           C
ATOM   2052  HA  ASP A 196       1.628  -5.642   0.187  1.00 86.10           H
ATOM   2053  C   ASP A 196       0.597  -4.662  -1.397  1.00 86.10           C
ATOM   2054  CB  ASP A 196       2.998  -5.260  -1.404  1.00 86.10           C
ATOM   2055  HB2 ASP A 196       3.052  -4.173  -1.347  1.00 86.10           H
ATOM   2056  HB3 ASP A 196       3.108  -5.520  -2.458  1.00 86.10           H
ATOM   2057  O   ASP A 196       0.614  -3.513  -0.943  1.00 86.10           O
ATOM   2058  CG  ASP A 196       4.176  -5.768  -0.594  1.00 86.10           C
ATOM   2059  OD1 ASP A 196       4.064  -6.150   0.593  1.00 86.10           O
ATOM   2060  OD2 ASP A 196       5.303  -5.596  -1.094  1.00 86.10           O
ATOM   2061  N   CYS A 197      -0.286  -5.027  -2.327  1.00 88.05           N
ATOM   2062  H   CYS A 197      -0.231  -5.958  -2.714  1.00 88.05           H
ATOM   2063  CA  CYS A 197      -1.371  -4.156  -2.770  1.00 88.05           C
ATOM   2064  HA  CYS A 197      -0.957  -3.296  -3.296  1.00 88.05           H
ATOM   2065  C   CYS A 197      -2.171  -3.644  -1.571  1.00 88.05           C
ATOM   2066  CB  CYS A 197      -2.275  -4.910  -3.738  1.00 88.05           C
ATOM   2067  HB2 CYS A 197      -2.635  -5.838  -3.291  1.00 88.05           H
ATOM   2068  HB3 CYS A 197      -3.137  -4.286  -3.974  1.00 88.05           H
ATOM   2069  O   CYS A 197      -2.454  -4.395  -0.645  1.00 88.05           O
ATOM   2070  SG  CYS A 197      -1.367  -5.269  -5.264  1.00 88.05           S
ATOM   2071  HG  CYS A 197      -2.439  -5.644  -5.969  1.00 88.05           H
ATOM   2072  N   GLY A 198      -2.504  -2.356  -1.569  1.00 89.67           N
ATOM   2073  H   GLY A 198      -2.257  -1.790  -2.368  1.00 89.67           H
ATOM   2074  CA  GLY A 198      -3.182  -1.699  -0.455  1.00 89.67           C
ATOM   2075  HA2 GLY A 198      -3.839  -2.422   0.028  1.00 89.67           H
ATOM   2076  HA3 GLY A 198      -3.830  -0.913  -0.844  1.00 89.67           H
ATOM   2077  C   GLY A 198      -2.275  -1.095   0.614  1.00 89.67           C
ATOM   2078  O   GLY A 198      -2.756  -0.364   1.479  1.00 89.67           O
ATOM   2079  N   SER A 199      -0.965  -1.346   0.543  1.00 91.61           N
ATOM   2080  H   SER A 199      -0.635  -1.972  -0.179  1.00 91.61           H
ATOM   2081  CA  SER A 199       0.016  -0.716   1.433  1.00 91.61           C
ATOM   2082  HA  SER A 199      -0.288  -0.891   2.466  1.00 91.61           H
ATOM   2083  C   SER A 199       0.106   0.786   1.198  1.00 91.61           C
ATOM   2084  CB  SER A 199       1.408  -1.296   1.239  1.00 91.61           C
ATOM   2085  HB2 SER A 199       1.764  -1.041   0.240  1.00 91.61           H
ATOM   2086  HB3 SER A 199       2.089  -0.867   1.975  1.00 91.61           H
ATOM   2087  O   SER A 199      -0.017   1.263   0.068  1.00 91.61           O
ATOM   2088  OG  SER A 199       1.368  -2.694   1.376  1.00 91.61           O
ATOM   2089  HG  SER A 199       1.152  -3.024   0.501  1.00 91.61           H
ATOM   2090  N   LEU A 200       0.375   1.530   2.266  1.00 94.28           N
ATOM   2091  H   LEU A 200       0.603   1.063   3.132  1.00 94.28           H
ATOM   2092  CA  LEU A 200       0.388   2.987   2.240  1.00 94.28           C
ATOM   2093  HA  LEU A 200      -0.265   3.338   1.442  1.00 94.28           H
ATOM   2094  C   LEU A 200       1.784   3.536   1.950  1.00 94.28           C
ATOM   2095  CB  LEU A 200      -0.146   3.513   3.576  1.00 94.28           C
ATOM   2096  HB2 LEU A 200       0.026   4.589   3.617  1.00 94.28           H
ATOM   2097  HB3 LEU A 200       0.426   3.044   4.376  1.00 94.28           H
ATOM   2098  O   LEU A 200       2.779   3.048   2.485  1.00 94.28           O
ATOM   2099  CG  LEU A 200      -1.638   3.243   3.824  1.00 94.28           C
ATOM   2100  HG  LEU A 200      -1.829   2.170   3.848  1.00 94.28           H
ATOM   2101  CD1 LEU A 200      -2.007   3.828   5.183  1.00 94.28           C
ATOM   2102 HD11 LEU A 200      -3.067   3.654   5.374  1.00 94.28           H
ATOM   2103 HD12 LEU A 200      -1.425   3.342   5.966  1.00 94.28           H
ATOM   2104 HD13 LEU A 200      -1.804   4.899   5.188  1.00 94.28           H
ATOM   2105  CD2 LEU A 200      -2.508   3.885   2.745  1.00 94.28           C
ATOM   2106 HD21 LEU A 200      -2.511   3.244   1.864  1.00 94.28           H
ATOM   2107 HD22 LEU A 200      -3.534   3.992   3.096  1.00 94.28           H
ATOM   2108 HD23 LEU A 200      -2.119   4.867   2.477  1.00 94.28           H
ATOM   2109  N   LEU A 201       1.839   4.605   1.161  1.00 92.39           N
ATOM   2110  H   LEU A 201       0.976   4.950   0.767  1.00 92.39           H
ATOM   2111  CA  LEU A 201       3.033   5.411   0.946  1.00 92.39           C
ATOM   2112  HA  LEU A 201       3.899   4.883   1.344  1.00 92.39           H
ATOM   2113  C   LEU A 201       2.886   6.729   1.702  1.00 92.39           C
ATOM   2114  CB  LEU A 201       3.291   5.652  -0.551  1.00 92.39           C
ATOM   2115  HB2 LEU A 201       2.449   6.181  -0.995  1.00 92.39           H
ATOM   2116  HB3 LEU A 201       4.158   6.308  -0.622  1.00 92.39           H
ATOM   2117  O   LEU A 201       1.911   7.456   1.506  1.00 92.39           O
ATOM   2118  CG  LEU A 201       3.578   4.358  -1.335  1.00 92.39           C
ATOM   2119  HG  LEU A 201       3.991   3.608  -0.660  1.00 92.39           H
ATOM   2120  CD1 LEU A 201       2.314   3.803  -1.996  1.00 92.39           C
ATOM   2121 HD11 LEU A 201       1.858   4.565  -2.628  1.00 92.39           H
ATOM   2122 HD12 LEU A 201       1.604   3.489  -1.231  1.00 92.39           H
ATOM   2123 HD13 LEU A 201       2.570   2.937  -2.606  1.00 92.39           H
ATOM   2124  CD2 LEU A 201       4.606   4.607  -2.438  1.00 92.39           C
ATOM   2125 HD21 LEU A 201       4.861   3.659  -2.914  1.00 92.39           H
ATOM   2126 HD22 LEU A 201       4.193   5.279  -3.190  1.00 92.39           H
ATOM   2127 HD23 LEU A 201       5.510   5.045  -2.016  1.00 92.39           H
ATOM   2128  N   PHE A 202       3.869   7.048   2.538  1.00 90.96           N
ATOM   2129  H   PHE A 202       4.607   6.375   2.681  1.00 90.96           H
ATOM   2130  CA  PHE A 202       3.903   8.280   3.319  1.00 90.96           C
ATOM   2131  HA  PHE A 202       2.944   8.787   3.207  1.00 90.96           H
ATOM   2132  C   PHE A 202       4.995   9.231   2.836  1.00 90.96           C
ATOM   2133  CB  PHE A 202       4.083   7.970   4.806  1.00 90.96           C
ATOM   2134  HB2 PHE A 202       4.998   7.397   4.948  1.00 90.96           H
ATOM   2135  HB3 PHE A 202       4.203   8.924   5.320  1.00 90.96           H
ATOM   2136  O   PHE A 202       6.085   8.790   2.474  1.00 90.96           O
ATOM   2137  CG  PHE A 202       2.930   7.230   5.451  1.00 90.96           C
ATOM   2138  CD1 PHE A 202       1.968   7.941   6.192  1.00 90.96           C
ATOM   2139  HD1 PHE A 202       2.036   9.015   6.274  1.00 90.96           H
ATOM   2140  CD2 PHE A 202       2.822   5.833   5.327  1.00 90.96           C
ATOM   2141  HD2 PHE A 202       3.545   5.282   4.745  1.00 90.96           H
ATOM   2142  CE1 PHE A 202       0.910   7.259   6.816  1.00 90.96           C
ATOM   2143  HE1 PHE A 202       0.174   7.812   7.381  1.00 90.96           H
ATOM   2144  CE2 PHE A 202       1.762   5.156   5.952  1.00 90.96           C
ATOM   2145  HE2 PHE A 202       1.675   4.083   5.858  1.00 90.96           H
ATOM   2146  CZ  PHE A 202       0.802   5.865   6.691  1.00 90.96           C
ATOM   2147  HZ  PHE A 202      -0.018   5.340   7.157  1.00 90.96           H
ATOM   2148  N   ASP A 203       4.735  10.539   2.881  1.00 86.64           N
ATOM   2149  H   ASP A 203       3.830  10.830   3.223  1.00 86.64           H
ATOM   2150  CA  ASP A 203       5.793  11.547   2.795  1.00 86.64           C
ATOM   2151  HA  ASP A 203       6.536  11.195   2.079  1.00 86.64           H
ATOM   2152  C   ASP A 203       6.515  11.727   4.138  1.00 86.64           C
ATOM   2153  CB  ASP A 203       5.261  12.888   2.254  1.00 86.64           C
ATOM   2154  HB2 ASP A 203       6.119  13.526   2.046  1.00 86.64           H
ATOM   2155  HB3 ASP A 203       4.772  12.704   1.298  1.00 86.64           H
ATOM   2156  O   ASP A 203       6.051  11.274   5.181  1.00 86.64           O
ATOM   2157  CG  ASP A 203       4.317  13.677   3.180  1.00 86.64           C
ATOM   2158  OD1 ASP A 203       4.246  13.386   4.391  1.00 86.64           O
ATOM   2159  OD2 ASP A 203       3.715  14.665   2.709  1.00 86.64           O
ATOM   2160  N   HIS A 204       7.626  12.468   4.114  1.00 80.87           N
ATOM   2161  H   HIS A 204       7.945  12.796   3.213  1.00 80.87           H
ATOM   2162  CA  HIS A 204       8.423  12.831   5.292  1.00 80.87           C
ATOM   2163  HA  HIS A 204       8.782  11.912   5.758  1.00 80.87           H
ATOM   2164  C   HIS A 204       7.670  13.617   6.387  1.00 80.87           C
ATOM   2165  CB  HIS A 204       9.658  13.612   4.822  1.00 80.87           C
ATOM   2166  HB2 HIS A 204      10.339  13.721   5.667  1.00 80.87           H
ATOM   2167  HB3 HIS A 204      10.178  13.039   4.055  1.00 80.87           H
ATOM   2168  O   HIS A 204       8.196  13.767   7.488  1.00 80.87           O
ATOM   2169  CG  HIS A 204       9.340  14.985   4.283  1.00 80.87           C
ATOM   2170  CD2 HIS A 204       9.479  16.172   4.954  1.00 80.87           C
ATOM   2171  HD2 HIS A 204       9.832  16.287   5.968  1.00 80.87           H
ATOM   2172  ND1 HIS A 204       8.845  15.285   3.031  1.00 80.87           N
ATOM   2173  HD1 HIS A 204       8.661  14.638   2.278  1.00 80.87           H
ATOM   2174  CE1 HIS A 204       8.687  16.616   2.955  1.00 80.87           C
ATOM   2175  HE1 HIS A 204       8.317  17.145   2.091  1.00 80.87           H
ATOM   2176  NE2 HIS A 204       9.076  17.202   4.097  1.00 80.87           N
ATOM   2177  N   LEU A 205       6.469  14.134   6.105  1.00 85.63           N
ATOM   2178  H   LEU A 205       6.034  13.880   5.229  1.00 85.63           H
ATOM   2179  CA  LEU A 205       5.607  14.848   7.056  1.00 85.63           C
ATOM   2180  HA  LEU A 205       6.207  15.177   7.905  1.00 85.63           H
ATOM   2181  C   LEU A 205       4.515  13.942   7.643  1.00 85.63           C
ATOM   2182  CB  LEU A 205       4.998  16.084   6.373  1.00 85.63           C
ATOM   2183  HB2 LEU A 205       4.329  16.582   7.076  1.00 85.63           H
ATOM   2184  HB3 LEU A 205       4.403  15.741   5.528  1.00 85.63           H
ATOM   2185  O   LEU A 205       3.661  14.409   8.399  1.00 85.63           O
ATOM   2186  CG  LEU A 205       6.012  17.110   5.855  1.00 85.63           C
ATOM   2187  HG  LEU A 205       6.660  16.629   5.123  1.00 85.63           H
ATOM   2188  CD1 LEU A 205       5.270  18.249   5.155  1.00 85.63           C
ATOM   2189 HD11 LEU A 205       4.617  18.764   5.859  1.00 85.63           H
ATOM   2190 HD12 LEU A 205       4.675  17.841   4.337  1.00 85.63           H
ATOM   2191 HD13 LEU A 205       5.993  18.951   4.742  1.00 85.63           H
ATOM   2192  CD2 LEU A 205       6.865  17.708   6.979  1.00 85.63           C
ATOM   2193 HD21 LEU A 205       7.483  16.928   7.426  1.00 85.63           H
ATOM   2194 HD22 LEU A 205       7.528  18.466   6.563  1.00 85.63           H
ATOM   2195 HD23 LEU A 205       6.225  18.154   7.741  1.00 85.63           H
ATOM   2196  N   HIS A 206       4.565  12.646   7.333  1.00 89.07           N
ATOM   2197  H   HIS A 206       5.234  12.369   6.630  1.00 89.07           H
ATOM   2198  CA  HIS A 206       3.605  11.636   7.751  1.00 89.07           C
ATOM   2199  HA  HIS A 206       3.962  10.699   7.322  1.00 89.07           H
ATOM   2200  C   HIS A 206       2.203  11.769   7.148  1.00 89.07           C
ATOM   2201  CB  HIS A 206       3.580  11.462   9.274  1.00 89.07           C
ATOM   2202  HB2 HIS A 206       2.961  12.248   9.707  1.00 89.07           H
ATOM   2203  HB3 HIS A 206       3.084  10.507   9.442  1.00 89.07           H
ATOM   2204  O   HIS A 206       1.234  11.268   7.727  1.00 89.07           O
ATOM   2205  CG  HIS A 206       4.884  11.410  10.035  1.00 89.07           C
ATOM   2206  CD2 HIS A 206       6.133  11.101   9.570  1.00 89.07           C
ATOM   2207  HD2 HIS A 206       6.398  10.914   8.540  1.00 89.07           H
ATOM   2208  ND1 HIS A 206       5.005  11.651  11.382  1.00 89.07           N
ATOM   2209  HD1 HIS A 206       4.335  12.189  11.913  1.00 89.07           H
ATOM   2210  CE1 HIS A 206       6.289  11.453  11.727  1.00 89.07           C
ATOM   2211  HE1 HIS A 206       6.716  11.647  12.699  1.00 89.07           H
ATOM   2212  NE2 HIS A 206       7.010  11.100  10.661  1.00 89.07           N
ATOM   2213  N   ASN A 207       2.093  12.394   5.977  1.00 92.33           N
ATOM   2214  H   ASN A 207       2.927  12.748   5.531  1.00 92.33           H
ATOM   2215  CA  ASN A 207       0.876  12.340   5.179  1.00 92.33           C
ATOM   2216  HA  ASN A 207       0.018  12.266   5.848  1.00 92.33           H
ATOM   2217  C   ASN A 207       0.906  11.104   4.282  1.00 92.33           C
ATOM   2218  CB  ASN A 207       0.709  13.611   4.342  1.00 92.33           C
ATOM   2219  HB2 ASN A 207      -0.287  13.620   3.899  1.00 92.33           H
ATOM   2220  HB3 ASN A 207       1.437  13.602   3.531  1.00 92.33           H
ATOM   2221  O   ASN A 207       1.932  10.796   3.678  1.00 92.33           O
ATOM   2222  CG  ASN A 207       0.875  14.876   5.153  1.00 92.33           C
ATOM   2223  ND2 ASN A 207       1.861  15.671   4.810  1.00 92.33           N
ATOM   2224 HD21 ASN A 207       2.515  15.347   4.112  1.00 92.33           H
ATOM   2225 HD22 ASN A 207       2.043  16.477   5.391  1.00 92.33           H
ATOM   2226  OD1 ASN A 207       0.132  15.159   6.085  1.00 92.33           O
ATOM   2227  N   VAL A 208      -0.231  10.430   4.149  1.00 93.72           N
ATOM   2228  H   VAL A 208      -1.038  10.761   4.658  1.00 93.72           H
ATOM   2229  CA  VAL A 208      -0.461   9.427   3.111  1.00 93.72           C
ATOM   2230  HA  VAL A 208       0.359   8.707   3.119  1.00 93.72           H
ATOM   2231  C   VAL A 208      -0.494  10.138   1.766  1.00 93.72           C
ATOM   2232  CB  VAL A 208      -1.777   8.670   3.341  1.00 93.72           C
ATOM   2233  HB  VAL A 208      -2.606   9.377   3.361  1.00 93.72           H
ATOM   2234  O   VAL A 208      -1.366  10.970   1.517  1.00 93.72           O
ATOM   2235  CG1 VAL A 208      -2.020   7.647   2.226  1.00 93.72           C
ATOM   2236 HG11 VAL A 208      -1.161   6.981   2.133  1.00 93.72           H
ATOM   2237 HG12 VAL A 208      -2.910   7.060   2.451  1.00 93.72           H
ATOM   2238 HG13 VAL A 208      -2.184   8.150   1.273  1.00 93.72           H
ATOM   2239  CG2 VAL A 208      -1.754   7.922   4.675  1.00 93.72           C
ATOM   2240 HG21 VAL A 208      -2.703   7.397   4.796  1.00 93.72           H
ATOM   2241 HG22 VAL A 208      -1.630   8.621   5.502  1.00 93.72           H
ATOM   2242 HG23 VAL A 208      -0.938   7.200   4.678  1.00 93.72           H
ATOM   2243  N   VAL A 209       0.457   9.811   0.904  1.00 89.78           N
ATOM   2244  H   VAL A 209       1.136   9.121   1.191  1.00 89.78           H
ATOM   2245  CA  VAL A 209       0.579  10.382  -0.444  1.00 89.78           C
ATOM   2246  HA  VAL A 209      -0.105  11.226  -0.535  1.00 89.78           H
ATOM   2247  C   VAL A 209       0.150   9.417  -1.540  1.00 89.78           C
ATOM   2248  CB  VAL A 209       1.989  10.920  -0.689  1.00 89.78           C
ATOM   2249  HB  VAL A 209       2.044  11.237  -1.730  1.00 89.78           H
ATOM   2250  O   VAL A 209      -0.135   9.840  -2.660  1.00 89.78           O
ATOM   2251  CG1 VAL A 209       2.217  12.146   0.199  1.00 89.78           C
ATOM   2252 HG11 VAL A 209       3.150  12.634  -0.082  1.00 89.78           H
ATOM   2253 HG12 VAL A 209       1.403  12.859   0.064  1.00 89.78           H
ATOM   2254 HG13 VAL A 209       2.263  11.857   1.249  1.00 89.78           H
ATOM   2255  CG2 VAL A 209       3.100   9.887  -0.451  1.00 89.78           C
ATOM   2256 HG21 VAL A 209       4.060  10.300  -0.761  1.00 89.78           H
ATOM   2257 HG22 VAL A 209       3.155   9.631   0.608  1.00 89.78           H
ATOM   2258 HG23 VAL A 209       2.904   8.986  -1.029  1.00 89.78           H
ATOM   2259  N   GLY A 210       0.029   8.136  -1.201  1.00 90.96           N
ATOM   2260  H   GLY A 210       0.305   7.839  -0.276  1.00 90.96           H
ATOM   2261  CA  GLY A 210      -0.650   7.172  -2.043  1.00 90.96           C
ATOM   2262  HA2 GLY A 210      -0.098   7.027  -2.971  1.00 90.96           H
ATOM   2263  HA3 GLY A 210      -1.635   7.572  -2.280  1.00 90.96           H
ATOM   2264  C   GLY A 210      -0.842   5.821  -1.379  1.00 90.96           C
ATOM   2265  O   GLY A 210      -0.391   5.596  -0.256  1.00 90.96           O
ATOM   2266  N   ALA A 211      -1.495   4.915  -2.098  1.00 91.16           N
ATOM   2267  H   ALA A 211      -1.860   5.193  -2.998  1.00 91.16           H
ATOM   2268  CA  ALA A 211      -1.525   3.501  -1.757  1.00 91.16           C
ATOM   2269  HA  ALA A 211      -0.769   3.312  -0.994  1.00 91.16           H
ATOM   2270  C   ALA A 211      -1.173   2.662  -2.977  1.00 91.16           C
ATOM   2271  CB  ALA A 211      -2.873   3.100  -1.166  1.00 91.16           C
ATOM   2272  HB1 ALA A 211      -3.648   3.150  -1.931  1.00 91.16           H
ATOM   2273  HB2 ALA A 211      -3.120   3.754  -0.330  1.00 91.16           H
ATOM   2274  HB3 ALA A 211      -2.802   2.079  -0.789  1.00 91.16           H
ATOM   2275  O   ALA A 211      -1.668   2.906  -4.080  1.00 91.16           O
ATOM   2276  N   HIS A 212      -0.304   1.682  -2.769  1.00 88.53           N
ATOM   2277  H   HIS A 212      -0.015   1.495  -1.820  1.00 88.53           H
ATOM   2278  CA  HIS A 212       0.161   0.795  -3.819  1.00 88.53           C
ATOM   2279  HA  HIS A 212       0.586   1.388  -4.628  1.00 88.53           H
ATOM   2280  C   HIS A 212      -0.982  -0.042  -4.373  1.00 88.53           C
ATOM   2281  CB  HIS A 212       1.251  -0.088  -3.243  1.00 88.53           C
ATOM   2282  HB2 HIS A 212       0.868  -0.643  -2.387  1.00 88.53           H
ATOM   2283  HB3 HIS A 212       2.018   0.607  -2.902  1.00 88.53           H
ATOM   2284  O   HIS A 212      -1.779  -0.582  -3.607  1.00 88.53           O
ATOM   2285  CG  HIS A 212       1.819  -1.053  -4.252  1.00 88.53           C
ATOM   2286  CD2 HIS A 212       1.690  -2.415  -4.239  1.00 88.53           C
ATOM   2287  HD2 HIS A 212       1.210  -3.003  -3.472  1.00 88.53           H
ATOM   2288  ND1 HIS A 212       2.473  -0.721  -5.416  1.00 88.53           N
ATOM   2289  HD1 HIS A 212       2.729   0.209  -5.714  1.00 88.53           H
ATOM   2290  CE1 HIS A 212       2.715  -1.855  -6.093  1.00 88.53           C
ATOM   2291  HE1 HIS A 212       3.224  -1.919  -7.042  1.00 88.53           H
ATOM   2292  NE2 HIS A 212       2.268  -2.915  -5.405  1.00 88.53           N
ATOM   2293  N   ILE A 213      -1.049  -0.158  -5.695  1.00 82.89           N
ATOM   2294  H   ILE A 213      -0.343   0.294  -6.258  1.00 82.89           H
ATOM   2295  CA  ILE A 213      -2.137  -0.870  -6.364  1.00 82.89           C
ATOM   2296  HA  ILE A 213      -2.702  -1.415  -5.608  1.00 82.89           H
ATOM   2297  C   ILE A 213      -1.644  -1.945  -7.325  1.00 82.89           C
ATOM   2298  CB  ILE A 213      -3.094   0.148  -7.027  1.00 82.89           C
ATOM   2299  HB  ILE A 213      -3.247   0.960  -6.316  1.00 82.89           H
ATOM   2300  O   ILE A 213      -2.340  -2.936  -7.506  1.00 82.89           O
ATOM   2301  CG1 ILE A 213      -4.478  -0.448  -7.351  1.00 82.89           C
ATOM   2302 HG12 ILE A 213      -5.029   0.247  -7.985  1.00 82.89           H
ATOM   2303 HG13 ILE A 213      -4.367  -1.379  -7.906  1.00 82.89           H
ATOM   2304  CG2 ILE A 213      -2.512   0.769  -8.308  1.00 82.89           C
ATOM   2305 HG21 ILE A 213      -1.520   1.176  -8.117  1.00 82.89           H
ATOM   2306 HG22 ILE A 213      -3.154   1.583  -8.646  1.00 82.89           H
ATOM   2307 HG23 ILE A 213      -2.464   0.022  -9.100  1.00 82.89           H
ATOM   2308  CD1 ILE A 213      -5.332  -0.697  -6.104  1.00 82.89           C
ATOM   2309 HD11 ILE A 213      -4.808  -1.331  -5.390  1.00 82.89           H
ATOM   2310 HD12 ILE A 213      -5.567   0.255  -5.628  1.00 82.89           H
ATOM   2311 HD13 ILE A 213      -6.267  -1.173  -6.398  1.00 82.89           H
ATOM   2312  N   VAL A 214      -0.475  -1.779  -7.948  1.00 76.78           N
ATOM   2313  H   VAL A 214       0.094  -0.968  -7.754  1.00 76.78           H
ATOM   2314  CA  VAL A 214      -0.023  -2.725  -8.971  1.00 76.78           C
ATOM   2315  HA  VAL A 214      -0.276  -3.730  -8.632  1.00 76.78           H
ATOM   2316  C   VAL A 214       1.487  -2.676  -9.170  1.00 76.78           C
ATOM   2317  CB  VAL A 214      -0.789  -2.471 -10.292  1.00 76.78           C
ATOM   2318  HB  VAL A 214      -1.852  -2.419 -10.061  1.00 76.78           H
ATOM   2319  O   VAL A 214       2.089  -1.599  -9.175  1.00 76.78           O
ATOM   2320  CG1 VAL A 214      -0.415  -1.149 -10.977  1.00 76.78           C
ATOM   2321 HG11 VAL A 214      -0.466  -0.324 -10.268  1.00 76.78           H
ATOM   2322 HG12 VAL A 214       0.592  -1.205 -11.391  1.00 76.78           H
ATOM   2323 HG13 VAL A 214      -1.115  -0.960 -11.792  1.00 76.78           H
ATOM   2324  CG2 VAL A 214      -0.621  -3.617 -11.289  1.00 76.78           C
ATOM   2325 HG21 VAL A 214      -1.308  -3.473 -12.123  1.00 76.78           H
ATOM   2326 HG22 VAL A 214      -0.851  -4.568 -10.811  1.00 76.78           H
ATOM   2327 HG23 VAL A 214       0.395  -3.636 -11.685  1.00 76.78           H
ATOM   2328  N   GLY A 215       2.094  -3.843  -9.380  1.00 66.27           N
ATOM   2329  H   GLY A 215       1.536  -4.683  -9.342  1.00 66.27           H
ATOM   2330  CA  GLY A 215       3.414  -3.952  -9.993  1.00 66.27           C
ATOM   2331  HA2 GLY A 215       4.049  -3.127  -9.668  1.00 66.27           H
ATOM   2332  HA3 GLY A 215       3.885  -4.890  -9.699  1.00 66.27           H
ATOM   2333  C   GLY A 215       3.290  -3.916 -11.512  1.00 66.27           C
ATOM   2334  O   GLY A 215       2.597  -4.740 -12.104  1.00 66.27           O
ATOM   2335  N   ILE A 216       3.946  -2.957 -12.155  1.00 58.95           N
ATOM   2336  H   ILE A 216       4.525  -2.322 -11.624  1.00 58.95           H
ATOM   2337  CA  ILE A 216       3.926  -2.776 -13.603  1.00 58.95           C
ATOM   2338  HA  ILE A 216       2.974  -3.140 -13.990  1.00 58.95           H
ATOM   2339  C   ILE A 216       5.056  -3.604 -14.197  1.00 58.95           C
ATOM   2340  CB  ILE A 216       4.056  -1.288 -14.004  1.00 58.95           C
ATOM   2341  HB  ILE A 216       5.050  -0.928 -13.740  1.00 58.95           H
ATOM   2342  O   ILE A 216       6.231  -3.381 -13.900  1.00 58.95           O
ATOM   2343  CG1 ILE A 216       2.995  -0.427 -13.271  1.00 58.95           C
ATOM   2344 HG12 ILE A 216       2.989  -0.665 -12.207  1.00 58.95           H
ATOM   2345 HG13 ILE A 216       2.005  -0.680 -13.649  1.00 58.95           H
ATOM   2346  CG2 ILE A 216       3.993  -1.162 -15.531  1.00 58.95           C
ATOM   2347 HG21 ILE A 216       4.805  -1.721 -15.997  1.00 58.95           H
ATOM   2348 HG22 ILE A 216       4.142  -0.121 -15.820  1.00 58.95           H
ATOM   2349 HG23 ILE A 216       3.047  -1.554 -15.903  1.00 58.95           H
ATOM   2350  CD1 ILE A 216       3.234   1.085 -13.342  1.00 58.95           C
ATOM   2351 HD11 ILE A 216       2.407   1.603 -12.856  1.00 58.95           H
ATOM   2352 HD12 ILE A 216       3.322   1.433 -14.372  1.00 58.95           H
ATOM   2353 HD13 ILE A 216       4.156   1.327 -12.814  1.00 58.95           H
ATOM   2354  N   ALA A 217       4.703  -4.511 -15.107  1.00 50.93           N
ATOM   2355  H   ALA A 217       3.718  -4.670 -15.263  1.00 50.93           H
ATOM   2356  CA  ALA A 217       5.651  -5.229 -15.950  1.00 50.93           C
ATOM   2357  HA  ALA A 217       6.502  -5.523 -15.336  1.00 50.93           H
ATOM   2358  C   ALA A 217       6.205  -4.323 -17.071  1.00 50.93           C
ATOM   2359  CB  ALA A 217       4.982  -6.512 -16.461  1.00 50.93           C
ATOM   2360  HB1 ALA A 217       4.127  -6.263 -17.089  1.00 50.93           H
ATOM   2361  HB2 ALA A 217       5.697  -7.088 -17.050  1.00 50.93           H
ATOM   2362  HB3 ALA A 217       4.648  -7.118 -15.619  1.00 50.93           H
ATOM   2363  O   ALA A 217       6.097  -4.626 -18.255  1.00 50.93           O
ATOM   2364  N   SER A 218       6.766  -3.173 -16.704  1.00 45.94           N
ATOM   2365  H   SER A 218       6.805  -2.965 -15.717  1.00 45.94           H
ATOM   2366  CA  SER A 218       7.572  -2.337 -17.592  1.00 45.94           C
ATOM   2367  HA  SER A 218       7.255  -2.501 -18.621  1.00 45.94           H
ATOM   2368  C   SER A 218       9.037  -2.768 -17.499  1.00 45.94           C
ATOM   2369  CB  SER A 218       7.347  -0.847 -17.287  1.00 45.94           C
ATOM   2370  HB2 SER A 218       8.049  -0.241 -17.860  1.00 45.94           H
ATOM   2371  HB3 SER A 218       6.337  -0.582 -17.601  1.00 45.94           H
ATOM   2372  O   SER A 218       9.424  -3.515 -16.599  1.00 45.94           O
ATOM   2373  OG  SER A 218       7.475  -0.546 -15.911  1.00 45.94           O
ATOM   2374  HG  SER A 218       8.407  -0.567 -15.678  1.00 45.94           H
ATOM   2375  N   ILE A 219       9.880  -2.311 -18.425  1.00 42.95           N
ATOM   2376  H   ILE A 219       9.518  -1.721 -19.161  1.00 42.95           H
ATOM   2377  CA  ILE A 219      11.338  -2.401 -18.289  1.00 42.95           C
ATOM   2378  HA  ILE A 219      11.579  -2.975 -17.394  1.00 42.95           H
ATOM   2379  C   ILE A 219      11.848  -0.961 -18.132  1.00 42.95           C
ATOM   2380  CB  ILE A 219      11.986  -3.179 -19.456  1.00 42.95           C
ATOM   2381  HB  ILE A 219      11.740  -2.681 -20.395  1.00 42.95           H
ATOM   2382  O   ILE A 219      11.820  -0.216 -19.111  1.00 42.95           O
ATOM   2383  CG1 ILE A 219      11.432  -4.624 -19.493  1.00 42.95           C
ATOM   2384 HG12 ILE A 219      11.672  -5.130 -18.558  1.00 42.95           H
ATOM   2385 HG13 ILE A 219      10.346  -4.591 -19.585  1.00 42.95           H
ATOM   2386  CG2 ILE A 219      13.520  -3.188 -19.285  1.00 42.95           C
ATOM   2387 HG21 ILE A 219      13.905  -2.168 -19.265  1.00 42.95           H
ATOM   2388 HG22 ILE A 219      13.989  -3.693 -20.130  1.00 42.95           H
ATOM   2389 HG23 ILE A 219      13.792  -3.698 -18.361  1.00 42.95           H
ATOM   2390  CD1 ILE A 219      11.949  -5.474 -20.660  1.00 42.95           C
ATOM   2391 HD11 ILE A 219      11.405  -6.418 -20.685  1.00 42.95           H
ATOM   2392 HD12 ILE A 219      11.790  -4.949 -21.602  1.00 42.95           H
ATOM   2393 HD13 ILE A 219      13.011  -5.692 -20.536  1.00 42.95           H
ATOM   2394  N   PRO A 220      12.268  -0.545 -16.919  1.00 43.20           N
ATOM   2395  CA  PRO A 220      12.323  -1.331 -15.681  1.00 43.20           C
ATOM   2396  HA  PRO A 220      12.792  -2.300 -15.855  1.00 43.20           H
ATOM   2397  C   PRO A 220      10.924  -1.519 -15.070  1.00 43.20           C
ATOM   2398  CB  PRO A 220      13.211  -0.514 -14.745  1.00 43.20           C
ATOM   2399  HB2 PRO A 220      13.025  -0.733 -13.693  1.00 43.20           H
ATOM   2400  HB3 PRO A 220      14.259  -0.679 -14.993  1.00 43.20           H
ATOM   2401  O   PRO A 220      10.032  -0.717 -15.365  1.00 43.20           O
ATOM   2402  CG  PRO A 220      12.802   0.914 -15.107  1.00 43.20           C
ATOM   2403  HG2 PRO A 220      13.557   1.648 -14.824  1.00 43.20           H
ATOM   2404  HG3 PRO A 220      11.865   1.160 -14.607  1.00 43.20           H
ATOM   2405  CD  PRO A 220      12.565   0.847 -16.622  1.00 43.20           C
ATOM   2406  HD2 PRO A 220      11.723   1.485 -16.893  1.00 43.20           H
ATOM   2407  HD3 PRO A 220      13.445   1.150 -17.189  1.00 43.20           H
ATOM   2408  N   PRO A 221      10.711  -2.536 -14.217  1.00 47.23           N
ATOM   2409  CA  PRO A 221       9.445  -2.685 -13.513  1.00 47.23           C
ATOM   2410  HA  PRO A 221       8.631  -2.750 -14.235  1.00 47.23           H
ATOM   2411  C   PRO A 221       9.227  -1.465 -12.620  1.00 47.23           C
ATOM   2412  CB  PRO A 221       9.531  -4.002 -12.738  1.00 47.23           C
ATOM   2413  HB2 PRO A 221       9.032  -3.945 -11.770  1.00 47.23           H
ATOM   2414  HB3 PRO A 221       9.094  -4.798 -13.341  1.00 47.23           H
ATOM   2415  O   PRO A 221      10.128  -1.034 -11.899  1.00 47.23           O
ATOM   2416  CG  PRO A 221      11.034  -4.239 -12.595  1.00 47.23           C
ATOM   2417  HG2 PRO A 221      11.398  -3.716 -11.710  1.00 47.23           H
ATOM   2418  HG3 PRO A 221      11.272  -5.300 -12.534  1.00 47.23           H
ATOM   2419  CD  PRO A 221      11.632  -3.593 -13.845  1.00 47.23           C
ATOM   2420  HD2 PRO A 221      12.626  -3.205 -13.625  1.00 47.23           H
ATOM   2421  HD3 PRO A 221      11.678  -4.326 -14.651  1.00 47.23           H
ATOM   2422  N   VAL A 222       8.040  -0.880 -12.715  1.00 61.57           N
ATOM   2423  H   VAL A 222       7.337  -1.321 -13.290  1.00 61.57           H
ATOM   2424  CA  VAL A 222       7.645   0.307 -11.949  1.00 61.57           C
ATOM   2425  HA  VAL A 222       8.448   0.602 -11.273  1.00 61.57           H
ATOM   2426  C   VAL A 222       6.449  -0.079 -11.107  1.00 61.57           C
ATOM   2427  CB  VAL A 222       7.341   1.494 -12.877  1.00 61.57           C
ATOM   2428  HB  VAL A 222       6.561   1.195 -13.578  1.00 61.57           H
ATOM   2429  O   VAL A 222       5.655  -0.918 -11.500  1.00 61.57           O
ATOM   2430  CG1 VAL A 222       6.851   2.737 -12.119  1.00 61.57           C
ATOM   2431 HG11 VAL A 222       5.898   2.532 -11.633  1.00 61.57           H
ATOM   2432 HG12 VAL A 222       7.583   3.035 -11.369  1.00 61.57           H
ATOM   2433 HG13 VAL A 222       6.691   3.555 -12.820  1.00 61.57           H
ATOM   2434  CG2 VAL A 222       8.590   1.884 -13.679  1.00 61.57           C
ATOM   2435 HG21 VAL A 222       8.296   1.934 -14.728  1.00 61.57           H
ATOM   2436 HG22 VAL A 222       9.380   1.137 -13.595  1.00 61.57           H
ATOM   2437 HG23 VAL A 222       9.006   2.834 -13.344  1.00 61.57           H
ATOM   2438  N   ASN A 223       6.290   0.507  -9.935  1.00 73.78           N
ATOM   2439  H   ASN A 223       6.945   1.209  -9.621  1.00 73.78           H
ATOM   2440  CA  ASN A 223       5.105   0.261  -9.135  1.00 73.78           C
ATOM   2441  HA  ASN A 223       4.579  -0.626  -9.488  1.00 73.78           H
ATOM   2442  C   ASN A 223       4.125   1.420  -9.282  1.00 73.78           C
ATOM   2443  CB  ASN A 223       5.553  -0.043  -7.714  1.00 73.78           C
ATOM   2444  HB2 ASN A 223       6.256   0.719  -7.379  1.00 73.78           H
ATOM   2445  HB3 ASN A 223       4.671  -0.056  -7.075  1.00 73.78           H
ATOM   2446  O   ASN A 223       4.511   2.588  -9.242  1.00 73.78           O
ATOM   2447  CG  ASN A 223       6.185  -1.414  -7.630  1.00 73.78           C
ATOM   2448  ND2 ASN A 223       7.376  -1.568  -7.121  1.00 73.78           N
ATOM   2449 HD21 ASN A 223       7.851  -0.838  -6.609  1.00 73.78           H
ATOM   2450 HD22 ASN A 223       7.647  -2.533  -7.002  1.00 73.78           H
ATOM   2451  OD1 ASN A 223       5.581  -2.405  -7.989  1.00 73.78           O
ATOM   2452  N   GLY A 224       2.854   1.087  -9.474  1.00 77.17           N
ATOM   2453  H   GLY A 224       2.619   0.105  -9.489  1.00 77.17           H
ATOM   2454  CA  GLY A 224       1.750   2.030  -9.487  1.00 77.17           C
ATOM   2455  HA2 GLY A 224       2.092   3.003  -9.840  1.00 77.17           H
ATOM   2456  HA3 GLY A 224       0.975   1.676 -10.166  1.00 77.17           H
ATOM   2457  C   GLY A 224       1.148   2.169  -8.094  1.00 77.17           C
ATOM   2458  O   GLY A 224       0.914   1.187  -7.384  1.00 77.17           O
ATOM   2459  N   ALA A 225       0.861   3.403  -7.721  1.00 84.83           N
ATOM   2460  H   ALA A 225       1.145   4.165  -8.321  1.00 84.83           H
ATOM   2461  CA  ALA A 225       0.109   3.782  -6.547  1.00 84.83           C
ATOM   2462  HA  ALA A 225      -0.393   2.900  -6.151  1.00 84.83           H
ATOM   2463  C   ALA A 225      -0.966   4.793  -6.941  1.00 84.83           C
ATOM   2464  CB  ALA A 225       1.055   4.335  -5.475  1.00 84.83           C
ATOM   2465  HB1 ALA A 225       1.651   5.147  -5.891  1.00 84.83           H
ATOM   2466  HB2 ALA A 225       0.474   4.709  -4.632  1.00 84.83           H
ATOM   2467  HB3 ALA A 225       1.716   3.541  -5.129  1.00 84.83           H
ATOM   2468  O   ALA A 225      -0.770   5.664  -7.788  1.00 84.83           O
ATOM   2469  N   LEU A 226      -2.112   4.690  -6.288  1.00 83.55           N
ATOM   2470  H   LEU A 226      -2.189   3.986  -5.569  1.00 83.55           H
ATOM   2471  CA  LEU A 226      -3.157   5.693  -6.396  1.00 83.55           C
ATOM   2472  HA  LEU A 226      -3.250   6.029  -7.428  1.00 83.55           H
ATOM   2473  C   LEU A 226      -2.782   6.875  -5.516  1.00 83.55           C
ATOM   2474  CB  LEU A 226      -4.476   5.098  -5.939  1.00 83.55           C
ATOM   2475  HB2 LEU A 226      -4.375   4.889  -4.875  1.00 83.55           H
ATOM   2476  HB3 LEU A 226      -5.265   5.836  -6.080  1.00 83.55           H
ATOM   2477  O   LEU A 226      -2.350   6.687  -4.378  1.00 83.55           O
ATOM   2478  CG  LEU A 226      -4.858   3.794  -6.644  1.00 83.55           C
ATOM   2479  HG  LEU A 226      -4.088   3.041  -6.479  1.00 83.55           H
ATOM   2480  CD1 LEU A 226      -6.113   3.350  -5.943  1.00 83.55           C
ATOM   2481 HD11 LEU A 226      -5.916   3.333  -4.871  1.00 83.55           H
ATOM   2482 HD12 LEU A 226      -6.902   4.081  -6.120  1.00 83.55           H
ATOM   2483 HD13 LEU A 226      -6.387   2.350  -6.280  1.00 83.55           H
ATOM   2484  CD2 LEU A 226      -5.140   3.905  -8.138  1.00 83.55           C
ATOM   2485 HD21 LEU A 226      -6.052   4.479  -8.302  1.00 83.55           H
ATOM   2486 HD22 LEU A 226      -5.295   2.908  -8.549  1.00 83.55           H
ATOM   2487 HD23 LEU A 226      -4.295   4.365  -8.651  1.00 83.55           H
ATOM   2488  N   THR A 227      -2.966   8.082  -6.028  1.00 84.49           N
ATOM   2489  H   THR A 227      -3.491   8.147  -6.889  1.00 84.49           H
ATOM   2490  CA  THR A 227      -2.636   9.323  -5.325  1.00 84.49           C
ATOM   2491  HA  THR A 227      -1.964   9.099  -4.497  1.00 84.49           H
ATOM   2492  C   THR A 227      -3.887   9.949  -4.735  1.00 84.49           C
ATOM   2493  CB  THR A 227      -1.911  10.326  -6.228  1.00 84.49           C
ATOM   2494  HB  THR A 227      -1.666  11.211  -5.639  1.00 84.49           H
ATOM   2495  O   THR A 227      -5.004   9.700  -5.187  1.00 84.49           O
ATOM   2496  CG2 THR A 227      -0.613   9.755  -6.782  1.00 84.49           C
ATOM   2497 HG21 THR A 227      -0.821   8.892  -7.416  1.00 84.49           H
ATOM   2498 HG22 THR A 227      -0.105  10.517  -7.373  1.00 84.49           H
ATOM   2499 HG23 THR A 227       0.028   9.457  -5.952  1.00 84.49           H
ATOM   2500  OG1 THR A 227      -2.712  10.725  -7.312  1.00 84.49           O
ATOM   2501  HG1 THR A 227      -2.997   9.942  -7.788  1.00 84.49           H
ATOM   2502  N   TRP A 228      -3.721  10.769  -3.701  1.00 80.96           N
ATOM   2503  H   TRP A 228      -2.792  10.943  -3.344  1.00 80.96           H
ATOM   2504  CA  TRP A 228      -4.854  11.464  -3.104  1.00 80.96           C
ATOM   2505  HA  TRP A 228      -5.626  10.735  -2.857  1.00 80.96           H
ATOM   2506  C   TRP A 228      -5.482  12.472  -4.072  1.00 80.96           C
ATOM   2507  CB  TRP A 228      -4.418  12.144  -1.811  1.00 80.96           C
ATOM   2508  HB2 TRP A 228      -3.596  12.827  -2.026  1.00 80.96           H
ATOM   2509  HB3 TRP A 228      -4.053  11.387  -1.117  1.00 80.96           H
ATOM   2510  O   TRP A 228      -4.837  13.438  -4.495  1.00 80.96           O
ATOM   2511  CG  TRP A 228      -5.521  12.903  -1.152  1.00 80.96           C
ATOM   2512  CD1 TRP A 228      -5.570  14.244  -0.992  1.00 80.96           C
ATOM   2513  HD1 TRP A 228      -4.811  14.930  -1.336  1.00 80.96           H
ATOM   2514  CD2 TRP A 228      -6.744  12.378  -0.551  1.00 80.96           C
ATOM   2515  CE2 TRP A 228      -7.474  13.474  -0.003  1.00 80.96           C
ATOM   2516  CE3 TRP A 228      -7.273  11.085  -0.358  1.00 80.96           C
ATOM   2517  HE3 TRP A 228      -6.747  10.226  -0.750  1.00 80.96           H
ATOM   2518  NE1 TRP A 228      -6.727  14.585  -0.322  1.00 80.96           N
ATOM   2519  HE1 TRP A 228      -6.981  15.530  -0.072  1.00 80.96           H
ATOM   2520  CH2 TRP A 228      -9.126  11.998   0.946  1.00 80.96           C
ATOM   2521  HH2 TRP A 228     -10.022  11.840   1.528  1.00 80.96           H
ATOM   2522  CZ2 TRP A 228      -8.657  13.302   0.723  1.00 80.96           C
ATOM   2523  HZ2 TRP A 228      -9.189  14.150   1.126  1.00 80.96           H
ATOM   2524  CZ3 TRP A 228      -8.443  10.898   0.399  1.00 80.96           C
ATOM   2525  HZ3 TRP A 228      -8.818   9.902   0.582  1.00 80.96           H
ATOM   2526  N   ASN A 229      -6.770  12.281  -4.357  1.00 77.90           N
ATOM   2527  H   ASN A 229      -7.234  11.460  -3.995  1.00 77.90           H
ATOM   2528  CA  ASN A 229      -7.611  13.264  -5.016  1.00 77.90           C
ATOM   2529  HA  ASN A 229      -6.981  14.000  -5.514  1.00 77.90           H
ATOM   2530  C   ASN A 229      -8.453  13.993  -3.960  1.00 77.90           C
ATOM   2531  CB  ASN A 229      -8.444  12.571  -6.106  1.00 77.90           C
ATOM   2532  HB2 ASN A 229      -7.776  12.017  -6.764  1.00 77.90           H
ATOM   2533  HB3 ASN A 229      -9.143  11.868  -5.654  1.00 77.90           H
ATOM   2534  O   ASN A 229      -9.402  13.437  -3.409  1.00 77.90           O
ATOM   2535  CG  ASN A 229      -9.224  13.579  -6.931  1.00 77.90           C
ATOM   2536  ND2 ASN A 229      -9.502  13.285  -8.178  1.00 77.90           N
ATOM   2537 HD21 ASN A 229      -9.987  13.999  -8.702  1.00 77.90           H
ATOM   2538 HD22 ASN A 229      -9.217  12.403  -8.578  1.00 77.90           H
ATOM   2539  OD1 ASN A 229      -9.561  14.660  -6.480  1.00 77.90           O
ATOM   2540  N   ALA A 230      -8.106  15.254  -3.696  1.00 72.94           N
ATOM   2541  H   ALA A 230      -7.326  15.653  -4.199  1.00 72.94           H
ATOM   2542  CA  ALA A 230      -8.789  16.077  -2.702  1.00 72.94           C
ATOM   2543  HA  ALA A 230      -8.824  15.528  -1.761  1.00 72.94           H
ATOM   2544  C   ALA A 230     -10.246  16.401  -3.070  1.00 72.94           C
ATOM   2545  CB  ALA A 230      -7.973  17.360  -2.497  1.00 72.94           C
ATOM   2546  HB1 ALA A 230      -6.956  17.112  -2.194  1.00 72.94           H
ATOM   2547  HB2 ALA A 230      -7.951  17.938  -3.422  1.00 72.94           H
ATOM   2548  HB3 ALA A 230      -8.441  17.961  -1.719  1.00 72.94           H
ATOM   2549  O   ALA A 230     -11.053  16.587  -2.169  1.00 72.94           O
ATOM   2550  N   GLU A 231     -10.593  16.449  -4.360  1.00 67.35           N
ATOM   2551  H   GLU A 231      -9.920  16.197  -5.070  1.00 67.35           H
ATOM   2552  CA  GLU A 231     -11.962  16.745  -4.808  1.00 67.35           C
ATOM   2553  HA  GLU A 231     -12.364  17.582  -4.237  1.00 67.35           H
ATOM   2554  C   GLU A 231     -12.902  15.557  -4.584  1.00 67.35           C
ATOM   2555  CB  GLU A 231     -11.971  17.117  -6.299  1.00 67.35           C
ATOM   2556  HB2 GLU A 231     -13.005  17.281  -6.604  1.00 67.35           H
ATOM   2557  HB3 GLU A 231     -11.573  16.283  -6.877  1.00 67.35           H
ATOM   2558  O   GLU A 231     -14.067  15.745  -4.246  1.00 67.35           O
ATOM   2559  CG  GLU A 231     -11.168  18.389  -6.610  1.00 67.35           C
ATOM   2560  HG2 GLU A 231     -11.587  19.214  -6.034  1.00 67.35           H
ATOM   2561  HG3 GLU A 231     -10.135  18.246  -6.290  1.00 67.35           H
ATOM   2562  CD  GLU A 231     -11.167  18.758  -8.103  1.00 67.35           C
ATOM   2563  OE1 GLU A 231     -10.604  19.833  -8.413  1.00 67.35           O
ATOM   2564  OE2 GLU A 231     -11.677  17.963  -8.926  1.00 67.35           O
ATOM   2565  N   LYS A 232     -12.390  14.332  -4.750  1.00 68.18           N
ATOM   2566  H   LYS A 232     -11.422  14.269  -5.033  1.00 68.18           H
ATOM   2567  CA  LYS A 232     -13.148  13.092  -4.520  1.00 68.18           C
ATOM   2568  HA  LYS A 232     -14.211  13.300  -4.641  1.00 68.18           H
ATOM   2569  C   LYS A 232     -13.008  12.549  -3.090  1.00 68.18           C
ATOM   2570  CB  LYS A 232     -12.743  12.036  -5.558  1.00 68.18           C
ATOM   2571  HB2 LYS A 232     -11.674  11.843  -5.468  1.00 68.18           H
ATOM   2572  HB3 LYS A 232     -13.279  11.116  -5.324  1.00 68.18           H
ATOM   2573  O   LYS A 232     -13.644  11.556  -2.759  1.00 68.18           O
ATOM   2574  CG  LYS A 232     -13.077  12.395  -7.018  1.00 68.18           C
ATOM   2575  HG2 LYS A 232     -12.523  13.281  -7.325  1.00 68.18           H
ATOM   2576  HG3 LYS A 232     -14.146  12.582  -7.115  1.00 68.18           H
ATOM   2577  CD  LYS A 232     -12.679  11.203  -7.901  1.00 68.18           C
ATOM   2578  HD2 LYS A 232     -13.192  10.312  -7.540  1.00 68.18           H
ATOM   2579  HD3 LYS A 232     -11.605  11.055  -7.783  1.00 68.18           H
ATOM   2580  CE  LYS A 232     -12.962  11.364  -9.398  1.00 68.18           C
ATOM   2581  HE2 LYS A 232     -14.018  11.592  -9.543  1.00 68.18           H
ATOM   2582  HE3 LYS A 232     -12.374  12.198  -9.782  1.00 68.18           H
ATOM   2583  NZ  LYS A 232     -12.604  10.111 -10.118  1.00 68.18           N
ATOM   2584  HZ1 LYS A 232     -11.664   9.785  -9.951  1.00 68.18           H
ATOM   2585  HZ2 LYS A 232     -12.605  10.167 -11.126  1.00 68.18           H
ATOM   2586  HZ3 LYS A 232     -13.202   9.331  -9.883  1.00 68.18           H
ATOM   2587  N   GLU A 233     -12.144  13.156  -2.276  1.00 65.58           N
ATOM   2588  H   GLU A 233     -11.704  13.998  -2.619  1.00 65.58           H
ATOM   2589  CA  GLU A 233     -11.734  12.669  -0.952  1.00 65.58           C
ATOM   2590  HA  GLU A 233     -10.805  13.192  -0.722  1.00 65.58           H
ATOM   2591  C   GLU A 233     -11.373  11.168  -0.922  1.00 65.58           C
ATOM   2592  CB  GLU A 233     -12.738  13.057   0.145  1.00 65.58           C
ATOM   2593  HB2 GLU A 233     -12.393  12.623   1.083  1.00 65.58           H
ATOM   2594  HB3 GLU A 233     -13.717  12.640  -0.090  1.00 65.58           H
ATOM   2595  O   GLU A 233     -11.710  10.429   0.010  1.00 65.58           O
ATOM   2596  CG  GLU A 233     -12.856  14.572   0.364  1.00 65.58           C
ATOM   2597  HG2 GLU A 233     -13.362  15.022  -0.489  1.00 65.58           H
ATOM   2598  HG3 GLU A 233     -11.851  14.990   0.428  1.00 65.58           H
ATOM   2599  CD  GLU A 233     -13.622  14.907   1.658  1.00 65.58           C
ATOM   2600  OE1 GLU A 233     -13.422  16.034   2.169  1.00 65.58           O
ATOM   2601  OE2 GLU A 233     -14.361  14.034   2.173  1.00 65.58           O
ATOM   2602  N   MET A 234     -10.659  10.698  -1.947  1.00 65.84           N
ATOM   2603  H   MET A 234     -10.349  11.353  -2.652  1.00 65.84           H
ATOM   2604  CA  MET A 234     -10.221   9.305  -2.048  1.00 65.84           C
ATOM   2605  HA  MET A 234     -10.035   8.928  -1.042  1.00 65.84           H
ATOM   2606  C   MET A 234      -8.907   9.171  -2.823  1.00 65.84           C
ATOM   2607  CB  MET A 234     -11.345   8.442  -2.647  1.00 65.84           C
ATOM   2608  HB2 MET A 234     -11.059   7.392  -2.608  1.00 65.84           H
ATOM   2609  HB3 MET A 234     -12.246   8.569  -2.045  1.00 65.84           H
ATOM   2610  O   MET A 234      -8.435  10.108  -3.470  1.00 65.84           O
ATOM   2611  CG  MET A 234     -11.645   8.817  -4.096  1.00 65.84           C
ATOM   2612  HG2 MET A 234     -10.742   8.641  -4.679  1.00 65.84           H
ATOM   2613  HG3 MET A 234     -11.883   9.879  -4.142  1.00 65.84           H
ATOM   2614  SD  MET A 234     -12.985   7.890  -4.879  1.00 65.84           S
ATOM   2615  CE  MET A 234     -14.432   8.507  -3.969  1.00 65.84           C
ATOM   2616  HE1 MET A 234     -14.531   9.583  -4.111  1.00 65.84           H
ATOM   2617  HE2 MET A 234     -14.325   8.292  -2.905  1.00 65.84           H
ATOM   2618  HE3 MET A 234     -15.329   8.014  -4.342  1.00 65.84           H
ATOM   2619  N   LEU A 235      -8.303   7.988  -2.750  1.00 65.59           N
ATOM   2620  H   LEU A 235      -8.776   7.236  -2.269  1.00 65.59           H
ATOM   2621  CA  LEU A 235      -7.147   7.644  -3.570  1.00 65.59           C
ATOM   2622  HA  LEU A 235      -6.492   8.511  -3.648  1.00 65.59           H
ATOM   2623  C   LEU A 235      -7.615   7.275  -4.986  1.00 65.59           C
ATOM   2624  CB  LEU A 235      -6.370   6.501  -2.903  1.00 65.59           C
ATOM   2625  HB2 LEU A 235      -7.039   5.648  -2.788  1.00 65.59           H
ATOM   2626  HB3 LEU A 235      -5.563   6.203  -3.573  1.00 65.59           H
ATOM   2627  O   LEU A 235      -8.365   6.316  -5.157  1.00 65.59           O
ATOM   2628  CG  LEU A 235      -5.751   6.848  -1.537  1.00 65.59           C
ATOM   2629  HG  LEU A 235      -6.518   7.213  -0.853  1.00 65.59           H
ATOM   2630  CD1 LEU A 235      -5.139   5.588  -0.946  1.00 65.59           C
ATOM   2631 HD11 LEU A 235      -4.343   5.258  -1.613  1.00 65.59           H
ATOM   2632 HD12 LEU A 235      -5.892   4.804  -0.866  1.00 65.59           H
ATOM   2633 HD13 LEU A 235      -4.729   5.789   0.044  1.00 65.59           H
ATOM   2634  CD2 LEU A 235      -4.633   7.885  -1.653  1.00 65.59           C
ATOM   2635 HD21 LEU A 235      -4.118   7.990  -0.698  1.00 65.59           H
ATOM   2636 HD22 LEU A 235      -5.064   8.850  -1.920  1.00 65.59           H
ATOM   2637 HD23 LEU A 235      -3.922   7.582  -2.420  1.00 65.59           H
ATOM   2638  N   CYS A 236      -7.149   8.017  -5.990  1.00 57.88           N
ATOM   2639  H   CYS A 236      -6.501   8.760  -5.772  1.00 57.88           H
ATOM   2640  CA  CYS A 236      -7.449   7.789  -7.404  1.00 57.88           C
ATOM   2641  HA  CYS A 236      -8.055   6.890  -7.508  1.00 57.88           H
ATOM   2642  C   CYS A 236      -6.165   7.573  -8.211  1.00 57.88           C
ATOM   2643  CB  CYS A 236      -8.246   8.962  -7.987  1.00 57.88           C
ATOM   2644  HB2 CYS A 236      -8.416   8.791  -9.050  1.00 57.88           H
ATOM   2645  HB3 CYS A 236      -7.670   9.881  -7.869  1.00 57.88           H
ATOM   2646  O   CYS A 236      -5.102   8.115  -7.894  1.00 57.88           O
ATOM   2647  SG  CYS A 236      -9.845   9.119  -7.158  1.00 57.88           S
ATOM   2648  HG  CYS A 236     -10.327   7.931  -7.536  1.00 57.88           H
ATOM   2649  N   GLY A 237      -6.272   6.785  -9.273  1.00 59.83           N
ATOM   2650  H   GLY A 237      -7.191   6.451  -9.529  1.00 59.83           H
ATOM   2651  CA  GLY A 237      -5.234   6.674 -10.292  1.00 59.83           C
ATOM   2652  HA2 GLY A 237      -4.248   6.840  -9.856  1.00 59.83           H
ATOM   2653  HA3 GLY A 237      -5.258   5.675 -10.726  1.00 59.83           H
ATOM   2654  C   GLY A 237      -5.474   7.691 -11.409  1.00 59.83           C
ATOM   2655  O   GLY A 237      -6.519   8.339 -11.426  1.00 59.83           O
ATOM   2656  N   PRO A 238      -4.546   7.826 -12.371  1.00 50.26           N
ATOM   2657  CA  PRO A 238      -4.825   8.553 -13.611  1.00 50.26           C
ATOM   2658  HA  PRO A 238      -5.145   9.570 -13.383  1.00 50.26           H
ATOM   2659  C   PRO A 238      -5.940   7.886 -14.442  1.00 50.26           C
ATOM   2660  CB  PRO A 238      -3.485   8.598 -14.353  1.00 50.26           C
ATOM   2661  HB2 PRO A 238      -2.955   9.510 -14.078  1.00 50.26           H
ATOM   2662  HB3 PRO A 238      -3.612   8.549 -15.434  1.00 50.26           H
ATOM   2663  O   PRO A 238      -6.629   8.567 -15.191  1.00 50.26           O
ATOM   2664  CG  PRO A 238      -2.716   7.388 -13.818  1.00 50.26           C
ATOM   2665  HG2 PRO A 238      -1.638   7.545 -13.854  1.00 50.26           H
ATOM   2666  HG3 PRO A 238      -2.990   6.504 -14.391  1.00 50.26           H
ATOM   2667  CD  PRO A 238      -3.216   7.239 -12.383  1.00 50.26           C
ATOM   2668  HD2 PRO A 238      -3.232   6.186 -12.102  1.00 50.26           H
ATOM   2669  HD3 PRO A 238      -2.566   7.798 -11.708  1.00 50.26           H
ATOM   2670  N   ASN A 239      -6.139   6.579 -14.252  1.00 47.03           N
ATOM   2671  H   ASN A 239      -5.538   6.102 -13.595  1.00 47.03           H
ATOM   2672  CA  ASN A 239      -7.198   5.776 -14.846  1.00 47.03           C
ATOM   2673  HA  ASN A 239      -7.786   6.360 -15.554  1.00 47.03           H
ATOM   2674  C   ASN A 239      -8.124   5.310 -13.711  1.00 47.03           C
ATOM   2675  CB  ASN A 239      -6.513   4.624 -15.605  1.00 47.03           C
ATOM   2676  HB2 ASN A 239      -5.765   4.158 -14.962  1.00 47.03           H
ATOM   2677  HB3 ASN A 239      -7.236   3.844 -15.843  1.00 47.03           H
ATOM   2678  O   ASN A 239      -7.761   4.429 -12.930  1.00 47.03           O
ATOM   2679  CG  ASN A 239      -5.847   5.058 -16.901  1.00 47.03           C
ATOM   2680  ND2 ASN A 239      -5.026   4.206 -17.465  1.00 47.03           N
ATOM   2681 HD21 ASN A 239      -4.944   3.266 -17.103  1.00 47.03           H
ATOM   2682 HD22 ASN A 239      -4.548   4.523 -18.298  1.00 47.03           H
ATOM   2683  OD1 ASN A 239      -5.998   6.156 -17.411  1.00 47.03           O
ATOM   2684  N   ASP A 240      -9.287   5.949 -13.558  1.00 49.13           N
ATOM   2685  H   ASP A 240      -9.511   6.696 -14.201  1.00 49.13           H
ATOM   2686  CA  ASP A 240     -10.316   5.532 -12.588  1.00 49.13           C
ATOM   2687  HA  ASP A 240      -9.872   5.459 -11.595  1.00 49.13           H
ATOM   2688  C   ASP A 240     -10.902   4.140 -12.935  1.00 49.13           C
ATOM   2689  CB  ASP A 240     -11.454   6.573 -12.545  1.00 49.13           C
ATOM   2690  HB2 ASP A 240     -11.780   6.777 -13.565  1.00 49.13           H
ATOM   2691  HB3 ASP A 240     -12.301   6.131 -12.020  1.00 49.13           H
ATOM   2692  O   ASP A 240     -11.577   3.523 -12.113  1.00 49.13           O
ATOM   2693  CG  ASP A 240     -11.146   7.902 -11.835  1.00 49.13           C
ATOM   2694  OD1 ASP A 240     -10.526   7.926 -10.745  1.00 49.13           O
ATOM   2695  OD2 ASP A 240     -11.695   8.942 -12.274  1.00 49.13           O
ATOM   2696  N   ASP A 241     -10.639   3.627 -14.141  1.00 50.24           N
ATOM   2697  H   ASP A 241     -10.020   4.132 -14.759  1.00 50.24           H
ATOM   2698  CA  ASP A 241     -11.235   2.431 -14.735  1.00 50.24           C
ATOM   2699  HA  ASP A 241     -12.207   2.308 -14.259  1.00 50.24           H
ATOM   2700  C   ASP A 241     -10.510   1.112 -14.431  1.00 50.24           C
ATOM   2701  CB  ASP A 241     -11.548   2.657 -16.237  1.00 50.24           C
ATOM   2702  HB2 ASP A 241     -12.035   1.770 -16.643  1.00 50.24           H
ATOM   2703  HB3 ASP A 241     -12.277   3.465 -16.304  1.00 50.24           H
ATOM   2704  O   ASP A 241     -10.664   0.169 -15.195  1.00 50.24           O
ATOM   2705  CG  ASP A 241     -10.358   3.040 -17.138  1.00 50.24           C
ATOM   2706  OD1 ASP A 241      -9.438   3.719 -16.635  1.00 50.24           O
ATOM   2707  OD2 ASP A 241     -10.401   2.791 -18.371  1.00 50.24           O
ATOM   2708  N   TYR A 242      -9.868   0.985 -13.258  1.00 47.33           N
ATOM   2709  H   TYR A 242      -9.787   1.831 -12.711  1.00 47.33           H
ATOM   2710  CA  TYR A 242      -9.619  -0.306 -12.580  1.00 47.33           C
ATOM   2711  HA  TYR A 242      -9.225  -0.078 -11.590  1.00 47.33           H
ATOM   2712  C   TYR A 242      -8.578  -1.254 -13.217  1.00 47.33           C
ATOM   2713  CB  TYR A 242     -10.993  -0.976 -12.368  1.00 47.33           C
ATOM   2714  HB2 TYR A 242     -11.598  -0.327 -11.734  1.00 47.33           H
ATOM   2715  HB3 TYR A 242     -11.527  -1.069 -13.313  1.00 47.33           H
ATOM   2716  O   TYR A 242      -7.758  -1.828 -12.498  1.00 47.33           O
ATOM   2717  CG  TYR A 242     -10.973  -2.354 -11.767  1.00 47.33           C
ATOM   2718  CD1 TYR A 242     -10.942  -3.486 -12.603  1.00 47.33           C
ATOM   2719  HD1 TYR A 242     -10.889  -3.372 -13.677  1.00 47.33           H
ATOM   2720  CD2 TYR A 242     -10.993  -2.499 -10.371  1.00 47.33           C
ATOM   2721  HD2 TYR A 242     -10.987  -1.623  -9.740  1.00 47.33           H
ATOM   2722  CE1 TYR A 242     -10.912  -4.774 -12.045  1.00 47.33           C
ATOM   2723  HE1 TYR A 242     -10.833  -5.630 -12.700  1.00 47.33           H
ATOM   2724  CE2 TYR A 242     -10.970  -3.787  -9.810  1.00 47.33           C
ATOM   2725  HE2 TYR A 242     -10.952  -3.932  -8.741  1.00 47.33           H
ATOM   2726  OH  TYR A 242     -10.848  -6.160 -10.091  1.00 47.33           O
ATOM   2727  HH  TYR A 242     -10.759  -6.854 -10.750  1.00 47.33           H
ATOM   2728  CZ  TYR A 242     -10.918  -4.923 -10.646  1.00 47.33           C
ATOM   2729  N   ASP A 243      -8.554  -1.379 -14.536  1.00 43.25           N
ATOM   2730  H   ASP A 243      -9.259  -0.889 -15.069  1.00 43.25           H
ATOM   2731  CA  ASP A 243      -7.595  -2.175 -15.274  1.00 43.25           C
ATOM   2732  HA  ASP A 243      -7.261  -3.007 -14.653  1.00 43.25           H
ATOM   2733  C   ASP A 243      -6.388  -1.295 -15.573  1.00 43.25           C
ATOM   2734  CB  ASP A 243      -8.249  -2.768 -16.532  1.00 43.25           C
ATOM   2735  HB2 ASP A 243      -7.465  -3.169 -17.173  1.00 43.25           H
ATOM   2736  HB3 ASP A 243      -8.767  -1.981 -17.080  1.00 43.25           H
ATOM   2737  O   ASP A 243      -6.463  -0.307 -16.307  1.00 43.25           O
ATOM   2738  CG  ASP A 243      -9.225  -3.911 -16.205  1.00 43.25           C
ATOM   2739  OD1 ASP A 243      -8.982  -4.631 -15.207  1.00 43.25           O
ATOM   2740  OD2 ASP A 243     -10.192  -4.093 -16.976  1.00 43.25           O
ATOM   2741  N   TYR A 244      -5.252  -1.633 -14.967  1.00 43.12           N
ATOM   2742  H   TYR A 244      -5.264  -2.426 -14.344  1.00 43.12           H
ATOM   2743  CA  TYR A 244      -3.978  -1.101 -15.419  1.00 43.12           C
ATOM   2744  HA  TYR A 244      -4.017  -0.012 -15.399  1.00 43.12           H
ATOM   2745  C   TYR A 244      -3.785  -1.554 -16.870  1.00 43.12           C
ATOM   2746  CB  TYR A 244      -2.854  -1.565 -14.480  1.00 43.12           C
ATOM   2747  HB2 TYR A 244      -2.802  -2.653 -14.484  1.00 43.12           H
ATOM   2748  HB3 TYR A 244      -3.093  -1.251 -13.463  1.00 43.12           H
ATOM   2749  O   TYR A 244      -3.306  -2.655 -17.129  1.00 43.12           O
ATOM   2750  CG  TYR A 244      -1.502  -0.999 -14.862  1.00 43.12           C
ATOM   2751  CD1 TYR A 244      -0.693  -1.685 -15.786  1.00 43.12           C
ATOM   2752  HD1 TYR A 244      -1.010  -2.643 -16.173  1.00 43.12           H
ATOM   2753  CD2 TYR A 244      -1.092   0.247 -14.352  1.00 43.12           C
ATOM   2754  HD2 TYR A 244      -1.716   0.772 -13.645  1.00 43.12           H
ATOM   2755  CE1 TYR A 244       0.478  -1.089 -16.271  1.00 43.12           C
ATOM   2756  HE1 TYR A 244       1.063  -1.593 -17.026  1.00 43.12           H
ATOM   2757  CE2 TYR A 244       0.107   0.825 -14.800  1.00 43.12           C
ATOM   2758  HE2 TYR A 244       0.414   1.799 -14.447  1.00 43.12           H
ATOM   2759  OH  TYR A 244       1.918   0.817 -16.362  1.00 43.12           O
ATOM   2760  HH  TYR A 244       2.248   0.355 -17.136  1.00 43.12           H
ATOM   2761  CZ  TYR A 244       0.857   0.186 -15.809  1.00 43.12           C
ATOM   2762  N   ASP A 245      -4.217  -0.721 -17.813  1.00 47.49           N
ATOM   2763  H   ASP A 245      -4.842   0.020 -17.531  1.00 47.49           H
ATOM   2764  CA  ASP A 245      -3.882  -0.858 -19.216  1.00 47.49           C
ATOM   2765  HA  ASP A 245      -3.920  -1.914 -19.484  1.00 47.49           H
ATOM   2766  C   ASP A 245      -2.467  -0.290 -19.394  1.00 47.49           C
ATOM   2767  CB  ASP A 245      -4.923  -0.150 -20.091  1.00 47.49           C
ATOM   2768  HB2 ASP A 245      -4.924   0.916 -19.864  1.00 47.49           H
ATOM   2769  HB3 ASP A 245      -5.910  -0.547 -19.852  1.00 47.49           H
ATOM   2770  O   ASP A 245      -2.294   0.935 -19.337  1.00 47.49           O
ATOM   2771  CG  ASP A 245      -4.664  -0.350 -21.586  1.00 47.49           C
ATOM   2772  OD1 ASP A 245      -3.591  -0.903 -21.925  1.00 47.49           O
ATOM   2773  OD2 ASP A 245      -5.543   0.100 -22.356  1.00 47.49           O
ATOM   2774  N   PRO A 246      -1.437  -1.142 -19.570  1.00 46.26           N
ATOM   2775  CA  PRO A 246      -0.076  -0.671 -19.795  1.00 46.26           C
ATOM   2776  HA  PRO A 246       0.273  -0.124 -18.921  1.00 46.26           H
ATOM   2777  C   PRO A 246       0.023   0.264 -21.008  1.00 46.26           C
ATOM   2778  CB  PRO A 246       0.771  -1.935 -19.997  1.00 46.26           C
ATOM   2779  HB2 PRO A 246       1.217  -2.249 -19.053  1.00 46.26           H
ATOM   2780  HB3 PRO A 246       1.554  -1.791 -20.742  1.00 46.26           H
ATOM   2781  O   PRO A 246       0.940   1.080 -21.045  1.00 46.26           O
ATOM   2782  CG  PRO A 246      -0.235  -2.991 -20.446  1.00 46.26           C
ATOM   2783  HG2 PRO A 246       0.083  -3.999 -20.177  1.00 46.26           H
ATOM   2784  HG3 PRO A 246      -0.389  -2.913 -21.522  1.00 46.26           H
ATOM   2785  CD  PRO A 246      -1.510  -2.589 -19.724  1.00 46.26           C
ATOM   2786  HD2 PRO A 246      -2.366  -2.897 -20.326  1.00 46.26           H
ATOM   2787  HD3 PRO A 246      -1.536  -3.064 -18.744  1.00 46.26           H
ATOM   2788  N   GLU A 247      -0.905   0.191 -21.972  1.00 50.49           N
ATOM   2789  H   GLU A 247      -1.683  -0.445 -21.878  1.00 50.49           H
ATOM   2790  CA  GLU A 247      -0.913   1.051 -23.160  1.00 50.49           C
ATOM   2791  HA  GLU A 247       0.100   1.111 -23.557  1.00 50.49           H
ATOM   2792  C   GLU A 247      -1.358   2.488 -22.858  1.00 50.49           C
ATOM   2793  CB  GLU A 247      -1.814   0.460 -24.258  1.00 50.49           C
ATOM   2794  HB2 GLU A 247      -1.717   1.100 -25.136  1.00 50.49           H
ATOM   2795  HB3 GLU A 247      -2.856   0.491 -23.938  1.00 50.49           H
ATOM   2796  O   GLU A 247      -0.956   3.422 -23.553  1.00 50.49           O
ATOM   2797  CG  GLU A 247      -1.433  -0.974 -24.663  1.00 50.49           C
ATOM   2798  HG2 GLU A 247      -0.363  -0.996 -24.866  1.00 50.49           H
ATOM   2799  HG3 GLU A 247      -1.624  -1.652 -23.830  1.00 50.49           H
ATOM   2800  CD  GLU A 247      -2.181  -1.484 -25.910  1.00 50.49           C
ATOM   2801  OE1 GLU A 247      -1.765  -2.552 -26.421  1.00 50.49           O
ATOM   2802  OE2 GLU A 247      -3.101  -0.794 -26.411  1.00 50.49           O
ATOM   2803  N   LYS A 248      -2.150   2.704 -21.798  1.00 46.48           N
ATOM   2804  H   LYS A 248      -2.422   1.899 -21.253  1.00 46.48           H
ATOM   2805  CA  LYS A 248      -2.602   4.044 -21.379  1.00 46.48           C
ATOM   2806  HA  LYS A 248      -2.717   4.666 -22.267  1.00 46.48           H
ATOM   2807  C   LYS A 248      -1.593   4.770 -20.489  1.00 46.48           C
ATOM   2808  CB  LYS A 248      -3.961   3.944 -20.679  1.00 46.48           C
ATOM   2809  HB2 LYS A 248      -4.218   4.920 -20.266  1.00 46.48           H
ATOM   2810  HB3 LYS A 248      -3.876   3.232 -19.858  1.00 46.48           H
ATOM   2811  O   LYS A 248      -1.833   5.907 -20.078  1.00 46.48           O
ATOM   2812  CG  LYS A 248      -5.103   3.515 -21.610  1.00 46.48           C
ATOM   2813  HG2 LYS A 248      -5.203   4.225 -22.430  1.00 46.48           H
ATOM   2814  HG3 LYS A 248      -4.888   2.528 -22.018  1.00 46.48           H
ATOM   2815  CD  LYS A 248      -6.408   3.475 -20.800  1.00 46.48           C
ATOM   2816  HD2 LYS A 248      -6.680   4.488 -20.505  1.00 46.48           H
ATOM   2817  HD3 LYS A 248      -6.238   2.891 -19.896  1.00 46.48           H
ATOM   2818  CE  LYS A 248      -7.565   2.834 -21.568  1.00 46.48           C
ATOM   2819  HE2 LYS A 248      -7.230   1.862 -21.927  1.00 46.48           H
ATOM   2820  HE3 LYS A 248      -7.809   3.450 -22.435  1.00 46.48           H
ATOM   2821  NZ  LYS A 248      -8.750   2.665 -20.678  1.00 46.48           N
ATOM   2822  HZ1 LYS A 248      -8.537   2.087 -19.878  1.00 46.48           H
ATOM   2823  HZ2 LYS A 248      -9.529   2.212 -21.135  1.00 46.48           H
ATOM   2824  HZ3 LYS A 248      -9.082   3.515 -20.245  1.00 46.48           H
ATOM   2825  N   VAL A 249      -0.478   4.127 -20.154  1.00 44.70           N
ATOM   2826  H   VAL A 249      -0.318   3.215 -20.557  1.00 44.70           H
ATOM   2827  CA  VAL A 249       0.492   4.643 -19.192  1.00 44.70           C
ATOM   2828  HA  VAL A 249       0.021   5.433 -18.607  1.00 44.70           H
ATOM   2829  C   VAL A 249       1.668   5.278 -19.915  1.00 44.70           C
ATOM   2830  CB  VAL A 249       0.871   3.545 -18.192  1.00 44.70           C
ATOM   2831  HB  VAL A 249       1.109   2.620 -18.718  1.00 44.70           H
ATOM   2832  O   VAL A 249       2.427   4.627 -20.629  1.00 44.70           O
ATOM   2833  CG1 VAL A 249       2.077   3.936 -17.334  1.00 44.70           C
ATOM   2834 HG11 VAL A 249       2.107   5.015 -17.189  1.00 44.70           H
ATOM   2835 HG12 VAL A 249       2.988   3.647 -17.859  1.00 44.70           H
ATOM   2836 HG13 VAL A 249       2.052   3.425 -16.371  1.00 44.70           H
ATOM   2837  CG2 VAL A 249      -0.359   3.306 -17.309  1.00 44.70           C
ATOM   2838 HG21 VAL A 249      -0.147   2.512 -16.593  1.00 44.70           H
ATOM   2839 HG22 VAL A 249      -0.621   4.213 -16.763  1.00 44.70           H
ATOM   2840 HG23 VAL A 249      -1.208   2.981 -17.911  1.00 44.70           H
ATOM   2841  N   GLY A 250       1.831   6.587 -19.709  1.00 46.44           N
ATOM   2842  H   GLY A 250       1.143   7.067 -19.146  1.00 46.44           H
ATOM   2843  CA  GLY A 250       3.036   7.294 -20.127  1.00 46.44           C
ATOM   2844  HA2 GLY A 250       2.959   8.351 -19.869  1.00 46.44           H
ATOM   2845  HA3 GLY A 250       3.133   7.199 -21.208  1.00 46.44           H
ATOM   2846  C   GLY A 250       4.288   6.709 -19.457  1.00 46.44           C
ATOM   2847  O   GLY A 250       4.188   6.077 -18.404  1.00 46.44           O
ATOM   2848  N   PRO A 251       5.483   6.926 -20.034  1.00 46.35           N
ATOM   2849  CA  PRO A 251       6.716   6.400 -19.471  1.00 46.35           C
ATOM   2850  HA  PRO A 251       6.675   5.313 -19.551  1.00 46.35           H
ATOM   2851  C   PRO A 251       6.872   6.816 -17.998  1.00 46.35           C
ATOM   2852  CB  PRO A 251       7.849   6.928 -20.356  1.00 46.35           C
ATOM   2853  HB2 PRO A 251       8.737   7.188 -19.779  1.00 46.35           H
ATOM   2854  HB3 PRO A 251       8.093   6.181 -21.111  1.00 46.35           H
ATOM   2855  O   PRO A 251       6.557   7.958 -17.636  1.00 46.35           O
ATOM   2856  CG  PRO A 251       7.234   8.154 -21.033  1.00 46.35           C
ATOM   2857  HG2 PRO A 251       7.331   9.018 -20.376  1.00 46.35           H
ATOM   2858  HG3 PRO A 251       7.692   8.354 -22.001  1.00 46.35           H
ATOM   2859  CD  PRO A 251       5.760   7.782 -21.170  1.00 46.35           C
ATOM   2860  HD2 PRO A 251       5.602   7.221 -22.091  1.00 46.35           H
ATOM   2861  HD3 PRO A 251       5.145   8.681 -21.162  1.00 46.35           H
ATOM   2862  N   PRO A 252       7.354   5.909 -17.135  1.00 45.03           N
ATOM   2863  CA  PRO A 252       7.496   6.167 -15.710  1.00 45.03           C
ATOM   2864  HA  PRO A 252       6.515   6.354 -15.274  1.00 45.03           H
ATOM   2865  C   PRO A 252       8.411   7.374 -15.459  1.00 45.03           C
ATOM   2866  CB  PRO A 252       8.070   4.868 -15.135  1.00 45.03           C
ATOM   2867  HB2 PRO A 252       8.725   5.044 -14.283  1.00 45.03           H
ATOM   2868  HB3 PRO A 252       7.244   4.210 -14.868  1.00 45.03           H
ATOM   2869  O   PRO A 252       9.529   7.439 -15.962  1.00 45.03           O
ATOM   2870  CG  PRO A 252       8.822   4.261 -16.324  1.00 45.03           C
ATOM   2871  HG2 PRO A 252       8.978   3.185 -16.254  1.00 45.03           H
ATOM   2872  HG3 PRO A 252       9.780   4.766 -16.452  1.00 45.03           H
ATOM   2873  CD  PRO A 252       7.901   4.607 -17.480  1.00 45.03           C
ATOM   2874  HD2 PRO A 252       8.476   4.637 -18.406  1.00 45.03           H
ATOM   2875  HD3 PRO A 252       7.096   3.878 -17.551  1.00 45.03           H
ATOM   2876  N   LYS A 253       7.954   8.326 -14.633  1.00 50.94           N
ATOM   2877  H   LYS A 253       6.991   8.247 -14.338  1.00 50.94           H
ATOM   2878  CA  LYS A 253       8.744   9.509 -14.217  1.00 50.94           C
ATOM   2879  HA  LYS A 253       9.506   9.689 -14.975  1.00 50.94           H
ATOM   2880  C   LYS A 253       9.521   9.307 -12.909  1.00 50.94           C
ATOM   2881  CB  LYS A 253       7.865  10.763 -14.138  1.00 50.94           C
ATOM   2882  HB2 LYS A 253       8.486  11.603 -13.826  1.00 50.94           H
ATOM   2883  HB3 LYS A 253       7.096  10.607 -13.382  1.00 50.94           H
ATOM   2884  O   LYS A 253       9.938  10.274 -12.275  1.00 50.94           O
ATOM   2885  CG  LYS A 253       7.204  11.146 -15.466  1.00 50.94           C
ATOM   2886  HG2 LYS A 253       7.953  11.241 -16.251  1.00 50.94           H
ATOM   2887  HG3 LYS A 253       6.479  10.382 -15.744  1.00 50.94           H
ATOM   2888  CD  LYS A 253       6.491  12.488 -15.264  1.00 50.94           C
ATOM   2889  HD2 LYS A 253       5.923  12.431 -14.334  1.00 50.94           H
ATOM   2890  HD3 LYS A 253       7.223  13.289 -15.170  1.00 50.94           H
ATOM   2891  CE  LYS A 253       5.533  12.792 -16.417  1.00 50.94           C
ATOM   2892  HE2 LYS A 253       6.084  13.228 -17.249  1.00 50.94           H
ATOM   2893  HE3 LYS A 253       5.096  11.851 -16.749  1.00 50.94           H
ATOM   2894  NZ  LYS A 253       4.445  13.684 -15.951  1.00 50.94           N
ATOM   2895  HZ1 LYS A 253       3.736  13.818 -16.658  1.00 50.94           H
ATOM   2896  HZ2 LYS A 253       4.789  14.571 -15.614  1.00 50.94           H
ATOM   2897  HZ3 LYS A 253       3.983  13.235 -15.173  1.00 50.94           H
ATOM   2898  N   VAL A 254       9.661   8.064 -12.465  1.00 38.72           N
ATOM   2899  H   VAL A 254       9.358   7.316 -13.072  1.00 38.72           H
ATOM   2900  CA  VAL A 254      10.470   7.691 -11.297  1.00 38.72           C
ATOM   2901  HA  VAL A 254      10.981   8.578 -10.922  1.00 38.72           H
ATOM   2902  C   VAL A 254      11.537   6.719 -11.741  1.00 38.72           C
ATOM   2903  CB  VAL A 254       9.689   7.069 -10.124  1.00 38.72           C
ATOM   2904  HB  VAL A 254      10.212   6.182  -9.769  1.00 38.72           H
ATOM   2905  O   VAL A 254      11.252   5.688 -12.345  1.00 38.72           O
ATOM   2906  CG1 VAL A 254       9.604   8.034  -8.940  1.00 38.72           C
ATOM   2907 HG11 VAL A 254      10.609   8.259  -8.582  1.00 38.72           H
ATOM   2908 HG12 VAL A 254       9.023   7.584  -8.135  1.00 38.72           H
ATOM   2909 HG13 VAL A 254       9.133   8.966  -9.252  1.00 38.72           H
ATOM   2910  CG2 VAL A 254       8.287   6.654 -10.516  1.00 38.72           C
ATOM   2911 HG21 VAL A 254       8.312   6.050 -11.423  1.00 38.72           H
ATOM   2912 HG22 VAL A 254       7.679   7.549 -10.651  1.00 38.72           H
ATOM   2913 HG23 VAL A 254       7.895   6.029  -9.714  1.00 38.72           H
ATOM   2914  N   TRP A 255      12.764   7.060 -11.388  1.00 42.13           N
ATOM   2915  H   TRP A 255      12.892   7.919 -10.872  1.00 42.13           H
ATOM   2916  CA  TRP A 255      13.959   6.260 -11.603  1.00 42.13           C
ATOM   2917  HA  TRP A 255      13.784   5.573 -12.431  1.00 42.13           H
ATOM   2918  C   TRP A 255      14.242   5.477 -10.307  1.00 42.13           C
ATOM   2919  CB  TRP A 255      15.086   7.232 -11.986  1.00 42.13           C
ATOM   2920  HB2 TRP A 255      15.367   7.813 -11.108  1.00 42.13           H
ATOM   2921  HB3 TRP A 255      15.957   6.651 -12.287  1.00 42.13           H
ATOM   2922  O   TRP A 255      13.976   6.025  -9.241  1.00 42.13           O
ATOM   2923  CG  TRP A 255      14.738   8.189 -13.097  1.00 42.13           C
ATOM   2924  CD1 TRP A 255      14.254   9.446 -12.950  1.00 42.13           C
ATOM   2925  HD1 TRP A 255      14.092   9.937 -12.002  1.00 42.13           H
ATOM   2926  CD2 TRP A 255      14.812   7.970 -14.539  1.00 42.13           C
ATOM   2927  CE2 TRP A 255      14.326   9.130 -15.211  1.00 42.13           C
ATOM   2928  CE3 TRP A 255      15.257   6.907 -15.347  1.00 42.13           C
ATOM   2929  HE3 TRP A 255      15.657   6.026 -14.869  1.00 42.13           H
ATOM   2930  NE1 TRP A 255      14.002   9.999 -14.192  1.00 42.13           N
ATOM   2931  HE1 TRP A 255      13.657  10.939 -14.324  1.00 42.13           H
ATOM   2932  CH2 TRP A 255      14.695   8.124 -17.382  1.00 42.13           C
ATOM   2933  HH2 TRP A 255      14.636   8.164 -18.459  1.00 42.13           H
ATOM   2934  CZ2 TRP A 255      14.265   9.216 -16.608  1.00 42.13           C
ATOM   2935  HZ2 TRP A 255      13.884  10.107 -17.087  1.00 42.13           H
ATOM   2936  CZ3 TRP A 255      15.196   6.972 -16.751  1.00 42.13           C
ATOM   2937  HZ3 TRP A 255      15.527   6.137 -17.351  1.00 42.13           H
TER
END
