# Supplementary material for: In silico screening of chalcones and flavonoids as potential inhibitors against yellow head virus 3C-like protease
Source: PeerJ. 2023 Apr 24;11:e15086. doi: 10.7717/peerj.15086 (PMC10135407; doi:10.7717/peerj.15086)
Supplement: Supplemental Information 9 — 3d structures of all proteins, ligand compounds, and protein-ligand complexes used in this study. All files provided in PDB format. [file peerj-11-15086-s009.zip › raw data/protein/GAV_3CLpro.pdb]

HELIX    1   1 LEU A   72  LYS A   74  1                                   3
HELIX    2   2 ASN A   78  ASN A   83  1                                   6
HELIX    3   3 ARG A  107  ILE A  109  1                                   3
HELIX    4   4 SER A  137  GLU A  139  1                                   3
SHEET    1   1 1 THR A  68  ASP A  71  0
SHEET    2   2 1 ILE A  84  GLY A  89  0
SHEET    3   3 1 GLY A  92  SER A  99  0
SHEET    4   4 1 SER A 102  PRO A 106  0
SHEET    5   5 1 THR A 119  LYS A 126  0
SHEET    6   6 1 GLU A 129  LEU A 136  0
SHEET    7   7 1 PHE A 145  GLU A 149  0
SHEET    8   8 1 GLN A 167  VAL A 172  0
SHEET    9   9 1 ILE A 177  MET A 182  0
SHEET   10  10 1 ILE A 200  PHE A 202  0
SHEET   11  11 1 VAL A 208  ILE A 213  0
SHEET   12  12 1 GLY A 224  ASN A 229  0
SHEET   13  13 1 LEU A 234  CYS A 236  0
ATOM      1  N   THR A  68      23.767   7.787  10.943  1.00 31.85           N
ATOM      2  H   THR A  68      23.240   8.434  10.372  1.00 31.85           H
ATOM      3  CA  THR A  68      23.025   7.089  12.006  1.00 31.85           C
ATOM      4  HA  THR A  68      23.721   6.555  12.653  1.00 31.85           H
ATOM      5  C   THR A  68      22.084   6.062  11.401  1.00 31.85           C
ATOM      6  CB  THR A  68      22.237   8.067  12.891  1.00 31.85           C
ATOM      7  HB  THR A  68      21.512   7.510  13.483  1.00 31.85           H
ATOM      8  O   THR A  68      21.218   6.426  10.615  1.00 31.85           O
ATOM      9  CG2 THR A  68      23.153   8.831  13.854  1.00 31.85           C
ATOM     10 HG21 THR A  68      23.021   8.436  14.862  1.00 31.85           H
ATOM     11 HG22 THR A  68      22.900   9.891  13.858  1.00 31.85           H
ATOM     12 HG23 THR A  68      24.199   8.723  13.565  1.00 31.85           H
ATOM     13  OG1 THR A  68      21.543   9.011  12.109  1.00 31.85           O
ATOM     14  HG1 THR A  68      20.882   8.538  11.599  1.00 31.85           H
ATOM     15  N   VAL A  69      22.251   4.799  11.792  1.00 35.76           N
ATOM     16  H   VAL A  69      23.016   4.597  12.420  1.00 35.76           H
ATOM     17  CA  VAL A  69      21.418   3.657  11.397  1.00 35.76           C
ATOM     18  HA  VAL A  69      21.134   3.749  10.349  1.00 35.76           H
ATOM     19  C   VAL A  69      20.142   3.656  12.254  1.00 35.76           C
ATOM     20  CB  VAL A  69      22.248   2.362  11.570  1.00 35.76           C
ATOM     21  HB  VAL A  69      22.561   2.283  12.611  1.00 35.76           H
ATOM     22  O   VAL A  69      20.174   3.304  13.433  1.00 35.76           O
ATOM     23  CG1 VAL A  69      21.476   1.105  11.206  1.00 35.76           C
ATOM     24 HG11 VAL A  69      22.101   0.224  11.350  1.00 35.76           H
ATOM     25 HG12 VAL A  69      21.197   1.162  10.154  1.00 35.76           H
ATOM     26 HG13 VAL A  69      20.602   1.012  11.852  1.00 35.76           H
ATOM     27  CG2 VAL A  69      23.510   2.340  10.695  1.00 35.76           C
ATOM     28 HG21 VAL A  69      24.102   1.453  10.918  1.00 35.76           H
ATOM     29 HG22 VAL A  69      23.241   2.307   9.640  1.00 35.76           H
ATOM     30 HG23 VAL A  69      24.132   3.217  10.871  1.00 35.76           H
ATOM     31  N   GLU A  70      19.025   4.106  11.694  1.00 43.17           N
ATOM     32  H   GLU A  70      19.068   4.445  10.743  1.00 43.17           H
ATOM     33  CA  GLU A  70      17.712   4.138  12.340  1.00 43.17           C
ATOM     34  HA  GLU A  70      17.844   4.296  13.410  1.00 43.17           H
ATOM     35  C   GLU A  70      16.982   2.812  12.137  1.00 43.17           C
ATOM     36  CB  GLU A  70      16.847   5.293  11.804  1.00 43.17           C
ATOM     37  HB2 GLU A  70      15.855   5.197  12.244  1.00 43.17           H
ATOM     38  HB3 GLU A  70      16.753   5.212  10.721  1.00 43.17           H
ATOM     39  O   GLU A  70      16.666   2.431  11.018  1.00 43.17           O
ATOM     40  CG  GLU A  70      17.408   6.674  12.173  1.00 43.17           C
ATOM     41  HG2 GLU A  70      17.616   6.685  13.242  1.00 43.17           H
ATOM     42  HG3 GLU A  70      18.349   6.833  11.646  1.00 43.17           H
ATOM     43  CD  GLU A  70      16.440   7.819  11.839  1.00 43.17           C
ATOM     44  OE1 GLU A  70      16.659   8.921  12.394  1.00 43.17           O
ATOM     45  OE2 GLU A  70      15.500   7.603  11.041  1.00 43.17           O
ATOM     46  N   ASP A  71      16.675   2.108  13.225  1.00 48.00           N
ATOM     47  H   ASP A  71      16.987   2.456  14.120  1.00 48.00           H
ATOM     48  CA  ASP A  71      15.759   0.964  13.208  1.00 48.00           C
ATOM     49  HA  ASP A  71      16.121   0.199  12.521  1.00 48.00           H
ATOM     50  C   ASP A  71      14.380   1.428  12.728  1.00 48.00           C
ATOM     51  CB  ASP A  71      15.724   0.388  14.633  1.00 48.00           C
ATOM     52  HB2 ASP A  71      16.728   0.052  14.891  1.00 48.00           H
ATOM     53  HB3 ASP A  71      15.463   1.190  15.322  1.00 48.00           H
ATOM     54  O   ASP A  71      13.715   2.203  13.423  1.00 48.00           O
ATOM     55  CG  ASP A  71      14.756  -0.776  14.874  1.00 48.00           C
ATOM     56  OD1 ASP A  71      14.070  -1.231  13.928  1.00 48.00           O
ATOM     57  OD2 ASP A  71      14.695  -1.179  16.061  1.00 48.00           O
ATOM     58  N   LEU A  72      13.926   0.972  11.556  1.00 50.27           N
ATOM     59  H   LEU A  72      14.500   0.358  10.996  1.00 50.27           H
ATOM     60  CA  LEU A  72      12.653   1.428  11.009  1.00 50.27           C
ATOM     61  HA  LEU A  72      12.694   2.511  11.119  1.00 50.27           H
ATOM     62  C   LEU A  72      11.448   0.930  11.828  1.00 50.27           C
ATOM     63  CB  LEU A  72      12.521   1.123   9.508  1.00 50.27           C
ATOM     64  HB2 LEU A  72      12.718   0.064   9.344  1.00 50.27           H
ATOM     65  HB3 LEU A  72      11.488   1.302   9.211  1.00 50.27           H
ATOM     66  O   LEU A  72      10.379   1.535  11.778  1.00 50.27           O
ATOM     67  CG  LEU A  72      13.429   1.990   8.608  1.00 50.27           C
ATOM     68  HG  LEU A  72      14.448   2.001   8.997  1.00 50.27           H
ATOM     69  CD1 LEU A  72      13.464   1.436   7.197  1.00 50.27           C
ATOM     70 HD11 LEU A  72      13.955   2.128   6.513  1.00 50.27           H
ATOM     71 HD12 LEU A  72      12.460   1.207   6.839  1.00 50.27           H
ATOM     72 HD13 LEU A  72      14.074   0.534   7.251  1.00 50.27           H
ATOM     73  CD2 LEU A  72      12.921   3.425   8.508  1.00 50.27           C
ATOM     74 HD21 LEU A  72      13.499   3.985   7.773  1.00 50.27           H
ATOM     75 HD22 LEU A  72      13.064   3.907   9.476  1.00 50.27           H
ATOM     76 HD23 LEU A  72      11.869   3.441   8.224  1.00 50.27           H
ATOM     77  N   ASN A  73      11.622  -0.074  12.699  1.00 49.86           N
ATOM     78  H   ASN A  73      12.531  -0.510  12.759  1.00 49.86           H
ATOM     79  CA  ASN A  73      10.611  -0.426  13.705  1.00 49.86           C
ATOM     80  HA  ASN A  73       9.636  -0.456  13.218  1.00 49.86           H
ATOM     81  C   ASN A  73      10.519   0.611  14.838  1.00 49.86           C
ATOM     82  CB  ASN A  73      10.891  -1.816  14.286  1.00 49.86           C
ATOM     83  HB2 ASN A  73      10.107  -2.065  15.001  1.00 49.86           H
ATOM     84  HB3 ASN A  73      11.838  -1.815  14.825  1.00 49.86           H
ATOM     85  O   ASN A  73       9.527   0.660  15.566  1.00 49.86           O
ATOM     86  CG  ASN A  73      10.894  -2.894  13.228  1.00 49.86           C
ATOM     87  ND2 ASN A  73      12.032  -3.496  12.990  1.00 49.86           N
ATOM     88 HD21 ASN A  73      12.048  -4.160  12.228  1.00 49.86           H
ATOM     89 HD22 ASN A  73      12.872  -3.087  13.376  1.00 49.86           H
ATOM     90  OD1 ASN A  73       9.877  -3.197  12.626  1.00 49.86           O
ATOM     91  N   LYS A  74      11.529   1.469  14.989  1.00 59.34           N
ATOM     92  H   LYS A  74      12.326   1.362  14.377  1.00 59.34           H
ATOM     93  CA  LYS A  74      11.497   2.670  15.838  1.00 59.34           C
ATOM     94  HA  LYS A  74      10.688   2.576  16.564  1.00 59.34           H
ATOM     95  C   LYS A  74      11.184   3.932  15.037  1.00 59.34           C
ATOM     96  CB  LYS A  74      12.816   2.813  16.608  1.00 59.34           C
ATOM     97  HB2 LYS A  74      12.782   3.719  17.213  1.00 59.34           H
ATOM     98  HB3 LYS A  74      13.639   2.907  15.900  1.00 59.34           H
ATOM     99  O   LYS A  74      11.093   5.007  15.630  1.00 59.34           O
ATOM    100  CG  LYS A  74      13.058   1.616  17.530  1.00 59.34           C
ATOM    101  HG2 LYS A  74      12.260   1.553  18.269  1.00 59.34           H
ATOM    102  HG3 LYS A  74      13.065   0.698  16.942  1.00 59.34           H
ATOM    103  CD  LYS A  74      14.403   1.757  18.239  1.00 59.34           C
ATOM    104  HD2 LYS A  74      15.177   1.948  17.495  1.00 59.34           H
ATOM    105  HD3 LYS A  74      14.366   2.586  18.945  1.00 59.34           H
ATOM    106  CE  LYS A  74      14.702   0.445  18.960  1.00 59.34           C
ATOM    107  HE2 LYS A  74      13.987   0.309  19.771  1.00 59.34           H
ATOM    108  HE3 LYS A  74      14.558  -0.366  18.246  1.00 59.34           H
ATOM    109  NZ  LYS A  74      16.095   0.421  19.455  1.00 59.34           N
ATOM    110  HZ1 LYS A  74      16.284  -0.463  19.904  1.00 59.34           H
ATOM    111  HZ2 LYS A  74      16.712   0.494  18.659  1.00 59.34           H
ATOM    112  HZ3 LYS A  74      16.269   1.188  20.089  1.00 59.34           H
ATOM    113  N   HIS A  75      10.979   3.816  13.723  1.00 66.67           N
ATOM    114  H   HIS A  75      11.069   2.908  13.288  1.00 66.67           H
ATOM    115  CA  HIS A  75      10.609   4.949  12.891  1.00 66.67           C
ATOM    116  HA  HIS A  75      11.396   5.694  13.010  1.00 66.67           H
ATOM    117  C   HIS A  75       9.256   5.510  13.336  1.00 66.67           C
ATOM    118  CB  HIS A  75      10.540   4.565  11.410  1.00 66.67           C
ATOM    119  HB2 HIS A  75      11.351   3.872  11.184  1.00 66.67           H
ATOM    120  HB3 HIS A  75       9.597   4.067  11.185  1.00 66.67           H
ATOM    121  O   HIS A  75       8.344   4.738  13.660  1.00 66.67           O
ATOM    122  CG  HIS A  75      10.743   5.731  10.492  1.00 66.67           C
ATOM    123  CD2 HIS A  75      11.948   6.252  10.096  1.00 66.67           C
ATOM    124  HD2 HIS A  75      12.929   5.906  10.383  1.00 66.67           H
ATOM    125  ND1 HIS A  75       9.766   6.536   9.962  1.00 66.67           N
ATOM    126  HD1 HIS A  75       8.771   6.364   9.931  1.00 66.67           H
ATOM    127  CE1 HIS A  75      10.371   7.512   9.266  1.00 66.67           C
ATOM    128  HE1 HIS A  75       9.886   8.303   8.715  1.00 66.67           H
ATOM    129  NE2 HIS A  75      11.692   7.366   9.302  1.00 66.67           N
ATOM    130  N   PRO A  76       9.051   6.836  13.261  1.00 75.36           N
ATOM    131  CA  PRO A  76       7.757   7.458  13.525  1.00 75.36           C
ATOM    132  HA  PRO A  76       7.549   7.372  14.592  1.00 75.36           H
ATOM    133  C   PRO A  76       6.577   6.861  12.743  1.00 75.36           C
ATOM    134  CB  PRO A  76       7.958   8.932  13.167  1.00 75.36           C
ATOM    135  HB2 PRO A  76       7.316   9.583  13.758  1.00 75.36           H
ATOM    136  HB3 PRO A  76       7.781   9.086  12.102  1.00 75.36           H
ATOM    137  O   PRO A  76       5.436   7.016  13.178  1.00 75.36           O
ATOM    138  CG  PRO A  76       9.436   9.173  13.468  1.00 75.36           C
ATOM    139  HG2 PRO A  76       9.570   9.348  14.535  1.00 75.36           H
ATOM    140  HG3 PRO A  76       9.839  10.003  12.887  1.00 75.36           H
ATOM    141  CD  PRO A  76      10.085   7.850  13.083  1.00 75.36           C
ATOM    142  HD2 PRO A  76      10.944   7.666  13.728  1.00 75.36           H
ATOM    143  HD3 PRO A  76      10.408   7.900  12.043  1.00 75.36           H
ATOM    144  N   TYR A  77       6.831   6.161  11.627  1.00 77.88           N
ATOM    145  H   TYR A  77       7.801   6.032  11.377  1.00 77.88           H
ATOM    146  CA  TYR A  77       5.804   5.495  10.816  1.00 77.88           C
ATOM    147  HA  TYR A  77       4.923   6.134  10.853  1.00 77.88           H
ATOM    148  C   TYR A  77       5.362   4.130  11.359  1.00 77.88           C
ATOM    149  CB  TYR A  77       6.226   5.388   9.338  1.00 77.88           C
ATOM    150  HB2 TYR A  77       5.525   4.740   8.812  1.00 77.88           H
ATOM    151  HB3 TYR A  77       7.216   4.937   9.275  1.00 77.88           H
ATOM    152  O   TYR A  77       4.272   3.675  11.024  1.00 77.88           O
ATOM    153  CG  TYR A  77       6.236   6.724   8.635  1.00 77.88           C
ATOM    154  CD1 TYR A  77       5.039   7.422   8.415  1.00 77.88           C
ATOM    155  HD1 TYR A  77       4.082   6.941   8.560  1.00 77.88           H
ATOM    156  CD2 TYR A  77       7.440   7.283   8.187  1.00 77.88           C
ATOM    157  HD2 TYR A  77       8.305   6.653   8.046  1.00 77.88           H
ATOM    158  CE1 TYR A  77       5.079   8.738   7.937  1.00 77.88           C
ATOM    159  HE1 TYR A  77       4.151   9.238   7.701  1.00 77.88           H
ATOM    160  CE2 TYR A  77       7.498   8.639   7.828  1.00 77.88           C
ATOM    161  HE2 TYR A  77       8.419   9.110   7.521  1.00 77.88           H
ATOM    162  OH  TYR A  77       6.396  10.691   7.439  1.00 77.88           O
ATOM    163  HH  TYR A  77       6.093  10.825   6.538  1.00 77.88           H
ATOM    164  CZ  TYR A  77       6.316   9.383   7.751  1.00 77.88           C
ATOM    165  N   ASN A  78       6.128   3.512  12.265  1.00 76.36           N
ATOM    166  H   ASN A  78       7.005   3.934  12.538  1.00 76.36           H
ATOM    167  CA  ASN A  78       5.775   2.228  12.877  1.00 76.36           C
ATOM    168  HA  ASN A  78       5.653   1.484  12.090  1.00 76.36           H
ATOM    169  C   ASN A  78       4.435   2.296  13.632  1.00 76.36           C
ATOM    170  CB  ASN A  78       6.939   1.793  13.783  1.00 76.36           C
ATOM    171  HB2 ASN A  78       7.873   1.828  13.220  1.00 76.36           H
ATOM    172  HB3 ASN A  78       7.031   2.471  14.631  1.00 76.36           H
ATOM    173  O   ASN A  78       3.695   1.316  13.690  1.00 76.36           O
ATOM    174  CG  ASN A  78       6.773   0.367  14.278  1.00 76.36           C
ATOM    175  ND2 ASN A  78       6.727   0.141  15.567  1.00 76.36           N
ATOM    176 HD21 ASN A  78       6.749  -0.841  15.802  1.00 76.36           H
ATOM    177 HD22 ASN A  78       7.175   0.821  16.163  1.00 76.36           H
ATOM    178  OD1 ASN A  78       6.695  -0.575  13.515  1.00 76.36           O
ATOM    179  N   LYS A  79       4.058   3.481  14.136  1.00 83.68           N
ATOM    180  H   LYS A  79       4.695   4.258  14.027  1.00 83.68           H
ATOM    181  CA  LYS A  79       2.743   3.707  14.757  1.00 83.68           C
ATOM    182  HA  LYS A  79       2.628   2.976  15.556  1.00 83.68           H
ATOM    183  C   LYS A  79       1.569   3.456  13.797  1.00 83.68           C
ATOM    184  CB  LYS A  79       2.695   5.111  15.387  1.00 83.68           C
ATOM    185  HB2 LYS A  79       3.613   5.274  15.953  1.00 83.68           H
ATOM    186  HB3 LYS A  79       1.857   5.156  16.083  1.00 83.68           H
ATOM    187  O   LYS A  79       0.518   3.023  14.258  1.00 83.68           O
ATOM    188  CG  LYS A  79       2.522   6.227  14.348  1.00 83.68           C
ATOM    189  HG2 LYS A  79       1.502   6.202  13.966  1.00 83.68           H
ATOM    190  HG3 LYS A  79       3.197   6.049  13.510  1.00 83.68           H
ATOM    191  CD  LYS A  79       2.788   7.617  14.939  1.00 83.68           C
ATOM    192  HD2 LYS A  79       3.799   7.659  15.346  1.00 83.68           H
ATOM    193  HD3 LYS A  79       2.058   7.831  15.720  1.00 83.68           H
ATOM    194  CE  LYS A  79       2.649   8.610  13.788  1.00 83.68           C
ATOM    195  HE2 LYS A  79       1.649   8.487  13.371  1.00 83.68           H
ATOM    196  HE3 LYS A  79       3.363   8.333  13.012  1.00 83.68           H
ATOM    197  NZ  LYS A  79       2.850  10.023  14.175  1.00 83.68           N
ATOM    198  HZ1 LYS A  79       2.202  10.291  14.902  1.00 83.68           H
ATOM    199  HZ2 LYS A  79       3.801  10.169  14.480  1.00 83.68           H
ATOM    200  HZ3 LYS A  79       2.682  10.598  13.362  1.00 83.68           H
ATOM    201  N   TYR A  80       1.755   3.670  12.490  1.00 86.69           N
ATOM    202  H   TYR A  80       2.668   3.955  12.166  1.00 86.69           H
ATOM    203  CA  TYR A  80       0.723   3.461  11.470  1.00 86.69           C
ATOM    204  HA  TYR A  80      -0.248   3.706  11.900  1.00 86.69           H
ATOM    205  C   TYR A  80       0.630   2.010  10.993  1.00 86.69           C
ATOM    206  CB  TYR A  80       0.939   4.390  10.273  1.00 86.69           C
ATOM    207  HB2 TYR A  80       0.128   4.227   9.563  1.00 86.69           H
ATOM    208  HB3 TYR A  80       1.864   4.111   9.768  1.00 86.69           H
ATOM    209  O   TYR A  80      -0.339   1.659  10.334  1.00 86.69           O
ATOM    210  CG  TYR A  80       0.967   5.867  10.611  1.00 86.69           C
ATOM    211  CD1 TYR A  80      -0.208   6.540  10.989  1.00 86.69           C
ATOM    212  HD1 TYR A  80      -1.139   5.999  11.064  1.00 86.69           H
ATOM    213  CD2 TYR A  80       2.170   6.575  10.491  1.00 86.69           C
ATOM    214  HD2 TYR A  80       3.041   6.035  10.152  1.00 86.69           H
ATOM    215  CE1 TYR A  80      -0.179   7.929  11.224  1.00 86.69           C
ATOM    216  HE1 TYR A  80      -1.092   8.445  11.485  1.00 86.69           H
ATOM    217  CE2 TYR A  80       2.217   7.959  10.735  1.00 86.69           C
ATOM    218  HE2 TYR A  80       3.135   8.510  10.596  1.00 86.69           H
ATOM    219  OH  TYR A  80       1.075   9.971  11.373  1.00 86.69           O
ATOM    220  HH  TYR A  80       0.209  10.356  11.226  1.00 86.69           H
ATOM    221  CZ  TYR A  80       1.033   8.641  11.089  1.00 86.69           C
ATOM    222  N   ARG A  81       1.551   1.115  11.380  1.00 84.16           N
ATOM    223  H   ARG A  81       2.355   1.425  11.906  1.00 84.16           H
ATOM    224  CA  ARG A  81       1.381  -0.326  11.107  1.00 84.16           C
ATOM    225  HA  ARG A  81       1.235  -0.478  10.037  1.00 84.16           H
ATOM    226  C   ARG A  81       0.142  -0.901  11.786  1.00 84.16           C
ATOM    227  CB  ARG A  81       2.615  -1.117  11.530  1.00 84.16           C
ATOM    228  HB2 ARG A  81       2.378  -2.179  11.466  1.00 84.16           H
ATOM    229  HB3 ARG A  81       2.869  -0.885  12.563  1.00 84.16           H
ATOM    230  O   ARG A  81      -0.472  -1.817  11.263  1.00 84.16           O
ATOM    231  CG  ARG A  81       3.800  -0.825  10.606  1.00 84.16           C
ATOM    232  HG2 ARG A  81       3.561  -1.105   9.580  1.00 84.16           H
ATOM    233  HG3 ARG A  81       4.037   0.239  10.633  1.00 84.16           H
ATOM    234  CD  ARG A  81       5.016  -1.604  11.085  1.00 84.16           C
ATOM    235  HD2 ARG A  81       5.895  -1.279  10.529  1.00 84.16           H
ATOM    236  HD3 ARG A  81       5.132  -1.360  12.141  1.00 84.16           H
ATOM    237  NE  ARG A  81       4.870  -3.065  10.978  1.00 84.16           N
ATOM    238  HE  ARG A  81       4.168  -3.433  10.353  1.00 84.16           H
ATOM    239  NH1 ARG A  81       6.780  -3.551  12.156  1.00 84.16           N
ATOM    240 HH11 ARG A  81       6.919  -2.566  12.328  1.00 84.16           H
ATOM    241 HH12 ARG A  81       7.540  -4.191  12.339  1.00 84.16           H
ATOM    242  NH2 ARG A  81       5.581  -5.202  11.257  1.00 84.16           N
ATOM    243 HH21 ARG A  81       4.770  -5.495  10.732  1.00 84.16           H
ATOM    244 HH22 ARG A  81       6.406  -5.779  11.179  1.00 84.16           H
ATOM    245  CZ  ARG A  81       5.738  -3.933  11.467  1.00 84.16           C
ATOM    246  N   LYS A  82      -0.282  -0.308  12.909  1.00 86.87           N
ATOM    247  H   LYS A  82       0.268   0.466  13.252  1.00 86.87           H
ATOM    248  CA  LYS A  82      -1.552  -0.634  13.582  1.00 86.87           C
ATOM    249  HA  LYS A  82      -1.618  -1.714  13.711  1.00 86.87           H
ATOM    250  C   LYS A  82      -2.788  -0.230  12.776  1.00 86.87           C
ATOM    251  CB  LYS A  82      -1.613   0.058  14.947  1.00 86.87           C
ATOM    252  HB2 LYS A  82      -2.590  -0.136  15.391  1.00 86.87           H
ATOM    253  HB3 LYS A  82      -1.511   1.134  14.810  1.00 86.87           H
ATOM    254  O   LYS A  82      -3.893  -0.640  13.133  1.00 86.87           O
ATOM    255  CG  LYS A  82      -0.536  -0.445  15.910  1.00 86.87           C
ATOM    256  HG2 LYS A  82       0.454  -0.197  15.528  1.00 86.87           H
ATOM    257  HG3 LYS A  82      -0.622  -1.526  16.018  1.00 86.87           H
ATOM    258  CD  LYS A  82      -0.736   0.223  17.273  1.00 86.87           C
ATOM    259  HD2 LYS A  82      -1.741  -0.000  17.634  1.00 86.87           H
ATOM    260  HD3 LYS A  82      -0.626   1.301  17.163  1.00 86.87           H
ATOM    261  CE  LYS A  82       0.295  -0.308  18.270  1.00 86.87           C
ATOM    262  HE2 LYS A  82       1.291  -0.043  17.918  1.00 86.87           H
ATOM    263  HE3 LYS A  82       0.227  -1.397  18.288  1.00 86.87           H
ATOM    264  NZ  LYS A  82       0.053   0.238  19.627  1.00 86.87           N
ATOM    265  HZ1 LYS A  82       0.106   1.247  19.617  1.00 86.87           H
ATOM    266  HZ2 LYS A  82      -0.865  -0.030  19.950  1.00 86.87           H
ATOM    267  HZ3 LYS A  82       0.735  -0.121  20.280  1.00 86.87           H
ATOM    268  N   ASN A  83      -2.620   0.593  11.748  1.00 90.80           N
ATOM    269  H   ASN A  83      -1.694   0.926  11.522  1.00 90.80           H
ATOM    270  CA  ASN A  83      -3.673   0.909  10.801  1.00 90.80           C
ATOM    271  HA  ASN A  83      -4.641   0.850  11.298  1.00 90.80           H
ATOM    272  C   ASN A  83      -3.715  -0.115   9.663  1.00 90.80           C
ATOM    273  CB  ASN A  83      -3.504   2.344  10.276  1.00 90.80           C
ATOM    274  HB2 ASN A  83      -2.520   2.495   9.832  1.00 90.80           H
ATOM    275  HB3 ASN A  83      -4.216   2.481   9.462  1.00 90.80           H
ATOM    276  O   ASN A  83      -4.739  -0.188   9.006  1.00 90.80           O
ATOM    277  CG  ASN A  83      -3.752   3.423  11.318  1.00 90.80           C
ATOM    278  ND2 ASN A  83      -4.624   4.340  10.992  1.00 90.80           N
ATOM    279 HD21 ASN A  83      -4.866   5.111  11.598  1.00 90.80           H
ATOM    280 HD22 ASN A  83      -5.149   4.245  10.134  1.00 90.80           H
ATOM    281  OD1 ASN A  83      -3.188   3.456  12.407  1.00 90.80           O
ATOM    282  N   ILE A  84      -2.674  -0.918   9.432  1.00 90.14           N
ATOM    283  H   ILE A  84      -1.880  -0.909  10.058  1.00 90.14           H
ATOM    284  CA  ILE A  84      -2.673  -1.926   8.367  1.00 90.14           C
ATOM    285  HA  ILE A  84      -3.226  -1.521   7.520  1.00 90.14           H
ATOM    286  C   ILE A  84      -3.409  -3.181   8.836  1.00 90.14           C
ATOM    287  CB  ILE A  84      -1.245  -2.244   7.870  1.00 90.14           C
ATOM    288  HB  ILE A  84      -0.719  -2.787   8.655  1.00 90.14           H
ATOM    289  O   ILE A  84      -3.232  -3.636   9.968  1.00 90.14           O
ATOM    290  CG1 ILE A  84      -0.423  -0.975   7.560  1.00 90.14           C
ATOM    291 HG12 ILE A  84      -0.302  -0.397   8.477  1.00 90.14           H
ATOM    292 HG13 ILE A  84       0.575  -1.274   7.238  1.00 90.14           H
ATOM    293  CG2 ILE A  84      -1.292  -3.145   6.622  1.00 90.14           C
ATOM    294 HG21 ILE A  84      -1.687  -4.129   6.874  1.00 90.14           H
ATOM    295 HG22 ILE A  84      -0.292  -3.272   6.206  1.00 90.14           H
ATOM    296 HG23 ILE A  84      -1.929  -2.703   5.856  1.00 90.14           H
ATOM    297  CD1 ILE A  84      -1.016  -0.046   6.497  1.00 90.14           C
ATOM    298 HD11 ILE A  84      -0.372   0.833   6.444  1.00 90.14           H
ATOM    299 HD12 ILE A  84      -1.034  -0.536   5.523  1.00 90.14           H
ATOM    300 HD13 ILE A  84      -2.020   0.275   6.774  1.00 90.14           H
ATOM    301  N   VAL A  85      -4.222  -3.742   7.950  1.00 91.57           N
ATOM    302  H   VAL A  85      -4.293  -3.317   7.037  1.00 91.57           H
ATOM    303  CA  VAL A  85      -4.909  -5.022   8.138  1.00 91.57           C
ATOM    304  HA  VAL A  85      -4.499  -5.525   9.014  1.00 91.57           H
ATOM    305  C   VAL A  85      -4.642  -5.923   6.943  1.00 91.57           C
ATOM    306  CB  VAL A  85      -6.419  -4.845   8.378  1.00 91.57           C
ATOM    307  HB  VAL A  85      -6.845  -5.828   8.582  1.00 91.57           H
ATOM    308  O   VAL A  85      -4.361  -5.440   5.846  1.00 91.57           O
ATOM    309  CG1 VAL A  85      -6.683  -3.959   9.601  1.00 91.57           C
ATOM    310 HG11 VAL A  85      -6.108  -4.336  10.448  1.00 91.57           H
ATOM    311 HG12 VAL A  85      -6.370  -2.934   9.397  1.00 91.57           H
ATOM    312 HG13 VAL A  85      -7.745  -3.973   9.845  1.00 91.57           H
ATOM    313  CG2 VAL A  85      -7.168  -4.251   7.184  1.00 91.57           C
ATOM    314 HG21 VAL A  85      -6.882  -3.211   7.025  1.00 91.57           H
ATOM    315 HG22 VAL A  85      -6.969  -4.825   6.278  1.00 91.57           H
ATOM    316 HG23 VAL A  85      -8.236  -4.322   7.388  1.00 91.57           H
ATOM    317  N   ARG A  86      -4.745  -7.234   7.140  1.00 90.90           N
ATOM    318  H   ARG A  86      -5.029  -7.560   8.053  1.00 90.90           H
ATOM    319  CA  ARG A  86      -4.790  -8.186   6.029  1.00 90.90           C
ATOM    320  HA  ARG A  86      -4.243  -7.786   5.175  1.00 90.90           H
ATOM    321  C   ARG A  86      -6.229  -8.351   5.572  1.00 90.90           C
ATOM    322  CB  ARG A  86      -4.168  -9.527   6.439  1.00 90.90           C
ATOM    323  HB2 ARG A  86      -4.358 -10.251   5.647  1.00 90.90           H
ATOM    324  HB3 ARG A  86      -4.654  -9.891   7.345  1.00 90.90           H
ATOM    325  O   ARG A  86      -7.116  -8.488   6.410  1.00 90.90           O
ATOM    326  CG  ARG A  86      -2.652  -9.466   6.675  1.00 90.90           C
ATOM    327  HG2 ARG A  86      -2.428  -8.834   7.534  1.00 90.90           H
ATOM    328  HG3 ARG A  86      -2.314 -10.478   6.895  1.00 90.90           H
ATOM    329  CD  ARG A  86      -1.908  -8.934   5.443  1.00 90.90           C
ATOM    330  HD2 ARG A  86      -1.815  -7.851   5.522  1.00 90.90           H
ATOM    331  HD3 ARG A  86      -2.494  -9.163   4.554  1.00 90.90           H
ATOM    332  NE  ARG A  86      -0.580  -9.554   5.278  1.00 90.90           N
ATOM    333  HE  ARG A  86      -0.256 -10.185   5.996  1.00 90.90           H
ATOM    334  NH1 ARG A  86      -0.191  -8.715   3.181  1.00 90.90           N
ATOM    335 HH11 ARG A  86      -0.813  -7.944   3.379  1.00 90.90           H
ATOM    336 HH12 ARG A  86       0.186  -8.790   2.247  1.00 90.90           H
ATOM    337  NH2 ARG A  86       1.046 -10.407   3.928  1.00 90.90           N
ATOM    338 HH21 ARG A  86       1.337 -10.541   2.970  1.00 90.90           H
ATOM    339 HH22 ARG A  86       1.273 -11.097   4.630  1.00 90.90           H
ATOM    340  CZ  ARG A  86       0.085  -9.557   4.133  1.00 90.90           C
ATOM    341  N   VAL A  87      -6.443  -8.335   4.264  1.00 89.21           N
ATOM    342  H   VAL A  87      -5.649  -8.235   3.647  1.00 89.21           H
ATOM    343  CA  VAL A  87      -7.745  -8.545   3.631  1.00 89.21           C
ATOM    344  HA  VAL A  87      -8.493  -8.755   4.397  1.00 89.21           H
ATOM    345  C   VAL A  87      -7.633  -9.755   2.726  1.00 89.21           C
ATOM    346  CB  VAL A  87      -8.214  -7.311   2.841  1.00 89.21           C
ATOM    347  HB  VAL A  87      -7.559  -7.147   1.986  1.00 89.21           H
ATOM    348  O   VAL A  87      -6.756  -9.809   1.872  1.00 89.21           O
ATOM    349  CG1 VAL A  87      -9.648  -7.510   2.335  1.00 89.21           C
ATOM    350 HG11 VAL A  87     -10.325  -7.665   3.175  1.00 89.21           H
ATOM    351 HG12 VAL A  87      -9.702  -8.380   1.682  1.00 89.21           H
ATOM    352 HG13 VAL A  87      -9.969  -6.635   1.770  1.00 89.21           H
ATOM    353  CG2 VAL A  87      -8.175  -6.061   3.728  1.00 89.21           C
ATOM    354 HG21 VAL A  87      -8.686  -5.239   3.226  1.00 89.21           H
ATOM    355 HG22 VAL A  87      -7.140  -5.772   3.907  1.00 89.21           H
ATOM    356 HG23 VAL A  87      -8.666  -6.253   4.682  1.00 89.21           H
ATOM    357  N   TYR A  88      -8.518 -10.716   2.926  1.00 87.86           N
ATOM    358  H   TYR A  88      -9.213 -10.578   3.645  1.00 87.86           H
ATOM    359  CA  TYR A  88      -8.586 -11.961   2.184  1.00 87.86           C
ATOM    360  HA  TYR A  88      -7.731 -12.043   1.513  1.00 87.86           H
ATOM    361  C   TYR A  88      -9.872 -11.970   1.364  1.00 87.86           C
ATOM    362  CB  TYR A  88      -8.550 -13.146   3.154  1.00 87.86           C
ATOM    363  HB2 TYR A  88      -9.448 -13.103   3.769  1.00 87.86           H
ATOM    364  HB3 TYR A  88      -8.599 -14.068   2.572  1.00 87.86           H
ATOM    365  O   TYR A  88     -10.956 -11.750   1.909  1.00 87.86           O
ATOM    366  CG  TYR A  88      -7.345 -13.203   4.072  1.00 87.86           C
ATOM    367  CD1 TYR A  88      -6.218 -13.951   3.692  1.00 87.86           C
ATOM    368  HD1 TYR A  88      -6.215 -14.471   2.747  1.00 87.86           H
ATOM    369  CD2 TYR A  88      -7.342 -12.509   5.299  1.00 87.86           C
ATOM    370  HD2 TYR A  88      -8.207 -11.936   5.601  1.00 87.86           H
ATOM    371  CE1 TYR A  88      -5.072 -13.972   4.510  1.00 87.86           C
ATOM    372  HE1 TYR A  88      -4.192 -14.506   4.185  1.00 87.86           H
ATOM    373  CE2 TYR A  88      -6.203 -12.535   6.125  1.00 87.86           C
ATOM    374  HE2 TYR A  88      -6.197 -11.996   7.061  1.00 87.86           H
ATOM    375  OH  TYR A  88      -3.932 -13.230   6.479  1.00 87.86           O
ATOM    376  HH  TYR A  88      -3.216 -13.667   6.013  1.00 87.86           H
ATOM    377  CZ  TYR A  88      -5.058 -13.249   5.721  1.00 87.86           C
ATOM    378  N   GLY A  89      -9.752 -12.257   0.074  1.00 83.17           N
ATOM    379  H   GLY A  89      -8.829 -12.430  -0.297  1.00 83.17           H
ATOM    380  CA  GLY A  89     -10.885 -12.434  -0.827  1.00 83.17           C
ATOM    381  HA2 GLY A  89     -11.748 -12.811  -0.280  1.00 83.17           H
ATOM    382  HA3 GLY A  89     -11.167 -11.479  -1.273  1.00 83.17           H
ATOM    383  C   GLY A  89     -10.562 -13.432  -1.931  1.00 83.17           C
ATOM    384  O   GLY A  89      -9.741 -14.331  -1.750  1.00 83.17           O
ATOM    385  N   GLU A  90     -11.219 -13.279  -3.076  1.00 71.91           N
ATOM    386  H   GLU A  90     -11.838 -12.487  -3.178  1.00 71.91           H
ATOM    387  CA  GLU A  90     -11.157 -14.235  -4.189  1.00 71.91           C
ATOM    388  HA  GLU A  90     -11.399 -15.232  -3.822  1.00 71.91           H
ATOM    389  C   GLU A  90      -9.750 -14.323  -4.809  1.00 71.91           C
ATOM    390  CB  GLU A  90     -12.211 -13.841  -5.238  1.00 71.91           C
ATOM    391  HB2 GLU A  90     -11.995 -12.826  -5.570  1.00 71.91           H
ATOM    392  HB3 GLU A  90     -12.127 -14.510  -6.094  1.00 71.91           H
ATOM    393  O   GLU A  90      -9.283 -15.422  -5.104  1.00 71.91           O
ATOM    394  CG  GLU A  90     -13.657 -13.913  -4.694  1.00 71.91           C
ATOM    395  HG2 GLU A  90     -13.720 -13.352  -3.761  1.00 71.91           H
ATOM    396  HG3 GLU A  90     -13.894 -14.954  -4.474  1.00 71.91           H
ATOM    397  CD  GLU A  90     -14.709 -13.337  -5.658  1.00 71.91           C
ATOM    398  OE1 GLU A  90     -15.914 -13.369  -5.300  1.00 71.91           O
ATOM    399  OE2 GLU A  90     -14.316 -12.785  -6.708  1.00 71.91           O
ATOM    400  N   ARG A  91      -9.030 -13.192  -4.906  1.00 65.10           N
ATOM    401  H   ARG A  91      -9.482 -12.333  -4.629  1.00 65.10           H
ATOM    402  CA  ARG A  91      -7.659 -13.110  -5.451  1.00 65.10           C
ATOM    403  HA  ARG A  91      -7.564 -13.885  -6.213  1.00 65.10           H
ATOM    404  C   ARG A  91      -6.534 -13.435  -4.463  1.00 65.10           C
ATOM    405  CB  ARG A  91      -7.440 -11.743  -6.125  1.00 65.10           C
ATOM    406  HB2 ARG A  91      -6.373 -11.536  -6.209  1.00 65.10           H
ATOM    407  HB3 ARG A  91      -7.891 -10.945  -5.536  1.00 65.10           H
ATOM    408  O   ARG A  91      -5.363 -13.324  -4.821  1.00 65.10           O
ATOM    409  CG  ARG A  91      -8.017 -11.768  -7.538  1.00 65.10           C
ATOM    410  HG2 ARG A  91      -7.570 -12.608  -8.069  1.00 65.10           H
ATOM    411  HG3 ARG A  91      -9.097 -11.908  -7.496  1.00 65.10           H
ATOM    412  CD  ARG A  91      -7.689 -10.479  -8.290  1.00 65.10           C
ATOM    413  HD2 ARG A  91      -6.712 -10.105  -7.985  1.00 65.10           H
ATOM    414  HD3 ARG A  91      -8.468  -9.753  -8.056  1.00 65.10           H
ATOM    415  NE  ARG A  91      -7.698 -10.718  -9.728  1.00 65.10           N
ATOM    416  HE  ARG A  91      -8.032 -11.634  -9.989  1.00 65.10           H
ATOM    417  NH1 ARG A  91      -7.214  -8.615 -10.453  1.00 65.10           N
ATOM    418 HH11 ARG A  91      -7.060  -7.952 -11.200  1.00 65.10           H
ATOM    419 HH12 ARG A  91      -7.160  -8.357  -9.478  1.00 65.10           H
ATOM    420  NH2 ARG A  91      -7.716 -10.252 -11.920  1.00 65.10           N
ATOM    421 HH21 ARG A  91      -8.046 -11.201 -12.029  1.00 65.10           H
ATOM    422 HH22 ARG A  91      -7.605  -9.629 -12.706  1.00 65.10           H
ATOM    423  CZ  ARG A  91      -7.537  -9.854 -10.695  1.00 65.10           C
ATOM    424  N   GLY A  92      -6.864 -13.841  -3.238  1.00 75.80           N
ATOM    425  H   GLY A  92      -7.847 -13.931  -3.021  1.00 75.80           H
ATOM    426  CA  GLY A  92      -5.890 -14.139  -2.185  1.00 75.80           C
ATOM    427  HA2 GLY A  92      -4.893 -14.244  -2.611  1.00 75.80           H
ATOM    428  HA3 GLY A  92      -6.154 -15.088  -1.716  1.00 75.80           H
ATOM    429  C   GLY A  92      -5.849 -13.070  -1.098  1.00 75.80           C
ATOM    430  O   GLY A  92      -6.890 -12.519  -0.739  1.00 75.80           O
ATOM    431  N   ASP A  93      -4.665 -12.825  -0.534  1.00 80.85           N
ATOM    432  H   ASP A  93      -3.836 -13.304  -0.857  1.00 80.85           H
ATOM    433  CA  ASP A  93      -4.457 -11.854   0.538  1.00 80.85           C
ATOM    434  HA  ASP A  93      -5.439 -11.555   0.906  1.00 80.85           H
ATOM    435  C   ASP A  93      -3.754 -10.587   0.055  1.00 80.85           C
ATOM    436  CB  ASP A  93      -3.750 -12.495   1.738  1.00 80.85           C
ATOM    437  HB2 ASP A  93      -4.282 -13.415   1.982  1.00 80.85           H
ATOM    438  HB3 ASP A  93      -3.832 -11.819   2.589  1.00 80.85           H
ATOM    439  O   ASP A  93      -2.711 -10.628  -0.593  1.00 80.85           O
ATOM    440  CG  ASP A  93      -2.279 -12.865   1.523  1.00 80.85           C
ATOM    441  OD1 ASP A  93      -2.035 -13.744   0.665  1.00 80.85           O
ATOM    442  OD2 ASP A  93      -1.434 -12.381   2.318  1.00 80.85           O
ATOM    443  N   LEU A  94      -4.329  -9.444   0.410  1.00 84.98           N
ATOM    444  H   LEU A  94      -5.181  -9.503   0.949  1.00 84.98           H
ATOM    445  CA  LEU A  94      -3.769  -8.119   0.191  1.00 84.98           C
ATOM    446  HA  LEU A  94      -2.746  -8.206  -0.178  1.00 84.98           H
ATOM    447  C   LEU A  94      -3.706  -7.364   1.523  1.00 84.98           C
ATOM    448  CB  LEU A  94      -4.612  -7.360  -0.853  1.00 84.98           C
ATOM    449  HB2 LEU A  94      -4.160  -6.383  -1.023  1.00 84.98           H
ATOM    450  HB3 LEU A  94      -5.600  -7.185  -0.427  1.00 84.98           H
ATOM    451  O   LEU A  94      -4.226  -7.804   2.554  1.00 84.98           O
ATOM    452  CG  LEU A  94      -4.774  -8.049  -2.223  1.00 84.98           C
ATOM    453  HG  LEU A  94      -5.306  -8.994  -2.099  1.00 84.98           H
ATOM    454  CD1 LEU A  94      -5.625  -7.148  -3.117  1.00 84.98           C
ATOM    455 HD11 LEU A  94      -5.083  -6.230  -3.345  1.00 84.98           H
ATOM    456 HD12 LEU A  94      -6.560  -6.901  -2.616  1.00 84.98           H
ATOM    457 HD13 LEU A  94      -5.854  -7.673  -4.045  1.00 84.98           H
ATOM    458  CD2 LEU A  94      -3.441  -8.351  -2.918  1.00 84.98           C
ATOM    459 HD21 LEU A  94      -3.184  -9.396  -2.740  1.00 84.98           H
ATOM    460 HD22 LEU A  94      -2.638  -7.738  -2.510  1.00 84.98           H
ATOM    461 HD23 LEU A  94      -3.521  -8.208  -3.995  1.00 84.98           H
ATOM    462  N   ASN A  95      -3.092  -6.190   1.508  1.00 89.06           N
ATOM    463  H   ASN A  95      -2.732  -5.847   0.628  1.00 89.06           H
ATOM    464  CA  ASN A  95      -3.229  -5.234   2.591  1.00 89.06           C
ATOM    465  HA  ASN A  95      -3.331  -5.781   3.528  1.00 89.06           H
ATOM    466  C   ASN A  95      -4.513  -4.407   2.432  1.00 89.06           C
ATOM    467  CB  ASN A  95      -1.947  -4.388   2.699  1.00 89.06           C
ATOM    468  HB2 ASN A  95      -2.085  -3.598   3.437  1.00 89.06           H
ATOM    469  HB3 ASN A  95      -1.730  -3.929   1.735  1.00 89.06           H
ATOM    470  O   ASN A  95      -5.029  -4.170   1.343  1.00 89.06           O
ATOM    471  CG  ASN A  95      -0.764  -5.235   3.130  1.00 89.06           C
ATOM    472  ND2 ASN A  95       0.407  -5.010   2.591  1.00 89.06           N
ATOM    473 HD21 ASN A  95       0.531  -4.227   1.965  1.00 89.06           H
ATOM    474 HD22 ASN A  95       1.128  -5.707   2.708  1.00 89.06           H
ATOM    475  OD1 ASN A  95      -0.866  -6.107   3.981  1.00 89.06           O
ATOM    476  N   GLY A  96      -5.012  -3.937   3.563  1.00 90.96           N
ATOM    477  H   GLY A  96      -4.582  -4.250   4.421  1.00 90.96           H
ATOM    478  CA  GLY A  96      -5.944  -2.830   3.677  1.00 90.96           C
ATOM    479  HA2 GLY A  96      -5.996  -2.274   2.741  1.00 90.96           H
ATOM    480  HA3 GLY A  96      -6.940  -3.199   3.925  1.00 90.96           H
ATOM    481  C   GLY A  96      -5.462  -1.898   4.779  1.00 90.96           C
ATOM    482  O   GLY A  96      -4.526  -2.215   5.519  1.00 90.96           O
ATOM    483  N   PHE A  97      -6.102  -0.745   4.918  1.00 92.96           N
ATOM    484  H   PHE A  97      -6.877  -0.539   4.304  1.00 92.96           H
ATOM    485  CA  PHE A  97      -5.770   0.201   5.971  1.00 92.96           C
ATOM    486  HA  PHE A  97      -5.228  -0.343   6.745  1.00 92.96           H
ATOM    487  C   PHE A  97      -7.009   0.785   6.641  1.00 92.96           C
ATOM    488  CB  PHE A  97      -4.817   1.279   5.446  1.00 92.96           C
ATOM    489  HB2 PHE A  97      -4.473   1.881   6.287  1.00 92.96           H
ATOM    490  HB3 PHE A  97      -3.939   0.795   5.018  1.00 92.96           H
ATOM    491  O   PHE A  97      -8.064   0.950   6.039  1.00 92.96           O
ATOM    492  CG  PHE A  97      -5.430   2.198   4.412  1.00 92.96           C
ATOM    493  CD1 PHE A  97      -5.288   1.920   3.039  1.00 92.96           C
ATOM    494  HD1 PHE A  97      -4.741   1.046   2.717  1.00 92.96           H
ATOM    495  CD2 PHE A  97      -6.160   3.326   4.826  1.00 92.96           C
ATOM    496  HD2 PHE A  97      -6.306   3.525   5.876  1.00 92.96           H
ATOM    497  CE1 PHE A  97      -5.833   2.795   2.084  1.00 92.96           C
ATOM    498  HE1 PHE A  97      -5.699   2.599   1.030  1.00 92.96           H
ATOM    499  CE2 PHE A  97      -6.740   4.176   3.870  1.00 92.96           C
ATOM    500  HE2 PHE A  97      -7.359   4.999   4.192  1.00 92.96           H
ATOM    501  CZ  PHE A  97      -6.558   3.925   2.499  1.00 92.96           C
ATOM    502  HZ  PHE A  97      -7.004   4.582   1.766  1.00 92.96           H
ATOM    503  N   LEU A  98      -6.856   1.117   7.914  1.00 93.81           N
ATOM    504  H   LEU A  98      -5.966   0.901   8.339  1.00 93.81           H
ATOM    505  CA  LEU A  98      -7.851   1.769   8.743  1.00 93.81           C
ATOM    506  HA  LEU A  98      -8.834   1.619   8.294  1.00 93.81           H
ATOM    507  C   LEU A  98      -7.569   3.272   8.803  1.00 93.81           C
ATOM    508  CB  LEU A  98      -7.845   1.140  10.147  1.00 93.81           C
ATOM    509  HB2 LEU A  98      -8.614   1.636  10.738  1.00 93.81           H
ATOM    510  HB3 LEU A  98      -6.876   1.339  10.605  1.00 93.81           H
ATOM    511  O   LEU A  98      -6.420   3.675   8.987  1.00 93.81           O
ATOM    512  CG  LEU A  98      -8.108  -0.375  10.186  1.00 93.81           C
ATOM    513  HG  LEU A  98      -7.380  -0.896   9.565  1.00 93.81           H
ATOM    514  CD1 LEU A  98      -7.959  -0.890  11.619  1.00 93.81           C
ATOM    515 HD11 LEU A  98      -8.149  -1.962  11.631  1.00 93.81           H
ATOM    516 HD12 LEU A  98      -8.681  -0.389  12.265  1.00 93.81           H
ATOM    517 HD13 LEU A  98      -6.937  -0.688  11.944  1.00 93.81           H
ATOM    518  CD2 LEU A  98      -9.505  -0.694   9.675  1.00 93.81           C
ATOM    519 HD21 LEU A  98      -9.541  -0.503   8.603  1.00 93.81           H
ATOM    520 HD22 LEU A  98      -9.733  -1.746   9.844  1.00 93.81           H
ATOM    521 HD23 LEU A  98     -10.223  -0.041  10.173  1.00 93.81           H
ATOM    522  N   SER A  99      -8.611   4.092   8.722  1.00 93.89           N
ATOM    523  H   SER A  99      -9.518   3.686   8.540  1.00 93.89           H
ATOM    524  CA  SER A  99      -8.572   5.516   9.076  1.00 93.89           C
ATOM    525  HA  SER A  99      -7.694   5.720   9.688  1.00 93.89           H
ATOM    526  C   SER A  99      -9.820   5.837   9.880  1.00 93.89           C
ATOM    527  CB  SER A  99      -8.507   6.414   7.838  1.00 93.89           C
ATOM    528  HB2 SER A  99      -9.458   6.405   7.304  1.00 93.89           H
ATOM    529  HB3 SER A  99      -7.725   6.046   7.175  1.00 93.89           H
ATOM    530  O   SER A  99     -10.933   5.665   9.378  1.00 93.89           O
ATOM    531  OG  SER A  99      -8.176   7.731   8.243  1.00 93.89           O
ATOM    532  HG  SER A  99      -8.957   8.275   8.372  1.00 93.89           H
ATOM    533  N   GLY A 100      -9.644   6.210  11.150  1.00 93.16           N
ATOM    534  H   GLY A 100      -8.710   6.357  11.505  1.00 93.16           H
ATOM    535  CA  GLY A 100     -10.766   6.400  12.065  1.00 93.16           C
ATOM    536  HA2 GLY A 100     -10.402   6.649  13.061  1.00 93.16           H
ATOM    537  HA3 GLY A 100     -11.376   7.233  11.713  1.00 93.16           H
ATOM    538  C   GLY A 100     -11.624   5.137  12.152  1.00 93.16           C
ATOM    539  O   GLY A 100     -11.153   4.077  12.572  1.00 93.16           O
ATOM    540  N   LYS A 101     -12.882   5.244  11.715  1.00 93.83           N
ATOM    541  H   LYS A 101     -13.150   6.141  11.334  1.00 93.83           H
ATOM    542  CA  LYS A 101     -13.877   4.155  11.718  1.00 93.83           C
ATOM    543  HA  LYS A 101     -13.566   3.390  12.429  1.00 93.83           H
ATOM    544  C   LYS A 101     -14.012   3.430  10.382  1.00 93.83           C
ATOM    545  CB  LYS A 101     -15.238   4.695  12.166  1.00 93.83           C
ATOM    546  HB2 LYS A 101     -15.577   5.461  11.468  1.00 93.83           H
ATOM    547  HB3 LYS A 101     -15.964   3.882  12.168  1.00 93.83           H
ATOM    548  O   LYS A 101     -14.915   2.618  10.220  1.00 93.83           O
ATOM    549  CG  LYS A 101     -15.160   5.276  13.577  1.00 93.83           C
ATOM    550  HG2 LYS A 101     -14.493   6.138  13.592  1.00 93.83           H
ATOM    551  HG3 LYS A 101     -14.780   4.518  14.261  1.00 93.83           H
ATOM    552  CD  LYS A 101     -16.547   5.717  14.026  1.00 93.83           C
ATOM    553  HD2 LYS A 101     -17.215   4.856  14.039  1.00 93.83           H
ATOM    554  HD3 LYS A 101     -16.931   6.473  13.342  1.00 93.83           H
ATOM    555  CE  LYS A 101     -16.405   6.297  15.430  1.00 93.83           C
ATOM    556  HE2 LYS A 101     -15.714   7.138  15.405  1.00 93.83           H
ATOM    557  HE3 LYS A 101     -15.947   5.549  16.076  1.00 93.83           H
ATOM    558  NZ  LYS A 101     -17.721   6.705  15.961  1.00 93.83           N
ATOM    559  HZ1 LYS A 101     -18.121   7.419  15.368  1.00 93.83           H
ATOM    560  HZ2 LYS A 101     -17.593   7.061  16.896  1.00 93.83           H
ATOM    561  HZ3 LYS A 101     -18.334   5.903  15.982  1.00 93.83           H
ATOM    562  N   SER A 102     -13.165   3.739   9.408  1.00 92.63           N
ATOM    563  H   SER A 102     -12.438   4.417   9.583  1.00 92.63           H
ATOM    564  CA  SER A 102     -13.270   3.180   8.065  1.00 92.63           C
ATOM    565  HA  SER A 102     -14.200   2.622   7.977  1.00 92.63           H
ATOM    566  C   SER A 102     -12.143   2.207   7.770  1.00 92.63           C
ATOM    567  CB  SER A 102     -13.325   4.291   7.022  1.00 92.63           C
ATOM    568  HB2 SER A 102     -12.440   4.924   7.098  1.00 92.63           H
ATOM    569  HB3 SER A 102     -13.357   3.842   6.029  1.00 92.63           H
ATOM    570  O   SER A 102     -10.991   2.442   8.132  1.00 92.63           O
ATOM    571  OG  SER A 102     -14.498   5.061   7.229  1.00 92.63           O
ATOM    572  HG  SER A 102     -15.188   4.458   7.513  1.00 92.63           H
ATOM    573  N   LEU A 103     -12.490   1.125   7.083  1.00 92.91           N
ATOM    574  H   LEU A 103     -13.463   1.024   6.829  1.00 92.91           H
ATOM    575  CA  LEU A 103     -11.566   0.194   6.461  1.00 92.91           C
ATOM    576  HA  LEU A 103     -10.565   0.347   6.863  1.00 92.91           H
ATOM    577  C   LEU A 103     -11.517   0.473   4.957  1.00 92.91           C
ATOM    578  CB  LEU A 103     -12.025  -1.237   6.783  1.00 92.91           C
ATOM    579  HB2 LEU A 103     -13.090  -1.311   6.565  1.00 92.91           H
ATOM    580  HB3 LEU A 103     -11.883  -1.436   7.846  1.00 92.91           H
ATOM    581  O   LEU A 103     -12.555   0.557   4.308  1.00 92.91           O
ATOM    582  CG  LEU A 103     -11.293  -2.301   5.955  1.00 92.91           C
ATOM    583  HG  LEU A 103     -11.421  -2.071   4.898  1.00 92.91           H
ATOM    584  CD1 LEU A 103      -9.800  -2.368   6.265  1.00 92.91           C
ATOM    585 HD11 LEU A 103      -9.346  -3.149   5.653  1.00 92.91           H
ATOM    586 HD12 LEU A 103      -9.655  -2.588   7.323  1.00 92.91           H
ATOM    587 HD13 LEU A 103      -9.310  -1.427   6.018  1.00 92.91           H
ATOM    588  CD2 LEU A 103     -11.898  -3.673   6.184  1.00 92.91           C
ATOM    589 HD21 LEU A 103     -11.716  -4.014   7.204  1.00 92.91           H
ATOM    590 HD22 LEU A 103     -11.450  -4.357   5.463  1.00 92.91           H
ATOM    591 HD23 LEU A 103     -12.971  -3.640   5.996  1.00 92.91           H
ATOM    592  N   HIS A 104     -10.306   0.566   4.422  1.00 91.63           N
ATOM    593  H   HIS A 104      -9.506   0.512   5.035  1.00 91.63           H
ATOM    594  CA  HIS A 104     -10.021   0.768   3.011  1.00 91.63           C
ATOM    595  HA  HIS A 104     -10.958   0.864   2.464  1.00 91.63           H
ATOM    596  C   HIS A 104      -9.217  -0.405   2.455  1.00 91.63           C
ATOM    597  CB  HIS A 104      -9.232   2.061   2.836  1.00 91.63           C
ATOM    598  HB2 HIS A 104      -8.952   2.167   1.788  1.00 91.63           H
ATOM    599  HB3 HIS A 104      -8.319   1.984   3.426  1.00 91.63           H
ATOM    600  O   HIS A 104      -8.246  -0.833   3.080  1.00 91.63           O
ATOM    601  CG  HIS A 104      -9.978   3.298   3.251  1.00 91.63           C
ATOM    602  CD2 HIS A 104     -10.166   3.757   4.528  1.00 91.63           C
ATOM    603  HD2 HIS A 104      -9.821   3.275   5.430  1.00 91.63           H
ATOM    604  ND1 HIS A 104     -10.546   4.213   2.398  1.00 91.63           N
ATOM    605  HD1 HIS A 104     -10.590   4.140   1.392  1.00 91.63           H
ATOM    606  CE1 HIS A 104     -11.045   5.212   3.141  1.00 91.63           C
ATOM    607  HE1 HIS A 104     -11.526   6.092   2.741  1.00 91.63           H
ATOM    608  NE2 HIS A 104     -10.857   4.974   4.449  1.00 91.63           N
ATOM    609  N   PHE A 105      -9.572  -0.904   1.274  1.00 88.10           N
ATOM    610  H   PHE A 105     -10.417  -0.572   0.831  1.00 88.10           H
ATOM    611  CA  PHE A 105      -8.836  -1.994   0.630  1.00 88.10           C
ATOM    612  HA  PHE A 105      -7.781  -1.863   0.868  1.00 88.10           H
ATOM    613  C   PHE A 105      -8.987  -1.980  -0.895  1.00 88.10           C
ATOM    614  CB  PHE A 105      -9.284  -3.338   1.213  1.00 88.10           C
ATOM    615  HB2 PHE A 105      -9.012  -3.340   2.269  1.00 88.10           H
ATOM    616  HB3 PHE A 105      -8.732  -4.150   0.736  1.00 88.10           H
ATOM    617  O   PHE A 105      -9.967  -1.435  -1.409  1.00 88.10           O
ATOM    618  CG  PHE A 105     -10.769  -3.612   1.105  1.00 88.10           C
ATOM    619  CD1 PHE A 105     -11.635  -3.103   2.087  1.00 88.10           C
ATOM    620  HD1 PHE A 105     -11.231  -2.511   2.894  1.00 88.10           H
ATOM    621  CD2 PHE A 105     -11.291  -4.352   0.030  1.00 88.10           C
ATOM    622  HD2 PHE A 105     -10.635  -4.739  -0.735  1.00 88.10           H
ATOM    623  CE1 PHE A 105     -13.017  -3.318   2.000  1.00 88.10           C
ATOM    624  HE1 PHE A 105     -13.683  -2.910   2.744  1.00 88.10           H
ATOM    625  CE2 PHE A 105     -12.676  -4.584  -0.050  1.00 88.10           C
ATOM    626  HE2 PHE A 105     -13.080  -5.168  -0.864  1.00 88.10           H
ATOM    627  CZ  PHE A 105     -13.538  -4.053   0.925  1.00 88.10           C
ATOM    628  HZ  PHE A 105     -14.605  -4.209   0.855  1.00 88.10           H
ATOM    629  N   PRO A 106      -8.032  -2.565  -1.638  1.00 82.97           N
ATOM    630  CA  PRO A 106      -8.091  -2.615  -3.093  1.00 82.97           C
ATOM    631  HA  PRO A 106      -8.086  -1.597  -3.483  1.00 82.97           H
ATOM    632  C   PRO A 106      -9.313  -3.373  -3.607  1.00 82.97           C
ATOM    633  CB  PRO A 106      -6.819  -3.342  -3.528  1.00 82.97           C
ATOM    634  HB2 PRO A 106      -6.999  -4.412  -3.634  1.00 82.97           H
ATOM    635  HB3 PRO A 106      -6.446  -2.936  -4.469  1.00 82.97           H
ATOM    636  O   PRO A 106      -9.561  -4.502  -3.187  1.00 82.97           O
ATOM    637  CG  PRO A 106      -5.853  -3.122  -2.372  1.00 82.97           C
ATOM    638  HG2 PRO A 106      -5.395  -2.137  -2.454  1.00 82.97           H
ATOM    639  HG3 PRO A 106      -5.099  -3.907  -2.316  1.00 82.97           H
ATOM    640  CD  PRO A 106      -6.781  -3.146  -1.167  1.00 82.97           C
ATOM    641  HD2 PRO A 106      -6.329  -2.569  -0.360  1.00 82.97           H
ATOM    642  HD3 PRO A 106      -6.947  -4.176  -0.851  1.00 82.97           H
ATOM    643  N   ARG A 107     -10.007  -2.821  -4.607  1.00 77.99           N
ATOM    644  H   ARG A 107      -9.781  -1.876  -4.882  1.00 77.99           H
ATOM    645  CA  ARG A 107     -11.105  -3.524  -5.294  1.00 77.99           C
ATOM    646  HA  ARG A 107     -11.856  -3.808  -4.558  1.00 77.99           H
ATOM    647  C   ARG A 107     -10.648  -4.828  -5.955  1.00 77.99           C
ATOM    648  CB  ARG A 107     -11.747  -2.574  -6.314  1.00 77.99           C
ATOM    649  HB2 ARG A 107     -10.990  -2.237  -7.022  1.00 77.99           H
ATOM    650  HB3 ARG A 107     -12.134  -1.702  -5.785  1.00 77.99           H
ATOM    651  O   ARG A 107     -11.401  -5.794  -5.988  1.00 77.99           O
ATOM    652  CG  ARG A 107     -12.897  -3.235  -7.091  1.00 77.99           C
ATOM    653  HG2 ARG A 107     -12.517  -4.072  -7.678  1.00 77.99           H
ATOM    654  HG3 ARG A 107     -13.653  -3.599  -6.395  1.00 77.99           H
ATOM    655  CD  ARG A 107     -13.533  -2.232  -8.052  1.00 77.99           C
ATOM    656  HD2 ARG A 107     -14.002  -1.438  -7.471  1.00 77.99           H
ATOM    657  HD3 ARG A 107     -12.746  -1.793  -8.666  1.00 77.99           H
ATOM    658  NE  ARG A 107     -14.559  -2.878  -8.889  1.00 77.99           N
ATOM    659  HE  ARG A 107     -15.262  -3.405  -8.390  1.00 77.99           H
ATOM    660  NH1 ARG A 107     -14.061  -1.859 -10.890  1.00 77.99           N
ATOM    661 HH11 ARG A 107     -13.303  -1.362 -10.443  1.00 77.99           H
ATOM    662 HH12 ARG A 107     -14.241  -1.731 -11.876  1.00 77.99           H
ATOM    663  NH2 ARG A 107     -15.762  -3.294 -10.772  1.00 77.99           N
ATOM    664 HH21 ARG A 107     -16.000  -3.077 -11.729  1.00 77.99           H
ATOM    665 HH22 ARG A 107     -16.399  -3.859 -10.227  1.00 77.99           H
ATOM    666  CZ  ARG A 107     -14.785  -2.677 -10.174  1.00 77.99           C
ATOM    667  N   HIS A 108      -9.403  -4.879  -6.433  1.00 75.93           N
ATOM    668  H   HIS A 108      -8.828  -4.054  -6.351  1.00 75.93           H
ATOM    669  CA  HIS A 108      -8.838  -6.077  -7.062  1.00 75.93           C
ATOM    670  HA  HIS A 108      -9.596  -6.470  -7.741  1.00 75.93           H
ATOM    671  C   HIS A 108      -8.545  -7.221  -6.075  1.00 75.93           C
ATOM    672  CB  HIS A 108      -7.612  -5.718  -7.913  1.00 75.93           C
ATOM    673  HB2 HIS A 108      -7.831  -4.834  -8.512  1.00 75.93           H
ATOM    674  HB3 HIS A 108      -7.422  -6.539  -8.604  1.00 75.93           H
ATOM    675  O   HIS A 108      -7.914  -8.197  -6.463  1.00 75.93           O
ATOM    676  CG  HIS A 108      -6.356  -5.485  -7.111  1.00 75.93           C
ATOM    677  CD2 HIS A 108      -5.484  -6.436  -6.644  1.00 75.93           C
ATOM    678  HD2 HIS A 108      -5.574  -7.505  -6.768  1.00 75.93           H
ATOM    679  ND1 HIS A 108      -5.844  -4.262  -6.760  1.00 75.93           N
ATOM    680  HD1 HIS A 108      -6.182  -3.363  -7.073  1.00 75.93           H
ATOM    681  CE1 HIS A 108      -4.697  -4.475  -6.098  1.00 75.93           C
ATOM    682  HE1 HIS A 108      -4.020  -3.704  -5.765  1.00 75.93           H
ATOM    683  NE2 HIS A 108      -4.438  -5.781  -5.996  1.00 75.93           N
ATOM    684  N   ILE A 109      -8.986  -7.129  -4.816  1.00 77.45           N
ATOM    685  H   ILE A 109      -9.434  -6.278  -4.508  1.00 77.45           H
ATOM    686  CA  ILE A 109      -9.133  -8.308  -3.953  1.00 77.45           C
ATOM    687  HA  ILE A 109      -8.170  -8.818  -3.922  1.00 77.45           H
ATOM    688  C   ILE A 109     -10.162  -9.305  -4.523  1.00 77.45           C
ATOM    689  CB  ILE A 109      -9.512  -7.851  -2.527  1.00 77.45           C
ATOM    690  HB  ILE A 109      -8.850  -7.037  -2.236  1.00 77.45           H
ATOM    691  O   ILE A 109     -10.090 -10.503  -4.246  1.00 77.45           O
ATOM    692  CG1 ILE A 109      -9.356  -8.974  -1.488  1.00 77.45           C
ATOM    693 HG12 ILE A 109      -9.958  -9.832  -1.785  1.00 77.45           H
ATOM    694 HG13 ILE A 109      -9.740  -8.618  -0.532  1.00 77.45           H
ATOM    695  CG2 ILE A 109     -10.958  -7.331  -2.440  1.00 77.45           C
ATOM    696 HG21 ILE A 109     -11.141  -6.552  -3.181  1.00 77.45           H
ATOM    697 HG22 ILE A 109     -11.138  -6.915  -1.448  1.00 77.45           H
ATOM    698 HG23 ILE A 109     -11.669  -8.141  -2.599  1.00 77.45           H
ATOM    699  CD1 ILE A 109      -7.918  -9.435  -1.267  1.00 77.45           C
ATOM    700 HD11 ILE A 109      -7.908 -10.172  -0.463  1.00 77.45           H
ATOM    701 HD12 ILE A 109      -7.311  -8.584  -0.957  1.00 77.45           H
ATOM    702 HD13 ILE A 109      -7.510  -9.895  -2.167  1.00 77.45           H
ATOM    703  N   PHE A 110     -11.099  -8.813  -5.337  1.00 73.62           N
ATOM    704  H   PHE A 110     -11.123  -7.817  -5.499  1.00 73.62           H
ATOM    705  CA  PHE A 110     -12.037  -9.617  -6.114  1.00 73.62           C
ATOM    706  HA  PHE A 110     -12.173 -10.584  -5.630  1.00 73.62           H
ATOM    707  C   PHE A 110     -11.482  -9.871  -7.513  1.00 73.62           C
ATOM    708  CB  PHE A 110     -13.402  -8.919  -6.159  1.00 73.62           C
ATOM    709  HB2 PHE A 110     -13.317  -8.016  -6.765  1.00 73.62           H
ATOM    710  HB3 PHE A 110     -14.121  -9.579  -6.641  1.00 73.62           H
ATOM    711  O   PHE A 110     -10.839  -8.995  -8.105  1.00 73.62           O
ATOM    712  CG  PHE A 110     -13.919  -8.557  -4.782  1.00 73.62           C
ATOM    713  CD1 PHE A 110     -14.159  -9.578  -3.845  1.00 73.62           C
ATOM    714  HD1 PHE A 110     -14.052 -10.612  -4.134  1.00 73.62           H
ATOM    715  CD2 PHE A 110     -14.082  -7.207  -4.416  1.00 73.62           C
ATOM    716  HD2 PHE A 110     -13.900  -6.422  -5.135  1.00 73.62           H
ATOM    717  CE1 PHE A 110     -14.513  -9.252  -2.527  1.00 73.62           C
ATOM    718  HE1 PHE A 110     -14.671 -10.036  -1.800  1.00 73.62           H
ATOM    719  CE2 PHE A 110     -14.456  -6.886  -3.103  1.00 73.62           C
ATOM    720  HE2 PHE A 110     -14.587  -5.856  -2.806  1.00 73.62           H
ATOM    721  CZ  PHE A 110     -14.639  -7.905  -2.160  1.00 73.62           C
ATOM    722  HZ  PHE A 110     -14.864  -7.642  -1.137  1.00 73.62           H
ATOM    723  N   ASP A 111     -11.740 -11.060  -8.054  1.00 62.67           N
ATOM    724  H   ASP A 111     -12.374 -11.688  -7.581  1.00 62.67           H
ATOM    725  CA  ASP A 111     -11.496 -11.308  -9.471  1.00 62.67           C
ATOM    726  HA  ASP A 111     -10.505 -10.925  -9.715  1.00 62.67           H
ATOM    727  C   ASP A 111     -12.486 -10.487 -10.315  1.00 62.67           C
ATOM    728  CB  ASP A 111     -11.516 -12.820  -9.776  1.00 62.67           C
ATOM    729  HB2 ASP A 111     -11.866 -12.967 -10.798  1.00 62.67           H
ATOM    730  HB3 ASP A 111     -12.214 -13.326  -9.109  1.00 62.67           H
ATOM    731  O   ASP A 111     -13.557 -10.094  -9.851  1.00 62.67           O
ATOM    732  CG  ASP A 111     -10.122 -13.454  -9.674  1.00 62.67           C
ATOM    733  OD1 ASP A 111      -9.185 -12.852 -10.257  1.00 62.67           O
ATOM    734  OD2 ASP A 111      -9.978 -14.539  -9.080  1.00 62.67           O
ATOM    735  N   THR A 112     -12.096 -10.151 -11.549  1.00 52.82           N
ATOM    736  H   THR A 112     -11.256 -10.585 -11.904  1.00 52.82           H
ATOM    737  CA  THR A 112     -12.913  -9.376 -12.503  1.00 52.82           C
ATOM    738  HA  THR A 112     -12.862  -8.319 -12.244  1.00 52.82           H
ATOM    739  C   THR A 112     -14.375  -9.819 -12.467  1.00 52.82           C
ATOM    740  CB  THR A 112     -12.400  -9.581 -13.938  1.00 52.82           C
ATOM    741  HB  THR A 112     -13.165  -9.268 -14.647  1.00 52.82           H
ATOM    742  O   THR A 112     -14.624 -11.011 -12.604  1.00 52.82           O
ATOM    743  CG2 THR A 112     -11.128  -8.776 -14.205  1.00 52.82           C
ATOM    744 HG21 THR A 112     -11.334  -7.713 -14.085  1.00 52.82           H
ATOM    745 HG22 THR A 112     -10.796  -8.958 -15.227  1.00 52.82           H
ATOM    746 HG23 THR A 112     -10.343  -9.077 -13.511  1.00 52.82           H
ATOM    747  OG1 THR A 112     -12.085 -10.939 -14.156  1.00 52.82           O
ATOM    748  HG1 THR A 112     -12.814 -11.452 -13.800  1.00 52.82           H
ATOM    749  N   CYS A 113     -15.309  -8.869 -12.301  1.00 42.01           N
ATOM    750  H   CYS A 113     -14.985  -7.931 -12.116  1.00 42.01           H
ATOM    751  CA  CYS A 113     -16.758  -9.072 -12.172  1.00 42.01           C
ATOM    752  HA  CYS A 113     -16.977  -9.437 -11.168  1.00 42.01           H
ATOM    753  C   CYS A 113     -17.331 -10.089 -13.182  1.00 42.01           C
ATOM    754  CB  CYS A 113     -17.477  -7.722 -12.386  1.00 42.01           C
ATOM    755  HB2 CYS A 113     -17.172  -7.289 -13.339  1.00 42.01           H
ATOM    756  HB3 CYS A 113     -18.547  -7.918 -12.447  1.00 42.01           H
ATOM    757  O   CYS A 113     -17.816  -9.700 -14.241  1.00 42.01           O
ATOM    758  SG  CYS A 113     -17.210  -6.528 -11.046  1.00 42.01           S
ATOM    759  HG  CYS A 113     -18.294  -5.783 -11.280  1.00 42.01           H
ATOM    760  N   THR A 114     -17.301 -11.382 -12.867  1.00 43.54           N
ATOM    761  H   THR A 114     -16.630 -11.679 -12.173  1.00 43.54           H
ATOM    762  CA  THR A 114     -17.954 -12.420 -13.685  1.00 43.54           C
ATOM    763  HA  THR A 114     -18.415 -11.957 -14.558  1.00 43.54           H
ATOM    764  C   THR A 114     -19.102 -13.100 -12.963  1.00 43.54           C
ATOM    765  CB  THR A 114     -16.961 -13.458 -14.217  1.00 43.54           C
ATOM    766  HB  THR A 114     -17.511 -14.289 -14.659  1.00 43.54           H
ATOM    767  O   THR A 114     -19.949 -13.699 -13.620  1.00 43.54           O
ATOM    768  CG2 THR A 114     -16.068 -12.853 -15.301  1.00 43.54           C
ATOM    769 HG21 THR A 114     -15.385 -13.617 -15.674  1.00 43.54           H
ATOM    770 HG22 THR A 114     -16.682 -12.489 -16.125  1.00 43.54           H
ATOM    771 HG23 THR A 114     -15.487 -12.027 -14.892  1.00 43.54           H
ATOM    772  OG1 THR A 114     -16.126 -13.957 -13.198  1.00 43.54           O
ATOM    773  HG1 THR A 114     -16.637 -14.521 -12.614  1.00 43.54           H
ATOM    774  N   ASP A 115     -19.186 -12.959 -11.641  1.00 46.76           N
ATOM    775  H   ASP A 115     -18.458 -12.450 -11.159  1.00 46.76           H
ATOM    776  CA  ASP A 115     -20.332 -13.445 -10.881  1.00 46.76           C
ATOM    777  HA  ASP A 115     -20.883 -14.165 -11.486  1.00 46.76           H
ATOM    778  C   ASP A 115     -21.312 -12.302 -10.610  1.00 46.76           C
ATOM    779  CB  ASP A 115     -19.858 -14.180  -9.615  1.00 46.76           C
ATOM    780  HB2 ASP A 115     -18.922 -13.740  -9.269  1.00 46.76           H
ATOM    781  HB3 ASP A 115     -20.604 -14.053  -8.829  1.00 46.76           H
ATOM    782  O   ASP A 115     -21.003 -11.353  -9.894  1.00 46.76           O
ATOM    783  CG  ASP A 115     -19.643 -15.683  -9.825  1.00 46.76           C
ATOM    784  OD1 ASP A 115     -20.282 -16.258 -10.735  1.00 46.76           O
ATOM    785  OD2 ASP A 115     -18.858 -16.247  -9.037  1.00 46.76           O
ATOM    786  N   ASN A 116     -22.522 -12.410 -11.162  1.00 51.77           N
ATOM    787  H   ASN A 116     -22.666 -13.200 -11.775  1.00 51.77           H
ATOM    788  CA  ASN A 116     -23.665 -11.520 -10.910  1.00 51.77           C
ATOM    789  HA  ASN A 116     -23.324 -10.487 -10.988  1.00 51.77           H
ATOM    790  C   ASN A 116     -24.237 -11.684  -9.482  1.00 51.77           C
ATOM    791  CB  ASN A 116     -24.743 -11.780 -11.985  1.00 51.77           C
ATOM    792  HB2 ASN A 116     -24.937 -12.849 -12.052  1.00 51.77           H
ATOM    793  HB3 ASN A 116     -25.670 -11.287 -11.693  1.00 51.77           H
ATOM    794  O   ASN A 116     -25.446 -11.573  -9.268  1.00 51.77           O
ATOM    795  CG  ASN A 116     -24.411 -11.231 -13.358  1.00 51.77           C
ATOM    796  ND2 ASN A 116     -25.041 -11.751 -14.386  1.00 51.77           N
ATOM    797 HD21 ASN A 116     -24.781 -11.364 -15.281  1.00 51.77           H
ATOM    798 HD22 ASN A 116     -25.690 -12.514 -14.258  1.00 51.77           H
ATOM    799  OD1 ASN A 116     -23.634 -10.316 -13.542  1.00 51.77           O
ATOM    800  N   THR A 117     -23.404 -12.024  -8.499  1.00 55.83           N
ATOM    801  H   THR A 117     -22.410 -12.003  -8.679  1.00 55.83           H
ATOM    802  CA  THR A 117     -23.820 -12.160  -7.108  1.00 55.83           C
ATOM    803  HA  THR A 117     -24.801 -12.635  -7.083  1.00 55.83           H
ATOM    804  C   THR A 117     -23.955 -10.767  -6.504  1.00 55.83           C
ATOM    805  CB  THR A 117     -22.862 -13.054  -6.305  1.00 55.83           C
ATOM    806  HB  THR A 117     -23.143 -13.029  -5.252  1.00 55.83           H
ATOM    807  O   THR A 117     -23.007  -9.991  -6.495  1.00 55.83           O
ATOM    808  CG2 THR A 117     -22.932 -14.503  -6.792  1.00 55.83           C
ATOM    809 HG21 THR A 117     -23.941 -14.892  -6.653  1.00 55.83           H
ATOM    810 HG22 THR A 117     -22.662 -14.567  -7.846  1.00 55.83           H
ATOM    811 HG23 THR A 117     -22.236 -15.110  -6.214  1.00 55.83           H
ATOM    812  OG1 THR A 117     -21.527 -12.633  -6.433  1.00 55.83           O
ATOM    813  HG1 THR A 117     -21.365 -11.982  -5.746  1.00 55.83           H
ATOM    814  N   LEU A 118     -25.142 -10.464  -5.972  1.00 62.23           N
ATOM    815  H   LEU A 118     -25.890 -11.135  -6.077  1.00 62.23           H
ATOM    816  CA  LEU A 118     -25.465  -9.200  -5.289  1.00 62.23           C
ATOM    817  HA  LEU A 118     -25.257  -8.366  -5.959  1.00 62.23           H
ATOM    818  C   LEU A 118     -24.624  -8.960  -4.022  1.00 62.23           C
ATOM    819  CB  LEU A 118     -26.962  -9.219  -4.928  1.00 62.23           C
ATOM    820  HB2 LEU A 118     -27.179  -8.381  -4.264  1.00 62.23           H
ATOM    821  HB3 LEU A 118     -27.168 -10.133  -4.369  1.00 62.23           H
ATOM    822  O   LEU A 118     -24.667  -7.868  -3.459  1.00 62.23           O
ATOM    823  CG  LEU A 118     -27.908  -9.131  -6.139  1.00 62.23           C
ATOM    824  HG  LEU A 118     -27.588  -9.832  -6.910  1.00 62.23           H
ATOM    825  CD1 LEU A 118     -29.330  -9.511  -5.723  1.00 62.23           C
ATOM    826 HD11 LEU A 118     -29.992  -9.455  -6.587  1.00 62.23           H
ATOM    827 HD12 LEU A 118     -29.339 -10.529  -5.331  1.00 62.23           H
ATOM    828 HD13 LEU A 118     -29.682  -8.826  -4.952  1.00 62.23           H
ATOM    829  CD2 LEU A 118     -27.942  -7.721  -6.728  1.00 62.23           C
ATOM    830 HD21 LEU A 118     -26.951  -7.437  -7.084  1.00 62.23           H
ATOM    831 HD22 LEU A 118     -28.632  -7.682  -7.571  1.00 62.23           H
ATOM    832 HD23 LEU A 118     -28.254  -7.000  -5.973  1.00 62.23           H
ATOM    833  N   THR A 119     -23.872  -9.977  -3.598  1.00 71.78           N
ATOM    834  H   THR A 119     -23.841 -10.807  -4.173  1.00 71.78           H
ATOM    835  CA  THR A 119     -23.130 -10.027  -2.347  1.00 71.78           C
ATOM    836  HA  THR A 119     -23.037  -9.017  -1.950  1.00 71.78           H
ATOM    837  C   THR A 119     -21.737 -10.624  -2.570  1.00 71.78           C
ATOM    838  CB  THR A 119     -23.903 -10.868  -1.327  1.00 71.78           C
ATOM    839  HB  THR A 119     -23.984 -11.895  -1.684  1.00 71.78           H
ATOM    840  O   THR A 119     -21.600 -11.649  -3.245  1.00 71.78           O
ATOM    841  CG2 THR A 119     -23.212 -10.861   0.014  1.00 71.78           C
ATOM    842 HG21 THR A 119     -22.235 -11.340  -0.048  1.00 71.78           H
ATOM    843 HG22 THR A 119     -23.096  -9.826   0.337  1.00 71.78           H
ATOM    844 HG23 THR A 119     -23.809 -11.430   0.726  1.00 71.78           H
ATOM    845  OG1 THR A 119     -25.199 -10.358  -1.105  1.00 71.78           O
ATOM    846  HG1 THR A 119     -25.254 -10.166  -0.166  1.00 71.78           H
ATOM    847  N   ARG A 120     -20.710 -10.008  -1.975  1.00 77.34           N
ATOM    848  H   ARG A 120     -20.931  -9.167  -1.460  1.00 77.34           H
ATOM    849  CA  ARG A 120     -19.330 -10.511  -1.876  1.00 77.34           C
ATOM    850  HA  ARG A 120     -19.271 -11.499  -2.330  1.00 77.34           H
ATOM    851  C   ARG A 120     -18.933 -10.660  -0.411  1.00 77.34           C
ATOM    852  CB  ARG A 120     -18.355  -9.554  -2.583  1.00 77.34           C
ATOM    853  HB2 ARG A 120     -17.329  -9.844  -2.355  1.00 77.34           H
ATOM    854  HB3 ARG A 120     -18.508  -8.548  -2.190  1.00 77.34           H
ATOM    855  O   ARG A 120     -19.452  -9.957   0.448  1.00 77.34           O
ATOM    856  CG  ARG A 120     -18.514  -9.496  -4.103  1.00 77.34           C
ATOM    857  HG2 ARG A 120     -17.954  -8.636  -4.470  1.00 77.34           H
ATOM    858  HG3 ARG A 120     -19.563  -9.352  -4.362  1.00 77.34           H
ATOM    859  CD  ARG A 120     -17.976 -10.752  -4.790  1.00 77.34           C
ATOM    860  HD2 ARG A 120     -18.515 -11.626  -4.424  1.00 77.34           H
ATOM    861  HD3 ARG A 120     -16.915 -10.873  -4.567  1.00 77.34           H
ATOM    862  NE  ARG A 120     -18.157 -10.623  -6.236  1.00 77.34           N
ATOM    863  HE  ARG A 120     -18.228  -9.687  -6.609  1.00 77.34           H
ATOM    864  NH1 ARG A 120     -18.199 -12.864  -6.757  1.00 77.34           N
ATOM    865 HH11 ARG A 120     -17.495 -13.040  -6.055  1.00 77.34           H
ATOM    866 HH12 ARG A 120     -18.337 -13.601  -7.434  1.00 77.34           H
ATOM    867  NH2 ARG A 120     -18.821 -11.326  -8.253  1.00 77.34           N
ATOM    868 HH21 ARG A 120     -19.173 -10.397  -8.429  1.00 77.34           H
ATOM    869 HH22 ARG A 120     -19.239 -12.075  -8.787  1.00 77.34           H
ATOM    870  CZ  ARG A 120     -18.378 -11.614  -7.071  1.00 77.34           C
ATOM    871  N   HIS A 121     -17.970 -11.535  -0.140  1.00 84.24           N
ATOM    872  H   HIS A 121     -17.532 -12.037  -0.899  1.00 84.24           H
ATOM    873  CA  HIS A 121     -17.423 -11.712   1.202  1.00 84.24           C
ATOM    874  HA  HIS A 121     -17.862 -10.972   1.870  1.00 84.24           H
ATOM    875  C   HIS A 121     -15.917 -11.490   1.204  1.00 84.24           C
ATOM    876  CB  HIS A 121     -17.787 -13.090   1.761  1.00 84.24           C
ATOM    877  HB2 HIS A 121     -17.378 -13.864   1.111  1.00 84.24           H
ATOM    878  HB3 HIS A 121     -17.333 -13.202   2.746  1.00 84.24           H
ATOM    879  O   HIS A 121     -15.205 -11.982   0.329  1.00 84.24           O
ATOM    880  CG  HIS A 121     -19.272 -13.294   1.900  1.00 84.24           C
ATOM    881  CD2 HIS A 121     -20.094 -13.905   0.993  1.00 84.24           C
ATOM    882  HD2 HIS A 121     -19.791 -14.339   0.052  1.00 84.24           H
ATOM    883  ND1 HIS A 121     -20.065 -12.859   2.939  1.00 84.24           N
ATOM    884  HD1 HIS A 121     -19.774 -12.287   3.719  1.00 84.24           H
ATOM    885  CE1 HIS A 121     -21.335 -13.204   2.664  1.00 84.24           C
ATOM    886  HE1 HIS A 121     -22.192 -12.950   3.271  1.00 84.24           H
ATOM    887  NE2 HIS A 121     -21.398 -13.859   1.493  1.00 84.24           N
ATOM    888  N   ILE A 122     -15.440 -10.785   2.222  1.00 89.66           N
ATOM    889  H   ILE A 122     -16.098 -10.407   2.889  1.00 89.66           H
ATOM    890  CA  ILE A 122     -14.018 -10.694   2.550  1.00 89.66           C
ATOM    891  HA  ILE A 122     -13.471 -11.416   1.945  1.00 89.66           H
ATOM    892  C   ILE A 122     -13.810 -11.089   3.999  1.00 89.66           C
ATOM    893  CB  ILE A 122     -13.422  -9.300   2.266  1.00 89.66           C
ATOM    894  HB  ILE A 122     -12.377  -9.311   2.575  1.00 89.66           H
ATOM    895  O   ILE A 122     -14.681 -10.895   4.845  1.00 89.66           O
ATOM    896  CG1 ILE A 122     -14.146  -8.194   3.061  1.00 89.66           C
ATOM    897 HG12 ILE A 122     -15.183  -8.127   2.736  1.00 89.66           H
ATOM    898 HG13 ILE A 122     -14.126  -8.457   4.119  1.00 89.66           H
ATOM    899  CG2 ILE A 122     -13.451  -9.056   0.754  1.00 89.66           C
ATOM    900 HG21 ILE A 122     -14.491  -9.013   0.431  1.00 89.66           H
ATOM    901 HG22 ILE A 122     -12.938  -8.130   0.497  1.00 89.66           H
ATOM    902 HG23 ILE A 122     -12.953  -9.878   0.238  1.00 89.66           H
ATOM    903  CD1 ILE A 122     -13.511  -6.808   2.946  1.00 89.66           C
ATOM    904 HD11 ILE A 122     -14.097  -6.092   3.522  1.00 89.66           H
ATOM    905 HD12 ILE A 122     -13.502  -6.493   1.902  1.00 89.66           H
ATOM    906 HD13 ILE A 122     -12.492  -6.827   3.333  1.00 89.66           H
ATOM    907  N   ARG A 123     -12.618 -11.590   4.293  1.00 92.06           N
ATOM    908  H   ARG A 123     -11.962 -11.698   3.534  1.00 92.06           H
ATOM    909  CA  ARG A 123     -12.139 -11.756   5.661  1.00 92.06           C
ATOM    910  HA  ARG A 123     -12.958 -11.582   6.360  1.00 92.06           H
ATOM    911  C   ARG A 123     -11.071 -10.722   5.942  1.00 92.06           C
ATOM    912  CB  ARG A 123     -11.680 -13.195   5.863  1.00 92.06           C
ATOM    913  HB2 ARG A 123     -10.985 -13.488   5.076  1.00 92.06           H
ATOM    914  HB3 ARG A 123     -12.559 -13.833   5.766  1.00 92.06           H
ATOM    915  O   ARG A 123     -10.181 -10.519   5.124  1.00 92.06           O
ATOM    916  CG  ARG A 123     -11.006 -13.400   7.226  1.00 92.06           C
ATOM    917  HG2 ARG A 123     -11.640 -12.992   8.013  1.00 92.06           H
ATOM    918  HG3 ARG A 123     -10.041 -12.893   7.243  1.00 92.06           H
ATOM    919  CD  ARG A 123     -10.785 -14.889   7.471  1.00 92.06           C
ATOM    920  HD2 ARG A 123     -10.255 -15.313   6.617  1.00 92.06           H
ATOM    921  HD3 ARG A 123     -10.178 -15.019   8.367  1.00 92.06           H
ATOM    922  NE  ARG A 123     -12.086 -15.540   7.647  1.00 92.06           N
ATOM    923  HE  ARG A 123     -12.887 -14.924   7.684  1.00 92.06           H
ATOM    924  NH1 ARG A 123     -11.462 -17.727   7.498  1.00 92.06           N
ATOM    925 HH11 ARG A 123     -10.508 -17.408   7.408  1.00 92.06           H
ATOM    926 HH12 ARG A 123     -11.724 -18.701   7.435  1.00 92.06           H
ATOM    927  NH2 ARG A 123     -13.639 -17.155   7.708  1.00 92.06           N
ATOM    928 HH21 ARG A 123     -14.320 -16.418   7.829  1.00 92.06           H
ATOM    929 HH22 ARG A 123     -13.963 -18.110   7.668  1.00 92.06           H
ATOM    930  CZ  ARG A 123     -12.388 -16.811   7.616  1.00 92.06           C
ATOM    931  N   VAL A 124     -11.129 -10.090   7.103  1.00 93.13           N
ATOM    932  H   VAL A 124     -11.898 -10.300   7.723  1.00 93.13           H
ATOM    933  CA  VAL A 124     -10.154  -9.083   7.518  1.00 93.13           C
ATOM    934  HA  VAL A 124      -9.363  -9.040   6.769  1.00 93.13           H
ATOM    935  C   VAL A 124      -9.501  -9.499   8.824  1.00 93.13           C
ATOM    936  CB  VAL A 124     -10.764  -7.674   7.572  1.00 93.13           C
ATOM    937  HB  VAL A 124      -9.975  -6.969   7.834  1.00 93.13           H
ATOM    938  O   VAL A 124     -10.187  -9.914   9.755  1.00 93.13           O
ATOM    939  CG1 VAL A 124     -11.308  -7.297   6.192  1.00 93.13           C
ATOM    940 HG11 VAL A 124     -11.765  -6.308   6.238  1.00 93.13           H
ATOM    941 HG12 VAL A 124     -10.501  -7.302   5.459  1.00 93.13           H
ATOM    942 HG13 VAL A 124     -12.085  -7.991   5.874  1.00 93.13           H
ATOM    943  CG2 VAL A 124     -11.905  -7.513   8.580  1.00 93.13           C
ATOM    944 HG21 VAL A 124     -12.229  -6.473   8.599  1.00 93.13           H
ATOM    945 HG22 VAL A 124     -12.750  -8.142   8.298  1.00 93.13           H
ATOM    946 HG23 VAL A 124     -11.577  -7.785   9.583  1.00 93.13           H
ATOM    947  N   THR A 125      -8.177  -9.384   8.902  1.00 90.32           N
ATOM    948  H   THR A 125      -7.682  -9.059   8.084  1.00 90.32           H
ATOM    949  CA  THR A 125      -7.394  -9.793  10.075  1.00 90.32           C
ATOM    950  HA  THR A 125      -8.081  -9.997  10.896  1.00 90.32           H
ATOM    951  C   THR A 125      -6.456  -8.680  10.526  1.00 90.32           C
ATOM    952  CB  THR A 125      -6.619 -11.093   9.814  1.00 90.32           C
ATOM    953  HB  THR A 125      -5.934 -10.933   8.981  1.00 90.32           H
ATOM    954  O   THR A 125      -5.731  -8.083   9.724  1.00 90.32           O
ATOM    955  CG2 THR A 125      -5.816 -11.576  11.020  1.00 90.32           C
ATOM    956 HG21 THR A 125      -6.452 -11.635  11.903  1.00 90.32           H
ATOM    957 HG22 THR A 125      -5.401 -12.563  10.812  1.00 90.32           H
ATOM    958 HG23 THR A 125      -4.987 -10.897  11.219  1.00 90.32           H
ATOM    959  OG1 THR A 125      -7.503 -12.140   9.486  1.00 90.32           O
ATOM    960  HG1 THR A 125      -7.928 -12.427  10.298  1.00 90.32           H
ATOM    961  N   LYS A 126      -6.435  -8.430  11.838  1.00 87.74           N
ATOM    962  H   LYS A 126      -7.068  -8.963  12.416  1.00 87.74           H
ATOM    963  CA  LYS A 126      -5.546  -7.481  12.512  1.00 87.74           C
ATOM    964  HA  LYS A 126      -4.733  -7.204  11.842  1.00 87.74           H
ATOM    965  C   LYS A 126      -4.959  -8.131  13.762  1.00 87.74           C
ATOM    966  CB  LYS A 126      -6.351  -6.223  12.850  1.00 87.74           C
ATOM    967  HB2 LYS A 126      -6.852  -5.868  11.949  1.00 87.74           H
ATOM    968  HB3 LYS A 126      -7.114  -6.478  13.584  1.00 87.74           H
ATOM    969  O   LYS A 126      -5.608  -8.223  14.801  1.00 87.74           O
ATOM    970  CG  LYS A 126      -5.469  -5.105  13.416  1.00 87.74           C
ATOM    971  HG2 LYS A 126      -4.718  -4.819  12.679  1.00 87.74           H
ATOM    972  HG3 LYS A 126      -4.973  -5.445  14.325  1.00 87.74           H
ATOM    973  CD  LYS A 126      -6.358  -3.907  13.743  1.00 87.74           C
ATOM    974  HD2 LYS A 126      -6.818  -3.552  12.820  1.00 87.74           H
ATOM    975  HD3 LYS A 126      -7.144  -4.213  14.434  1.00 87.74           H
ATOM    976  CE  LYS A 126      -5.525  -2.797  14.370  1.00 87.74           C
ATOM    977  HE2 LYS A 126      -5.136  -3.140  15.328  1.00 87.74           H
ATOM    978  HE3 LYS A 126      -4.685  -2.603  13.703  1.00 87.74           H
ATOM    979  NZ  LYS A 126      -6.340  -1.570  14.535  1.00 87.74           N
ATOM    980  HZ1 LYS A 126      -5.752  -0.777  14.751  1.00 87.74           H
ATOM    981  HZ2 LYS A 126      -7.058  -1.690  15.235  1.00 87.74           H
ATOM    982  HZ3 LYS A 126      -6.809  -1.362  13.666  1.00 87.74           H
ATOM    983  N   GLY A 127      -3.708  -8.580  13.673  1.00 83.09           N
ATOM    984  H   GLY A 127      -3.256  -8.555  12.770  1.00 83.09           H
ATOM    985  CA  GLY A 127      -3.123  -9.411  14.726  1.00 83.09           C
ATOM    986  HA2 GLY A 127      -2.082  -9.634  14.490  1.00 83.09           H
ATOM    987  HA3 GLY A 127      -3.165  -8.885  15.680  1.00 83.09           H
ATOM    988  C   GLY A 127      -3.886 -10.733  14.838  1.00 83.09           C
ATOM    989  O   GLY A 127      -3.965 -11.469  13.860  1.00 83.09           O
ATOM    990  N   GLU A 128      -4.455 -11.017  16.008  1.00 85.78           N
ATOM    991  H   GLU A 128      -4.363 -10.362  16.772  1.00 85.78           H
ATOM    992  CA  GLU A 128      -5.267 -12.222  16.250  1.00 85.78           C
ATOM    993  HA  GLU A 128      -4.948 -13.016  15.575  1.00 85.78           H
ATOM    994  C   GLU A 128      -6.770 -12.005  15.983  1.00 85.78           C
ATOM    995  CB  GLU A 128      -5.038 -12.707  17.692  1.00 85.78           C
ATOM    996  HB2 GLU A 128      -5.669 -13.577  17.872  1.00 85.78           H
ATOM    997  HB3 GLU A 128      -5.331 -11.915  18.381  1.00 85.78           H
ATOM    998  O   GLU A 128      -7.525 -12.968  15.862  1.00 85.78           O
ATOM    999  CG  GLU A 128      -3.573 -13.102  17.957  1.00 85.78           C
ATOM   1000  HG2 GLU A 128      -2.934 -12.232  17.802  1.00 85.78           H
ATOM   1001  HG3 GLU A 128      -3.285 -13.862  17.231  1.00 85.78           H
ATOM   1002  CD  GLU A 128      -3.321 -13.640  19.377  1.00 85.78           C
ATOM   1003  OE1 GLU A 128      -2.185 -14.118  19.607  1.00 85.78           O
ATOM   1004  OE2 GLU A 128      -4.228 -13.545  20.233  1.00 85.78           O
ATOM   1005  N   GLU A 129      -7.220 -10.751  15.869  1.00 90.26           N
ATOM   1006  H   GLU A 129      -6.553  -9.992  15.856  1.00 90.26           H
ATOM   1007  CA  GLU A 129      -8.626 -10.410  15.642  1.00 90.26           C
ATOM   1008  HA  GLU A 129      -9.243 -11.084  16.236  1.00 90.26           H
ATOM   1009  C   GLU A 129      -8.989 -10.591  14.164  1.00 90.26           C
ATOM   1010  CB  GLU A 129      -8.881  -8.980  16.134  1.00 90.26           C
ATOM   1011  HB2 GLU A 129      -8.487  -8.890  17.147  1.00 90.26           H
ATOM   1012  HB3 GLU A 129      -8.345  -8.280  15.492  1.00 90.26           H
ATOM   1013  O   GLU A 129      -8.282 -10.100  13.281  1.00 90.26           O
ATOM   1014  CG  GLU A 129     -10.371  -8.617  16.158  1.00 90.26           C
ATOM   1015  HG2 GLU A 129     -10.890  -9.315  16.814  1.00 90.26           H
ATOM   1016  HG3 GLU A 129     -10.774  -8.732  15.153  1.00 90.26           H
ATOM   1017  CD  GLU A 129     -10.626  -7.179  16.640  1.00 90.26           C
ATOM   1018  OE1 GLU A 129     -11.794  -6.744  16.548  1.00 90.26           O
ATOM   1019  OE2 GLU A 129      -9.668  -6.483  17.052  1.00 90.26           O
ATOM   1020  N   THR A 130     -10.087 -11.300  13.890  1.00 94.62           N
ATOM   1021  H   THR A 130     -10.672 -11.614  14.651  1.00 94.62           H
ATOM   1022  CA  THR A 130     -10.548 -11.615  12.531  1.00 94.62           C
ATOM   1023  HA  THR A 130     -10.066 -10.935  11.830  1.00 94.62           H
ATOM   1024  C   THR A 130     -12.055 -11.429  12.417  1.00 94.62           C
ATOM   1025  CB  THR A 130     -10.166 -13.050  12.142  1.00 94.62           C
ATOM   1026  HB  THR A 130     -10.590 -13.747  12.863  1.00 94.62           H
ATOM   1027  O   THR A 130     -12.791 -11.887  13.288  1.00 94.62           O
ATOM   1028  CG2 THR A 130     -10.616 -13.447  10.738  1.00 94.62           C
ATOM   1029 HG21 THR A 130     -11.704 -13.494  10.686  1.00 94.62           H
ATOM   1030 HG22 THR A 130     -10.247 -12.721  10.014  1.00 94.62           H
ATOM   1031 HG23 THR A 130     -10.216 -14.434  10.508  1.00 94.62           H
ATOM   1032  OG1 THR A 130      -8.761 -13.183  12.141  1.00 94.62           O
ATOM   1033  HG1 THR A 130      -8.459 -12.956  13.024  1.00 94.62           H
ATOM   1034  N   HIS A 131     -12.502 -10.815  11.321  1.00 94.20           N
ATOM   1035  H   HIS A 131     -11.826 -10.498  10.641  1.00 94.20           H
ATOM   1036  CA  HIS A 131     -13.914 -10.581  11.012  1.00 94.20           C
ATOM   1037  HA  HIS A 131     -14.540 -11.202  11.654  1.00 94.20           H
ATOM   1038  C   HIS A 131     -14.218 -10.936   9.559  1.00 94.20           C
ATOM   1039  CB  HIS A 131     -14.268  -9.117  11.283  1.00 94.20           C
ATOM   1040  HB2 HIS A 131     -15.303  -8.941  10.991  1.00 94.20           H
ATOM   1041  HB3 HIS A 131     -13.635  -8.471  10.675  1.00 94.20           H
ATOM   1042  O   HIS A 131     -13.387 -10.702   8.682  1.00 94.20           O
ATOM   1043  CG  HIS A 131     -14.120  -8.727  12.729  1.00 94.20           C
ATOM   1044  CD2 HIS A 131     -13.064  -8.057  13.274  1.00 94.20           C
ATOM   1045  HD2 HIS A 131     -12.182  -7.718  12.754  1.00 94.20           H
ATOM   1046  ND1 HIS A 131     -15.087  -8.936  13.712  1.00 94.20           N
ATOM   1047  CE1 HIS A 131     -14.596  -8.375  14.825  1.00 94.20           C
ATOM   1048  HE1 HIS A 131     -15.117  -8.326  15.770  1.00 94.20           H
ATOM   1049  NE2 HIS A 131     -13.389  -7.840  14.593  1.00 94.20           N
ATOM   1050  HE2 HIS A 131     -12.860  -7.308  15.269  1.00 94.20           H
ATOM   1051  N   ASP A 132     -15.413 -11.460   9.308  1.00 93.09           N
ATOM   1052  H   ASP A 132     -16.076 -11.547  10.064  1.00 93.09           H
ATOM   1053  CA  ASP A 132     -15.942 -11.661   7.958  1.00 93.09           C
ATOM   1054  HA  ASP A 132     -15.128 -11.620   7.234  1.00 93.09           H
ATOM   1055  C   ASP A 132     -16.908 -10.507   7.642  1.00 93.09           C
ATOM   1056  CB  ASP A 132     -16.585 -13.060   7.838  1.00 93.09           C
ATOM   1057  HB2 ASP A 132     -17.340 -13.175   8.616  1.00 93.09           H
ATOM   1058  HB3 ASP A 132     -17.087 -13.124   6.872  1.00 93.09           H
ATOM   1059  O   ASP A 132     -17.792 -10.199   8.443  1.00 93.09           O
ATOM   1060  CG  ASP A 132     -15.574 -14.223   7.927  1.00 93.09           C
ATOM   1061  OD1 ASP A 132     -14.402 -14.070   7.520  1.00 93.09           O
ATOM   1062  OD2 ASP A 132     -15.921 -15.341   8.375  1.00 93.09           O
ATOM   1063  N   ILE A 133     -16.715  -9.840   6.503  1.00 89.25           N
ATOM   1064  H   ILE A 133     -15.998 -10.174   5.875  1.00 89.25           H
ATOM   1065  CA  ILE A 133     -17.520  -8.698   6.051  1.00 89.25           C
ATOM   1066  HA  ILE A 133     -18.252  -8.451   6.820  1.00 89.25           H
ATOM   1067  C   ILE A 133     -18.279  -9.109   4.794  1.00 89.25           C
ATOM   1068  CB  ILE A 133     -16.663  -7.433   5.809  1.00 89.25           C
ATOM   1069  HB  ILE A 133     -15.952  -7.659   5.015  1.00 89.25           H
ATOM   1070  O   ILE A 133     -17.696  -9.643   3.847  1.00 89.25           O
ATOM   1071  CG1 ILE A 133     -15.861  -7.043   7.073  1.00 89.25           C
ATOM   1072 HG12 ILE A 133     -16.550  -6.818   7.887  1.00 89.25           H
ATOM   1073 HG13 ILE A 133     -15.241  -7.887   7.378  1.00 89.25           H
ATOM   1074  CG2 ILE A 133     -17.535  -6.256   5.325  1.00 89.25           C
ATOM   1075 HG21 ILE A 133     -18.064  -6.514   4.408  1.00 89.25           H
ATOM   1076 HG22 ILE A 133     -16.921  -5.386   5.092  1.00 89.25           H
ATOM   1077 HG23 ILE A 133     -18.266  -5.984   6.087  1.00 89.25           H
ATOM   1078  CD1 ILE A 133     -14.922  -5.848   6.865  1.00 89.25           C
ATOM   1079 HD11 ILE A 133     -15.493  -4.926   6.760  1.00 89.25           H
ATOM   1080 HD12 ILE A 133     -14.310  -6.006   5.976  1.00 89.25           H
ATOM   1081 HD13 ILE A 133     -14.266  -5.745   7.728  1.00 89.25           H
ATOM   1082  N   GLU A 134     -19.577  -8.836   4.799  1.00 86.75           N
ATOM   1083  H   GLU A 134     -19.957  -8.341   5.594  1.00 86.75           H
ATOM   1084  CA  GLU A 134     -20.460  -8.944   3.645  1.00 86.75           C
ATOM   1085  HA  GLU A 134     -20.054  -9.669   2.940  1.00 86.75           H
ATOM   1086  C   GLU A 134     -20.547  -7.582   2.942  1.00 86.75           C
ATOM   1087  CB  GLU A 134     -21.824  -9.453   4.138  1.00 86.75           C
ATOM   1088  HB2 GLU A 134     -22.302  -8.700   4.764  1.00 86.75           H
ATOM   1089  HB3 GLU A 134     -21.659 -10.353   4.731  1.00 86.75           H
ATOM   1090  O   GLU A 134     -20.764  -6.571   3.605  1.00 86.75           O
ATOM   1091  CG  GLU A 134     -22.725  -9.796   2.956  1.00 86.75           C
ATOM   1092  HG2 GLU A 134     -22.164 -10.499   2.340  1.00 86.75           H
ATOM   1093  HG3 GLU A 134     -22.908  -8.886   2.384  1.00 86.75           H
ATOM   1094  CD  GLU A 134     -24.070 -10.438   3.338  1.00 86.75           C
ATOM   1095  OE1 GLU A 134     -25.046 -10.244   2.574  1.00 86.75           O
ATOM   1096  OE2 GLU A 134     -24.102 -11.183   4.345  1.00 86.75           O
ATOM   1097  N   LEU A 135     -20.352  -7.556   1.623  1.00 80.34           N
ATOM   1098  H   LEU A 135     -20.184  -8.435   1.153  1.00 80.34           H
ATOM   1099  CA  LEU A 135     -20.417  -6.357   0.783  1.00 80.34           C
ATOM   1100  HA  LEU A 135     -20.616  -5.475   1.392  1.00 80.34           H
ATOM   1101  C   LEU A 135     -21.542  -6.503  -0.229  1.00 80.34           C
ATOM   1102  CB  LEU A 135     -19.105  -6.163   0.013  1.00 80.34           C
ATOM   1103  HB2 LEU A 135     -19.204  -5.290  -0.630  1.00 80.34           H
ATOM   1104  HB3 LEU A 135     -18.969  -7.036  -0.624  1.00 80.34           H
ATOM   1105  O   LEU A 135     -21.578  -7.495  -0.964  1.00 80.34           O
ATOM   1106  CG  LEU A 135     -17.859  -6.000   0.884  1.00 80.34           C
ATOM   1107  HG  LEU A 135     -17.777  -6.828   1.588  1.00 80.34           H
ATOM   1108  CD1 LEU A 135     -16.632  -6.022  -0.018  1.00 80.34           C
ATOM   1109 HD11 LEU A 135     -16.575  -5.104  -0.603  1.00 80.34           H
ATOM   1110 HD12 LEU A 135     -15.737  -6.148   0.592  1.00 80.34           H
ATOM   1111 HD13 LEU A 135     -16.737  -6.868  -0.697  1.00 80.34           H
ATOM   1112  CD2 LEU A 135     -17.856  -4.685   1.640  1.00 80.34           C
ATOM   1113 HD21 LEU A 135     -18.693  -4.667   2.337  1.00 80.34           H
ATOM   1114 HD22 LEU A 135     -17.963  -3.849   0.948  1.00 80.34           H
ATOM   1115 HD23 LEU A 135     -16.925  -4.599   2.200  1.00 80.34           H
ATOM   1116  N   LEU A 136     -22.413  -5.506  -0.315  1.00 73.90           N
ATOM   1117  H   LEU A 136     -22.273  -4.699   0.277  1.00 73.90           H
ATOM   1118  CA  LEU A 136     -23.486  -5.473  -1.306  1.00 73.90           C
ATOM   1119  HA  LEU A 136     -23.769  -6.498  -1.547  1.00 73.90           H
ATOM   1120  C   LEU A 136     -23.003  -4.836  -2.615  1.00 73.90           C
ATOM   1121  CB  LEU A 136     -24.714  -4.771  -0.705  1.00 73.90           C
ATOM   1122  HB2 LEU A 136     -25.499  -4.728  -1.461  1.00 73.90           H
ATOM   1123  HB3 LEU A 136     -24.434  -3.750  -0.449  1.00 73.90           H
ATOM   1124  O   LEU A 136     -22.094  -4.010  -2.619  1.00 73.90           O
ATOM   1125  CG  LEU A 136     -25.276  -5.461   0.557  1.00 73.90           C
ATOM   1126  HG  LEU A 136     -24.513  -5.493   1.335  1.00 73.90           H
ATOM   1127  CD1 LEU A 136     -26.460  -4.655   1.092  1.00 73.90           C
ATOM   1128 HD11 LEU A 136     -26.834  -5.121   2.004  1.00 73.90           H
ATOM   1129 HD12 LEU A 136     -27.254  -4.608   0.346  1.00 73.90           H
ATOM   1130 HD13 LEU A 136     -26.124  -3.647   1.331  1.00 73.90           H
ATOM   1131  CD2 LEU A 136     -25.757  -6.891   0.281  1.00 73.90           C
ATOM   1132 HD21 LEU A 136     -26.208  -7.308   1.181  1.00 73.90           H
ATOM   1133 HD22 LEU A 136     -26.481  -6.898  -0.535  1.00 73.90           H
ATOM   1134 HD23 LEU A 136     -24.909  -7.523   0.020  1.00 73.90           H
ATOM   1135  N   SER A 137     -23.618  -5.203  -3.744  1.00 64.01           N
ATOM   1136  H   SER A 137     -24.259  -5.980  -3.680  1.00 64.01           H
ATOM   1137  CA  SER A 137     -23.185  -4.768  -5.087  1.00 64.01           C
ATOM   1138  HA  SER A 137     -22.176  -5.147  -5.249  1.00 64.01           H
ATOM   1139  C   SER A 137     -23.030  -3.260  -5.282  1.00 64.01           C
ATOM   1140  CB  SER A 137     -24.050  -5.401  -6.177  1.00 64.01           C
ATOM   1141  HB2 SER A 137     -23.896  -6.480  -6.158  1.00 64.01           H
ATOM   1142  HB3 SER A 137     -23.737  -5.026  -7.152  1.00 64.01           H
ATOM   1143  O   SER A 137     -22.119  -2.815  -5.975  1.00 64.01           O
ATOM   1144  OG  SER A 137     -25.425  -5.135  -5.982  1.00 64.01           O
ATOM   1145  HG  SER A 137     -25.533  -4.687  -5.140  1.00 64.01           H
ATOM   1146  N   GLU A 138     -23.849  -2.471  -4.593  1.00 59.48           N
ATOM   1147  H   GLU A 138     -24.521  -2.894  -3.970  1.00 59.48           H
ATOM   1148  CA  GLU A 138     -23.815  -1.008  -4.653  1.00 59.48           C
ATOM   1149  HA  GLU A 138     -23.723  -0.700  -5.695  1.00 59.48           H
ATOM   1150  C   GLU A 138     -22.606  -0.405  -3.906  1.00 59.48           C
ATOM   1151  CB  GLU A 138     -25.152  -0.471  -4.108  1.00 59.48           C
ATOM   1152  HB2 GLU A 138     -25.257  -0.780  -3.068  1.00 59.48           H
ATOM   1153  HB3 GLU A 138     -25.134   0.617  -4.149  1.00 59.48           H
ATOM   1154  O   GLU A 138     -22.271   0.759  -4.113  1.00 59.48           O
ATOM   1155  CG  GLU A 138     -26.369  -0.980  -4.915  1.00 59.48           C
ATOM   1156  HG2 GLU A 138     -26.381  -2.070  -4.896  1.00 59.48           H
ATOM   1157  HG3 GLU A 138     -26.251  -0.666  -5.951  1.00 59.48           H
ATOM   1158  CD  GLU A 138     -27.732  -0.488  -4.393  1.00 59.48           C
ATOM   1159  OE1 GLU A 138     -28.756  -0.922  -4.972  1.00 59.48           O
ATOM   1160  OE2 GLU A 138     -27.769   0.309  -3.427  1.00 59.48           O
ATOM   1161  N   GLU A 139     -21.919  -1.188  -3.064  1.00 57.45           N
ATOM   1162  H   GLU A 139     -22.215  -2.148  -2.961  1.00 57.45           H
ATOM   1163  CA  GLU A 139     -20.807  -0.753  -2.206  1.00 57.45           C
ATOM   1164  HA  GLU A 139     -20.906   0.317  -2.023  1.00 57.45           H
ATOM   1165  C   GLU A 139     -19.419  -0.961  -2.848  1.00 57.45           C
ATOM   1166  CB  GLU A 139     -20.884  -1.467  -0.842  1.00 57.45           C
ATOM   1167  HB2 GLU A 139     -20.074  -1.103  -0.210  1.00 57.45           H
ATOM   1168  HB3 GLU A 139     -20.730  -2.535  -0.997  1.00 57.45           H
ATOM   1169  O   GLU A 139     -18.423  -0.457  -2.324  1.00 57.45           O
ATOM   1170  CG  GLU A 139     -22.214  -1.230  -0.100  1.00 57.45           C
ATOM   1171  HG2 GLU A 139     -23.045  -1.557  -0.725  1.00 57.45           H
ATOM   1172  HG3 GLU A 139     -22.325  -0.161   0.075  1.00 57.45           H
ATOM   1173  CD  GLU A 139     -22.296  -1.990   1.234  1.00 57.45           C
ATOM   1174  OE1 GLU A 139     -22.895  -1.431   2.180  1.00 57.45           O
ATOM   1175  OE2 GLU A 139     -21.798  -3.140   1.286  1.00 57.45           O
ATOM   1176  N   TYR A 140     -19.327  -1.675  -3.983  1.00 61.23           N
ATOM   1177  H   TYR A 140     -20.177  -2.071  -4.356  1.00 61.23           H
ATOM   1178  CA  TYR A 140     -18.054  -1.959  -4.673  1.00 61.23           C
ATOM   1179  HA  TYR A 140     -17.268  -1.412  -4.153  1.00 61.23           H
ATOM   1180  C   TYR A 140     -17.960  -1.441  -6.121  1.00 61.23           C
ATOM   1181  CB  TYR A 140     -17.687  -3.445  -4.536  1.00 61.23           C
ATOM   1182  HB2 TYR A 140     -16.685  -3.591  -4.938  1.00 61.23           H
ATOM   1183  HB3 TYR A 140     -17.635  -3.681  -3.473  1.00 61.23           H
ATOM   1184  O   TYR A 140     -16.963  -1.707  -6.809  1.00 61.23           O
ATOM   1185  CG  TYR A 140     -18.607  -4.444  -5.216  1.00 61.23           C
ATOM   1186  CD1 TYR A 140     -19.418  -5.291  -4.439  1.00 61.23           C
ATOM   1187  HD1 TYR A 140     -19.434  -5.192  -3.363  1.00 61.23           H
ATOM   1188  CD2 TYR A 140     -18.618  -4.566  -6.621  1.00 61.23           C
ATOM   1189  HD2 TYR A 140     -18.022  -3.905  -7.232  1.00 61.23           H
ATOM   1190  CE1 TYR A 140     -20.209  -6.273  -5.060  1.00 61.23           C
ATOM   1191  HE1 TYR A 140     -20.837  -6.920  -4.467  1.00 61.23           H
ATOM   1192  CE2 TYR A 140     -19.481  -5.479  -7.250  1.00 61.23           C
ATOM   1193  HE2 TYR A 140     -19.560  -5.488  -8.328  1.00 61.23           H
ATOM   1194  OH  TYR A 140     -21.176  -7.160  -7.068  1.00 61.23           O
ATOM   1195  HH  TYR A 140     -21.244  -6.986  -8.010  1.00 61.23           H
ATOM   1196  CZ  TYR A 140     -20.290  -6.324  -6.468  1.00 61.23           C
ATOM   1197  N   ASP A 141     -18.950  -0.675  -6.582  1.00 53.18           N
ATOM   1198  H   ASP A 141     -19.741  -0.493  -5.980  1.00 53.18           H
ATOM   1199  CA  ASP A 141     -18.958  -0.089  -7.922  1.00 53.18           C
ATOM   1200  HA  ASP A 141     -18.394  -0.761  -8.568  1.00 53.18           H
ATOM   1201  C   ASP A 141     -18.196   1.256  -7.984  1.00 53.18           C
ATOM   1202  CB  ASP A 141     -20.397  -0.043  -8.485  1.00 53.18           C
ATOM   1203  HB2 ASP A 141     -21.089   0.251  -7.697  1.00 53.18           H
ATOM   1204  HB3 ASP A 141     -20.433   0.723  -9.261  1.00 53.18           H
ATOM   1205  O   ASP A 141     -18.241   2.097  -7.090  1.00 53.18           O
ATOM   1206  CG  ASP A 141     -20.859  -1.368  -9.130  1.00 53.18           C
ATOM   1207  OD1 ASP A 141     -19.977  -2.179  -9.515  1.00 53.18           O
ATOM   1208  OD2 ASP A 141     -22.080  -1.502  -9.364  1.00 53.18           O
ATOM   1209  N   ALA A 142     -17.456   1.441  -9.083  1.00 54.85           N
ATOM   1210  H   ALA A 142     -17.501   0.683  -9.749  1.00 54.85           H
ATOM   1211  CA  ALA A 142     -16.732   2.646  -9.522  1.00 54.85           C
ATOM   1212  HA  ALA A 142     -16.419   2.422 -10.543  1.00 54.85           H
ATOM   1213  C   ALA A 142     -15.416   3.078  -8.829  1.00 54.85           C
ATOM   1214  CB  ALA A 142     -17.722   3.813  -9.659  1.00 54.85           C
ATOM   1215  HB1 ALA A 142     -18.603   3.494 -10.216  1.00 54.85           H
ATOM   1216  HB2 ALA A 142     -17.247   4.638 -10.192  1.00 54.85           H
ATOM   1217  HB3 ALA A 142     -18.028   4.161  -8.673  1.00 54.85           H
ATOM   1218  O   ALA A 142     -14.704   3.883  -9.429  1.00 54.85           O
ATOM   1219  N   THR A 143     -15.016   2.568  -7.654  1.00 65.39           N
ATOM   1220  H   THR A 143     -15.615   1.909  -7.178  1.00 65.39           H
ATOM   1221  CA  THR A 143     -13.773   3.039  -6.986  1.00 65.39           C
ATOM   1222  HA  THR A 143     -13.378   3.863  -7.580  1.00 65.39           H
ATOM   1223  C   THR A 143     -12.653   1.986  -6.920  1.00 65.39           C
ATOM   1224  CB  THR A 143     -14.031   3.668  -5.612  1.00 65.39           C
ATOM   1225  HB  THR A 143     -13.081   4.016  -5.205  1.00 65.39           H
ATOM   1226  O   THR A 143     -12.913   0.793  -6.766  1.00 65.39           O
ATOM   1227  CG2 THR A 143     -14.987   4.858  -5.690  1.00 65.39           C
ATOM   1228 HG21 THR A 143     -15.982   4.530  -5.986  1.00 65.39           H
ATOM   1229 HG22 THR A 143     -14.621   5.581  -6.418  1.00 65.39           H
ATOM   1230 HG23 THR A 143     -15.047   5.336  -4.712  1.00 65.39           H
ATOM   1231  OG1 THR A 143     -14.574   2.730  -4.728  1.00 65.39           O
ATOM   1232  HG1 THR A 143     -15.518   2.662  -4.893  1.00 65.39           H
ATOM   1233  N   PRO A 144     -11.373   2.390  -7.047  1.00 68.25           N
ATOM   1234  CA  PRO A 144     -10.239   1.462  -6.997  1.00 68.25           C
ATOM   1235  HA  PRO A 144     -10.442   0.588  -7.616  1.00 68.25           H
ATOM   1236  C   PRO A 144      -9.914   0.978  -5.571  1.00 68.25           C
ATOM   1237  CB  PRO A 144      -9.089   2.258  -7.612  1.00 68.25           C
ATOM   1238  HB2 PRO A 144      -9.132   2.202  -8.700  1.00 68.25           H
ATOM   1239  HB3 PRO A 144      -8.120   1.901  -7.263  1.00 68.25           H
ATOM   1240  O   PRO A 144      -9.272  -0.062  -5.402  1.00 68.25           O
ATOM   1241  CG  PRO A 144      -9.403   3.692  -7.208  1.00 68.25           C
ATOM   1242  HG2 PRO A 144      -9.131   3.847  -6.164  1.00 68.25           H
ATOM   1243  HG3 PRO A 144      -8.918   4.412  -7.866  1.00 68.25           H
ATOM   1244  CD  PRO A 144     -10.917   3.743  -7.333  1.00 68.25           C
ATOM   1245  HD2 PRO A 144     -11.324   4.468  -6.628  1.00 68.25           H
ATOM   1246  HD3 PRO A 144     -11.192   4.012  -8.353  1.00 68.25           H
ATOM   1247  N   PHE A 145     -10.378   1.712  -4.554  1.00 77.86           N
ATOM   1248  H   PHE A 145     -10.948   2.515  -4.779  1.00 77.86           H
ATOM   1249  CA  PHE A 145     -10.364   1.321  -3.148  1.00 77.86           C
ATOM   1250  HA  PHE A 145      -9.988   0.302  -3.058  1.00 77.86           H
ATOM   1251  C   PHE A 145     -11.775   1.359  -2.595  1.00 77.86           C
ATOM   1252  CB  PHE A 145      -9.481   2.244  -2.299  1.00 77.86           C
ATOM   1253  HB2 PHE A 145      -9.894   2.302  -1.292  1.00 77.86           H
ATOM   1254  HB3 PHE A 145      -9.496   3.253  -2.711  1.00 77.86           H
ATOM   1255  O   PHE A 145     -12.419   2.403  -2.613  1.00 77.86           O
ATOM   1256  CG  PHE A 145      -8.060   1.762  -2.184  1.00 77.86           C
ATOM   1257  CD1 PHE A 145      -7.573   1.217  -0.983  1.00 77.86           C
ATOM   1258  HD1 PHE A 145      -8.225   1.128  -0.125  1.00 77.86           H
ATOM   1259  CD2 PHE A 145      -7.228   1.840  -3.303  1.00 77.86           C
ATOM   1260  HD2 PHE A 145      -7.636   2.215  -4.231  1.00 77.86           H
ATOM   1261  CE1 PHE A 145      -6.242   0.776  -0.899  1.00 77.86           C
ATOM   1262  HE1 PHE A 145      -5.867   0.353   0.022  1.00 77.86           H
ATOM   1263  CE2 PHE A 145      -5.891   1.432  -3.212  1.00 77.86           C
ATOM   1264  HE2 PHE A 145      -5.231   1.508  -4.063  1.00 77.86           H
ATOM   1265  CZ  PHE A 145      -5.399   0.899  -2.016  1.00 77.86           C
ATOM   1266  HZ  PHE A 145      -4.367   0.585  -1.974  1.00 77.86           H
ATOM   1267  N   ILE A 146     -12.197   0.237  -2.033  1.00 81.84           N
ATOM   1268  H   ILE A 146     -11.557  -0.540  -1.966  1.00 81.84           H
ATOM   1269  CA  ILE A 146     -13.475   0.116  -1.349  1.00 81.84           C
ATOM   1270  HA  ILE A 146     -14.215   0.726  -1.866  1.00 81.84           H
ATOM   1271  C   ILE A 146     -13.302   0.655   0.066  1.00 81.84           C
ATOM   1272  CB  ILE A 146     -13.948  -1.347  -1.391  1.00 81.84           C
ATOM   1273  HB  ILE A 146     -13.170  -1.969  -0.949  1.00 81.84           H
ATOM   1274  O   ILE A 146     -12.285   0.393   0.712  1.00 81.84           O
ATOM   1275  CG1 ILE A 146     -14.165  -1.776  -2.860  1.00 81.84           C
ATOM   1276 HG12 ILE A 146     -13.316  -1.481  -3.477  1.00 81.84           H
ATOM   1277 HG13 ILE A 146     -15.050  -1.277  -3.256  1.00 81.84           H
ATOM   1278  CG2 ILE A 146     -15.245  -1.515  -0.580  1.00 81.84           C
ATOM   1279 HG21 ILE A 146     -16.027  -0.864  -0.971  1.00 81.84           H
ATOM   1280 HG22 ILE A 146     -15.604  -2.544  -0.628  1.00 81.84           H
ATOM   1281 HG23 ILE A 146     -15.070  -1.282   0.470  1.00 81.84           H
ATOM   1282  CD1 ILE A 146     -14.319  -3.284  -3.035  1.00 81.84           C
ATOM   1283 HD11 ILE A 146     -14.439  -3.512  -4.093  1.00 81.84           H
ATOM   1284 HD12 ILE A 146     -15.196  -3.646  -2.498  1.00 81.84           H
ATOM   1285 HD13 ILE A 146     -13.421  -3.784  -2.672  1.00 81.84           H
ATOM   1286  N   LYS A 147     -14.296   1.413   0.532  1.00 86.95           N
ATOM   1287  H   LYS A 147     -15.105   1.533  -0.060  1.00 86.95           H
ATOM   1288  CA  LYS A 147     -14.373   1.959   1.887  1.00 86.95           C
ATOM   1289  HA  LYS A 147     -13.489   1.660   2.450  1.00 86.95           H
ATOM   1290  C   LYS A 147     -15.607   1.395   2.580  1.00 86.95           C
ATOM   1291  CB  LYS A 147     -14.414   3.492   1.820  1.00 86.95           C
ATOM   1292  HB2 LYS A 147     -13.523   3.849   1.306  1.00 86.95           H
ATOM   1293  HB3 LYS A 147     -15.289   3.796   1.245  1.00 86.95           H
ATOM   1294  O   LYS A 147     -16.716   1.626   2.115  1.00 86.95           O
ATOM   1295  CG  LYS A 147     -14.479   4.129   3.218  1.00 86.95           C
ATOM   1296  HG2 LYS A 147     -15.316   3.718   3.783  1.00 86.95           H
ATOM   1297  HG3 LYS A 147     -13.553   3.910   3.749  1.00 86.95           H
ATOM   1298  CD  LYS A 147     -14.673   5.645   3.106  1.00 86.95           C
ATOM   1299  HD2 LYS A 147     -13.860   6.073   2.520  1.00 86.95           H
ATOM   1300  HD3 LYS A 147     -15.617   5.844   2.600  1.00 86.95           H
ATOM   1301  CE  LYS A 147     -14.696   6.268   4.503  1.00 86.95           C
ATOM   1302  HE2 LYS A 147     -13.756   6.032   5.002  1.00 86.95           H
ATOM   1303  HE3 LYS A 147     -15.495   5.802   5.080  1.00 86.95           H
ATOM   1304  NZ  LYS A 147     -14.889   7.737   4.455  1.00 86.95           N
ATOM   1305  HZ1 LYS A 147     -15.768   7.967   4.015  1.00 86.95           H
ATOM   1306  HZ2 LYS A 147     -14.879   8.117   5.391  1.00 86.95           H
ATOM   1307  HZ3 LYS A 147     -14.146   8.177   3.930  1.00 86.95           H
ATOM   1308  N   VAL A 148     -15.413   0.743   3.721  1.00 88.84           N
ATOM   1309  H   VAL A 148     -14.463   0.608   4.036  1.00 88.84           H
ATOM   1310  CA  VAL A 148     -16.502   0.227   4.566  1.00 88.84           C
ATOM   1311  HA  VAL A 148     -17.445   0.662   4.235  1.00 88.84           H
ATOM   1312  C   VAL A 148     -16.334   0.636   6.020  1.00 88.84           C
ATOM   1313  CB  VAL A 148     -16.653  -1.298   4.446  1.00 88.84           C
ATOM   1314  HB  VAL A 148     -17.495  -1.602   5.067  1.00 88.84           H
ATOM   1315  O   VAL A 148     -15.264   1.102   6.425  1.00 88.84           O
ATOM   1316  CG1 VAL A 148     -16.996  -1.678   3.010  1.00 88.84           C
ATOM   1317 HG11 VAL A 148     -17.678  -0.951   2.567  1.00 88.84           H
ATOM   1318 HG12 VAL A 148     -17.528  -2.630   3.051  1.00 88.84           H
ATOM   1319 HG13 VAL A 148     -16.099  -1.768   2.400  1.00 88.84           H
ATOM   1320  CG2 VAL A 148     -15.416  -2.079   4.911  1.00 88.84           C
ATOM   1321 HG21 VAL A 148     -15.548  -3.136   4.681  1.00 88.84           H
ATOM   1322 HG22 VAL A 148     -15.310  -1.976   5.991  1.00 88.84           H
ATOM   1323 HG23 VAL A 148     -14.518  -1.703   4.421  1.00 88.84           H
ATOM   1324  N   GLU A 149     -17.387   0.471   6.816  1.00 91.52           N
ATOM   1325  H   GLU A 149     -18.227   0.052   6.443  1.00 91.52           H
ATOM   1326  CA  GLU A 149     -17.279   0.578   8.269  1.00 91.52           C
ATOM   1327  HA  GLU A 149     -16.847   1.551   8.507  1.00 91.52           H
ATOM   1328  C   GLU A 149     -16.330  -0.503   8.802  1.00 91.52           C
ATOM   1329  CB  GLU A 149     -18.670   0.526   8.919  1.00 91.52           C
ATOM   1330  HB2 GLU A 149     -19.119  -0.454   8.753  1.00 91.52           H
ATOM   1331  HB3 GLU A 149     -19.291   1.286   8.446  1.00 91.52           H
ATOM   1332  O   GLU A 149     -16.392  -1.672   8.419  1.00 91.52           O
ATOM   1333  CG  GLU A 149     -18.592   0.817  10.428  1.00 91.52           C
ATOM   1334  HG2 GLU A 149     -17.982   1.708  10.572  1.00 91.52           H
ATOM   1335  HG3 GLU A 149     -18.090  -0.014  10.922  1.00 91.52           H
ATOM   1336  CD  GLU A 149     -19.960   1.049  11.095  1.00 91.52           C
ATOM   1337  OE1 GLU A 149     -19.951   1.498  12.267  1.00 91.52           O
ATOM   1338  OE2 GLU A 149     -21.001   0.840  10.436  1.00 91.52           O
ATOM   1339  N   SER A 150     -15.388  -0.094   9.649  1.00 92.81           N
ATOM   1340  H   SER A 150     -15.416   0.858   9.983  1.00 92.81           H
ATOM   1341  CA  SER A 150     -14.405  -1.006  10.213  1.00 92.81           C
ATOM   1342  HA  SER A 150     -14.034  -1.634   9.403  1.00 92.81           H
ATOM   1343  C   SER A 150     -15.037  -1.863  11.312  1.00 92.81           C
ATOM   1344  CB  SER A 150     -13.230  -0.236  10.803  1.00 92.81           C
ATOM   1345  HB2 SER A 150     -12.839   0.467  10.066  1.00 92.81           H
ATOM   1346  HB3 SER A 150     -13.554   0.314  11.686  1.00 92.81           H
ATOM   1347  O   SER A 150     -15.633  -1.304  12.232  1.00 92.81           O
ATOM   1348  OG  SER A 150     -12.222  -1.161  11.155  1.00 92.81           O
ATOM   1349  HG  SER A 150     -11.671  -1.282  10.378  1.00 92.81           H
ATOM   1350  N   PRO A 151     -14.834  -3.193  11.302  1.00 92.66           N
ATOM   1351  CA  PRO A 151     -15.226  -4.046  12.421  1.00 92.66           C
ATOM   1352  HA  PRO A 151     -16.216  -3.768  12.780  1.00 92.66           H
ATOM   1353  C   PRO A 151     -14.244  -3.960  13.606  1.00 92.66           C
ATOM   1354  CB  PRO A 151     -15.281  -5.449  11.819  1.00 92.66           C
ATOM   1355  HB2 PRO A 151     -15.131  -6.222  12.573  1.00 92.66           H
ATOM   1356  HB3 PRO A 151     -16.240  -5.593  11.320  1.00 92.66           H
ATOM   1357  O   PRO A 151     -14.494  -4.542  14.658  1.00 92.66           O
ATOM   1358  CG  PRO A 151     -14.163  -5.420  10.779  1.00 92.66           C
ATOM   1359  HG2 PRO A 151     -14.325  -6.167  10.003  1.00 92.66           H
ATOM   1360  HG3 PRO A 151     -13.201  -5.575  11.268  1.00 92.66           H
ATOM   1361  CD  PRO A 151     -14.247  -3.994  10.232  1.00 92.66           C
ATOM   1362  HD2 PRO A 151     -13.252  -3.639   9.963  1.00 92.66           H
ATOM   1363  HD3 PRO A 151     -14.907  -3.971   9.365  1.00 92.66           H
ATOM   1364  N   PHE A 152     -13.118  -3.253  13.446  1.00 92.53           N
ATOM   1365  H   PHE A 152     -13.024  -2.704  12.604  1.00 92.53           H
ATOM   1366  CA  PHE A 152     -12.096  -3.090  14.477  1.00 92.53           C
ATOM   1367  HA  PHE A 152     -12.131  -3.950  15.146  1.00 92.53           H
ATOM   1368  C   PHE A 152     -12.335  -1.830  15.314  1.00 92.53           C
ATOM   1369  CB  PHE A 152     -10.706  -3.047  13.824  1.00 92.53           C
ATOM   1370  HB2 PHE A 152      -9.955  -2.934  14.607  1.00 92.53           H
ATOM   1371  HB3 PHE A 152     -10.642  -2.166  13.185  1.00 92.53           H
ATOM   1372  O   PHE A 152     -12.996  -0.883  14.889  1.00 92.53           O
ATOM   1373  CG  PHE A 152     -10.357  -4.281  13.015  1.00 92.53           C
ATOM   1374  CD1 PHE A 152     -10.014  -5.473  13.675  1.00 92.53           C
ATOM   1375  HD1 PHE A 152     -10.002  -5.501  14.754  1.00 92.53           H
ATOM   1376  CD2 PHE A 152     -10.399  -4.253  11.611  1.00 92.53           C
ATOM   1377  HD2 PHE A 152     -10.703  -3.351  11.100  1.00 92.53           H
ATOM   1378  CE1 PHE A 152      -9.718  -6.631  12.937  1.00 92.53           C
ATOM   1379  HE1 PHE A 152      -9.477  -7.551  13.447  1.00 92.53           H
ATOM   1380  CE2 PHE A 152     -10.086  -5.405  10.869  1.00 92.53           C
ATOM   1381  HE2 PHE A 152     -10.133  -5.384   9.790  1.00 92.53           H
ATOM   1382  CZ  PHE A 152      -9.748  -6.597  11.534  1.00 92.53           C
ATOM   1383  HZ  PHE A 152      -9.531  -7.492  10.971  1.00 92.53           H
ATOM   1384  N   ALA A 153     -11.703  -1.770  16.490  1.00 88.90           N
ATOM   1385  H   ALA A 153     -11.220  -2.594  16.819  1.00 88.90           H
ATOM   1386  CA  ALA A 153     -11.646  -0.539  17.274  1.00 88.90           C
ATOM   1387  HA  ALA A 153     -12.666  -0.282  17.561  1.00 88.90           H
ATOM   1388  C   ALA A 153     -11.071   0.631  16.452  1.00 88.90           C
ATOM   1389  CB  ALA A 153     -10.829  -0.783  18.547  1.00 88.90           C
ATOM   1390  HB1 ALA A 153     -10.814   0.125  19.152  1.00 88.90           H
ATOM   1391  HB2 ALA A 153      -9.806  -1.054  18.283  1.00 88.90           H
ATOM   1392  HB3 ALA A 153     -11.280  -1.590  19.125  1.00 88.90           H
ATOM   1393  O   ALA A 153     -10.120   0.448  15.681  1.00 88.90           O
ATOM   1394  N   GLU A 154     -11.633   1.825  16.675  1.00 87.54           N
ATOM   1395  H   GLU A 154     -12.417   1.867  17.309  1.00 87.54           H
ATOM   1396  CA  GLU A 154     -11.293   3.057  15.958  1.00 87.54           C
ATOM   1397  HA  GLU A 154     -11.673   2.963  14.942  1.00 87.54           H
ATOM   1398  C   GLU A 154      -9.773   3.263  15.881  1.00 87.54           C
ATOM   1399  CB  GLU A 154     -12.012   4.246  16.623  1.00 87.54           C
ATOM   1400  HB2 GLU A 154     -13.064   3.980  16.720  1.00 87.54           H
ATOM   1401  HB3 GLU A 154     -11.604   4.409  17.621  1.00 87.54           H
ATOM   1402  O   GLU A 154      -9.056   3.238  16.888  1.00 87.54           O
ATOM   1403  CG  GLU A 154     -11.908   5.547  15.809  1.00 87.54           C
ATOM   1404  HG2 GLU A 154     -10.864   5.856  15.768  1.00 87.54           H
ATOM   1405  HG3 GLU A 154     -12.244   5.341  14.793  1.00 87.54           H
ATOM   1406  CD  GLU A 154     -12.767   6.695  16.375  1.00 87.54           C
ATOM   1407  OE1 GLU A 154     -12.435   7.866  16.093  1.00 87.54           O
ATOM   1408  OE2 GLU A 154     -13.802   6.417  17.029  1.00 87.54           O
ATOM   1409  N   ALA A 155      -9.277   3.415  14.655  1.00 90.34           N
ATOM   1410  H   ALA A 155      -9.927   3.489  13.885  1.00 90.34           H
ATOM   1411  CA  ALA A 155      -7.863   3.578  14.366  1.00 90.34           C
ATOM   1412  HA  ALA A 155      -7.289   3.088  15.153  1.00 90.34           H
ATOM   1413  C   ALA A 155      -7.460   5.056  14.349  1.00 90.34           C
ATOM   1414  CB  ALA A 155      -7.548   2.875  13.043  1.00 90.34           C
ATOM   1415  HB1 ALA A 155      -6.477   2.900  12.844  1.00 90.34           H
ATOM   1416  HB2 ALA A 155      -8.074   3.381  12.234  1.00 90.34           H
ATOM   1417  HB3 ALA A 155      -7.881   1.838  13.097  1.00 90.34           H
ATOM   1418  O   ALA A 155      -8.290   5.960  14.323  1.00 90.34           O
ATOM   1419  N   THR A 156      -6.151   5.309  14.318  1.00 91.31           N
ATOM   1420  H   THR A 156      -5.511   4.528  14.294  1.00 91.31           H
ATOM   1421  CA  THR A 156      -5.625   6.668  14.132  1.00 91.31           C
ATOM   1422  HA  THR A 156      -5.953   7.294  14.963  1.00 91.31           H
ATOM   1423  C   THR A 156      -6.159   7.250  12.825  1.00 91.31           C
ATOM   1424  CB  THR A 156      -4.089   6.670  14.072  1.00 91.31           C
ATOM   1425  HB  THR A 156      -3.762   6.160  13.165  1.00 91.31           H
ATOM   1426  O   THR A 156      -6.011   6.614  11.785  1.00 91.31           O
ATOM   1427  CG2 THR A 156      -3.493   8.075  14.078  1.00 91.31           C
ATOM   1428 HG21 THR A 156      -3.815   8.622  13.192  1.00 91.31           H
ATOM   1429 HG22 THR A 156      -2.406   8.006  14.066  1.00 91.31           H
ATOM   1430 HG23 THR A 156      -3.816   8.609  14.972  1.00 91.31           H
ATOM   1431  OG1 THR A 156      -3.536   5.989  15.178  1.00 91.31           O
ATOM   1432  HG1 THR A 156      -3.426   5.076  14.901  1.00 91.31           H
ATOM   1433  N   GLU A 157      -6.723   8.455  12.857  1.00 93.31           N
ATOM   1434  H   GLU A 157      -6.949   8.883  13.743  1.00 93.31           H
ATOM   1435  CA  GLU A 157      -7.120   9.157  11.634  1.00 93.31           C
ATOM   1436  HA  GLU A 157      -7.784   8.505  11.067  1.00 93.31           H
ATOM   1437  C   GLU A 157      -5.882   9.465  10.775  1.00 93.31           C
ATOM   1438  CB  GLU A 157      -7.891  10.439  11.991  1.00 93.31           C
ATOM   1439  HB2 GLU A 157      -8.587  10.229  12.802  1.00 93.31           H
ATOM   1440  HB3 GLU A 157      -7.190  11.192  12.352  1.00 93.31           H
ATOM   1441  O   GLU A 157      -4.917  10.085  11.242  1.00 93.31           O
ATOM   1442  CG  GLU A 157      -8.672  11.012  10.796  1.00 93.31           C
ATOM   1443  HG2 GLU A 157      -9.128  11.954  11.102  1.00 93.31           H
ATOM   1444  HG3 GLU A 157      -7.974  11.231   9.988  1.00 93.31           H
ATOM   1445  CD  GLU A 157      -9.770  10.051  10.316  1.00 93.31           C
ATOM   1446  OE1 GLU A 157      -9.831   9.781   9.096  1.00 93.31           O
ATOM   1447  OE2 GLU A 157     -10.482   9.509  11.184  1.00 93.31           O
ATOM   1448  N   LEU A 158      -5.896   9.008   9.523  1.00 93.35           N
ATOM   1449  H   LEU A 158      -6.736   8.572   9.175  1.00 93.35           H
ATOM   1450  CA  LEU A 158      -4.835   9.258   8.557  1.00 93.35           C
ATOM   1451  HA  LEU A 158      -3.887   9.340   9.087  1.00 93.35           H
ATOM   1452  C   LEU A 158      -5.090  10.592   7.852  1.00 93.35           C
ATOM   1453  CB  LEU A 158      -4.732   8.090   7.558  1.00 93.35           C
ATOM   1454  HB2 LEU A 158      -5.677   8.012   7.022  1.00 93.35           H
ATOM   1455  HB3 LEU A 158      -3.961   8.331   6.826  1.00 93.35           H
ATOM   1456  O   LEU A 158      -6.202  10.901   7.438  1.00 93.35           O
ATOM   1457  CG  LEU A 158      -4.410   6.721   8.188  1.00 93.35           C
ATOM   1458  HG  LEU A 158      -5.199   6.446   8.888  1.00 93.35           H
ATOM   1459  CD1 LEU A 158      -4.342   5.647   7.102  1.00 93.35           C
ATOM   1460 HD11 LEU A 158      -4.234   4.663   7.559  1.00 93.35           H
ATOM   1461 HD12 LEU A 158      -3.501   5.829   6.433  1.00 93.35           H
ATOM   1462 HD13 LEU A 158      -5.267   5.659   6.526  1.00 93.35           H
ATOM   1463  CD2 LEU A 158      -3.067   6.722   8.927  1.00 93.35           C
ATOM   1464 HD21 LEU A 158      -2.281   7.093   8.270  1.00 93.35           H
ATOM   1465 HD22 LEU A 158      -2.827   5.706   9.240  1.00 93.35           H
ATOM   1466 HD23 LEU A 158      -3.143   7.350   9.815  1.00 93.35           H
ATOM   1467  N   LYS A 159      -4.036  11.397   7.697  1.00 92.73           N
ATOM   1468  H   LYS A 159      -3.132  11.060   7.993  1.00 92.73           H
ATOM   1469  CA  LYS A 159      -4.099  12.635   6.913  1.00 92.73           C
ATOM   1470  HA  LYS A 159      -5.123  13.007   6.895  1.00 92.73           H
ATOM   1471  C   LYS A 159      -3.692  12.332   5.485  1.00 92.73           C
ATOM   1472  CB  LYS A 159      -3.192  13.711   7.513  1.00 92.73           C
ATOM   1473  HB2 LYS A 159      -3.179  14.569   6.843  1.00 92.73           H
ATOM   1474  HB3 LYS A 159      -2.175  13.328   7.600  1.00 92.73           H
ATOM   1475  O   LYS A 159      -2.613  11.788   5.285  1.00 92.73           O
ATOM   1476  CG  LYS A 159      -3.702  14.154   8.887  1.00 92.73           C
ATOM   1477  HG2 LYS A 159      -4.732  14.498   8.797  1.00 92.73           H
ATOM   1478  HG3 LYS A 159      -3.662  13.319   9.586  1.00 92.73           H
ATOM   1479  CD  LYS A 159      -2.828  15.292   9.410  1.00 92.73           C
ATOM   1480  HD2 LYS A 159      -2.877  16.127   8.711  1.00 92.73           H
ATOM   1481  HD3 LYS A 159      -1.797  14.948   9.483  1.00 92.73           H
ATOM   1482  CE  LYS A 159      -3.340  15.725  10.782  1.00 92.73           C
ATOM   1483  HE2 LYS A 159      -3.286  14.871  11.458  1.00 92.73           H
ATOM   1484  HE3 LYS A 159      -4.389  16.006  10.686  1.00 92.73           H
ATOM   1485  NZ  LYS A 159      -2.543  16.860  11.299  1.00 92.73           N
ATOM   1486  HZ1 LYS A 159      -2.880  17.144  12.207  1.00 92.73           H
ATOM   1487  HZ2 LYS A 159      -2.619  17.639  10.661  1.00 92.73           H
ATOM   1488  HZ3 LYS A 159      -1.570  16.596  11.361  1.00 92.73           H
ATOM   1489  N   PHE A 160      -4.511  12.709   4.515  1.00 90.60           N
ATOM   1490  H   PHE A 160      -5.393  13.142   4.750  1.00 90.60           H
ATOM   1491  CA  PHE A 160      -4.205  12.516   3.102  1.00 90.60           C
ATOM   1492  HA  PHE A 160      -3.419  11.767   3.003  1.00 90.60           H
ATOM   1493  C   PHE A 160      -3.699  13.812   2.470  1.00 90.60           C
ATOM   1494  CB  PHE A 160      -5.426  11.965   2.373  1.00 90.60           C
ATOM   1495  HB2 PHE A 160      -6.263  12.658   2.475  1.00 90.60           H
ATOM   1496  HB3 PHE A 160      -5.160  11.903   1.318  1.00 90.60           H
ATOM   1497  O   PHE A 160      -4.191  14.897   2.782  1.00 90.60           O
ATOM   1498  CG  PHE A 160      -5.850  10.587   2.829  1.00 90.60           C
ATOM   1499  CD1 PHE A 160      -5.422   9.450   2.117  1.00 90.60           C
ATOM   1500  HD1 PHE A 160      -4.812   9.562   1.232  1.00 90.60           H
ATOM   1501  CD2 PHE A 160      -6.660  10.436   3.971  1.00 90.60           C
ATOM   1502  HD2 PHE A 160      -7.011  11.301   4.514  1.00 90.60           H
ATOM   1503  CE1 PHE A 160      -5.794   8.166   2.554  1.00 90.60           C
ATOM   1504  HE1 PHE A 160      -5.478   7.293   2.004  1.00 90.60           H
ATOM   1505  CE2 PHE A 160      -7.019   9.155   4.415  1.00 90.60           C
ATOM   1506  HE2 PHE A 160      -7.631   9.044   5.297  1.00 90.60           H
ATOM   1507  CZ  PHE A 160      -6.584   8.023   3.707  1.00 90.60           C
ATOM   1508  HZ  PHE A 160      -6.870   7.041   4.052  1.00 90.60           H
ATOM   1509  N   ALA A 161      -2.706  13.709   1.589  1.00 87.89           N
ATOM   1510  H   ALA A 161      -2.349  12.792   1.362  1.00 87.89           H
ATOM   1511  CA  ALA A 161      -2.130  14.857   0.900  1.00 87.89           C
ATOM   1512  HA  ALA A 161      -2.869  15.657   0.867  1.00 87.89           H
ATOM   1513  C   ALA A 161      -1.756  14.516  -0.543  1.00 87.89           C
ATOM   1514  CB  ALA A 161      -0.912  15.365   1.681  1.00 87.89           C
ATOM   1515  HB1 ALA A 161      -0.498  16.248   1.194  1.00 87.89           H
ATOM   1516  HB2 ALA A 161      -1.209  15.629   2.696  1.00 87.89           H
ATOM   1517  HB3 ALA A 161      -0.146  14.590   1.714  1.00 87.89           H
ATOM   1518  O   ALA A 161      -1.372  13.395  -0.860  1.00 87.89           O
ATOM   1519  N   LYS A 162      -1.820  15.518  -1.423  1.00 85.18           N
ATOM   1520  H   LYS A 162      -2.120  16.425  -1.096  1.00 85.18           H
ATOM   1521  CA  LYS A 162      -1.334  15.388  -2.797  1.00 85.18           C
ATOM   1522  HA  LYS A 162      -1.512  14.362  -3.121  1.00 85.18           H
ATOM   1523  C   LYS A 162       0.167  15.645  -2.855  1.00 85.18           C
ATOM   1524  CB  LYS A 162      -2.122  16.306  -3.738  1.00 85.18           C
ATOM   1525  HB2 LYS A 162      -1.982  17.347  -3.443  1.00 85.18           H
ATOM   1526  HB3 LYS A 162      -3.181  16.058  -3.658  1.00 85.18           H
ATOM   1527  O   LYS A 162       0.653  16.668  -2.362  1.00 85.18           O
ATOM   1528  CG  LYS A 162      -1.676  16.119  -5.196  1.00 85.18           C
ATOM   1529  HG2 LYS A 162      -1.727  15.061  -5.453  1.00 85.18           H
ATOM   1530  HG3 LYS A 162      -0.648  16.464  -5.310  1.00 85.18           H
ATOM   1531  CD  LYS A 162      -2.562  16.908  -6.161  1.00 85.18           C
ATOM   1532  HD2 LYS A 162      -2.501  17.971  -5.931  1.00 85.18           H
ATOM   1533  HD3 LYS A 162      -3.592  16.571  -6.048  1.00 85.18           H
ATOM   1534  CE  LYS A 162      -2.095  16.655  -7.599  1.00 85.18           C
ATOM   1535  HE2 LYS A 162      -2.064  15.578  -7.765  1.00 85.18           H
ATOM   1536  HE3 LYS A 162      -1.079  17.032  -7.714  1.00 85.18           H
ATOM   1537  NZ  LYS A 162      -3.004  17.286  -8.590  1.00 85.18           N
ATOM   1538  HZ1 LYS A 162      -2.700  17.074  -9.529  1.00 85.18           H
ATOM   1539  HZ2 LYS A 162      -3.938  16.915  -8.490  1.00 85.18           H
ATOM   1540  HZ3 LYS A 162      -3.043  18.289  -8.473  1.00 85.18           H
ATOM   1541  N   LEU A 163       0.880  14.762  -3.541  1.00 79.53           N
ATOM   1542  H   LEU A 163       0.412  13.952  -3.922  1.00 79.53           H
ATOM   1543  CA  LEU A 163       2.296  14.937  -3.819  1.00 79.53           C
ATOM   1544  HA  LEU A 163       2.783  15.152  -2.868  1.00 79.53           H
ATOM   1545  C   LEU A 163       2.526  16.127  -4.768  1.00 79.53           C
ATOM   1546  CB  LEU A 163       2.832  13.618  -4.397  1.00 79.53           C
ATOM   1547  HB2 LEU A 163       2.317  12.771  -3.945  1.00 79.53           H
ATOM   1548  HB3 LEU A 163       2.624  13.589  -5.468  1.00 79.53           H
ATOM   1549  O   LEU A 163       1.911  16.203  -5.827  1.00 79.53           O
ATOM   1550  CG  LEU A 163       4.334  13.462  -4.156  1.00 79.53           C
ATOM   1551  HG  LEU A 163       4.835  14.384  -4.449  1.00 79.53           H
ATOM   1552  CD1 LEU A 163       4.593  13.184  -2.681  1.00 79.53           C
ATOM   1553 HD11 LEU A 163       5.596  12.774  -2.557  1.00 79.53           H
ATOM   1554 HD12 LEU A 163       4.464  14.103  -2.108  1.00 79.53           H
ATOM   1555 HD13 LEU A 163       3.892  12.430  -2.321  1.00 79.53           H
ATOM   1556  CD2 LEU A 163       4.899  12.302  -4.952  1.00 79.53           C
ATOM   1557 HD21 LEU A 163       4.730  12.476  -6.016  1.00 79.53           H
ATOM   1558 HD22 LEU A 163       5.972  12.232  -4.777  1.00 79.53           H
ATOM   1559 HD23 LEU A 163       4.422  11.365  -4.663  1.00 79.53           H
ATOM   1560  N   GLN A 164       3.408  17.059  -4.396  1.00 78.68           N
ATOM   1561  H   GLN A 164       3.837  16.969  -3.486  1.00 78.68           H
ATOM   1562  CA  GLN A 164       3.676  18.275  -5.188  1.00 78.68           C
ATOM   1563  HA  GLN A 164       2.811  18.501  -5.810  1.00 78.68           H
ATOM   1564  C   GLN A 164       4.870  18.135  -6.143  1.00 78.68           C
ATOM   1565  CB  GLN A 164       3.912  19.465  -4.243  1.00 78.68           C
ATOM   1566  HB2 GLN A 164       4.790  19.266  -3.629  1.00 78.68           H
ATOM   1567  HB3 GLN A 164       4.114  20.355  -4.841  1.00 78.68           H
ATOM   1568  O   GLN A 164       5.025  18.916  -7.075  1.00 78.68           O
ATOM   1569  CG  GLN A 164       2.722  19.758  -3.318  1.00 78.68           C
ATOM   1570  HG2 GLN A 164       2.574  18.920  -2.638  1.00 78.68           H
ATOM   1571  HG3 GLN A 164       2.943  20.637  -2.712  1.00 78.68           H
ATOM   1572  CD  GLN A 164       1.431  20.021  -4.087  1.00 78.68           C
ATOM   1573  NE2 GLN A 164       0.359  19.335  -3.758  1.00 78.68           N
ATOM   1574 HE21 GLN A 164      -0.477  19.540  -4.285  1.00 78.68           H
ATOM   1575 HE22 GLN A 164       0.418  18.591  -3.077  1.00 78.68           H
ATOM   1576  OE1 GLN A 164       1.368  20.831  -4.995  1.00 78.68           O
ATOM   1577  N   ARG A 165       5.746  17.165  -5.881  1.00 75.66           N
ATOM   1578  H   ARG A 165       5.529  16.527  -5.129  1.00 75.66           H
ATOM   1579  CA  ARG A 165       6.942  16.849  -6.669  1.00 75.66           C
ATOM   1580  HA  ARG A 165       6.700  16.911  -7.730  1.00 75.66           H
ATOM   1581  C   ARG A 165       7.383  15.428  -6.358  1.00 75.66           C
ATOM   1582  CB  ARG A 165       8.074  17.842  -6.347  1.00 75.66           C
ATOM   1583  HB2 ARG A 165       7.744  18.850  -6.602  1.00 75.66           H
ATOM   1584  HB3 ARG A 165       8.935  17.608  -6.972  1.00 75.66           H
ATOM   1585  O   ARG A 165       7.063  14.924  -5.283  1.00 75.66           O
ATOM   1586  CG  ARG A 165       8.508  17.815  -4.871  1.00 75.66           C
ATOM   1587  HG2 ARG A 165       8.863  16.819  -4.604  1.00 75.66           H
ATOM   1588  HG3 ARG A 165       7.664  18.075  -4.233  1.00 75.66           H
ATOM   1589  CD  ARG A 165       9.641  18.812  -4.633  1.00 75.66           C
ATOM   1590  HD2 ARG A 165      10.480  18.541  -5.273  1.00 75.66           H
ATOM   1591  HD3 ARG A 165       9.292  19.810  -4.903  1.00 75.66           H
ATOM   1592  NE  ARG A 165      10.067  18.796  -3.224  1.00 75.66           N
ATOM   1593  HE  ARG A 165       9.594  18.140  -2.619  1.00 75.66           H
ATOM   1594  NH1 ARG A 165      11.746  20.348  -3.413  1.00 75.66           N
ATOM   1595 HH11 ARG A 165      12.505  20.872  -3.001  1.00 75.66           H
ATOM   1596 HH12 ARG A 165      11.542  20.416  -4.400  1.00 75.66           H
ATOM   1597  NH2 ARG A 165      11.327  19.400  -1.431  1.00 75.66           N
ATOM   1598 HH21 ARG A 165      12.082  19.932  -1.022  1.00 75.66           H
ATOM   1599 HH22 ARG A 165      10.811  18.745  -0.863  1.00 75.66           H
ATOM   1600  CZ  ARG A 165      11.041  19.513  -2.698  1.00 75.66           C
ATOM   1601  N   THR A 166       8.186  14.834  -7.232  1.00 72.57           N
ATOM   1602  H   THR A 166       8.368  15.257  -8.130  1.00 72.57           H
ATOM   1603  CA  THR A 166       8.877  13.584  -6.909  1.00 72.57           C
ATOM   1604  HA  THR A 166       8.113  12.829  -6.729  1.00 72.57           H
ATOM   1605  C   THR A 166       9.713  13.753  -5.642  1.00 72.57           C
ATOM   1606  CB  THR A 166       9.753  13.117  -8.076  1.00 72.57           C
ATOM   1607  HB  THR A 166      10.559  13.833  -8.235  1.00 72.57           H
ATOM   1608  O   THR A 166      10.484  14.709  -5.529  1.00 72.57           O
ATOM   1609  CG2 THR A 166      10.351  11.729  -7.860  1.00 72.57           C
ATOM   1610 HG21 THR A 166       9.559  10.993  -7.726  1.00 72.57           H
ATOM   1611 HG22 THR A 166      10.997  11.725  -6.983  1.00 72.57           H
ATOM   1612 HG23 THR A 166      10.951  11.449  -8.727  1.00 72.57           H
ATOM   1613  OG1 THR A 166       8.955  13.060  -9.235  1.00 72.57           O
ATOM   1614  HG1 THR A 166       9.432  12.554  -9.898  1.00 72.57           H
ATOM   1615  N   GLN A 167       9.534  12.862  -4.669  1.00 63.47           N
ATOM   1616  H   GLN A 167       8.893  12.096  -4.823  1.00 63.47           H
ATOM   1617  CA  GLN A 167      10.249  12.912  -3.393  1.00 63.47           C
ATOM   1618  HA  GLN A 167      11.270  13.241  -3.586  1.00 63.47           H
ATOM   1619  C   GLN A 167      10.343  11.535  -2.734  1.00 63.47           C
ATOM   1620  CB  GLN A 167       9.592  13.933  -2.440  1.00 63.47           C
ATOM   1621  HB2 GLN A 167       9.606  14.916  -2.911  1.00 63.47           H
ATOM   1622  HB3 GLN A 167      10.191  13.999  -1.531  1.00 63.47           H
ATOM   1623  O   GLN A 167       9.661  10.592  -3.138  1.00 63.47           O
ATOM   1624  CG  GLN A 167       8.145  13.596  -2.051  1.00 63.47           C
ATOM   1625  HG2 GLN A 167       8.094  12.589  -1.637  1.00 63.47           H
ATOM   1626  HG3 GLN A 167       7.535  13.632  -2.954  1.00 63.47           H
ATOM   1627  CD  GLN A 167       7.554  14.569  -1.028  1.00 63.47           C
ATOM   1628  NE2 GLN A 167       6.393  14.287  -0.484  1.00 63.47           N
ATOM   1629 HE21 GLN A 167       6.007  14.938   0.184  1.00 63.47           H
ATOM   1630 HE22 GLN A 167       5.907  13.440  -0.744  1.00 63.47           H
ATOM   1631  OE1 GLN A 167       8.118  15.598  -0.678  1.00 63.47           O
ATOM   1632  N   HIS A 168      11.165  11.456  -1.685  1.00 66.87           N
ATOM   1633  H   HIS A 168      11.712  12.264  -1.425  1.00 66.87           H
ATOM   1634  CA  HIS A 168      11.238  10.285  -0.822  1.00 66.87           C
ATOM   1635  HA  HIS A 168      11.443   9.425  -1.459  1.00 66.87           H
ATOM   1636  C   HIS A 168       9.916  10.040  -0.094  1.00 66.87           C
ATOM   1637  CB  HIS A 168      12.384  10.419   0.183  1.00 66.87           C
ATOM   1638  HB2 HIS A 168      12.330   9.593   0.890  1.00 66.87           H
ATOM   1639  HB3 HIS A 168      12.276  11.348   0.744  1.00 66.87           H
ATOM   1640  O   HIS A 168       9.283  10.977   0.408  1.00 66.87           O
ATOM   1641  CG  HIS A 168      13.732  10.374  -0.479  1.00 66.87           C
ATOM   1642  CD2 HIS A 168      14.613  11.410  -0.617  1.00 66.87           C
ATOM   1643  HD2 HIS A 168      14.475  12.417  -0.251  1.00 66.87           H
ATOM   1644  ND1 HIS A 168      14.294   9.274  -1.082  1.00 66.87           N
ATOM   1645  HD1 HIS A 168      13.892   8.349  -1.136  1.00 66.87           H
ATOM   1646  CE1 HIS A 168      15.489   9.640  -1.574  1.00 66.87           C
ATOM   1647  HE1 HIS A 168      16.169   8.983  -2.097  1.00 66.87           H
ATOM   1648  NE2 HIS A 168      15.724  10.939  -1.320  1.00 66.87           N
ATOM   1649  N   VAL A 169       9.537   8.770  -0.027  1.00 74.03           N
ATOM   1650  H   VAL A 169      10.126   8.069  -0.454  1.00 74.03           H
ATOM   1651  CA  VAL A 169       8.301   8.298   0.592  1.00 74.03           C
ATOM   1652  HA  VAL A 169       7.973   9.031   1.328  1.00 74.03           H
ATOM   1653  C   VAL A 169       8.515   6.980   1.325  1.00 74.03           C
ATOM   1654  CB  VAL A 169       7.178   8.126  -0.441  1.00 74.03           C
ATOM   1655  HB  VAL A 169       6.322   7.718   0.096  1.00 74.03           H
ATOM   1656  O   VAL A 169       9.389   6.187   0.974  1.00 74.03           O
ATOM   1657  CG1 VAL A 169       6.728   9.454  -1.058  1.00 74.03           C
ATOM   1658 HG11 VAL A 169       7.512   9.865  -1.693  1.00 74.03           H
ATOM   1659 HG12 VAL A 169       6.493  10.162  -0.263  1.00 74.03           H
ATOM   1660 HG13 VAL A 169       5.831   9.287  -1.655  1.00 74.03           H
ATOM   1661  CG2 VAL A 169       7.552   7.148  -1.561  1.00 74.03           C
ATOM   1662 HG21 VAL A 169       6.663   6.935  -2.155  1.00 74.03           H
ATOM   1663 HG22 VAL A 169       7.912   6.206  -1.149  1.00 74.03           H
ATOM   1664 HG23 VAL A 169       8.327   7.576  -2.197  1.00 74.03           H
ATOM   1665  N   TYR A 170       7.675   6.737   2.326  1.00 80.82           N
ATOM   1666  H   TYR A 170       6.955   7.422   2.509  1.00 80.82           H
ATOM   1667  CA  TYR A 170       7.714   5.554   3.175  1.00 80.82           C
ATOM   1668  HA  TYR A 170       8.644   5.013   3.005  1.00 80.82           H
ATOM   1669  C   TYR A 170       6.550   4.632   2.849  1.00 80.82           C
ATOM   1670  CB  TYR A 170       7.678   5.966   4.647  1.00 80.82           C
ATOM   1671  HB2 TYR A 170       7.680   5.065   5.262  1.00 80.82           H
ATOM   1672  HB3 TYR A 170       6.750   6.500   4.853  1.00 80.82           H
ATOM   1673  O   TYR A 170       5.388   4.997   3.013  1.00 80.82           O
ATOM   1674  CG  TYR A 170       8.838   6.840   5.055  1.00 80.82           C
ATOM   1675  CD1 TYR A 170       9.993   6.254   5.605  1.00 80.82           C
ATOM   1676  HD1 TYR A 170      10.057   5.182   5.717  1.00 80.82           H
ATOM   1677  CD2 TYR A 170       8.764   8.236   4.875  1.00 80.82           C
ATOM   1678  HD2 TYR A 170       7.877   8.681   4.446  1.00 80.82           H
ATOM   1679  CE1 TYR A 170      11.067   7.067   6.009  1.00 80.82           C
ATOM   1680  HE1 TYR A 170      11.947   6.624   6.451  1.00 80.82           H
ATOM   1681  CE2 TYR A 170       9.849   9.047   5.252  1.00 80.82           C
ATOM   1682  HE2 TYR A 170       9.816  10.117   5.110  1.00 80.82           H
ATOM   1683  OH  TYR A 170      12.004   9.262   6.263  1.00 80.82           O
ATOM   1684  HH  TYR A 170      12.680   8.752   6.715  1.00 80.82           H
ATOM   1685  CZ  TYR A 170      10.993   8.465   5.836  1.00 80.82           C
ATOM   1686  N   PHE A 171       6.864   3.421   2.427  1.00 79.05           N
ATOM   1687  H   PHE A 171       7.843   3.179   2.360  1.00 79.05           H
ATOM   1688  CA  PHE A 171       5.907   2.358   2.199  1.00 79.05           C
ATOM   1689  HA  PHE A 171       4.956   2.789   1.887  1.00 79.05           H
ATOM   1690  C   PHE A 171       5.700   1.565   3.475  1.00 79.05           C
ATOM   1691  CB  PHE A 171       6.452   1.473   1.092  1.00 79.05           C
ATOM   1692  HB2 PHE A 171       7.380   1.008   1.423  1.00 79.05           H
ATOM   1693  HB3 PHE A 171       6.678   2.121   0.245  1.00 79.05           H
ATOM   1694  O   PHE A 171       6.630   0.934   3.973  1.00 79.05           O
ATOM   1695  CG  PHE A 171       5.493   0.422   0.604  1.00 79.05           C
ATOM   1696  CD1 PHE A 171       5.849  -0.939   0.566  1.00 79.05           C
ATOM   1697  HD1 PHE A 171       6.812  -1.266   0.931  1.00 79.05           H
ATOM   1698  CD2 PHE A 171       4.234   0.832   0.143  1.00 79.05           C
ATOM   1699  HD2 PHE A 171       3.930   1.866   0.215  1.00 79.05           H
ATOM   1700  CE1 PHE A 171       4.954  -1.875   0.020  1.00 79.05           C
ATOM   1701  HE1 PHE A 171       5.223  -2.921  -0.034  1.00 79.05           H
ATOM   1702  CE2 PHE A 171       3.347  -0.096  -0.394  1.00 79.05           C
ATOM   1703  HE2 PHE A 171       2.369   0.233  -0.712  1.00 79.05           H
ATOM   1704  CZ  PHE A 171       3.712  -1.445  -0.475  1.00 79.05           C
ATOM   1705  HZ  PHE A 171       3.010  -2.144  -0.906  1.00 79.05           H
ATOM   1706  N   VAL A 172       4.494   1.621   4.028  1.00 83.85           N
ATOM   1707  H   VAL A 172       3.757   2.118   3.548  1.00 83.85           H
ATOM   1708  CA  VAL A 172       4.181   0.965   5.297  1.00 83.85           C
ATOM   1709  HA  VAL A 172       5.102   0.620   5.767  1.00 83.85           H
ATOM   1710  C   VAL A 172       3.331  -0.266   5.018  1.00 83.85           C
ATOM   1711  CB  VAL A 172       3.530   1.954   6.275  1.00 83.85           C
ATOM   1712  HB  VAL A 172       2.616   2.352   5.835  1.00 83.85           H
ATOM   1713  O   VAL A 172       2.209  -0.171   4.514  1.00 83.85           O
ATOM   1714  CG1 VAL A 172       3.188   1.288   7.614  1.00 83.85           C
ATOM   1715 HG11 VAL A 172       4.085   0.848   8.049  1.00 83.85           H
ATOM   1716 HG12 VAL A 172       2.771   2.026   8.300  1.00 83.85           H
ATOM   1717 HG13 VAL A 172       2.446   0.505   7.459  1.00 83.85           H
ATOM   1718  CG2 VAL A 172       4.486   3.118   6.584  1.00 83.85           C
ATOM   1719 HG21 VAL A 172       4.002   3.824   7.258  1.00 83.85           H
ATOM   1720 HG22 VAL A 172       5.396   2.737   7.050  1.00 83.85           H
ATOM   1721 HG23 VAL A 172       4.759   3.640   5.667  1.00 83.85           H
ATOM   1722  N   THR A 173       3.869  -1.435   5.356  1.00 77.56           N
ATOM   1723  H   THR A 173       4.793  -1.461   5.763  1.00 77.56           H
ATOM   1724  CA  THR A 173       3.177  -2.722   5.244  1.00 77.56           C
ATOM   1725  HA  THR A 173       2.217  -2.574   4.752  1.00 77.56           H
ATOM   1726  C   THR A 173       2.852  -3.279   6.629  1.00 77.56           C
ATOM   1727  CB  THR A 173       3.960  -3.734   4.382  1.00 77.56           C
ATOM   1728  HB  THR A 173       3.254  -4.495   4.051  1.00 77.56           H
ATOM   1729  O   THR A 173       3.239  -2.724   7.664  1.00 77.56           O
ATOM   1730  CG2 THR A 173       4.611  -3.134   3.138  1.00 77.56           C
ATOM   1731 HG21 THR A 173       5.441  -2.483   3.416  1.00 77.56           H
ATOM   1732 HG22 THR A 173       3.876  -2.563   2.571  1.00 77.56           H
ATOM   1733 HG23 THR A 173       4.986  -3.939   2.506  1.00 77.56           H
ATOM   1734  OG1 THR A 173       4.947  -4.378   5.146  1.00 77.56           O
ATOM   1735  HG1 THR A 173       5.812  -4.139   4.802  1.00 77.56           H
ATOM   1736  N   ALA A 174       2.113  -4.389   6.668  1.00 71.39           N
ATOM   1737  H   ALA A 174       1.793  -4.806   5.806  1.00 71.39           H
ATOM   1738  CA  ALA A 174       1.877  -5.110   7.913  1.00 71.39           C
ATOM   1739  HA  ALA A 174       1.423  -4.433   8.637  1.00 71.39           H
ATOM   1740  C   ALA A 174       3.191  -5.642   8.517  1.00 71.39           C
ATOM   1741  CB  ALA A 174       0.893  -6.251   7.631  1.00 71.39           C
ATOM   1742  HB1 ALA A 174       0.667  -6.774   8.560  1.00 71.39           H
ATOM   1743  HB2 ALA A 174      -0.034  -5.860   7.210  1.00 71.39           H
ATOM   1744  HB3 ALA A 174       1.332  -6.960   6.929  1.00 71.39           H
ATOM   1745  O   ALA A 174       3.336  -5.676   9.740  1.00 71.39           O
ATOM   1746  N   ASP A 175       4.170  -5.982   7.675  1.00 69.17           N
ATOM   1747  H   ASP A 175       4.024  -5.827   6.688  1.00 69.17           H
ATOM   1748  CA  ASP A 175       5.385  -6.705   8.061  1.00 69.17           C
ATOM   1749  HA  ASP A 175       5.205  -7.253   8.985  1.00 69.17           H
ATOM   1750  C   ASP A 175       6.588  -5.776   8.284  1.00 69.17           C
ATOM   1751  CB  ASP A 175       5.730  -7.732   6.974  1.00 69.17           C
ATOM   1752  HB2 ASP A 175       6.642  -8.254   7.266  1.00 69.17           H
ATOM   1753  HB3 ASP A 175       5.939  -7.201   6.044  1.00 69.17           H
ATOM   1754  O   ASP A 175       7.395  -6.016   9.186  1.00 69.17           O
ATOM   1755  CG  ASP A 175       4.644  -8.779   6.717  1.00 69.17           C
ATOM   1756  OD1 ASP A 175       3.905  -9.128   7.663  1.00 69.17           O
ATOM   1757  OD2 ASP A 175       4.606  -9.250   5.552  1.00 69.17           O
ATOM   1758  N   ASP A 176       6.696  -4.704   7.500  1.00 67.29           N
ATOM   1759  H   ASP A 176       5.976  -4.538   6.811  1.00 67.29           H
ATOM   1760  CA  ASP A 176       7.873  -3.841   7.424  1.00 67.29           C
ATOM   1761  HA  ASP A 176       8.315  -3.773   8.418  1.00 67.29           H
ATOM   1762  C   ASP A 176       7.546  -2.398   6.991  1.00 67.29           C
ATOM   1763  CB  ASP A 176       8.928  -4.495   6.501  1.00 67.29           C
ATOM   1764  HB2 ASP A 176       9.827  -3.879   6.500  1.00 67.29           H
ATOM   1765  HB3 ASP A 176       9.206  -5.457   6.930  1.00 67.29           H
ATOM   1766  O   ASP A 176       6.405  -2.030   6.702  1.00 67.29           O
ATOM   1767  CG  ASP A 176       8.499  -4.725   5.042  1.00 67.29           C
ATOM   1768  OD1 ASP A 176       7.493  -4.160   4.564  1.00 67.29           O
ATOM   1769  OD2 ASP A 176       9.180  -5.487   4.327  1.00 67.29           O
ATOM   1770  N   ILE A 177       8.580  -1.556   6.994  1.00 70.25           N
ATOM   1771  H   ILE A 177       9.493  -1.932   7.202  1.00 70.25           H
ATOM   1772  CA  ILE A 177       8.557  -0.219   6.401  1.00 70.25           C
ATOM   1773  HA  ILE A 177       7.610  -0.076   5.881  1.00 70.25           H
ATOM   1774  C   ILE A 177       9.688  -0.175   5.385  1.00 70.25           C
ATOM   1775  CB  ILE A 177       8.709   0.892   7.459  1.00 70.25           C
ATOM   1776  HB  ILE A 177       9.681   0.772   7.940  1.00 70.25           H
ATOM   1777  O   ILE A 177      10.820  -0.509   5.725  1.00 70.25           O
ATOM   1778  CG1 ILE A 177       7.621   0.746   8.544  1.00 70.25           C
ATOM   1779 HG12 ILE A 177       7.735  -0.223   9.030  1.00 70.25           H
ATOM   1780 HG13 ILE A 177       6.633   0.780   8.086  1.00 70.25           H
ATOM   1781  CG2 ILE A 177       8.673   2.283   6.792  1.00 70.25           C
ATOM   1782 HG21 ILE A 177       9.488   2.381   6.075  1.00 70.25           H
ATOM   1783 HG22 ILE A 177       8.799   3.071   7.534  1.00 70.25           H
ATOM   1784 HG23 ILE A 177       7.727   2.420   6.267  1.00 70.25           H
ATOM   1785  CD1 ILE A 177       7.703   1.803   9.644  1.00 70.25           C
ATOM   1786 HD11 ILE A 177       7.177   1.436  10.525  1.00 70.25           H
ATOM   1787 HD12 ILE A 177       8.744   1.997   9.901  1.00 70.25           H
ATOM   1788 HD13 ILE A 177       7.230   2.721   9.299  1.00 70.25           H
ATOM   1789  N   ARG A 178       9.390   0.245   4.158  1.00 69.85           N
ATOM   1790  H   ARG A 178       8.434   0.512   3.973  1.00 69.85           H
ATOM   1791  CA  ARG A 178      10.365   0.374   3.069  1.00 69.85           C
ATOM   1792  HA  ARG A 178      11.355   0.117   3.448  1.00 69.85           H
ATOM   1793  C   ARG A 178      10.437   1.824   2.610  1.00 69.85           C
ATOM   1794  CB  ARG A 178      10.043  -0.602   1.923  1.00 69.85           C
ATOM   1795  HB2 ARG A 178       9.140  -0.277   1.408  1.00 69.85           H
ATOM   1796  HB3 ARG A 178      10.864  -0.592   1.207  1.00 69.85           H
ATOM   1797  O   ARG A 178       9.467   2.566   2.741  1.00 69.85           O
ATOM   1798  CG  ARG A 178       9.834  -2.038   2.427  1.00 69.85           C
ATOM   1799  HG2 ARG A 178       8.971  -2.062   3.095  1.00 69.85           H
ATOM   1800  HG3 ARG A 178      10.713  -2.376   2.977  1.00 69.85           H
ATOM   1801  CD  ARG A 178       9.557  -2.999   1.274  1.00 69.85           C
ATOM   1802  HD2 ARG A 178      10.485  -3.211   0.742  1.00 69.85           H
ATOM   1803  HD3 ARG A 178       8.861  -2.514   0.590  1.00 69.85           H
ATOM   1804  NE  ARG A 178       8.967  -4.246   1.784  1.00 69.85           N
ATOM   1805  HE  ARG A 178       9.134  -4.500   2.747  1.00 69.85           H
ATOM   1806  NH1 ARG A 178       7.757  -4.780  -0.063  1.00 69.85           N
ATOM   1807 HH11 ARG A 178       8.230  -4.062  -0.593  1.00 69.85           H
ATOM   1808 HH12 ARG A 178       6.896  -5.169  -0.420  1.00 69.85           H
ATOM   1809  NH2 ARG A 178       7.275  -5.743   1.873  1.00 69.85           N
ATOM   1810 HH21 ARG A 178       6.377  -5.959   1.463  1.00 69.85           H
ATOM   1811 HH22 ARG A 178       7.390  -5.650   2.872  1.00 69.85           H
ATOM   1812  CZ  ARG A 178       8.022  -4.934   1.190  1.00 69.85           C
ATOM   1813  N   LEU A 179      11.584   2.236   2.091  1.00 61.21           N
ATOM   1814  H   LEU A 179      12.317   1.559   1.932  1.00 61.21           H
ATOM   1815  CA  LEU A 179      11.801   3.578   1.560  1.00 61.21           C
ATOM   1816  HA  LEU A 179      10.950   4.214   1.806  1.00 61.21           H
ATOM   1817  C   LEU A 179      11.911   3.505   0.036  1.00 61.21           C
ATOM   1818  CB  LEU A 179      13.061   4.172   2.215  1.00 61.21           C
ATOM   1819  HB2 LEU A 179      13.912   3.563   1.907  1.00 61.21           H
ATOM   1820  HB3 LEU A 179      12.974   4.097   3.298  1.00 61.21           H
ATOM   1821  O   LEU A 179      12.385   2.515  -0.509  1.00 61.21           O
ATOM   1822  CG  LEU A 179      13.351   5.639   1.841  1.00 61.21           C
ATOM   1823  HG  LEU A 179      13.308   5.780   0.761  1.00 61.21           H
ATOM   1824  CD1 LEU A 179      12.389   6.613   2.521  1.00 61.21           C
ATOM   1825 HD11 LEU A 179      11.356   6.353   2.295  1.00 61.21           H
ATOM   1826 HD12 LEU A 179      12.520   6.571   3.602  1.00 61.21           H
ATOM   1827 HD13 LEU A 179      12.587   7.628   2.177  1.00 61.21           H
ATOM   1828  CD2 LEU A 179      14.746   6.023   2.304  1.00 61.21           C
ATOM   1829 HD21 LEU A 179      14.792   5.941   3.390  1.00 61.21           H
ATOM   1830 HD22 LEU A 179      15.485   5.358   1.855  1.00 61.21           H
ATOM   1831 HD23 LEU A 179      14.976   7.047   2.011  1.00 61.21           H
ATOM   1832  N   GLY A 180      11.489   4.564  -0.638  1.00 58.95           N
ATOM   1833  H   GLY A 180      11.037   5.314  -0.134  1.00 58.95           H
ATOM   1834  CA  GLY A 180      11.834   4.801  -2.033  1.00 58.95           C
ATOM   1835  HA2 GLY A 180      11.323   4.089  -2.683  1.00 58.95           H
ATOM   1836  HA3 GLY A 180      12.905   4.662  -2.177  1.00 58.95           H
ATOM   1837  C   GLY A 180      11.467   6.218  -2.435  1.00 58.95           C
ATOM   1838  O   GLY A 180      11.287   7.095  -1.589  1.00 58.95           O
ATOM   1839  N   SER A 181      11.355   6.447  -3.734  1.00 62.60           N
ATOM   1840  H   SER A 181      11.497   5.664  -4.355  1.00 62.60           H
ATOM   1841  CA  SER A 181      10.870   7.687  -4.327  1.00 62.60           C
ATOM   1842  HA  SER A 181      10.687   8.420  -3.541  1.00 62.60           H
ATOM   1843  C   SER A 181       9.559   7.433  -5.053  1.00 62.60           C
ATOM   1844  CB  SER A 181      11.903   8.275  -5.286  1.00 62.60           C
ATOM   1845  HB2 SER A 181      11.507   9.189  -5.728  1.00 62.60           H
ATOM   1846  HB3 SER A 181      12.119   7.560  -6.081  1.00 62.60           H
ATOM   1847  O   SER A 181       9.390   6.393  -5.689  1.00 62.60           O
ATOM   1848  OG  SER A 181      13.087   8.577  -4.578  1.00 62.60           O
ATOM   1849  HG  SER A 181      13.462   7.745  -4.279  1.00 62.60           H
ATOM   1850  N   MET A 182       8.654   8.403  -4.975  1.00 69.25           N
ATOM   1851  H   MET A 182       8.871   9.221  -4.425  1.00 69.25           H
ATOM   1852  CA  MET A 182       7.384   8.399  -5.696  1.00 69.25           C
ATOM   1853  HA  MET A 182       7.399   7.589  -6.425  1.00 69.25           H
ATOM   1854  C   MET A 182       7.220   9.717  -6.441  1.00 69.25           C
ATOM   1855  CB  MET A 182       6.246   8.130  -4.711  1.00 69.25           C
ATOM   1856  HB2 MET A 182       6.412   7.142  -4.279  1.00 69.25           H
ATOM   1857  HB3 MET A 182       6.279   8.880  -3.921  1.00 69.25           H
ATOM   1858  O   MET A 182       7.591  10.769  -5.914  1.00 69.25           O
ATOM   1859  CG  MET A 182       4.846   8.129  -5.321  1.00 69.25           C
ATOM   1860  HG2 MET A 182       4.791   7.366  -6.098  1.00 69.25           H
ATOM   1861  HG3 MET A 182       4.650   9.102  -5.773  1.00 69.25           H
ATOM   1862  SD  MET A 182       3.565   7.812  -4.079  1.00 69.25           S
ATOM   1863  CE  MET A 182       2.133   7.877  -5.167  1.00 69.25           C
ATOM   1864  HE1 MET A 182       1.217   7.728  -4.594  1.00 69.25           H
ATOM   1865  HE2 MET A 182       2.227   7.097  -5.924  1.00 69.25           H
ATOM   1866  HE3 MET A 182       2.116   8.853  -5.652  1.00 69.25           H
ATOM   1867  N   SER A 183       6.700   9.663  -7.661  1.00 67.43           N
ATOM   1868  H   SER A 183       6.450   8.761  -8.039  1.00 67.43           H
ATOM   1869  CA  SER A 183       6.373  10.814  -8.500  1.00 67.43           C
ATOM   1870  HA  SER A 183       6.972  11.668  -8.183  1.00 67.43           H
ATOM   1871  C   SER A 183       4.906  11.224  -8.362  1.00 67.43           C
ATOM   1872  CB  SER A 183       6.752  10.517  -9.950  1.00 67.43           C
ATOM   1873  HB2 SER A 183       6.423  11.321 -10.608  1.00 67.43           H
ATOM   1874  HB3 SER A 183       7.835  10.420 -10.023  1.00 67.43           H
ATOM   1875  O   SER A 183       4.077  10.524  -7.781  1.00 67.43           O
ATOM   1876  OG  SER A 183       6.167   9.309 -10.337  1.00 67.43           O
ATOM   1877  HG  SER A 183       5.454   9.510 -10.947  1.00 67.43           H
ATOM   1878  N   THR A 184       4.579  12.420  -8.852  1.00 69.67           N
ATOM   1879  H   THR A 184       5.262  12.933  -9.390  1.00 69.67           H
ATOM   1880  CA  THR A 184       3.252  13.042  -8.677  1.00 69.67           C
ATOM   1881  HA  THR A 184       2.980  13.010  -7.623  1.00 69.67           H
ATOM   1882  C   THR A 184       2.124  12.338  -9.427  1.00 69.67           C
ATOM   1883  CB  THR A 184       3.291  14.504  -9.134  1.00 69.67           C
ATOM   1884  HB  THR A 184       2.287  14.928  -9.108  1.00 69.67           H
ATOM   1885  O   THR A 184       0.961  12.554  -9.109  1.00 69.67           O
ATOM   1886  CG2 THR A 184       4.206  15.338  -8.239  1.00 69.67           C
ATOM   1887 HG21 THR A 184       4.102  16.389  -8.508  1.00 69.67           H
ATOM   1888 HG22 THR A 184       5.242  15.030  -8.376  1.00 69.67           H
ATOM   1889 HG23 THR A 184       3.921  15.201  -7.196  1.00 69.67           H
ATOM   1890  OG1 THR A 184       3.825  14.604 -10.437  1.00 69.67           O
ATOM   1891  HG1 THR A 184       3.259  14.116 -11.039  1.00 69.67           H
ATOM   1892  N   ASP A 185       2.473  11.536 -10.424  1.00 63.93           N
ATOM   1893  H   ASP A 185       3.456  11.368 -10.585  1.00 63.93           H
ATOM   1894  CA  ASP A 185       1.608  10.694 -11.255  1.00 63.93           C
ATOM   1895  HA  ASP A 185       0.609  11.131 -11.288  1.00 63.93           H
ATOM   1896  C   ASP A 185       1.438   9.269 -10.693  1.00 63.93           C
ATOM   1897  CB  ASP A 185       2.166  10.686 -12.695  1.00 63.93           C
ATOM   1898  HB2 ASP A 185       1.574  10.008 -13.310  1.00 63.93           H
ATOM   1899  HB3 ASP A 185       2.050  11.689 -13.107  1.00 63.93           H
ATOM   1900  O   ASP A 185       0.703   8.467 -11.257  1.00 63.93           O
ATOM   1901  CG  ASP A 185       3.647  10.298 -12.798  1.00 63.93           C
ATOM   1902  OD1 ASP A 185       4.260  10.012 -11.744  1.00 63.93           O
ATOM   1903  OD2 ASP A 185       4.220  10.402 -13.897  1.00 63.93           O
ATOM   1904  N   GLY A 186       2.058   8.953  -9.550  1.00 68.48           N
ATOM   1905  H   GLY A 186       2.679   9.631  -9.133  1.00 68.48           H
ATOM   1906  CA  GLY A 186       1.817   7.696  -8.844  1.00 68.48           C
ATOM   1907  HA2 GLY A 186       0.845   7.292  -9.129  1.00 68.48           H
ATOM   1908  HA3 GLY A 186       1.783   7.910  -7.775  1.00 68.48           H
ATOM   1909  C   GLY A 186       2.854   6.604  -9.083  1.00 68.48           C
ATOM   1910  O   GLY A 186       2.725   5.526  -8.509  1.00 68.48           O
ATOM   1911  N   TYR A 187       3.899   6.852  -9.871  1.00 65.67           N
ATOM   1912  H   TYR A 187       3.959   7.737 -10.353  1.00 65.67           H
ATOM   1913  CA  TYR A 187       4.977   5.880 -10.046  1.00 65.67           C
ATOM   1914  HA  TYR A 187       4.539   4.885 -10.097  1.00 65.67           H
ATOM   1915  C   TYR A 187       5.947   5.879  -8.872  1.00 65.67           C
ATOM   1916  CB  TYR A 187       5.713   6.129 -11.357  1.00 65.67           C
ATOM   1917  HB2 TYR A 187       6.495   5.376 -11.462  1.00 65.67           H
ATOM   1918  HB3 TYR A 187       6.208   7.100 -11.342  1.00 65.67           H
ATOM   1919  O   TYR A 187       6.261   6.929  -8.311  1.00 65.67           O
ATOM   1920  CG  TYR A 187       4.822   6.032 -12.567  1.00 65.67           C
ATOM   1921  CD1 TYR A 187       4.190   4.810 -12.841  1.00 65.67           C
ATOM   1922  HD1 TYR A 187       4.240   4.000 -12.129  1.00 65.67           H
ATOM   1923  CD2 TYR A 187       4.668   7.121 -13.442  1.00 65.67           C
ATOM   1924  HD2 TYR A 187       5.137   8.070 -13.225  1.00 65.67           H
ATOM   1925  CE1 TYR A 187       3.538   4.616 -14.065  1.00 65.67           C
ATOM   1926  HE1 TYR A 187       3.108   3.661 -14.326  1.00 65.67           H
ATOM   1927  CE2 TYR A 187       3.986   6.945 -14.659  1.00 65.67           C
ATOM   1928  HE2 TYR A 187       3.934   7.757 -15.369  1.00 65.67           H
ATOM   1929  OH  TYR A 187       3.075   5.381 -16.242  1.00 65.67           O
ATOM   1930  HH  TYR A 187       3.208   6.117 -16.842  1.00 65.67           H
ATOM   1931  CZ  TYR A 187       3.491   5.667 -14.992  1.00 65.67           C
ATOM   1932  N   HIS A 188       6.451   4.701  -8.501  1.00 65.20           N
ATOM   1933  H   HIS A 188       6.135   3.857  -8.957  1.00 65.20           H
ATOM   1934  CA  HIS A 188       7.452   4.574  -7.449  1.00 65.20           C
ATOM   1935  HA  HIS A 188       8.028   5.499  -7.429  1.00 65.20           H
ATOM   1936  C   HIS A 188       8.455   3.445  -7.708  1.00 65.20           C
ATOM   1937  CB  HIS A 188       6.756   4.418  -6.091  1.00 65.20           C
ATOM   1938  HB2 HIS A 188       7.502   4.503  -5.301  1.00 65.20           H
ATOM   1939  HB3 HIS A 188       6.055   5.242  -5.958  1.00 65.20           H
ATOM   1940  O   HIS A 188       8.166   2.475  -8.402  1.00 65.20           O
ATOM   1941  CG  HIS A 188       6.012   3.119  -5.909  1.00 65.20           C
ATOM   1942  CD2 HIS A 188       4.666   2.926  -6.073  1.00 65.20           C
ATOM   1943  HD2 HIS A 188       3.957   3.671  -6.404  1.00 65.20           H
ATOM   1944  ND1 HIS A 188       6.539   1.921  -5.478  1.00 65.20           N
ATOM   1945  HD1 HIS A 188       7.513   1.679  -5.370  1.00 65.20           H
ATOM   1946  CE1 HIS A 188       5.530   1.053  -5.325  1.00 65.20           C
ATOM   1947  HE1 HIS A 188       5.641   0.031  -4.994  1.00 65.20           H
ATOM   1948  NE2 HIS A 188       4.367   1.612  -5.693  1.00 65.20           N
ATOM   1949  N   ASN A 189       9.636   3.560  -7.096  1.00 57.37           N
ATOM   1950  H   ASN A 189       9.812   4.396  -6.556  1.00 57.37           H
ATOM   1951  CA  ASN A 189      10.716   2.564  -7.181  1.00 57.37           C
ATOM   1952  HA  ASN A 189      10.483   1.867  -7.987  1.00 57.37           H
ATOM   1953  C   ASN A 189      10.851   1.690  -5.916  1.00 57.37           C
ATOM   1954  CB  ASN A 189      12.027   3.272  -7.570  1.00 57.37           C
ATOM   1955  HB2 ASN A 189      11.871   3.875  -8.464  1.00 57.37           H
ATOM   1956  HB3 ASN A 189      12.772   2.512  -7.800  1.00 57.37           H
ATOM   1957  O   ASN A 189      11.800   0.928  -5.782  1.00 57.37           O
ATOM   1958  CG  ASN A 189      12.594   4.153  -6.471  1.00 57.37           C
ATOM   1959  ND2 ASN A 189      13.744   4.745  -6.691  1.00 57.37           N
ATOM   1960 HD21 ASN A 189      14.230   5.097  -5.880  1.00 57.37           H
ATOM   1961 HD22 ASN A 189      14.222   4.626  -7.573  1.00 57.37           H
ATOM   1962  OD1 ASN A 189      12.003   4.363  -5.424  1.00 57.37           O
ATOM   1963  N   ILE A 190       9.905   1.811  -4.982  1.00 61.58           N
ATOM   1964  H   ILE A 190       9.224   2.544  -5.120  1.00 61.58           H
ATOM   1965  CA  ILE A 190       9.865   1.023  -3.743  1.00 61.58           C
ATOM   1966  HA  ILE A 190      10.800   1.183  -3.205  1.00 61.58           H
ATOM   1967  C   ILE A 190       9.734  -0.468  -4.088  1.00 61.58           C
ATOM   1968  CB  ILE A 190       8.688   1.466  -2.842  1.00 61.58           C
ATOM   1969  HB  ILE A 190       7.769   1.129  -3.322  1.00 61.58           H
ATOM   1970  O   ILE A 190       8.849  -0.842  -4.865  1.00 61.58           O
ATOM   1971  CG1 ILE A 190       8.601   3.004  -2.663  1.00 61.58           C
ATOM   1972 HG12 ILE A 190       8.718   3.504  -3.625  1.00 61.58           H
ATOM   1973 HG13 ILE A 190       9.414   3.339  -2.019  1.00 61.58           H
ATOM   1974  CG2 ILE A 190       8.759   0.777  -1.472  1.00 61.58           C
ATOM   1975 HG21 ILE A 190       9.445   1.303  -0.808  1.00 61.58           H
ATOM   1976 HG22 ILE A 190       9.071  -0.265  -1.553  1.00 61.58           H
ATOM   1977 HG23 ILE A 190       7.754   0.759  -1.048  1.00 61.58           H
ATOM   1978  CD1 ILE A 190       7.281   3.513  -2.077  1.00 61.58           C
ATOM   1979 HD11 ILE A 190       6.475   2.802  -2.256  1.00 61.58           H
ATOM   1980 HD12 ILE A 190       7.400   3.692  -1.009  1.00 61.58           H
ATOM   1981 HD13 ILE A 190       7.017   4.458  -2.554  1.00 61.58           H
ATOM   1982  N   SER A 191      10.566  -1.313  -3.471  1.00 58.71           N
ATOM   1983  H   SER A 191      11.316  -0.921  -2.922  1.00 58.71           H
ATOM   1984  CA  SER A 191      10.454  -2.774  -3.559  1.00 58.71           C
ATOM   1985  HA  SER A 191      10.559  -3.070  -4.603  1.00 58.71           H
ATOM   1986  C   SER A 191       9.101  -3.254  -3.034  1.00 58.71           C
ATOM   1987  CB  SER A 191      11.575  -3.441  -2.754  1.00 58.71           C
ATOM   1988  HB2 SER A 191      12.538  -3.085  -3.122  1.00 58.71           H
ATOM   1989  HB3 SER A 191      11.483  -3.171  -1.702  1.00 58.71           H
ATOM   1990  O   SER A 191       8.731  -2.942  -1.899  1.00 58.71           O
ATOM   1991  OG  SER A 191      11.529  -4.851  -2.886  1.00 58.71           O
ATOM   1992  HG  SER A 191      10.696  -5.195  -2.556  1.00 58.71           H
ATOM   1993  N   THR A 192       8.405  -4.078  -3.813  1.00 64.12           N
ATOM   1994  H   THR A 192       8.771  -4.321  -4.723  1.00 64.12           H
ATOM   1995  CA  THR A 192       7.120  -4.701  -3.454  1.00 64.12           C
ATOM   1996  HA  THR A 192       6.887  -4.480  -2.413  1.00 64.12           H
ATOM   1997  C   THR A 192       7.201  -6.220  -3.593  1.00 64.12           C
ATOM   1998  CB  THR A 192       5.949  -4.138  -4.271  1.00 64.12           C
ATOM   1999  HB  THR A 192       5.024  -4.619  -3.952  1.00 64.12           H
ATOM   2000  O   THR A 192       8.093  -6.751  -4.254  1.00 64.12           O
ATOM   2001  CG2 THR A 192       5.822  -2.628  -4.058  1.00 64.12           C
ATOM   2002 HG21 THR A 192       5.638  -2.420  -3.004  1.00 64.12           H
ATOM   2003 HG22 THR A 192       6.730  -2.117  -4.375  1.00 64.12           H
ATOM   2004 HG23 THR A 192       4.988  -2.241  -4.645  1.00 64.12           H
ATOM   2005  OG1 THR A 192       6.155  -4.399  -5.636  1.00 64.12           O
ATOM   2006  HG1 THR A 192       5.319  -4.272  -6.090  1.00 64.12           H
ATOM   2007  N   LYS A 193       6.296  -6.925  -2.920  1.00 62.82           N
ATOM   2008  H   LYS A 193       5.634  -6.413  -2.355  1.00 62.82           H
ATOM   2009  CA  LYS A 193       6.098  -8.374  -2.995  1.00 62.82           C
ATOM   2010  HA  LYS A 193       6.592  -8.755  -3.890  1.00 62.82           H
ATOM   2011  C   LYS A 193       4.610  -8.676  -3.156  1.00 62.82           C
ATOM   2012  CB  LYS A 193       6.709  -9.073  -1.758  1.00 62.82           C
ATOM   2013  HB2 LYS A 193       7.778  -8.862  -1.727  1.00 62.82           H
ATOM   2014  HB3 LYS A 193       6.580 -10.151  -1.863  1.00 62.82           H
ATOM   2015  O   LYS A 193       3.763  -7.826  -2.882  1.00 62.82           O
ATOM   2016  CG  LYS A 193       6.070  -8.623  -0.433  1.00 62.82           C
ATOM   2017  HG2 LYS A 193       6.284  -7.562  -0.299  1.00 62.82           H
ATOM   2018  HG3 LYS A 193       4.991  -8.769  -0.485  1.00 62.82           H
ATOM   2019  CD  LYS A 193       6.603  -9.325   0.821  1.00 62.82           C
ATOM   2020  HD2 LYS A 193       7.642  -9.038   0.979  1.00 62.82           H
ATOM   2021  HD3 LYS A 193       6.526 -10.405   0.697  1.00 62.82           H
ATOM   2022  CE  LYS A 193       5.728  -8.870   2.002  1.00 62.82           C
ATOM   2023  HE2 LYS A 193       5.634  -7.785   1.978  1.00 62.82           H
ATOM   2024  HE3 LYS A 193       4.723  -9.262   1.844  1.00 62.82           H
ATOM   2025  NZ  LYS A 193       6.241  -9.309   3.324  1.00 62.82           N
ATOM   2026  HZ1 LYS A 193       6.398 -10.306   3.342  1.00 62.82           H
ATOM   2027  HZ2 LYS A 193       7.082  -8.808   3.574  1.00 62.82           H
ATOM   2028  HZ3 LYS A 193       5.554  -9.128   4.042  1.00 62.82           H
ATOM   2029  N   ASP A 194       4.295  -9.903  -3.547  1.00 62.93           N
ATOM   2030  H   ASP A 194       5.017 -10.533  -3.866  1.00 62.93           H
ATOM   2031  CA  ASP A 194       2.909 -10.364  -3.593  1.00 62.93           C
ATOM   2032  HA  ASP A 194       2.385  -9.780  -4.349  1.00 62.93           H
ATOM   2033  C   ASP A 194       2.213 -10.134  -2.240  1.00 62.93           C
ATOM   2034  CB  ASP A 194       2.845 -11.838  -4.016  1.00 62.93           C
ATOM   2035  HB2 ASP A 194       1.809 -12.170  -3.962  1.00 62.93           H
ATOM   2036  HB3 ASP A 194       3.428 -12.435  -3.313  1.00 62.93           H
ATOM   2037  O   ASP A 194       2.783 -10.370  -1.169  1.00 62.93           O
ATOM   2038  CG  ASP A 194       3.354 -12.087  -5.441  1.00 62.93           C
ATOM   2039  OD1 ASP A 194       3.409 -11.116  -6.228  1.00 62.93           O
ATOM   2040  OD2 ASP A 194       3.717 -13.251  -5.716  1.00 62.93           O
ATOM   2041  N   GLY A 195       0.987  -9.612  -2.303  1.00 68.58           N
ATOM   2042  H   GLY A 195       0.568  -9.496  -3.215  1.00 68.58           H
ATOM   2043  CA  GLY A 195       0.191  -9.236  -1.132  1.00 68.58           C
ATOM   2044  HA2 GLY A 195       0.327  -9.981  -0.348  1.00 68.58           H
ATOM   2045  HA3 GLY A 195      -0.860  -9.251  -1.423  1.00 68.58           H
ATOM   2046  C   GLY A 195       0.485  -7.849  -0.547  1.00 68.58           C
ATOM   2047  O   GLY A 195      -0.118  -7.485   0.462  1.00 68.58           O
ATOM   2048  N   ASP A 196       1.370  -7.054  -1.157  1.00 72.98           N
ATOM   2049  H   ASP A 196       1.936  -7.440  -1.899  1.00 72.98           H
ATOM   2050  CA  ASP A 196       1.624  -5.666  -0.742  1.00 72.98           C
ATOM   2051  HA  ASP A 196       1.604  -5.609   0.346  1.00 72.98           H
ATOM   2052  C   ASP A 196       0.583  -4.659  -1.259  1.00 72.98           C
ATOM   2053  CB  ASP A 196       3.010  -5.229  -1.210  1.00 72.98           C
ATOM   2054  HB2 ASP A 196       3.044  -4.139  -1.226  1.00 72.98           H
ATOM   2055  HB3 ASP A 196       3.165  -5.535  -2.245  1.00 72.98           H
ATOM   2056  O   ASP A 196       0.551  -3.513  -0.802  1.00 72.98           O
ATOM   2057  CG  ASP A 196       4.177  -5.672  -0.335  1.00 72.98           C
ATOM   2058  OD1 ASP A 196       4.036  -6.149   0.816  1.00 72.98           O
ATOM   2059  OD2 ASP A 196       5.308  -5.436  -0.802  1.00 72.98           O
ATOM   2060  N   CYS A 197      -0.271  -5.041  -2.214  1.00 81.43           N
ATOM   2061  H   CYS A 197      -0.201  -5.976  -2.586  1.00 81.43           H
ATOM   2062  CA  CYS A 197      -1.346  -4.170  -2.685  1.00 81.43           C
ATOM   2063  HA  CYS A 197      -0.908  -3.298  -3.173  1.00 81.43           H
ATOM   2064  C   CYS A 197      -2.215  -3.701  -1.520  1.00 81.43           C
ATOM   2065  CB  CYS A 197      -2.229  -4.902  -3.685  1.00 81.43           C
ATOM   2066  HB2 CYS A 197      -2.618  -5.815  -3.235  1.00 81.43           H
ATOM   2067  HB3 CYS A 197      -3.078  -4.267  -3.939  1.00 81.43           H
ATOM   2068  O   CYS A 197      -2.521  -4.481  -0.626  1.00 81.43           O
ATOM   2069  SG  CYS A 197      -1.297  -5.295  -5.178  1.00 81.43           S
ATOM   2070  HG  CYS A 197      -2.302  -5.934  -5.785  1.00 81.43           H
ATOM   2071  N   GLY A 198      -2.627  -2.436  -1.531  1.00 84.82           N
ATOM   2072  H   GLY A 198      -2.331  -1.841  -2.292  1.00 84.82           H
ATOM   2073  CA  GLY A 198      -3.383  -1.839  -0.431  1.00 84.82           C
ATOM   2074  HA2 GLY A 198      -4.023  -1.045  -0.816  1.00 84.82           H
ATOM   2075  HA3 GLY A 198      -4.037  -2.595   0.003  1.00 84.82           H
ATOM   2076  C   GLY A 198      -2.534  -1.253   0.692  1.00 84.82           C
ATOM   2077  O   GLY A 198      -3.074  -0.583   1.570  1.00 84.82           O
ATOM   2078  N   SER A 199      -1.211  -1.430   0.651  1.00 87.16           N
ATOM   2079  H   SER A 199      -0.816  -2.038  -0.053  1.00 87.16           H
ATOM   2080  CA  SER A 199      -0.300  -0.715   1.540  1.00 87.16           C
ATOM   2081  HA  SER A 199      -0.666  -0.813   2.563  1.00 87.16           H
ATOM   2082  C   SER A 199      -0.226   0.768   1.209  1.00 87.16           C
ATOM   2083  CB  SER A 199       1.103  -1.293   1.474  1.00 87.16           C
ATOM   2084  HB2 SER A 199       1.303  -1.648   0.463  1.00 87.16           H
ATOM   2085  HB3 SER A 199       1.833  -0.529   1.740  1.00 87.16           H
ATOM   2086  O   SER A 199      -0.182   1.171   0.046  1.00 87.16           O
ATOM   2087  OG  SER A 199       1.211  -2.336   2.399  1.00 87.16           O
ATOM   2088  HG  SER A 199       1.481  -1.913   3.218  1.00 87.16           H
ATOM   2089  N   ILE A 200      -0.156   1.577   2.259  1.00 91.02           N
ATOM   2090  H   ILE A 200      -0.114   1.156   3.177  1.00 91.02           H
ATOM   2091  CA  ILE A 200      -0.121   3.035   2.177  1.00 91.02           C
ATOM   2092  HA  ILE A 200      -0.638   3.331   1.264  1.00 91.02           H
ATOM   2093  C   ILE A 200       1.309   3.558   2.056  1.00 91.02           C
ATOM   2094  CB  ILE A 200      -0.884   3.685   3.349  1.00 91.02           C
ATOM   2095  HB  ILE A 200      -0.751   4.765   3.289  1.00 91.02           H
ATOM   2096  O   ILE A 200       2.258   3.026   2.639  1.00 91.02           O
ATOM   2097  CG1 ILE A 200      -0.336   3.202   4.705  1.00 91.02           C
ATOM   2098 HG12 ILE A 200      -0.330   2.111   4.729  1.00 91.02           H
ATOM   2099 HG13 ILE A 200       0.697   3.538   4.790  1.00 91.02           H
ATOM   2100  CG2 ILE A 200      -2.382   3.394   3.193  1.00 91.02           C
ATOM   2101 HG21 ILE A 200      -2.716   3.672   2.193  1.00 91.02           H
ATOM   2102 HG22 ILE A 200      -2.575   2.332   3.345  1.00 91.02           H
ATOM   2103 HG23 ILE A 200      -2.965   3.975   3.908  1.00 91.02           H
ATOM   2104  CD1 ILE A 200      -1.132   3.692   5.919  1.00 91.02           C
ATOM   2105 HD11 ILE A 200      -0.595   3.444   6.834  1.00 91.02           H
ATOM   2106 HD12 ILE A 200      -1.286   4.769   5.850  1.00 91.02           H
ATOM   2107 HD13 ILE A 200      -2.103   3.196   5.954  1.00 91.02           H
ATOM   2108  N   ILE A 201       1.431   4.642   1.301  1.00 89.70           N
ATOM   2109  H   ILE A 201       0.598   5.003   0.859  1.00 89.70           H
ATOM   2110  CA  ILE A 201       2.666   5.373   1.060  1.00 89.70           C
ATOM   2111  HA  ILE A 201       3.502   4.822   1.492  1.00 89.70           H
ATOM   2112  C   ILE A 201       2.552   6.727   1.755  1.00 89.70           C
ATOM   2113  CB  ILE A 201       2.928   5.515  -0.453  1.00 89.70           C
ATOM   2114  HB  ILE A 201       2.100   6.058  -0.909  1.00 89.70           H
ATOM   2115  O   ILE A 201       1.623   7.491   1.488  1.00 89.70           O
ATOM   2116  CG1 ILE A 201       3.062   4.140  -1.138  1.00 89.70           C
ATOM   2117 HG12 ILE A 201       3.989   3.675  -0.805  1.00 89.70           H
ATOM   2118 HG13 ILE A 201       2.222   3.502  -0.862  1.00 89.70           H
ATOM   2119  CG2 ILE A 201       4.219   6.313  -0.664  1.00 89.70           C
ATOM   2120 HG21 ILE A 201       5.043   5.832  -0.135  1.00 89.70           H
ATOM   2121 HG22 ILE A 201       4.460   6.369  -1.725  1.00 89.70           H
ATOM   2122 HG23 ILE A 201       4.092   7.335  -0.306  1.00 89.70           H
ATOM   2123  CD1 ILE A 201       3.094   4.209  -2.665  1.00 89.70           C
ATOM   2124 HD11 ILE A 201       4.059   4.574  -3.013  1.00 89.70           H
ATOM   2125 HD12 ILE A 201       2.941   3.207  -3.070  1.00 89.70           H
ATOM   2126 HD13 ILE A 201       2.303   4.869  -3.020  1.00 89.70           H
ATOM   2127  N   PHE A 202       3.503   7.031   2.631  1.00 88.20           N
ATOM   2128  H   PHE A 202       4.233   6.350   2.791  1.00 88.20           H
ATOM   2129  CA  PHE A 202       3.570   8.284   3.370  1.00 88.20           C
ATOM   2130  HA  PHE A 202       2.604   8.782   3.285  1.00 88.20           H
ATOM   2131  C   PHE A 202       4.640   9.224   2.815  1.00 88.20           C
ATOM   2132  CB  PHE A 202       3.826   8.019   4.852  1.00 88.20           C
ATOM   2133  HB2 PHE A 202       4.725   7.411   4.960  1.00 88.20           H
ATOM   2134  HB3 PHE A 202       4.027   8.977   5.331  1.00 88.20           H
ATOM   2135  O   PHE A 202       5.741   8.792   2.477  1.00 88.20           O
ATOM   2136  CG  PHE A 202       2.685   7.358   5.592  1.00 88.20           C
ATOM   2137  CD1 PHE A 202       1.702   8.150   6.208  1.00 88.20           C
ATOM   2138  HD1 PHE A 202       1.731   9.225   6.098  1.00 88.20           H
ATOM   2139  CD2 PHE A 202       2.633   5.960   5.712  1.00 88.20           C
ATOM   2140  HD2 PHE A 202       3.372   5.352   5.212  1.00 88.20           H
ATOM   2141  CE1 PHE A 202       0.681   7.554   6.964  1.00 88.20           C
ATOM   2142  HE1 PHE A 202      -0.073   8.171   7.431  1.00 88.20           H
ATOM   2143  CE2 PHE A 202       1.634   5.366   6.499  1.00 88.20           C
ATOM   2144  HE2 PHE A 202       1.620   4.294   6.634  1.00 88.20           H
ATOM   2145  CZ  PHE A 202       0.654   6.161   7.118  1.00 88.20           C
ATOM   2146  HZ  PHE A 202      -0.124   5.705   7.713  1.00 88.20           H
ATOM   2147  N   ASP A 203       4.358  10.526   2.802  1.00 83.82           N
ATOM   2148  H   ASP A 203       3.449  10.814   3.135  1.00 83.82           H
ATOM   2149  CA  ASP A 203       5.409  11.541   2.702  1.00 83.82           C
ATOM   2150  HA  ASP A 203       6.106  11.233   1.922  1.00 83.82           H
ATOM   2151  C   ASP A 203       6.214  11.646   4.006  1.00 83.82           C
ATOM   2152  CB  ASP A 203       4.827  12.902   2.279  1.00 83.82           C
ATOM   2153  HB2 ASP A 203       5.661  13.568   2.057  1.00 83.82           H
ATOM   2154  HB3 ASP A 203       4.274  12.769   1.348  1.00 83.82           H
ATOM   2155  O   ASP A 203       5.890  11.013   5.005  1.00 83.82           O
ATOM   2156  CG  ASP A 203       3.937  13.613   3.311  1.00 83.82           C
ATOM   2157  OD1 ASP A 203       3.940  13.228   4.500  1.00 83.82           O
ATOM   2158  OD2 ASP A 203       3.316  14.633   2.944  1.00 83.82           O
ATOM   2159  N   HIS A 204       7.246  12.488   4.024  1.00 78.92           N
ATOM   2160  H   HIS A 204       7.466  12.981   3.170  1.00 78.92           H
ATOM   2161  CA  HIS A 204       8.076  12.778   5.201  1.00 78.92           C
ATOM   2162  HA  HIS A 204       8.386  11.833   5.646  1.00 78.92           H
ATOM   2163  C   HIS A 204       7.369  13.580   6.317  1.00 78.92           C
ATOM   2164  CB  HIS A 204       9.331  13.521   4.717  1.00 78.92           C
ATOM   2165  HB2 HIS A 204      10.017  13.636   5.556  1.00 78.92           H
ATOM   2166  HB3 HIS A 204       9.836  12.917   3.962  1.00 78.92           H
ATOM   2167  O   HIS A 204       7.957  13.789   7.377  1.00 78.92           O
ATOM   2168  CG  HIS A 204       9.034  14.887   4.139  1.00 78.92           C
ATOM   2169  CD2 HIS A 204       9.121  16.085   4.797  1.00 78.92           C
ATOM   2170  HD2 HIS A 204       9.421  16.220   5.825  1.00 78.92           H
ATOM   2171  ND1 HIS A 204       8.597  15.159   2.859  1.00 78.92           N
ATOM   2172  HD1 HIS A 204       8.514  14.504   2.095  1.00 78.92           H
ATOM   2173  CE1 HIS A 204       8.412  16.485   2.757  1.00 78.92           C
ATOM   2174  HE1 HIS A 204       8.085  16.991   1.861  1.00 78.92           H
ATOM   2175  NE2 HIS A 204       8.738  17.096   3.905  1.00 78.92           N
ATOM   2176  N   LEU A 205       6.139  14.057   6.093  1.00 83.70           N
ATOM   2177  H   LEU A 205       5.657  13.775   5.252  1.00 83.70           H
ATOM   2178  CA  LEU A 205       5.362  14.868   7.040  1.00 83.70           C
ATOM   2179  HA  LEU A 205       6.029  15.269   7.804  1.00 83.70           H
ATOM   2180  C   LEU A 205       4.302  14.059   7.795  1.00 83.70           C
ATOM   2181  CB  LEU A 205       4.700  16.041   6.296  1.00 83.70           C
ATOM   2182  HB2 LEU A 205       4.070  16.590   6.995  1.00 83.70           H
ATOM   2183  HB3 LEU A 205       4.056  15.627   5.521  1.00 83.70           H
ATOM   2184  O   LEU A 205       3.662  14.589   8.705  1.00 83.70           O
ATOM   2185  CG  LEU A 205       5.667  17.031   5.635  1.00 83.70           C
ATOM   2186  HG  LEU A 205       6.287  16.496   4.915  1.00 83.70           H
ATOM   2187  CD1 LEU A 205       4.868  18.093   4.879  1.00 83.70           C
ATOM   2188 HD11 LEU A 205       4.243  17.606   4.130  1.00 83.70           H
ATOM   2189 HD12 LEU A 205       5.556  18.770   4.371  1.00 83.70           H
ATOM   2190 HD13 LEU A 205       4.241  18.657   5.569  1.00 83.70           H
ATOM   2191  CD2 LEU A 205       6.560  17.738   6.659  1.00 83.70           C
ATOM   2192 HD21 LEU A 205       5.949  18.240   7.409  1.00 83.70           H
ATOM   2193 HD22 LEU A 205       7.214  17.010   7.142  1.00 83.70           H
ATOM   2194 HD23 LEU A 205       7.188  18.466   6.146  1.00 83.70           H
ATOM   2195  N   GLY A 206       4.106  12.788   7.447  1.00 85.05           N
ATOM   2196  H   GLY A 206       4.581  12.448   6.622  1.00 85.05           H
ATOM   2197  CA  GLY A 206       3.105  11.943   8.090  1.00 85.05           C
ATOM   2198  HA2 GLY A 206       2.833  12.364   9.057  1.00 85.05           H
ATOM   2199  HA3 GLY A 206       3.533  10.961   8.294  1.00 85.05           H
ATOM   2200  C   GLY A 206       1.812  11.783   7.298  1.00 85.05           C
ATOM   2201  O   GLY A 206       0.871  11.195   7.833  1.00 85.05           O
ATOM   2202  N   ASN A 207       1.737  12.310   6.072  1.00 91.10           N
ATOM   2203  H   ASN A 207       2.563  12.716   5.656  1.00 91.10           H
ATOM   2204  CA  ASN A 207       0.532  12.257   5.255  1.00 91.10           C
ATOM   2205  HA  ASN A 207      -0.326  12.140   5.916  1.00 91.10           H
ATOM   2206  C   ASN A 207       0.577  11.068   4.297  1.00 91.10           C
ATOM   2207  CB  ASN A 207       0.337  13.554   4.463  1.00 91.10           C
ATOM   2208  HB2 ASN A 207       1.048  13.570   3.637  1.00 91.10           H
ATOM   2209  HB3 ASN A 207      -0.666  13.559   4.037  1.00 91.10           H
ATOM   2210  O   ASN A 207       1.608  10.805   3.681  1.00 91.10           O
ATOM   2211  CG  ASN A 207       0.505  14.812   5.288  1.00 91.10           C
ATOM   2212  ND2 ASN A 207       1.463  15.631   4.927  1.00 91.10           N
ATOM   2213 HD21 ASN A 207       1.632  16.446   5.498  1.00 91.10           H
ATOM   2214 HD22 ASN A 207       2.101  15.333   4.202  1.00 91.10           H
ATOM   2215  OD1 ASN A 207      -0.207  15.070   6.249  1.00 91.10           O
ATOM   2216  N   VAL A 208      -0.552  10.388   4.129  1.00 92.09           N
ATOM   2217  H   VAL A 208      -1.369  10.708   4.629  1.00 92.09           H
ATOM   2218  CA  VAL A 208      -0.758   9.395   3.078  1.00 92.09           C
ATOM   2219  HA  VAL A 208       0.088   8.707   3.071  1.00 92.09           H
ATOM   2220  C   VAL A 208      -0.824  10.122   1.737  1.00 92.09           C
ATOM   2221  CB  VAL A 208      -2.039   8.578   3.321  1.00 92.09           C
ATOM   2222  HB  VAL A 208      -2.900   9.245   3.319  1.00 92.09           H
ATOM   2223  O   VAL A 208      -1.698  10.961   1.520  1.00 92.09           O
ATOM   2224  CG1 VAL A 208      -2.225   7.512   2.233  1.00 92.09           C
ATOM   2225 HG11 VAL A 208      -2.416   7.985   1.270  1.00 92.09           H
ATOM   2226 HG12 VAL A 208      -1.333   6.892   2.155  1.00 92.09           H
ATOM   2227 HG13 VAL A 208      -3.078   6.877   2.473  1.00 92.09           H
ATOM   2228  CG2 VAL A 208      -1.994   7.860   4.675  1.00 92.09           C
ATOM   2229 HG21 VAL A 208      -2.915   7.290   4.801  1.00 92.09           H
ATOM   2230 HG22 VAL A 208      -1.922   8.585   5.486  1.00 92.09           H
ATOM   2231 HG23 VAL A 208      -1.141   7.183   4.710  1.00 92.09           H
ATOM   2232  N   VAL A 209       0.108   9.807   0.842  1.00 87.17           N
ATOM   2233  H   VAL A 209       0.798   9.120   1.110  1.00 87.17           H
ATOM   2234  CA  VAL A 209       0.190  10.383  -0.511  1.00 87.17           C
ATOM   2235  HA  VAL A 209      -0.532  11.196  -0.588  1.00 87.17           H
ATOM   2236  C   VAL A 209      -0.218   9.402  -1.602  1.00 87.17           C
ATOM   2237  CB  VAL A 209       1.574  10.983  -0.795  1.00 87.17           C
ATOM   2238  HB  VAL A 209       1.585  11.352  -1.820  1.00 87.17           H
ATOM   2239  O   VAL A 209      -0.495   9.809  -2.730  1.00 87.17           O
ATOM   2240  CG1 VAL A 209       1.833  12.181   0.124  1.00 87.17           C
ATOM   2241 HG11 VAL A 209       1.961  11.852   1.155  1.00 87.17           H
ATOM   2242 HG12 VAL A 209       2.725  12.710  -0.212  1.00 87.17           H
ATOM   2243 HG13 VAL A 209       0.990  12.871   0.078  1.00 87.17           H
ATOM   2244  CG2 VAL A 209       2.717   9.970  -0.637  1.00 87.17           C
ATOM   2245 HG21 VAL A 209       2.549   9.115  -1.291  1.00 87.17           H
ATOM   2246 HG22 VAL A 209       3.663  10.436  -0.913  1.00 87.17           H
ATOM   2247 HG23 VAL A 209       2.785   9.629   0.396  1.00 87.17           H
ATOM   2248  N   GLY A 210      -0.318   8.120  -1.253  1.00 87.78           N
ATOM   2249  H   GLY A 210      -0.067   7.840  -0.316  1.00 87.78           H
ATOM   2250  CA  GLY A 210      -0.887   7.116  -2.129  1.00 87.78           C
ATOM   2251  HA2 GLY A 210      -0.266   7.018  -3.019  1.00 87.78           H
ATOM   2252  HA3 GLY A 210      -1.880   7.452  -2.427  1.00 87.78           H
ATOM   2253  C   GLY A 210      -1.028   5.749  -1.481  1.00 87.78           C
ATOM   2254  O   GLY A 210      -0.687   5.559  -0.312  1.00 87.78           O
ATOM   2255  N   ALA A 211      -1.518   4.793  -2.260  1.00 88.10           N
ATOM   2256  H   ALA A 211      -1.794   5.042  -3.199  1.00 88.10           H
ATOM   2257  CA  ALA A 211      -1.561   3.390  -1.880  1.00 88.10           C
ATOM   2258  HA  ALA A 211      -0.853   3.230  -1.066  1.00 88.10           H
ATOM   2259  C   ALA A 211      -1.132   2.506  -3.053  1.00 88.10           C
ATOM   2260  CB  ALA A 211      -2.956   3.037  -1.369  1.00 88.10           C
ATOM   2261  HB1 ALA A 211      -3.657   3.059  -2.204  1.00 88.10           H
ATOM   2262  HB2 ALA A 211      -3.266   3.748  -0.603  1.00 88.10           H
ATOM   2263  HB3 ALA A 211      -2.933   2.039  -0.930  1.00 88.10           H
ATOM   2264  O   ALA A 211      -1.561   2.719  -4.189  1.00 88.10           O
ATOM   2265  N   HIS A 212      -0.274   1.531  -2.771  1.00 83.35           N
ATOM   2266  H   HIS A 212      -0.039   1.361  -1.803  1.00 83.35           H
ATOM   2267  CA  HIS A 212       0.297   0.652  -3.784  1.00 83.35           C
ATOM   2268  HA  HIS A 212       0.692   1.264  -4.595  1.00 83.35           H
ATOM   2269  C   HIS A 212      -0.757  -0.286  -4.369  1.00 83.35           C
ATOM   2270  CB  HIS A 212       1.459  -0.140  -3.184  1.00 83.35           C
ATOM   2271  HB2 HIS A 212       1.105  -0.678  -2.305  1.00 83.35           H
ATOM   2272  HB3 HIS A 212       2.247   0.559  -2.904  1.00 83.35           H
ATOM   2273  O   HIS A 212      -1.538  -0.892  -3.631  1.00 83.35           O
ATOM   2274  CG  HIS A 212       2.034  -1.131  -4.154  1.00 83.35           C
ATOM   2275  CD2 HIS A 212       2.002  -2.494  -4.040  1.00 83.35           C
ATOM   2276  HD2 HIS A 212       1.609  -3.054  -3.204  1.00 83.35           H
ATOM   2277  ND1 HIS A 212       2.568  -0.836  -5.388  1.00 83.35           N
ATOM   2278  HD1 HIS A 212       2.741   0.084  -5.768  1.00 83.35           H
ATOM   2279  CE1 HIS A 212       2.823  -1.995  -6.014  1.00 83.35           C
ATOM   2280  HE1 HIS A 212       3.227  -2.091  -7.010  1.00 83.35           H
ATOM   2281  NE2 HIS A 212       2.510  -3.033  -5.224  1.00 83.35           N
ATOM   2282  N   ILE A 213      -0.753  -0.423  -5.695  1.00 73.49           N
ATOM   2283  H   ILE A 213      -0.057   0.078  -6.229  1.00 73.49           H
ATOM   2284  CA  ILE A 213      -1.622  -1.324  -6.451  1.00 73.49           C
ATOM   2285  HA  ILE A 213      -1.936  -2.151  -5.815  1.00 73.49           H
ATOM   2286  C   ILE A 213      -0.819  -1.907  -7.615  1.00 73.49           C
ATOM   2287  CB  ILE A 213      -2.870  -0.560  -6.954  1.00 73.49           C
ATOM   2288  HB  ILE A 213      -2.519   0.335  -7.467  1.00 73.49           H
ATOM   2289  O   ILE A 213      -0.313  -1.173  -8.467  1.00 73.49           O
ATOM   2290  CG1 ILE A 213      -3.794  -0.077  -5.816  1.00 73.49           C
ATOM   2291 HG12 ILE A 213      -4.575   0.542  -6.259  1.00 73.49           H
ATOM   2292 HG13 ILE A 213      -3.240   0.557  -5.125  1.00 73.49           H
ATOM   2293  CG2 ILE A 213      -3.679  -1.375  -7.980  1.00 73.49           C
ATOM   2294 HG21 ILE A 213      -3.831  -2.399  -7.640  1.00 73.49           H
ATOM   2295 HG22 ILE A 213      -3.136  -1.411  -8.925  1.00 73.49           H
ATOM   2296 HG23 ILE A 213      -4.639  -0.897  -8.176  1.00 73.49           H
ATOM   2297  CD1 ILE A 213      -4.483  -1.198  -5.038  1.00 73.49           C
ATOM   2298 HD11 ILE A 213      -3.754  -1.862  -4.572  1.00 73.49           H
ATOM   2299 HD12 ILE A 213      -5.118  -0.776  -4.259  1.00 73.49           H
ATOM   2300 HD13 ILE A 213      -5.125  -1.751  -5.723  1.00 73.49           H
ATOM   2301  N   VAL A 214      -0.735  -3.236  -7.680  1.00 61.82           N
ATOM   2302  H   VAL A 214      -1.121  -3.794  -6.932  1.00 61.82           H
ATOM   2303  CA  VAL A 214      -0.174  -3.936  -8.839  1.00 61.82           C
ATOM   2304  HA  VAL A 214       0.814  -3.514  -9.022  1.00 61.82           H
ATOM   2305  C   VAL A 214      -1.043  -3.676 -10.075  1.00 61.82           C
ATOM   2306  CB  VAL A 214       0.015  -5.439  -8.539  1.00 61.82           C
ATOM   2307  HB  VAL A 214       0.468  -5.526  -7.552  1.00 61.82           H
ATOM   2308  O   VAL A 214      -2.270  -3.711  -9.993  1.00 61.82           O
ATOM   2309  CG1 VAL A 214      -1.291  -6.247  -8.540  1.00 61.82           C
ATOM   2310 HG11 VAL A 214      -1.669  -6.362  -9.555  1.00 61.82           H
ATOM   2311 HG12 VAL A 214      -1.106  -7.235  -8.119  1.00 61.82           H
ATOM   2312 HG13 VAL A 214      -2.051  -5.745  -7.941  1.00 61.82           H
ATOM   2313  CG2 VAL A 214       0.989  -6.077  -9.532  1.00 61.82           C
ATOM   2314 HG21 VAL A 214       1.163  -7.116  -9.252  1.00 61.82           H
ATOM   2315 HG22 VAL A 214       0.583  -6.047 -10.544  1.00 61.82           H
ATOM   2316 HG23 VAL A 214       1.944  -5.551  -9.507  1.00 61.82           H
ATOM   2317  N   GLY A 215      -0.417  -3.399 -11.223  1.00 47.45           N
ATOM   2318  H   GLY A 215       0.593  -3.409 -11.232  1.00 47.45           H
ATOM   2319  CA  GLY A 215      -1.128  -3.175 -12.490  1.00 47.45           C
ATOM   2320  HA2 GLY A 215      -0.602  -3.717 -13.275  1.00 47.45           H
ATOM   2321  HA3 GLY A 215      -2.135  -3.588 -12.430  1.00 47.45           H
ATOM   2322  C   GLY A 215      -1.258  -1.720 -12.954  1.00 47.45           C
ATOM   2323  O   GLY A 215      -1.853  -1.497 -13.995  1.00 47.45           O
ATOM   2324  N   ILE A 216      -0.665  -0.744 -12.252  1.00 45.24           N
ATOM   2325  H   ILE A 216      -0.287  -0.976 -11.345  1.00 45.24           H
ATOM   2326  CA  ILE A 216      -0.509   0.647 -12.748  1.00 45.24           C
ATOM   2327  HA  ILE A 216      -1.367   0.886 -13.375  1.00 45.24           H
ATOM   2328  C   ILE A 216       0.725   0.787 -13.676  1.00 45.24           C
ATOM   2329  CB  ILE A 216      -0.538   1.625 -11.547  1.00 45.24           C
ATOM   2330  HB  ILE A 216       0.189   1.250 -10.826  1.00 45.24           H
ATOM   2331  O   ILE A 216       0.938   1.816 -14.307  1.00 45.24           O
ATOM   2332  CG1 ILE A 216      -1.915   1.591 -10.846  1.00 45.24           C
ATOM   2333 HG12 ILE A 216      -2.205   0.557 -10.661  1.00 45.24           H
ATOM   2334 HG13 ILE A 216      -2.667   2.035 -11.498  1.00 45.24           H
ATOM   2335  CG2 ILE A 216      -0.194   3.085 -11.928  1.00 45.24           C
ATOM   2336 HG21 ILE A 216      -0.854   3.423 -12.727  1.00 45.24           H
ATOM   2337 HG22 ILE A 216       0.838   3.162 -12.268  1.00 45.24           H
ATOM   2338 HG23 ILE A 216      -0.286   3.758 -11.074  1.00 45.24           H
ATOM   2339  CD1 ILE A 216      -1.944   2.304  -9.487  1.00 45.24           C
ATOM   2340 HD11 ILE A 216      -2.904   2.107  -9.009  1.00 45.24           H
ATOM   2341 HD12 ILE A 216      -1.838   3.382  -9.604  1.00 45.24           H
ATOM   2342 HD13 ILE A 216      -1.153   1.913  -8.847  1.00 45.24           H
ATOM   2343  N   SER A 217       1.531  -0.269 -13.813  1.00 33.70           N
ATOM   2344  H   SER A 217       1.356  -1.079 -13.235  1.00 33.70           H
ATOM   2345  CA  SER A 217       2.441  -0.459 -14.944  1.00 33.70           C
ATOM   2346  HA  SER A 217       1.953  -0.104 -15.852  1.00 33.70           H
ATOM   2347  C   SER A 217       2.760  -1.942 -15.107  1.00 33.70           C
ATOM   2348  CB  SER A 217       3.721   0.348 -14.769  1.00 33.70           C
ATOM   2349  HB2 SER A 217       3.500   1.414 -14.824  1.00 33.70           H
ATOM   2350  HB3 SER A 217       4.137   0.123 -13.788  1.00 33.70           H
ATOM   2351  O   SER A 217       3.156  -2.624 -14.164  1.00 33.70           O
ATOM   2352  OG  SER A 217       4.637  -0.004 -15.793  1.00 33.70           O
ATOM   2353  HG  SER A 217       5.517  -0.040 -15.411  1.00 33.70           H
ATOM   2354  N   CYS A 218       2.571  -2.455 -16.320  1.00 26.96           N
ATOM   2355  H   CYS A 218       2.213  -1.844 -17.040  1.00 26.96           H
ATOM   2356  CA  CYS A 218       2.985  -3.796 -16.739  1.00 26.96           C
ATOM   2357  HA  CYS A 218       2.944  -4.462 -15.878  1.00 26.96           H
ATOM   2358  C   CYS A 218       4.441  -3.836 -17.234  1.00 26.96           C
ATOM   2359  CB  CYS A 218       1.988  -4.305 -17.788  1.00 26.96           C
ATOM   2360  HB2 CYS A 218       1.024  -4.474 -17.308  1.00 26.96           H
ATOM   2361  HB3 CYS A 218       2.345  -5.248 -18.200  1.00 26.96           H
ATOM   2362  O   CYS A 218       4.906  -4.870 -17.714  1.00 26.96           O
ATOM   2363  SG  CYS A 218       1.779  -3.089 -19.126  1.00 26.96           S
ATOM   2364  HG  CYS A 218       0.887  -3.780 -19.841  1.00 26.96           H
ATOM   2365  N   ILE A 219       5.161  -2.720 -17.121  1.00 29.58           N
ATOM   2366  H   ILE A 219       4.731  -1.911 -16.696  1.00 29.58           H
ATOM   2367  CA  ILE A 219       6.546  -2.587 -17.548  1.00 29.58           C
ATOM   2368  HA  ILE A 219       6.849  -3.485 -18.086  1.00 29.58           H
ATOM   2369  C   ILE A 219       7.401  -2.437 -16.284  1.00 29.58           C
ATOM   2370  CB  ILE A 219       6.680  -1.419 -18.549  1.00 29.58           C
ATOM   2371  HB  ILE A 219       6.396  -0.489 -18.059  1.00 29.58           H
ATOM   2372  O   ILE A 219       7.335  -1.400 -15.624  1.00 29.58           O
ATOM   2373  CG1 ILE A 219       5.753  -1.645 -19.772  1.00 29.58           C
ATOM   2374 HG12 ILE A 219       6.021  -2.581 -20.263  1.00 29.58           H
ATOM   2375 HG13 ILE A 219       4.722  -1.729 -19.430  1.00 29.58           H
ATOM   2376  CG2 ILE A 219       8.141  -1.317 -18.998  1.00 29.58           C
ATOM   2377 HG21 ILE A 219       8.261  -0.483 -19.690  1.00 29.58           H
ATOM   2378 HG22 ILE A 219       8.444  -2.252 -19.470  1.00 29.58           H
ATOM   2379 HG23 ILE A 219       8.788  -1.113 -18.145  1.00 29.58           H
ATOM   2380  CD1 ILE A 219       5.773  -0.520 -20.813  1.00 29.58           C
ATOM   2381 HD11 ILE A 219       6.731  -0.496 -21.334  1.00 29.58           H
ATOM   2382 HD12 ILE A 219       4.988  -0.697 -21.547  1.00 29.58           H
ATOM   2383 HD13 ILE A 219       5.594   0.439 -20.328  1.00 29.58           H
ATOM   2384  N   PRO A 220       8.188  -3.456 -15.896  1.00 33.41           N
ATOM   2385  CA  PRO A 220       9.221  -3.300 -14.878  1.00 33.41           C
ATOM   2386  HA  PRO A 220       8.736  -3.075 -13.929  1.00 33.41           H
ATOM   2387  C   PRO A 220      10.191  -2.181 -15.290  1.00 33.41           C
ATOM   2388  CB  PRO A 220       9.938  -4.650 -14.782  1.00 33.41           C
ATOM   2389  HB2 PRO A 220      10.871  -4.622 -15.346  1.00 33.41           H
ATOM   2390  HB3 PRO A 220      10.141  -4.918 -13.745  1.00 33.41           H
ATOM   2391  O   PRO A 220      10.454  -2.052 -16.481  1.00 33.41           O
ATOM   2392  CG  PRO A 220       8.964  -5.637 -15.430  1.00 33.41           C
ATOM   2393  HG2 PRO A 220       8.262  -5.996 -14.678  1.00 33.41           H
ATOM   2394  HG3 PRO A 220       9.480  -6.477 -15.893  1.00 33.41           H
ATOM   2395  CD  PRO A 220       8.214  -4.794 -16.453  1.00 33.41           C
ATOM   2396  HD2 PRO A 220       8.756  -4.782 -17.399  1.00 33.41           H
ATOM   2397  HD3 PRO A 220       7.208  -5.190 -16.594  1.00 33.41           H
ATOM   2398  N   PRO A 221      10.736  -1.394 -14.348  1.00 36.70           N
ATOM   2399  CA  PRO A 221      10.723  -1.629 -12.904  1.00 36.70           C
ATOM   2400  HA  PRO A 221      10.661  -2.695 -12.685  1.00 36.70           H
ATOM   2401  C   PRO A 221       9.555  -0.934 -12.182  1.00 36.70           C
ATOM   2402  CB  PRO A 221      12.097  -1.120 -12.454  1.00 36.70           C
ATOM   2403  HB2 PRO A 221      12.135  -0.864 -11.395  1.00 36.70           H
ATOM   2404  HB3 PRO A 221      12.856  -1.868 -12.683  1.00 36.70           H
ATOM   2405  O   PRO A 221       9.639  -0.663 -10.987  1.00 36.70           O
ATOM   2406  CG  PRO A 221      12.307   0.105 -13.346  1.00 36.70           C
ATOM   2407  HG2 PRO A 221      13.364   0.334 -13.482  1.00 36.70           H
ATOM   2408  HG3 PRO A 221      11.784   0.961 -12.920  1.00 36.70           H
ATOM   2409  CD  PRO A 221      11.643  -0.296 -14.664  1.00 36.70           C
ATOM   2410  HD2 PRO A 221      11.104   0.548 -15.095  1.00 36.70           H
ATOM   2411  HD3 PRO A 221      12.401  -0.645 -15.365  1.00 36.70           H
ATOM   2412  N   VAL A 222       8.486  -0.580 -12.897  1.00 41.38           N
ATOM   2413  H   VAL A 222       8.416  -0.846 -13.868  1.00 41.38           H
ATOM   2414  CA  VAL A 222       7.532   0.407 -12.404  1.00 41.38           C
ATOM   2415  HA  VAL A 222       8.065   1.100 -11.755  1.00 41.38           H
ATOM   2416  C   VAL A 222       6.419  -0.243 -11.593  1.00 41.38           C
ATOM   2417  CB  VAL A 222       6.956   1.231 -13.559  1.00 41.38           C
ATOM   2418  HB  VAL A 222       6.209   0.621 -14.067  1.00 41.38           H
ATOM   2419  O   VAL A 222       5.495  -0.841 -12.137  1.00 41.38           O
ATOM   2420  CG1 VAL A 222       6.265   2.470 -13.001  1.00 41.38           C
ATOM   2421 HG11 VAL A 222       5.405   2.157 -12.409  1.00 41.38           H
ATOM   2422 HG12 VAL A 222       5.918   3.085 -13.832  1.00 41.38           H
ATOM   2423 HG13 VAL A 222       6.942   3.047 -12.371  1.00 41.38           H
ATOM   2424  CG2 VAL A 222       7.981   1.586 -14.637  1.00 41.38           C
ATOM   2425 HG21 VAL A 222       8.980   1.649 -14.205  1.00 41.38           H
ATOM   2426 HG22 VAL A 222       8.031   0.807 -15.399  1.00 41.38           H
ATOM   2427 HG23 VAL A 222       7.680   2.493 -15.163  1.00 41.38           H
ATOM   2428  N   ASN A 223       6.475  -0.060 -10.279  1.00 49.98           N
ATOM   2429  H   ASN A 223       7.273   0.429  -9.898  1.00 49.98           H
ATOM   2430  CA  ASN A 223       5.303  -0.203  -9.434  1.00 49.98           C
ATOM   2431  HA  ASN A 223       4.653  -0.986  -9.829  1.00 49.98           H
ATOM   2432  C   ASN A 223       4.531   1.118  -9.448  1.00 49.98           C
ATOM   2433  CB  ASN A 223       5.749  -0.592  -8.027  1.00 49.98           C
ATOM   2434  HB2 ASN A 223       6.540   0.084  -7.703  1.00 49.98           H
ATOM   2435  HB3 ASN A 223       4.896  -0.494  -7.356  1.00 49.98           H
ATOM   2436  O   ASN A 223       5.127   2.198  -9.402  1.00 49.98           O
ATOM   2437  CG  ASN A 223       6.225  -2.023  -7.931  1.00 49.98           C
ATOM   2438  ND2 ASN A 223       7.269  -2.280  -7.181  1.00 49.98           N
ATOM   2439 HD21 ASN A 223       7.404  -3.259  -6.971  1.00 49.98           H
ATOM   2440 HD22 ASN A 223       7.778  -1.559  -6.691  1.00 49.98           H
ATOM   2441  OD1 ASN A 223       5.607  -2.934  -8.455  1.00 49.98           O
ATOM   2442  N   GLY A 224       3.206   1.045  -9.516  1.00 58.64           N
ATOM   2443  H   GLY A 224       2.756   0.141  -9.510  1.00 58.64           H
ATOM   2444  CA  GLY A 224       2.376   2.231  -9.388  1.00 58.64           C
ATOM   2445  HA2 GLY A 224       2.996   3.127  -9.361  1.00 58.64           H
ATOM   2446  HA3 GLY A 224       1.740   2.354 -10.264  1.00 58.64           H
ATOM   2447  C   GLY A 224       1.547   2.221  -8.114  1.00 58.64           C
ATOM   2448  O   GLY A 224       1.318   1.199  -7.462  1.00 58.64           O
ATOM   2449  N   ALA A 225       1.114   3.413  -7.754  1.00 65.02           N
ATOM   2450  H   ALA A 225       1.411   4.213  -8.295  1.00 65.02           H
ATOM   2451  CA  ALA A 225       0.258   3.682  -6.631  1.00 65.02           C
ATOM   2452  HA  ALA A 225      -0.218   2.757  -6.306  1.00 65.02           H
ATOM   2453  C   ALA A 225      -0.835   4.643  -7.068  1.00 65.02           C
ATOM   2454  CB  ALA A 225       1.101   4.235  -5.483  1.00 65.02           C
ATOM   2455  HB1 ALA A 225       1.725   3.433  -5.089  1.00 65.02           H
ATOM   2456  HB2 ALA A 225       0.454   4.617  -4.693  1.00 65.02           H
ATOM   2457  HB3 ALA A 225       1.745   5.035  -5.849  1.00 65.02           H
ATOM   2458  O   ALA A 225      -0.626   5.545  -7.881  1.00 65.02           O
ATOM   2459  N   LEU A 226      -2.009   4.460  -6.487  1.00 73.36           N
ATOM   2460  H   LEU A 226      -2.085   3.741  -5.780  1.00 73.36           H
ATOM   2461  CA  LEU A 226      -3.046   5.463  -6.586  1.00 73.36           C
ATOM   2462  HA  LEU A 226      -3.154   5.779  -7.624  1.00 73.36           H
ATOM   2463  C   LEU A 226      -2.636   6.656  -5.733  1.00 73.36           C
ATOM   2464  CB  LEU A 226      -4.356   4.890  -6.087  1.00 73.36           C
ATOM   2465  HB2 LEU A 226      -5.125   5.655  -6.202  1.00 73.36           H
ATOM   2466  HB3 LEU A 226      -4.218   4.672  -5.027  1.00 73.36           H
ATOM   2467  O   LEU A 226      -2.215   6.480  -4.591  1.00 73.36           O
ATOM   2468  CG  LEU A 226      -4.818   3.613  -6.789  1.00 73.36           C
ATOM   2469  HG  LEU A 226      -4.066   2.832  -6.678  1.00 73.36           H
ATOM   2470  CD1 LEU A 226      -6.077   3.188  -6.068  1.00 73.36           C
ATOM   2471 HD11 LEU A 226      -6.905   3.827  -6.374  1.00 73.36           H
ATOM   2472 HD12 LEU A 226      -5.935   3.334  -4.997  1.00 73.36           H
ATOM   2473 HD13 LEU A 226      -6.275   2.136  -6.277  1.00 73.36           H
ATOM   2474  CD2 LEU A 226      -5.163   3.795  -8.264  1.00 73.36           C
ATOM   2475 HD21 LEU A 226      -5.971   4.518  -8.374  1.00 73.36           H
ATOM   2476 HD22 LEU A 226      -4.285   4.137  -8.809  1.00 73.36           H
ATOM   2477 HD23 LEU A 226      -5.481   2.840  -8.683  1.00 73.36           H
ATOM   2478  N   THR A 227      -2.772   7.856  -6.275  1.00 75.75           N
ATOM   2479  H   THR A 227      -3.216   7.904  -7.180  1.00 75.75           H
ATOM   2480  CA  THR A 227      -2.480   9.115  -5.589  1.00 75.75           C
ATOM   2481  HA  THR A 227      -1.776   8.924  -4.781  1.00 75.75           H
ATOM   2482  C   THR A 227      -3.747   9.690  -4.977  1.00 75.75           C
ATOM   2483  CB  THR A 227      -1.832  10.138  -6.528  1.00 75.75           C
ATOM   2484  HB  THR A 227      -1.619  11.042  -5.957  1.00 75.75           H
ATOM   2485  O   THR A 227      -4.847   9.483  -5.486  1.00 75.75           O
ATOM   2486  CG2 THR A 227      -0.519   9.627  -7.109  1.00 75.75           C
ATOM   2487 HG21 THR A 227      -0.685   8.729  -7.705  1.00 75.75           H
ATOM   2488 HG22 THR A 227      -0.077  10.396  -7.742  1.00 75.75           H
ATOM   2489 HG23 THR A 227       0.162   9.404  -6.289  1.00 75.75           H
ATOM   2490  OG1 THR A 227      -2.675  10.482  -7.599  1.00 75.75           O
ATOM   2491  HG1 THR A 227      -2.853   9.695  -8.119  1.00 75.75           H
ATOM   2492  N   TRP A 228      -3.618  10.415  -3.869  1.00 78.56           N
ATOM   2493  H   TRP A 228      -2.703  10.547  -3.462  1.00 78.56           H
ATOM   2494  CA  TRP A 228      -4.773  11.083  -3.276  1.00 78.56           C
ATOM   2495  HA  TRP A 228      -5.588  10.365  -3.187  1.00 78.56           H
ATOM   2496  C   TRP A 228      -5.268  12.239  -4.151  1.00 78.56           C
ATOM   2497  CB  TRP A 228      -4.433  11.578  -1.876  1.00 78.56           C
ATOM   2498  HB2 TRP A 228      -3.577  12.251  -1.930  1.00 78.56           H
ATOM   2499  HB3 TRP A 228      -4.153  10.727  -1.253  1.00 78.56           H
ATOM   2500  O   TRP A 228      -4.525  13.192  -4.418  1.00 78.56           O
ATOM   2501  CG  TRP A 228      -5.571  12.290  -1.222  1.00 78.56           C
ATOM   2502  CD1 TRP A 228      -5.645  13.619  -0.987  1.00 78.56           C
ATOM   2503  HD1 TRP A 228      -4.881  14.333  -1.259  1.00 78.56           H
ATOM   2504  CD2 TRP A 228      -6.821  11.721  -0.725  1.00 78.56           C
ATOM   2505  CE2 TRP A 228      -7.583  12.773  -0.135  1.00 78.56           C
ATOM   2506  CE3 TRP A 228      -7.364  10.419  -0.675  1.00 78.56           C
ATOM   2507  HE3 TRP A 228      -6.823   9.598  -1.123  1.00 78.56           H
ATOM   2508  NE1 TRP A 228      -6.833  13.908  -0.344  1.00 78.56           N
ATOM   2509  HE1 TRP A 228      -7.117  14.834  -0.054  1.00 78.56           H
ATOM   2510  CH2 TRP A 228      -9.301  11.234   0.571  1.00 78.56           C
ATOM   2511  HH2 TRP A 228     -10.246  11.036   1.054  1.00 78.56           H
ATOM   2512  CZ2 TRP A 228      -8.803  12.545   0.513  1.00 78.56           C
ATOM   2513  HZ2 TRP A 228      -9.359  13.359   0.952  1.00 78.56           H
ATOM   2514  CZ3 TRP A 228      -8.594  10.180  -0.035  1.00 78.56           C
ATOM   2515  HZ3 TRP A 228      -9.008   9.183  -0.007  1.00 78.56           H
ATOM   2516  N   ASN A 229      -6.543  12.187  -4.533  1.00 75.85           N
ATOM   2517  H   ASN A 229      -7.090  11.368  -4.307  1.00 75.85           H
ATOM   2518  CA  ASN A 229      -7.247  13.285  -5.169  1.00 75.85           C
ATOM   2519  HA  ASN A 229      -6.509  13.973  -5.582  1.00 75.85           H
ATOM   2520  C   ASN A 229      -8.123  14.017  -4.130  1.00 75.85           C
ATOM   2521  CB  ASN A 229      -8.040  12.755  -6.369  1.00 75.85           C
ATOM   2522  HB2 ASN A 229      -7.365  12.212  -7.031  1.00 75.85           H
ATOM   2523  HB3 ASN A 229      -8.805  12.062  -6.020  1.00 75.85           H
ATOM   2524  O   ASN A 229      -9.117  13.459  -3.666  1.00 75.85           O
ATOM   2525  CG  ASN A 229      -8.694  13.880  -7.155  1.00 75.85           C
ATOM   2526  ND2 ASN A 229      -9.090  13.634  -8.378  1.00 75.85           N
ATOM   2527 HD21 ASN A 229      -9.069  12.688  -8.733  1.00 75.85           H
ATOM   2528 HD22 ASN A 229      -9.561  14.389  -8.853  1.00 75.85           H
ATOM   2529  OD1 ASN A 229      -8.805  15.010  -6.704  1.00 75.85           O
ATOM   2530  N   PRO A 230      -7.789  15.270  -3.763  1.00 72.33           N
ATOM   2531  CA  PRO A 230      -8.542  16.032  -2.771  1.00 72.33           C
ATOM   2532  HA  PRO A 230      -8.712  15.424  -1.883  1.00 72.33           H
ATOM   2533  C   PRO A 230      -9.911  16.517  -3.268  1.00 72.33           C
ATOM   2534  CB  PRO A 230      -7.634  17.215  -2.422  1.00 72.33           C
ATOM   2535  HB2 PRO A 230      -8.198  18.095  -2.113  1.00 72.33           H
ATOM   2536  HB3 PRO A 230      -6.940  16.916  -1.637  1.00 72.33           H
ATOM   2537  O   PRO A 230     -10.732  16.897  -2.445  1.00 72.33           O
ATOM   2538  CG  PRO A 230      -6.864  17.459  -3.718  1.00 72.33           C
ATOM   2539  HG2 PRO A 230      -5.913  17.961  -3.539  1.00 72.33           H
ATOM   2540  HG3 PRO A 230      -7.479  18.036  -4.409  1.00 72.33           H
ATOM   2541  CD  PRO A 230      -6.666  16.048  -4.262  1.00 72.33           C
ATOM   2542  HD2 PRO A 230      -6.654  16.077  -5.352  1.00 72.33           H
ATOM   2543  HD3 PRO A 230      -5.737  15.627  -3.880  1.00 72.33           H
ATOM   2544  N   GLU A 231     -10.159  16.537  -4.581  1.00 69.41           N
ATOM   2545  H   GLU A 231      -9.471  16.177  -5.227  1.00 69.41           H
ATOM   2546  CA  GLU A 231     -11.447  16.967  -5.143  1.00 69.41           C
ATOM   2547  HA  GLU A 231     -11.826  17.825  -4.588  1.00 69.41           H
ATOM   2548  C   GLU A 231     -12.502  15.866  -5.044  1.00 69.41           C
ATOM   2549  CB  GLU A 231     -11.284  17.366  -6.618  1.00 69.41           C
ATOM   2550  HB2 GLU A 231     -12.265  17.631  -7.013  1.00 69.41           H
ATOM   2551  HB3 GLU A 231     -10.911  16.511  -7.181  1.00 69.41           H
ATOM   2552  O   GLU A 231     -13.673  16.146  -4.801  1.00 69.41           O
ATOM   2553  CG  GLU A 231     -10.343  18.563  -6.815  1.00 69.41           C
ATOM   2554  HG2 GLU A 231      -9.366  18.322  -6.395  1.00 69.41           H
ATOM   2555  HG3 GLU A 231     -10.744  19.413  -6.263  1.00 69.41           H
ATOM   2556  CD  GLU A 231     -10.153  18.957  -8.289  1.00 69.41           C
ATOM   2557  OE1 GLU A 231      -9.421  19.950  -8.513  1.00 69.41           O
ATOM   2558  OE2 GLU A 231     -10.693  18.267  -9.184  1.00 69.41           O
ATOM   2559  N   THR A 232     -12.084  14.612  -5.225  1.00 69.15           N
ATOM   2560  H   THR A 232     -11.113  14.450  -5.443  1.00 69.15           H
ATOM   2561  CA  THR A 232     -12.962  13.441  -5.126  1.00 69.15           C
ATOM   2562  HA  THR A 232     -13.998  13.758  -5.235  1.00 69.15           H
ATOM   2563  C   THR A 232     -12.877  12.752  -3.769  1.00 69.15           C
ATOM   2564  CB  THR A 232     -12.669  12.438  -6.249  1.00 69.15           C
ATOM   2565  HB  THR A 232     -13.306  11.563  -6.121  1.00 69.15           H
ATOM   2566  O   THR A 232     -13.676  11.862  -3.508  1.00 69.15           O
ATOM   2567  CG2 THR A 232     -12.927  13.033  -7.635  1.00 69.15           C
ATOM   2568 HG21 THR A 232     -12.785  12.267  -8.396  1.00 69.15           H
ATOM   2569 HG22 THR A 232     -13.953  13.397  -7.687  1.00 69.15           H
ATOM   2570 HG23 THR A 232     -12.245  13.862  -7.823  1.00 69.15           H
ATOM   2571  OG1 THR A 232     -11.318  12.037  -6.228  1.00 69.15           O
ATOM   2572  HG1 THR A 232     -11.245  11.239  -6.757  1.00 69.15           H
ATOM   2573  N   GLU A 233     -11.923  13.147  -2.919  1.00 68.11           N
ATOM   2574  H   GLU A 233     -11.318  13.897  -3.222  1.00 68.11           H
ATOM   2575  CA  GLU A 233     -11.574  12.477  -1.658  1.00 68.11           C
ATOM   2576  HA  GLU A 233     -10.607  12.883  -1.359  1.00 68.11           H
ATOM   2577  C   GLU A 233     -11.330  10.967  -1.837  1.00 68.11           C
ATOM   2578  CB  GLU A 233     -12.562  12.824  -0.530  1.00 68.11           C
ATOM   2579  HB2 GLU A 233     -12.251  12.291   0.368  1.00 68.11           H
ATOM   2580  HB3 GLU A 233     -13.562  12.486  -0.803  1.00 68.11           H
ATOM   2581  O   GLU A 233     -11.721  10.135  -1.014  1.00 68.11           O
ATOM   2582  CG  GLU A 233     -12.596  14.325  -0.199  1.00 68.11           C
ATOM   2583  HG2 GLU A 233     -13.002  14.871  -1.050  1.00 68.11           H
ATOM   2584  HG3 GLU A 233     -11.572  14.663  -0.037  1.00 68.11           H
ATOM   2585  CD  GLU A 233     -13.433  14.646   1.055  1.00 68.11           C
ATOM   2586  OE1 GLU A 233     -13.321  15.796   1.542  1.00 68.11           O
ATOM   2587  OE2 GLU A 233     -14.146  13.749   1.562  1.00 68.11           O
ATOM   2588  N   LEU A 234     -10.671  10.603  -2.944  1.00 65.74           N
ATOM   2589  H   LEU A 234     -10.352  11.340  -3.556  1.00 65.74           H
ATOM   2590  CA  LEU A 234     -10.399   9.219  -3.326  1.00 65.74           C
ATOM   2591  HA  LEU A 234     -10.546   8.578  -2.457  1.00 65.74           H
ATOM   2592  C   LEU A 234      -8.948   9.025  -3.770  1.00 65.74           C
ATOM   2593  CB  LEU A 234     -11.379   8.780  -4.434  1.00 65.74           C
ATOM   2594  HB2 LEU A 234     -11.329   9.513  -5.239  1.00 65.74           H
ATOM   2595  HB3 LEU A 234     -11.052   7.824  -4.843  1.00 65.74           H
ATOM   2596  O   LEU A 234      -8.263   9.945  -4.216  1.00 65.74           O
ATOM   2597  CG  LEU A 234     -12.846   8.630  -3.984  1.00 65.74           C
ATOM   2598  HG  LEU A 234     -13.177   9.528  -3.461  1.00 65.74           H
ATOM   2599  CD1 LEU A 234     -13.732   8.431  -5.215  1.00 65.74           C
ATOM   2600 HD11 LEU A 234     -14.770   8.319  -4.903  1.00 65.74           H
ATOM   2601 HD12 LEU A 234     -13.418   7.544  -5.765  1.00 65.74           H
ATOM   2602 HD13 LEU A 234     -13.662   9.306  -5.861  1.00 65.74           H
ATOM   2603  CD2 LEU A 234     -13.052   7.444  -3.041  1.00 65.74           C
ATOM   2604 HD21 LEU A 234     -12.512   7.616  -2.111  1.00 65.74           H
ATOM   2605 HD22 LEU A 234     -12.711   6.520  -3.508  1.00 65.74           H
ATOM   2606 HD23 LEU A 234     -14.112   7.356  -2.801  1.00 65.74           H
ATOM   2607  N   LEU A 235      -8.487   7.781  -3.674  1.00 67.44           N
ATOM   2608  H   LEU A 235      -9.126   7.073  -3.342  1.00 67.44           H
ATOM   2609  CA  LEU A 235      -7.243   7.334  -4.290  1.00 67.44           C
ATOM   2610  HA  LEU A 235      -6.484   8.109  -4.188  1.00 67.44           H
ATOM   2611  C   LEU A 235      -7.489   7.103  -5.791  1.00 67.44           C
ATOM   2612  CB  LEU A 235      -6.785   6.062  -3.555  1.00 67.44           C
ATOM   2613  HB2 LEU A 235      -7.627   5.372  -3.500  1.00 67.44           H
ATOM   2614  HB3 LEU A 235      -6.007   5.574  -4.141  1.00 67.44           H
ATOM   2615  O   LEU A 235      -8.325   6.280  -6.150  1.00 67.44           O
ATOM   2616  CG  LEU A 235      -6.228   6.303  -2.141  1.00 67.44           C
ATOM   2617  HG  LEU A 235      -6.916   6.925  -1.568  1.00 67.44           H
ATOM   2618  CD1 LEU A 235      -6.088   4.960  -1.425  1.00 67.44           C
ATOM   2619 HD11 LEU A 235      -5.611   5.098  -0.454  1.00 67.44           H
ATOM   2620 HD12 LEU A 235      -5.496   4.276  -2.033  1.00 67.44           H
ATOM   2621 HD13 LEU A 235      -7.074   4.522  -1.272  1.00 67.44           H
ATOM   2622  CD2 LEU A 235      -4.853   6.978  -2.170  1.00 67.44           C
ATOM   2623 HD21 LEU A 235      -4.926   7.960  -2.638  1.00 67.44           H
ATOM   2624 HD22 LEU A 235      -4.484   7.106  -1.152  1.00 67.44           H
ATOM   2625 HD23 LEU A 235      -4.151   6.362  -2.733  1.00 67.44           H
ATOM   2626  N   CYS A 236      -6.774   7.814  -6.662  1.00 62.42           N
ATOM   2627  H   CYS A 236      -6.112   8.483  -6.297  1.00 62.42           H
ATOM   2628  CA  CYS A 236      -6.945   7.782  -8.119  1.00 62.42           C
ATOM   2629  HA  CYS A 236      -7.704   7.044  -8.380  1.00 62.42           H
ATOM   2630  C   CYS A 236      -5.646   7.381  -8.834  1.00 62.42           C
ATOM   2631  CB  CYS A 236      -7.424   9.156  -8.608  1.00 62.42           C
ATOM   2632  HB2 CYS A 236      -6.688   9.910  -8.329  1.00 62.42           H
ATOM   2633  HB3 CYS A 236      -7.504   9.143  -9.695  1.00 62.42           H
ATOM   2634  O   CYS A 236      -4.550   7.723  -8.388  1.00 62.42           O
ATOM   2635  SG  CYS A 236      -9.039   9.590  -7.890  1.00 62.42           S
ATOM   2636  HG  CYS A 236      -9.677   8.465  -8.228  1.00 62.42           H
ATOM   2637  N   GLY A 237      -5.760   6.669  -9.956  1.00 61.88           N
ATOM   2638  H   GLY A 237      -6.678   6.474 -10.329  1.00 61.88           H
ATOM   2639  CA  GLY A 237      -4.611   6.359 -10.809  1.00 61.88           C
ATOM   2640  HA2 GLY A 237      -3.794   5.981 -10.194  1.00 61.88           H
ATOM   2641  HA3 GLY A 237      -4.893   5.587 -11.525  1.00 61.88           H
ATOM   2642  C   GLY A 237      -4.111   7.584 -11.592  1.00 61.88           C
ATOM   2643  O   GLY A 237      -4.765   8.629 -11.571  1.00 61.88           O
ATOM   2644  N   PRO A 238      -2.975   7.460 -12.308  1.00 50.39           N
ATOM   2645  CA  PRO A 238      -2.467   8.496 -13.219  1.00 50.39           C
ATOM   2646  HA  PRO A 238      -2.180   9.375 -12.643  1.00 50.39           H
ATOM   2647  C   PRO A 238      -3.493   8.931 -14.276  1.00 50.39           C
ATOM   2648  CB  PRO A 238      -1.217   7.905 -13.887  1.00 50.39           C
ATOM   2649  HB2 PRO A 238      -1.232   8.041 -14.968  1.00 50.39           H
ATOM   2650  HB3 PRO A 238      -0.323   8.381 -13.486  1.00 50.39           H
ATOM   2651  O   PRO A 238      -3.478  10.081 -14.706  1.00 50.39           O
ATOM   2652  CG  PRO A 238      -1.223   6.416 -13.533  1.00 50.39           C
ATOM   2653  HG2 PRO A 238      -0.214   6.040 -13.366  1.00 50.39           H
ATOM   2654  HG3 PRO A 238      -1.706   5.859 -14.336  1.00 50.39           H
ATOM   2655  CD  PRO A 238      -2.075   6.320 -12.273  1.00 50.39           C
ATOM   2656  HD2 PRO A 238      -2.611   5.371 -12.264  1.00 50.39           H
ATOM   2657  HD3 PRO A 238      -1.433   6.399 -11.395  1.00 50.39           H
ATOM   2658  N   ASN A 239      -4.416   8.037 -14.638  1.00 47.06           N
ATOM   2659  H   ASN A 239      -4.390   7.130 -14.194  1.00 47.06           H
ATOM   2660  CA  ASN A 239      -5.601   8.335 -15.429  1.00 47.06           C
ATOM   2661  HA  ASN A 239      -5.607   9.392 -15.692  1.00 47.06           H
ATOM   2662  C   ASN A 239      -6.841   8.064 -14.570  1.00 47.06           C
ATOM   2663  CB  ASN A 239      -5.541   7.507 -16.725  1.00 47.06           C
ATOM   2664  HB2 ASN A 239      -5.396   6.455 -16.480  1.00 47.06           H
ATOM   2665  HB3 ASN A 239      -6.481   7.605 -17.268  1.00 47.06           H
ATOM   2666  O   ASN A 239      -6.858   7.117 -13.786  1.00 47.06           O
ATOM   2667  CG  ASN A 239      -4.424   7.984 -17.642  1.00 47.06           C
ATOM   2668  ND2 ASN A 239      -3.820   7.113 -18.410  1.00 47.06           N
ATOM   2669 HD21 ASN A 239      -3.101   7.493 -19.009  1.00 47.06           H
ATOM   2670 HD22 ASN A 239      -4.024   6.125 -18.356  1.00 47.06           H
ATOM   2671  OD1 ASN A 239      -4.106   9.156 -17.713  1.00 47.06           O
ATOM   2672  N   ALA A 240      -7.888   8.878 -14.720  1.00 43.75           N
ATOM   2673  H   ALA A 240      -7.815   9.630 -15.390  1.00 43.75           H
ATOM   2674  CA  ALA A 240      -9.153   8.744 -13.987  1.00 43.75           C
ATOM   2675  HA  ALA A 240      -8.934   8.775 -12.919  1.00 43.75           H
ATOM   2676  C   ALA A 240      -9.901   7.411 -14.242  1.00 43.75           C
ATOM   2677  CB  ALA A 240     -10.023   9.958 -14.341  1.00 43.75           C
ATOM   2678  HB1 ALA A 240     -10.946   9.923 -13.762  1.00 43.75           H
ATOM   2679  HB2 ALA A 240      -9.494  10.881 -14.106  1.00 43.75           H
ATOM   2680  HB3 ALA A 240     -10.276   9.936 -15.401  1.00 43.75           H
ATOM   2681  O   ALA A 240     -10.943   7.171 -13.637  1.00 43.75           O
ATOM   2682  N   ASP A 241      -9.352   6.551 -15.102  1.00 41.57           N
ATOM   2683  H   ASP A 241      -8.431   6.769 -15.454  1.00 41.57           H
ATOM   2684  CA  ASP A 241      -9.872   5.240 -15.458  1.00 41.57           C
ATOM   2685  HA  ASP A 241     -10.932   5.200 -15.210  1.00 41.57           H
ATOM   2686  C   ASP A 241      -9.141   4.139 -14.669  1.00 41.57           C
ATOM   2687  CB  ASP A 241      -9.745   5.029 -16.980  1.00 41.57           C
ATOM   2688  HB2 ASP A 241      -8.702   5.157 -17.271  1.00 41.57           H
ATOM   2689  HB3 ASP A 241     -10.029   4.001 -17.205  1.00 41.57           H
ATOM   2690  O   ASP A 241      -7.914   4.020 -14.705  1.00 41.57           O
ATOM   2691  CG  ASP A 241     -10.624   5.960 -17.831  1.00 41.57           C
ATOM   2692  OD1 ASP A 241     -11.668   6.422 -17.321  1.00 41.57           O
ATOM   2693  OD2 ASP A 241     -10.243   6.194 -19.012  1.00 41.57           O
ATOM   2694  N   TYR A 242      -9.921   3.307 -13.972  1.00 44.16           N
ATOM   2695  H   TYR A 242     -10.911   3.512 -13.960  1.00 44.16           H
ATOM   2696  CA  TYR A 242      -9.479   2.049 -13.352  1.00 44.16           C
ATOM   2697  HA  TYR A 242      -8.669   2.255 -12.652  1.00 44.16           H
ATOM   2698  C   TYR A 242      -8.952   1.041 -14.387  1.00 44.16           C
ATOM   2699  CB  TYR A 242     -10.678   1.460 -12.592  1.00 44.16           C
ATOM   2700  HB2 TYR A 242     -10.966   2.158 -11.807  1.00 44.16           H
ATOM   2701  HB3 TYR A 242     -11.521   1.386 -13.280  1.00 44.16           H
ATOM   2702  O   TYR A 242      -8.099   0.213 -14.063  1.00 44.16           O
ATOM   2703  CG  TYR A 242     -10.462   0.093 -11.964  1.00 44.16           C
ATOM   2704  CD1 TYR A 242     -10.913  -1.072 -12.614  1.00 44.16           C
ATOM   2705  HD1 TYR A 242     -11.353  -1.004 -13.598  1.00 44.16           H
ATOM   2706  CD2 TYR A 242      -9.808  -0.012 -10.725  1.00 44.16           C
ATOM   2707  HD2 TYR A 242      -9.416   0.883 -10.264  1.00 44.16           H
ATOM   2708  CE1 TYR A 242     -10.732  -2.333 -12.012  1.00 44.16           C
ATOM   2709  HE1 TYR A 242     -11.053  -3.222 -12.535  1.00 44.16           H
ATOM   2710  CE2 TYR A 242      -9.630  -1.266 -10.110  1.00 44.16           C
ATOM   2711  HE2 TYR A 242      -9.122  -1.349  -9.162  1.00 44.16           H
ATOM   2712  OH  TYR A 242      -9.927  -3.640 -10.159  1.00 44.16           O
ATOM   2713  HH  TYR A 242     -10.253  -4.350 -10.716  1.00 44.16           H
ATOM   2714  CZ  TYR A 242     -10.094  -2.431 -10.755  1.00 44.16           C
ATOM   2715  N   ASP A 243      -9.426   1.133 -15.633  1.00 39.04           N
ATOM   2716  H   ASP A 243     -10.112   1.845 -15.843  1.00 39.04           H
ATOM   2717  CA  ASP A 243      -8.870   0.391 -16.758  1.00 39.04           C
ATOM   2718  HA  ASP A 243      -8.655  -0.631 -16.445  1.00 39.04           H
ATOM   2719  C   ASP A 243      -7.546   1.038 -17.146  1.00 39.04           C
ATOM   2720  CB  ASP A 243      -9.866   0.322 -17.928  1.00 39.04           C
ATOM   2721  HB2 ASP A 243     -10.272   1.316 -18.119  1.00 39.04           H
ATOM   2722  HB3 ASP A 243      -9.330  -0.001 -18.821  1.00 39.04           H
ATOM   2723  O   ASP A 243      -7.485   1.949 -17.977  1.00 39.04           O
ATOM   2724  CG  ASP A 243     -11.012  -0.669 -17.693  1.00 39.04           C
ATOM   2725  OD1 ASP A 243     -10.866  -1.569 -16.832  1.00 39.04           O
ATOM   2726  OD2 ASP A 243     -12.039  -0.527 -18.392  1.00 39.04           O
ATOM   2727  N   PHE A 244      -6.481   0.580 -16.484  1.00 37.21           N
ATOM   2728  H   PHE A 244      -6.647  -0.060 -15.721  1.00 37.21           H
ATOM   2729  CA  PHE A 244      -5.114   0.873 -16.871  1.00 37.21           C
ATOM   2730  HA  PHE A 244      -4.935   1.942 -16.751  1.00 37.21           H
ATOM   2731  C   PHE A 244      -4.941   0.514 -18.347  1.00 37.21           C
ATOM   2732  CB  PHE A 244      -4.130   0.113 -15.972  1.00 37.21           C
ATOM   2733  HB2 PHE A 244      -4.219   0.486 -14.953  1.00 37.21           H
ATOM   2734  HB3 PHE A 244      -4.397  -0.943 -15.961  1.00 37.21           H
ATOM   2735  O   PHE A 244      -4.779  -0.647 -18.723  1.00 37.21           O
ATOM   2736  CG  PHE A 244      -2.687   0.253 -16.422  1.00 37.21           C
ATOM   2737  CD1 PHE A 244      -2.047  -0.816 -17.075  1.00 37.21           C
ATOM   2738  HD1 PHE A 244      -2.579  -1.742 -17.231  1.00 37.21           H
ATOM   2739  CD2 PHE A 244      -1.996   1.461 -16.223  1.00 37.21           C
ATOM   2740  HD2 PHE A 244      -2.479   2.287 -15.724  1.00 37.21           H
ATOM   2741  CE1 PHE A 244      -0.722  -0.682 -17.518  1.00 37.21           C
ATOM   2742  HE1 PHE A 244      -0.240  -1.516 -18.007  1.00 37.21           H
ATOM   2743  CE2 PHE A 244      -0.682   1.605 -16.702  1.00 37.21           C
ATOM   2744  HE2 PHE A 244      -0.153   2.535 -16.562  1.00 37.21           H
ATOM   2745  CZ  PHE A 244      -0.043   0.535 -17.349  1.00 37.21           C
ATOM   2746  HZ  PHE A 244       0.962   0.661 -17.723  1.00 37.21           H
ATOM   2747  N   ASP A 245      -5.011   1.538 -19.185  1.00 37.70           N
ATOM   2748  H   ASP A 245      -5.374   2.409 -18.825  1.00 37.70           H
ATOM   2749  CA  ASP A 245      -4.617   1.473 -20.573  1.00 37.70           C
ATOM   2750  HA  ASP A 245      -4.789   0.463 -20.946  1.00 37.70           H
ATOM   2751  C   ASP A 245      -3.126   1.839 -20.623  1.00 37.70           C
ATOM   2752  CB  ASP A 245      -5.505   2.400 -21.405  1.00 37.70           C
ATOM   2753  HB2 ASP A 245      -5.348   3.429 -21.083  1.00 37.70           H
ATOM   2754  HB3 ASP A 245      -6.549   2.143 -21.226  1.00 37.70           H
ATOM   2755  O   ASP A 245      -2.792   3.026 -20.511  1.00 37.70           O
ATOM   2756  CG  ASP A 245      -5.228   2.289 -22.903  1.00 37.70           C
ATOM   2757  OD1 ASP A 245      -4.187   1.695 -23.282  1.00 37.70           O
ATOM   2758  OD2 ASP A 245      -6.048   2.843 -23.667  1.00 37.70           O
ATOM   2759  N   PRO A 246      -2.214   0.858 -20.769  1.00 33.98           N
ATOM   2760  CA  PRO A 246      -0.777   1.118 -20.845  1.00 33.98           C
ATOM   2761  HA  PRO A 246      -0.438   1.579 -19.918  1.00 33.98           H
ATOM   2762  C   PRO A 246      -0.403   2.051 -22.001  1.00 33.98           C
ATOM   2763  CB  PRO A 246      -0.116  -0.257 -21.012  1.00 33.98           C
ATOM   2764  HB2 PRO A 246       0.743  -0.224 -21.683  1.00 33.98           H
ATOM   2765  HB3 PRO A 246       0.201  -0.631 -20.038  1.00 33.98           H
ATOM   2766  O   PRO A 246       0.704   2.577 -22.015  1.00 33.98           O
ATOM   2767  CG  PRO A 246      -1.225  -1.144 -21.570  1.00 33.98           C
ATOM   2768  HG2 PRO A 246      -1.087  -2.191 -21.294  1.00 33.98           H
ATOM   2769  HG3 PRO A 246      -1.269  -1.035 -22.654  1.00 33.98           H
ATOM   2770  CD  PRO A 246      -2.485  -0.561 -20.950  1.00 33.98           C
ATOM   2771  HD2 PRO A 246      -3.324  -0.740 -21.623  1.00 33.98           H
ATOM   2772  HD3 PRO A 246      -2.662  -1.025 -19.981  1.00 33.98           H
ATOM   2773  N   THR A 247      -1.302   2.275 -22.969  1.00 36.16           N
ATOM   2774  H   THR A 247      -2.212   1.843 -22.897  1.00 36.16           H
ATOM   2775  CA  THR A 247      -1.090   3.202 -24.088  1.00 36.16           C
ATOM   2776  HA  THR A 247      -0.031   3.194 -24.341  1.00 36.16           H
ATOM   2777  C   THR A 247      -1.429   4.658 -23.749  1.00 36.16           C
ATOM   2778  CB  THR A 247      -1.854   2.762 -25.346  1.00 36.16           C
ATOM   2779  HB  THR A 247      -1.461   3.335 -26.184  1.00 36.16           H
ATOM   2780  O   THR A 247      -1.049   5.556 -24.497  1.00 36.16           O
ATOM   2781  CG2 THR A 247      -1.679   1.277 -25.676  1.00 36.16           C
ATOM   2782 HG21 THR A 247      -2.134   1.072 -26.645  1.00 36.16           H
ATOM   2783 HG22 THR A 247      -2.166   0.661 -24.921  1.00 36.16           H
ATOM   2784 HG23 THR A 247      -0.618   1.033 -25.718  1.00 36.16           H
ATOM   2785  OG1 THR A 247      -3.233   3.021 -25.270  1.00 36.16           O
ATOM   2786  HG1 THR A 247      -3.624   2.489 -24.574  1.00 36.16           H
ATOM   2787  N   LYS A 248      -2.113   4.909 -22.621  1.00 34.73           N
ATOM   2788  H   LYS A 248      -2.377   4.115 -22.055  1.00 34.73           H
ATOM   2789  CA  LYS A 248      -2.503   6.248 -22.145  1.00 34.73           C
ATOM   2790  HA  LYS A 248      -2.448   6.952 -22.976  1.00 34.73           H
ATOM   2791  C   LYS A 248      -1.580   6.812 -21.063  1.00 34.73           C
ATOM   2792  CB  LYS A 248      -3.941   6.231 -21.610  1.00 34.73           C
ATOM   2793  HB2 LYS A 248      -4.008   5.475 -20.828  1.00 34.73           H
ATOM   2794  HB3 LYS A 248      -4.158   7.200 -21.159  1.00 34.73           H
ATOM   2795  O   LYS A 248      -1.854   7.906 -20.571  1.00 34.73           O
ATOM   2796  CG  LYS A 248      -5.034   5.983 -22.653  1.00 34.73           C
ATOM   2797  HG2 LYS A 248      -4.892   5.002 -23.104  1.00 34.73           H
ATOM   2798  HG3 LYS A 248      -4.989   6.745 -23.431  1.00 34.73           H
ATOM   2799  CD  LYS A 248      -6.386   6.062 -21.924  1.00 34.73           C
ATOM   2800  HD2 LYS A 248      -6.344   5.424 -21.040  1.00 34.73           H
ATOM   2801  HD3 LYS A 248      -6.549   7.085 -21.586  1.00 34.73           H
ATOM   2802  CE  LYS A 248      -7.573   5.617 -22.777  1.00 34.73           C
ATOM   2803  HE2 LYS A 248      -7.323   4.660 -23.235  1.00 34.73           H
ATOM   2804  HE3 LYS A 248      -7.735   6.343 -23.574  1.00 34.73           H
ATOM   2805  NZ  LYS A 248      -8.787   5.471 -21.923  1.00 34.73           N
ATOM   2806  HZ1 LYS A 248      -8.640   4.748 -21.234  1.00 34.73           H
ATOM   2807  HZ2 LYS A 248      -9.004   6.294 -21.381  1.00 34.73           H
ATOM   2808  HZ3 LYS A 248      -9.600   5.201 -22.457  1.00 34.73           H
ATOM   2809  N   VAL A 249      -0.550   6.082 -20.635  1.00 36.24           N
ATOM   2810  H   VAL A 249      -0.353   5.199 -21.083  1.00 36.24           H
ATOM   2811  CA  VAL A 249       0.419   6.600 -19.663  1.00 36.24           C
ATOM   2812  HA  VAL A 249       0.147   7.629 -19.431  1.00 36.24           H
ATOM   2813  C   VAL A 249       1.792   6.661 -20.308  1.00 36.24           C
ATOM   2814  CB  VAL A 249       0.445   5.835 -18.322  1.00 36.24           C
ATOM   2815  HB  VAL A 249       1.158   5.011 -18.359  1.00 36.24           H
ATOM   2816  O   VAL A 249       2.359   5.633 -20.676  1.00 36.24           O
ATOM   2817  CG1 VAL A 249       0.862   6.852 -17.255  1.00 36.24           C
ATOM   2818 HG11 VAL A 249       1.852   7.251 -17.480  1.00 36.24           H
ATOM   2819 HG12 VAL A 249       0.159   7.685 -17.233  1.00 36.24           H
ATOM   2820 HG13 VAL A 249       0.843   6.395 -16.265  1.00 36.24           H
ATOM   2821  CG2 VAL A 249      -0.908   5.290 -17.852  1.00 36.24           C
ATOM   2822 HG21 VAL A 249      -1.606   6.116 -17.715  1.00 36.24           H
ATOM   2823 HG22 VAL A 249      -0.782   4.780 -16.897  1.00 36.24           H
ATOM   2824 HG23 VAL A 249      -1.301   4.575 -18.575  1.00 36.24           H
ATOM   2825  N   ASP A 250       2.319   7.877 -20.453  1.00 33.90           N
ATOM   2826  H   ASP A 250       1.792   8.693 -20.177  1.00 33.90           H
ATOM   2827  CA  ASP A 250       3.674   8.061 -20.954  1.00 33.90           C
ATOM   2828  HA  ASP A 250       3.735   7.560 -21.919  1.00 33.90           H
ATOM   2829  C   ASP A 250       4.665   7.419 -19.962  1.00 33.90           C
ATOM   2830  CB  ASP A 250       4.001   9.551 -21.162  1.00 33.90           C
ATOM   2831  HB2 ASP A 250       5.078   9.645 -21.307  1.00 33.90           H
ATOM   2832  HB3 ASP A 250       3.742  10.101 -20.257  1.00 33.90           H
ATOM   2833  O   ASP A 250       4.549   7.642 -18.748  1.00 33.90           O
ATOM   2834  CG  ASP A 250       3.319  10.204 -22.373  1.00 33.90           C
ATOM   2835  OD1 ASP A 250       3.016   9.490 -23.352  1.00 33.90           O
ATOM   2836  OD2 ASP A 250       3.179  11.451 -22.338  1.00 33.90           O
ATOM   2837  N   PRO A 251       5.645   6.631 -20.438  1.00 34.30           N
ATOM   2838  CA  PRO A 251       6.759   6.219 -19.601  1.00 34.30           C
ATOM   2839  HA  PRO A 251       6.365   5.620 -18.780  1.00 34.30           H
ATOM   2840  C   PRO A 251       7.470   7.470 -19.044  1.00 34.30           C
ATOM   2841  CB  PRO A 251       7.648   5.335 -20.480  1.00 34.30           C
ATOM   2842  HB2 PRO A 251       8.707   5.474 -20.264  1.00 34.30           H
ATOM   2843  HB3 PRO A 251       7.369   4.291 -20.334  1.00 34.30           H
ATOM   2844  O   PRO A 251       7.562   8.504 -19.718  1.00 34.30           O
ATOM   2845  CG  PRO A 251       7.291   5.753 -21.908  1.00 34.30           C
ATOM   2846  HG2 PRO A 251       7.418   4.934 -22.617  1.00 34.30           H
ATOM   2847  HG3 PRO A 251       7.892   6.612 -22.207  1.00 34.30           H
ATOM   2848  CD  PRO A 251       5.838   6.197 -21.813  1.00 34.30           C
ATOM   2849  HD2 PRO A 251       5.172   5.359 -22.022  1.00 34.30           H
ATOM   2850  HD3 PRO A 251       5.664   7.008 -22.522  1.00 34.30           H
ATOM   2851  N   PRO A 252       7.920   7.448 -17.779  1.00 32.10           N
ATOM   2852  CA  PRO A 252       8.489   8.636 -17.163  1.00 32.10           C
ATOM   2853  HA  PRO A 252       7.786   9.460 -17.287  1.00 32.10           H
ATOM   2854  C   PRO A 252       9.820   9.017 -17.827  1.00 32.10           C
ATOM   2855  CB  PRO A 252       8.599   8.328 -15.668  1.00 32.10           C
ATOM   2856  HB2 PRO A 252       7.691   8.655 -15.162  1.00 32.10           H
ATOM   2857  HB3 PRO A 252       9.478   8.785 -15.213  1.00 32.10           H
ATOM   2858  O   PRO A 252      10.744   8.217 -17.941  1.00 32.10           O
ATOM   2859  CG  PRO A 252       8.671   6.810 -15.639  1.00 32.10           C
ATOM   2860  HG2 PRO A 252       9.712   6.546 -15.819  1.00 32.10           H
ATOM   2861  HG3 PRO A 252       8.311   6.402 -14.695  1.00 32.10           H
ATOM   2862  CD  PRO A 252       7.819   6.364 -16.824  1.00 32.10           C
ATOM   2863  HD2 PRO A 252       6.781   6.249 -16.513  1.00 32.10           H
ATOM   2864  HD3 PRO A 252       8.198   5.432 -17.246  1.00 32.10           H
ATOM   2865  N   LYS A 253       9.928  10.302 -18.192  1.00 30.20           N
ATOM   2866  H   LYS A 253       9.076  10.838 -18.101  1.00 30.20           H
ATOM   2867  CA  LYS A 253      11.001  10.873 -19.032  1.00 30.20           C
ATOM   2868  HA  LYS A 253      11.046  10.282 -19.946  1.00 30.20           H
ATOM   2869  C   LYS A 253      12.423  10.797 -18.452  1.00 30.20           C
ATOM   2870  CB  LYS A 253      10.636  12.328 -19.393  1.00 30.20           C
ATOM   2871  HB2 LYS A 253      11.501  12.810 -19.848  1.00 30.20           H
ATOM   2872  HB3 LYS A 253      10.372  12.875 -18.487  1.00 30.20           H
ATOM   2873  O   LYS A 253      13.379  10.994 -19.198  1.00 30.20           O
ATOM   2874  CG  LYS A 253       9.478  12.381 -20.400  1.00 30.20           C
ATOM   2875  HG2 LYS A 253       8.614  11.862 -19.986  1.00 30.20           H
ATOM   2876  HG3 LYS A 253       9.785  11.866 -21.309  1.00 30.20           H
ATOM   2877  CD  LYS A 253       9.062  13.816 -20.753  1.00 30.20           C
ATOM   2878  HD2 LYS A 253       8.695  14.313 -19.854  1.00 30.20           H
ATOM   2879  HD3 LYS A 253       9.916  14.359 -21.158  1.00 30.20           H
ATOM   2880  CE  LYS A 253       7.948  13.715 -21.802  1.00 30.20           C
ATOM   2881  HE2 LYS A 253       8.358  13.256 -22.701  1.00 30.20           H
ATOM   2882  HE3 LYS A 253       7.187  13.033 -21.425  1.00 30.20           H
ATOM   2883  NZ  LYS A 253       7.330  15.024 -22.118  1.00 30.20           N
ATOM   2884  HZ1 LYS A 253       8.009  15.658 -22.514  1.00 30.20           H
ATOM   2885  HZ2 LYS A 253       6.584  14.870 -22.781  1.00 30.20           H
ATOM   2886  HZ3 LYS A 253       6.916  15.414 -21.282  1.00 30.20           H
ATOM   2887  N   VAL A 254      12.594  10.572 -17.145  1.00 29.78           N
ATOM   2888  H   VAL A 254      11.765  10.345 -16.614  1.00 29.78           H
ATOM   2889  CA  VAL A 254      13.901  10.400 -16.480  1.00 29.78           C
ATOM   2890  HA  VAL A 254      14.569   9.872 -17.159  1.00 29.78           H
ATOM   2891  C   VAL A 254      13.709   9.559 -15.217  1.00 29.78           C
ATOM   2892  CB  VAL A 254      14.560  11.747 -16.084  1.00 29.78           C
ATOM   2893  HB  VAL A 254      13.961  12.226 -15.310  1.00 29.78           H
ATOM   2894  O   VAL A 254      12.989   9.966 -14.306  1.00 29.78           O
ATOM   2895  CG1 VAL A 254      15.976  11.521 -15.529  1.00 29.78           C
ATOM   2896 HG11 VAL A 254      16.599  11.034 -16.279  1.00 29.78           H
ATOM   2897 HG12 VAL A 254      15.940  10.897 -14.635  1.00 29.78           H
ATOM   2898 HG13 VAL A 254      16.426  12.474 -15.252  1.00 29.78           H
ATOM   2899  CG2 VAL A 254      14.711  12.755 -17.232  1.00 29.78           C
ATOM   2900 HG21 VAL A 254      15.230  13.647 -16.881  1.00 29.78           H
ATOM   2901 HG22 VAL A 254      15.278  12.310 -18.049  1.00 29.78           H
ATOM   2902 HG23 VAL A 254      13.730  13.061 -17.592  1.00 29.78           H
ATOM   2903  N   TRP A 255      14.385   8.415 -15.135  1.00 32.99           N
ATOM   2904  H   TRP A 255      14.940   8.112 -15.921  1.00 32.99           H
ATOM   2905  CA  TRP A 255      14.315   7.531 -13.974  1.00 32.99           C
ATOM   2906  HA  TRP A 255      13.318   7.594 -13.538  1.00 32.99           H
ATOM   2907  C   TRP A 255      15.362   7.884 -12.915  1.00 32.99           C
ATOM   2908  CB  TRP A 255      14.520   6.085 -14.424  1.00 32.99           C
ATOM   2909  HB2 TRP A 255      15.401   6.009 -15.060  1.00 32.99           H
ATOM   2910  HB3 TRP A 255      14.684   5.484 -13.530  1.00 32.99           H
ATOM   2911  O   TRP A 255      16.557   7.843 -13.214  1.00 32.99           O
ATOM   2912  CG  TRP A 255      13.350   5.501 -15.122  1.00 32.99           C
ATOM   2913  CD1 TRP A 255      13.026   5.672 -16.418  1.00 32.99           C
ATOM   2914  HD1 TRP A 255      13.610   6.218 -17.143  1.00 32.99           H
ATOM   2915  CD2 TRP A 255      12.226   4.813 -14.524  1.00 32.99           C
ATOM   2916  CE2 TRP A 255      11.282   4.522 -15.551  1.00 32.99           C
ATOM   2917  CE3 TRP A 255      11.873   4.523 -13.191  1.00 32.99           C
ATOM   2918  HE3 TRP A 255      12.580   4.718 -12.397  1.00 32.99           H
ATOM   2919  NE1 TRP A 255      11.853   5.005 -16.702  1.00 32.99           N
ATOM   2920  HE1 TRP A 255      11.410   5.062 -17.608  1.00 32.99           H
ATOM   2921  CH2 TRP A 255       9.633   3.962 -13.906  1.00 32.99           C
ATOM   2922  HH2 TRP A 255       8.600   3.802 -13.634  1.00 32.99           H
ATOM   2923  CZ2 TRP A 255      10.010   4.036 -15.257  1.00 32.99           C
ATOM   2924  HZ2 TRP A 255       9.288   3.889 -16.048  1.00 32.99           H
ATOM   2925  CZ3 TRP A 255      10.570   4.117 -12.880  1.00 32.99           C
ATOM   2926  HZ3 TRP A 255      10.266   3.994 -11.851  1.00 32.99           H
END
