# Supplementary material for: In silico screening of chalcones and flavonoids as potential inhibitors against yellow head virus 3C-like protease
Source: PeerJ. 2023 Apr 24;11:e15086. doi: 10.7717/peerj.15086 (PMC10135407; doi:10.7717/peerj.15086)
Supplement: Supplemental Information 9 — 3d structures of all proteins, ligand compounds, and protein-ligand complexes used in this study. All files provided in PDB format. [file peerj-11-15086-s009.zip › raw data/Compounds/Reference_compound/NSC122819.pdb]

ATOM      1  C1  UNK     1      -3.647  -4.091  -1.606  1.00  0.00           C
ATOM      2  O1  UNK     1      -3.560  -3.346  -1.774  1.00  0.00           O
ATOM      3  C2  UNK     1      -3.988  -2.202  -1.095  1.00  0.00           C
ATOM      4  C3  UNK     1      -3.085  -1.285  -0.553  1.00  0.00           C
ATOM      5  C4  UNK     1      -3.412  -0.836   0.661  1.00  0.00           C
ATOM      6  C5  UNK     1      -2.764   0.494   1.305  1.00  0.00           C
ATOM      7  C6  UNK     1      -1.825   0.912   0.032  1.00  0.00           C
ATOM      8  C7  UNK     1      -2.633   1.710  -0.777  1.00  0.00           C
ATOM      9  C8  UNK     1      -2.275   2.982  -1.202  1.00  0.00           C
ATOM     10  C9  UNK     1      -1.364   3.670  -0.402  1.00  0.00           C
ATOM     11  C10 UNK     1      -0.695   2.967   0.605  1.00  0.00           C
ATOM     12  C11 UNK     1      -0.657   1.592   0.361  1.00  0.00           C
ATOM     13  C12 UNK     1       0.396   0.732   1.273  1.00  0.00           C
ATOM     14  O2  UNK     1       1.456   0.496   0.163  1.00  0.00           O
ATOM     15  C13 UNK     1       1.375   1.950  -0.434  1.00  0.00           C
ATOM     16  O3  UNK     1       2.736   2.448  -0.065  1.00  0.00           O
ATOM     17  C14 UNK     1       3.993   1.708   0.084  1.00  0.00           C
ATOM     18  C15 UNK     1       3.621   0.670   1.364  1.00  0.00           C
ATOM     19  O4  UNK     1       4.961   0.277   1.174  1.00  0.00           O
ATOM     20  C16 UNK     1       4.980  -0.813   0.047  1.00  0.00           C
ATOM     21  C17 UNK     1       6.654  -0.871   0.112  1.00  0.00           C
ATOM     22  C18 UNK     1       7.250  -1.587   1.075  1.00  0.00           C
ATOM     23  C19 UNK     1       8.305  -2.342   0.771  1.00  0.00           C
ATOM     24  C20 UNK     1       8.737  -2.312  -0.518  1.00  0.00           C
ATOM     25  S1  UNK     1       7.574  -1.293  -1.267  1.00  0.00           S
ATOM     26  O5  UNK     1       5.058   0.210  -1.160  1.00  0.00           O
ATOM     27  C21 UNK     1       3.567   0.378  -0.979  1.00  0.00           C
ATOM     28  C22 UNK     1       3.372   1.658  -2.117  1.00  0.00           C
ATOM     29  O6  UNK     1       3.498   0.690  -3.272  1.00  0.00           O
ATOM     30  C23 UNK     1       1.660   1.484  -2.124  1.00  0.00           C
ATOM     31  O7  UNK     1       1.610  -0.008  -1.920  1.00  0.00           O
ATOM     32  C24 UNK     1      -0.534  -0.689   0.906  1.00  0.00           C
ATOM     33  C25 UNK     1       0.220  -1.694   1.904  1.00  0.00           C
ATOM     34  O8  UNK     1      -0.902  -2.463   2.333  1.00  0.00           O
ATOM     35  C26 UNK     1      -2.091  -1.747   2.250  1.00  0.00           C
ATOM     36  O9  UNK     1      -3.040  -1.858   3.095  1.00  0.00           O
ATOM     37  C27 UNK     1      -1.508  -0.263   2.220  1.00  0.00           C
ATOM     38  O10 UNK     1      -1.256   4.980  -0.859  1.00  0.00           O
ATOM     39  C28 UNK     1      -2.149   5.104  -1.950  1.00  0.00           C
ATOM     40  O11 UNK     1      -2.554   3.788  -2.307  1.00  0.00           O
ATOM     41  C29 UNK     1      -4.777  -0.574   0.840  1.00  0.00           C
ATOM     42  C30 UNK     1      -5.760  -1.404   0.327  1.00  0.00           C
ATOM     43  O12 UNK     1      -7.056  -1.416   0.839  1.00  0.00           O
ATOM     44  C31 UNK     1      -7.892  -2.548   0.828  1.00  0.00           C
ATOM     45  C32 UNK     1      -5.330  -2.192  -0.721  1.00  0.00           C
ATOM     46  O13 UNK     1      -6.268  -3.067  -1.212  1.00  0.00           O
END
