# Supplementary material for: In silico screening of chalcones and flavonoids as potential inhibitors against yellow head virus 3C-like protease
Source: PeerJ. 2023 Apr 24;11:e15086. doi: 10.7717/peerj.15086 (PMC10135407; doi:10.7717/peerj.15086)
Supplement: Supplemental Information 9 — 3d structures of all proteins, ligand compounds, and protein-ligand complexes used in this study. All files provided in PDB format. [file peerj-11-15086-s009.zip › raw data/Compounds/Chalcones/ADs(8)/AD017.pdb]

REMARK   Accelrys Discovery Studio PDB file
REMARK   Created:  2020-09-07T16:01:57Z
HETATM    1  C1  UNK     0      -7.380   0.454   0.248  1.00  0.00           C  
HETATM    2  C2  UNK     0      -7.629  -0.927   0.358  1.00  0.00           C  
HETATM    3  C3  UNK     0      -6.534  -1.816   0.383  1.00  0.00           C  
HETATM    4  C4  UNK     0      -5.239  -1.326   0.305  1.00  0.00           C  
HETATM    5  C5  UNK     0      -5.003   0.029   0.193  1.00  0.00           C  
HETATM    6  C6  UNK     0      -6.063   0.911   0.162  1.00  0.00           C  
HETATM    7  H7  UNK     0      -5.836   1.929   0.077  1.00  0.00           H  
HETATM    8  C8  UNK     0      -3.669   0.580   0.103  1.00  0.00           C  
HETATM    9  C9  UNK     0      -2.448  -0.216   0.308  1.00  0.00           C  
HETATM   10  O10 UNK     0      -3.551   1.793  -0.113  1.00  0.00           O  
HETATM   11  C11 UNK     0      -1.301   0.435   0.148  1.00  0.00           C  
HETATM   12  C12 UNK     0       0.055  -0.163   0.357  1.00  0.00           C  
HETATM   13  C13 UNK     0       0.128  -1.456   0.899  1.00  0.00           C  
HETATM   14  C14 UNK     0       1.348  -2.097   1.162  1.00  0.00           C  
HETATM   15  C15 UNK     0       2.529  -1.403   0.860  1.00  0.00           C  
HETATM   16  C16 UNK     0       2.448  -0.121   0.314  1.00  0.00           C  
HETATM   17  C17 UNK     0       1.243   0.530   0.049  1.00  0.00           C  
HETATM   18  O22 UNK     0      -8.462   1.373   0.228  1.00  0.00           O  
HETATM   19  O23 UNK     0      -8.969  -1.486   0.451  1.00  0.00           O  
HETATM   20  O24 UNK     0      -6.597  -3.259   0.485  1.00  0.00           O  
HETATM   21  H4  UNK     0      -4.436  -1.994   0.324  1.00  0.00           H  
HETATM   22  H6  UNK     0      -2.482  -1.240   0.582  1.00  0.00           H  
HETATM   23  H7  UNK     0      -1.376   1.427  -0.129  1.00  0.00           H  
HETATM   24  O30 UNK     0       1.401  -3.448   1.740  1.00  0.00           O  
HETATM   25  O31 UNK     0       1.434   1.924  -0.551  1.00  0.00           O  
HETATM   26  O14 UNK     0       3.889  -1.894   1.067  1.00  0.00           O  
HETATM   27  H12 UNK     0      -0.776  -1.953   1.124  1.00  0.00           H  
HETATM   28  C12 UNK     0      -8.121   2.785   0.132  1.00  0.00           C  
HETATM   29  H12 UNK     0      -9.040   3.385   0.129  1.00  0.00           H  
HETATM   30  H13 UNK     0      -7.563   2.972  -0.799  1.00  0.00           H  
HETATM   31  H14 UNK     0      -7.502   3.077   0.996  1.00  0.00           H  
HETATM   32  C14 UNK     0     -10.170  -0.670   0.445  1.00  0.00           C  
HETATM   33  H14 UNK     0     -11.058  -1.321   0.525  1.00  0.00           H  
HETATM   34  H15 UNK     0     -10.219  -0.094  -0.492  1.00  0.00           H  
HETATM   35  H16 UNK     0     -10.146   0.025   1.299  1.00  0.00           H  
HETATM   36  C16 UNK     0      -7.868  -3.904   0.559  1.00  0.00           C  
HETATM   37  H16 UNK     0      -7.726  -4.998   0.627  1.00  0.00           H  
HETATM   38  H17 UNK     0      -8.452  -3.664  -0.343  1.00  0.00           H  
HETATM   39  H18 UNK     0      -8.409  -3.546   1.447  1.00  0.00           H  
HETATM   40  C20 UNK     0       4.112  -3.196   1.643  1.00  0.00           C  
HETATM   41  H20 UNK     0       5.199  -3.383   1.720  1.00  0.00           H  
HETATM   42  H21 UNK     0       3.652  -3.965   1.005  1.00  0.00           H  
HETATM   43  H22 UNK     0       3.661  -3.237   2.646  1.00  0.00           H  
HETATM   44  C22 UNK     0       0.145  -4.113   2.036  1.00  0.00           C  
HETATM   45  H22 UNK     0       0.351  -5.108   2.462  1.00  0.00           H  
HETATM   46  H23 UNK     0      -0.440  -4.231   1.112  1.00  0.00           H  
HETATM   47  H24 UNK     0      -0.428  -3.521   2.765  1.00  0.00           H  
HETATM   48  H22 UNK     0       3.355   0.389   0.090  1.00  0.00           H  
HETATM   49  C22 UNK     0       0.397   2.881  -0.981  1.00  0.00           C  
HETATM   50  H22 UNK     0       0.884   3.792  -1.372  1.00  0.00           H  
HETATM   51  H23 UNK     0      -0.242   3.152  -0.127  1.00  0.00           H  
HETATM   52  H24 UNK     0      -0.220   2.433  -1.776  1.00  0.00           H  
TER      53      UNK     0 
CONECT    1   18    6    2
CONECT    2    1   19    3
CONECT    3    2   20    4
CONECT    4    3   21    5
CONECT    5    4    8    6
CONECT    6    1    5    7
CONECT    7    6
CONECT    8    5    9   10
CONECT    9    8   11   22
CONECT   10    8
CONECT   11    9   23   12
CONECT   12   11   13   17
CONECT   13   12   14   27
CONECT   14   13   24   15
CONECT   15   14   16   26
CONECT   16   15   17   48
CONECT   17   12   16   25
CONECT   18    1   28
CONECT   19    2   32
CONECT   20    3   36
CONECT   21    4
CONECT   22    9
CONECT   23   11
CONECT   24   14   44
CONECT   25   17   49
CONECT   26   15   40
CONECT   27   13
CONECT   28   18   29   30   31
CONECT   29   28
CONECT   30   28
CONECT   31   28
CONECT   32   19   33   34   35
CONECT   33   32
CONECT   34   32
CONECT   35   32
CONECT   36   20   37   38   39
CONECT   37   36
CONECT   38   36
CONECT   39   36
CONECT   40   26   41   42   43
CONECT   41   40
CONECT   42   40
CONECT   43   40
CONECT   44   24   45   46   47
CONECT   45   44
CONECT   46   44
CONECT   47   44
CONECT   48   16
CONECT   49   25   50   51   52
CONECT   50   49
CONECT   51   49
CONECT   52   49
END
