# Supplementary material for: In silico screening of chalcones and flavonoids as potential inhibitors against yellow head virus 3C-like protease
Source: PeerJ. 2023 Apr 24;11:e15086. doi: 10.7717/peerj.15086 (PMC10135407; doi:10.7717/peerj.15086)
Supplement: Supplemental Information 9 — 3d structures of all proteins, ligand compounds, and protein-ligand complexes used in this study. All files provided in PDB format. [file peerj-11-15086-s009.zip › raw data/Compounds/Chalcones/ADs(8)/AD023.pdb]

REMARK   Accelrys Discovery Studio PDB file
REMARK   Created:  2020-09-07T16:10:32Z
HETATM    1  C1  UNK     0      -7.447   0.437  -0.061  1.00  0.00           C  
HETATM    2  C2  UNK     0      -7.553  -0.921   0.293  1.00  0.00           C  
HETATM    3  C3  UNK     0      -6.375  -1.678   0.448  1.00  0.00           C  
HETATM    4  C4  UNK     0      -5.139  -1.088   0.248  1.00  0.00           C  
HETATM    5  C5  UNK     0      -5.023   0.244  -0.102  1.00  0.00           C  
HETATM    6  C6  UNK     0      -6.175   1.005  -0.254  1.00  0.00           C  
HETATM    7  H7  UNK     0      -6.064   2.011  -0.521  1.00  0.00           H  
HETATM    8  C8  UNK     0      -3.623   0.843  -0.331  1.00  0.00           C  
HETATM    9  C9  UNK     0      -2.417   0.081   0.179  1.00  0.00           C  
HETATM   10  O10 UNK     0      -3.443   2.271  -0.316  1.00  0.00           O  
HETATM   11  C11 UNK     0      -1.243   0.716   0.203  1.00  0.00           C  
HETATM   12  C12 UNK     0       0.011   0.064   0.653  1.00  0.00           C  
HETATM   13  C13 UNK     0       0.034  -1.250   1.118  1.00  0.00           C  
HETATM   14  C14 UNK     0       1.232  -1.834   1.525  1.00  0.00           C  
HETATM   15  C15 UNK     0       2.420  -1.100   1.465  1.00  0.00           C  
HETATM   16  C16 UNK     0       2.386   0.204   1.003  1.00  0.00           C  
HETATM   17  C17 UNK     0       1.196   0.790   0.598  1.00  0.00           C  
HETATM   18  O22 UNK     0      -8.656   1.215  -0.223  1.00  0.00           O  
HETATM   19  O23 UNK     0      -8.838  -1.595   0.506  1.00  0.00           O  
HETATM   20  O24 UNK     0      -6.285  -3.074   0.805  1.00  0.00           O  
HETATM   21  H4  UNK     0      -4.275  -1.671   0.362  1.00  0.00           H  
HETATM   22  H7  UNK     0      -1.208   1.727  -0.128  1.00  0.00           H  
HETATM   23  H12 UNK     0      -0.868  -1.812   1.163  1.00  0.00           H  
HETATM   24  C12 UNK     0      -8.486   2.613  -0.584  1.00  0.00           C  
HETATM   25  H12 UNK     0      -9.480   3.090  -0.676  1.00  0.00           H  
HETATM   26  H13 UNK     0      -7.956   2.687  -1.547  1.00  0.00           H  
HETATM   27  H14 UNK     0      -7.905   3.131   0.196  1.00  0.00           H  
HETATM   28  C14 UNK     0     -10.117  -0.929   0.361  1.00  0.00           C  
HETATM   29  H14 UNK     0     -10.932  -1.643   0.570  1.00  0.00           H  
HETATM   30  H15 UNK     0     -10.217  -0.548  -0.668  1.00  0.00           H  
HETATM   31  H16 UNK     0     -10.176  -0.086   1.067  1.00  0.00           H  
HETATM   32  C16 UNK     0      -7.486  -3.819   1.034  1.00  0.00           C  
HETATM   33  H16 UNK     0      -7.234  -4.862   1.295  1.00  0.00           H  
HETATM   34  H17 UNK     0      -8.103  -3.806   0.122  1.00  0.00           H  
HETATM   35  H18 UNK     0      -8.050  -3.359   1.860  1.00  0.00           H  
HETATM   36  H15 UNK     0       1.192   1.793   0.243  1.00  0.00           H  
HETATM   37  H18 UNK     0       1.224  -2.835   1.875  1.00  0.00           H  
HETATM   38  O17 UNK     0       3.703  -1.583   1.846  1.00  0.00           O  
HETATM   39  O18 UNK     0       3.570   0.890   0.957  1.00  0.00           O  
HETATM   40  H18 UNK     0       4.303   0.289   1.288  1.00  0.00           H  
HETATM   41  H21 UNK     0      -2.496  -0.929   0.490  1.00  0.00           H  
HETATM   42  C20 UNK     0       3.734  -2.939   2.324  1.00  0.00           C  
HETATM   43  H20 UNK     0       4.769  -3.209   2.586  1.00  0.00           H  
HETATM   44  H21 UNK     0       3.370  -3.616   1.537  1.00  0.00           H  
HETATM   45  H22 UNK     0       3.096  -3.031   3.215  1.00  0.00           H  
HETATM   46  H21 UNK     0      -4.095   2.724  -0.916  1.00  0.00           H  
TER      47      UNK     0 
CONECT    1   18    6    2
CONECT    2    1   19    3
CONECT    3    2   20    4
CONECT    4    3   21    5
CONECT    5    4    8    6
CONECT    6    1    5    7
CONECT    7    6
CONECT    8    5    9   10
CONECT    9    8   11   41
CONECT   10    8   46
CONECT   11    9   22   12
CONECT   12   11   13   17
CONECT   13   12   14   23
CONECT   14   13   15   37
CONECT   15   14   16   38
CONECT   16   15   17   39
CONECT   17   12   16   36
CONECT   18    1   24
CONECT   19    2   28
CONECT   20    3   32
CONECT   21    4
CONECT   22   11
CONECT   23   13
CONECT   24   18   25   26   27
CONECT   25   24
CONECT   26   24
CONECT   27   24
CONECT   28   19   29   30   31
CONECT   29   28
CONECT   30   28
CONECT   31   28
CONECT   32   20   33   34   35
CONECT   33   32
CONECT   34   32
CONECT   35   32
CONECT   36   17
CONECT   37   14
CONECT   38   15   42
CONECT   39   16   40
CONECT   40   39
CONECT   41    9
CONECT   42   38   43   44   45
CONECT   43   42
CONECT   44   42
CONECT   45   42
CONECT   46   10
END
