# Supplementary material for: In silico screening of chalcones and flavonoids as potential inhibitors against yellow head virus 3C-like protease
Source: PeerJ. 2023 Apr 24;11:e15086. doi: 10.7717/peerj.15086 (PMC10135407; doi:10.7717/peerj.15086)
Supplement: Supplemental Information 9 — 3d structures of all proteins, ligand compounds, and protein-ligand complexes used in this study. All files provided in PDB format. [file peerj-11-15086-s009.zip › raw data/Compounds/Chalcones/ADs(8)/AD021.pdb]

REMARK   Accelrys Discovery Studio PDB file
REMARK   Created:  2020-09-07T16:05:00Z
HETATM    1  C1  UNK     0      -7.423   0.449   0.201  1.00  0.00           C  
HETATM    2  C2  UNK     0      -7.647  -0.930   0.381  1.00  0.00           C  
HETATM    3  C3  UNK     0      -6.534  -1.785   0.515  1.00  0.00           C  
HETATM    4  C4  UNK     0      -5.248  -1.268   0.471  1.00  0.00           C  
HETATM    5  C5  UNK     0      -5.036   0.086   0.294  1.00  0.00           C  
HETATM    6  C6  UNK     0      -6.114   0.937   0.160  1.00  0.00           C  
HETATM    7  H7  UNK     0      -5.905   1.955   0.029  1.00  0.00           H  
HETATM    8  C8  UNK     0      -3.706   0.657   0.245  1.00  0.00           C  
HETATM    9  C9  UNK     0      -2.470  -0.190   0.414  1.00  0.00           C  
HETATM   10  O10 UNK     0      -3.587   1.877   0.078  1.00  0.00           O  
HETATM   11  C11 UNK     0      -1.203   0.695   0.337  1.00  0.00           C  
HETATM   12  C12 UNK     0       0.116  -0.062   0.512  1.00  0.00           C  
HETATM   13  C13 UNK     0       0.169  -1.426   0.810  1.00  0.00           C  
HETATM   14  C14 UNK     0       1.397  -2.065   0.963  1.00  0.00           C  
HETATM   15  C15 UNK     0       2.575  -1.343   0.819  1.00  0.00           C  
HETATM   16  C16 UNK     0       2.524   0.007   0.525  1.00  0.00           C  
HETATM   17  C17 UNK     0       1.302   0.652   0.370  1.00  0.00           C  
HETATM   18  O22 UNK     0      -8.525   1.334   0.064  1.00  0.00           O  
HETATM   19  O23 UNK     0      -8.978  -1.520   0.436  1.00  0.00           O  
HETATM   20  O24 UNK     0      -6.564  -3.218   0.705  1.00  0.00           O  
HETATM   21  H4  UNK     0      -4.433  -1.921   0.573  1.00  0.00           H  
HETATM   22  H6  UNK     0      -2.529  -0.711   1.382  1.00  0.00           H  
HETATM   23  H7  UNK     0      -1.169   1.228  -0.625  1.00  0.00           H  
HETATM   24  H12 UNK     0      -0.715  -1.989   0.924  1.00  0.00           H  
HETATM   25  C12 UNK     0      -8.213   2.744  -0.116  1.00  0.00           C  
HETATM   26  H12 UNK     0      -9.144   3.317  -0.208  1.00  0.00           H  
HETATM   27  H13 UNK     0      -7.613   2.878  -1.030  1.00  0.00           H  
HETATM   28  H14 UNK     0      -7.645   3.113   0.754  1.00  0.00           H  
HETATM   29  C14 UNK     0     -10.194  -0.739   0.313  1.00  0.00           C  
HETATM   30  H14 UNK     0     -11.070  -1.407   0.387  1.00  0.00           H  
HETATM   31  H15 UNK     0     -10.205  -0.225  -0.660  1.00  0.00           H  
HETATM   32  H16 UNK     0     -10.234   0.009   1.120  1.00  0.00           H  
HETATM   33  C16 UNK     0      -7.820  -3.892   0.770  1.00  0.00           C  
HETATM   34  H16 UNK     0      -7.653  -4.974   0.916  1.00  0.00           H  
HETATM   35  H17 UNK     0      -8.371  -3.727  -0.168  1.00  0.00           H  
HETATM   36  H18 UNK     0      -8.406  -3.492   1.611  1.00  0.00           H  
HETATM   37  H15 UNK     0       1.272   1.694   0.144  1.00  0.00           H  
HETATM   38  O16 UNK     0       3.710   0.679   0.393  1.00  0.00           O  
HETATM   39  O17 UNK     0       3.817  -1.937   0.963  1.00  0.00           O  
HETATM   40  H18 UNK     0       1.430  -3.103   1.190  1.00  0.00           H  
HETATM   41  H18 UNK     0       3.711  -2.902   1.173  1.00  0.00           H  
HETATM   42  H18 UNK     0       4.464   0.030   0.544  1.00  0.00           H  
HETATM   43  H19 UNK     0      -2.459  -0.967  -0.365  1.00  0.00           H  
HETATM   44  H20 UNK     0      -1.248   1.474   1.112  1.00  0.00           H  
TER      45      UNK     0 
CONECT    1   18    6    2
CONECT    2    1   19    3
CONECT    3    2   20    4
CONECT    4    3   21    5
CONECT    5    4    8    6
CONECT    6    1    5    7
CONECT    7    6
CONECT    8    5    9   10
CONECT    9    8   11   22   43
CONECT   10    8
CONECT   11    9   23   12   44
CONECT   12   11   13   17
CONECT   13   12   14   24
CONECT   14   13   15   40
CONECT   15   14   16   39
CONECT   16   15   17   38
CONECT   17   12   16   37
CONECT   18    1   25
CONECT   19    2   29
CONECT   20    3   33
CONECT   21    4
CONECT   22    9
CONECT   23   11
CONECT   24   13
CONECT   25   18   26   27   28
CONECT   26   25
CONECT   27   25
CONECT   28   25
CONECT   29   19   30   31   32
CONECT   30   29
CONECT   31   29
CONECT   32   29
CONECT   33   20   34   35   36
CONECT   34   33
CONECT   35   33
CONECT   36   33
CONECT   37   17
CONECT   38   16   42
CONECT   39   15   41
CONECT   40   14
CONECT   41   39
CONECT   42   38
CONECT   43    9
CONECT   44   11
END
