# Supplementary material for: In silico screening of chalcones and flavonoids as potential inhibitors against yellow head virus 3C-like protease
Source: PeerJ. 2023 Apr 24;11:e15086. doi: 10.7717/peerj.15086 (PMC10135407; doi:10.7717/peerj.15086)
Supplement: Supplemental Information 9 — 3d structures of all proteins, ligand compounds, and protein-ligand complexes used in this study. All files provided in PDB format. [file peerj-11-15086-s009.zip › raw data/Compounds/Chalcones/ADs(8)/AD018.pdb]

REMARK   Accelrys Discovery Studio PDB file
REMARK   Created:  2020-09-07T15:59:20Z
HETATM    1  C1  UNK     0      -7.400   0.521   0.315  1.00  0.00           C  
HETATM    2  C2  UNK     0      -7.616  -0.870   0.355  1.00  0.00           C  
HETATM    3  C3  UNK     0      -6.502  -1.733   0.325  1.00  0.00           C  
HETATM    4  C4  UNK     0      -5.220  -1.209   0.265  1.00  0.00           C  
HETATM    5  C5  UNK     0      -5.015   0.155   0.224  1.00  0.00           C  
HETATM    6  C6  UNK     0      -6.094   1.014   0.244  1.00  0.00           C  
HETATM    7  H7  UNK     0      -5.890   2.040   0.213  1.00  0.00           H  
HETATM    8  C8  UNK     0      -3.694   0.731   0.166  1.00  0.00           C  
HETATM    9  C9  UNK     0      -2.466  -0.067   0.366  1.00  0.00           C  
HETATM   10  O10 UNK     0      -3.589   1.955   0.018  1.00  0.00           O  
HETATM   11  C11 UNK     0      -1.294   0.566   0.300  1.00  0.00           C  
HETATM   12  C12 UNK     0       0.006  -0.101   0.546  1.00  0.00           C  
HETATM   13  C13 UNK     0       0.103  -1.425   0.943  1.00  0.00           C  
HETATM   14  C14 UNK     0       1.355  -2.004   1.190  1.00  0.00           C  
HETATM   15  C15 UNK     0       2.531  -1.244   1.030  1.00  0.00           C  
HETATM   16  C16 UNK     0       2.412   0.098   0.620  1.00  0.00           C  
HETATM   17  C17 UNK     0       1.158   0.644   0.389  1.00  0.00           C  
HETATM   18  O18 UNK     0       3.493   1.031   0.404  1.00  0.00           O  
HETATM   19  O22 UNK     0      -8.504   1.413   0.350  1.00  0.00           O  
HETATM   20  O23 UNK     0      -8.941  -1.465   0.431  1.00  0.00           O  
HETATM   21  O24 UNK     0      -6.528  -3.180   0.352  1.00  0.00           O  
HETATM   22  H4  UNK     0      -4.402  -1.858   0.246  1.00  0.00           H  
HETATM   23  H6  UNK     0      -2.518  -1.103   0.581  1.00  0.00           H  
HETATM   24  H7  UNK     0      -1.295   1.603   0.075  1.00  0.00           H  
HETATM   25  O30 UNK     0       1.455  -3.352   1.607  1.00  0.00           O  
HETATM   26  H10 UNK     0       1.082   1.652   0.088  1.00  0.00           H  
HETATM   27  O14 UNK     0       3.882  -1.785   1.278  1.00  0.00           O  
HETATM   28  H12 UNK     0      -0.781  -1.972   1.061  1.00  0.00           H  
HETATM   29  C12 UNK     0      -8.198   2.836   0.326  1.00  0.00           C  
HETATM   30  H12 UNK     0      -9.131   3.412   0.363  1.00  0.00           H  
HETATM   31  H13 UNK     0      -7.654   3.085  -0.598  1.00  0.00           H  
HETATM   32  H14 UNK     0      -7.578   3.096   1.199  1.00  0.00           H  
HETATM   33  C14 UNK     0     -10.160  -0.680   0.487  1.00  0.00           C  
HETATM   34  H14 UNK     0     -11.031  -1.356   0.542  1.00  0.00           H  
HETATM   35  H15 UNK     0     -10.237  -0.053  -0.414  1.00  0.00           H  
HETATM   36  H16 UNK     0     -10.140  -0.034   1.379  1.00  0.00           H  
HETATM   37  C16 UNK     0      -7.784  -3.860   0.403  1.00  0.00           C  
HETATM   38  H16 UNK     0      -7.615  -4.951   0.412  1.00  0.00           H  
HETATM   39  H17 UNK     0      -8.382  -3.587  -0.480  1.00  0.00           H  
HETATM   40  H18 UNK     0      -8.324  -3.562   1.313  1.00  0.00           H  
HETATM   41  C18 UNK     0       4.837   0.606   0.611  1.00  0.00           C  
HETATM   42  H18 UNK     0       5.526   1.442   0.399  1.00  0.00           H  
HETATM   43  H19 UNK     0       5.062  -0.236  -0.060  1.00  0.00           H  
HETATM   44  H20 UNK     0       4.961   0.282   1.655  1.00  0.00           H  
HETATM   45  C20 UNK     0       4.110  -3.143   1.720  1.00  0.00           C  
HETATM   46  H20 UNK     0       5.192  -3.316   1.840  1.00  0.00           H  
HETATM   47  H21 UNK     0       3.704  -3.845   0.977  1.00  0.00           H  
HETATM   48  H22 UNK     0       3.603  -3.303   2.685  1.00  0.00           H  
HETATM   49  C22 UNK     0       0.233  -4.112   1.780  1.00  0.00           C  
HETATM   50  H22 UNK     0       0.484  -5.134   2.109  1.00  0.00           H  
HETATM   51  H23 UNK     0      -0.313  -4.162   0.827  1.00  0.00           H  
HETATM   52  H24 UNK     0      -0.398  -3.632   2.544  1.00  0.00           H  
TER      53      UNK     0 
CONECT    1   19    6    2
CONECT    2    1   20    3
CONECT    3    2   21    4
CONECT    4    3   22    5
CONECT    5    4    8    6
CONECT    6    1    5    7
CONECT    7    6
CONECT    8    5    9   10
CONECT    9    8   11   23
CONECT   10    8
CONECT   11    9   24   12
CONECT   12   11   13   17
CONECT   13   12   14   28
CONECT   14   13   25   15
CONECT   15   14   16   27
CONECT   16   15   17   18
CONECT   17   12   16   26
CONECT   18   16   41
CONECT   19    1   29
CONECT   20    2   33
CONECT   21    3   37
CONECT   22    4
CONECT   23    9
CONECT   24   11
CONECT   25   14   49
CONECT   26   17
CONECT   27   15   45
CONECT   28   13
CONECT   29   19   30   31   32
CONECT   30   29
CONECT   31   29
CONECT   32   29
CONECT   33   20   34   35   36
CONECT   34   33
CONECT   35   33
CONECT   36   33
CONECT   37   21   38   39   40
CONECT   38   37
CONECT   39   37
CONECT   40   37
CONECT   41   18   42   43   44
CONECT   42   41
CONECT   43   41
CONECT   44   41
CONECT   45   27   46   47   48
CONECT   46   45
CONECT   47   45
CONECT   48   45
CONECT   49   25   50   51   52
CONECT   50   49
CONECT   51   49
CONECT   52   49
END
