# Supplementary material for: In silico screening of chalcones and flavonoids as potential inhibitors against yellow head virus 3C-like protease
Source: PeerJ. 2023 Apr 24;11:e15086. doi: 10.7717/peerj.15086 (PMC10135407; doi:10.7717/peerj.15086)
Supplement: Supplemental Information 9 — 3d structures of all proteins, ligand compounds, and protein-ligand complexes used in this study. All files provided in PDB format. [file peerj-11-15086-s009.zip › raw data/Compounds/Chalcones/ADs(8)/AD019.pdb]

REMARK   Accelrys Discovery Studio PDB file
REMARK   Created:  2020-09-07T16:14:39Z
HETATM    1  C1  UNK     0      -7.379   0.357  -0.376  1.00  0.00           C  
HETATM    2  C2  UNK     0      -7.576  -0.910   0.159  1.00  0.00           C  
HETATM    3  C3  UNK     0      -6.498  -1.656   0.620  1.00  0.00           C  
HETATM    4  C4  UNK     0      -5.216  -1.132   0.551  1.00  0.00           C  
HETATM    5  C5  UNK     0      -5.020   0.135   0.018  1.00  0.00           C  
HETATM    6  C6  UNK     0      -6.096   0.879  -0.446  1.00  0.00           C  
HETATM    7  H7  UNK     0      -5.932   1.850  -0.851  1.00  0.00           H  
HETATM    8  C8  UNK     0      -3.713   0.719  -0.064  1.00  0.00           C  
HETATM    9  C9  UNK     0      -2.516   0.072   0.502  1.00  0.00           C  
HETATM   10  O10 UNK     0      -3.597   1.830  -0.582  1.00  0.00           O  
HETATM   11  C11 UNK     0      -1.353   0.721   0.423  1.00  0.00           C  
HETATM   12  C12 UNK     0      -0.094   0.192   0.994  1.00  0.00           C  
HETATM   13  C13 UNK     0      -0.031  -1.027   1.648  1.00  0.00           C  
HETATM   14  C14 UNK     0       1.178  -1.484   2.189  1.00  0.00           C  
HETATM   15  C15 UNK     0       2.346  -0.705   2.071  1.00  0.00           C  
HETATM   16  C16 UNK     0       2.263   0.531   1.399  1.00  0.00           C  
HETATM   17  C17 UNK     0       1.051   0.956   0.874  1.00  0.00           C  
HETATM   18  H4  UNK     0      -4.398  -1.698   0.903  1.00  0.00           H  
HETATM   19  H7  UNK     0      -1.336   1.668  -0.056  1.00  0.00           H  
HETATM   20  H12 UNK     0      -0.906  -1.589   1.729  1.00  0.00           H  
HETATM   21  H15 UNK     0       1.000   1.884   0.377  1.00  0.00           H  
HETATM   22  O18 UNK     0       1.239  -2.729   2.860  1.00  0.00           O  
HETATM   23  H21 UNK     0      -2.584  -0.872   0.976  1.00  0.00           H  
HETATM   24  O9  UNK     0       3.651  -1.118   2.622  1.00  0.00           O  
HETATM   25  O10 UNK     0       3.341   1.465   1.181  1.00  0.00           O  
HETATM   26  H11 UNK     0      -6.650  -2.619   1.024  1.00  0.00           H  
HETATM   27  N12 UNK     0      -8.843  -1.430   0.234  1.00  0.00           N  
HETATM   28  H13 UNK     0      -8.204   0.926  -0.727  1.00  0.00           H  
HETATM   29  H12 UNK     0      -9.625  -0.897  -0.090  1.00  0.00           H  
HETATM   30  H13 UNK     0      -8.990  -2.343   0.617  1.00  0.00           H  
HETATM   31  C13 UNK     0       0.023  -3.512   2.968  1.00  0.00           C  
HETATM   32  H13 UNK     0       0.238  -4.445   3.514  1.00  0.00           H  
HETATM   33  H14 UNK     0      -0.352  -3.759   1.963  1.00  0.00           H  
HETATM   34  H15 UNK     0      -0.741  -2.941   3.518  1.00  0.00           H  
HETATM   35  C15 UNK     0       3.835  -2.361   3.338  1.00  0.00           C  
HETATM   36  H15 UNK     0       4.888  -2.453   3.655  1.00  0.00           H  
HETATM   37  H16 UNK     0       3.573  -3.206   2.683  1.00  0.00           H  
HETATM   38  H17 UNK     0       3.182  -2.373   4.225  1.00  0.00           H  
HETATM   39  C17 UNK     0       4.642   1.162   1.677  1.00  0.00           C  
HETATM   40  H17 UNK     0       5.336   1.981   1.422  1.00  0.00           H  
HETATM   41  H18 UNK     0       4.996   0.224   1.226  1.00  0.00           H  
HETATM   42  H19 UNK     0       4.597   1.045   2.771  1.00  0.00           H  
TER      43      UNK     0 
CONECT    1    6    2   28
CONECT    2    1    3   27
CONECT    3    2    4   26
CONECT    4    3   18    5
CONECT    5    4    8    6
CONECT    6    1    5    7
CONECT    7    6
CONECT    8    5    9   10
CONECT    9    8   11   23
CONECT   10    8
CONECT   11    9   19   12
CONECT   12   11   13   17
CONECT   13   12   14   20
CONECT   14   13   15   22
CONECT   15   14   16   24
CONECT   16   15   17   25
CONECT   17   12   16   21
CONECT   18    4
CONECT   19   11
CONECT   20   13
CONECT   21   17
CONECT   22   14   31
CONECT   23    9
CONECT   24   15   35
CONECT   25   16   39
CONECT   26    3
CONECT   27    2   29   30
CONECT   28    1
CONECT   29   27
CONECT   30   27
CONECT   31   22   32   33   34
CONECT   32   31
CONECT   33   31
CONECT   34   31
CONECT   35   24   36   37   38
CONECT   36   35
CONECT   37   35
CONECT   38   35
CONECT   39   25   40   41   42
CONECT   40   39
CONECT   41   39
CONECT   42   39
END
