# Supplementary material for: In silico screening of chalcones and flavonoids as potential inhibitors against yellow head virus 3C-like protease
Source: PeerJ. 2023 Apr 24;11:e15086. doi: 10.7717/peerj.15086 (PMC10135407; doi:10.7717/peerj.15086)
Supplement: Supplemental Information 9 — 3d structures of all proteins, ligand compounds, and protein-ligand complexes used in this study. All files provided in PDB format. [file peerj-11-15086-s009.zip › raw data/Compounds/Chalcones/DNs(62)/DN024.pdb]

REMARK   Accelrys Discovery Studio PDB file
REMARK   Created:  2020-09-14T14:50:43Z
HETATM    1  C1          0      -5.441   1.617   0.050  1.00  0.00           C  
HETATM    2  C2          0      -4.319   0.884  -0.150  1.00  0.00           C  
HETATM    3  C3          0      -4.440  -0.599  -0.152  1.00  0.00           C  
HETATM    4  C4          0      -5.616  -1.188   0.035  1.00  0.00           C  
HETATM    5  C5          0      -6.805  -0.392   0.246  1.00  0.00           C  
HETATM    6  C6          0      -6.725   0.933   0.254  1.00  0.00           C  
HETATM    7  O1          0      -5.482   3.033   0.080  1.00  0.00           O  
HETATM    8  H1          0      -4.626   3.441  -0.054  1.00  0.00           H  
HETATM    9  C2          0      -2.950   1.499  -0.379  1.00  0.00           C  
HETATM   10  C2          0      -1.754   0.661  -0.560  1.00  0.00           C  
HETATM   11  O3          0      -2.802   2.722  -0.430  1.00  0.00           O  
HETATM   12  C2          0      -0.580   1.245  -0.813  1.00  0.00           C  
HETATM   13  C3          0       0.674   0.472  -1.011  1.00  0.00           C  
HETATM   14  C14         0       1.892   1.217  -1.341  1.00  0.00           C  
HETATM   15  C15         0       3.056   0.566  -1.535  1.00  0.00           C  
HETATM   16  C16         0       3.080  -0.892  -1.406  1.00  0.00           C  
HETATM   17  C17         0       1.973  -1.565  -1.107  1.00  0.00           C  
HETATM   18  C18         0       0.718  -0.859  -0.902  1.00  0.00           C  
HETATM   19 5H33         0      -1.825  -0.387  -0.497  1.00  0.00           H  
HETATM   20 6H33         0      -3.588  -1.202  -0.305  1.00  0.00           H  
HETATM   21 8H33         0      -7.603   1.508   0.410  1.00  0.00           H  
HETATM   22 9H33         0      -7.741  -0.867   0.395  1.00  0.00           H  
HETATM   23 6H34         0       2.006  -2.621  -1.017  1.00  0.00           H  
HETATM   24 8H34         0      -0.152  -1.411  -0.665  1.00  0.00           H  
HETATM   25  H11         0      -0.539   2.302  -0.880  1.00  0.00           H  
HETATM   26  H12         0      -5.684  -2.247   0.028  1.00  0.00           H  
HETATM   27  O12         0       4.301   1.206  -1.869  1.00  0.00           O  
HETATM   28  H12         0       1.823   2.268  -1.422  1.00  0.00           H  
HETATM   29  H12         0       3.989  -1.417  -1.554  1.00  0.00           H  
HETATM   30  C12         0       4.276   2.639  -2.006  1.00  0.00           C  
HETATM   31  H12         0       5.283   2.998  -2.262  1.00  0.00           H  
HETATM   32  H13         0       3.956   3.096  -1.058  1.00  0.00           H  
HETATM   33  H14         0       3.574   2.921  -2.806  1.00  0.00           H  
END
