# Supplementary material for: In silico screening of chalcones and flavonoids as potential inhibitors against yellow head virus 3C-like protease
Source: PeerJ. 2023 Apr 24;11:e15086. doi: 10.7717/peerj.15086 (PMC10135407; doi:10.7717/peerj.15086)
Supplement: Supplemental Information 9 — 3d structures of all proteins, ligand compounds, and protein-ligand complexes used in this study. All files provided in PDB format. [file peerj-11-15086-s009.zip › raw data/Compounds/Chalcones/DNs(62)/DN018.pdb]

REMARK   Accelrys Discovery Studio PDB file
REMARK   Created:  2020-09-10T14:30:43Z
HETATM    1  C1  UNK     0      -7.360  -1.483  -0.825  1.00  0.00           C  
HETATM    2  C2  UNK     0      -7.403  -2.438   0.184  1.00  0.00           C  
HETATM    3  C3  UNK     0      -6.258  -2.726   0.918  1.00  0.00           C  
HETATM    4  C4  UNK     0      -5.067  -2.062   0.646  1.00  0.00           C  
HETATM    5  C5  UNK     0      -5.023  -1.102  -0.362  1.00  0.00           C  
HETATM    6  C6  UNK     0      -6.169  -0.818  -1.096  1.00  0.00           C  
HETATM    7  C8  UNK     0      -3.757  -0.347  -0.711  1.00  0.00           C  
HETATM    8  C9  UNK     0      -2.751  -0.195   0.447  1.00  0.00           C  
HETATM    9  C11 UNK     0      -1.580   0.578  -0.164  1.00  0.00           C  
HETATM   10  C12 UNK     0      -0.378   0.915   0.716  1.00  0.00           C  
HETATM   11  C13 UNK     0      -0.363   0.480   2.051  1.00  0.00           C  
HETATM   12  C14 UNK     0       0.706   0.753   2.916  1.00  0.00           C  
HETATM   13  C15 UNK     0       1.789   1.488   2.410  1.00  0.00           C  
HETATM   14  C16 UNK     0       1.764   1.917   1.083  1.00  0.00           C  
HETATM   15  C17 UNK     0       0.711   1.655   0.208  1.00  0.00           C  
HETATM   16  H26 UNK     0      -8.235  -1.266  -1.386  1.00  0.00           H  
HETATM   17  H27 UNK     0      -8.311  -2.948   0.394  1.00  0.00           H  
HETATM   18  H3  UNK     0      -6.292  -3.456   1.685  1.00  0.00           H  
HETATM   19  H6  UNK     0      -3.198   0.373   1.277  1.00  0.00           H  
HETATM   20  H7  UNK     0      -1.199   0.017  -1.026  1.00  0.00           H  
HETATM   21  H8  UNK     0      -1.184  -0.071   2.415  1.00  0.00           H  
HETATM   22  H17 UNK     0      -4.202  -2.295   1.209  1.00  0.00           H  
HETATM   23  O18 UNK     0      -6.110   0.142  -2.109  1.00  0.00           O  
HETATM   24  H18 UNK     0      -7.006   0.241  -2.558  1.00  0.00           H  
HETATM   25  O11 UNK     0       0.704   0.291   4.310  1.00  0.00           O  
HETATM   26  O12 UNK     0       0.936   2.242  -1.201  1.00  0.00           O  
HETATM   27  H11 UNK     0       2.594   2.474   0.718  1.00  0.00           H  
HETATM   28  O12 UNK     0       2.986   1.869   3.149  1.00  0.00           O  
HETATM   29  C12 UNK     0       0.053   2.155  -2.395  1.00  0.00           C  
HETATM   30  H12 UNK     0       0.521   2.701  -3.231  1.00  0.00           H  
HETATM   31  H13 UNK     0      -0.933   2.604  -2.174  1.00  0.00           H  
HETATM   32  H14 UNK     0      -0.082   1.100  -2.684  1.00  0.00           H  
HETATM   33  C14 UNK     0       3.139   1.487   4.527  1.00  0.00           C  
HETATM   34  H14 UNK     0       4.105   1.865   4.910  1.00  0.00           H  
HETATM   35  H15 UNK     0       3.115   0.390   4.609  1.00  0.00           H  
HETATM   36  H16 UNK     0       2.316   1.915   5.120  1.00  0.00           H  
HETATM   37  C16 UNK     0      -0.447  -0.461   4.779  1.00  0.00           C  
HETATM   38  H16 UNK     0      -0.297  -0.735   5.836  1.00  0.00           H  
HETATM   39  H17 UNK     0      -0.563  -1.377   4.181  1.00  0.00           H  
HETATM   40  H18 UNK     0      -1.355   0.156   4.692  1.00  0.00           H  
HETATM   41  H19 UNK     0      -2.416  -1.181   0.802  1.00  0.00           H  
HETATM   42  H20 UNK     0      -1.954   1.528  -0.564  1.00  0.00           H  
HETATM   43  H44 UNK     0      -3.253  -0.897  -1.517  1.00  0.00           H  
HETATM   44  H14 UNK     0      -4.035   0.638  -1.113  1.00  0.00           H  
TER      45      UNK     0 
CONECT    1   16    6    2
CONECT    2    1   17    3
CONECT    3    2   18    4
CONECT    4    3    5   22
CONECT    5    4    7    6
CONECT    6    1    5   23
CONECT    7    5    8   43   44
CONECT    8    7    9   19   41
CONECT    9    8   20   10   42
CONECT   10    9   11   15
CONECT   11   10   21   12
CONECT   12   11   13   25
CONECT   13   12   14   28
CONECT   14   13   15   27
CONECT   15   10   14   26
CONECT   16    1
CONECT   17    2
CONECT   18    3
CONECT   19    8
CONECT   20    9
CONECT   21   11
CONECT   22    4
CONECT   23    6   24
CONECT   24   23
CONECT   25   12   37
CONECT   26   15   29
CONECT   27   14
CONECT   28   13   33
CONECT   29   26   30   31   32
CONECT   30   29
CONECT   31   29
CONECT   32   29
CONECT   33   28   34   35   36
CONECT   34   33
CONECT   35   33
CONECT   36   33
CONECT   37   25   38   39   40
CONECT   38   37
CONECT   39   37
CONECT   40   37
CONECT   41    8
CONECT   42    9
CONECT   43    7
CONECT   44    7
END
