# Supplementary material for: In silico screening of chalcones and flavonoids as potential inhibitors against yellow head virus 3C-like protease
Source: PeerJ. 2023 Apr 24;11:e15086. doi: 10.7717/peerj.15086 (PMC10135407; doi:10.7717/peerj.15086)
Supplement: Supplemental Information 9 — 3d structures of all proteins, ligand compounds, and protein-ligand complexes used in this study. All files provided in PDB format. [file peerj-11-15086-s009.zip › raw data/Compounds/Chalcones/DNs(62)/DN019.pdb]

REMARK   Accelrys Discovery Studio PDB file
REMARK   Created:  2020-09-10T14:34:50Z
HETATM    1  C1  UNK     0      -7.480  -1.035  -0.297  1.00  0.00           C  
HETATM    2  C2  UNK     0      -7.461  -1.911   0.806  1.00  0.00           C  
HETATM    3  C3  UNK     0      -6.247  -2.113   1.494  1.00  0.00           C  
HETATM    4  C4  UNK     0      -5.101  -1.451   1.085  1.00  0.00           C  
HETATM    5  C5  UNK     0      -5.127  -0.595   0.002  1.00  0.00           C  
HETATM    6  C6  UNK     0      -6.303  -0.390  -0.687  1.00  0.00           C  
HETATM    7  C8  UNK     0      -3.947   0.108  -0.433  1.00  0.00           C  
HETATM    8  C9  UNK     0      -2.712   0.076   0.348  1.00  0.00           C  
HETATM    9  C11 UNK     0      -1.656   0.761  -0.078  1.00  0.00           C  
HETATM   10  C12 UNK     0      -0.400   0.803   0.698  1.00  0.00           C  
HETATM   11  C13 UNK     0      -0.293   0.154   1.929  1.00  0.00           C  
HETATM   12  C14 UNK     0       0.893   0.218   2.651  1.00  0.00           C  
HETATM   13  C15 UNK     0       1.978   0.927   2.150  1.00  0.00           C  
HETATM   14  C16 UNK     0       1.874   1.573   0.923  1.00  0.00           C  
HETATM   15  C17 UNK     0       0.688   1.511   0.199  1.00  0.00           C  
HETATM   16  O26 UNK     0      -8.691  -0.810  -1.004  1.00  0.00           O  
HETATM   17  O27 UNK     0      -8.639  -2.617   1.280  1.00  0.00           O  
HETATM   18  O28 UNK     0      -6.031  -2.972   2.639  1.00  0.00           O  
HETATM   19  H7  UNK     0      -1.725   1.300  -0.991  1.00  0.00           H  
HETATM   20  H8  UNK     0      -1.119  -0.389   2.323  1.00  0.00           H  
HETATM   21  H17 UNK     0      -4.204  -1.607   1.607  1.00  0.00           H  
HETATM   22  H18 UNK     0      -6.274   0.269  -1.500  1.00  0.00           H  
HETATM   23  H11 UNK     0       2.704   2.115   0.540  1.00  0.00           H  
HETATM   24  H19 UNK     0      -2.667  -0.470   1.252  1.00  0.00           H  
HETATM   25  O14 UNK     0      -4.002   0.804  -1.454  1.00  0.00           O  
HETATM   26  O10 UNK     0       0.607   2.169  -1.031  1.00  0.00           O  
HETATM   27  H11 UNK     0       2.886   0.976   2.706  1.00  0.00           H  
HETATM   28  H12 UNK     0       0.972  -0.273   3.588  1.00  0.00           H  
HETATM   29  H12 UNK     0      -0.284   2.052  -1.454  1.00  0.00           H  
HETATM   30  C12 UNK     0      -7.125  -3.729   3.165  1.00  0.00           C  
HETATM   31  H12 UNK     0      -6.782  -4.328   4.027  1.00  0.00           H  
HETATM   32  H13 UNK     0      -7.514  -4.399   2.382  1.00  0.00           H  
HETATM   33  H14 UNK     0      -7.923  -3.043   3.485  1.00  0.00           H  
HETATM   34  C14 UNK     0      -9.947  -2.473   0.668  1.00  0.00           C  
HETATM   35  H14 UNK     0     -10.677  -3.105   1.204  1.00  0.00           H  
HETATM   36  H15 UNK     0      -9.898  -2.782  -0.387  1.00  0.00           H  
HETATM   37  H16 UNK     0     -10.264  -1.419   0.724  1.00  0.00           H  
HETATM   38  C16 UNK     0      -8.633   0.119  -2.123  1.00  0.00           C  
HETATM   39  H16 UNK     0      -9.628   0.208  -2.579  1.00  0.00           H  
HETATM   40  H17 UNK     0      -7.921  -0.251  -2.878  1.00  0.00           H  
HETATM   41  H18 UNK     0      -8.308   1.110  -1.767  1.00  0.00           H  
TER      42      UNK     0 
CONECT    1   16    6    2
CONECT    2    1   17    3
CONECT    3    2   18    4
CONECT    4    3    5   21
CONECT    5    4    7    6
CONECT    6    1    5   22
CONECT    7    5    8   25
CONECT    8    7    9   24
CONECT    9    8   19   10
CONECT   10    9   11   15
CONECT   11   10   20   12
CONECT   12   11   13   28
CONECT   13   12   14   27
CONECT   14   13   15   23
CONECT   15   10   14   26
CONECT   16    1   38
CONECT   17    2   34
CONECT   18    3   30
CONECT   19    9
CONECT   20   11
CONECT   21    4
CONECT   22    6
CONECT   23   14
CONECT   24    8
CONECT   25    7
CONECT   26   15   29
CONECT   27   13
CONECT   28   12
CONECT   29   26
CONECT   30   18   31   32   33
CONECT   31   30
CONECT   32   30
CONECT   33   30
CONECT   34   17   35   36   37
CONECT   35   34
CONECT   36   34
CONECT   37   34
CONECT   38   16   39   40   41
CONECT   39   38
CONECT   40   38
CONECT   41   38
END
