# Supplementary material for: In silico screening of chalcones and flavonoids as potential inhibitors against yellow head virus 3C-like protease
Source: PeerJ. 2023 Apr 24;11:e15086. doi: 10.7717/peerj.15086 (PMC10135407; doi:10.7717/peerj.15086)
Supplement: Supplemental Information 9 — 3d structures of all proteins, ligand compounds, and protein-ligand complexes used in this study. All files provided in PDB format. [file peerj-11-15086-s009.zip › raw data/Compounds/Chalcones/DNs(62)/DN031.pdb]

REMARK   Accelrys Discovery Studio PDB file
REMARK   Created:  2020-09-14T15:42:16Z
HETATM    1  C1          0      -6.776   1.446   0.714  1.00  0.00           C  
HETATM    2  C2          0      -5.646   0.848   0.264  1.00  0.00           C  
HETATM    3  C3          0      -5.592  -0.638   0.257  1.00  0.00           C  
HETATM    4  C4          0      -6.624  -1.361   0.680  1.00  0.00           C  
HETATM    5  C5          0      -7.824  -0.708   1.158  1.00  0.00           C  
HETATM    6  C6          0      -7.898   0.618   1.175  1.00  0.00           C  
HETATM    7  O1          0      -6.975   2.847   0.781  1.00  0.00           O  
HETATM    8  H1          0      -6.222   3.353   0.473  1.00  0.00           H  
HETATM    9  C2          0      -4.437   1.620  -0.234  1.00  0.00           C  
HETATM   10  C2          0      -3.227   0.931  -0.713  1.00  0.00           C  
HETATM   11  O3          0      -4.435   2.852  -0.256  1.00  0.00           O  
HETATM   12  C2          0      -2.199   1.661  -1.153  1.00  0.00           C  
HETATM   13  C3          0      -0.937   1.059  -1.658  1.00  0.00           C  
HETATM   14  C14         0       0.095   1.963  -2.122  1.00  0.00           C  
HETATM   15  C15         0       1.269   1.550  -2.599  1.00  0.00           C  
HETATM   16  C16         0       1.508  -0.043  -2.640  1.00  0.00           C  
HETATM   17  C17         0       0.507  -0.803  -2.194  1.00  0.00           C  
HETATM   18  C18         0      -0.739  -0.254  -1.694  1.00  0.00           C  
HETATM   19 5H33         0      -3.174  -0.121  -0.709  1.00  0.00           H  
HETATM   20 6H33         0      -4.728  -1.138  -0.086  1.00  0.00           H  
HETATM   21 8H33         0      -8.782   1.086   1.527  1.00  0.00           H  
HETATM   22 9H33         0      -8.645  -1.289   1.494  1.00  0.00           H  
HETATM   23  H11         0      -2.286   2.717  -1.146  1.00  0.00           H  
HETATM   24  H12         0      -6.568  -2.419   0.668  1.00  0.00           H  
HETATM   25  H14         0      -1.489  -0.917  -1.357  1.00  0.00           H  
HETATM   26  O12         0       2.620  -0.906  -3.074  1.00  0.00           O  
HETATM   27  H11         0      -0.094   3.006  -2.081  1.00  0.00           H  
HETATM   28  O11         0       2.074   2.723  -2.981  1.00  0.00           O  
HETATM   29  H12         0       0.627  -1.857  -2.206  1.00  0.00           H  
HETATM   30  C30         0       3.367   2.692  -3.522  1.00  0.00           C  
HETATM   31  C34         0       3.840  -0.461  -3.601  1.00  0.00           C  
HETATM   32  C35         0       3.846   4.082  -3.778  1.00  0.00           C  
HETATM   33 6H46         0       4.057   2.207  -2.822  1.00  0.00           H  
HETATM   34 7H46         0       3.369   2.141  -4.469  1.00  0.00           H  
HETATM   35  C41         0       4.717  -1.624  -3.924  1.00  0.00           C  
HETATM   36 6H47         0       3.667   0.111  -4.520  1.00  0.00           H  
HETATM   37 7H47         0       4.357   0.175  -2.874  1.00  0.00           H  
HETATM   38  C44         0       5.049   4.078  -4.346  1.00  0.00           C  
HETATM   39 1H48         0       3.169   4.620  -4.392  1.00  0.00           H  
HETATM   40 2H48         0       3.885   4.650  -2.883  1.00  0.00           H  
HETATM   41  C47         0       5.893  -1.221  -4.396  1.00  0.00           C  
HETATM   42 6H48         0       4.872  -2.242  -3.076  1.00  0.00           H  
HETATM   43 7H48         0       4.260  -2.271  -4.630  1.00  0.00           H  
HETATM   44  H19         0       5.533   3.156  -4.554  1.00  0.00           H  
HETATM   45  H20         0       5.524   4.994  -4.590  1.00  0.00           H  
HETATM   46  H21         0       6.095  -0.183  -4.497  1.00  0.00           H  
HETATM   47  H22         0       6.628  -1.934  -4.672  1.00  0.00           H  
END
