# Supplementary material for: In silico screening of chalcones and flavonoids as potential inhibitors against yellow head virus 3C-like protease
Source: PeerJ. 2023 Apr 24;11:e15086. doi: 10.7717/peerj.15086 (PMC10135407; doi:10.7717/peerj.15086)
Supplement: Supplemental Information 9 — 3d structures of all proteins, ligand compounds, and protein-ligand complexes used in this study. All files provided in PDB format. [file peerj-11-15086-s009.zip › raw data/Compounds/Chalcones/DNs(62)/DN033.pdb]

REMARK   Accelrys Discovery Studio PDB file
REMARK   Created:  2020-09-14T15:27:36Z
HETATM    1  C1          0      -5.796   1.717  -0.118  1.00  0.00           C  
HETATM    2  C2          0      -4.710   0.917  -0.249  1.00  0.00           C  
HETATM    3  C3          0      -4.873  -0.538   0.016  1.00  0.00           C  
HETATM    4  C4          0      -6.051  -1.039   0.371  1.00  0.00           C  
HETATM    5  C5          0      -7.201  -0.173   0.507  1.00  0.00           C  
HETATM    6  C6          0      -7.083   1.130   0.277  1.00  0.00           C  
HETATM    7  O1          0      -5.796   3.117  -0.335  1.00  0.00           O  
HETATM    8  H1          0      -4.940   3.463  -0.590  1.00  0.00           H  
HETATM    9  C2          0      -3.340   1.432  -0.652  1.00  0.00           C  
HETATM   10  C2          0      -2.184   0.528  -0.772  1.00  0.00           C  
HETATM   11  O3          0      -3.153   2.627  -0.889  1.00  0.00           O  
HETATM   12  C2          0      -1.000   1.032  -1.130  1.00  0.00           C  
HETATM   13  C3          0       0.222   0.198  -1.273  1.00  0.00           C  
HETATM   14  C14         0       1.445   0.865  -1.669  1.00  0.00           C  
HETATM   15  C15         0       2.606   0.228  -1.831  1.00  0.00           C  
HETATM   16  C16         0       2.598  -1.358  -1.561  1.00  0.00           C  
HETATM   17  C17         0       1.430  -1.893  -1.200  1.00  0.00           C  
HETATM   18  C18         0       0.219  -1.112  -1.051  1.00  0.00           C  
HETATM   19 5H33         0      -2.290  -0.501  -0.577  1.00  0.00           H  
HETATM   20 6H33         0      -4.049  -1.191  -0.077  1.00  0.00           H  
HETATM   21 8H33         0      -7.933   1.757   0.379  1.00  0.00           H  
HETATM   22 9H33         0      -8.139  -0.578   0.791  1.00  0.00           H  
HETATM   23  H11         0      -0.926   2.072  -1.319  1.00  0.00           H  
HETATM   24  H12         0      -6.148  -2.079   0.556  1.00  0.00           H  
HETATM   25  H14         0      -0.671  -1.603  -0.762  1.00  0.00           H  
HETATM   26  O12         0       3.618  -2.415  -1.619  1.00  0.00           O  
HETATM   27  H11         0       1.415   1.911  -1.839  1.00  0.00           H  
HETATM   28  O11         0       3.637   1.201  -2.233  1.00  0.00           O  
HETATM   29  H12         0       1.387  -2.936  -1.014  1.00  0.00           H  
HETATM   30  C30         0       4.989   0.917  -2.497  1.00  0.00           C  
HETATM   31  C31         0       4.963  -2.235  -1.968  1.00  0.00           C  
HETATM   32  H11         0       5.504   1.848  -2.773  1.00  0.00           H  
HETATM   33  H12         0       5.061   0.207  -3.329  1.00  0.00           H  
HETATM   34  H13         0       5.459   0.499  -1.599  1.00  0.00           H  
HETATM   35  C37         0       5.678  -3.546  -1.913  1.00  0.00           C  
HETATM   36 6H45         0       5.038  -1.837  -2.986  1.00  0.00           H  
HETATM   37 7H45         0       5.448  -1.541  -1.273  1.00  0.00           H  
HETATM   38  C41         0       6.984  -3.392  -2.110  1.00  0.00           C  
HETATM   39 1H46         0       5.518  -4.038  -0.987  1.00  0.00           H  
HETATM   40 2H46         0       5.296  -4.225  -2.632  1.00  0.00           H  
HETATM   41  H18         0       7.384  -2.423  -2.280  1.00  0.00           H  
HETATM   42  H19         0       7.625  -4.237  -2.100  1.00  0.00           H  
END
