# Supplementary material for: In silico screening of chalcones and flavonoids as potential inhibitors against yellow head virus 3C-like protease
Source: PeerJ. 2023 Apr 24;11:e15086. doi: 10.7717/peerj.15086 (PMC10135407; doi:10.7717/peerj.15086)
Supplement: Supplemental Information 9 — 3d structures of all proteins, ligand compounds, and protein-ligand complexes used in this study. All files provided in PDB format. [file peerj-11-15086-s009.zip › raw data/Compounds/Chalcones/DNs(62)/DN027.pdb]

REMARK   Accelrys Discovery Studio PDB file
REMARK   Created:  2020-09-14T15:23:37Z
HETATM    1  C1          0      -5.683   1.851   0.052  1.00  0.00           C  
HETATM    2  C2          0      -4.662   0.989  -0.171  1.00  0.00           C  
HETATM    3  C3          0      -4.899  -0.459   0.076  1.00  0.00           C  
HETATM    4  C4          0      -6.079  -0.895   0.504  1.00  0.00           C  
HETATM    5  C5          0      -7.159   0.038   0.738  1.00  0.00           C  
HETATM    6  C6          0      -6.975   1.336   0.525  1.00  0.00           C  
HETATM    7  O1          0      -5.609   3.253  -0.138  1.00  0.00           O  
HETATM    8  H1          0      -4.752   3.550  -0.447  1.00  0.00           H  
HETATM    9  C2          0      -3.293   1.426  -0.659  1.00  0.00           C  
HETATM   10  C2          0      -2.213   0.452  -0.889  1.00  0.00           C  
HETATM   11  O3          0      -3.043   2.614  -0.877  1.00  0.00           O  
HETATM   12  C2          0      -1.024   0.885  -1.315  1.00  0.00           C  
HETATM   13  C3          0       0.118  -0.031  -1.571  1.00  0.00           C  
HETATM   14  C14         0       1.379   0.551  -2.033  1.00  0.00           C  
HETATM   15  C15         0       2.431  -0.226  -2.276  1.00  0.00           C  
HETATM   16  C16         0       2.332  -1.672  -2.082  1.00  0.00           C  
HETATM   17  C17         0       1.189  -2.208  -1.662  1.00  0.00           C  
HETATM   18  C18         0       0.031  -1.355  -1.394  1.00  0.00           C  
HETATM   19 5H33         0      -2.377  -0.573  -0.719  1.00  0.00           H  
HETATM   20 6H33         0      -4.127  -1.160  -0.087  1.00  0.00           H  
HETATM   21 8H33         0      -7.774   2.011   0.699  1.00  0.00           H  
HETATM   22 9H33         0      -8.099  -0.315   1.079  1.00  0.00           H  
HETATM   23  H11         0      -0.886   1.923  -1.478  1.00  0.00           H  
HETATM   24  H12         0      -6.229  -1.931   0.675  1.00  0.00           H  
HETATM   25  H14         0      -0.870  -1.797  -1.061  1.00  0.00           H  
HETATM   26  O12         0       3.429  -2.491  -2.334  1.00  0.00           O  
HETATM   27  H11         0       1.453   1.600  -2.175  1.00  0.00           H  
HETATM   28  O11         0       3.622   0.341  -2.714  1.00  0.00           O  
HETATM   29  H12         0       1.118  -3.256  -1.521  1.00  0.00           H  
HETATM   30  H11         0       3.512   1.321  -2.790  1.00  0.00           H  
HETATM   31  H12         0       4.193  -1.941  -2.636  1.00  0.00           H  
END
