# Supplementary material for: In silico screening of chalcones and flavonoids as potential inhibitors against yellow head virus 3C-like protease
Source: PeerJ. 2023 Apr 24;11:e15086. doi: 10.7717/peerj.15086 (PMC10135407; doi:10.7717/peerj.15086)
Supplement: Supplemental Information 9 — 3d structures of all proteins, ligand compounds, and protein-ligand complexes used in this study. All files provided in PDB format. [file peerj-11-15086-s009.zip › raw data/Compounds/Chalcones/DNs(62)/DN026.pdb]

REMARK   Accelrys Discovery Studio PDB file
REMARK   Created:  2020-09-14T15:30:23Z
HETATM    1  C1          0      -5.849   1.620   0.024  1.00  0.00           C  
HETATM    2  C2          0      -4.744   0.858  -0.158  1.00  0.00           C  
HETATM    3  C3          0      -4.866  -0.612   0.028  1.00  0.00           C  
HETATM    4  C4          0      -6.028  -1.163   0.365  1.00  0.00           C  
HETATM    5  C5          0      -7.199  -0.335   0.555  1.00  0.00           C  
HETATM    6  C6          0      -7.117   0.980   0.394  1.00  0.00           C  
HETATM    7  O1          0      -5.889   3.030  -0.120  1.00  0.00           O  
HETATM    8  H1          0      -5.046   3.412  -0.364  1.00  0.00           H  
HETATM    9  C2          0      -3.394   1.430  -0.543  1.00  0.00           C  
HETATM   10  C2          0      -2.221   0.566  -0.762  1.00  0.00           C  
HETATM   11  O3          0      -3.238   2.643  -0.693  1.00  0.00           O  
HETATM   12  C2          0      -1.063   1.135  -1.107  1.00  0.00           C  
HETATM   13  C3          0       0.177   0.361  -1.366  1.00  0.00           C  
HETATM   14  C14         0       1.356   1.108  -1.742  1.00  0.00           C  
HETATM   15  C15         0       2.530   0.537  -2.012  1.00  0.00           C  
HETATM   16  C16         0       2.589  -1.068  -1.902  1.00  0.00           C  
HETATM   17  C17         0       1.458  -1.680  -1.543  1.00  0.00           C  
HETATM   18  C18         0       0.227  -0.963  -1.269  1.00  0.00           C  
HETATM   19 5H33         0      -2.296  -0.479  -0.655  1.00  0.00           H  
HETATM   20 6H33         0      -4.025  -1.237  -0.104  1.00  0.00           H  
HETATM   21 8H33         0      -7.982   1.578   0.535  1.00  0.00           H  
HETATM   22 9H33         0      -8.124  -0.780   0.822  1.00  0.00           H  
HETATM   23  H11         0      -1.026   2.189  -1.208  1.00  0.00           H  
HETATM   24  H12         0      -6.097  -2.213   0.494  1.00  0.00           H  
HETATM   25  H14         0      -0.634  -1.512  -0.994  1.00  0.00           H  
HETATM   26  O12         0       3.642  -2.071  -2.122  1.00  0.00           O  
HETATM   27  H11         0       1.283   2.164  -1.806  1.00  0.00           H  
HETATM   28  O11         0       3.506   1.589  -2.354  1.00  0.00           O  
HETATM   29  H12         0       1.459  -2.737  -1.461  1.00  0.00           H  
HETATM   30  C30         0       4.857   1.398  -2.695  1.00  0.00           C  
HETATM   31  H11         0       5.320   2.376  -2.890  1.00  0.00           H  
HETATM   32  H12         0       4.926   0.783  -3.600  1.00  0.00           H  
HETATM   33  H13         0       5.382   0.911  -1.864  1.00  0.00           H  
HETATM   34  C34         0       4.954  -1.790  -2.525  1.00  0.00           C  
HETATM   35  O35         0       5.687  -3.002  -2.653  1.00  0.00           O  
HETATM   36  C36         0       7.012  -2.687  -3.078  1.00  0.00           C  
HETATM   37  H14         0       4.935  -1.283  -3.497  1.00  0.00           H  
HETATM   38  H15         0       5.442  -1.156  -1.776  1.00  0.00           H  
HETATM   39  H16         0       7.595  -3.613  -3.184  1.00  0.00           H  
HETATM   40  H17         0       7.489  -2.034  -2.332  1.00  0.00           H  
HETATM   41  H18         0       6.971  -2.166  -4.046  1.00  0.00           H  
END
