# Supplementary material for: In silico screening of chalcones and flavonoids as potential inhibitors against yellow head virus 3C-like protease
Source: PeerJ. 2023 Apr 24;11:e15086. doi: 10.7717/peerj.15086 (PMC10135407; doi:10.7717/peerj.15086)
Supplement: Supplemental Information 9 — 3d structures of all proteins, ligand compounds, and protein-ligand complexes used in this study. All files provided in PDB format. [file peerj-11-15086-s009.zip › raw data/Compounds/Chalcones/DNs(62)/DN032.pdb]

REMARK   Accelrys Discovery Studio PDB file
REMARK   Created:  2020-09-14T15:39:16Z
HETATM    1  C1          0      -6.819   1.511   0.685  1.00  0.00           C  
HETATM    2  C2          0      -5.689   0.898   0.256  1.00  0.00           C  
HETATM    3  C3          0      -5.648  -0.589   0.269  1.00  0.00           C  
HETATM    4  C4          0      -6.692  -1.297   0.688  1.00  0.00           C  
HETATM    5  C5          0      -7.891  -0.629   1.142  1.00  0.00           C  
HETATM    6  C6          0      -7.954   0.697   1.142  1.00  0.00           C  
HETATM    7  O1          0      -7.006   2.914   0.731  1.00  0.00           O  
HETATM    8  H1          0      -6.244   3.409   0.426  1.00  0.00           H  
HETATM    9  C2          0      -4.467   1.653  -0.239  1.00  0.00           C  
HETATM   10  C2          0      -3.258   0.942  -0.688  1.00  0.00           C  
HETATM   11  O3          0      -4.453   2.885  -0.284  1.00  0.00           O  
HETATM   12  C2          0      -2.214   1.645  -1.135  1.00  0.00           C  
HETATM   13  C3          0      -0.957   1.005  -1.608  1.00  0.00           C  
HETATM   14  C14         0       0.099   1.871  -2.092  1.00  0.00           C  
HETATM   15  C15         0       1.269   1.414  -2.542  1.00  0.00           C  
HETATM   16  C16         0       1.471  -0.183  -2.526  1.00  0.00           C  
HETATM   17  C17         0       0.449  -0.905  -2.065  1.00  0.00           C  
HETATM   18  C18         0      -0.786  -0.313  -1.598  1.00  0.00           C  
HETATM   19 5H33         0      -3.219  -0.108  -0.658  1.00  0.00           H  
HETATM   20 6H33         0      -4.786  -1.101  -0.058  1.00  0.00           H  
HETATM   21 8H33         0      -8.838   1.178   1.477  1.00  0.00           H  
HETATM   22 9H33         0      -8.721  -1.199   1.476  1.00  0.00           H  
HETATM   23  H11         0      -2.283   2.703  -1.157  1.00  0.00           H  
HETATM   24  H12         0      -6.644  -2.357   0.689  1.00  0.00           H  
HETATM   25  H14         0      -1.553  -0.949  -1.246  1.00  0.00           H  
HETATM   26  O12         0       2.566  -1.089  -2.916  1.00  0.00           O  
HETATM   27  H11         0      -0.066   2.918  -2.089  1.00  0.00           H  
HETATM   28  O11         0       2.107   2.549  -2.955  1.00  0.00           O  
HETATM   29  H12         0       0.546  -1.960  -2.039  1.00  0.00           H  
HETATM   30  C30         0       3.405   2.462  -3.474  1.00  0.00           C  
HETATM   31  C34         0       3.810  -0.709  -3.449  1.00  0.00           C  
HETATM   32  C35         0       3.922   3.830  -3.773  1.00  0.00           C  
HETATM   33 6H46         0       4.070   1.987  -2.743  1.00  0.00           H  
HETATM   34 7H46         0       3.408   1.875  -4.399  1.00  0.00           H  
HETATM   35  H16         0       4.411  -1.610  -3.638  1.00  0.00           H  
HETATM   36  H17         0       4.338  -0.070  -2.731  1.00  0.00           H  
HETATM   37  H18         0       3.658  -0.174  -4.394  1.00  0.00           H  
HETATM   38  C41         0       5.080   3.777  -4.426  1.00  0.00           C  
HETATM   39 1H47         0       3.225   4.396  -4.338  1.00  0.00           H  
HETATM   40 2H47         0       4.051   4.398  -2.886  1.00  0.00           H  
HETATM   41  H18         0       5.512   2.836  -4.662  1.00  0.00           H  
HETATM   42  H19         0       5.572   4.673  -4.709  1.00  0.00           H  
END
