# Supplementary material for: In silico screening of chalcones and flavonoids as potential inhibitors against yellow head virus 3C-like protease
Source: PeerJ. 2023 Apr 24;11:e15086. doi: 10.7717/peerj.15086 (PMC10135407; doi:10.7717/peerj.15086)
Supplement: Supplemental Information 9 — 3d structures of all proteins, ligand compounds, and protein-ligand complexes used in this study. All files provided in PDB format. [file peerj-11-15086-s009.zip › raw data/Compounds/Chalcones/DNs(62)/DN036.pdb]

REMARK   Accelrys Discovery Studio PDB file
REMARK   Created:  2020-09-14T15:32:50Z
HETATM    1  C1          0      -6.343   1.453   0.276  1.00  0.00           C  
HETATM    2  C2          0      -5.188   0.807  -0.015  1.00  0.00           C  
HETATM    3  C3          0      -5.176  -0.678   0.055  1.00  0.00           C  
HETATM    4  C4          0      -6.270  -1.354   0.392  1.00  0.00           C  
HETATM    5  C5          0      -7.496  -0.650   0.699  1.00  0.00           C  
HETATM    6  C6          0      -7.533   0.676   0.645  1.00  0.00           C  
HETATM    7  O1          0      -6.507   2.861   0.252  1.00  0.00           O  
HETATM    8  H1          0      -5.710   3.333   0.007  1.00  0.00           H  
HETATM    9  C2          0      -3.910   1.522  -0.407  1.00  0.00           C  
HETATM   10  C2          0      -2.676   0.783  -0.720  1.00  0.00           C  
HETATM   11  O3          0      -3.866   2.753  -0.477  1.00  0.00           O  
HETATM   12  C2          0      -1.585   1.470  -1.061  1.00  0.00           C  
HETATM   13  C3          0      -0.292   0.824  -1.397  1.00  0.00           C  
HETATM   14  C14         0       0.805   1.694  -1.750  1.00  0.00           C  
HETATM   15  C15         0       2.019   1.249  -2.073  1.00  0.00           C  
HETATM   16  C16         0       2.226  -0.351  -2.055  1.00  0.00           C  
HETATM   17  C17         0       1.161  -1.082  -1.718  1.00  0.00           C  
HETATM   18  C18         0      -0.124  -0.494  -1.381  1.00  0.00           C  
HETATM   19 5H33         0      -2.656  -0.269  -0.676  1.00  0.00           H  
HETATM   20 6H33         0      -4.294  -1.215  -0.165  1.00  0.00           H  
HETATM   21 8H33         0      -8.436   1.183   0.872  1.00  0.00           H  
HETATM   22 9H33         0      -8.366  -1.193   0.968  1.00  0.00           H  
HETATM   23  H11         0      -1.641   2.528  -1.095  1.00  0.00           H  
HETATM   24  H12         0      -6.243  -2.413   0.437  1.00  0.00           H  
HETATM   25  H14         0      -0.926  -1.132  -1.123  1.00  0.00           H  
HETATM   26  O12         0       3.369  -1.235  -2.334  1.00  0.00           O  
HETATM   27  H11         0       0.636   2.740  -1.752  1.00  0.00           H  
HETATM   28  O11         0       2.883   2.412  -2.375  1.00  0.00           O  
HETATM   29  H12         0       1.258  -2.138  -1.694  1.00  0.00           H  
HETATM   30  C30         0       4.239   2.389  -2.761  1.00  0.00           C  
HETATM   31  H11         0       4.588   3.420  -2.911  1.00  0.00           H  
HETATM   32  H12         0       4.346   1.834  -3.701  1.00  0.00           H  
HETATM   33  H13         0       4.839   1.919  -1.972  1.00  0.00           H  
HETATM   34  C34         0       4.626  -0.773  -2.711  1.00  0.00           C  
HETATM   35  C35         0       5.599  -1.929  -2.923  1.00  0.00           C  
HETATM   36  C36         0       6.943  -1.317  -3.329  1.00  0.00           C  
HETATM   37  C37         0       7.979  -2.417  -3.558  1.00  0.00           C  
HETATM   38  O38         0       9.215  -1.809  -3.932  1.00  0.00           O  
HETATM   39  C39         0      10.194  -2.819  -4.147  1.00  0.00           C  
HETATM   40  H14         0       4.539  -0.214  -3.648  1.00  0.00           H  
HETATM   41  H15         0       5.023  -0.126  -1.921  1.00  0.00           H  
HETATM   42  H16         0       5.714  -2.500  -1.991  1.00  0.00           H  
HETATM   43  H17         0       5.231  -2.590  -3.721  1.00  0.00           H  
HETATM   44  H18         0       6.813  -0.739  -4.255  1.00  0.00           H  
HETATM   45  H19         0       7.293  -0.649  -2.528  1.00  0.00           H  
HETATM   46  H20         0       8.116  -2.994  -2.633  1.00  0.00           H  
HETATM   47  H21         0       7.637  -3.085  -4.361  1.00  0.00           H  
HETATM   48  H22         0      11.146  -2.350  -4.435  1.00  0.00           H  
HETATM   49  H23         0       9.857  -3.490  -4.950  1.00  0.00           H  
HETATM   50  H24         0      10.333  -3.395  -3.221  1.00  0.00           H  
END
