# Supplementary material for: In silico screening of chalcones and flavonoids as potential inhibitors against yellow head virus 3C-like protease
Source: PeerJ. 2023 Apr 24;11:e15086. doi: 10.7717/peerj.15086 (PMC10135407; doi:10.7717/peerj.15086)
Supplement: Supplemental Information 9 — 3d structures of all proteins, ligand compounds, and protein-ligand complexes used in this study. All files provided in PDB format. [file peerj-11-15086-s009.zip › raw data/Compounds/Chalcones/DNs(62)/DN023.pdb]

REMARK   Accelrys Discovery Studio PDB file
REMARK   Created:  2020-09-10T14:40:16Z
HETATM    1  C1  UNK     0      -7.434  -1.151  -0.363  1.00  0.00           C  
HETATM    2  C2  UNK     0      -7.424  -1.946   0.799  1.00  0.00           C  
HETATM    3  C3  UNK     0      -6.257  -1.978   1.592  1.00  0.00           C  
HETATM    4  C4  UNK     0      -5.148  -1.232   1.224  1.00  0.00           C  
HETATM    5  C5  UNK     0      -5.167  -0.456   0.082  1.00  0.00           C  
HETATM    6  C6  UNK     0      -6.297  -0.417  -0.706  1.00  0.00           C  
HETATM    7  C8  UNK     0      -4.033   0.330  -0.322  1.00  0.00           C  
HETATM    8  C9  UNK     0      -2.829   0.445   0.508  1.00  0.00           C  
HETATM    9  C11 UNK     0      -1.824   1.205   0.075  1.00  0.00           C  
HETATM   10  C12 UNK     0      -0.592   1.405   0.867  1.00  0.00           C  
HETATM   11  C13 UNK     0      -0.427   0.828   2.122  1.00  0.00           C  
HETATM   12  C14 UNK     0       0.738   1.047   2.848  1.00  0.00           C  
HETATM   13  C15 UNK     0       1.751   1.849   2.316  1.00  0.00           C  
HETATM   14  C16 UNK     0       1.588   2.422   1.058  1.00  0.00           C  
HETATM   15  C17 UNK     0       0.414   2.200   0.335  1.00  0.00           C  
HETATM   16  O26 UNK     0      -8.596  -1.096  -1.179  1.00  0.00           O  
HETATM   17  O27 UNK     0      -8.565  -2.738   1.228  1.00  0.00           O  
HETATM   18  O28 UNK     0      -6.059  -2.733   2.812  1.00  0.00           O  
HETATM   19  H7  UNK     0      -1.920   1.691  -0.866  1.00  0.00           H  
HETATM   20  H8  UNK     0      -1.189   0.223   2.532  1.00  0.00           H  
HETATM   21  H17 UNK     0      -4.287  -1.262   1.823  1.00  0.00           H  
HETATM   22  H18 UNK     0      -6.262   0.187  -1.561  1.00  0.00           H  
HETATM   23  H19 UNK     0      -2.766  -0.054   1.441  1.00  0.00           H  
HETATM   24  O14 UNK     0      -4.096   0.962  -1.384  1.00  0.00           O  
HETATM   25  H12 UNK     0       0.835   0.597   3.805  1.00  0.00           H  
HETATM   26  C12 UNK     0      -7.120  -3.555   3.307  1.00  0.00           C  
HETATM   27  H12 UNK     0      -6.797  -4.057   4.237  1.00  0.00           H  
HETATM   28  H13 UNK     0      -7.379  -4.312   2.550  1.00  0.00           H  
HETATM   29  H14 UNK     0      -8.001  -2.930   3.512  1.00  0.00           H  
HETATM   30  C14 UNK     0      -9.820  -2.776   0.501  1.00  0.00           C  
HETATM   31  H14 UNK     0     -10.528  -3.444   1.022  1.00  0.00           H  
HETATM   32  H15 UNK     0      -9.645  -3.150  -0.519  1.00  0.00           H  
HETATM   33  H16 UNK     0     -10.245  -1.761   0.448  1.00  0.00           H  
HETATM   34  C16 UNK     0      -8.531  -0.243  -2.356  1.00  0.00           C  
HETATM   35  H16 UNK     0      -9.485  -0.286  -2.895  1.00  0.00           H  
HETATM   36  H17 UNK     0      -7.723  -0.588  -3.022  1.00  0.00           H  
HETATM   37  H18 UNK     0      -8.335   0.798  -2.050  1.00  0.00           H  
HETATM   38  H18 UNK     0       0.265   2.629  -0.623  1.00  0.00           H  
HETATM   39  O39 UNK     0       2.660   3.224   0.581  1.00  0.00           O  
HETATM   40  O41 UNK     0       2.976   2.130   2.996  1.00  0.00           O  
HETATM   41  C17 UNK     0       2.480   3.815  -0.732  1.00  0.00           C  
HETATM   42  H17 UNK     0       3.370   4.408  -0.988  1.00  0.00           H  
HETATM   43  H18 UNK     0       1.596   4.467  -0.725  1.00  0.00           H  
HETATM   44  H19 UNK     0       2.346   3.018  -1.478  1.00  0.00           H  
HETATM   45  C20 UNK     0       3.121   1.537   4.311  1.00  0.00           C  
HETATM   46  H20 UNK     0       4.096   1.824   4.734  1.00  0.00           H  
HETATM   47  H21 UNK     0       3.066   0.442   4.230  1.00  0.00           H  
HETATM   48  H22 UNK     0       2.318   1.900   4.969  1.00  0.00           H  
TER      49      UNK     0 
CONECT    1   16    6    2
CONECT    2    1   17    3
CONECT    3    2   18    4
CONECT    4    3    5   21
CONECT    5    4    7    6
CONECT    6    1    5   22
CONECT    7    5    8   24
CONECT    8    7    9   23
CONECT    9    8   19   10
CONECT   10    9   11   15
CONECT   11   10   20   12
CONECT   12   11   13   25
CONECT   13   12   14   40
CONECT   14   13   15   39
CONECT   15   10   14   38
CONECT   16    1   34
CONECT   17    2   30
CONECT   18    3   26
CONECT   19    9
CONECT   20   11
CONECT   21    4
CONECT   22    6
CONECT   23    8
CONECT   24    7
CONECT   25   12
CONECT   26   18   27   28   29
CONECT   27   26
CONECT   28   26
CONECT   29   26
CONECT   30   17   31   32   33
CONECT   31   30
CONECT   32   30
CONECT   33   30
CONECT   34   16   35   36   37
CONECT   35   34
CONECT   36   34
CONECT   37   34
CONECT   38   15
CONECT   39   14   41
CONECT   40   13   45
CONECT   41   39   42   43   44
CONECT   42   41
CONECT   43   41
CONECT   44   41
CONECT   45   40   46   47   48
CONECT   46   45
CONECT   47   45
CONECT   48   45
END
