# Supplementary material for: In silico screening of chalcones and flavonoids as potential inhibitors against yellow head virus 3C-like protease
Source: PeerJ. 2023 Apr 24;11:e15086. doi: 10.7717/peerj.15086 (PMC10135407; doi:10.7717/peerj.15086)
Supplement: Supplemental Information 9 — 3d structures of all proteins, ligand compounds, and protein-ligand complexes used in this study. All files provided in PDB format. [file peerj-11-15086-s009.zip › raw data/Compounds/Chalcones/DNs(62)/DN037.pdb]

REMARK   Accelrys Discovery Studio PDB file
REMARK   Created:  2020-09-14T15:34:06Z
HETATM    1  C1          0      -6.358   1.347   0.294  1.00  0.00           C  
HETATM    2  C2          0      -5.192   0.734  -0.022  1.00  0.00           C  
HETATM    3  C3          0      -5.143  -0.751   0.026  1.00  0.00           C  
HETATM    4  C4          0      -6.215  -1.458   0.371  1.00  0.00           C  
HETATM    5  C5          0      -7.453  -0.789   0.706  1.00  0.00           C  
HETATM    6  C6          0      -7.523   0.537   0.671  1.00  0.00           C  
HETATM    7  O1          0      -6.558   2.751   0.294  1.00  0.00           O  
HETATM    8  H1          0      -5.777   3.247   0.044  1.00  0.00           H  
HETATM    9  C2          0      -3.939   1.487  -0.422  1.00  0.00           C  
HETATM   10  C2          0      -2.687   0.785  -0.756  1.00  0.00           C  
HETATM   11  O3          0      -3.929   2.719  -0.478  1.00  0.00           O  
HETATM   12  C2          0      -1.619   1.509  -1.098  1.00  0.00           C  
HETATM   13  C3          0      -0.309   0.908  -1.451  1.00  0.00           C  
HETATM   14  C14         0       0.759   1.816  -1.797  1.00  0.00           C  
HETATM   15  C15         0       1.984   1.414  -2.131  1.00  0.00           C  
HETATM   16  C16         0       2.242  -0.178  -2.135  1.00  0.00           C  
HETATM   17  C17         0       1.202  -0.947  -1.805  1.00  0.00           C  
HETATM   18  C18         0      -0.100  -0.404  -1.456  1.00  0.00           C  
HETATM   19 5H33         0      -2.636  -0.267  -0.725  1.00  0.00           H  
HETATM   20 6H33         0      -4.252  -1.262  -0.214  1.00  0.00           H  
HETATM   21 8H33         0      -8.435   1.018   0.918  1.00  0.00           H  
HETATM   22 9H33         0      -8.305  -1.357   0.980  1.00  0.00           H  
HETATM   23  H11         0      -1.708   2.565  -1.118  1.00  0.00           H  
HETATM   24  H12         0      -6.162  -2.516   0.400  1.00  0.00           H  
HETATM   25  H14         0      -0.881  -1.070  -1.202  1.00  0.00           H  
HETATM   26  O12         0       3.412  -1.024  -2.428  1.00  0.00           O  
HETATM   27  H11         0       0.557   2.857  -1.785  1.00  0.00           H  
HETATM   28  O11         0       2.811   2.603  -2.422  1.00  0.00           O  
HETATM   29  H12         0       1.332  -1.999  -1.796  1.00  0.00           H  
HETATM   30  C30         0       4.163   2.617  -2.813  1.00  0.00           C  
HETATM   31  H11         0       4.486   3.658  -2.954  1.00  0.00           H  
HETATM   32  H12         0       4.279   2.075  -3.759  1.00  0.00           H  
HETATM   33  H13         0       4.778   2.154  -2.032  1.00  0.00           H  
HETATM   34  C34         0       4.666  -0.533  -2.799  1.00  0.00           C  
HETATM   35  C35         0       5.653  -1.682  -3.018  1.00  0.00           C  
HETATM   36  O36         0       6.907  -1.118  -3.386  1.00  0.00           O  
HETATM   37  C37         0       7.867  -2.144  -3.597  1.00  0.00           C  
HETATM   38  C38         0       9.202  -1.491  -3.983  1.00  0.00           C  
HETATM   39  O39         0      10.187  -2.496  -4.199  1.00  0.00           O  
HETATM   40  C40         0      11.415  -1.861  -4.552  1.00  0.00           C  
HETATM   41  H14         0       4.573   0.034  -3.731  1.00  0.00           H  
HETATM   42  H15         0       5.051   0.112  -2.001  1.00  0.00           H  
HETATM   43  H16         0       5.764  -2.260  -2.089  1.00  0.00           H  
HETATM   44  H17         0       5.289  -2.339  -3.821  1.00  0.00           H  
HETATM   45  H18         0       7.993  -2.726  -2.674  1.00  0.00           H  
HETATM   46  H19         0       7.529  -2.806  -4.407  1.00  0.00           H  
HETATM   47  H20         0       9.069  -0.905  -4.903  1.00  0.00           H  
HETATM   48  H21         0       9.531  -0.827  -3.170  1.00  0.00           H  
HETATM   49  H22         0      12.188  -2.624  -4.723  1.00  0.00           H  
HETATM   50  H23         0      11.730  -1.196  -3.734  1.00  0.00           H  
HETATM   51  H24         0      11.272  -1.272  -5.469  1.00  0.00           H  
END
