# Supplementary material for: In silico screening of chalcones and flavonoids as potential inhibitors against yellow head virus 3C-like protease
Source: PeerJ. 2023 Apr 24;11:e15086. doi: 10.7717/peerj.15086 (PMC10135407; doi:10.7717/peerj.15086)
Supplement: Supplemental Information 9 — 3d structures of all proteins, ligand compounds, and protein-ligand complexes used in this study. All files provided in PDB format. [file peerj-11-15086-s009.zip › raw data/Compounds/Chalcones/DNs(62)/DN021.pdb]

REMARK   Accelrys Discovery Studio PDB file
REMARK   Created:  2020-09-10T14:36:44Z
HETATM    1  C1  UNK     0      -7.496  -1.112  -0.336  1.00  0.00           C  
HETATM    2  C2  UNK     0      -7.488  -1.946   0.798  1.00  0.00           C  
HETATM    3  C3  UNK     0      -6.297  -2.072   1.544  1.00  0.00           C  
HETATM    4  C4  UNK     0      -5.162  -1.378   1.158  1.00  0.00           C  
HETATM    5  C5  UNK     0      -5.178  -0.560   0.046  1.00  0.00           C  
HETATM    6  C6  UNK     0      -6.332  -0.428  -0.697  1.00  0.00           C  
HETATM    7  C8  UNK     0      -4.018   0.183  -0.365  1.00  0.00           C  
HETATM    8  C9  UNK     0      -2.779   0.176   0.420  1.00  0.00           C  
HETATM    9  C11 UNK     0      -1.771   0.959   0.040  1.00  0.00           C  
HETATM   10  C12 UNK     0      -0.511   1.033   0.808  1.00  0.00           C  
HETATM   11  C13 UNK     0      -0.295   0.254   1.939  1.00  0.00           C  
HETATM   12  C14 UNK     0       0.899   0.364   2.640  1.00  0.00           C  
HETATM   13  C15 UNK     0       1.888   1.251   2.223  1.00  0.00           C  
HETATM   14  C16 UNK     0       1.674   2.040   1.082  1.00  0.00           C  
HETATM   15  C17 UNK     0       0.474   1.916   0.388  1.00  0.00           C  
HETATM   16  O26 UNK     0      -8.682  -0.964  -1.104  1.00  0.00           O  
HETATM   17  O27 UNK     0      -8.656  -2.687   1.246  1.00  0.00           O  
HETATM   18  O28 UNK     0      -6.098  -2.878   2.731  1.00  0.00           O  
HETATM   19  H7  UNK     0      -1.888   1.561  -0.830  1.00  0.00           H  
HETATM   20  H8  UNK     0      -1.036  -0.421   2.272  1.00  0.00           H  
HETATM   21  H17 UNK     0      -4.284  -1.476   1.723  1.00  0.00           H  
HETATM   22  H18 UNK     0      -6.295   0.204  -1.530  1.00  0.00           H  
HETATM   23  O11 UNK     0       2.595   2.999   0.538  1.00  0.00           O  
HETATM   24  H19 UNK     0      -2.696  -0.424   1.288  1.00  0.00           H  
HETATM   25  O14 UNK     0      -4.090   0.893  -1.376  1.00  0.00           O  
HETATM   26  O11 UNK     0       3.061   1.307   2.985  1.00  0.00           O  
HETATM   27  H12 UNK     0       1.058  -0.234   3.504  1.00  0.00           H  
HETATM   28  C12 UNK     0      -7.187  -3.648   3.246  1.00  0.00           C  
HETATM   29  H12 UNK     0      -6.860  -4.198   4.147  1.00  0.00           H  
HETATM   30  H13 UNK     0      -7.525  -4.362   2.480  1.00  0.00           H  
HETATM   31  H14 UNK     0      -8.019  -2.975   3.506  1.00  0.00           H  
HETATM   32  C14 UNK     0      -9.939  -2.624   0.571  1.00  0.00           C  
HETATM   33  H14 UNK     0     -10.665  -3.268   1.098  1.00  0.00           H  
HETATM   34  H15 UNK     0      -9.827  -2.971  -0.468  1.00  0.00           H  
HETATM   35  H16 UNK     0     -10.303  -1.585   0.570  1.00  0.00           H  
HETATM   36  C16 UNK     0      -8.610  -0.079  -2.257  1.00  0.00           C  
HETATM   37  H16 UNK     0      -9.585  -0.050  -2.759  1.00  0.00           H  
HETATM   38  H17 UNK     0      -7.849  -0.448  -2.963  1.00  0.00           H  
HETATM   39  H18 UNK     0      -8.342   0.939  -1.928  1.00  0.00           H  
HETATM   40  H18 UNK     0       0.303   2.514  -0.479  1.00  0.00           H  
HETATM   41  H18 UNK     0       3.003   0.669   3.747  1.00  0.00           H  
HETATM   42  C18 UNK     0       3.851   3.204   1.202  1.00  0.00           C  
HETATM   43  H18 UNK     0       4.432   3.966   0.663  1.00  0.00           H  
HETATM   44  H19 UNK     0       4.413   2.259   1.224  1.00  0.00           H  
HETATM   45  H20 UNK     0       3.667   3.543   2.233  1.00  0.00           H  
TER      46      UNK     0 
CONECT    1   16    6    2
CONECT    2    1   17    3
CONECT    3    2   18    4
CONECT    4    3    5   21
CONECT    5    4    7    6
CONECT    6    1    5   22
CONECT    7    5    8   25
CONECT    8    7    9   24
CONECT    9    8   19   10
CONECT   10    9   11   15
CONECT   11   10   20   12
CONECT   12   11   13   27
CONECT   13   12   14   26
CONECT   14   13   15   23
CONECT   15   10   14   40
CONECT   16    1   36
CONECT   17    2   32
CONECT   18    3   28
CONECT   19    9
CONECT   20   11
CONECT   21    4
CONECT   22    6
CONECT   23   14   42
CONECT   24    8
CONECT   25    7
CONECT   26   13   41
CONECT   27   12
CONECT   28   18   29   30   31
CONECT   29   28
CONECT   30   28
CONECT   31   28
CONECT   32   17   33   34   35
CONECT   33   32
CONECT   34   32
CONECT   35   32
CONECT   36   16   37   38   39
CONECT   37   36
CONECT   38   36
CONECT   39   36
CONECT   40   15
CONECT   41   26
CONECT   42   23   43   44   45
CONECT   43   42
CONECT   44   42
CONECT   45   42
END
