# Supplementary material for: In silico screening of chalcones and flavonoids as potential inhibitors against yellow head virus 3C-like protease
Source: PeerJ. 2023 Apr 24;11:e15086. doi: 10.7717/peerj.15086 (PMC10135407; doi:10.7717/peerj.15086)
Supplement: Supplemental Information 9 — 3d structures of all proteins, ligand compounds, and protein-ligand complexes used in this study. All files provided in PDB format. [file peerj-11-15086-s009.zip › raw data/Compounds/Chalcones/DNs(62)/DN035.pdb]

REMARK   Accelrys Discovery Studio PDB file
REMARK   Created:  2020-09-14T15:31:40Z
HETATM    1  C1          0      -5.932   1.454   0.131  1.00  0.00           C  
HETATM    2  C2          0      -4.805   0.746  -0.124  1.00  0.00           C  
HETATM    3  C3          0      -4.863  -0.734  -0.013  1.00  0.00           C  
HETATM    4  C4          0      -5.992  -1.348   0.327  1.00  0.00           C  
HETATM    5  C5          0      -7.188  -0.579   0.596  1.00  0.00           C  
HETATM    6  C6          0      -7.162   0.745   0.504  1.00  0.00           C  
HETATM    7  O1          0      -6.031   2.866   0.065  1.00  0.00           O  
HETATM    8  H1          0      -5.211   3.296  -0.181  1.00  0.00           H  
HETATM    9  C2          0      -3.491   1.391  -0.516  1.00  0.00           C  
HETATM   10  C2          0      -2.284   0.593  -0.795  1.00  0.00           C  
HETATM   11  O3          0      -3.392   2.616  -0.615  1.00  0.00           O  
HETATM   12  C2          0      -1.165   1.235  -1.136  1.00  0.00           C  
HETATM   13  C3          0       0.110   0.546  -1.444  1.00  0.00           C  
HETATM   14  C14         0       1.231   1.382  -1.799  1.00  0.00           C  
HETATM   15  C15         0       2.436   0.903  -2.104  1.00  0.00           C  
HETATM   16  C16         0       2.604  -0.700  -2.062  1.00  0.00           C  
HETATM   17  C17         0       1.519  -1.401  -1.722  1.00  0.00           C  
HETATM   18  C18         0       0.243  -0.775  -1.406  1.00  0.00           C  
HETATM   19 5H33         0      -2.305  -0.460  -0.729  1.00  0.00           H  
HETATM   20 6H33         0      -4.004  -1.317  -0.205  1.00  0.00           H  
HETATM   21 8H33         0      -8.044   1.300   0.702  1.00  0.00           H  
HETATM   22 9H33         0      -8.087  -1.073   0.867  1.00  0.00           H  
HETATM   23  H11         0      -1.187   2.293  -1.191  1.00  0.00           H  
HETATM   24  H12         0      -6.017  -2.406   0.401  1.00  0.00           H  
HETATM   25  H14         0      -0.579  -1.388  -1.146  1.00  0.00           H  
HETATM   26  O12         0       3.727  -1.614  -2.326  1.00  0.00           O  
HETATM   27  H11         0       1.088   2.432  -1.817  1.00  0.00           H  
HETATM   28  O11         0       3.330   2.041  -2.410  1.00  0.00           O  
HETATM   29  H12         0       1.589  -2.459  -1.684  1.00  0.00           H  
HETATM   30  C30         0       4.690   1.983  -2.778  1.00  0.00           C  
HETATM   31  H11         0       5.064   3.004  -2.935  1.00  0.00           H  
HETATM   32  H12         0       4.796   1.415  -3.711  1.00  0.00           H  
HETATM   33  H13         0       5.269   1.507  -1.977  1.00  0.00           H  
HETATM   34  C34         0       4.998  -1.187  -2.709  1.00  0.00           C  
HETATM   35  C35         0       5.937  -2.373  -2.914  1.00  0.00           C  
HETATM   36  C36         0       7.301  -1.810  -3.334  1.00  0.00           C  
HETATM   37  O37         0       8.229  -2.867  -3.545  1.00  0.00           O  
HETATM   38  C38         0       9.477  -2.298  -3.936  1.00  0.00           C  
HETATM   39  H14         0       4.924  -0.636  -3.652  1.00  0.00           H  
HETATM   40  H15         0       5.414  -0.544  -1.926  1.00  0.00           H  
HETATM   41  H16         0       6.038  -2.939  -1.977  1.00  0.00           H  
HETATM   42  H17         0       5.545  -3.030  -3.703  1.00  0.00           H  
HETATM   43  H18         0       7.184  -1.238  -4.265  1.00  0.00           H  
HETATM   44  H19         0       7.678  -1.146  -2.543  1.00  0.00           H  
HETATM   45  H20         0      10.211  -3.099  -4.104  1.00  0.00           H  
HETATM   46  H21         0       9.838  -1.630  -3.140  1.00  0.00           H  
HETATM   47  H22         0       9.341  -1.722  -4.863  1.00  0.00           H  
END
