# Supplementary material for: In silico screening of chalcones and flavonoids as potential inhibitors against yellow head virus 3C-like protease
Source: PeerJ. 2023 Apr 24;11:e15086. doi: 10.7717/peerj.15086 (PMC10135407; doi:10.7717/peerj.15086)
Supplement: Supplemental Information 9 — 3d structures of all proteins, ligand compounds, and protein-ligand complexes used in this study. All files provided in PDB format. [file peerj-11-15086-s009.zip › raw data/Compounds/Chalcones/DNs(62)/DN034.pdb]

REMARK   Accelrys Discovery Studio PDB file
REMARK   Created:  2020-09-14T15:29:11Z
HETATM    1  C1          0      -5.818   1.686  -0.087  1.00  0.00           C  
HETATM    2  C2          0      -4.723   0.901  -0.223  1.00  0.00           C  
HETATM    3  C3          0      -4.869  -0.558   0.032  1.00  0.00           C  
HETATM    4  C4          0      -6.041  -1.076   0.382  1.00  0.00           C  
HETATM    5  C5          0      -7.201  -0.224   0.523  1.00  0.00           C  
HETATM    6  C6          0      -7.099   1.081   0.302  1.00  0.00           C  
HETATM    7  O1          0      -5.835   3.088  -0.295  1.00  0.00           O  
HETATM    8  H1          0      -4.982   3.445  -0.547  1.00  0.00           H  
HETATM    9  C2          0      -3.358   1.434  -0.621  1.00  0.00           C  
HETATM   10  C2          0      -2.195   0.542  -0.760  1.00  0.00           C  
HETATM   11  O3          0      -3.184   2.634  -0.842  1.00  0.00           O  
HETATM   12  C2          0      -1.017   1.061  -1.116  1.00  0.00           C  
HETATM   13  C3          0       0.210   0.238  -1.282  1.00  0.00           C  
HETATM   14  C14         0       1.425   0.920  -1.675  1.00  0.00           C  
HETATM   15  C15         0       2.589   0.294  -1.858  1.00  0.00           C  
HETATM   16  C16         0       2.592  -1.298  -1.619  1.00  0.00           C  
HETATM   17  C17         0       1.430  -1.846  -1.258  1.00  0.00           C  
HETATM   18  C18         0       0.216  -1.076  -1.085  1.00  0.00           C  
HETATM   19 5H33         0      -2.292  -0.491  -0.582  1.00  0.00           H  
HETATM   20 6H33         0      -4.037  -1.201  -0.065  1.00  0.00           H  
HETATM   21 8H33         0      -7.955   1.697   0.409  1.00  0.00           H  
HETATM   22 9H33         0      -8.135  -0.642   0.804  1.00  0.00           H  
HETATM   23  H11         0      -0.952   2.105  -1.288  1.00  0.00           H  
HETATM   24  H12         0      -6.126  -2.118   0.560  1.00  0.00           H  
HETATM   25  H14         0      -0.668  -1.578  -0.798  1.00  0.00           H  
HETATM   26  O12         0       3.617  -2.346  -1.709  1.00  0.00           O  
HETATM   27  H11         0       1.388   1.969  -1.824  1.00  0.00           H  
HETATM   28  O11         0       3.611   1.282  -2.250  1.00  0.00           O  
HETATM   29  H12         0       1.395  -2.893  -1.092  1.00  0.00           H  
HETATM   30  C30         0       4.965   1.019  -2.532  1.00  0.00           C  
HETATM   31  C31         0       4.953  -2.141  -2.064  1.00  0.00           C  
HETATM   32  H11         0       5.469   1.961  -2.793  1.00  0.00           H  
HETATM   33  H12         0       5.038   0.327  -3.380  1.00  0.00           H  
HETATM   34  H13         0       5.449   0.586  -1.648  1.00  0.00           H  
HETATM   35  C37         0       5.693  -3.457  -2.047  1.00  0.00           C  
HETATM   36 6H45         0       5.007  -1.713  -3.073  1.00  0.00           H  
HETATM   37 7H45         0       5.427  -1.455  -1.352  1.00  0.00           H  
HETATM   38  C41         0       6.989  -3.481  -2.383  1.00  0.00           C  
HETATM   39 1H46         0       5.578  -4.037  -1.167  1.00  0.00           H  
HETATM   40 2H46         0       5.214  -4.261  -2.546  1.00  0.00           H  
HETATM   41  C41         0       7.760  -2.237  -2.785  1.00  0.00           C  
HETATM   42  C42         0       7.706  -4.792  -2.361  1.00  0.00           C  
HETATM   43  H18         0       8.804  -2.489  -3.019  1.00  0.00           H  
HETATM   44  H19         0       7.712  -1.502  -1.968  1.00  0.00           H  
HETATM   45  H20         0       7.270  -1.774  -3.656  1.00  0.00           H  
HETATM   46  H21         0       8.754  -4.671  -2.671  1.00  0.00           H  
HETATM   47  H22         0       7.178  -5.495  -3.020  1.00  0.00           H  
HETATM   48  H23         0       7.643  -5.210  -1.347  1.00  0.00           H  
END
