# Supplementary material for: In silico screening of chalcones and flavonoids as potential inhibitors against yellow head virus 3C-like protease
Source: PeerJ. 2023 Apr 24;11:e15086. doi: 10.7717/peerj.15086 (PMC10135407; doi:10.7717/peerj.15086)
Supplement: Supplemental Information 9 — 3d structures of all proteins, ligand compounds, and protein-ligand complexes used in this study. All files provided in PDB format. [file peerj-11-15086-s009.zip › raw data/Compounds/Chalcones/DNs(62)/DN047.pdb]

REMARK   Accelrys Discovery Studio PDB file
REMARK   Created:  2020-09-07T15:54:33Z
HETATM    1  C1  UNK     0      -7.408   0.752  -0.485  1.00  0.00           C  
HETATM    2  C2  UNK     0      -7.652  -0.608  -0.622  1.00  0.00           C  
HETATM    3  C3  UNK     0      -6.620  -1.514  -0.418  1.00  0.00           C  
HETATM    4  C4  UNK     0      -5.349  -1.063  -0.077  1.00  0.00           C  
HETATM    5  C5  UNK     0      -5.096   0.300   0.061  1.00  0.00           C  
HETATM    6  C6  UNK     0      -6.138   1.210  -0.146  1.00  0.00           C  
HETATM    7  O7  UNK     0      -5.947   2.592  -0.015  1.00  0.00           O  
HETATM    8  C8  UNK     0      -3.689   0.783   0.444  1.00  0.00           C  
HETATM    9  C9  UNK     0      -2.557  -0.184   0.408  1.00  0.00           C  
HETATM   10  O10 UNK     0      -3.346   2.120   0.158  1.00  0.00           O  
HETATM   11  C11 UNK     0      -1.314   0.286   0.466  1.00  0.00           C  
HETATM   12  C12 UNK     0      -0.014  -0.520   0.466  1.00  0.00           C  
HETATM   13  C13 UNK     0       0.259  -1.854   0.845  1.00  0.00           C  
HETATM   14  C14 UNK     0       1.580  -2.281   0.696  1.00  0.00           C  
HETATM   15  C15 UNK     0       2.648  -1.506   0.224  1.00  0.00           C  
HETATM   16  C16 UNK     0       2.371  -0.161  -0.134  1.00  0.00           C  
HETATM   17  C17 UNK     0       1.048   0.263   0.007  1.00  0.00           C  
HETATM   18  O18 UNK     0       3.203   0.985  -0.657  1.00  0.00           O  
HETATM   19  C19 UNK     0       4.604   1.023  -0.944  1.00  0.00           C  
HETATM   20  O22 UNK     0       3.883  -2.343   0.228  1.00  0.00           O  
HETATM   21  C23 UNK     0       5.205  -1.986  -0.157  1.00  0.00           C  
HETATM   22  H1  UNK     0      -8.197   1.447  -0.639  1.00  0.00           H  
HETATM   23  H2  UNK     0      -8.629  -0.958  -0.881  1.00  0.00           H  
HETATM   24  H3  UNK     0      -6.806  -2.548  -0.522  1.00  0.00           H  
HETATM   25  H4  UNK     0      -4.573  -1.765   0.077  1.00  0.00           H  
HETATM   26  H5  UNK     0      -5.004   2.810   0.241  1.00  0.00           H  
HETATM   27  H6  UNK     0      -2.748  -1.187   0.339  1.00  0.00           H  
HETATM   28  H7  UNK     0      -1.215   1.346   0.471  1.00  0.00           H  
HETATM   29  O29 UNK     0      -0.590  -2.971   1.452  1.00  0.00           O  
HETATM   30  H9  UNK     0       1.796  -3.289   0.981  1.00  0.00           H  
HETATM   31  H10 UNK     0       0.825   1.276  -0.267  1.00  0.00           H  
HETATM   32  H16 UNK     0       5.867  -2.859  -0.025  1.00  0.00           H  
HETATM   33  H18 UNK     0       5.568  -1.163   0.475  1.00  0.00           H  
HETATM   34  H14 UNK     0       5.217  -1.683  -1.214  1.00  0.00           H  
HETATM   35  H15 UNK     0      -3.256   2.259  -0.834  1.00  0.00           H  
HETATM   36  H15 UNK     0       4.871   2.028  -1.307  1.00  0.00           H  
HETATM   37  H16 UNK     0       4.846   0.285  -1.722  1.00  0.00           H  
HETATM   38  H17 UNK     0       5.177   0.808  -0.030  1.00  0.00           H  
HETATM   39  C17 UNK     0      -1.972  -2.918   1.886  1.00  0.00           C  
HETATM   40  H17 UNK     0      -2.238  -3.893   2.336  1.00  0.00           H  
HETATM   41  H18 UNK     0      -2.629  -2.741   1.034  1.00  0.00           H  
HETATM   42  H19 UNK     0      -2.104  -2.125   2.640  1.00  0.00           H  
TER      43      UNK     0 
CONECT    1   22    6    2
CONECT    2    1   23    3
CONECT    3    2   24    4
CONECT    4    3   25    5
CONECT    5    4    8    6
CONECT    6    1    5    7
CONECT    7    6   26
CONECT    8    5    9   10
CONECT    9    8   11   27
CONECT   10    8   35
CONECT   11    9   28   12
CONECT   12   11   13   17
CONECT   13   12   29   14
CONECT   14   13   30   15
CONECT   15   14   20   16
CONECT   16   15   17   18
CONECT   17   12   16   31
CONECT   18   16   19
CONECT   19   18   36   37   38
CONECT   20   15   21
CONECT   21   20   32   33   34
CONECT   22    1
CONECT   23    2
CONECT   24    3
CONECT   25    4
CONECT   26    7
CONECT   27    9
CONECT   28   11
CONECT   29   13   39
CONECT   30   14
CONECT   31   17
CONECT   32   21
CONECT   33   21
CONECT   34   21
CONECT   35   10
CONECT   36   19
CONECT   37   19
CONECT   38   19
CONECT   39   29   40   41   42
CONECT   40   39
CONECT   41   39
CONECT   42   39
END
