# Supplementary material for: In silico screening of chalcones and flavonoids as potential inhibitors against yellow head virus 3C-like protease
Source: PeerJ. 2023 Apr 24;11:e15086. doi: 10.7717/peerj.15086 (PMC10135407; doi:10.7717/peerj.15086)
Supplement: Supplemental Information 9 — 3d structures of all proteins, ligand compounds, and protein-ligand complexes used in this study. All files provided in PDB format. [file peerj-11-15086-s009.zip › raw data/Compounds/Chalcones/DNs(62)/DN053.pdb]

REMARK   Accelrys Discovery Studio PDB file
REMARK   Created:  2020-09-14T14:58:58Z
HETATM    1  C1          0      -5.697   1.746   0.174  1.00  0.00           C  
HETATM    2  C2          0      -4.644   0.938  -0.101  1.00  0.00           C  
HETATM    3  C3          0      -4.780  -0.516   0.189  1.00  0.00           C  
HETATM    4  C4          0      -5.902  -1.008   0.702  1.00  0.00           C  
HETATM    5  C5          0      -7.017  -0.133   0.990  1.00  0.00           C  
HETATM    6  C6          0      -6.923   1.168   0.741  1.00  0.00           C  
HETATM    7  O1          0      -5.717   3.145  -0.046  1.00  0.00           O  
HETATM    8  H1          0      -4.900   3.483  -0.417  1.00  0.00           H  
HETATM    9  C2          0      -3.336   1.442  -0.686  1.00  0.00           C  
HETATM   10  C2          0      -2.222   0.522  -0.970  1.00  0.00           C  
HETATM   11  O3          0      -3.169   2.638  -0.939  1.00  0.00           O  
HETATM   12  C2          0      -1.087   1.016  -1.478  1.00  0.00           C  
HETATM   13  C3          0       0.202   0.199  -1.843  1.00  0.00           C  
HETATM   14  C14         0       1.518   0.893  -2.413  1.00  0.00           C  
HETATM   15  C15         0       2.568   0.131  -2.700  1.00  0.00           C  
HETATM   16  C16         0       2.561  -1.285  -2.516  1.00  0.00           C  
HETATM   17  C17         0       1.496  -1.908  -2.047  1.00  0.00           C  
HETATM   18  C18         0       0.245  -1.154  -1.686  1.00  0.00           C  
HETATM   19 5H33         0      -2.331  -0.483  -0.772  1.00  0.00           H  
HETATM   20 6H33         0      -3.981  -1.176  -0.012  1.00  0.00           H  
HETATM   21 8H33         0      -7.746   1.801   0.956  1.00  0.00           H  
HETATM   22 9H33         0      -7.910  -0.531   1.400  1.00  0.00           H  
HETATM   23 6H34         0       1.557  -2.956  -1.935  1.00  0.00           H  
HETATM   24 8O34         0      -0.897  -1.857  -1.183  1.00  0.00           O  
HETATM   25  H11         0      -1.086   2.031  -1.632  1.00  0.00           H  
HETATM   26  H12         0      -5.980  -2.047   0.902  1.00  0.00           H  
HETATM   27  O12         0       1.804   2.307  -2.697  1.00  0.00           O  
HETATM   28  C12         0       0.866   3.355  -2.485  1.00  0.00           C  
HETATM   29  H12         0       1.319   4.314  -2.771  1.00  0.00           H  
HETATM   30  H13         0       0.585   3.386  -1.423  1.00  0.00           H  
HETATM   31  H14         0      -0.029   3.175  -3.098  1.00  0.00           H  
HETATM   32  H14         0       3.444   0.593  -3.079  1.00  0.00           H  
HETATM   33  H14         0       3.427  -1.847  -2.760  1.00  0.00           H  
HETATM   34  C14         0      -0.795  -3.284  -1.041  1.00  0.00           C  
HETATM   35  H14         0      -1.743  -3.677  -0.647  1.00  0.00           H  
HETATM   36  H15         0       0.018  -3.530  -0.342  1.00  0.00           H  
HETATM   37  H16         0      -0.591  -3.741  -2.021  1.00  0.00           H  
END
