# Supplementary material for: In silico screening of chalcones and flavonoids as potential inhibitors against yellow head virus 3C-like protease
Source: PeerJ. 2023 Apr 24;11:e15086. doi: 10.7717/peerj.15086 (PMC10135407; doi:10.7717/peerj.15086)
Supplement: Supplemental Information 9 — 3d structures of all proteins, ligand compounds, and protein-ligand complexes used in this study. All files provided in PDB format. [file peerj-11-15086-s009.zip › raw data/Compounds/Chalcones/DNs(62)/DN052.pdb]

REMARK   Accelrys Discovery Studio PDB file
REMARK   Created:  2020-09-14T15:38:08Z
HETATM    1  C1          0      -6.841   1.485   0.699  1.00  0.00           C  
HETATM    2  C2          0      -5.700   0.888   0.278  1.00  0.00           C  
HETATM    3  C3          0      -5.655  -0.600   0.253  1.00  0.00           C  
HETATM    4  C4          0      -6.705  -1.322   0.630  1.00  0.00           C  
HETATM    5  C5          0      -7.916  -0.669   1.075  1.00  0.00           C  
HETATM    6  C6          0      -7.984   0.656   1.109  1.00  0.00           C  
HETATM    7  O1          0      -7.034   2.886   0.777  1.00  0.00           O  
HETATM    8  H1          0      -6.267   3.391   0.501  1.00  0.00           H  
HETATM    9  C2          0      -4.471   1.659  -0.172  1.00  0.00           C  
HETATM   10  C2          0      -3.257   0.960  -0.627  1.00  0.00           C  
HETATM   11  O3          0      -4.459   2.891  -0.185  1.00  0.00           O  
HETATM   12  C2          0      -2.210   1.671  -1.057  1.00  0.00           C  
HETATM   13  C3          0      -0.955   1.035  -1.544  1.00  0.00           C  
HETATM   14  C14         0       0.098   1.903  -2.036  1.00  0.00           C  
HETATM   15  C15         0       1.259   1.445  -2.509  1.00  0.00           C  
HETATM   16  C16         0       1.458  -0.153  -2.502  1.00  0.00           C  
HETATM   17  C17         0       0.441  -0.874  -2.030  1.00  0.00           C  
HETATM   18  C18         0      -0.785  -0.283  -1.545  1.00  0.00           C  
HETATM   19 5H33         0      -3.218  -0.090  -0.620  1.00  0.00           H  
HETATM   20 6H33         0      -4.784  -1.101  -0.068  1.00  0.00           H  
HETATM   21 8H33         0      -8.877   1.125   1.437  1.00  0.00           H  
HETATM   22 9H33         0      -8.751  -1.250   1.375  1.00  0.00           H  
HETATM   23  H11         0      -2.278   2.730  -1.061  1.00  0.00           H  
HETATM   24  H12         0      -6.654  -2.381   0.604  1.00  0.00           H  
HETATM   25  H14         0      -1.549  -0.920  -1.189  1.00  0.00           H  
HETATM   26  O12         0       2.546  -1.064  -2.906  1.00  0.00           O  
HETATM   27  H11         0      -0.066   2.951  -2.029  1.00  0.00           H  
HETATM   28  O11         0       2.090   2.577  -2.945  1.00  0.00           O  
HETATM   29  H12         0       0.537  -1.930  -2.009  1.00  0.00           H  
HETATM   30  C30         0       3.363   2.470  -3.516  1.00  0.00           C  
HETATM   31  C34         0       3.791  -0.693  -3.447  1.00  0.00           C  
HETATM   32  C35         0       3.894   3.864  -3.854  1.00  0.00           C  
HETATM   33 6H46         0       4.046   1.991  -2.807  1.00  0.00           H  
HETATM   34 7H46         0       3.300   1.882  -4.439  1.00  0.00           H  
HETATM   35  H16         0       4.384  -1.599  -3.639  1.00  0.00           H  
HETATM   36  H17         0       4.328  -0.057  -2.733  1.00  0.00           H  
HETATM   37  H18         0       3.638  -0.159  -4.392  1.00  0.00           H  
HETATM   38  C41         0       5.285   3.717  -4.488  1.00  0.00           C  
HETATM   39 1H47         0       3.215   4.355  -4.565  1.00  0.00           H  
HETATM   40 2H47         0       3.966   4.465  -2.937  1.00  0.00           H  
HETATM   41 3H47         0       5.682   4.710  -4.738  1.00  0.00           H  
HETATM   42 4H47         0       5.205   3.111  -5.403  1.00  0.00           H  
HETATM   43 5H47         0       5.959   3.218  -3.777  1.00  0.00           H  
END
