# Supplementary material for: In silico screening of chalcones and flavonoids as potential inhibitors against yellow head virus 3C-like protease
Source: PeerJ. 2023 Apr 24;11:e15086. doi: 10.7717/peerj.15086 (PMC10135407; doi:10.7717/peerj.15086)
Supplement: Supplemental Information 9 — 3d structures of all proteins, ligand compounds, and protein-ligand complexes used in this study. All files provided in PDB format. [file peerj-11-15086-s009.zip › raw data/Compounds/Chalcones/DNs(62)/DN046.pdb]

REMARK   Accelrys Discovery Studio PDB file
REMARK   Created:  2020-09-14T14:42:56Z
HETATM    1  C1          0      -5.442   1.620   0.190  1.00  0.00           C  
HETATM    2  C2          0      -4.304   0.923  -0.042  1.00  0.00           C  
HETATM    3  C3          0      -4.408  -0.547  -0.246  1.00  0.00           C  
HETATM    4  C4          0      -5.586  -1.161  -0.199  1.00  0.00           C  
HETATM    5  C5          0      -6.793  -0.404   0.050  1.00  0.00           C  
HETATM    6  C6          0      -6.728   0.910   0.234  1.00  0.00           C  
HETATM    7  O1          0      -5.501   3.019   0.400  1.00  0.00           O  
HETATM    8  H1          0      -4.643   3.446   0.358  1.00  0.00           H  
HETATM    9  C2          0      -2.929   1.565  -0.095  1.00  0.00           C  
HETATM   10  C2          0      -1.726   0.773  -0.397  1.00  0.00           C  
HETATM   11  O3          0      -2.778   2.769   0.126  1.00  0.00           O  
HETATM   12  C2          0      -0.529   1.363  -0.368  1.00  0.00           C  
HETATM   13  C3          0       0.731   0.631  -0.660  1.00  0.00           C  
HETATM   14  C14         0       1.997   1.356  -0.532  1.00  0.00           C  
HETATM   15  C15         0       3.151   0.742  -0.779  1.00  0.00           C  
HETATM   16  C16         0       3.162  -0.659  -1.186  1.00  0.00           C  
HETATM   17  C17         0       2.016  -1.325  -1.307  1.00  0.00           C  
HETATM   18  C18         0       0.745  -0.654  -1.030  1.00  0.00           C  
HETATM   19 5H33         0      -1.809  -0.250  -0.629  1.00  0.00           H  
HETATM   20 6H33         0      -3.543  -1.122  -0.428  1.00  0.00           H  
HETATM   21 8H33         0      -7.619   1.456   0.416  1.00  0.00           H  
HETATM   22 9H33         0      -7.730  -0.898   0.087  1.00  0.00           H  
HETATM   23 0H34         0       1.993   2.374  -0.236  1.00  0.00           H  
HETATM   24 3O34         0       4.348   1.436  -0.649  1.00  0.00           O  
HETATM   25 4H34         0       4.082  -1.147  -1.387  1.00  0.00           H  
HETATM   26 6H34         0       2.024  -2.342  -1.603  1.00  0.00           H  
HETATM   27 8H34         0      -0.157  -1.197  -1.131  1.00  0.00           H  
HETATM   28  H16         0       4.160   2.365  -0.366  1.00  0.00           H  
HETATM   29  H11         0      -0.472   2.393  -0.120  1.00  0.00           H  
HETATM   30  H12         0      -5.641  -2.210  -0.344  1.00  0.00           H  
END
