# Supplementary material for: In silico screening of chalcones and flavonoids as potential inhibitors against yellow head virus 3C-like protease
Source: PeerJ. 2023 Apr 24;11:e15086. doi: 10.7717/peerj.15086 (PMC10135407; doi:10.7717/peerj.15086)
Supplement: Supplemental Information 9 — 3d structures of all proteins, ligand compounds, and protein-ligand complexes used in this study. All files provided in PDB format. [file peerj-11-15086-s009.zip › raw data/Compounds/Chalcones/DNs(62)/DN050.pdb]

REMARK   Accelrys Discovery Studio PDB file
REMARK   Created:  2020-09-07T16:37:17Z
HETATM    1  C1  UNK     0      -7.300   0.107  -1.258  1.00  0.00           C  
HETATM    2  C2  UNK     0      -7.753  -0.826  -0.334  1.00  0.00           C  
HETATM    3  C3  UNK     0      -6.885  -1.314   0.635  1.00  0.00           C  
HETATM    4  C4  UNK     0      -5.570  -0.872   0.684  1.00  0.00           C  
HETATM    5  C5  UNK     0      -5.110   0.062  -0.239  1.00  0.00           C  
HETATM    6  C6  UNK     0      -5.983   0.552  -1.214  1.00  0.00           C  
HETATM    7  O7  UNK     0      -5.546   1.495  -2.154  1.00  0.00           O  
HETATM    8  C8  UNK     0      -3.697   0.536  -0.188  1.00  0.00           C  
HETATM    9  C9  UNK     0      -2.748   0.106   0.837  1.00  0.00           C  
HETATM   10  O10 UNK     0      -3.283   1.335  -1.033  1.00  0.00           O  
HETATM   11  C11 UNK     0      -1.539   0.624   0.706  1.00  0.00           C  
HETATM   12  C12 UNK     0      -0.388   0.381   1.599  1.00  0.00           C  
HETATM   13  C13 UNK     0      -0.582  -0.433   2.723  1.00  0.00           C  
HETATM   14  C14 UNK     0       0.448  -0.711   3.633  1.00  0.00           C  
HETATM   15  C15 UNK     0       1.708  -0.144   3.390  1.00  0.00           C  
HETATM   16  C16 UNK     0       1.890   0.664   2.266  1.00  0.00           C  
HETATM   17  C17 UNK     0       0.876   0.950   1.351  1.00  0.00           C  
HETATM   18  H4  UNK     0      -4.920  -1.252   1.426  1.00  0.00           H  
HETATM   19  H7  UNK     0      -1.418   1.246  -0.085  1.00  0.00           H  
HETATM   20  H12 UNK     0      -1.543  -0.844   2.880  1.00  0.00           H  
HETATM   21  O15 UNK     0       1.327   1.861   0.196  1.00  0.00           O  
HETATM   22  H21 UNK     0      -3.009  -0.559   1.617  1.00  0.00           H  
HETATM   23  H11 UNK     0      -7.225  -2.023   1.337  1.00  0.00           H  
HETATM   24  H13 UNK     0      -7.963   0.481  -1.998  1.00  0.00           H  
HETATM   25  H18 UNK     0      -8.762  -1.167  -0.369  1.00  0.00           H  
HETATM   26  H12 UNK     0      -6.290   1.747  -2.781  1.00  0.00           H  
HETATM   27  O12 UNK     0       0.228  -1.561   4.801  1.00  0.00           O  
HETATM   28  H11 UNK     0       2.854   1.084   2.099  1.00  0.00           H  
HETATM   29  O12 UNK     0       2.894  -0.315   4.222  1.00  0.00           O  
HETATM   30  C12 UNK     0       0.519   2.344  -0.954  1.00  0.00           C  
HETATM   31  C13 UNK     0       1.385   3.231  -1.857  1.00  0.00           C  
HETATM   32  H14 UNK     0      -0.345   2.932  -0.592  1.00  0.00           H  
HETATM   33  C16 UNK     0       2.842  -1.119   5.415  1.00  0.00           C  
HETATM   34  C17 UNK     0       4.229  -1.114   6.091  1.00  0.00           C  
HETATM   35  H18 UNK     0       2.564  -2.151   5.153  1.00  0.00           H  
HETATM   36  C20 UNK     0      -1.094  -2.115   4.995  1.00  0.00           C  
HETATM   37  C21 UNK     0      -1.086  -2.967   6.274  1.00  0.00           C  
HETATM   38  H22 UNK     0      -1.364  -2.749   4.139  1.00  0.00           H  
HETATM   39  H16 UNK     0       0.147   1.486  -1.541  1.00  0.00           H  
HETATM   40  H17 UNK     0       2.094  -0.704   6.107  1.00  0.00           H  
HETATM   41  H18 UNK     0      -1.827  -1.303   5.105  1.00  0.00           H  
HETATM   42  H18 UNK     0       0.784   3.585  -2.708  1.00  0.00           H  
HETATM   43  H19 UNK     0       2.240   2.648  -2.229  1.00  0.00           H  
HETATM   44  H20 UNK     0       1.749   4.092  -1.281  1.00  0.00           H  
HETATM   45  H20 UNK     0       4.197  -1.727   7.006  1.00  0.00           H  
HETATM   46  H21 UNK     0       4.504  -0.082   6.353  1.00  0.00           H  
HETATM   47  H22 UNK     0       4.975  -1.528   5.399  1.00  0.00           H  
HETATM   48  H22 UNK     0      -2.088  -3.398   6.438  1.00  0.00           H  
HETATM   49  H23 UNK     0      -0.813  -2.336   7.132  1.00  0.00           H  
HETATM   50  H24 UNK     0      -0.351  -3.778   6.167  1.00  0.00           H  
TER      51      UNK     0 
CONECT    1    6    2   24
CONECT    2    1    3   25
CONECT    3    2    4   23
CONECT    4    3   18    5
CONECT    5    4    8    6
CONECT    6    1    5    7
CONECT    7    6   26
CONECT    8    5    9   10
CONECT    9    8   11   22
CONECT   10    8
CONECT   11    9   19   12
CONECT   12   11   13   17
CONECT   13   12   14   20
CONECT   14   13   15   27
CONECT   15   14   16   29
CONECT   16   15   17   28
CONECT   17   12   16   21
CONECT   18    4
CONECT   19   11
CONECT   20   13
CONECT   21   17   30
CONECT   22    9
CONECT   23    3
CONECT   24    1
CONECT   25    2
CONECT   26    7
CONECT   27   14   36
CONECT   28   16
CONECT   29   15   33
CONECT   30   21   31   32   39
CONECT   31   30   42   43   44
CONECT   32   30
CONECT   33   29   34   35   40
CONECT   34   33   45   46   47
CONECT   35   33
CONECT   36   27   37   38   41
CONECT   37   36   48   49   50
CONECT   38   36
CONECT   39   30
CONECT   40   33
CONECT   41   36
CONECT   42   31
CONECT   43   31
CONECT   44   31
CONECT   45   34
CONECT   46   34
CONECT   47   34
CONECT   48   37
CONECT   49   37
CONECT   50   37
END
