# Supplementary material for: In silico screening of chalcones and flavonoids as potential inhibitors against yellow head virus 3C-like protease
Source: PeerJ. 2023 Apr 24;11:e15086. doi: 10.7717/peerj.15086 (PMC10135407; doi:10.7717/peerj.15086)
Supplement: Supplemental Information 9 — 3d structures of all proteins, ligand compounds, and protein-ligand complexes used in this study. All files provided in PDB format. [file peerj-11-15086-s009.zip › raw data/Compounds/Chalcones/DNs(62)/DN044.pdb]

REMARK   Accelrys Discovery Studio PDB file
REMARK   Created:  2020-09-14T15:37:15Z
HETATM    1  C1          0      -6.839   1.471   0.675  1.00  0.00           C  
HETATM    2  C2          0      -5.693   0.882   0.258  1.00  0.00           C  
HETATM    3  C3          0      -5.640  -0.605   0.225  1.00  0.00           C  
HETATM    4  C4          0      -6.688  -1.335   0.592  1.00  0.00           C  
HETATM    5  C5          0      -7.905  -0.691   1.034  1.00  0.00           C  
HETATM    6  C6          0      -7.979   0.635   1.075  1.00  0.00           C  
HETATM    7  O1          0      -7.039   2.871   0.760  1.00  0.00           O  
HETATM    8  H1          0      -6.273   3.381   0.492  1.00  0.00           H  
HETATM    9  C2          0      -4.464   1.661  -0.182  1.00  0.00           C  
HETATM   10  C2          0      -3.244   0.971  -0.632  1.00  0.00           C  
HETATM   11  O3          0      -4.459   2.894  -0.190  1.00  0.00           O  
HETATM   12  C2          0      -2.199   1.688  -1.053  1.00  0.00           C  
HETATM   13  C3          0      -0.938   1.059  -1.534  1.00  0.00           C  
HETATM   14  C14         0       0.114   1.933  -2.015  1.00  0.00           C  
HETATM   15  C15         0       1.282   1.482  -2.480  1.00  0.00           C  
HETATM   16  C16         0       1.486  -0.114  -2.482  1.00  0.00           C  
HETATM   17  C17         0       0.470  -0.842  -2.019  1.00  0.00           C  
HETATM   18  C18         0      -0.762  -0.259  -1.539  1.00  0.00           C  
HETATM   19 5H33         0      -3.201  -0.079  -0.628  1.00  0.00           H  
HETATM   20 6H33         0      -4.764  -1.100  -0.094  1.00  0.00           H  
HETATM   21 8H33         0      -8.876   1.096   1.400  1.00  0.00           H  
HETATM   22 9H33         0      -8.738  -1.278   1.325  1.00  0.00           H  
HETATM   23  H11         0      -2.272   2.746  -1.054  1.00  0.00           H  
HETATM   24  H12         0      -6.631  -2.393   0.561  1.00  0.00           H  
HETATM   25  H14         0      -1.525  -0.901  -1.191  1.00  0.00           H  
HETATM   26  O12         0       2.577  -1.014  -2.892  1.00  0.00           O  
HETATM   27  H11         0      -0.053   2.980  -2.000  1.00  0.00           H  
HETATM   28  O11         0       2.113   2.623  -2.892  1.00  0.00           O  
HETATM   29  H12         0       0.569  -1.898  -2.006  1.00  0.00           H  
HETATM   30  C30         0       3.404   2.544  -3.436  1.00  0.00           C  
HETATM   31  C34         0       3.814  -0.627  -3.434  1.00  0.00           C  
HETATM   32  C35         0       3.912   3.962  -3.733  1.00  0.00           C  
HETATM   33 6H46         0       4.078   2.064  -2.717  1.00  0.00           H  
HETATM   34 7H46         0       3.374   1.971  -4.370  1.00  0.00           H  
HETATM   35 8H46         0       4.924   3.905  -4.160  1.00  0.00           H  
HETATM   36 9H46         0       3.940   4.544  -2.801  1.00  0.00           H  
HETATM   37 0H47         0       3.237   4.449  -4.451  1.00  0.00           H  
HETATM   38  H16         0       4.414  -1.525  -3.638  1.00  0.00           H  
HETATM   39  H17         0       4.349   0.007  -2.717  1.00  0.00           H  
HETATM   40  H18         0       3.651  -0.084  -4.373  1.00  0.00           H  
END
