# Supplementary material for: In silico screening of chalcones and flavonoids as potential inhibitors against yellow head virus 3C-like protease
Source: PeerJ. 2023 Apr 24;11:e15086. doi: 10.7717/peerj.15086 (PMC10135407; doi:10.7717/peerj.15086)
Supplement: Supplemental Information 9 — 3d structures of all proteins, ligand compounds, and protein-ligand complexes used in this study. All files provided in PDB format. [file peerj-11-15086-s009.zip › raw data/Compounds/Chalcones/DNs(62)/DN045.pdb]

REMARK   Accelrys Discovery Studio PDB file
REMARK   Created:  2020-09-10T10:35:33Z
HETATM    1  C1  UNK     0      -7.024  -0.260   0.407  1.00  0.00           C  
HETATM    2  C2  UNK     0      -6.975  -1.550   0.921  1.00  0.00           C  
HETATM    3  C3  UNK     0      -5.747  -2.167   1.116  1.00  0.00           C  
HETATM    4  C4  UNK     0      -4.570  -1.501   0.801  1.00  0.00           C  
HETATM    5  C5  UNK     0      -4.610  -0.207   0.286  1.00  0.00           C  
HETATM    6  C6  UNK     0      -5.848   0.411   0.089  1.00  0.00           C  
HETATM    7  C8  UNK     0      -3.327   0.503  -0.042  1.00  0.00           C  
HETATM    8  C9  UNK     0      -2.017  -0.118   0.191  1.00  0.00           C  
HETATM    9  O10 UNK     0      -3.348   1.652  -0.488  1.00  0.00           O  
HETATM   10  C11 UNK     0      -0.922   0.604  -0.052  1.00  0.00           C  
HETATM   11  C12 UNK     0       0.442   0.076   0.178  1.00  0.00           C  
HETATM   12  C13 UNK     0       0.649  -1.232   0.603  1.00  0.00           C  
HETATM   13  C14 UNK     0       1.939  -1.701   0.820  1.00  0.00           C  
HETATM   14  C15 UNK     0       3.032  -0.869   0.618  1.00  0.00           C  
HETATM   15  C16 UNK     0       2.834   0.446   0.191  1.00  0.00           C  
HETATM   16  C17 UNK     0       1.538   0.908  -0.028  1.00  0.00           C  
HETATM   17  H26 UNK     0      -7.963   0.212   0.258  1.00  0.00           H  
HETATM   18  H27 UNK     0      -7.877  -2.062   1.165  1.00  0.00           H  
HETATM   19  H3  UNK     0      -5.707  -3.146   1.507  1.00  0.00           H  
HETATM   20  H6  UNK     0      -1.945  -1.108   0.558  1.00  0.00           H  
HETATM   21  H7  UNK     0      -1.037   1.598  -0.408  1.00  0.00           H  
HETATM   22  H8  UNK     0      -0.166  -1.872   0.763  1.00  0.00           H  
HETATM   23  O35 UNK     0       1.355   2.232  -0.455  1.00  0.00           O  
HETATM   24  O11 UNK     0       3.900   1.365  -0.033  1.00  0.00           O  
HETATM   25  H17 UNK     0      -3.639  -1.986   0.958  1.00  0.00           H  
HETATM   26  O18 UNK     0      -5.930   1.709  -0.424  1.00  0.00           O  
HETATM   27  H18 UNK     0      -6.885   2.005  -0.502  1.00  0.00           H  
HETATM   28  H16 UNK     0       0.379   2.461  -0.582  1.00  0.00           H  
HETATM   29  H11 UNK     0       2.091  -2.699   1.144  1.00  0.00           H  
HETATM   30  H12 UNK     0       4.006  -1.257   0.796  1.00  0.00           H  
HETATM   31  C12 UNK     0       5.243   0.861   0.221  1.00  0.00           C  
HETATM   32  H12 UNK     0       5.978   1.657   0.017  1.00  0.00           H  
HETATM   33  H13 UNK     0       5.451  -0.000  -0.434  1.00  0.00           H  
HETATM   34  H14 UNK     0       5.331   0.550   1.275  1.00  0.00           H  
TER      35      UNK     0 
CONECT    1   17    6    2
CONECT    2    1   18    3
CONECT    3    2   19    4
CONECT    4    3    5   25
CONECT    5    4    7    6
CONECT    6    1    5   26
CONECT    7    5    8    9
CONECT    8    7   10   20
CONECT    9    7
CONECT   10    8   21   11
CONECT   11   10   12   16
CONECT   12   11   22   13
CONECT   13   12   14   29
CONECT   14   13   15   30
CONECT   15   14   16   24
CONECT   16   11   15   23
CONECT   17    1
CONECT   18    2
CONECT   19    3
CONECT   20    8
CONECT   21   10
CONECT   22   12
CONECT   23   16   28
CONECT   24   15   31
CONECT   25    4
CONECT   26    6   27
CONECT   27   26
CONECT   28   23
CONECT   29   13
CONECT   30   14
CONECT   31   24   32   33   34
CONECT   32   31
CONECT   33   31
CONECT   34   31
END
