# Supplementary material for: In silico screening of chalcones and flavonoids as potential inhibitors against yellow head virus 3C-like protease
Source: PeerJ. 2023 Apr 24;11:e15086. doi: 10.7717/peerj.15086 (PMC10135407; doi:10.7717/peerj.15086)
Supplement: Supplemental Information 9 — 3d structures of all proteins, ligand compounds, and protein-ligand complexes used in this study. All files provided in PDB format. [file peerj-11-15086-s009.zip › raw data/Compounds/Chalcones/DNs(62)/DN069.pdb]

REMARK   Accelrys Discovery Studio PDB file
REMARK   Created:  2020-09-10T10:30:43Z
HETATM    1  C1  UNK     0      -7.029  -0.062   0.466  1.00  0.00           C  
HETATM    2  C2  UNK     0      -7.153  -1.315   1.040  1.00  0.00           C  
HETATM    3  C3  UNK     0      -6.023  -2.057   1.344  1.00  0.00           C  
HETATM    4  C4  UNK     0      -4.745  -1.559   1.076  1.00  0.00           C  
HETATM    5  C5  UNK     0      -4.621  -0.290   0.494  1.00  0.00           C  
HETATM    6  C6  UNK     0      -5.765   0.461   0.190  1.00  0.00           C  
HETATM    7  O7  UNK     0      -5.597   1.763  -0.409  1.00  0.00           O  
HETATM    8  C8  UNK     0      -3.268   0.327   0.176  1.00  0.00           C  
HETATM    9  C9  UNK     0      -1.977  -0.339   0.316  1.00  0.00           C  
HETATM   10  O10 UNK     0      -3.225   1.479  -0.246  1.00  0.00           O  
HETATM   11  C11 UNK     0      -0.928   0.409   0.007  1.00  0.00           C  
HETATM   12  C12 UNK     0       0.479  -0.041   0.054  1.00  0.00           C  
HETATM   13  C13 UNK     0       0.729  -1.382   0.379  1.00  0.00           C  
HETATM   14  C14 UNK     0       2.025  -1.911   0.441  1.00  0.00           C  
HETATM   15  C15 UNK     0       3.096  -1.047   0.167  1.00  0.00           C  
HETATM   16  C16 UNK     0       2.837   0.287  -0.155  1.00  0.00           C  
HETATM   17  C17 UNK     0       1.552   0.828  -0.223  1.00  0.00           C  
HETATM   18  H26 UNK     0      -7.902   0.474   0.249  1.00  0.00           H  
HETATM   19  H27 UNK     0      -8.120  -1.710   1.250  1.00  0.00           H  
HETATM   20  H3  UNK     0      -6.162  -2.995   1.776  1.00  0.00           H  
HETATM   21  O29 UNK     0      -3.555  -2.315   1.391  1.00  0.00           O  
HETATM   22  H6  UNK     0      -1.886  -1.340   0.633  1.00  0.00           H  
HETATM   23  H7  UNK     0      -1.132   1.367  -0.283  1.00  0.00           H  
HETATM   24  H8  UNK     0      -0.100  -2.007   0.579  1.00  0.00           H  
HETATM   25  O34 UNK     0       2.267  -3.319   0.778  1.00  0.00           O  
HETATM   26  O35 UNK     0       1.532   2.317  -0.596  1.00  0.00           O  
HETATM   27  H11 UNK     0       3.664   0.925  -0.361  1.00  0.00           H  
HETATM   28  O12 UNK     0       4.512  -1.409   0.179  1.00  0.00           O  
HETATM   29  C14 UNK     0       0.357   3.216  -0.750  1.00  0.00           C  
HETATM   30  H14 UNK     0       0.708   4.227  -1.026  1.00  0.00           H  
HETATM   31  H15 UNK     0      -0.204   3.273   0.199  1.00  0.00           H  
HETATM   32  H16 UNK     0      -0.314   2.835  -1.541  1.00  0.00           H  
HETATM   33  C16 UNK     0       4.915  -2.758   0.491  1.00  0.00           C  
HETATM   34  H16 UNK     0       6.017  -2.832   0.449  1.00  0.00           H  
HETATM   35  H17 UNK     0       4.472  -3.453  -0.239  1.00  0.00           H  
HETATM   36  H18 UNK     0       4.568  -3.022   1.502  1.00  0.00           H  
HETATM   37  C18 UNK     0       1.113  -4.154   1.036  1.00  0.00           C  
HETATM   38  H18 UNK     0       1.449  -5.175   1.271  1.00  0.00           H  
HETATM   39  H19 UNK     0       0.469  -4.183   0.144  1.00  0.00           H  
HETATM   40  H20 UNK     0       0.547  -3.755   1.890  1.00  0.00           H  
HETATM   41  C18 UNK     0      -6.805   2.501  -0.714  1.00  0.00           C  
HETATM   42  H18 UNK     0      -6.537   3.470  -1.164  1.00  0.00           H  
HETATM   43  H19 UNK     0      -7.376   2.675   0.210  1.00  0.00           H  
HETATM   44  H20 UNK     0      -7.419   1.927  -1.425  1.00  0.00           H  
HETATM   45  C20 UNK     0      -3.787  -3.584   2.017  1.00  0.00           C  
HETATM   46  H20 UNK     0      -2.817  -4.081   2.209  1.00  0.00           H  
HETATM   47  H21 UNK     0      -4.400  -4.222   1.357  1.00  0.00           H  
HETATM   48  H22 UNK     0      -4.316  -3.434   2.975  1.00  0.00           H  
TER      49      UNK     0 
CONECT    1   18    6    2
CONECT    2    1   19    3
CONECT    3    2   20    4
CONECT    4    3   21    5
CONECT    5    4    8    6
CONECT    6    1    5    7
CONECT    7    6   41
CONECT    8    5    9   10
CONECT    9    8   11   22
CONECT   10    8
CONECT   11    9   23   12
CONECT   12   11   13   17
CONECT   13   12   24   14
CONECT   14   13   25   15
CONECT   15   14   16   28
CONECT   16   15   17   27
CONECT   17   12   16   26
CONECT   18    1
CONECT   19    2
CONECT   20    3
CONECT   21    4   45
CONECT   22    9
CONECT   23   11
CONECT   24   13
CONECT   25   14   37
CONECT   26   17   29
CONECT   27   16
CONECT   28   15   33
CONECT   29   26   30   31   32
CONECT   30   29
CONECT   31   29
CONECT   32   29
CONECT   33   28   34   35   36
CONECT   34   33
CONECT   35   33
CONECT   36   33
CONECT   37   25   38   39   40
CONECT   38   37
CONECT   39   37
CONECT   40   37
CONECT   41    7   42   43   44
CONECT   42   41
CONECT   43   41
CONECT   44   41
CONECT   45   21   46   47   48
CONECT   46   45
CONECT   47   45
CONECT   48   45
END
