# Supplementary material for: In silico screening of chalcones and flavonoids as potential inhibitors against yellow head virus 3C-like protease
Source: PeerJ. 2023 Apr 24;11:e15086. doi: 10.7717/peerj.15086 (PMC10135407; doi:10.7717/peerj.15086)
Supplement: Supplemental Information 9 — 3d structures of all proteins, ligand compounds, and protein-ligand complexes used in this study. All files provided in PDB format. [file peerj-11-15086-s009.zip › raw data/Compounds/Chalcones/DNs(62)/DN055.pdb]

REMARK   Accelrys Discovery Studio PDB file
REMARK   Created:  2020-09-14T14:55:29Z
HETATM    1  C1          0      -5.613   1.513   0.124  1.00  0.00           C  
HETATM    2  C2          0      -4.490   0.792  -0.110  1.00  0.00           C  
HETATM    3  C3          0      -4.551  -0.683   0.073  1.00  0.00           C  
HETATM    4  C4          0      -5.677  -1.278   0.450  1.00  0.00           C  
HETATM    5  C5          0      -6.869  -0.495   0.694  1.00  0.00           C  
HETATM    6  C6          0      -6.841   0.824   0.542  1.00  0.00           C  
HETATM    7  O1          0      -5.708   2.921  -0.004  1.00  0.00           O  
HETATM    8  H1          0      -4.886   3.335  -0.272  1.00  0.00           H  
HETATM    9  C2          0      -3.182   1.413  -0.560  1.00  0.00           C  
HETATM   10  C2          0      -1.970   0.599  -0.751  1.00  0.00           C  
HETATM   11  O3          0      -3.101   2.619  -0.801  1.00  0.00           O  
HETATM   12  C2          0      -0.874   1.187  -1.245  1.00  0.00           C  
HETATM   13  C3          0       0.454   0.445  -1.491  1.00  0.00           C  
HETATM   14  C14         0       1.736   1.056  -2.229  1.00  0.00           C  
HETATM   15  C15         0       2.829   0.241  -2.335  1.00  0.00           C  
HETATM   16  C16         0       2.792  -1.109  -1.791  1.00  0.00           C  
HETATM   17  C17         0       1.723  -1.598  -1.191  1.00  0.00           C  
HETATM   18  C18         0       0.535  -0.814  -1.038  1.00  0.00           C  
HETATM   19 5H33         0      -1.975  -0.423  -0.510  1.00  0.00           H  
HETATM   20 6H33         0      -3.695  -1.276  -0.102  1.00  0.00           H  
HETATM   21 8H33         0      -7.720   1.389   0.724  1.00  0.00           H  
HETATM   22 9H33         0      -7.766  -0.975   0.995  1.00  0.00           H  
HETATM   23 6H34         0       1.746  -2.588  -0.812  1.00  0.00           H  
HETATM   24 8H34         0      -0.279  -1.256  -0.543  1.00  0.00           H  
HETATM   25  H11         0      -0.955   2.189  -1.471  1.00  0.00           H  
HETATM   26  H12         0      -5.703  -2.331   0.571  1.00  0.00           H  
HETATM   27  O12         0       1.851   2.403  -2.820  1.00  0.00           O  
HETATM   28  O12         0       4.119   0.548  -2.969  1.00  0.00           O  
HETATM   29  H12         0       3.652  -1.721  -1.883  1.00  0.00           H  
HETATM   30  C12         0       0.807   3.370  -2.823  1.00  0.00           C  
HETATM   31  H12         0       1.154   4.279  -3.333  1.00  0.00           H  
HETATM   32  H13         0       0.532   3.616  -1.788  1.00  0.00           H  
HETATM   33  H14         0      -0.067   2.964  -3.352  1.00  0.00           H  
HETATM   34  C14         0       4.378   1.820  -3.586  1.00  0.00           C  
HETATM   35  H14         0       5.399   1.828  -3.994  1.00  0.00           H  
HETATM   36  H15         0       4.276   2.619  -2.838  1.00  0.00           H  
HETATM   37  H16         0       3.657   1.985  -4.401  1.00  0.00           H  
END
