# Supplementary material for: In silico screening of chalcones and flavonoids as potential inhibitors against yellow head virus 3C-like protease
Source: PeerJ. 2023 Apr 24;11:e15086. doi: 10.7717/peerj.15086 (PMC10135407; doi:10.7717/peerj.15086)
Supplement: Supplemental Information 9 — 3d structures of all proteins, ligand compounds, and protein-ligand complexes used in this study. All files provided in PDB format. [file peerj-11-15086-s009.zip › raw data/Compounds/Chalcones/DNs(62)/DN041.pdb]

REMARK   Accelrys Discovery Studio PDB file
REMARK   Created:  2020-09-14T15:11:27Z
HETATM    1  C1          0      -5.539   1.777   0.100  1.00  0.00           C  
HETATM    2  C2          0      -4.529   0.919  -0.184  1.00  0.00           C  
HETATM    3  C3          0      -4.684  -0.506   0.217  1.00  0.00           C  
HETATM    4  C4          0      -5.782  -0.925   0.837  1.00  0.00           C  
HETATM    5  C5          0      -6.851   0.003   1.133  1.00  0.00           C  
HETATM    6  C6          0      -6.739   1.280   0.786  1.00  0.00           C  
HETATM    7  O1          0      -5.536   3.157  -0.218  1.00  0.00           O  
HETATM    8  H1          0      -4.737   3.443  -0.665  1.00  0.00           H  
HETATM    9  C2          0      -3.250   1.339  -0.885  1.00  0.00           C  
HETATM   10  C2          0      -2.178   0.372  -1.170  1.00  0.00           C  
HETATM   11  O3          0      -3.066   2.509  -1.227  1.00  0.00           O  
HETATM   12  C2          0      -1.058   0.796  -1.761  1.00  0.00           C  
HETATM   13  C3          0       0.076  -0.110  -2.076  1.00  0.00           C  
HETATM   14  C14         0       1.261   0.471  -2.687  1.00  0.00           C  
HETATM   15  C15         0       2.321  -0.275  -2.987  1.00  0.00           C  
HETATM   16  C16         0       2.289  -1.754  -2.695  1.00  0.00           C  
HETATM   17  C17         0       1.184  -2.272  -2.133  1.00  0.00           C  
HETATM   18  C18         0       0.043  -1.418  -1.812  1.00  0.00           C  
HETATM   19 5H33         0      -2.291  -0.640  -0.905  1.00  0.00           H  
HETATM   20 6H33         0      -3.919  -1.202   0.012  1.00  0.00           H  
HETATM   21 8H33         0      -7.529   1.952   1.008  1.00  0.00           H  
HETATM   22 9H33         0      -7.726  -0.336   1.628  1.00  0.00           H  
HETATM   23 6H34         0       1.115  -3.302  -1.911  1.00  0.00           H  
HETATM   24  H11         0      -0.971   1.822  -2.011  1.00  0.00           H  
HETATM   25  H12         0      -5.875  -1.944   1.115  1.00  0.00           H  
HETATM   26  O14         0       3.407   0.386  -3.558  1.00  0.00           O  
HETATM   27  O14         0       3.389  -2.554  -3.010  1.00  0.00           O  
HETATM   28  H14         0      -0.811  -1.853  -1.367  1.00  0.00           H  
HETATM   29  H12         0       1.283   1.511  -2.891  1.00  0.00           H  
HETATM   30  C11         0       4.636  -0.208  -3.862  1.00  0.00           C  
HETATM   31  C14         0       3.471  -3.935  -2.764  1.00  0.00           C  
HETATM   32  O14         0       4.743  -4.423  -3.185  1.00  0.00           O  
HETATM   33  C36         0       4.898  -4.186  -4.584  1.00  0.00           C  
HETATM   34  C37         0       6.269  -4.707  -5.038  1.00  0.00           C  
HETATM   35  H14         0       3.336  -4.122  -1.689  1.00  0.00           H  
HETATM   36  H15         0       2.672  -4.452  -3.315  1.00  0.00           H  
HETATM   37  H16         0       4.104  -4.711  -5.133  1.00  0.00           H  
HETATM   38  H17         0       4.833  -3.108  -4.785  1.00  0.00           H  
HETATM   39  H18         0       6.391  -4.527  -6.116  1.00  0.00           H  
HETATM   40  H19         0       6.336  -5.786  -4.836  1.00  0.00           H  
HETATM   41  H20         0       7.061  -4.181  -4.486  1.00  0.00           H  
HETATM   42  O42         0       5.611   0.795  -4.113  1.00  0.00           O  
HETATM   43  C43         0       6.851   0.163  -4.412  1.00  0.00           C  
HETATM   44  C44         0       7.919   1.238  -4.669  1.00  0.00           C  
HETATM   45  H18         0       4.958  -0.838  -3.021  1.00  0.00           H  
HETATM   46  H19         0       4.521  -0.843  -4.753  1.00  0.00           H  
HETATM   47  H20         0       7.158  -0.462  -3.561  1.00  0.00           H  
HETATM   48  H21         0       6.736  -0.466  -5.307  1.00  0.00           H  
HETATM   49  H22         0       8.879   0.754  -4.900  1.00  0.00           H  
HETATM   50  H23         0       8.030   1.864  -3.772  1.00  0.00           H  
HETATM   51  H24         0       7.610   1.865  -5.518  1.00  0.00           H  
END
