# Supplementary material for: In silico screening of chalcones and flavonoids as potential inhibitors against yellow head virus 3C-like protease
Source: PeerJ. 2023 Apr 24;11:e15086. doi: 10.7717/peerj.15086 (PMC10135407; doi:10.7717/peerj.15086)
Supplement: Supplemental Information 9 — 3d structures of all proteins, ligand compounds, and protein-ligand complexes used in this study. All files provided in PDB format. [file peerj-11-15086-s009.zip › raw data/Compounds/Chalcones/DNs(62)/DN040.pdb]

REMARK   Accelrys Discovery Studio PDB file
REMARK   Created:  2020-09-14T15:14:30Z
HETATM    1  C1          0      -5.548   1.775   0.093  1.00  0.00           C  
HETATM    2  C2          0      -4.535   0.919  -0.185  1.00  0.00           C  
HETATM    3  C3          0      -4.699  -0.510   0.196  1.00  0.00           C  
HETATM    4  C4          0      -5.807  -0.935   0.794  1.00  0.00           C  
HETATM    5  C5          0      -6.879  -0.008   1.085  1.00  0.00           C  
HETATM    6  C6          0      -6.759   1.272   0.754  1.00  0.00           C  
HETATM    7  O1          0      -5.537   3.159  -0.209  1.00  0.00           O  
HETATM    8  H1          0      -4.732   3.448  -0.640  1.00  0.00           H  
HETATM    9  C2          0      -3.245   1.345  -0.862  1.00  0.00           C  
HETATM   10  C2          0      -2.172   0.377  -1.146  1.00  0.00           C  
HETATM   11  O3          0      -3.053   2.518  -1.187  1.00  0.00           O  
HETATM   12  C2          0      -1.044   0.804  -1.720  1.00  0.00           C  
HETATM   13  C3          0       0.090  -0.103  -2.036  1.00  0.00           C  
HETATM   14  C14         0       1.282   0.479  -2.633  1.00  0.00           C  
HETATM   15  C15         0       2.339  -0.270  -2.936  1.00  0.00           C  
HETATM   16  C16         0       2.298  -1.752  -2.662  1.00  0.00           C  
HETATM   17  C17         0       1.186  -2.269  -2.112  1.00  0.00           C  
HETATM   18  C18         0       0.048  -1.414  -1.788  1.00  0.00           C  
HETATM   19 5H33         0      -2.292  -0.638  -0.897  1.00  0.00           H  
HETATM   20 6H33         0      -3.932  -1.206  -0.004  1.00  0.00           H  
HETATM   21 8H33         0      -7.551   1.944   0.972  1.00  0.00           H  
HETATM   22 9H33         0      -7.762  -0.352   1.562  1.00  0.00           H  
HETATM   23 6H34         0       1.110  -3.302  -1.901  1.00  0.00           H  
HETATM   24  H11         0      -0.950   1.833  -1.956  1.00  0.00           H  
HETATM   25  H12         0      -5.906  -1.957   1.060  1.00  0.00           H  
HETATM   26  O14         0       3.432   0.391  -3.494  1.00  0.00           O  
HETATM   27  O14         0       3.396  -2.556  -2.980  1.00  0.00           O  
HETATM   28  H14         0      -0.811  -1.850  -1.354  1.00  0.00           H  
HETATM   29  H12         0       1.310   1.521  -2.825  1.00  0.00           H  
HETATM   30  C11         0       4.651  -0.211  -3.817  1.00  0.00           C  
HETATM   31  C14         0       3.459  -3.944  -2.762  1.00  0.00           C  
HETATM   32  H14         0       3.321  -4.151  -1.691  1.00  0.00           H  
HETATM   33  H15         0       2.651  -4.437  -3.322  1.00  0.00           H  
HETATM   34  O42         0       5.620   0.786  -4.121  1.00  0.00           O  
HETATM   35  C43         0       6.853   0.148  -4.440  1.00  0.00           C  
HETATM   36  C44         0       7.912   1.214  -4.758  1.00  0.00           C  
HETATM   37  H18         0       4.996  -0.818  -2.968  1.00  0.00           H  
HETATM   38  H19         0       4.512  -0.869  -4.687  1.00  0.00           H  
HETATM   39  H20         0       7.185  -0.455  -3.582  1.00  0.00           H  
HETATM   40  H21         0       6.712  -0.505  -5.313  1.00  0.00           H  
HETATM   41  H22         0       8.865   0.722  -5.004  1.00  0.00           H  
HETATM   42  H23         0       8.051   1.864  -3.882  1.00  0.00           H  
HETATM   43  H24         0       7.579   1.817  -5.614  1.00  0.00           H  
HETATM   44  H20         0       4.433  -4.329  -3.096  1.00  0.00           H  
END
