# Supplementary material for: In silico screening of chalcones and flavonoids as potential inhibitors against yellow head virus 3C-like protease
Source: PeerJ. 2023 Apr 24;11:e15086. doi: 10.7717/peerj.15086 (PMC10135407; doi:10.7717/peerj.15086)
Supplement: Supplemental Information 9 — 3d structures of all proteins, ligand compounds, and protein-ligand complexes used in this study. All files provided in PDB format. [file peerj-11-15086-s009.zip › raw data/Compounds/Chalcones/DNs(62)/DN054.pdb]

REMARK   Accelrys Discovery Studio PDB file
REMARK   Created:  2020-09-14T15:19:00Z
HETATM    1  C1          0      -5.672   1.825   0.134  1.00  0.00           C  
HETATM    2  C2          0      -4.662   0.978  -0.179  1.00  0.00           C  
HETATM    3  C3          0      -4.849  -0.472   0.100  1.00  0.00           C  
HETATM    4  C4          0      -5.975  -0.923   0.642  1.00  0.00           C  
HETATM    5  C5          0      -7.043  -0.007   0.973  1.00  0.00           C  
HETATM    6  C6          0      -6.903   1.292   0.733  1.00  0.00           C  
HETATM    7  O1          0      -5.639   3.226  -0.069  1.00  0.00           O  
HETATM    8  H1          0      -4.820   3.535  -0.460  1.00  0.00           H  
HETATM    9  C2          0      -3.347   1.436  -0.786  1.00  0.00           C  
HETATM   10  C2          0      -2.261   0.481  -1.061  1.00  0.00           C  
HETATM   11  O3          0      -3.137   2.625  -1.032  1.00  0.00           O  
HETATM   12  C2          0      -1.091   0.935  -1.519  1.00  0.00           C  
HETATM   13  C3          0       0.063   0.038  -1.789  1.00  0.00           C  
HETATM   14  C14         0       1.316   0.649  -2.204  1.00  0.00           C  
HETATM   15  C15         0       2.395  -0.091  -2.438  1.00  0.00           C  
HETATM   16  C16         0       2.309  -1.579  -2.282  1.00  0.00           C  
HETATM   17  C17         0       1.145  -2.142  -1.904  1.00  0.00           C  
HETATM   18  C18         0      -0.014  -1.287  -1.648  1.00  0.00           C  
HETATM   19 5H33         0      -2.400  -0.545  -0.882  1.00  0.00           H  
HETATM   20 6H33         0      -4.085  -1.161  -0.132  1.00  0.00           H  
HETATM   21 8H33         0      -7.692   1.956   0.980  1.00  0.00           H  
HETATM   22 9H33         0      -7.938  -0.372   1.408  1.00  0.00           H  
HETATM   23  H11         0      -0.974   1.977  -1.678  1.00  0.00           H  
HETATM   24  H12         0      -6.089  -1.960   0.834  1.00  0.00           H  
HETATM   25  H14         0      -0.919  -1.740  -1.345  1.00  0.00           H  
HETATM   26  O11         0       3.586   0.602  -2.825  1.00  0.00           O  
HETATM   27  H12         0       3.156  -2.173  -2.469  1.00  0.00           H  
HETATM   28  H11         0       1.371   1.703  -2.312  1.00  0.00           H  
HETATM   29  O12         0       0.946  -3.558  -1.723  1.00  0.00           O  
HETATM   30  C30         0       4.739  -0.224  -3.051  1.00  0.00           C  
HETATM   31  C31         0       2.078  -4.414  -1.966  1.00  0.00           C  
HETATM   32  H11         0       5.590   0.410  -3.338  1.00  0.00           H  
HETATM   33  H12         0       4.530  -0.941  -3.858  1.00  0.00           H  
HETATM   34  H13         0       4.987  -0.770  -2.128  1.00  0.00           H  
HETATM   35  H14         0       1.788  -5.460  -1.793  1.00  0.00           H  
HETATM   36  H15         0       2.897  -4.145  -1.281  1.00  0.00           H  
HETATM   37  H16         0       2.415  -4.296  -3.006  1.00  0.00           H  
END
