# Supplementary material for: In silico screening of chalcones and flavonoids as potential inhibitors against yellow head virus 3C-like protease
Source: PeerJ. 2023 Apr 24;11:e15086. doi: 10.7717/peerj.15086 (PMC10135407; doi:10.7717/peerj.15086)
Supplement: Supplemental Information 9 — 3d structures of all proteins, ligand compounds, and protein-ligand complexes used in this study. All files provided in PDB format. [file peerj-11-15086-s009.zip › raw data/Compounds/Chalcones/DNs(62)/DN042.pdb]

REMARK   Accelrys Discovery Studio PDB file
REMARK   Created:  2020-09-14T15:21:18Z
HETATM    1  C1          0      -5.654   1.831   0.101  1.00  0.00           C  
HETATM    2  C2          0      -4.632   0.979  -0.156  1.00  0.00           C  
HETATM    3  C3          0      -4.855  -0.474   0.074  1.00  0.00           C  
HETATM    4  C4          0      -6.023  -0.924   0.520  1.00  0.00           C  
HETATM    5  C5          0      -7.104  -0.001   0.790  1.00  0.00           C  
HETATM    6  C6          0      -6.933   1.301   0.593  1.00  0.00           C  
HETATM    7  O1          0      -5.593   3.236  -0.069  1.00  0.00           O  
HETATM    8  H1          0      -4.744   3.544  -0.391  1.00  0.00           H  
HETATM    9  C2          0      -3.275   1.433  -0.661  1.00  0.00           C  
HETATM   10  C2          0      -2.195   0.469  -0.932  1.00  0.00           C  
HETATM   11  O3          0      -3.033   2.627  -0.854  1.00  0.00           O  
HETATM   12  C2          0      -1.010   0.919  -1.351  1.00  0.00           C  
HETATM   13  C3          0       0.135   0.017  -1.643  1.00  0.00           C  
HETATM   14  C14         0       1.388   0.627  -2.068  1.00  0.00           C  
HETATM   15  C15         0       2.471  -0.098  -2.348  1.00  0.00           C  
HETATM   16  C16         0       2.358  -1.643  -2.209  1.00  0.00           C  
HETATM   17  C17         0       1.192  -2.154  -1.819  1.00  0.00           C  
HETATM   18  C18         0       0.046  -1.308  -1.525  1.00  0.00           C  
HETATM   19 5H33         0      -2.356  -0.561  -0.793  1.00  0.00           H  
HETATM   20 6H33         0      -4.083  -1.167  -0.115  1.00  0.00           H  
HETATM   21 8H33         0      -7.731   1.968   0.794  1.00  0.00           H  
HETATM   22 9H33         0      -8.034  -0.365   1.146  1.00  0.00           H  
HETATM   23  H11         0      -0.877   1.963  -1.478  1.00  0.00           H  
HETATM   24  H12         0      -6.163  -1.963   0.678  1.00  0.00           H  
HETATM   25  H14         0      -0.858  -1.760  -1.217  1.00  0.00           H  
HETATM   26  O12         0       3.370  -2.614  -2.454  1.00  0.00           O  
HETATM   27  H11         0       1.440   1.683  -2.155  1.00  0.00           H  
HETATM   28  O11         0       3.614   0.706  -2.746  1.00  0.00           O  
HETATM   29  H12         0       1.096  -3.206  -1.719  1.00  0.00           H  
HETATM   30  H11         0       4.196  -2.257  -2.731  1.00  0.00           H  
HETATM   31  C31         0       4.847   0.091  -3.073  1.00  0.00           C  
HETATM   32  H12         0       5.581   0.862  -3.345  1.00  0.00           H  
HETATM   33  H13         0       4.701  -0.593  -3.921  1.00  0.00           H  
HETATM   34  H14         0       5.214  -0.475  -2.204  1.00  0.00           H  
END
