# Supplementary material for: In silico screening of chalcones and flavonoids as potential inhibitors against yellow head virus 3C-like protease
Source: PeerJ. 2023 Apr 24;11:e15086. doi: 10.7717/peerj.15086 (PMC10135407; doi:10.7717/peerj.15086)
Supplement: Supplemental Information 9 — 3d structures of all proteins, ligand compounds, and protein-ligand complexes used in this study. All files provided in PDB format. [file peerj-11-15086-s009.zip › raw data/Compounds/Chalcones/DNs(62)/DN057.pdb]

REMARK   Accelrys Discovery Studio PDB file
REMARK   Created:  2020-09-07T20:51:48Z
HETATM    1  C1  UNK     0      -7.195  -0.684  -1.113  1.00  0.00           C  
HETATM    2  C2  UNK     0      -7.742  -0.787   0.160  1.00  0.00           C  
HETATM    3  C3  UNK     0      -6.936  -0.590   1.273  1.00  0.00           C  
HETATM    4  C4  UNK     0      -5.589  -0.290   1.120  1.00  0.00           C  
HETATM    5  C5  UNK     0      -5.032  -0.185  -0.153  1.00  0.00           C  
HETATM    6  C6  UNK     0      -5.846  -0.384  -1.273  1.00  0.00           C  
HETATM    7  O7  UNK     0      -5.325  -0.288  -2.567  1.00  0.00           O  
HETATM    8  C8  UNK     0      -3.576   0.138  -0.312  1.00  0.00           C  
HETATM    9  C9  UNK     0      -2.673   0.338   0.877  1.00  0.00           C  
HETATM   10  O10 UNK     0      -3.079   0.235  -1.435  1.00  0.00           O  
HETATM   11  C11 UNK     0      -1.217   0.496   0.378  1.00  0.00           C  
HETATM   12  C12 UNK     0      -0.171   0.717   1.461  1.00  0.00           C  
HETATM   13  C13 UNK     0      -0.505   0.935   2.807  1.00  0.00           C  
HETATM   14  C14 UNK     0       0.495   1.134   3.761  1.00  0.00           C  
HETATM   15  C15 UNK     0       1.816   1.110   3.339  1.00  0.00           C  
HETATM   16  C16 UNK     0       2.140   0.899   2.028  1.00  0.00           C  
HETATM   17  C17 UNK     0       1.165   0.699   1.066  1.00  0.00           C  
HETATM   18  H4  UNK     0      -4.991  -0.143   1.985  1.00  0.00           H  
HETATM   19  H7  UNK     0      -0.917  -0.386  -0.206  1.00  0.00           H  
HETATM   20  H12 UNK     0      -1.520   0.952   3.114  1.00  0.00           H  
HETATM   21  H21 UNK     0      -3.003   1.234   1.426  1.00  0.00           H  
HETATM   22  H11 UNK     0      -7.347  -0.667   2.240  1.00  0.00           H  
HETATM   23  H13 UNK     0      -7.811  -0.835  -1.964  1.00  0.00           H  
HETATM   24  H18 UNK     0      -8.775  -1.017   0.280  1.00  0.00           H  
HETATM   25  H12 UNK     0      -6.036  -0.458  -3.258  1.00  0.00           H  
HETATM   26  H10 UNK     0       1.428   0.536   0.049  1.00  0.00           H  
HETATM   27  H11 UNK     0       0.250   1.299   4.783  1.00  0.00           H  
HETATM   28  H13 UNK     0      -2.781  -0.517   1.562  1.00  0.00           H  
HETATM   29  H14 UNK     0      -1.160   1.349  -0.314  1.00  0.00           H  
HETATM   30  O30 UNK     0       3.456   0.921   1.872  1.00  0.00           O  
HETATM   31  C31 UNK     0       4.068   1.163   3.164  1.00  0.00           C  
HETATM   32  O32 UNK     0       2.924   1.273   4.057  1.00  0.00           O  
HETATM   33  H15 UNK     0       4.719   0.326   3.456  1.00  0.00           H  
HETATM   34  H16 UNK     0       4.654   2.093   3.156  1.00  0.00           H  
TER      35      UNK     0 
CONECT    1    6    2   23
CONECT    2    1    3   24
CONECT    3    2    4   22
CONECT    4    3   18    5
CONECT    5    4    8    6
CONECT    6    1    5    7
CONECT    7    6   25
CONECT    8    5    9   10
CONECT    9    8   11   21   28
CONECT   10    8
CONECT   11    9   19   12   29
CONECT   12   11   13   17
CONECT   13   12   14   20
CONECT   14   13   15   27
CONECT   15   14   16   32
CONECT   16   15   17   30
CONECT   17   12   16   26
CONECT   18    4
CONECT   19   11
CONECT   20   13
CONECT   21    9
CONECT   22    3
CONECT   23    1
CONECT   24    2
CONECT   25    7
CONECT   26   17
CONECT   27   14
CONECT   28    9
CONECT   29   11
CONECT   30   16   31
CONECT   31   30   32   33   34
CONECT   32   31   15
CONECT   33   31
CONECT   34   31
END
