# Supplementary material for: In silico screening of chalcones and flavonoids as potential inhibitors against yellow head virus 3C-like protease
Source: PeerJ. 2023 Apr 24;11:e15086. doi: 10.7717/peerj.15086 (PMC10135407; doi:10.7717/peerj.15086)
Supplement: Supplemental Information 9 — 3d structures of all proteins, ligand compounds, and protein-ligand complexes used in this study. All files provided in PDB format. [file peerj-11-15086-s009.zip › raw data/Compounds/Chalcones/DNs(62)/DN043.pdb]

REMARK   Accelrys Discovery Studio PDB file
REMARK   Created:  2020-09-07T16:23:31Z
HETATM    1  C1  UNK     0      -7.380   0.117  -0.701  1.00  0.00           C  
HETATM    2  C2  UNK     0      -7.548  -1.092  -0.040  1.00  0.00           C  
HETATM    3  C3  UNK     0      -6.468  -1.677   0.608  1.00  0.00           C  
HETATM    4  C4  UNK     0      -5.224  -1.058   0.595  1.00  0.00           C  
HETATM    5  C5  UNK     0      -5.047   0.154  -0.066  1.00  0.00           C  
HETATM    6  C6  UNK     0      -6.136   0.741  -0.717  1.00  0.00           C  
HETATM    7  O7  UNK     0      -6.002   1.957  -1.392  1.00  0.00           O  
HETATM    8  C8  UNK     0      -3.693   0.814  -0.071  1.00  0.00           C  
HETATM    9  C9  UNK     0      -2.523   0.228   0.619  1.00  0.00           C  
HETATM   10  O10 UNK     0      -3.528   1.883  -0.662  1.00  0.00           O  
HETATM   11  C11 UNK     0      -1.366   0.891   0.554  1.00  0.00           C  
HETATM   12  C12 UNK     0      -0.124   0.414   1.204  1.00  0.00           C  
HETATM   13  C13 UNK     0      -0.099  -0.775   1.938  1.00  0.00           C  
HETATM   14  C14 UNK     0       1.086  -1.196   2.539  1.00  0.00           C  
HETATM   15  C15 UNK     0       2.224  -0.420   2.395  1.00  0.00           C  
HETATM   16  C16 UNK     0       2.214   0.760   1.670  1.00  0.00           C  
HETATM   17  C17 UNK     0       1.038   1.179   1.072  1.00  0.00           C  
HETATM   18  H4  UNK     0      -4.415  -1.516   1.092  1.00  0.00           H  
HETATM   19  H7  UNK     0      -1.338   1.800   0.012  1.00  0.00           H  
HETATM   20  H12 UNK     0      -0.976  -1.357   2.040  1.00  0.00           H  
HETATM   21  O15 UNK     0       1.055   2.374   0.347  1.00  0.00           O  
HETATM   22  H21 UNK     0      -2.604  -0.685   1.148  1.00  0.00           H  
HETATM   23  H11 UNK     0      -6.590  -2.595   1.111  1.00  0.00           H  
HETATM   24  H13 UNK     0      -8.205   0.565  -1.196  1.00  0.00           H  
HETATM   25  H18 UNK     0      -8.501  -1.568  -0.029  1.00  0.00           H  
HETATM   26  H10 UNK     0       3.105   1.342   1.572  1.00  0.00           H  
HETATM   27  O11 UNK     0       3.333  -0.834   2.970  1.00  0.00           O  
HETATM   28  O12 UNK     0       1.174  -2.408   3.307  1.00  0.00           O  
HETATM   29  H12 UNK     0      -6.873   2.238  -1.801  1.00  0.00           H  
HETATM   30  H12 UNK     0       3.110  -1.670   3.417  1.00  0.00           H  
HETATM   31  H12 UNK     0       0.185   2.544  -0.009  1.00  0.00           H  
HETATM   32  H12 UNK     0       0.299  -2.872   3.337  1.00  0.00           H  
TER      33      UNK     0 
CONECT    1    6    2   24
CONECT    2    1    3   25
CONECT    3    2    4   23
CONECT    4    3   18    5
CONECT    5    4    8    6
CONECT    6    1    5    7
CONECT    7    6   29
CONECT    8    5    9   10
CONECT    9    8   11   22
CONECT   10    8
CONECT   11    9   19   12
CONECT   12   11   13   17
CONECT   13   12   14   20
CONECT   14   13   15   28
CONECT   15   14   16   27
CONECT   16   15   17   26
CONECT   17   12   16   21
CONECT   18    4
CONECT   19   11
CONECT   20   13
CONECT   21   17   31
CONECT   22    9
CONECT   23    3
CONECT   24    1
CONECT   25    2
CONECT   26   16
CONECT   27   15   30
CONECT   28   14   32
CONECT   29    7
CONECT   30   27
CONECT   31   21
CONECT   32   28
END
