# Supplementary material for: In silico screening of chalcones and flavonoids as potential inhibitors against yellow head virus 3C-like protease
Source: PeerJ. 2023 Apr 24;11:e15086. doi: 10.7717/peerj.15086 (PMC10135407; doi:10.7717/peerj.15086)
Supplement: Supplemental Information 9 — 3d structures of all proteins, ligand compounds, and protein-ligand complexes used in this study. All files provided in PDB format. [file peerj-11-15086-s009.zip › raw data/Compounds/Chalcones/DNs(62)/DN066.pdb]

REMARK   Accelrys Discovery Studio PDB file
REMARK   Created:  2020-09-10T10:24:34Z
HETATM    1  C1  UNK     0      -7.192  -0.098   0.109  1.00  0.00           C  
HETATM    2  C2  UNK     0      -7.109  -1.478   0.149  1.00  0.00           C  
HETATM    3  C3  UNK     0      -5.865  -2.076   0.125  1.00  0.00           C  
HETATM    4  C4  UNK     0      -4.721  -1.295   0.059  1.00  0.00           C  
HETATM    5  C5  UNK     0      -4.778   0.103   0.014  1.00  0.00           C  
HETATM    6  C6  UNK     0      -6.062   0.714   0.042  1.00  0.00           C  
HETATM    7  O7  UNK     0      -6.482   2.123   0.022  1.00  0.00           O  
HETATM    8  C8  UNK     0      -3.400   0.798  -0.070  1.00  0.00           C  
HETATM    9  C9  UNK     0      -2.142   0.033   0.049  1.00  0.00           C  
HETATM   10  O10 UNK     0      -3.288   2.006  -0.244  1.00  0.00           O  
HETATM   11  C11 UNK     0      -1.001   0.702  -0.100  1.00  0.00           C  
HETATM   12  C12 UNK     0       0.368   0.057   0.013  1.00  0.00           C  
HETATM   13  C13 UNK     0       0.415  -1.295   0.391  1.00  0.00           C  
HETATM   14  C14 UNK     0       1.617  -2.002   0.541  1.00  0.00           C  
HETATM   15  C15 UNK     0       2.814  -1.313   0.297  1.00  0.00           C  
HETATM   16  C16 UNK     0       2.763   0.029  -0.081  1.00  0.00           C  
HETATM   17  C17 UNK     0       1.576   0.746  -0.233  1.00  0.00           C  
HETATM   18  H1  UNK     0      -8.147   0.359   0.130  1.00  0.00           H  
HETATM   19  H2  UNK     0      -7.995  -2.072   0.200  1.00  0.00           H  
HETATM   20  H3  UNK     0      -5.787  -3.120   0.154  1.00  0.00           H  
HETATM   21  H4  UNK     0      -3.785  -1.789   0.038  1.00  0.00           H  
HETATM   22  C30 UNK     0      -5.622   3.268  -0.026  1.00  0.00           C  
HETATM   23  H6  UNK     0      -2.149  -1.005   0.247  1.00  0.00           H  
HETATM   24  H7  UNK     0      -1.082   1.717  -0.301  1.00  0.00           H  
HETATM   25  H8  UNK     0      -0.497  -1.791   0.572  1.00  0.00           H  
HETATM   26  O34 UNK     0       1.632  -3.417   0.943  1.00  0.00           O  
HETATM   27  O35 UNK     0       1.813   2.190  -0.656  1.00  0.00           O  
HETATM   28  H11 UNK     0       3.682   0.534  -0.263  1.00  0.00           H  
HETATM   29  O12 UNK     0       4.160  -1.868   0.402  1.00  0.00           O  
HETATM   30  H11 UNK     0      -6.232   4.185  -0.015  1.00  0.00           H  
HETATM   31  H12 UNK     0      -5.026   3.240  -0.947  1.00  0.00           H  
HETATM   32  H13 UNK     0      -4.953   3.264   0.847  1.00  0.00           H  
HETATM   33  C14 UNK     0       0.791   3.211  -0.912  1.00  0.00           C  
HETATM   34  H14 UNK     0       1.280   4.153  -1.205  1.00  0.00           H  
HETATM   35  H15 UNK     0       0.201   3.382  -0.000  1.00  0.00           H  
HETATM   36  H16 UNK     0       0.127   2.881  -1.726  1.00  0.00           H  
HETATM   37  C16 UNK     0       4.352  -3.240   0.792  1.00  0.00           C  
HETATM   38  H16 UNK     0       5.434  -3.468   0.814  1.00  0.00           H  
HETATM   39  H17 UNK     0       3.852  -3.902   0.070  1.00  0.00           H  
HETATM   40  H18 UNK     0       3.923  -3.402   1.793  1.00  0.00           H  
HETATM   41  C18 UNK     0       0.362  -4.075   1.186  1.00  0.00           C  
HETATM   42  H18 UNK     0       0.547  -5.122   1.479  1.00  0.00           H  
HETATM   43  H19 UNK     0      -0.246  -4.060   0.271  1.00  0.00           H  
HETATM   44  H20 UNK     0      -0.174  -3.564   1.999  1.00  0.00           H  
TER      45      UNK     0 
CONECT    1   18    6    2
CONECT    2    1   19    3
CONECT    3    2   20    4
CONECT    4    3   21    5
CONECT    5    4    8    6
CONECT    6    1    5    7
CONECT    7    6   22
CONECT    8    5    9   10
CONECT    9    8   11   23
CONECT   10    8
CONECT   11    9   24   12
CONECT   12   11   13   17
CONECT   13   12   25   14
CONECT   14   13   26   15
CONECT   15   14   16   29
CONECT   16   15   17   28
CONECT   17   12   16   27
CONECT   18    1
CONECT   19    2
CONECT   20    3
CONECT   21    4
CONECT   22    7   30   31   32
CONECT   23    9
CONECT   24   11
CONECT   25   13
CONECT   26   14   41
CONECT   27   17   33
CONECT   28   16
CONECT   29   15   37
CONECT   30   22
CONECT   31   22
CONECT   32   22
CONECT   33   27   34   35   36
CONECT   34   33
CONECT   35   33
CONECT   36   33
CONECT   37   29   38   39   40
CONECT   38   37
CONECT   39   37
CONECT   40   37
CONECT   41   26   42   43   44
CONECT   42   41
CONECT   43   41
CONECT   44   41
END
