# Supplementary material for: In silico screening of chalcones and flavonoids as potential inhibitors against yellow head virus 3C-like protease
Source: PeerJ. 2023 Apr 24;11:e15086. doi: 10.7717/peerj.15086 (PMC10135407; doi:10.7717/peerj.15086)
Supplement: Supplemental Information 9 — 3d structures of all proteins, ligand compounds, and protein-ligand complexes used in this study. All files provided in PDB format. [file peerj-11-15086-s009.zip › raw data/Compounds/Chalcones/DNs(62)/DN059.pdb]

REMARK   Accelrys Discovery Studio PDB file
REMARK   Created:  2020-09-14T15:58:38Z
HETATM    1  C1          0      -6.503   1.905   0.790  1.00  0.00           C  
HETATM    2  C2          0      -5.634   1.085   0.148  1.00  0.00           C  
HETATM    3  C3          0      -5.898  -0.385   0.190  1.00  0.00           C  
HETATM    4  C4          0      -6.952  -0.871   0.838  1.00  0.00           C  
HETATM    5  C5          0      -7.866   0.020   1.517  1.00  0.00           C  
HETATM    6  C6          0      -7.656   1.331   1.495  1.00  0.00           C  
HETATM    7  O1          0      -6.391   3.316   0.842  1.00  0.00           O  
HETATM    8  H1          0      -5.630   3.657   0.373  1.00  0.00           H  
HETATM    9  C2          0      -4.410   1.598  -0.605  1.00  0.00           C  
HETATM   10  C2          0      -3.453   0.665  -1.312  1.00  0.00           C  
HETATM   11  O3          0      -4.159   2.804  -0.662  1.00  0.00           O  
HETATM   12  C2          0      -2.028   1.259  -1.241  1.00  0.00           C  
HETATM   13  C3          0      -0.992   0.397  -1.943  1.00  0.00           C  
HETATM   14  C14         0       0.051   1.067  -2.691  1.00  0.00           C  
HETATM   15  C15         0       1.023   0.415  -3.333  1.00  0.00           C  
HETATM   16  C16         0       0.986  -1.192  -3.250  1.00  0.00           C  
HETATM   17  C17         0      -0.009  -1.726  -2.539  1.00  0.00           C  
HETATM   18  C18         0      -1.015  -0.929  -1.868  1.00  0.00           C  
HETATM   19 5H33         0      -3.494  -0.335  -0.871  1.00  0.00           H  
HETATM   20 6H33         0      -5.250  -1.060  -0.296  1.00  0.00           H  
HETATM   21 8H33         0      -8.334   1.975   1.996  1.00  0.00           H  
HETATM   22 9H33         0      -8.705  -0.374   2.032  1.00  0.00           H  
HETATM   23  H11         0      -2.002   2.270  -1.673  1.00  0.00           H  
HETATM   24  H12         0      -7.123  -1.917   0.857  1.00  0.00           H  
HETATM   25  H14         0      -1.767  -1.423  -1.311  1.00  0.00           H  
HETATM   26  H11         0       0.047   2.126  -2.725  1.00  0.00           H  
HETATM   27  O11         0       1.920   1.391  -3.973  1.00  0.00           O  
HETATM   28  H12         0      -0.064  -2.782  -2.462  1.00  0.00           H  
HETATM   29  O31         0       1.826  -2.270  -3.797  1.00  0.00           O  
HETATM   30  C30         0       3.068   1.091  -4.727  1.00  0.00           C  
HETATM   31  H12         0       3.531   2.028  -5.066  1.00  0.00           H  
HETATM   32  H13         0       2.787   0.492  -5.601  1.00  0.00           H  
HETATM   33  H14         0       3.784   0.541  -4.104  1.00  0.00           H  
HETATM   34  C35         0       2.968  -2.105  -4.598  1.00  0.00           C  
HETATM   35 2H52         0       3.376  -3.093  -4.852  1.00  0.00           H  
HETATM   36 3H52         0       3.726  -1.536  -4.045  1.00  0.00           H  
HETATM   37 4H52         0       2.698  -1.579  -5.521  1.00  0.00           H  
HETATM   38  H17         0      -3.742   0.597  -2.369  1.00  0.00           H  
HETATM   39  H18         0      -1.758   1.323  -0.179  1.00  0.00           H  
END
