# Supplementary material for: In silico screening of chalcones and flavonoids as potential inhibitors against yellow head virus 3C-like protease
Source: PeerJ. 2023 Apr 24;11:e15086. doi: 10.7717/peerj.15086 (PMC10135407; doi:10.7717/peerj.15086)
Supplement: Supplemental Information 9 — 3d structures of all proteins, ligand compounds, and protein-ligand complexes used in this study. All files provided in PDB format. [file peerj-11-15086-s009.zip › raw data/Compounds/Chalcones/DNs(62)/DN064.pdb]

REMARK   Accelrys Discovery Studio PDB file
REMARK   Created:  2020-09-10T10:14:23Z
HETATM    1  C1  UNK     0      -7.306   0.226   0.062  1.00  0.00           C  
HETATM    2  C2  UNK     0      -7.376  -1.160   0.003  1.00  0.00           C  
HETATM    3  C3  UNK     0      -6.205  -1.905  -0.031  1.00  0.00           C  
HETATM    4  C4  UNK     0      -4.969  -1.270  -0.007  1.00  0.00           C  
HETATM    5  C5  UNK     0      -4.891   0.119   0.051  1.00  0.00           C  
HETATM    6  C6  UNK     0      -6.071   0.867   0.086  1.00  0.00           C  
HETATM    7  O7  UNK     0      -6.051   2.264   0.146  1.00  0.00           O  
HETATM    8  C8  UNK     0      -3.558   0.790   0.076  1.00  0.00           C  
HETATM    9  C9  UNK     0      -2.311   0.025   0.046  1.00  0.00           C  
HETATM   10  O10 UNK     0      -3.490   2.020   0.123  1.00  0.00           O  
HETATM   11  C11 UNK     0      -1.154   0.687   0.065  1.00  0.00           C  
HETATM   12  C12 UNK     0       0.150  -0.012   0.037  1.00  0.00           C  
HETATM   13  C13 UNK     0       0.238  -1.401  -0.005  1.00  0.00           C  
HETATM   14  C14 UNK     0       1.483  -2.020  -0.030  1.00  0.00           C  
HETATM   15  C15 UNK     0       2.644  -1.255  -0.013  1.00  0.00           C  
HETATM   16  C16 UNK     0       2.559   0.131   0.029  1.00  0.00           C  
HETATM   17  C17 UNK     0       1.313   0.748   0.054  1.00  0.00           C  
HETATM   18  H1  UNK     0      -8.200   0.799   0.089  1.00  0.00           H  
HETATM   19  H2  UNK     0      -8.327  -1.652  -0.015  1.00  0.00           H  
HETATM   20  H3  UNK     0      -6.253  -2.957  -0.076  1.00  0.00           H  
HETATM   21  H4  UNK     0      -4.087  -1.850  -0.034  1.00  0.00           H  
HETATM   22  H5  UNK     0      -5.108   2.611   0.158  1.00  0.00           H  
HETATM   23  H6  UNK     0      -2.328  -1.032   0.009  1.00  0.00           H  
HETATM   24  H7  UNK     0      -1.172   1.750   0.101  1.00  0.00           H  
HETATM   25  H8  UNK     0      -0.639  -1.992  -0.018  1.00  0.00           H  
HETATM   26  H9  UNK     0       1.549  -3.077  -0.062  1.00  0.00           H  
HETATM   27  F35 UNK     0       1.231   2.077   0.094  1.00  0.00           F  
HETATM   28  H11 UNK     0       3.444   0.718   0.042  1.00  0.00           H  
HETATM   29  H12 UNK     0       3.593  -1.728  -0.032  1.00  0.00           H  
TER      30      UNK     0 
CONECT    1   18    6    2
CONECT    2    1   19    3
CONECT    3    2   20    4
CONECT    4    3   21    5
CONECT    5    4    8    6
CONECT    6    1    5    7
CONECT    7    6   22
CONECT    8    5    9   10
CONECT    9    8   11   23
CONECT   10    8
CONECT   11    9   24   12
CONECT   12   11   13   17
CONECT   13   12   25   14
CONECT   14   13   26   15
CONECT   15   14   16   29
CONECT   16   15   17   28
CONECT   17   12   16   27
CONECT   18    1
CONECT   19    2
CONECT   20    3
CONECT   21    4
CONECT   22    7
CONECT   23    9
CONECT   24   11
CONECT   25   13
CONECT   26   14
CONECT   27   17
CONECT   28   16
CONECT   29   15
END
