# Supplementary material for: In silico screening of chalcones and flavonoids as potential inhibitors against yellow head virus 3C-like protease
Source: PeerJ. 2023 Apr 24;11:e15086. doi: 10.7717/peerj.15086 (PMC10135407; doi:10.7717/peerj.15086)
Supplement: Supplemental Information 9 — 3d structures of all proteins, ligand compounds, and protein-ligand complexes used in this study. All files provided in PDB format. [file peerj-11-15086-s009.zip › raw data/Compounds/Chalcones/DNs(62)/DN048.pdb]

REMARK   Accelrys Discovery Studio PDB file
REMARK   Created:  2020-09-14T15:40:17Z
HETATM    1  C1          0      -6.763   1.475   0.684  1.00  0.00           C  
HETATM    2  C2          0      -5.637   0.855   0.255  1.00  0.00           C  
HETATM    3  C3          0      -5.606  -0.631   0.264  1.00  0.00           C  
HETATM    4  C4          0      -6.655  -1.333   0.681  1.00  0.00           C  
HETATM    5  C5          0      -7.850  -0.656   1.136  1.00  0.00           C  
HETATM    6  C6          0      -7.904   0.670   1.138  1.00  0.00           C  
HETATM    7  O1          0      -6.942   2.880   0.732  1.00  0.00           O  
HETATM    8  H1          0      -6.178   3.373   0.428  1.00  0.00           H  
HETATM    9  C2          0      -4.411   1.603  -0.234  1.00  0.00           C  
HETATM   10  C2          0      -3.209   0.895  -0.707  1.00  0.00           C  
HETATM   11  O3          0      -4.387   2.835  -0.257  1.00  0.00           O  
HETATM   12  C2          0      -2.170   1.615  -1.135  1.00  0.00           C  
HETATM   13  C3          0      -0.912   1.009  -1.640  1.00  0.00           C  
HETATM   14  C14         0       0.124   1.913  -2.086  1.00  0.00           C  
HETATM   15  C15         0       1.297   1.502  -2.567  1.00  0.00           C  
HETATM   16  C16         0       1.528  -0.089  -2.636  1.00  0.00           C  
HETATM   17  C17         0       0.522  -0.853  -2.203  1.00  0.00           C  
HETATM   18  C18         0      -0.723  -0.304  -1.695  1.00  0.00           C  
HETATM   19 5H33         0      -3.171  -0.158  -0.710  1.00  0.00           H  
HETATM   20 6H33         0      -4.745  -1.147  -0.063  1.00  0.00           H  
HETATM   21 8H33         0      -8.785   1.157   1.473  1.00  0.00           H  
HETATM   22 9H33         0      -8.685  -1.220   1.467  1.00  0.00           H  
HETATM   23  H11         0      -2.245   2.672  -1.119  1.00  0.00           H  
HETATM   24  H12         0      -6.616  -2.392   0.681  1.00  0.00           H  
HETATM   25  H14         0      -1.480  -0.968  -1.371  1.00  0.00           H  
HETATM   26  O12         0       2.636  -0.946  -3.087  1.00  0.00           O  
HETATM   27  H11         0      -0.058   2.956  -2.028  1.00  0.00           H  
HETATM   28  O11         0       2.105   2.677  -2.924  1.00  0.00           O  
HETATM   29  H12         0       0.637  -1.907  -2.234  1.00  0.00           H  
HETATM   30  C30         0       3.400   2.664  -3.464  1.00  0.00           C  
HETATM   31  C34         0       3.858  -0.495  -3.610  1.00  0.00           C  
HETATM   32  C35         0       3.862   4.112  -3.683  1.00  0.00           C  
HETATM   33 6H46         0       4.087   2.169  -2.767  1.00  0.00           H  
HETATM   34 7H46         0       3.393   2.140  -4.428  1.00  0.00           H  
HETATM   35 1H47         0       3.173   4.614  -4.377  1.00  0.00           H  
HETATM   36 2H47         0       3.865   4.644  -2.721  1.00  0.00           H  
HETATM   37  H18         0       4.876   4.113  -4.107  1.00  0.00           H  
HETATM   38  C41         0       4.736  -1.704  -3.964  1.00  0.00           C  
HETATM   39 6H47         0       3.675   0.092  -4.518  1.00  0.00           H  
HETATM   40 7H47         0       4.375   0.117  -2.861  1.00  0.00           H  
HETATM   41 8H47         0       5.694  -1.352  -4.374  1.00  0.00           H  
HETATM   42 9H47         0       4.221  -2.323  -4.712  1.00  0.00           H  
HETATM   43 0H48         0       4.920  -2.300  -3.059  1.00  0.00           H  
END
