# Supplementary material for: In silico screening of chalcones and flavonoids as potential inhibitors against yellow head virus 3C-like protease
Source: PeerJ. 2023 Apr 24;11:e15086. doi: 10.7717/peerj.15086 (PMC10135407; doi:10.7717/peerj.15086)
Supplement: Supplemental Information 9 — 3d structures of all proteins, ligand compounds, and protein-ligand complexes used in this study. All files provided in PDB format. [file peerj-11-15086-s009.zip › raw data/Compounds/Chalcones/DNs(62)/DN060.pdb]

REMARK   Accelrys Discovery Studio PDB file
REMARK   Created:  2020-09-07T18:54:18Z
HETATM    1  C1  UNK     0      -7.164  -0.805  -1.142  1.00  0.00           C  
HETATM    2  C2  UNK     0      -7.724  -0.751   0.128  1.00  0.00           C  
HETATM    3  C3  UNK     0      -6.908  -0.541   1.232  1.00  0.00           C  
HETATM    4  C4  UNK     0      -5.536  -0.384   1.073  1.00  0.00           C  
HETATM    5  C5  UNK     0      -4.967  -0.433  -0.200  1.00  0.00           C  
HETATM    6  C6  UNK     0      -5.792  -0.648  -1.307  1.00  0.00           C  
HETATM    7  O7  UNK     0      -5.245  -0.714  -2.595  1.00  0.00           O  
HETATM    8  C8  UNK     0      -3.446  -0.263  -0.399  1.00  0.00           C  
HETATM    9  C9  UNK     0      -2.707   0.379   0.795  1.00  0.00           C  
HETATM   10  O10 UNK     0      -3.183   0.476  -1.587  1.00  0.00           O  
HETATM   11  C11 UNK     0      -1.207   0.417   0.435  1.00  0.00           C  
HETATM   12  C12 UNK     0      -0.300   1.006   1.509  1.00  0.00           C  
HETATM   13  C13 UNK     0      -0.725   1.255   2.807  1.00  0.00           C  
HETATM   14  C14 UNK     0       0.154   1.789   3.742  1.00  0.00           C  
HETATM   15  C15 UNK     0       1.480   2.084   3.401  1.00  0.00           C  
HETATM   16  C16 UNK     0       1.905   1.829   2.085  1.00  0.00           C  
HETATM   17  C17 UNK     0       1.010   1.296   1.164  1.00  0.00           C  
HETATM   18  H4  UNK     0      -4.935  -0.228   1.932  1.00  0.00           H  
HETATM   19  H7  UNK     0      -0.864  -0.607   0.234  1.00  0.00           H  
HETATM   20  H12 UNK     0      -1.710   1.043   3.099  1.00  0.00           H  
HETATM   21  H21 UNK     0      -3.078   1.401   0.966  1.00  0.00           H  
HETATM   22  H11 UNK     0      -7.328  -0.501   2.196  1.00  0.00           H  
HETATM   23  H13 UNK     0      -7.787  -0.969  -1.986  1.00  0.00           H  
HETATM   24  H18 UNK     0      -8.777  -0.872   0.255  1.00  0.00           H  
HETATM   25  H12 UNK     0      -5.965  -0.877  -3.280  1.00  0.00           H  
HETATM   26  H10 UNK     0       1.342   1.105   0.172  1.00  0.00           H  
HETATM   27  O11 UNK     0       2.392   2.637   4.375  1.00  0.00           O  
HETATM   28  H11 UNK     0      -0.214   1.961   4.718  1.00  0.00           H  
HETATM   29  O11 UNK     0       3.221   2.063   1.550  1.00  0.00           O  
HETATM   30  H13 UNK     0      -2.862  -0.228   1.701  1.00  0.00           H  
HETATM   31  H14 UNK     0      -1.049   0.981  -0.496  1.00  0.00           H  
HETATM   32  C14 UNK     0       4.249   2.607   2.388  1.00  0.00           C  
HETATM   33  H14 UNK     0       5.180   2.714   1.804  1.00  0.00           H  
HETATM   34  H15 UNK     0       4.422   1.933   3.239  1.00  0.00           H  
HETATM   35  H16 UNK     0       3.934   3.592   2.762  1.00  0.00           H  
HETATM   36  C16 UNK     0       1.863   2.862   5.706  1.00  0.00           C  
HETATM   37  H16 UNK     0       2.654   3.282   6.348  1.00  0.00           H  
HETATM   38  H17 UNK     0       1.516   1.908   6.133  1.00  0.00           H  
HETATM   39  H18 UNK     0       1.022   3.570   5.655  1.00  0.00           H  
HETATM   40  H19 UNK     0      -3.617   0.024  -2.369  1.00  0.00           H  
TER      41      UNK     0 
CONECT    1    6    2   23
CONECT    2    1    3   24
CONECT    3    2    4   22
CONECT    4    3   18    5
CONECT    5    4    8    6
CONECT    6    1    5    7
CONECT    7    6   25
CONECT    8    5    9   10
CONECT    9    8   11   21   30
CONECT   10    8   40
CONECT   11    9   19   12   31
CONECT   12   11   13   17
CONECT   13   12   14   20
CONECT   14   13   15   28
CONECT   15   14   16   27
CONECT   16   15   17   29
CONECT   17   12   16   26
CONECT   18    4
CONECT   19   11
CONECT   20   13
CONECT   21    9
CONECT   22    3
CONECT   23    1
CONECT   24    2
CONECT   25    7
CONECT   26   17
CONECT   27   15   36
CONECT   28   14
CONECT   29   16   32
CONECT   30    9
CONECT   31   11
CONECT   32   29   33   34   35
CONECT   33   32
CONECT   34   32
CONECT   35   32
CONECT   36   27   37   38   39
CONECT   37   36
CONECT   38   36
CONECT   39   36
CONECT   40   10
END
