# Supplementary material for: In silico screening of chalcones and flavonoids as potential inhibitors against yellow head virus 3C-like protease
Source: PeerJ. 2023 Apr 24;11:e15086. doi: 10.7717/peerj.15086 (PMC10135407; doi:10.7717/peerj.15086)
Supplement: Supplemental Information 9 — 3d structures of all proteins, ligand compounds, and protein-ligand complexes used in this study. All files provided in PDB format. [file peerj-11-15086-s009.zip › raw data/Compounds/Chalcones/DNs(62)/DN061.pdb]

REMARK   Accelrys Discovery Studio PDB file
REMARK   Created:  2020-09-07T21:01:20Z
HETATM    1  C1  UNK     0      -7.205  -0.879  -0.751  1.00  0.00           C  
HETATM    2  C2  UNK     0      -7.627  -0.612   0.545  1.00  0.00           C  
HETATM    3  C3  UNK     0      -6.697  -0.251   1.511  1.00  0.00           C  
HETATM    4  C4  UNK     0      -5.349  -0.155   1.185  1.00  0.00           C  
HETATM    5  C5  UNK     0      -4.918  -0.420  -0.112  1.00  0.00           C  
HETATM    6  C6  UNK     0      -5.857  -0.784  -1.083  1.00  0.00           C  
HETATM    7  O7  UNK     0      -5.466  -1.057  -2.397  1.00  0.00           O  
HETATM    8  C8  UNK     0      -3.461  -0.308  -0.449  1.00  0.00           C  
HETATM    9  C9  UNK     0      -2.462   0.090   0.555  1.00  0.00           C  
HETATM   10  O10 UNK     0      -3.067  -0.534  -1.594  1.00  0.00           O  
HETATM   11  C11 UNK     0      -1.190   0.205   0.170  1.00  0.00           C  
HETATM   12  C12 UNK     0      -0.111   0.619   1.098  1.00  0.00           C  
HETATM   13  C13 UNK     0      -0.345   0.878   2.438  1.00  0.00           C  
HETATM   14  C14 UNK     0       0.695   1.274   3.271  1.00  0.00           C  
HETATM   15  C15 UNK     0       2.004   1.424   2.786  1.00  0.00           C  
HETATM   16  C16 UNK     0       2.230   1.154   1.420  1.00  0.00           C  
HETATM   17  C17 UNK     0       1.175   0.757   0.604  1.00  0.00           C  
HETATM   18  H4  UNK     0      -4.652   0.123   1.934  1.00  0.00           H  
HETATM   19  H7  UNK     0      -0.946   0.003  -0.845  1.00  0.00           H  
HETATM   20  H12 UNK     0      -1.313   0.779   2.833  1.00  0.00           H  
HETATM   21  H11 UNK     0      -7.013  -0.048   2.495  1.00  0.00           H  
HETATM   22  H13 UNK     0      -7.916  -1.155  -1.490  1.00  0.00           H  
HETATM   23  H18 UNK     0      -8.660  -0.685   0.797  1.00  0.00           H  
HETATM   24  H12 UNK     0      -6.257  -1.301  -2.963  1.00  0.00           H  
HETATM   25  H11 UNK     0       0.457   1.461   4.283  1.00  0.00           H  
HETATM   26  H13 UNK     0      -2.749   0.290   1.555  1.00  0.00           H  
HETATM   27  O32 UNK     0       3.092   1.862   3.690  1.00  0.00           O  
HETATM   28  H28 UNK     0       1.360   0.560  -0.424  1.00  0.00           H  
HETATM   29  O30 UNK     0       3.475   1.245   0.718  1.00  0.00           O  
HETATM   30  C12 UNK     0       4.619   1.640   1.425  1.00  0.00           C  
HETATM   31  C12 UNK     0       5.792   1.612   0.473  1.00  0.00           C  
HETATM   32  H13 UNK     0       4.778   0.887   2.209  1.00  0.00           H  
HETATM   33  H14 UNK     0       4.460   2.626   1.870  1.00  0.00           H  
HETATM   34  C14 UNK     0       6.505   2.701   0.159  1.00  0.00           C  
HETATM   35  H16 UNK     0       6.053   0.689   0.018  1.00  0.00           H  
HETATM   36  C16 UNK     0       6.215   4.070   0.728  1.00  0.00           C  
HETATM   37  C17 UNK     0       7.635   2.556  -0.806  1.00  0.00           C  
HETATM   38  H16 UNK     0       8.126   3.522  -0.977  1.00  0.00           H  
HETATM   39  H17 UNK     0       7.247   2.140  -1.747  1.00  0.00           H  
HETATM   40  H18 UNK     0       8.347   1.817  -0.409  1.00  0.00           H  
HETATM   41  H19 UNK     0       6.966   4.797   0.392  1.00  0.00           H  
HETATM   42  H20 UNK     0       6.187   4.011   1.824  1.00  0.00           H  
HETATM   43  H21 UNK     0       5.211   4.383   0.403  1.00  0.00           H  
HETATM   44  C21 UNK     0       2.674   2.090   5.081  1.00  0.00           C  
HETATM   45  C21 UNK     0       3.770   2.602   6.040  1.00  0.00           C  
HETATM   46  H22 UNK     0       2.311   1.129   5.476  1.00  0.00           H  
HETATM   47  H23 UNK     0       1.837   2.807   5.110  1.00  0.00           H  
HETATM   48  C24 UNK     0       5.064   2.247   6.005  1.00  0.00           C  
HETATM   49  H25 UNK     0       3.470   3.276   6.812  1.00  0.00           H  
HETATM   50  C25 UNK     0       5.642   1.288   5.000  1.00  0.00           C  
HETATM   51  C26 UNK     0       5.983   2.834   7.036  1.00  0.00           C  
HETATM   52  H25 UNK     0       6.635   0.944   5.320  1.00  0.00           H  
HETATM   53  H26 UNK     0       5.740   1.821   4.047  1.00  0.00           H  
HETATM   54  H27 UNK     0       4.953   0.450   4.830  1.00  0.00           H  
HETATM   55  H28 UNK     0       7.029   2.792   6.693  1.00  0.00           H  
HETATM   56  H29 UNK     0       5.891   2.234   7.950  1.00  0.00           H  
HETATM   57  H30 UNK     0       5.667   3.859   7.282  1.00  0.00           H  
TER      58      UNK     0 
CONECT    1    6    2   22
CONECT    2    1    3   23
CONECT    3    2    4   21
CONECT    4    3   18    5
CONECT    5    4    8    6
CONECT    6    1    5    7
CONECT    7    6   24
CONECT    8    5    9   10
CONECT    9    8   11   26
CONECT   10    8
CONECT   11    9   19   12
CONECT   12   11   13   17
CONECT   13   12   14   20
CONECT   14   13   15   25
CONECT   15   14   16   27
CONECT   16   15   17   29
CONECT   17   12   16   28
CONECT   18    4
CONECT   19   11
CONECT   20   13
CONECT   21    3
CONECT   22    1
CONECT   23    2
CONECT   24    7
CONECT   25   14
CONECT   26    9
CONECT   27   15   44
CONECT   28   17
CONECT   29   16   30
CONECT   30   29   31   32   33
CONECT   31   30   34   35
CONECT   32   30
CONECT   33   30
CONECT   34   31   36   37
CONECT   35   31
CONECT   36   34   41   42   43
CONECT   37   34   38   39   40
CONECT   38   37
CONECT   39   37
CONECT   40   37
CONECT   41   36
CONECT   42   36
CONECT   43   36
CONECT   44   27   45   46   47
CONECT   45   44   48   49
CONECT   46   44
CONECT   47   44
CONECT   48   45   50   51
CONECT   49   45
CONECT   50   48   52   53   54
CONECT   51   48   55   56   57
CONECT   52   50
CONECT   53   50
CONECT   54   50
CONECT   55   51
CONECT   56   51
CONECT   57   51
END
