# Supplementary material for: In silico screening of chalcones and flavonoids as potential inhibitors against yellow head virus 3C-like protease
Source: PeerJ. 2023 Apr 24;11:e15086. doi: 10.7717/peerj.15086 (PMC10135407; doi:10.7717/peerj.15086)
Supplement: Supplemental Information 9 — 3d structures of all proteins, ligand compounds, and protein-ligand complexes used in this study. All files provided in PDB format. [file peerj-11-15086-s009.zip › raw data/Compounds/Chalcones/DNs(62)/DN049.pdb]

REMARK   Accelrys Discovery Studio PDB file
REMARK   Created:  2020-09-14T15:41:15Z
HETATM    1  C1          0      -6.800   1.455   0.723  1.00  0.00           C  
HETATM    2  C2          0      -5.671   0.849   0.282  1.00  0.00           C  
HETATM    3  C3          0      -5.629  -0.637   0.274  1.00  0.00           C  
HETATM    4  C4          0      -6.671  -1.352   0.687  1.00  0.00           C  
HETATM    5  C5          0      -7.870  -0.690   1.154  1.00  0.00           C  
HETATM    6  C6          0      -7.933   0.636   1.172  1.00  0.00           C  
HETATM    7  O1          0      -6.989   2.858   0.788  1.00  0.00           O  
HETATM    8  H1          0      -6.230   3.359   0.487  1.00  0.00           H  
HETATM    9  C2          0      -4.453   1.611  -0.204  1.00  0.00           C  
HETATM   10  C2          0      -3.248   0.915  -0.686  1.00  0.00           C  
HETATM   11  O3          0      -4.438   2.844  -0.217  1.00  0.00           O  
HETATM   12  C2          0      -2.214   1.640  -1.118  1.00  0.00           C  
HETATM   13  C3          0      -0.957   1.035  -1.630  1.00  0.00           C  
HETATM   14  C14         0       0.077   1.939  -2.087  1.00  0.00           C  
HETATM   15  C15         0       1.247   1.526  -2.575  1.00  0.00           C  
HETATM   16  C16         0       1.479  -0.071  -2.632  1.00  0.00           C  
HETATM   17  C17         0       0.475  -0.831  -2.192  1.00  0.00           C  
HETATM   18  C18         0      -0.767  -0.279  -1.682  1.00  0.00           C  
HETATM   19 5H33         0      -3.205  -0.138  -0.693  1.00  0.00           H  
HETATM   20 6H33         0      -4.766  -1.143  -0.062  1.00  0.00           H  
HETATM   21 8H33         0      -8.817   1.112   1.516  1.00  0.00           H  
HETATM   22 9H33         0      -8.699  -1.264   1.482  1.00  0.00           H  
HETATM   23  H11         0      -2.292   2.697  -1.100  1.00  0.00           H  
HETATM   24  H12         0      -6.623  -2.411   0.673  1.00  0.00           H  
HETATM   25  H14         0      -1.522  -0.941  -1.351  1.00  0.00           H  
HETATM   26  O12         0       2.593  -0.934  -3.072  1.00  0.00           O  
HETATM   27  H11         0      -0.109   2.982  -2.037  1.00  0.00           H  
HETATM   28  O11         0       2.051   2.705  -2.957  1.00  0.00           O  
HETATM   29  H12         0       0.590  -1.885  -2.213  1.00  0.00           H  
HETATM   30  C30         0       3.332   2.671  -3.526  1.00  0.00           C  
HETATM   31  C34         0       3.810  -0.467  -3.579  1.00  0.00           C  
HETATM   32  C35         0       3.828   4.089  -3.794  1.00  0.00           C  
HETATM   33 6H46         0       4.026   2.180  -2.836  1.00  0.00           H  
HETATM   34 7H46         0       3.293   2.127  -4.476  1.00  0.00           H  
HETATM   35  C41         0       4.736  -1.629  -3.923  1.00  0.00           C  
HETATM   36 6H47         0       3.625   0.113  -4.489  1.00  0.00           H  
HETATM   37 7H47         0       4.300   0.159  -2.824  1.00  0.00           H  
HETATM   38  C44         0       5.227   3.997  -4.422  1.00  0.00           C  
HETATM   39 1H48         0       3.143   4.596  -4.489  1.00  0.00           H  
HETATM   40 2H48         0       3.880   4.649  -2.850  1.00  0.00           H  
HETATM   41 3H48         0       5.608   5.007  -4.626  1.00  0.00           H  
HETATM   42 4H48         0       5.166   3.429  -5.363  1.00  0.00           H  
HETATM   43 5H48         0       5.905   3.480  -3.727  1.00  0.00           H  
HETATM   44  C47         0       6.047  -1.043  -4.468  1.00  0.00           C  
HETATM   45 6H48         0       4.939  -2.222  -3.020  1.00  0.00           H  
HETATM   46 7H48         0       4.266  -2.265  -4.686  1.00  0.00           H  
HETATM   47 8H48         0       6.737  -1.858  -4.726  1.00  0.00           H  
HETATM   48 9H48         0       6.505  -0.402  -3.700  1.00  0.00           H  
HETATM   49 0H49         0       5.833  -0.443  -5.364  1.00  0.00           H  
END
