# Supplementary material for: In silico screening of chalcones and flavonoids as potential inhibitors against yellow head virus 3C-like protease
Source: PeerJ. 2023 Apr 24;11:e15086. doi: 10.7717/peerj.15086 (PMC10135407; doi:10.7717/peerj.15086)
Supplement: Supplemental Information 9 — 3d structures of all proteins, ligand compounds, and protein-ligand complexes used in this study. All files provided in PDB format. [file peerj-11-15086-s009.zip › raw data/Compounds/Chalcones/DNs(62)/DN063.pdb]

REMARK   Accelrys Discovery Studio PDB file
REMARK   Created:  2020-09-07T21:10:21Z
HETATM    1  C1  UNK     0      -7.416  -1.702  -0.460  1.00  0.00           C  
HETATM    2  C2  UNK     0      -7.852  -1.095   0.711  1.00  0.00           C  
HETATM    3  C3  UNK     0      -6.941  -0.438   1.527  1.00  0.00           C  
HETATM    4  C4  UNK     0      -5.597  -0.386   1.176  1.00  0.00           C  
HETATM    5  C5  UNK     0      -5.152  -0.993   0.005  1.00  0.00           C  
HETATM    6  C6  UNK     0      -6.072  -1.654  -0.815  1.00  0.00           C  
HETATM    7  O7  UNK     0      -5.666  -2.272  -2.001  1.00  0.00           O  
HETATM    8  C8  UNK     0      -3.700  -0.920  -0.363  1.00  0.00           C  
HETATM    9  C9  UNK     0      -2.734  -0.176   0.455  1.00  0.00           C  
HETATM   10  O10 UNK     0      -3.292  -1.452  -1.398  1.00  0.00           O  
HETATM   11  C11 UNK     0      -1.477  -0.079   0.019  1.00  0.00           C  
HETATM   12  C12 UNK     0      -0.443   0.690   0.745  1.00  0.00           C  
HETATM   13  C13 UNK     0      -0.701   1.298   1.967  1.00  0.00           C  
HETATM   14  C14 UNK     0       0.292   2.031   2.608  1.00  0.00           C  
HETATM   15  C15 UNK     0       1.556   2.171   2.032  1.00  0.00           C  
HETATM   16  C16 UNK     0       1.814   1.565   0.784  1.00  0.00           C  
HETATM   17  C17 UNK     0       0.809   0.823   0.167  1.00  0.00           C  
HETATM   18  H4  UNK     0      -4.914   0.120   1.809  1.00  0.00           H  
HETATM   19  H7  UNK     0      -1.219  -0.551  -0.900  1.00  0.00           H  
HETATM   20  H12 UNK     0      -1.646   1.207   2.414  1.00  0.00           H  
HETATM   21  H11 UNK     0      -7.268   0.024   2.416  1.00  0.00           H  
HETATM   22  H13 UNK     0      -8.113  -2.203  -1.084  1.00  0.00           H  
HETATM   23  H18 UNK     0      -8.883  -1.132   0.981  1.00  0.00           H  
HETATM   24  H12 UNK     0      -6.444  -2.696  -2.470  1.00  0.00           H  
HETATM   25  H11 UNK     0       0.066   2.472   3.544  1.00  0.00           H  
HETATM   26  H13 UNK     0      -3.035   0.293   1.355  1.00  0.00           H  
HETATM   27  H28 UNK     0       0.996   0.373  -0.779  1.00  0.00           H  
HETATM   28  O30 UNK     0       3.056   1.691   0.004  1.00  0.00           O  
HETATM   29  O11 UNK     0       2.592   2.910   2.711  1.00  0.00           O  
HETATM   30  C12 UNK     0       3.966   2.604   0.474  1.00  0.00           C  
HETATM   31  C12 UNK     0       5.148   2.905  -0.501  1.00  0.00           C  
HETATM   32  H13 UNK     0       4.357   2.270   1.446  1.00  0.00           H  
HETATM   33  H14 UNK     0       3.389   3.517   0.620  1.00  0.00           H  
HETATM   34  O14 UNK     0       5.929   3.963   0.132  1.00  0.00           O  
HETATM   35  H15 UNK     0       4.774   3.255  -1.477  1.00  0.00           H  
HETATM   36  H16 UNK     0       5.759   1.993  -0.644  1.00  0.00           H  
HETATM   37  C16 UNK     0       5.196   5.224   0.238  1.00  0.00           C  
HETATM   38  C16 UNK     0       6.026   6.230   0.991  1.00  0.00           C  
HETATM   39  H17 UNK     0       4.271   5.085   0.806  1.00  0.00           H  
HETATM   40  H18 UNK     0       4.960   5.616  -0.783  1.00  0.00           H  
HETATM   41  H18 UNK     0       5.427   7.133   1.120  1.00  0.00           H  
HETATM   42  O19 UNK     0       7.225   6.627   0.314  1.00  0.00           O  
HETATM   43  H20 UNK     0       6.269   5.811   1.975  1.00  0.00           H  
HETATM   44  C20 UNK     0       8.168   5.619  -0.020  1.00  0.00           C  
HETATM   45  C20 UNK     0       9.281   6.238  -0.830  1.00  0.00           C  
HETATM   46  H21 UNK     0       7.676   4.871  -0.651  1.00  0.00           H  
HETATM   47  H22 UNK     0       8.558   5.141   0.888  1.00  0.00           H  
HETATM   48  C22 UNK     0       2.294   3.730   3.803  1.00  0.00           C  
HETATM   49  C22 UNK     0       3.695   4.014   4.406  1.00  0.00           C  
HETATM   50  H23 UNK     0       1.659   3.255   4.564  1.00  0.00           H  
HETATM   51  H24 UNK     0       1.808   4.633   3.417  1.00  0.00           H  
HETATM   52  O24 UNK     0       3.654   5.051   5.326  1.00  0.00           O  
HETATM   53  H25 UNK     0       4.398   4.306   3.625  1.00  0.00           H  
HETATM   54  H26 UNK     0       4.044   3.082   4.876  1.00  0.00           H  
HETATM   55  C26 UNK     0       3.784   6.211   4.559  1.00  0.00           C  
HETATM   56  C26 UNK     0       3.572   7.480   5.384  1.00  0.00           C  
HETATM   57  H27 UNK     0       3.050   6.218   3.746  1.00  0.00           H  
HETATM   58  H28 UNK     0       4.783   6.203   4.131  1.00  0.00           H  
HETATM   59  O28 UNK     0       3.723   8.566   4.442  1.00  0.00           O  
HETATM   60  H29 UNK     0       4.297   7.566   6.213  1.00  0.00           H  
HETATM   61  H30 UNK     0       2.549   7.470   5.781  1.00  0.00           H  
HETATM   62  C30 UNK     0       5.103   8.762   3.960  1.00  0.00           C  
HETATM   63  C30 UNK     0       5.047   9.538   2.636  1.00  0.00           C  
HETATM   64  H31 UNK     0       5.555   7.795   3.711  1.00  0.00           H  
HETATM   65  H32 UNK     0       5.724   9.265   4.715  1.00  0.00           H  
HETATM   66  O32 UNK     0      10.117   5.174  -1.260  1.00  0.00           O  
HETATM   67  H33 UNK     0       9.846   6.984  -0.256  1.00  0.00           H  
HETATM   68  H34 UNK     0       8.835   6.720  -1.714  1.00  0.00           H  
HETATM   69  C34 UNK     0      10.937   4.584  -0.210  1.00  0.00           C  
HETATM   70  H34 UNK     0      11.523   3.773  -0.639  1.00  0.00           H  
HETATM   71  H35 UNK     0      10.320   4.182   0.600  1.00  0.00           H  
HETATM   72  H36 UNK     0      11.614   5.350   0.196  1.00  0.00           H  
HETATM   73  O36 UNK     0       6.368   9.655   2.024  1.00  0.00           O  
HETATM   74  H37 UNK     0       4.599  10.530   2.768  1.00  0.00           H  
HETATM   75  H38 UNK     0       4.419   8.948   1.951  1.00  0.00           H  
HETATM   76  C38 UNK     0       7.194  10.656   2.718  1.00  0.00           C  
HETATM   77  H38 UNK     0       8.166  10.742   2.228  1.00  0.00           H  
HETATM   78  H39 UNK     0       7.348  10.371   3.766  1.00  0.00           H  
HETATM   79  H40 UNK     0       6.689  11.630   2.675  1.00  0.00           H  
TER      80      UNK     0 
CONECT    1    6    2   22
CONECT    2    1    3   23
CONECT    3    2    4   21
CONECT    4    3   18    5
CONECT    5    4    8    6
CONECT    6    1    5    7
CONECT    7    6   24
CONECT    8    5    9   10
CONECT    9    8   11   26
CONECT   10    8
CONECT   11    9   19   12
CONECT   12   11   13   17
CONECT   13   12   14   20
CONECT   14   13   15   25
CONECT   15   14   16   29
CONECT   16   15   17   28
CONECT   17   12   16   27
CONECT   18    4
CONECT   19   11
CONECT   20   13
CONECT   21    3
CONECT   22    1
CONECT   23    2
CONECT   24    7
CONECT   25   14
CONECT   26    9
CONECT   27   17
CONECT   28   16   30
CONECT   29   15   48
CONECT   30   28   31   32   33
CONECT   31   30   34   35   36
CONECT   32   30
CONECT   33   30
CONECT   34   31   37
CONECT   35   31
CONECT   36   31
CONECT   37   34   38   39   40
CONECT   38   37   41   42   43
CONECT   39   37
CONECT   40   37
CONECT   41   38
CONECT   42   38   44
CONECT   43   38
CONECT   44   42   45   46   47
CONECT   45   44   66   67   68
CONECT   46   44
CONECT   47   44
CONECT   48   29   49   50   51
CONECT   49   48   52   53   54
CONECT   50   48
CONECT   51   48
CONECT   52   49   55
CONECT   53   49
CONECT   54   49
CONECT   55   52   56   57   58
CONECT   56   55   59   60   61
CONECT   57   55
CONECT   58   55
CONECT   59   56   62
CONECT   60   56
CONECT   61   56
CONECT   62   59   63   64   65
CONECT   63   62   73   74   75
CONECT   64   62
CONECT   65   62
CONECT   66   45   69
CONECT   67   45
CONECT   68   45
CONECT   69   66   70   71   72
CONECT   70   69
CONECT   71   69
CONECT   72   69
CONECT   73   63   76
CONECT   74   63
CONECT   75   63
CONECT   76   73   77   78   79
CONECT   77   76
CONECT   78   76
CONECT   79   76
END
