# Supplementary material for: In silico screening of chalcones and flavonoids as potential inhibitors against yellow head virus 3C-like protease
Source: PeerJ. 2023 Apr 24;11:e15086. doi: 10.7717/peerj.15086 (PMC10135407; doi:10.7717/peerj.15086)
Supplement: Supplemental Information 9 — 3d structures of all proteins, ligand compounds, and protein-ligand complexes used in this study. All files provided in PDB format. [file peerj-11-15086-s009.zip › raw data/Compounds/Chalcones/DNs(62)/DN039.pdb]

REMARK   Accelrys Discovery Studio PDB file
REMARK   Created:  2020-09-14T15:09:06Z
HETATM    1  C1          0      -5.462   1.867   0.283  1.00  0.00           C  
HETATM    2  C2          0      -4.508   0.977  -0.084  1.00  0.00           C  
HETATM    3  C3          0      -4.762  -0.467   0.166  1.00  0.00           C  
HETATM    4  C4          0      -5.892  -0.874   0.733  1.00  0.00           C  
HETATM    5  C5          0      -6.901   0.088   1.119  1.00  0.00           C  
HETATM    6  C6          0      -6.700   1.384   0.908  1.00  0.00           C  
HETATM    7  O1          0      -5.364   3.270   0.110  1.00  0.00           O  
HETATM    8  H1          0      -4.543   3.546  -0.301  1.00  0.00           H  
HETATM    9  C2          0      -3.197   1.381  -0.734  1.00  0.00           C  
HETATM   10  C2          0      -2.193   0.377  -1.125  1.00  0.00           C  
HETATM   11  O3          0      -2.933   2.565  -0.955  1.00  0.00           O  
HETATM   12  C2          0      -1.052   0.783  -1.688  1.00  0.00           C  
HETATM   13  C3          0       0.016  -0.160  -2.115  1.00  0.00           C  
HETATM   14  C14         0       1.211   0.403  -2.708  1.00  0.00           C  
HETATM   15  C15         0       2.236  -0.338  -3.131  1.00  0.00           C  
HETATM   16  C16         0       2.091  -1.932  -2.954  1.00  0.00           C  
HETATM   17  C17         0       0.959  -2.366  -2.398  1.00  0.00           C  
HETATM   18  C18         0      -0.100  -1.476  -1.969  1.00  0.00           C  
HETATM   19 5H33         0      -2.373  -0.646  -0.962  1.00  0.00           H  
HETATM   20 6H33         0      -4.042  -1.189  -0.107  1.00  0.00           H  
HETATM   21 8H33         0      -7.446   2.081   1.194  1.00  0.00           H  
HETATM   22 9H33         0      -7.802  -0.241   1.572  1.00  0.00           H  
HETATM   23 6H34         0       0.828  -3.410  -2.267  1.00  0.00           H  
HETATM   24  H11         0      -0.898   1.821  -1.838  1.00  0.00           H  
HETATM   25  H12         0      -6.056  -1.908   0.903  1.00  0.00           H  
HETATM   26  O14         0       3.281   0.547  -3.674  1.00  0.00           O  
HETATM   27  O14         0       2.947  -3.083  -3.275  1.00  0.00           O  
HETATM   28  H14         0      -0.970  -1.892  -1.537  1.00  0.00           H  
HETATM   29  H12         0       1.274   1.457  -2.810  1.00  0.00           H  
HETATM   30  C11         0       4.515   0.143  -4.214  1.00  0.00           C  
HETATM   31  H11         0       5.077   1.032  -4.532  1.00  0.00           H  
HETATM   32  H12         0       4.343  -0.504  -5.083  1.00  0.00           H  
HETATM   33  H13         0       5.093  -0.393  -3.451  1.00  0.00           H  
HETATM   34  C14         0       4.213  -3.021  -3.872  1.00  0.00           C  
HETATM   35  O14         0       4.726  -4.338  -4.028  1.00  0.00           O  
HETATM   36  C36         0       6.011  -4.259  -4.638  1.00  0.00           C  
HETATM   37  C37         0       6.580  -5.675  -4.817  1.00  0.00           C  
HETATM   38  H14         0       4.131  -2.552  -4.860  1.00  0.00           H  
HETATM   39  H15         0       4.894  -2.446  -3.234  1.00  0.00           H  
HETATM   40  H16         0       5.920  -3.772  -5.620  1.00  0.00           H  
HETATM   41  H17         0       6.683  -3.670  -3.998  1.00  0.00           H  
HETATM   42  H18         0       7.571  -5.614  -5.288  1.00  0.00           H  
HETATM   43  H19         0       5.905  -6.262  -5.456  1.00  0.00           H  
HETATM   44  H20         0       6.668  -6.160  -3.834  1.00  0.00           H  
END
