# Supplementary material for: In silico screening of chalcones and flavonoids as potential inhibitors against yellow head virus 3C-like protease
Source: PeerJ. 2023 Apr 24;11:e15086. doi: 10.7717/peerj.15086 (PMC10135407; doi:10.7717/peerj.15086)
Supplement: Supplemental Information 9 — 3d structures of all proteins, ligand compounds, and protein-ligand complexes used in this study. All files provided in PDB format. [file peerj-11-15086-s009.zip › raw data/Compounds/Chalcones/DNs(62)/DN038.pdb]

REMARK   Accelrys Discovery Studio PDB file
REMARK   Created:  2020-09-14T15:35:37Z
HETATM    1  C1          0      -6.893   1.404   0.642  1.00  0.00           C  
HETATM    2  C2          0      -5.717   0.842   0.275  1.00  0.00           C  
HETATM    3  C3          0      -5.639  -0.643   0.207  1.00  0.00           C  
HETATM    4  C4          0      -6.694  -1.396   0.496  1.00  0.00           C  
HETATM    5  C5          0      -7.943  -0.781   0.885  1.00  0.00           C  
HETATM    6  C6          0      -8.040   0.541   0.955  1.00  0.00           C  
HETATM    7  O1          0      -7.120   2.799   0.748  1.00  0.00           O  
HETATM    8  H1          0      -6.349   3.327   0.532  1.00  0.00           H  
HETATM    9  C2          0      -4.481   1.648  -0.071  1.00  0.00           C  
HETATM   10  C2          0      -3.250   0.990  -0.526  1.00  0.00           C  
HETATM   11  O3          0      -4.479   2.878  -0.003  1.00  0.00           O  
HETATM   12  C2          0      -2.190   1.734  -0.847  1.00  0.00           C  
HETATM   13  C3          0      -0.922   1.144  -1.341  1.00  0.00           C  
HETATM   14  C14         0       0.148   2.054  -1.681  1.00  0.00           C  
HETATM   15  C15         0       1.326   1.651  -2.154  1.00  0.00           C  
HETATM   16  C16         0       1.515   0.059  -2.338  1.00  0.00           C  
HETATM   17  C17         0       0.483  -0.707  -1.989  1.00  0.00           C  
HETATM   18  C18         0      -0.757  -0.167  -1.483  1.00  0.00           C  
HETATM   19 5H33         0      -3.209  -0.056  -0.611  1.00  0.00           H  
HETATM   20 6H33         0      -4.739  -1.117  -0.073  1.00  0.00           H  
HETATM   21 8H33         0      -8.961   0.982   1.239  1.00  0.00           H  
HETATM   22 9H33         0      -8.782  -1.387   1.113  1.00  0.00           H  
HETATM   23  H11         0      -2.259   2.788  -0.757  1.00  0.00           H  
HETATM   24  H12         0      -6.618  -2.453   0.443  1.00  0.00           H  
HETATM   25  H14         0      -1.538  -0.835  -1.237  1.00  0.00           H  
HETATM   26  O12         0       2.602  -0.786  -2.830  1.00  0.00           O  
HETATM   27  H11         0      -0.013   3.094  -1.548  1.00  0.00           H  
HETATM   28  O11         0       2.179   2.838  -2.387  1.00  0.00           O  
HETATM   29  H12         0       0.572  -1.758  -2.097  1.00  0.00           H  
HETATM   30  C30         0       3.504   2.855  -2.875  1.00  0.00           C  
HETATM   31  H11         0       3.856   3.895  -2.926  1.00  0.00           H  
HETATM   32  H12         0       3.533   2.417  -3.880  1.00  0.00           H  
HETATM   33  H13         0       4.154   2.289  -2.196  1.00  0.00           H  
HETATM   34  C34         0       3.805  -0.290  -3.297  1.00  0.00           C  
HETATM   35  C35         0       4.720  -1.423  -3.735  1.00  0.00           C  
HETATM   36  O36         0       5.922  -0.832  -4.190  1.00  0.00           O  
HETATM   37  C37         0       6.850  -1.827  -4.561  1.00  0.00           C  
HETATM   38  C38         0       8.130  -1.124  -5.006  1.00  0.00           C  
HETATM   39  O39         0       9.108  -2.086  -5.351  1.00  0.00           O  
HETATM   40  C40         0      10.294  -1.398  -5.717  1.00  0.00           C  
HETATM   41  C41         0      11.391  -2.417  -6.017  1.00  0.00           C  
HETATM   42  O42         0      12.588  -1.733  -6.367  1.00  0.00           O  
HETATM   43  C43         0      13.609  -2.694  -6.607  1.00  0.00           C  
HETATM   44  H14         0       3.619   0.367  -4.154  1.00  0.00           H  
HETATM   45  H15         0       4.301   0.265  -2.495  1.00  0.00           H  
HETATM   46  H16         0       4.927  -2.082  -2.880  1.00  0.00           H  
HETATM   47  H17         0       4.252  -2.001  -4.545  1.00  0.00           H  
HETATM   48  H18         0       7.065  -2.467  -3.694  1.00  0.00           H  
HETATM   49  H19         0       6.447  -2.437  -5.382  1.00  0.00           H  
HETATM   50  H20         0       7.919  -0.481  -5.873  1.00  0.00           H  
HETATM   51  H21         0       8.508  -0.510  -4.178  1.00  0.00           H  
HETATM   52  H22         0      10.104  -0.776  -6.604  1.00  0.00           H  
HETATM   53  H23         0      10.615  -0.758  -4.883  1.00  0.00           H  
HETATM   54  H24         0      11.570  -3.028  -5.121  1.00  0.00           H  
HETATM   55  H25         0      11.078  -3.065  -6.848  1.00  0.00           H  
HETATM   56  H26         0      14.541  -2.179  -6.877  1.00  0.00           H  
HETATM   57  H27         0      13.301  -3.356  -7.428  1.00  0.00           H  
HETATM   58  H28         0      13.768  -3.289  -5.695  1.00  0.00           H  
END
