# Supplementary material for: In silico screening of chalcones and flavonoids as potential inhibitors against yellow head virus 3C-like protease
Source: PeerJ. 2023 Apr 24;11:e15086. doi: 10.7717/peerj.15086 (PMC10135407; doi:10.7717/peerj.15086)
Supplement: Supplemental Information 9 — 3d structures of all proteins, ligand compounds, and protein-ligand complexes used in this study. All files provided in PDB format. [file peerj-11-15086-s009.zip › raw data/Compounds/Chalcones/DNs(62)/DN017.pdb]

REMARK   Accelrys Discovery Studio PDB file
REMARK   Created:  2020-09-14T15:01:30Z
HETATM    1  C1          0      -5.566   1.764   0.183  1.00  0.00           C  
HETATM    2  C2          0      -4.531   0.944  -0.118  1.00  0.00           C  
HETATM    3  C3          0      -4.658  -0.500   0.220  1.00  0.00           C  
HETATM    4  C4          0      -5.757  -0.972   0.798  1.00  0.00           C  
HETATM    5  C5          0      -6.855  -0.083   1.111  1.00  0.00           C  
HETATM    6  C6          0      -6.767   1.210   0.823  1.00  0.00           C  
HETATM    7  O1          0      -5.592   3.157  -0.077  1.00  0.00           O  
HETATM    8  H1          0      -4.791   3.481  -0.493  1.00  0.00           H  
HETATM    9  C2          0      -3.255   1.422  -0.788  1.00  0.00           C  
HETATM   10  C2          0      -2.156   0.491  -1.094  1.00  0.00           C  
HETATM   11  O3          0      -3.109   2.602  -1.113  1.00  0.00           O  
HETATM   12  C2          0      -1.078   0.945  -1.738  1.00  0.00           C  
HETATM   13  C3          0       0.070   0.070  -2.097  1.00  0.00           C  
HETATM   14  C14         0       1.163   0.668  -2.857  1.00  0.00           C  
HETATM   15  C15         0       2.236  -0.061  -3.232  1.00  0.00           C  
HETATM   16  C16         0       2.269  -1.538  -2.826  1.00  0.00           C  
HETATM   17  C17         0       1.251  -2.037  -2.130  1.00  0.00           C  
HETATM   18  C18         0       0.117  -1.217  -1.754  1.00  0.00           C  
HETATM   19 5H33         0      -2.225  -0.521  -0.817  1.00  0.00           H  
HETATM   20 6H33         0      -3.872  -1.169   0.001  1.00  0.00           H  
HETATM   21 8H33         0      -7.577   1.853   1.056  1.00  0.00           H  
HETATM   22 9H33         0      -7.730  -0.465   1.572  1.00  0.00           H  
HETATM   23 6H34         0       1.269  -3.058  -1.847  1.00  0.00           H  
HETATM   24  H11         0      -1.040   1.967  -2.014  1.00  0.00           H  
HETATM   25  H12         0      -5.830  -2.004   1.030  1.00  0.00           H  
HETATM   26  O14         0       3.331   0.513  -3.995  1.00  0.00           O  
HETATM   27  O14         0       3.321  -2.482  -3.129  1.00  0.00           O  
HETATM   28  H14         0      -0.672  -1.656  -1.205  1.00  0.00           H  
HETATM   29  H12         0       1.075   1.690  -3.102  1.00  0.00           H  
HETATM   30  C12         0       3.246   1.906  -4.357  1.00  0.00           C  
HETATM   31  H12         0       4.142   2.187  -4.929  1.00  0.00           H  
HETATM   32  H13         0       3.185   2.521  -3.448  1.00  0.00           H  
HETATM   33  H14         0       2.351   2.072  -4.976  1.00  0.00           H  
HETATM   34  C14         0       4.447  -2.024  -3.880  1.00  0.00           C  
HETATM   35  H14         0       5.151  -2.856  -4.026  1.00  0.00           H  
HETATM   36  H15         0       4.948  -1.212  -3.334  1.00  0.00           H  
HETATM   37  H16         0       4.109  -1.656  -4.860  1.00  0.00           H  
END
