# Supplementary material for: In silico screening of chalcones and flavonoids as potential inhibitors against yellow head virus 3C-like protease
Source: PeerJ. 2023 Apr 24;11:e15086. doi: 10.7717/peerj.15086 (PMC10135407; doi:10.7717/peerj.15086)
Supplement: Supplemental Information 9 — 3d structures of all proteins, ligand compounds, and protein-ligand complexes used in this study. All files provided in PDB format. [file peerj-11-15086-s009.zip › raw data/Compounds/Chalcones/DNs(62)/DN016.pdb]

REMARK   Accelrys Discovery Studio PDB file
REMARK   Created:  2020-09-14T15:08:35Z
HETATM    1  C1  UNK     0      -5.573   1.762   0.180  1.00  0.00           C  
HETATM    2  C2  UNK     0      -4.541   0.941  -0.132  1.00  0.00           C  
HETATM    3  C3  UNK     0      -4.653  -0.497   0.233  1.00  0.00           C  
HETATM    4  C4  UNK     0      -5.735  -0.964   0.847  1.00  0.00           C  
HETATM    5  C5  UNK     0      -6.828  -0.076   1.173  1.00  0.00           C  
HETATM    6  C6  UNK     0      -6.754   1.213   0.860  1.00  0.00           C  
HETATM    7  O1  UNK     0      -5.612   3.149  -0.102  1.00  0.00           O  
HETATM    8  H1  UNK     0      -4.824   3.470  -0.544  1.00  0.00           H  
HETATM    9  C2  UNK     0      -3.282   1.415  -0.834  1.00  0.00           C  
HETATM   10  C2  UNK     0      -2.183   0.487  -1.150  1.00  0.00           C  
HETATM   11  O3  UNK     0      -3.142   2.595  -1.165  1.00  0.00           O  
HETATM   12  C2  UNK     0      -1.100   0.949  -1.779  1.00  0.00           C  
HETATM   13  C3  UNK     0       0.049   0.079  -2.134  1.00  0.00           C  
HETATM   14  C14 UNK     0       1.196   0.685  -2.840  1.00  0.00           C  
HETATM   15  C15 UNK     0       2.222  -0.094  -3.158  1.00  0.00           C  
HETATM   16  C16 UNK     0       2.254  -1.427  -2.857  1.00  0.00           C  
HETATM   17  C17 UNK     0       1.261  -2.037  -2.224  1.00  0.00           C  
HETATM   18  C18 UNK     0       0.084  -1.234  -1.839  1.00  0.00           C  
HETATM   19 5H33 UNK     0      -2.252  -0.529  -0.884  1.00  0.00           H  
HETATM   20 6H33 UNK     0      -3.869  -1.166   0.006  1.00  0.00           H  
HETATM   21 8H33 UNK     0      -7.562   1.856   1.103  1.00  0.00           H  
HETATM   22 9H33 UNK     0      -7.689  -0.453   1.663  1.00  0.00           H  
HETATM   23 6H34 UNK     0       1.311  -3.073  -2.002  1.00  0.00           H  
HETATM   24  H11 UNK     0      -1.058   1.976  -2.037  1.00  0.00           H  
HETATM   25  H12 UNK     0      -5.796  -1.993   1.099  1.00  0.00           H  
HETATM   26  O14 UNK     0       3.344   0.251  -3.791  1.00  0.00           O  
HETATM   27  O14 UNK     0       3.397  -1.958  -3.290  1.00  0.00           O  
HETATM   28  H14 UNK     0      -0.721  -1.698  -1.334  1.00  0.00           H  
HETATM   29  H12 UNK     0       1.198   1.716  -3.087  1.00  0.00           H  
HETATM   30  C30 UNK     0       4.187  -0.921  -3.926  1.00  0.00           C  
HETATM   31  H11 UNK     0       4.370  -1.154  -4.975  1.00  0.00           H  
HETATM   32  H12 UNK     0       5.138  -0.782  -3.413  1.00  0.00           H  
TER      33      UNK     0 
CONECT    1    6    7    2
CONECT    2    1    9    3
CONECT    3    2   20    4
CONECT    4    3    5   25
CONECT    5    4   22    6
CONECT    6    1    5   21
CONECT    7    1    8
CONECT    8    7
CONECT    9    2   10   11
CONECT   10    9   19   12
CONECT   11    9
CONECT   12   10   13   24
CONECT   13   12   14   18
CONECT   14   13   29   15
CONECT   15   14   16   26
CONECT   16   15   27   17
CONECT   17   16   23   18
CONECT   18   13   17   28
CONECT   19   10
CONECT   20    3
CONECT   21    6
CONECT   22    5
CONECT   23   17
CONECT   24   12
CONECT   25    4
CONECT   26   15   30
CONECT   27   16   30
CONECT   28   18
CONECT   29   14
CONECT   30   26   27   31   32
CONECT   31   30
CONECT   32   30
END
