# Supplementary material for: In silico screening of chalcones and flavonoids as potential inhibitors against yellow head virus 3C-like protease
Source: PeerJ. 2023 Apr 24;11:e15086. doi: 10.7717/peerj.15086 (PMC10135407; doi:10.7717/peerj.15086)
Supplement: Supplemental Information 9 — 3d structures of all proteins, ligand compounds, and protein-ligand complexes used in this study. All files provided in PDB format. [file peerj-11-15086-s009.zip › raw data/Compounds/Chalcones/DNs(62)/DN028.pdb]

REMARK   Accelrys Discovery Studio PDB file
REMARK   Created:  2020-09-14T15:25:04Z
HETATM    1  C1          0      -5.738   1.777  -0.018  1.00  0.00           C  
HETATM    2  C2          0      -4.680   0.951  -0.205  1.00  0.00           C  
HETATM    3  C3          0      -4.887  -0.509  -0.012  1.00  0.00           C  
HETATM    4  C4          0      -6.076  -0.991   0.335  1.00  0.00           C  
HETATM    5  C5          0      -7.196  -0.096   0.531  1.00  0.00           C  
HETATM    6  C6          0      -7.039   1.212   0.365  1.00  0.00           C  
HETATM    7  O1          0      -5.696   3.186  -0.165  1.00  0.00           O  
HETATM    8  H1          0      -4.832   3.516  -0.415  1.00  0.00           H  
HETATM    9  C2          0      -3.298   1.442  -0.597  1.00  0.00           C  
HETATM   10  C2          0      -2.178   0.507  -0.792  1.00  0.00           C  
HETATM   11  O3          0      -3.071   2.643  -0.759  1.00  0.00           O  
HETATM   12  C2          0      -0.977   0.991  -1.117  1.00  0.00           C  
HETATM   13  C3          0       0.212   0.123  -1.330  1.00  0.00           C  
HETATM   14  C14         0       1.465   0.772  -1.658  1.00  0.00           C  
HETATM   15  C15         0       2.600   0.103  -1.869  1.00  0.00           C  
HETATM   16  C16         0       2.524  -1.499  -1.743  1.00  0.00           C  
HETATM   17  C17         0       1.332  -2.014  -1.438  1.00  0.00           C  
HETATM   18  C18         0       0.153  -1.200  -1.226  1.00  0.00           C  
HETATM   19 5H33         0      -2.322  -0.528  -0.673  1.00  0.00           H  
HETATM   20 6H33         0      -4.086  -1.183  -0.148  1.00  0.00           H  
HETATM   21 8H33         0      -7.866   1.859   0.511  1.00  0.00           H  
HETATM   22 9H33         0      -8.143  -0.485   0.808  1.00  0.00           H  
HETATM   23  H11         0      -0.862   2.039  -1.226  1.00  0.00           H  
HETATM   24  H12         0      -6.205  -2.035   0.469  1.00  0.00           H  
HETATM   25  H14         0      -0.759  -1.677  -0.987  1.00  0.00           H  
HETATM   26  O12         0       3.500  -2.589  -1.890  1.00  0.00           O  
HETATM   27  H11         0       1.480   1.829  -1.733  1.00  0.00           H  
HETATM   28  O11         0       3.675   1.062  -2.174  1.00  0.00           O  
HETATM   29  H12         0       1.244  -3.067  -1.347  1.00  0.00           H  
HETATM   30  C30         0       5.016   0.743  -2.450  1.00  0.00           C  
HETATM   31  C31         0       4.858  -2.442  -2.206  1.00  0.00           C  
HETATM   32  C32         0       5.513  -3.830  -2.262  1.00  0.00           C  
HETATM   33  H11         0       5.575   1.671  -2.637  1.00  0.00           H  
HETATM   34  H12         0       5.067   0.107  -3.342  1.00  0.00           H  
HETATM   35  H13         0       5.456   0.226  -1.589  1.00  0.00           H  
HETATM   36  H14         0       4.958  -1.958  -3.185  1.00  0.00           H  
HETATM   37  H15         0       5.354  -1.842  -1.434  1.00  0.00           H  
HETATM   38  H16         0       6.579  -3.722  -2.509  1.00  0.00           H  
HETATM   39  H17         0       5.016  -4.437  -3.032  1.00  0.00           H  
HETATM   40  H18         0       5.410  -4.321  -1.284  1.00  0.00           H  
END
