# Supplementary material for: In silico screening of chalcones and flavonoids as potential inhibitors against yellow head virus 3C-like protease
Source: PeerJ. 2023 Apr 24;11:e15086. doi: 10.7717/peerj.15086 (PMC10135407; doi:10.7717/peerj.15086)
Supplement: Supplemental Information 9 — 3d structures of all proteins, ligand compounds, and protein-ligand complexes used in this study. All files provided in PDB format. [file peerj-11-15086-s009.zip › raw data/Compounds/Chalcones/DNs(62)/DN014.pdb]

REMARK   Accelrys Discovery Studio PDB file
REMARK   Created:  2020-09-14T14:47:52Z
HETATM    1  C1          0      -5.504   1.560   0.137  1.00  0.00           C  
HETATM    2  C2          0      -4.364   0.877  -0.125  1.00  0.00           C  
HETATM    3  C3          0      -4.454  -0.595  -0.312  1.00  0.00           C  
HETATM    4  C4          0      -5.622  -1.224  -0.227  1.00  0.00           C  
HETATM    5  C5          0      -6.831  -0.480   0.054  1.00  0.00           C  
HETATM    6  C6          0      -6.778   0.835   0.227  1.00  0.00           C  
HETATM    7  O1          0      -5.576   2.961   0.342  1.00  0.00           O  
HETATM    8  H1          0      -4.726   3.399   0.281  1.00  0.00           H  
HETATM    9  C2          0      -3.004   1.541  -0.237  1.00  0.00           C  
HETATM   10  C2          0      -1.779   0.757  -0.466  1.00  0.00           C  
HETATM   11  O3          0      -2.884   2.763  -0.131  1.00  0.00           O  
HETATM   12  C2          0      -0.614   1.405  -0.566  1.00  0.00           C  
HETATM   13  C3          0       0.731   0.701  -0.787  1.00  0.00           C  
HETATM   14  C14         0       2.120   1.428  -0.941  1.00  0.00           C  
HETATM   15  C15         0       3.204   0.672  -1.108  1.00  0.00           C  
HETATM   16  C16         0       3.130  -0.774  -1.155  1.00  0.00           C  
HETATM   17  C17         0       1.967  -1.394  -1.034  1.00  0.00           C  
HETATM   18  C18         0       0.736  -0.642  -0.844  1.00  0.00           C  
HETATM   19 5H33         0      -1.825  -0.290  -0.542  1.00  0.00           H  
HETATM   20 6H33         0      -3.586  -1.159  -0.519  1.00  0.00           H  
HETATM   21 8H33         0      -7.670   1.371   0.433  1.00  0.00           H  
HETATM   22 9H33         0      -7.760  -0.986   0.123  1.00  0.00           H  
HETATM   23 0O34         0       2.437   2.859  -0.937  1.00  0.00           O  
HETATM   24 6H34         0       1.933  -2.453  -1.072  1.00  0.00           H  
HETATM   25 8H34         0      -0.160  -1.183  -0.746  1.00  0.00           H  
HETATM   26  H11         0      -0.647   2.436  -0.483  1.00  0.00           H  
HETATM   27  H12         0      -5.668  -2.274  -0.365  1.00  0.00           H  
HETATM   28  H12         0       4.148   1.143  -1.213  1.00  0.00           H  
HETATM   29  H12         0       4.017  -1.340  -1.290  1.00  0.00           H  
HETATM   30  C12         0       1.434   3.858  -0.792  1.00  0.00           C  
HETATM   31  H12         0       1.902   4.852  -0.822  1.00  0.00           H  
HETATM   32  H13         0       0.919   3.725   0.170  1.00  0.00           H  
HETATM   33  H14         0       0.709   3.771  -1.614  1.00  0.00           H  
END
