# Supplementary material for: In silico screening of chalcones and flavonoids as potential inhibitors against yellow head virus 3C-like protease
Source: PeerJ. 2023 Apr 24;11:e15086. doi: 10.7717/peerj.15086 (PMC10135407; doi:10.7717/peerj.15086)
Supplement: Supplemental Information 9 — 3d structures of all proteins, ligand compounds, and protein-ligand complexes used in this study. All files provided in PDB format. [file peerj-11-15086-s009.zip › raw data/Compounds/Chalcones/DNs(62)/DN015.pdb]

REMARK   Accelrys Discovery Studio PDB file
REMARK   Created:  2020-09-14T14:52:36Z
HETATM    1  C1          0      -5.445   1.646   0.118  1.00  0.00           C  
HETATM    2  C2          0      -4.328   0.904  -0.071  1.00  0.00           C  
HETATM    3  C3          0      -4.458  -0.579  -0.044  1.00  0.00           C  
HETATM    4  C4          0      -5.636  -1.158   0.156  1.00  0.00           C  
HETATM    5  C5          0      -6.820  -0.352   0.354  1.00  0.00           C  
HETATM    6  C6          0      -6.733   0.973   0.338  1.00  0.00           C  
HETATM    7  O1          0      -5.479   3.062   0.117  1.00  0.00           O  
HETATM    8  H1          0      -4.620   3.463  -0.028  1.00  0.00           H  
HETATM    9  C2          0      -2.957   1.506  -0.327  1.00  0.00           C  
HETATM   10  C2          0      -1.781   0.651  -0.552  1.00  0.00           C  
HETATM   11  O3          0      -2.799   2.727  -0.400  1.00  0.00           O  
HETATM   12  C2          0      -0.619   1.207  -0.896  1.00  0.00           C  
HETATM   13  C3          0       0.598   0.400  -1.175  1.00  0.00           C  
HETATM   14  C14         0       1.785   1.091  -1.670  1.00  0.00           C  
HETATM   15  C15         0       2.892   0.413  -1.967  1.00  0.00           C  
HETATM   16  C16         0       2.926  -1.071  -1.783  1.00  0.00           C  
HETATM   17  C17         0       1.841  -1.682  -1.316  1.00  0.00           C  
HETATM   18  C18         0       0.630  -0.926  -1.004  1.00  0.00           C  
HETATM   19 5H33         0      -1.864  -0.393  -0.464  1.00  0.00           H  
HETATM   20 6H33         0      -3.610  -1.191  -0.187  1.00  0.00           H  
HETATM   21 8H33         0      -7.607   1.555   0.483  1.00  0.00           H  
HETATM   22 9H33         0      -7.758  -0.820   0.511  1.00  0.00           H  
HETATM   23 6H34         0       1.851  -2.734  -1.180  1.00  0.00           H  
HETATM   24 8H34         0      -0.219  -1.443  -0.648  1.00  0.00           H  
HETATM   25  H11         0      -0.565   2.262  -0.999  1.00  0.00           H  
HETATM   26  H12         0      -5.709  -2.216   0.170  1.00  0.00           H  
HETATM   27  H12         0       1.762   2.143  -1.803  1.00  0.00           H  
HETATM   28  O12         0       4.060  -1.885  -2.085  1.00  0.00           O  
HETATM   29  H12         0       3.732   0.945  -2.330  1.00  0.00           H  
HETATM   30  C12         0       5.195  -1.186  -2.615  1.00  0.00           C  
HETATM   31  H12         0       6.004  -1.904  -2.812  1.00  0.00           H  
HETATM   32  H13         0       5.542  -0.436  -1.890  1.00  0.00           H  
HETATM   33  H14         0       4.914  -0.688  -3.556  1.00  0.00           H  
END
