# Supplementary material for: In silico screening of chalcones and flavonoids as potential inhibitors against yellow head virus 3C-like protease
Source: PeerJ. 2023 Apr 24;11:e15086. doi: 10.7717/peerj.15086 (PMC10135407; doi:10.7717/peerj.15086)
Supplement: Supplemental Information 9 — 3d structures of all proteins, ligand compounds, and protein-ligand complexes used in this study. All files provided in PDB format. [file peerj-11-15086-s009.zip › raw data/Compounds/Chalcones/DNs(62)/DN029.pdb]

REMARK   Accelrys Discovery Studio PDB file
REMARK   Created:  2020-09-14T15:26:15Z
HETATM    1  C1          0      -5.794   1.741  -0.086  1.00  0.00           C  
HETATM    2  C2          0      -4.723   0.927  -0.249  1.00  0.00           C  
HETATM    3  C3          0      -4.905  -0.530  -0.010  1.00  0.00           C  
HETATM    4  C4          0      -6.086  -1.019   0.354  1.00  0.00           C  
HETATM    5  C5          0      -7.220  -0.137   0.524  1.00  0.00           C  
HETATM    6  C6          0      -7.084   1.167   0.317  1.00  0.00           C  
HETATM    7  O1          0      -5.775   3.145  -0.275  1.00  0.00           O  
HETATM    8  H1          0      -4.916   3.483  -0.535  1.00  0.00           H  
HETATM    9  C2          0      -3.352   1.428  -0.661  1.00  0.00           C  
HETATM   10  C2          0      -2.206   0.513  -0.797  1.00  0.00           C  
HETATM   11  O3          0      -3.152   2.623  -0.886  1.00  0.00           O  
HETATM   12  C2          0      -1.019   1.011  -1.153  1.00  0.00           C  
HETATM   13  C3          0       0.198   0.173  -1.303  1.00  0.00           C  
HETATM   14  C14         0       1.424   0.841  -1.683  1.00  0.00           C  
HETATM   15  C15         0       2.586   0.205  -1.839  1.00  0.00           C  
HETATM   16  C16         0       2.575  -1.384  -1.580  1.00  0.00           C  
HETATM   17  C17         0       1.402  -1.921  -1.240  1.00  0.00           C  
HETATM   18  C18         0       0.189  -1.140  -1.096  1.00  0.00           C  
HETATM   19 5H33         0      -2.320  -0.517  -0.610  1.00  0.00           H  
HETATM   20 6H33         0      -4.094  -1.194  -0.128  1.00  0.00           H  
HETATM   21 8H33         0      -7.922   1.806   0.445  1.00  0.00           H  
HETATM   22 9H33         0      -8.160  -0.533   0.815  1.00  0.00           H  
HETATM   23  H11         0      -0.939   2.053  -1.332  1.00  0.00           H  
HETATM   24  H12         0      -6.197  -2.061   0.520  1.00  0.00           H  
HETATM   25  H14         0      -0.704  -1.631  -0.818  1.00  0.00           H  
HETATM   26  O12         0       3.599  -2.436  -1.623  1.00  0.00           O  
HETATM   27  H11         0       1.397   1.888  -1.845  1.00  0.00           H  
HETATM   28  O11         0       3.620   1.180  -2.230  1.00  0.00           O  
HETATM   29  H12         0       1.357  -2.965  -1.061  1.00  0.00           H  
HETATM   30  C30         0       4.973   0.902  -2.493  1.00  0.00           C  
HETATM   31  C31         0       4.952  -2.242  -1.926  1.00  0.00           C  
HETATM   32  H11         0       5.486   1.835  -2.764  1.00  0.00           H  
HETATM   33  H12         0       5.049   0.195  -3.328  1.00  0.00           H  
HETATM   34  H13         0       5.444   0.482  -1.596  1.00  0.00           H  
HETATM   35  C37         0       5.691  -3.579  -1.846  1.00  0.00           C  
HETATM   36 6H45         0       5.049  -1.841  -2.941  1.00  0.00           H  
HETATM   37 7H45         0       5.395  -1.549  -1.201  1.00  0.00           H  
HETATM   38  C41         0       7.172  -3.346  -2.174  1.00  0.00           C  
HETATM   39 1H46         0       5.598  -3.990  -0.830  1.00  0.00           H  
HETATM   40 2H46         0       5.257  -4.284  -2.569  1.00  0.00           H  
HETATM   41 3H46         0       7.716  -4.300  -2.119  1.00  0.00           H  
HETATM   42 4H46         0       7.598  -2.637  -1.449  1.00  0.00           H  
HETATM   43 5H46         0       7.260  -2.930  -3.188  1.00  0.00           H  
END
