# Supplementary material for: In silico screening of chalcones and flavonoids as potential inhibitors against yellow head virus 3C-like protease
Source: PeerJ. 2023 Apr 24;11:e15086. doi: 10.7717/peerj.15086 (PMC10135407; doi:10.7717/peerj.15086)
Supplement: Supplemental Information 9 — 3d structures of all proteins, ligand compounds, and protein-ligand complexes used in this study. All files provided in PDB format. [file peerj-11-15086-s009.zip › raw data/Compounds/Chalcones/PP-B(3)/Berberine.pdb]

REMARK   Accelrys Discovery Studio PDB file
REMARK   Created:  2020-09-14T16:06:32Z
HETATM    1  C1          0      -3.395   2.249  -0.182  1.00  0.00           C  
HETATM    2  C2          0      -2.099   1.662  -0.084  1.00  0.00           C  
HETATM    3  C3          0      -1.968   0.249   0.033  1.00  0.00           C  
HETATM    4  C4          0      -3.158  -0.611   0.050  1.00  0.00           C  
HETATM    5  C5          0      -4.391  -0.033  -0.044  1.00  0.00           C  
HETATM    6  C6          0      -4.482   1.487  -0.165  1.00  0.00           C  
HETATM    7  C7          0      -1.017   2.424  -0.099  1.00  0.00           C  
HETATM    8  C8          0       0.307   1.802   0.003  1.00  0.00           C  
HETATM    9  N9          0       0.401   0.524   0.119  1.00  0.00           N1+
HETATM   10  C10         0      -0.752  -0.287   0.132  1.00  0.00           C  
HETATM   11  C11         0       1.532   2.636  -0.016  1.00  0.00           C  
HETATM   12  C12         0       2.817   1.960  -0.261  1.00  0.00           C  
HETATM   13  C13         0       2.785   0.512  -0.547  1.00  0.00           C  
HETATM   14  C14         0       1.697  -0.122   0.315  1.00  0.00           C  
HETATM   15  C15         0       3.961   2.647  -0.278  1.00  0.00           C  
HETATM   16  C16         0       3.893   4.074  -0.056  1.00  0.00           C  
HETATM   17  C17         0       2.756   4.682   0.140  1.00  0.00           C  
HETATM   18  C18         0       1.500   3.964   0.162  1.00  0.00           C  
HETATM   19  O19         0       2.948   5.994   0.309  1.00  0.00           O  
HETATM   20  C20         0       4.356   6.257   0.203  1.00  0.00           C  
HETATM   21  O21         0       4.904   4.949  -0.034  1.00  0.00           O  
HETATM   22  O22         0      -5.592  -0.834  -0.029  1.00  0.00           O  
HETATM   23  C23         0      -6.845  -0.134  -0.128  1.00  0.00           C  
HETATM   24  O24         0      -2.865  -2.036   0.169  1.00  0.00           O  
HETATM   25  C25         0      -3.934  -2.994   0.194  1.00  0.00           C  
HETATM   26  H1          0      -3.489   3.302  -0.268  1.00  0.00           H  
HETATM   27  H2          0      -5.416   1.973  -0.240  1.00  0.00           H  
HETATM   28  H3          0      -1.116   3.474  -0.188  1.00  0.00           H  
HETATM   29  H4          0      -0.647  -1.337   0.226  1.00  0.00           H  
HETATM   30  H5          0       2.492   0.377  -1.597  1.00  0.00           H  
HETATM   31  H6          0       3.772   0.055  -0.386  1.00  0.00           H  
HETATM   32  H7          0       1.615  -1.199   0.114  1.00  0.00           H  
HETATM   33  H8          0       1.984   0.025   1.365  1.00  0.00           H  
HETATM   34  H9          0       4.886   2.165  -0.469  1.00  0.00           H  
HETATM   35  H10         0       0.591   4.478   0.333  1.00  0.00           H  
HETATM   36  H11         0       4.570   6.934  -0.636  1.00  0.00           H  
HETATM   37  H12         0       4.749   6.691   1.133  1.00  0.00           H  
HETATM   38  H13         0      -7.669  -0.860  -0.104  1.00  0.00           H  
HETATM   39  H14         0      -6.881   0.427  -1.073  1.00  0.00           H  
HETATM   40  H15         0      -6.948   0.561   0.719  1.00  0.00           H  
HETATM   41  H16         0      -3.515  -4.006   0.287  1.00  0.00           H  
HETATM   42  H17         0      -4.513  -2.922  -0.739  1.00  0.00           H  
HETATM   43  H18         0      -4.591  -2.790   1.051  1.00  0.00           H  
END
