# Supplementary material for: In silico screening of chalcones and flavonoids as potential inhibitors against yellow head virus 3C-like protease
Source: PeerJ. 2023 Apr 24;11:e15086. doi: 10.7717/peerj.15086 (PMC10135407; doi:10.7717/peerj.15086)
Supplement: Supplemental Information 9 — 3d structures of all proteins, ligand compounds, and protein-ligand complexes used in this study. All files provided in PDB format. [file peerj-11-15086-s009.zip › raw data/Compounds/Chalcones/PP-B(3)/PP004.pdb]

REMARK   Accelrys Discovery Studio PDB file
REMARK   Created:  2020-09-14T16:02:37Z
HETATM    1  C1          0      -6.698   1.822   0.475  1.00  0.00           C  
HETATM    2  C2          0      -5.769   0.969   0.049  1.00  0.00           C  
HETATM    3  C3          0      -6.009  -0.475   0.127  1.00  0.00           C  
HETATM    4  C4          0      -7.154  -0.943   0.613  1.00  0.00           C  
HETATM    5  C5          0      -8.214   0.003   1.084  1.00  0.00           C  
HETATM    6  C6          0      -7.995   1.315   1.022  1.00  0.00           C  
HETATM    7  C2          0      -4.523   1.515  -0.520  1.00  0.00           C  
HETATM    8  C2          0      -3.500   0.644  -1.112  1.00  0.00           C  
HETATM    9  O3          0      -4.368   2.740  -0.564  1.00  0.00           O  
HETATM   10  C2          0      -2.459   1.208  -1.734  1.00  0.00           C  
HETATM   11  C3          0      -1.350   0.404  -2.428  1.00  0.00           C  
HETATM   12  C14         0      -0.196   1.020  -3.268  1.00  0.00           C  
HETATM   13  C15         0       0.692   0.197  -3.815  1.00  0.00           C  
HETATM   14  C16         0       0.623  -1.293  -3.659  1.00  0.00           C  
HETATM   15  C17         0      -0.390  -1.816  -2.927  1.00  0.00           C  
HETATM   16  C18         0      -1.379  -0.930  -2.312  1.00  0.00           C  
HETATM   17 5H33         0      -3.606  -0.401  -1.068  1.00  0.00           H  
HETATM   18 6H33         0      -5.271  -1.157  -0.205  1.00  0.00           H  
HETATM   19 8O33         0      -9.048   2.169   1.477  1.00  0.00           O  
HETATM   20 9O33         0      -9.480  -0.417   1.599  1.00  0.00           O  
HETATM   21  H11         0      -2.435   2.242  -1.751  1.00  0.00           H  
HETATM   22  H12         0      -7.295  -1.991   0.654  1.00  0.00           H  
HETATM   23  H14         0      -2.142  -1.387  -1.753  1.00  0.00           H  
HETATM   24  O11         0       0.089   2.422  -3.592  1.00  0.00           O  
HETATM   25  O12         0      -0.638  -3.231  -2.661  1.00  0.00           O  
HETATM   26  H11         0       1.461   0.643  -4.382  1.00  0.00           H  
HETATM   27  O12         0       1.613  -2.144  -4.283  1.00  0.00           O  
HETATM   28  C28         0      -0.734   3.496  -3.150  1.00  0.00           C  
HETATM   29  C29         0       2.647  -1.501  -5.048  1.00  0.00           C  
HETATM   30  C30         0       0.231  -4.236  -3.203  1.00  0.00           C  
HETATM   31  C31         0      -8.787   3.578   1.379  1.00  0.00           C  
HETATM   32  C32         0      -9.692  -1.836   1.632  1.00  0.00           C  
HETATM   33  H7          0      -6.500   2.858   0.402  1.00  0.00           H  
HETATM   34  H8          0      -0.327   4.446  -3.522  1.00  0.00           H  
HETATM   35  H9          0      -0.757   3.513  -2.051  1.00  0.00           H  
HETATM   36  H10         0      -1.754   3.359  -3.538  1.00  0.00           H  
HETATM   37  H11         0       3.321  -2.265  -5.461  1.00  0.00           H  
HETATM   38  H12         0       3.219  -0.822  -4.400  1.00  0.00           H  
HETATM   39  H13         0       2.194  -0.930  -5.873  1.00  0.00           H  
HETATM   40  H14         0      -0.121  -5.230  -2.893  1.00  0.00           H  
HETATM   41  H15         0       1.254  -4.078  -2.832  1.00  0.00           H  
HETATM   42  H16         0       0.225  -4.173  -4.302  1.00  0.00           H  
HETATM   43  H17         0      -9.659   4.136   1.749  1.00  0.00           H  
HETATM   44  H18         0      -8.603   3.847   0.327  1.00  0.00           H  
HETATM   45  H19         0      -7.906   3.835   1.985  1.00  0.00           H  
HETATM   46  H20         0     -10.693  -2.044   2.037  1.00  0.00           H  
HETATM   47  H21         0      -8.934  -2.310   2.272  1.00  0.00           H  
HETATM   48  H22         0      -9.621  -2.243   0.612  1.00  0.00           H  
END
