# Supplementary material for: In silico screening of chalcones and flavonoids as potential inhibitors against yellow head virus 3C-like protease
Source: PeerJ. 2023 Apr 24;11:e15086. doi: 10.7717/peerj.15086 (PMC10135407; doi:10.7717/peerj.15086)
Supplement: Supplemental Information 9 — 3d structures of all proteins, ligand compounds, and protein-ligand complexes used in this study. All files provided in PDB format. [file peerj-11-15086-s009.zip › raw data/Compounds/Chalcones/PP-B(3)/Berberubine.pdb]

REMARK   Accelrys Discovery Studio PDB file
REMARK   Created:  2020-09-14T16:08:28Z
HETATM    1  C1          0      -3.411   2.275  -0.186  1.00  0.00           C  
HETATM    2  C2          0      -2.099   1.676  -0.098  1.00  0.00           C  
HETATM    3  C3          0      -1.967   0.252  -0.002  1.00  0.00           C  
HETATM    4  C4          0      -3.201  -0.578   0.000  1.00  0.00           C  
HETATM    5  C5          0      -4.398   0.007  -0.084  1.00  0.00           C  
HETATM    6  C6          0      -4.503   1.513  -0.181  1.00  0.00           C  
HETATM    7  C7          0      -1.016   2.439  -0.104  1.00  0.00           C  
HETATM    8  C8          0       0.308   1.814  -0.016  1.00  0.00           C  
HETATM    9  N9          0       0.403   0.535   0.080  1.00  0.00           N1+
HETATM   10  C10         0      -0.746  -0.279   0.085  1.00  0.00           C  
HETATM   11  C11         0       1.537   2.646  -0.027  1.00  0.00           C  
HETATM   12  C12         0       2.818   1.969  -0.291  1.00  0.00           C  
HETATM   13  C13         0       2.780   0.527  -0.602  1.00  0.00           C  
HETATM   14  C14         0       1.697  -0.116   0.258  1.00  0.00           C  
HETATM   15  C15         0       3.966   2.649  -0.303  1.00  0.00           C  
HETATM   16  C16         0       3.907   4.071  -0.054  1.00  0.00           C  
HETATM   17  C17         0       2.775   4.682   0.160  1.00  0.00           C  
HETATM   18  C18         0       1.512   3.970   0.176  1.00  0.00           C  
HETATM   19  O19         0       2.977   5.990   0.352  1.00  0.00           O  
HETATM   20  C20         0       4.387   6.244   0.246  1.00  0.00           C  
HETATM   21  O21         0       4.923   4.939  -0.020  1.00  0.00           O  
HETATM   22  O22         0      -5.535  -0.860  -0.075  1.00  0.00           O  
HETATM   23  C23         0      -6.811  -0.209  -0.165  1.00  0.00           C  
HETATM   24  O24         0      -3.165  -1.985   0.089  1.00  0.00           O  
HETATM   25  H1          0      -3.504   3.328  -0.256  1.00  0.00           H  
HETATM   26  H2          0      -5.444   1.991  -0.248  1.00  0.00           H  
HETATM   27  H3          0      -1.114   3.490  -0.176  1.00  0.00           H  
HETATM   28  H4          0      -0.632  -1.325   0.162  1.00  0.00           H  
HETATM   29  H5          0       2.478   0.411  -1.652  1.00  0.00           H  
HETATM   30  H6          0       3.766   0.065  -0.456  1.00  0.00           H  
HETATM   31  H7          0       1.612  -1.190   0.041  1.00  0.00           H  
HETATM   32  H8          0       1.993   0.014   1.308  1.00  0.00           H  
HETATM   33  H9          0       4.886   2.166  -0.508  1.00  0.00           H  
HETATM   34  H10         0       0.607   4.486   0.361  1.00  0.00           H  
HETATM   35  H11         0       4.603   6.937  -0.579  1.00  0.00           H  
HETATM   36  H12         0       4.788   6.655   1.183  1.00  0.00           H  
HETATM   37  H13         0      -7.608  -0.967  -0.151  1.00  0.00           H  
HETATM   38  H14         0      -6.869   0.362  -1.104  1.00  0.00           H  
HETATM   39  H15         0      -6.940   0.471   0.689  1.00  0.00           H  
HETATM   40  H16         0      -2.251  -2.327   0.146  1.00  0.00           H  
END
