# Supplementary material for: In silico screening of chalcones and flavonoids as potential inhibitors against yellow head virus 3C-like protease
Source: PeerJ. 2023 Apr 24;11:e15086. doi: 10.7717/peerj.15086 (PMC10135407; doi:10.7717/peerj.15086)
Supplement: Supplemental Information 9 — 3d structures of all proteins, ligand compounds, and protein-ligand complexes used in this study. All files provided in PDB format. [file peerj-11-15086-s009.zip › raw data/Compounds/Chalcones/NSAs(9)/NSA-003.pdb]

REMARK   Accelrys Discovery Studio PDB file
REMARK   Created:  2020-09-10T14:46:48Z
HETATM    1  C1  UNK     0      -7.391  -1.370  -0.210  1.00  0.00           C  
HETATM    2  C2  UNK     0      -7.486  -1.807   1.107  1.00  0.00           C  
HETATM    3  C3  UNK     0      -6.428  -1.598   1.986  1.00  0.00           C  
HETATM    4  C4  UNK     0      -5.276  -0.951   1.551  1.00  0.00           C  
HETATM    5  C5  UNK     0      -5.181  -0.515   0.234  1.00  0.00           C  
HETATM    6  C6  UNK     0      -6.237  -0.725  -0.643  1.00  0.00           C  
HETATM    7  C8  UNK     0      -3.986   0.169  -0.272  1.00  0.00           C  
HETATM    8  C9  UNK     0      -2.831   0.484   0.588  1.00  0.00           C  
HETATM    9  C11 UNK     0      -1.781   1.080   0.025  1.00  0.00           C  
HETATM   10  C12 UNK     0      -0.534   1.470   0.788  1.00  0.00           C  
HETATM   11  C13 UNK     0      -0.529   1.241   2.174  1.00  0.00           C  
HETATM   12  C14 UNK     0       0.561   1.565   2.995  1.00  0.00           C  
HETATM   13  C15 UNK     0       1.687   2.138   2.388  1.00  0.00           C  
HETATM   14  C16 UNK     0       1.680   2.362   1.011  1.00  0.00           C  
HETATM   15  C17 UNK     0       0.603   2.048   0.181  1.00  0.00           C  
HETATM   16  H7  UNK     0      -1.847   1.276  -0.990  1.00  0.00           H  
HETATM   17  H8  UNK     0      -1.388   0.811   2.608  1.00  0.00           H  
HETATM   18  H17 UNK     0      -4.478  -0.797   2.223  1.00  0.00           H  
HETATM   19  H18 UNK     0      -6.157  -0.389  -1.648  1.00  0.00           H  
HETATM   20  H19 UNK     0      -2.838   0.244   1.619  1.00  0.00           H  
HETATM   21  O14 UNK     0      -3.969   0.490  -1.461  1.00  0.00           O  
HETATM   22  O12 UNK     0       0.532   1.315   4.445  1.00  0.00           O  
HETATM   23  O18 UNK     0       0.865   2.397  -1.282  1.00  0.00           O  
HETATM   24  O8  UNK     0      -8.453  -1.580  -1.088  1.00  0.00           O  
HETATM   25  H10 UNK     0      -6.498  -1.931   2.989  1.00  0.00           H  
HETATM   26  H11 UNK     0       2.544   2.798   0.568  1.00  0.00           H  
HETATM   27  O12 UNK     0       2.915   2.544   3.067  1.00  0.00           O  
HETATM   28  C12 UNK     0      -0.667   0.723   5.014  1.00  0.00           C  
HETATM   29  H12 UNK     0      -0.530   0.603   6.102  1.00  0.00           H  
HETATM   30  H13 UNK     0      -0.846  -0.264   4.563  1.00  0.00           H  
HETATM   31  H14 UNK     0      -1.530   1.379   4.830  1.00  0.00           H  
HETATM   32  C14 UNK     0       3.048   2.369   4.491  1.00  0.00           C  
HETATM   33  H14 UNK     0       4.041   2.734   4.814  1.00  0.00           H  
HETATM   34  H15 UNK     0       2.949   1.303   4.742  1.00  0.00           H  
HETATM   35  H16 UNK     0       2.262   2.940   5.007  1.00  0.00           H  
HETATM   36  C16 UNK     0      -0.057   2.186  -2.412  1.00  0.00           C  
HETATM   37  H16 UNK     0       0.417   2.539  -3.341  1.00  0.00           H  
HETATM   38  H17 UNK     0      -0.989   2.750  -2.246  1.00  0.00           H  
HETATM   39  H18 UNK     0      -0.290   1.114  -2.511  1.00  0.00           H  
HETATM   40  H18 UNK     0      -8.368  -2.303   1.443  1.00  0.00           H  
HETATM   41  H18 UNK     0      -8.238  -1.211  -1.992  1.00  0.00           H  
TER      42      UNK     0 
CONECT    1    6    2   24
CONECT    2    1    3   40
CONECT    3    2    4   25
CONECT    4    3    5   18
CONECT    5    4    7    6
CONECT    6    1    5   19
CONECT    7    5    8   21
CONECT    8    7    9   20
CONECT    9    8   16   10
CONECT   10    9   11   15
CONECT   11   10   17   12
CONECT   12   11   13   22
CONECT   13   12   14   27
CONECT   14   13   15   26
CONECT   15   10   14   23
CONECT   16    9
CONECT   17   11
CONECT   18    4
CONECT   19    6
CONECT   20    8
CONECT   21    7
CONECT   22   12   28
CONECT   23   15   36
CONECT   24    1   41
CONECT   25    3
CONECT   26   14
CONECT   27   13   32
CONECT   28   22   29   30   31
CONECT   29   28
CONECT   30   28
CONECT   31   28
CONECT   32   27   33   34   35
CONECT   33   32
CONECT   34   32
CONECT   35   32
CONECT   36   23   37   38   39
CONECT   37   36
CONECT   38   36
CONECT   39   36
CONECT   40    2
CONECT   41   24
END
