# Supplementary material for: In silico screening of chalcones and flavonoids as potential inhibitors against yellow head virus 3C-like protease
Source: PeerJ. 2023 Apr 24;11:e15086. doi: 10.7717/peerj.15086 (PMC10135407; doi:10.7717/peerj.15086)
Supplement: Supplemental Information 9 — 3d structures of all proteins, ligand compounds, and protein-ligand complexes used in this study. All files provided in PDB format. [file peerj-11-15086-s009.zip › raw data/Compounds/Chalcones/NSAs(9)/NSA-012.pdb]

REMARK   Accelrys Discovery Studio PDB file
REMARK   Created:  2020-09-10T14:57:40Z
HETATM    1  C1  UNK     0      -7.378  -1.206   0.021  1.00  0.00           C  
HETATM    2  C2  UNK     0      -7.599  -1.372   1.390  1.00  0.00           C  
HETATM    3  C3  UNK     0      -6.590  -1.049   2.291  1.00  0.00           C  
HETATM    4  C4  UNK     0      -5.372  -0.557   1.845  1.00  0.00           C  
HETATM    5  C5  UNK     0      -5.159  -0.394   0.485  1.00  0.00           C  
HETATM    6  C6  UNK     0      -6.157  -0.720  -0.422  1.00  0.00           C  
HETATM    7  C8  UNK     0      -3.919   0.113  -0.040  1.00  0.00           C  
HETATM    8  C9  UNK     0      -2.849   0.673   0.811  1.00  0.00           C  
HETATM    9  C11 UNK     0      -1.743   1.084   0.196  1.00  0.00           C  
HETATM   10  C12 UNK     0      -0.573   1.726   0.902  1.00  0.00           C  
HETATM   11  C13 UNK     0      -0.722   2.024   2.266  1.00  0.00           C  
HETATM   12  C14 UNK     0       0.286   2.644   3.022  1.00  0.00           C  
HETATM   13  C15 UNK     0       1.485   2.967   2.370  1.00  0.00           C  
HETATM   14  C16 UNK     0       1.629   2.662   1.016  1.00  0.00           C  
HETATM   15  C17 UNK     0       0.637   2.049   0.251  1.00  0.00           C  
HETATM   16  H7  UNK     0      -1.712   0.957  -0.830  1.00  0.00           H  
HETATM   17  H19 UNK     0      -2.966   0.755   1.860  1.00  0.00           H  
HETATM   18  O14 UNK     0      -3.780   0.122  -1.264  1.00  0.00           O  
HETATM   19  H10 UNK     0      -6.751  -1.176   3.327  1.00  0.00           H  
HETATM   20  H11 UNK     0       2.547   2.914   0.540  1.00  0.00           H  
HETATM   21  O18 UNK     0      -8.807  -1.856   1.928  1.00  0.00           O  
HETATM   22  O14 UNK     0       1.059   1.830  -1.200  1.00  0.00           O  
HETATM   23  O8  UNK     0       2.643   3.617   2.977  1.00  0.00           O  
HETATM   24  O9  UNK     0       0.101   2.954   4.448  1.00  0.00           O  
HETATM   25  H10 UNK     0      -1.636   1.776   2.732  1.00  0.00           H  
HETATM   26  H11 UNK     0      -8.121  -1.441  -0.695  1.00  0.00           H  
HETATM   27  H12 UNK     0      -5.983  -0.590  -1.462  1.00  0.00           H  
HETATM   28  H12 UNK     0      -4.615  -0.315   2.539  1.00  0.00           H  
HETATM   29  C12 UNK     0      -9.853  -2.162   0.978  1.00  0.00           C  
HETATM   30  H12 UNK     0     -10.739  -2.533   1.517  1.00  0.00           H  
HETATM   31  H13 UNK     0      -9.505  -2.934   0.276  1.00  0.00           H  
HETATM   32  H14 UNK     0     -10.122  -1.252   0.420  1.00  0.00           H  
HETATM   33  C14 UNK     0       0.268   1.194  -2.269  1.00  0.00           C  
HETATM   34  H14 UNK     0       0.853   1.186  -3.202  1.00  0.00           H  
HETATM   35  H15 UNK     0      -0.664   1.757  -2.432  1.00  0.00           H  
HETATM   36  H16 UNK     0       0.025   0.156  -1.988  1.00  0.00           H  
HETATM   37  C16 UNK     0       2.617   4.000   4.366  1.00  0.00           C  
HETATM   38  H16 UNK     0       3.579   4.475   4.635  1.00  0.00           H  
HETATM   39  H17 UNK     0       2.461   3.109   4.992  1.00  0.00           H  
HETATM   40  H18 UNK     0       1.796   4.713   4.535  1.00  0.00           H  
HETATM   41  C18 UNK     0      -1.166   2.601   5.064  1.00  0.00           C  
HETATM   42  H18 UNK     0      -1.148   2.897   6.126  1.00  0.00           H  
HETATM   43  H19 UNK     0      -1.324   1.515   4.996  1.00  0.00           H  
HETATM   44  H20 UNK     0      -1.987   3.130   4.557  1.00  0.00           H  
TER      45      UNK     0 
CONECT    1    2    6   26
CONECT    2    1    3   21
CONECT    3    2    4   19
CONECT    4    3    5   28
CONECT    5    4    7    6
CONECT    6    1    5   27
CONECT    7    5    8   18
CONECT    8    7    9   17
CONECT    9    8   16   10
CONECT   10    9   11   15
CONECT   11   10   12   25
CONECT   12   11   13   24
CONECT   13   12   14   23
CONECT   14   13   15   20
CONECT   15   10   14   22
CONECT   16    9
CONECT   17    8
CONECT   18    7
CONECT   19    3
CONECT   20   14
CONECT   21    2   29
CONECT   22   15   33
CONECT   23   13   37
CONECT   24   12   41
CONECT   25   11
CONECT   26    1
CONECT   27    6
CONECT   28    4
CONECT   29   21   30   31   32
CONECT   30   29
CONECT   31   29
CONECT   32   29
CONECT   33   22   34   35   36
CONECT   34   33
CONECT   35   33
CONECT   36   33
CONECT   37   23   38   39   40
CONECT   38   37
CONECT   39   37
CONECT   40   37
CONECT   41   24   42   43   44
CONECT   42   41
CONECT   43   41
CONECT   44   41
END
