# Supplementary material for: In silico screening of chalcones and flavonoids as potential inhibitors against yellow head virus 3C-like protease
Source: PeerJ. 2023 Apr 24;11:e15086. doi: 10.7717/peerj.15086 (PMC10135407; doi:10.7717/peerj.15086)
Supplement: Supplemental Information 9 — 3d structures of all proteins, ligand compounds, and protein-ligand complexes used in this study. All files provided in PDB format. [file peerj-11-15086-s009.zip › raw data/Compounds/Chalcones/NSAs(9)/NSA-006.pdb]

REMARK   Accelrys Discovery Studio PDB file
REMARK   Created:  2020-09-10T14:48:31Z
HETATM    1  C1  UNK     0      -7.535  -1.086  -0.084  1.00  0.00           C  
HETATM    2  C2  UNK     0      -7.751  -1.262   1.279  1.00  0.00           C  
HETATM    3  C3  UNK     0      -6.728  -0.962   2.166  1.00  0.00           C  
HETATM    4  C4  UNK     0      -5.494  -0.487   1.715  1.00  0.00           C  
HETATM    5  C5  UNK     0      -5.279  -0.310   0.349  1.00  0.00           C  
HETATM    6  C6  UNK     0      -6.311  -0.615  -0.540  1.00  0.00           C  
HETATM    7  C8  UNK     0      -3.959   0.209  -0.209  1.00  0.00           C  
HETATM    8  C9  UNK     0      -2.758   0.575   0.616  1.00  0.00           C  
HETATM    9  C11 UNK     0      -1.677   1.062   0.003  1.00  0.00           C  
HETATM   10  C12 UNK     0      -0.413   1.471   0.755  1.00  0.00           C  
HETATM   11  C13 UNK     0      -0.398   1.265   2.145  1.00  0.00           C  
HETATM   12  C14 UNK     0       0.697   1.598   2.958  1.00  0.00           C  
HETATM   13  C15 UNK     0       1.819   2.162   2.335  1.00  0.00           C  
HETATM   14  C16 UNK     0       1.804   2.364   0.955  1.00  0.00           C  
HETATM   15  C17 UNK     0       0.723   2.037   0.135  1.00  0.00           C  
HETATM   16  H7  UNK     0      -1.723   1.164  -1.028  1.00  0.00           H  
HETATM   17  H8  UNK     0      -1.255   0.840   2.590  1.00  0.00           H  
HETATM   18  O17 UNK     0      -4.448  -0.174   2.593  1.00  0.00           O  
HETATM   19  O18 UNK     0      -6.144  -0.455  -1.900  1.00  0.00           O  
HETATM   20  H19 UNK     0      -2.767   0.458   1.658  1.00  0.00           H  
HETATM   21  O14 UNK     0      -3.866   0.353  -1.423  1.00  0.00           O  
HETATM   22  O12 UNK     0       0.687   1.368   4.418  1.00  0.00           O  
HETATM   23  O18 UNK     0       0.979   2.368  -1.331  1.00  0.00           O  
HETATM   24  H10 UNK     0      -6.913  -1.102   3.191  1.00  0.00           H  
HETATM   25  H11 UNK     0       2.666   2.793   0.501  1.00  0.00           H  
HETATM   26  O12 UNK     0       3.052   2.577   3.002  1.00  0.00           O  
HETATM   27  C12 UNK     0      -0.512   0.772   4.979  1.00  0.00           C  
HETATM   28  H12 UNK     0      -0.392   0.656   6.063  1.00  0.00           H  
HETATM   29  H13 UNK     0      -0.679  -0.218   4.529  1.00  0.00           H  
HETATM   30  H14 UNK     0      -1.376   1.421   4.782  1.00  0.00           H  
HETATM   31  C14 UNK     0       3.194   2.426   4.429  1.00  0.00           C  
HETATM   32  H14 UNK     0       4.187   2.795   4.742  1.00  0.00           H  
HETATM   33  H15 UNK     0       3.096   1.363   4.698  1.00  0.00           H  
HETATM   34  H16 UNK     0       2.409   3.004   4.940  1.00  0.00           H  
HETATM   35  C16 UNK     0       0.044   2.151  -2.445  1.00  0.00           C  
HETATM   36  H16 UNK     0       0.508   2.487  -3.384  1.00  0.00           H  
HETATM   37  H17 UNK     0      -0.881   2.724  -2.276  1.00  0.00           H  
HETATM   38  H18 UNK     0      -0.199   1.079  -2.528  1.00  0.00           H  
HETATM   39  O18 UNK     0      -8.970  -1.736   1.833  1.00  0.00           O  
HETATM   40  H18 UNK     0      -8.285  -1.302  -0.785  1.00  0.00           H  
HETATM   41  H18 UNK     0      -6.959  -0.713  -2.358  1.00  0.00           H  
HETATM   42  C18 UNK     0     -10.027  -2.039   0.894  1.00  0.00           C  
HETATM   43  H18 UNK     0     -10.918  -2.395   1.448  1.00  0.00           H  
HETATM   44  H19 UNK     0      -9.694  -2.825   0.199  1.00  0.00           H  
HETATM   45  H20 UNK     0     -10.291  -1.133   0.327  1.00  0.00           H  
HETATM   46  C20 UNK     0      -4.695  -0.362   3.988  1.00  0.00           C  
HETATM   47  H20 UNK     0      -3.800  -0.077   4.566  1.00  0.00           H  
HETATM   48  H21 UNK     0      -4.934  -1.421   4.183  1.00  0.00           H  
HETATM   49  H22 UNK     0      -5.547   0.268   4.300  1.00  0.00           H  
TER      50      UNK     0 
CONECT    1    6    2   40
CONECT    2    1    3   39
CONECT    3    2    4   24
CONECT    4    3    5   18
CONECT    5    4    7    6
CONECT    6    1    5   19
CONECT    7    5    8   21
CONECT    8    7    9   20
CONECT    9    8   16   10
CONECT   10    9   11   15
CONECT   11   10   17   12
CONECT   12   11   13   22
CONECT   13   12   14   26
CONECT   14   13   15   25
CONECT   15   10   14   23
CONECT   16    9
CONECT   17   11
CONECT   18    4   46
CONECT   19    6   41
CONECT   20    8
CONECT   21    7
CONECT   22   12   27
CONECT   23   15   35
CONECT   24    3
CONECT   25   14
CONECT   26   13   31
CONECT   27   22   28   29   30
CONECT   28   27
CONECT   29   27
CONECT   30   27
CONECT   31   26   32   33   34
CONECT   32   31
CONECT   33   31
CONECT   34   31
CONECT   35   23   36   37   38
CONECT   36   35
CONECT   37   35
CONECT   38   35
CONECT   39    2   42
CONECT   40    1
CONECT   41   19
CONECT   42   39   43   44   45
CONECT   43   42
CONECT   44   42
CONECT   45   42
CONECT   46   18   47   48   49
CONECT   47   46
CONECT   48   46
CONECT   49   46
END
