# Supplementary material for: In silico screening of chalcones and flavonoids as potential inhibitors against yellow head virus 3C-like protease
Source: PeerJ. 2023 Apr 24;11:e15086. doi: 10.7717/peerj.15086 (PMC10135407; doi:10.7717/peerj.15086)
Supplement: Supplemental Information 9 — 3d structures of all proteins, ligand compounds, and protein-ligand complexes used in this study. All files provided in PDB format. [file peerj-11-15086-s009.zip › raw data/Compounds/Chalcones/NSAs(9)/NSA-010.pdb]

REMARK   Accelrys Discovery Studio PDB file
REMARK   Created:  2020-09-10T14:54:31Z
HETATM    1  C1  UNK     0      -7.365  -1.584  -0.392  1.00  0.00           C  
HETATM    2  C2  UNK     0      -7.521  -2.052   0.902  1.00  0.00           C  
HETATM    3  C3  UNK     0      -6.578  -1.738   1.863  1.00  0.00           C  
HETATM    4  C4  UNK     0      -5.474  -0.957   1.540  1.00  0.00           C  
HETATM    5  C5  UNK     0      -5.292  -0.472   0.235  1.00  0.00           C  
HETATM    6  C6  UNK     0      -6.259  -0.798  -0.740  1.00  0.00           C  
HETATM    7  C8  UNK     0      -4.044   0.398  -0.119  1.00  0.00           C  
HETATM    8  C9  UNK     0      -3.007   0.765   0.852  1.00  0.00           C  
HETATM    9  C11 UNK     0      -1.948   1.458   0.432  1.00  0.00           C  
HETATM   10  C12 UNK     0      -0.735   1.904   1.265  1.00  0.00           C  
HETATM   11  C13 UNK     0      -0.582   2.150   2.655  1.00  0.00           C  
HETATM   12  C14 UNK     0       0.694   2.507   3.103  1.00  0.00           C  
HETATM   13  C15 UNK     0       1.813   2.648   2.265  1.00  0.00           C  
HETATM   14  C16 UNK     0       1.645   2.426   0.893  1.00  0.00           C  
HETATM   15  C17 UNK     0       0.381   2.062   0.437  1.00  0.00           C  
HETATM   16  H7  UNK     0      -1.909   1.667  -0.614  1.00  0.00           H  
HETATM   17  O33 UNK     0      -1.560   2.153   3.836  1.00  0.00           O  
HETATM   18  O17 UNK     0      -4.583  -0.693   2.566  1.00  0.00           O  
HETATM   19  H19 UNK     0      -3.086   0.463   1.827  1.00  0.00           H  
HETATM   20  O14 UNK     0      -3.867   0.814  -1.261  1.00  0.00           O  
HETATM   21  H12 UNK     0       0.790   2.686   4.141  1.00  0.00           H  
HETATM   22  H10 UNK     0      -6.704  -2.101   2.850  1.00  0.00           H  
HETATM   23  O11 UNK     0       2.691   2.531  -0.149  1.00  0.00           O  
HETATM   24  O12 UNK     0       3.112   3.019   2.794  1.00  0.00           O  
HETATM   25  C14 UNK     0       3.186   3.216   4.232  1.00  0.00           C  
HETATM   26  H14 UNK     0       4.216   3.488   4.515  1.00  0.00           H  
HETATM   27  H15 UNK     0       2.902   2.284   4.748  1.00  0.00           H  
HETATM   28  H16 UNK     0       2.501   4.024   4.532  1.00  0.00           H  
HETATM   29  H18 UNK     0      -8.366  -2.652   1.158  1.00  0.00           H  
HETATM   30  H14 UNK     0       0.261   1.883  -0.610  1.00  0.00           H  
HETATM   31  C14 UNK     0       4.040   2.904   0.215  1.00  0.00           C  
HETATM   32  H14 UNK     0       4.672   2.931  -0.692  1.00  0.00           H  
HETATM   33  H15 UNK     0       4.448   2.167   0.924  1.00  0.00           H  
HETATM   34  H16 UNK     0       4.034   3.898   0.687  1.00  0.00           H  
HETATM   35  C16 UNK     0      -3.000   1.977   3.793  1.00  0.00           C  
HETATM   36  H16 UNK     0      -3.401   2.096   4.818  1.00  0.00           H  
HETATM   37  H17 UNK     0      -3.250   0.975   3.434  1.00  0.00           H  
HETATM   38  H18 UNK     0      -3.454   2.737   3.137  1.00  0.00           H  
HETATM   39  H18 UNK     0      -4.905  -1.138   3.393  1.00  0.00           H  
HETATM   40  C40 UNK     0      -6.162  -0.375  -2.015  1.00  0.00           C  
HETATM   41  C41 UNK     0      -7.174  -0.724  -3.007  1.00  0.00           C  
HETATM   42  C42 UNK     0      -8.207  -1.468  -2.649  1.00  0.00           C  
HETATM   43  C43 UNK     0      -8.302  -1.916  -1.282  1.00  0.00           C  
HETATM   44  H39 UNK     0      -5.353   0.216  -2.323  1.00  0.00           H  
HETATM   45  H41 UNK     0      -7.082  -0.382  -4.009  1.00  0.00           H  
HETATM   46  H43 UNK     0      -8.955  -1.733  -3.358  1.00  0.00           H  
HETATM   47  H45 UNK     0      -9.127  -2.515  -0.980  1.00  0.00           H  
TER      48      UNK     0 
CONECT    1    2   43    6
CONECT    2    1    3   29
CONECT    3    2    4   22
CONECT    4    3    5   18
CONECT    5    4    7    6
CONECT    6    1    5   40
CONECT    7    5    8   20
CONECT    8    7    9   19
CONECT    9    8   16   10
CONECT   10    9   11   15
CONECT   11   10   17   12
CONECT   12   11   13   21
CONECT   13   12   14   24
CONECT   14   13   15   23
CONECT   15   10   14   30
CONECT   16    9
CONECT   17   11   35
CONECT   18    4   39
CONECT   19    8
CONECT   20    7
CONECT   21   12
CONECT   22    3
CONECT   23   14   31
CONECT   24   13   25
CONECT   25   24   26   27   28
CONECT   26   25
CONECT   27   25
CONECT   28   25
CONECT   29    2
CONECT   30   15
CONECT   31   23   32   33   34
CONECT   32   31
CONECT   33   31
CONECT   34   31
CONECT   35   17   36   37   38
CONECT   36   35
CONECT   37   35
CONECT   38   35
CONECT   39   18
CONECT   40    6   41   44
CONECT   41   40   42   45
CONECT   42   41   43   46
CONECT   43   42    1   47
CONECT   44   40
CONECT   45   41
CONECT   46   42
CONECT   47   43
END
