# Supplementary material for: In silico screening of chalcones and flavonoids as potential inhibitors against yellow head virus 3C-like protease
Source: PeerJ. 2023 Apr 24;11:e15086. doi: 10.7717/peerj.15086 (PMC10135407; doi:10.7717/peerj.15086)
Supplement: Supplemental Information 9 — 3d structures of all proteins, ligand compounds, and protein-ligand complexes used in this study. All files provided in PDB format. [file peerj-11-15086-s009.zip › raw data/Compounds/Chalcones/CHALs(27)/CHAL-022.pdb]

REMARK   Accelrys Discovery Studio PDB file
REMARK   Created:  2020-09-10T15:19:42Z
HETATM    1  C1  UNK     0      -3.533   0.708  -0.418  1.00  0.00           C  
HETATM    2  C2  UNK     0      -2.610   2.998   0.029  1.00  0.00           C  
HETATM    3  C3  UNK     0      -3.758   3.202   1.035  1.00  0.00           C  
HETATM    4  C4  UNK     0      -1.582   4.120  -0.205  1.00  0.00           C  
HETATM    5  H5  UNK     0      -1.665   5.042   0.332  1.00  0.00           H  
HETATM    6  C6  UNK     0      -0.572   3.940  -1.090  1.00  0.00           C  
HETATM    7  H7  UNK     0      -0.488   3.019  -1.627  1.00  0.00           H  
HETATM    8  C8  UNK     0       0.457   5.063  -1.323  1.00  0.00           C  
HETATM    9  O9  UNK     0       0.359   6.147  -0.692  1.00  0.00           O  
HETATM   10  C10 UNK     0       1.605   4.859  -2.329  1.00  0.00           C  
HETATM   11  C11 UNK     0       1.710   3.691  -3.010  1.00  0.00           C  
HETATM   12  C12 UNK     0       2.858   3.487  -4.016  1.00  0.00           C  
HETATM   13  H13 UNK     0       0.996   2.911  -2.848  1.00  0.00           H  
HETATM   14  C14 UNK     0       3.643   5.802  -3.448  1.00  0.00           C  
HETATM   15  H15 UNK     0       2.941   2.565  -4.553  1.00  0.00           H  
HETATM   16  H16 UNK     0       4.357   6.582  -3.610  1.00  0.00           H  
HETATM   17  C17 UNK     0       2.633   5.981  -2.563  1.00  0.00           C  
HETATM   18  C18 UNK     0      -4.662   2.214   1.240  1.00  0.00           C  
HETATM   19  C19 UNK     0      -2.505   1.830  -0.652  1.00  0.00           C  
HETATM   20  H20 UNK     0      -3.841   4.123   1.572  1.00  0.00           H  
HETATM   21  O21 UNK     0       2.522   7.213  -1.845  1.00  0.00           O  
HETATM   22  H22 UNK     0       2.877   7.928  -2.379  1.00  0.00           H  
HETATM   23  C23 UNK     0       3.763   4.475  -4.221  1.00  0.00           C  
HETATM   24  H24 UNK     0       4.560   4.333  -4.920  1.00  0.00           H  
HETATM   25  C25 UNK     0      -4.543   0.887   0.467  1.00  0.00           C  
HETATM   26  H26 UNK     0      -1.707   1.688  -1.351  1.00  0.00           H  
HETATM   27  O27 UNK     0      -3.422  -0.524  -1.136  1.00  0.00           O  
HETATM   28  C28 UNK     0      -2.612  -1.438  -0.392  1.00  0.00           C  
HETATM   29  H29 UNK     0      -2.529  -2.360  -0.929  1.00  0.00           H  
HETATM   30  H30 UNK     0      -1.638  -1.019  -0.251  1.00  0.00           H  
HETATM   31  H31 UNK     0      -3.063  -1.620   0.561  1.00  0.00           H  
HETATM   32  O32 UNK     0      -5.498  -0.155   0.684  1.00  0.00           O  
HETATM   33  C33 UNK     0      -6.757   0.419   1.043  1.00  0.00           C  
HETATM   34  H34 UNK     0      -7.471  -0.361   1.205  1.00  0.00           H  
HETATM   35  H35 UNK     0      -6.645   0.992   1.940  1.00  0.00           H  
HETATM   36  H36 UNK     0      -7.097   1.056   0.253  1.00  0.00           H  
HETATM   37  O37 UNK     0      -5.728   2.403   2.175  1.00  0.00           O  
HETATM   38  C38 UNK     0      -5.300   3.287   3.214  1.00  0.00           C  
HETATM   39  H39 UNK     0      -5.025   4.230   2.790  1.00  0.00           H  
HETATM   40  H40 UNK     0      -6.097   3.429   3.913  1.00  0.00           H  
HETATM   41  H41 UNK     0      -4.455   2.863   3.717  1.00  0.00           H  
CONECT    1   19   25   27
CONECT    2    3    4   19
CONECT    3    2   18   20
CONECT    4    2    5    6
CONECT    5    4
CONECT    6    4    7    8
CONECT    7    6
CONECT    8    6    9   10
CONECT    9    8
CONECT   10    8   11   17
CONECT   11   10   12   13
CONECT   12   11   15   23
CONECT   13   11
CONECT   14   16   17   23
CONECT   15   12
CONECT   16   14
CONECT   17   10   14   21
CONECT   18    3   25   37
CONECT   19    1    2   26
CONECT   20    3
CONECT   21   17   22
CONECT   22   21
CONECT   23   12   14   24
CONECT   24   23
CONECT   25    1   18   32
CONECT   26   19
CONECT   27    1   28
CONECT   28   27   29   30   31
CONECT   29   28
CONECT   30   28
CONECT   31   28
CONECT   32   25   33
CONECT   33   32   34   35   36
CONECT   34   33
CONECT   35   33
CONECT   36   33
CONECT   37   18   38
CONECT   38   37   39   40   41
CONECT   39   38
CONECT   40   38
CONECT   41   38
END
