# Supplementary material for: In silico screening of chalcones and flavonoids as potential inhibitors against yellow head virus 3C-like protease
Source: PeerJ. 2023 Apr 24;11:e15086. doi: 10.7717/peerj.15086 (PMC10135407; doi:10.7717/peerj.15086)
Supplement: Supplemental Information 9 — 3d structures of all proteins, ligand compounds, and protein-ligand complexes used in this study. All files provided in PDB format. [file peerj-11-15086-s009.zip › raw data/Compounds/Chalcones/CHALs(27)/CHAL-023.pdb]

REMARK   Accelrys Discovery Studio PDB file
REMARK   Created:  2020-09-10T15:20:09Z
HETATM    1  C1  UNK     0      -3.549   0.741  -0.453  1.00  0.00           C  
HETATM    2  C2  UNK     0      -2.601   3.012   0.036  1.00  0.00           C  
HETATM    3  C3  UNK     0      -3.735   3.202   1.061  1.00  0.00           C  
HETATM    4  C4  UNK     0      -1.566   4.131  -0.183  1.00  0.00           C  
HETATM    5  H5  UNK     0      -1.635   5.041   0.376  1.00  0.00           H  
HETATM    6  C6  UNK     0      -0.568   3.964  -1.085  1.00  0.00           C  
HETATM    7  H7  UNK     0      -0.499   3.055  -1.645  1.00  0.00           H  
HETATM    8  C8  UNK     0       0.467   5.083  -1.304  1.00  0.00           C  
HETATM    9  O9  UNK     0       0.386   6.153  -0.646  1.00  0.00           O  
HETATM   10  C10 UNK     0       1.601   4.893  -2.329  1.00  0.00           C  
HETATM   11  C11 UNK     0       1.688   3.741  -3.038  1.00  0.00           C  
HETATM   12  C12 UNK     0       2.822   3.551  -4.062  1.00  0.00           C  
HETATM   13  H13 UNK     0       0.969   2.964  -2.885  1.00  0.00           H  
HETATM   14  C14 UNK     0       3.633   5.845  -3.450  1.00  0.00           C  
HETATM   15  H15 UNK     0       2.891   2.642  -4.622  1.00  0.00           H  
HETATM   16  H16 UNK     0       4.353   6.623  -3.603  1.00  0.00           H  
HETATM   17  C17 UNK     0       2.636   6.012  -2.548  1.00  0.00           C  
HETATM   18  C18 UNK     0      -4.646   2.217   1.254  1.00  0.00           C  
HETATM   19  C19 UNK     0      -2.514   1.860  -0.673  1.00  0.00           C  
HETATM   20  H20 UNK     0      -3.804   4.111   1.620  1.00  0.00           H  
HETATM   21  O21 UNK     0       2.544   7.228  -1.801  1.00  0.00           O  
HETATM   22  H22 UNK     0       2.899   7.952  -2.322  1.00  0.00           H  
HETATM   23  C23 UNK     0       3.732   4.536  -4.255  1.00  0.00           C  
HETATM   24  H24 UNK     0       4.520   4.404  -4.967  1.00  0.00           H  
HETATM   25  C25 UNK     0      -4.547   0.908   0.449  1.00  0.00           C  
HETATM   26  O26 UNK     0      -3.457  -0.474  -1.201  1.00  0.00           O  
HETATM   27  C27 UNK     0      -2.646  -1.412  -0.488  1.00  0.00           C  
HETATM   28  H28 UNK     0      -2.577  -2.322  -1.048  1.00  0.00           H  
HETATM   29  H29 UNK     0      -1.667  -1.004  -0.349  1.00  0.00           H  
HETATM   30  H30 UNK     0      -3.087  -1.613   0.466  1.00  0.00           H  
HETATM   31  O31 UNK     0      -5.507  -0.131   0.652  1.00  0.00           O  
HETATM   32  C32 UNK     0      -6.758   0.445   1.040  1.00  0.00           C  
HETATM   33  H33 UNK     0      -7.476  -0.333   1.193  1.00  0.00           H  
HETATM   34  H34 UNK     0      -6.630   0.996   1.949  1.00  0.00           H  
HETATM   35  H35 UNK     0      -7.101   1.103   0.270  1.00  0.00           H  
HETATM   36  O36 UNK     0      -1.461   1.684  -1.624  1.00  0.00           O  
HETATM   37  C37 UNK     0      -1.910   0.829  -2.679  1.00  0.00           C  
HETATM   38  H38 UNK     0      -2.187  -0.122  -2.273  1.00  0.00           H  
HETATM   39  H39 UNK     0      -2.756   1.271  -3.161  1.00  0.00           H  
HETATM   40  H40 UNK     0      -1.122   0.697  -3.390  1.00  0.00           H  
HETATM   41  H41 UNK     0      -5.433   2.349   1.966  1.00  0.00           H  
CONECT    1   19   25   26
CONECT    2    3    4   19
CONECT    3    2   18   20
CONECT    4    2    5    6
CONECT    5    4
CONECT    6    4    7    8
CONECT    7    6
CONECT    8    6    9   10
CONECT    9    8
CONECT   10    8   11   17
CONECT   11   10   12   13
CONECT   12   11   15   23
CONECT   13   11
CONECT   14   16   17   23
CONECT   15   12
CONECT   16   14
CONECT   17   10   14   21
CONECT   18    3   25   41
CONECT   19    1    2   36
CONECT   20    3
CONECT   21   17   22
CONECT   22   21
CONECT   23   12   14   24
CONECT   24   23
CONECT   25    1   18   31
CONECT   26    1   27
CONECT   27   26   28   29   30
CONECT   28   27
CONECT   29   27
CONECT   30   27
CONECT   31   25   32
CONECT   32   31   33   34   35
CONECT   33   32
CONECT   34   32
CONECT   35   32
CONECT   36   19   37
CONECT   37   36   38   39   40
CONECT   38   37
CONECT   39   37
CONECT   40   37
CONECT   41   18
END
