# Supplementary material for: In silico screening of chalcones and flavonoids as potential inhibitors against yellow head virus 3C-like protease
Source: PeerJ. 2023 Apr 24;11:e15086. doi: 10.7717/peerj.15086 (PMC10135407; doi:10.7717/peerj.15086)
Supplement: Supplemental Information 9 — 3d structures of all proteins, ligand compounds, and protein-ligand complexes used in this study. All files provided in PDB format. [file peerj-11-15086-s009.zip › raw data/Compounds/Chalcones/CHALs(27)/CHAL-020.pdb]

REMARK   Accelrys Discovery Studio PDB file
REMARK   Created:  2020-09-10T15:18:39Z
HETATM    1  C1  UNK     0      -3.493   0.611  -0.389  1.00  0.00           C  
HETATM    2  C2  UNK     0      -2.621   2.924   0.036  1.00  0.00           C  
HETATM    3  C3  UNK     0      -3.784   3.120   1.026  1.00  0.00           C  
HETATM    4  C4  UNK     0      -1.612   4.064  -0.201  1.00  0.00           C  
HETATM    5  H5  UNK     0      -1.720   4.991   0.322  1.00  0.00           H  
HETATM    6  C6  UNK     0      -0.589   3.892  -1.073  1.00  0.00           C  
HETATM    7  H7  UNK     0      -0.481   2.965  -1.596  1.00  0.00           H  
HETATM    8  C8  UNK     0       0.420   5.031  -1.310  1.00  0.00           C  
HETATM    9  O9  UNK     0       0.294   6.122  -0.695  1.00  0.00           O  
HETATM   10  C10 UNK     0       1.583   4.836  -2.300  1.00  0.00           C  
HETATM   11  C11 UNK     0       1.719   3.662  -2.963  1.00  0.00           C  
HETATM   12  C12 UNK     0       2.883   3.466  -3.953  1.00  0.00           C  
HETATM   13  H13 UNK     0       1.019   2.870  -2.798  1.00  0.00           H  
HETATM   14  C14 UNK     0       3.616   5.803  -3.409  1.00  0.00           C  
HETATM   15  H15 UNK     0       2.990   2.539  -4.476  1.00  0.00           H  
HETATM   16  H16 UNK     0       4.316   6.595  -3.573  1.00  0.00           H  
HETATM   17  C17 UNK     0       2.592   5.975  -2.537  1.00  0.00           C  
HETATM   18  C18 UNK     0      -4.672   2.117   1.235  1.00  0.00           C  
HETATM   19  C19 UNK     0      -2.485   1.750  -0.626  1.00  0.00           C  
HETATM   20  H20 UNK     0      -3.891   4.047   1.549  1.00  0.00           H  
HETATM   21  H21 UNK     0      -3.386  -0.316  -0.912  1.00  0.00           H  
HETATM   22  O22 UNK     0       2.448   7.215  -1.838  1.00  0.00           O  
HETATM   23  H23 UNK     0       2.796   7.928  -2.378  1.00  0.00           H  
HETATM   24  C24 UNK     0       3.770   4.469  -4.162  1.00  0.00           C  
HETATM   25  H25 UNK     0       4.578   4.333  -4.849  1.00  0.00           H  
HETATM   26  O26 UNK     0      -1.405   1.569  -1.546  1.00  0.00           O  
HETATM   27  C27 UNK     0      -1.804   0.663  -2.578  1.00  0.00           C  
HETATM   28  H28 UNK     0      -2.065  -0.280  -2.144  1.00  0.00           H  
HETATM   29  H29 UNK     0      -2.650   1.063  -3.096  1.00  0.00           H  
HETATM   30  H30 UNK     0      -0.996   0.527  -3.266  1.00  0.00           H  
HETATM   31  C31 UNK     0      -4.517   0.782   0.482  1.00  0.00           C  
HETATM   32  H32 UNK     0      -5.218  -0.009   0.647  1.00  0.00           H  
HETATM   33  O33 UNK     0      -5.752   2.298   2.155  1.00  0.00           O  
HETATM   34  C34 UNK     0      -6.100   1.039   2.735  1.00  0.00           C  
HETATM   35  H35 UNK     0      -6.908   1.174   3.423  1.00  0.00           H  
HETATM   36  H36 UNK     0      -6.399   0.361   1.963  1.00  0.00           H  
HETATM   37  H37 UNK     0      -5.254   0.638   3.253  1.00  0.00           H  
CONECT    1   19   21   31
CONECT    2    3    4   19
CONECT    3    2   18   20
CONECT    4    2    5    6
CONECT    5    4
CONECT    6    4    7    8
CONECT    7    6
CONECT    8    6    9   10
CONECT    9    8
CONECT   10    8   11   17
CONECT   11   10   12   13
CONECT   12   11   15   24
CONECT   13   11
CONECT   14   16   17   24
CONECT   15   12
CONECT   16   14
CONECT   17   10   14   22
CONECT   18    3   31   33
CONECT   19    1    2   26
CONECT   20    3
CONECT   21    1
CONECT   22   17   23
CONECT   23   22
CONECT   24   12   14   25
CONECT   25   24
CONECT   26   19   27
CONECT   27   26   28   29   30
CONECT   28   27
CONECT   29   27
CONECT   30   27
CONECT   31    1   18   32
CONECT   32   31
CONECT   33   18   34
CONECT   34   33   35   36   37
CONECT   35   34
CONECT   36   34
CONECT   37   34
END
