# Supplementary material for: In silico screening of chalcones and flavonoids as potential inhibitors against yellow head virus 3C-like protease
Source: PeerJ. 2023 Apr 24;11:e15086. doi: 10.7717/peerj.15086 (PMC10135407; doi:10.7717/peerj.15086)
Supplement: Supplemental Information 9 — 3d structures of all proteins, ligand compounds, and protein-ligand complexes used in this study. All files provided in PDB format. [file peerj-11-15086-s009.zip › raw data/Compounds/Chalcones/CHALs(27)/CHAL-024.pdb]

REMARK   Accelrys Discovery Studio PDB file
REMARK   Created:  2020-09-10T15:20:35Z
HETATM    1  C1  UNK     0      -2.502   2.793   0.126  1.00  0.00           C  
HETATM    2  C2  UNK     0      -3.436   2.697   1.347  1.00  0.00           C  
HETATM    3  C3  UNK     0      -1.489   3.948   0.021  1.00  0.00           C  
HETATM    4  H4  UNK     0      -1.434   4.684   0.796  1.00  0.00           H  
HETATM    5  C5  UNK     0      -0.667   4.032  -1.053  1.00  0.00           C  
HETATM    6  H6  UNK     0      -0.722   3.297  -1.828  1.00  0.00           H  
HETATM    7  C7  UNK     0       0.346   5.187  -1.159  1.00  0.00           C  
HETATM    8  O8  UNK     0       0.411   6.053  -0.247  1.00  0.00           O  
HETATM    9  C9  UNK     0       1.280   5.283  -2.379  1.00  0.00           C  
HETATM   10  C10 UNK     0       1.211   4.351  -3.361  1.00  0.00           C  
HETATM   11  C11 UNK     0       2.145   4.447  -4.581  1.00  0.00           C  
HETATM   12  H12 UNK     0       0.507   3.549  -3.288  1.00  0.00           H  
HETATM   13  C13 UNK     0       3.116   6.523  -3.559  1.00  0.00           C  
HETATM   14  H14 UNK     0       2.090   3.712  -5.356  1.00  0.00           H  
HETATM   15  H15 UNK     0       3.820   7.325  -3.632  1.00  0.00           H  
HETATM   16  C16 UNK     0       2.294   6.438  -2.484  1.00  0.00           C  
HETATM   17  C17 UNK     0      -4.328   1.681   1.439  1.00  0.00           C  
HETATM   18  C18 UNK     0      -2.572   1.861  -0.855  1.00  0.00           C  
HETATM   19  O19 UNK     0       2.367   7.421  -1.449  1.00  0.00           O  
HETATM   20  H20 UNK     0       2.648   8.260  -1.823  1.00  0.00           H  
HETATM   21  C21 UNK     0       3.036   5.464  -4.674  1.00  0.00           C  
HETATM   22  H22 UNK     0       3.685   5.531  -5.522  1.00  0.00           H  
HETATM   23  C23 UNK     0      -4.407   0.622   0.324  1.00  0.00           C  
HETATM   24  O24 UNK     0      -5.348  -0.451   0.422  1.00  0.00           O  
HETATM   25  C25 UNK     0      -6.495  -0.013   1.155  1.00  0.00           C  
HETATM   26  H26 UNK     0      -7.199  -0.816   1.228  1.00  0.00           H  
HETATM   27  H27 UNK     0      -6.197   0.290   2.137  1.00  0.00           H  
HETATM   28  H28 UNK     0      -6.948   0.814   0.648  1.00  0.00           H  
HETATM   29  O29 UNK     0      -1.705   1.950  -1.989  1.00  0.00           O  
HETATM   30  C30 UNK     0      -2.353   1.385  -3.131  1.00  0.00           C  
HETATM   31  H31 UNK     0      -2.583   0.358  -2.938  1.00  0.00           H  
HETATM   32  H32 UNK     0      -3.257   1.922  -3.330  1.00  0.00           H  
HETATM   33  H33 UNK     0      -1.704   1.451  -3.979  1.00  0.00           H  
HETATM   34  H34 UNK     0      -4.977   1.614   2.288  1.00  0.00           H  
HETATM   35  C35 UNK     0      -3.585   0.706  -0.750  1.00  0.00           C  
HETATM   36  H36 UNK     0      -3.640  -0.029  -1.525  1.00  0.00           H  
HETATM   37  O37 UNK     0      -3.362   3.680   2.382  1.00  0.00           O  
HETATM   38  C38 UNK     0      -3.731   3.087   3.630  1.00  0.00           C  
HETATM   39  H39 UNK     0      -4.731   2.711   3.565  1.00  0.00           H  
HETATM   40  H40 UNK     0      -3.062   2.282   3.854  1.00  0.00           H  
HETATM   41  H41 UNK     0      -3.676   3.822   4.405  1.00  0.00           H  
CONECT    1    2    3   18
CONECT    2    1   17   37
CONECT    3    1    4    5
CONECT    4    3
CONECT    5    3    6    7
CONECT    6    5
CONECT    7    5    8    9
CONECT    8    7
CONECT    9    7   10   16
CONECT   10    9   11   12
CONECT   11   10   14   21
CONECT   12   10
CONECT   13   15   16   21
CONECT   14   11
CONECT   15   13
CONECT   16    9   13   19
CONECT   17    2   23   34
CONECT   18    1   29   35
CONECT   19   16   20
CONECT   20   19
CONECT   21   11   13   22
CONECT   22   21
CONECT   23   17   24   35
CONECT   24   23   25
CONECT   25   24   26   27   28
CONECT   26   25
CONECT   27   25
CONECT   28   25
CONECT   29   18   30
CONECT   30   29   31   32   33
CONECT   31   30
CONECT   32   30
CONECT   33   30
CONECT   34   17
CONECT   35   18   23   36
CONECT   36   35
CONECT   37    2   38
CONECT   38   37   39   40   41
CONECT   39   38
CONECT   40   38
CONECT   41   38
END
