# Supplementary material for: In silico screening of chalcones and flavonoids as potential inhibitors against yellow head virus 3C-like protease
Source: PeerJ. 2023 Apr 24;11:e15086. doi: 10.7717/peerj.15086 (PMC10135407; doi:10.7717/peerj.15086)
Supplement: Supplemental Information 9 — 3d structures of all proteins, ligand compounds, and protein-ligand complexes used in this study. All files provided in PDB format. [file peerj-11-15086-s009.zip › raw data/Compounds/Chalcones/CHALs(27)/CHAL-018.pdb]

REMARK   Accelrys Discovery Studio PDB file
REMARK   Created:  2020-09-10T15:17:30Z
HETATM    1  C1  UNK     0      -3.645   0.695  -0.719  1.00  0.00           C  
HETATM    2  C2  UNK     0      -2.716   2.950  -0.132  1.00  0.00           C  
HETATM    3  C3  UNK     0      -3.898   3.122   0.839  1.00  0.00           C  
HETATM    4  C4  UNK     0      -1.668   4.070  -0.275  1.00  0.00           C  
HETATM    5  H5  UNK     0      -1.762   4.967   0.301  1.00  0.00           H  
HETATM    6  C6  UNK     0      -0.627   3.919  -1.130  1.00  0.00           C  
HETATM    7  H7  UNK     0      -0.534   3.022  -1.706  1.00  0.00           H  
HETATM    8  C8  UNK     0       0.420   5.038  -1.273  1.00  0.00           C  
HETATM    9  O9  UNK     0       0.310   6.093  -0.596  1.00  0.00           O  
HETATM   10  C10 UNK     0       1.603   4.867  -2.244  1.00  0.00           C  
HETATM   11  C11 UNK     0       1.721   3.731  -2.974  1.00  0.00           C  
HETATM   12  C12 UNK     0       2.904   3.559  -3.945  1.00  0.00           C  
HETATM   13  H13 UNK     0       0.993   2.953  -2.875  1.00  0.00           H  
HETATM   14  C14 UNK     0       3.691   5.836  -3.242  1.00  0.00           C  
HETATM   15  C15 UNK     0       3.826   4.545  -4.071  1.00  0.00           C  
HETATM   16  H16 UNK     0       2.997   2.663  -4.521  1.00  0.00           H  
HETATM   17  H17 UNK     0       4.419   6.613  -3.341  1.00  0.00           H  
HETATM   18  C18 UNK     0       2.651   5.987  -2.387  1.00  0.00           C  
HETATM   19  C19 UNK     0      -4.821   2.136   0.965  1.00  0.00           C  
HETATM   20  C20 UNK     0      -2.597   1.814  -0.862  1.00  0.00           C  
HETATM   21  H21 UNK     0      -3.992   4.019   1.415  1.00  0.00           H  
HETATM   22  H22 UNK     0      -1.776   1.695  -1.537  1.00  0.00           H  
HETATM   23  H23 UNK     0      -3.551  -0.203  -1.295  1.00  0.00           H  
HETATM   24  H24 UNK     0       2.557   6.883  -1.811  1.00  0.00           H  
HETATM   25  O25 UNK     0       4.924   4.385  -4.973  1.00  0.00           O  
HETATM   26  C26 UNK     0       6.020   3.775  -4.287  1.00  0.00           C  
HETATM   27  H27 UNK     0       6.842   3.656  -4.962  1.00  0.00           H  
HETATM   28  H28 UNK     0       6.318   4.395  -3.467  1.00  0.00           H  
HETATM   29  H29 UNK     0       5.720   2.816  -3.917  1.00  0.00           H  
HETATM   30  C30 UNK     0      -4.686   0.845   0.136  1.00  0.00           C  
HETATM   31  C31 UNK     0      -5.733  -0.274   0.279  1.00  0.00           C  
HETATM   32  C32 UNK     0      -5.069  -1.637   0.009  1.00  0.00           C  
HETATM   33  H33 UNK     0      -5.797  -2.415   0.108  1.00  0.00           H  
HETATM   34  H34 UNK     0      -4.668  -1.648  -0.983  1.00  0.00           H  
HETATM   35  H35 UNK     0      -4.280  -1.795   0.715  1.00  0.00           H  
HETATM   36  C36 UNK     0      -6.869  -0.047  -0.737  1.00  0.00           C  
HETATM   37  H37 UNK     0      -7.331   0.900  -0.549  1.00  0.00           H  
HETATM   38  H38 UNK     0      -6.468  -0.058  -1.728  1.00  0.00           H  
HETATM   39  H39 UNK     0      -7.597  -0.825  -0.637  1.00  0.00           H  
HETATM   40  C40 UNK     0      -6.311  -0.258   1.706  1.00  0.00           C  
HETATM   41  H41 UNK     0      -7.039  -1.036   1.806  1.00  0.00           H  
HETATM   42  H42 UNK     0      -5.522  -0.416   2.412  1.00  0.00           H  
HETATM   43  H43 UNK     0      -6.773   0.689   1.894  1.00  0.00           H  
HETATM   44  H44 UNK     0      -5.642   2.255   1.640  1.00  0.00           H  
CONECT    1   20   23   30
CONECT    2    3    4   20
CONECT    3    2   19   21
CONECT    4    2    5    6
CONECT    5    4
CONECT    6    4    7    8
CONECT    7    6
CONECT    8    6    9   10
CONECT    9    8
CONECT   10    8   11   18
CONECT   11   10   12   13
CONECT   12   11   15   16
CONECT   13   11
CONECT   14   15   17   18
CONECT   15   12   14   25
CONECT   16   12
CONECT   17   14
CONECT   18   10   14   24
CONECT   19    3   30   44
CONECT   20    1    2   22
CONECT   21    3
CONECT   22   20
CONECT   23    1
CONECT   24   18
CONECT   25   15   26
CONECT   26   25   27   28   29
CONECT   27   26
CONECT   28   26
CONECT   29   26
CONECT   30    1   19   31
CONECT   31   30   32   36   40
CONECT   32   31   33   34   35
CONECT   33   32
CONECT   34   32
CONECT   35   32
CONECT   36   31   37   38   39
CONECT   37   36
CONECT   38   36
CONECT   39   36
CONECT   40   31   41   42   43
CONECT   41   40
CONECT   42   40
CONECT   43   40
CONECT   44   19
END
