# Supplementary material for: In silico screening of chalcones and flavonoids as potential inhibitors against yellow head virus 3C-like protease
Source: PeerJ. 2023 Apr 24;11:e15086. doi: 10.7717/peerj.15086 (PMC10135407; doi:10.7717/peerj.15086)
Supplement: Supplemental Information 9 — 3d structures of all proteins, ligand compounds, and protein-ligand complexes used in this study. All files provided in PDB format. [file peerj-11-15086-s009.zip › raw data/Compounds/Chalcones/CHALs(27)/CHAL-019.pdb]

REMARK   Accelrys Discovery Studio PDB file
REMARK   Created:  2020-09-10T15:18:09Z
HETATM    1  C1  UNK     0      -3.513   0.602  -0.431  1.00  0.00           C  
HETATM    2  C2  UNK     0      -2.648   2.917   0.003  1.00  0.00           C  
HETATM    3  C3  UNK     0      -3.822   3.111   0.980  1.00  0.00           C  
HETATM    4  C4  UNK     0      -1.638   4.058  -0.224  1.00  0.00           C  
HETATM    5  H5  UNK     0      -1.753   4.985   0.297  1.00  0.00           H  
HETATM    6  C6  UNK     0      -0.605   3.887  -1.084  1.00  0.00           C  
HETATM    7  H7  UNK     0      -0.491   2.960  -1.606  1.00  0.00           H  
HETATM    8  C8  UNK     0       0.404   5.028  -1.311  1.00  0.00           C  
HETATM    9  O9  UNK     0       0.270   6.118  -0.698  1.00  0.00           O  
HETATM   10  C10 UNK     0       1.578   4.833  -2.289  1.00  0.00           C  
HETATM   11  C11 UNK     0       1.723   3.659  -2.949  1.00  0.00           C  
HETATM   12  C12 UNK     0       2.897   3.465  -3.927  1.00  0.00           C  
HETATM   13  H13 UNK     0       1.022   2.867  -2.792  1.00  0.00           H  
HETATM   14  C14 UNK     0       3.621   5.803  -3.376  1.00  0.00           C  
HETATM   15  H15 UNK     0       3.011   2.538  -4.449  1.00  0.00           H  
HETATM   16  H16 UNK     0       4.323   6.596  -3.534  1.00  0.00           H  
HETATM   17  C17 UNK     0       2.588   5.974  -2.516  1.00  0.00           C  
HETATM   18  C18 UNK     0      -4.711   2.108   1.180  1.00  0.00           C  
HETATM   19  C19 UNK     0      -2.503   1.743  -0.658  1.00  0.00           C  
HETATM   20  H20 UNK     0      -3.936   4.039   1.502  1.00  0.00           H  
HETATM   21  H21 UNK     0      -3.399  -0.325  -0.953  1.00  0.00           H  
HETATM   22  H22 UNK     0      -5.527   2.243   1.859  1.00  0.00           H  
HETATM   23  O23 UNK     0       2.435   7.213  -1.819  1.00  0.00           O  
HETATM   24  H24 UNK     0       2.788   7.928  -2.355  1.00  0.00           H  
HETATM   25  C25 UNK     0       3.786   4.469  -4.127  1.00  0.00           C  
HETATM   26  H26 UNK     0       4.601   4.334  -4.806  1.00  0.00           H  
HETATM   27  O27 UNK     0      -1.413   1.563  -1.566  1.00  0.00           O  
HETATM   28  C28 UNK     0      -1.800   0.656  -2.601  1.00  0.00           C  
HETATM   29  H29 UNK     0      -2.064  -0.287  -2.170  1.00  0.00           H  
HETATM   30  H30 UNK     0      -2.641   1.055  -3.129  1.00  0.00           H  
HETATM   31  H31 UNK     0      -0.984   0.521  -3.281  1.00  0.00           H  
HETATM   32  C32 UNK     0      -4.546   0.773   0.429  1.00  0.00           C  
HETATM   33  H33 UNK     0      -5.248  -0.019   0.587  1.00  0.00           H  
CONECT    1   19   21   32
CONECT    2    3    4   19
CONECT    3    2   18   20
CONECT    4    2    5    6
CONECT    5    4
CONECT    6    4    7    8
CONECT    7    6
CONECT    8    6    9   10
CONECT    9    8
CONECT   10    8   11   17
CONECT   11   10   12   13
CONECT   12   11   15   25
CONECT   13   11
CONECT   14   16   17   25
CONECT   15   12
CONECT   16   14
CONECT   17   10   14   23
CONECT   18    3   22   32
CONECT   19    1    2   27
CONECT   20    3
CONECT   21    1
CONECT   22   18
CONECT   23   17   24
CONECT   24   23
CONECT   25   12   14   26
CONECT   26   25
CONECT   27   19   28
CONECT   28   27   29   30   31
CONECT   29   28
CONECT   30   28
CONECT   31   28
CONECT   32    1   18   33
CONECT   33   32
END
