# Supplementary material for: In silico screening of chalcones and flavonoids as potential inhibitors against yellow head virus 3C-like protease
Source: PeerJ. 2023 Apr 24;11:e15086. doi: 10.7717/peerj.15086 (PMC10135407; doi:10.7717/peerj.15086)
Supplement: Supplemental Information 9 — 3d structures of all proteins, ligand compounds, and protein-ligand complexes used in this study. All files provided in PDB format. [file peerj-11-15086-s009.zip › raw data/Compounds/Chalcones/CHALs(27)/CHAL-025.pdb]

REMARK   Accelrys Discovery Studio PDB file
REMARK   Created:  2020-09-10T15:21:06Z
HETATM    1  C17 CHA   344       2.500 -12.666  -6.014  1.00  0.00           C  
HETATM    2  H12 CHA   344       3.104 -11.775  -5.808  1.00  0.00           H  
HETATM    3  H13 CHA   344       1.415 -12.503  -6.046  1.00  0.00           H  
HETATM    4  H14 CHA   344       2.644 -12.814  -7.091  1.00  0.00           H  
HETATM    5  O4  CHA   344       2.974 -13.747  -5.141  1.00  0.00           O  
HETATM    6  C15 CHA   344       4.205 -14.381  -5.342  1.00  0.00           C  
HETATM    7  C14 CHA   344       5.349 -13.758  -5.853  1.00  0.00           C  
HETATM    8  C12 CHA   344       6.580 -14.411  -6.066  1.00  0.00           C  
HETATM    9  O3  CHA   344       7.491 -13.729  -6.813  1.00  0.00           O  
HETATM   10  C16 CHA   344       8.217 -12.681  -6.067  1.00  0.00           C  
HETATM   11  H9  CHA   344       7.600 -12.216  -5.288  1.00  0.00           H  
HETATM   12  H10 CHA   344       8.522 -11.952  -6.827  1.00  0.00           H  
HETATM   13  H11 CHA   344       9.200 -13.040  -5.737  1.00  0.00           H  
HETATM   14  H5  CHA   344       5.302 -12.696  -6.081  1.00  0.00           H  
HETATM   15  C13 CHA   344       4.332 -15.766  -4.978  1.00  0.00           C  
HETATM   16  O5  CHA   344       3.255 -16.416  -4.450  1.00  0.00           O  
HETATM   17  C18 CHA   344       2.935 -16.422  -3.032  1.00  0.00           C  
HETATM   18  H15 CHA   344       2.813 -15.419  -2.604  1.00  0.00           H  
HETATM   19  H16 CHA   344       3.585 -17.098  -2.462  1.00  0.00           H  
HETATM   20  H17 CHA   344       1.969 -16.939  -2.985  1.00  0.00           H  
HETATM   21  C11 CHA   344       5.531 -16.482  -5.152  1.00  0.00           C  
HETATM   22  H18 CHA   344       5.583 -17.533  -4.881  1.00  0.00           H  
HETATM   23  C8  CHA   344       6.640 -15.798  -5.758  1.00  0.00           C  
HETATM   24  C10 CHA   344       7.890 -16.633  -6.117  1.00  0.00           C  
HETATM   25  H4  CHA   344       8.674 -16.056  -6.602  1.00  0.00           H  
HETATM   26  C9  CHA   344       8.114 -18.031  -5.763  1.00  0.00           C  
HETATM   27  H3  CHA   344       7.350 -18.522  -5.165  1.00  0.00           H  
HETATM   28  C5  CHA   344       9.349 -18.738  -6.129  1.00  0.00           C  
HETATM   29  O2  CHA   344      10.315 -18.083  -6.467  1.00  0.00           O  
HETATM   30  C1  CHA   344       9.478 -20.131  -5.941  1.00  0.00           C  
HETATM   31  C2  CHA   344       8.285 -20.946  -5.691  1.00  0.00           C  
HETATM   32  H8  CHA   344       7.296 -20.499  -5.766  1.00  0.00           H  
HETATM   33  C4  CHA   344       8.375 -22.334  -5.499  1.00  0.00           C  
HETATM   34  H1  CHA   344       7.491 -22.949  -5.350  1.00  0.00           H  
HETATM   35  C6  CHA   344       9.659 -22.876  -5.505  1.00  0.00           C  
HETATM   36  H7  CHA   344       9.823 -23.950  -5.504  1.00  0.00           H  
HETATM   37  C7  CHA   344      10.824 -22.088  -5.666  1.00  0.00           C  
HETATM   38  H2  CHA   344      11.818 -22.529  -5.647  1.00  0.00           H  
HETATM   39  C3  CHA   344      10.699 -20.769  -5.952  1.00  0.00           C  
HETATM   40  O1  CHA   344      11.835 -20.084  -6.019  1.00  0.00           O  
HETATM   41  H6  CHA   344      11.481 -19.177  -6.030  1.00  0.00           H  
TER      42      CHA   344 
CONECT    1    3    2    4    5
CONECT    2    1
CONECT    3    1
CONECT    4    1
CONECT    5    1    6
CONECT    6    5    7   15
CONECT    7    6   14    8
CONECT    8    7   23    9
CONECT    9    8   10
CONECT   10    9   13   12   11
CONECT   11   10
CONECT   12   10
CONECT   13   10
CONECT   14    7
CONECT   15    6   16   21
CONECT   16   15   17
CONECT   17   16   20   19   18
CONECT   18   17
CONECT   19   17
CONECT   20   17
CONECT   21   15   22   23
CONECT   22   21
CONECT   23    8   21   24
CONECT   24   23   25   26
CONECT   25   24
CONECT   26   24   28   27
CONECT   27   26
CONECT   28   26   29   30
CONECT   29   28
CONECT   30   28   31   39
CONECT   31   30   32   33
CONECT   32   31
CONECT   33   31   34   35
CONECT   34   33
CONECT   35   33   37   36
CONECT   36   35
CONECT   37   35   38   39
CONECT   38   37
CONECT   39   30   37   40
CONECT   40   39   41
CONECT   41   40
END
