# Supplementary material for: In silico screening of chalcones and flavonoids as potential inhibitors against yellow head virus 3C-like protease
Source: PeerJ. 2023 Apr 24;11:e15086. doi: 10.7717/peerj.15086 (PMC10135407; doi:10.7717/peerj.15086)
Supplement: Supplemental Information 9 — 3d structures of all proteins, ligand compounds, and protein-ligand complexes used in this study. All files provided in PDB format. [file peerj-11-15086-s009.zip › raw data/Compounds/Chalcones/CHALs(27)/CHAL-027.pdb]

REMARK   Accelrys Discovery Studio PDB file
REMARK   Created:  2020-09-10T15:22:14Z
HETATM    1  C1  UNK     0      -2.433   2.718   0.116  1.00  0.00           C  
HETATM    2  C2  UNK     0      -3.298   2.552   1.380  1.00  0.00           C  
HETATM    3  C3  UNK     0      -1.408   3.864   0.030  1.00  0.00           C  
HETATM    4  H4  UNK     0      -1.296   4.544   0.849  1.00  0.00           H  
HETATM    5  C5  UNK     0      -0.647   4.010  -1.082  1.00  0.00           C  
HETATM    6  H6  UNK     0      -0.759   3.329  -1.900  1.00  0.00           H  
HETATM    7  C7  UNK     0       0.379   5.155  -1.168  1.00  0.00           C  
HETATM    8  O8  UNK     0       0.510   5.956  -0.205  1.00  0.00           O  
HETATM    9  C9  UNK     0       1.243   5.322  -2.431  1.00  0.00           C  
HETATM   10  C10 UNK     0       1.101   4.460  -3.467  1.00  0.00           C  
HETATM   11  C11 UNK     0       1.966   4.626  -4.731  1.00  0.00           C  
HETATM   12  C12 UNK     0       3.030   6.613  -3.629  1.00  0.00           C  
HETATM   13  H13 UNK     0       1.854   3.946  -5.549  1.00  0.00           H  
HETATM   14  H14 UNK     0       3.742   7.409  -3.689  1.00  0.00           H  
HETATM   15  C15 UNK     0       2.269   6.467  -2.517  1.00  0.00           C  
HETATM   16  C16 UNK     0      -4.200   1.544   1.456  1.00  0.00           C  
HETATM   17  C17 UNK     0      -2.575   1.856  -0.920  1.00  0.00           C  
HETATM   18  O18 UNK     0       2.419   7.377  -1.424  1.00  0.00           O  
HETATM   19  H19 UNK     0       2.692   8.235  -1.756  1.00  0.00           H  
HETATM   20  C20 UNK     0       2.869   5.634  -4.807  1.00  0.00           C  
HETATM   21  H21 UNK     0       3.469   5.750  -5.685  1.00  0.00           H  
HETATM   22  C22 UNK     0      -4.362   0.565   0.278  1.00  0.00           C  
HETATM   23  H23 UNK     0      -4.801   1.428   2.333  1.00  0.00           H  
HETATM   24  C24 UNK     0      -3.601   0.711  -0.834  1.00  0.00           C  
HETATM   25  H25 UNK     0      -3.713   0.030  -1.652  1.00  0.00           H  
HETATM   26  H26 UNK     0      -1.974   1.972  -1.798  1.00  0.00           H  
HETATM   27  H27 UNK     0      -3.186   3.232   2.198  1.00  0.00           H  
HETATM   28  O28 UNK     0       0.149   3.396  -3.388  1.00  0.00           O  
HETATM   29  C29 UNK     0       0.610   2.285  -4.160  1.00  0.00           C  
HETATM   30  H30 UNK     0       0.726   2.584  -5.181  1.00  0.00           H  
HETATM   31  H31 UNK     0       1.551   1.950  -3.778  1.00  0.00           H  
HETATM   32  H32 UNK     0      -0.103   1.489  -4.101  1.00  0.00           H  
HETATM   33  O33 UNK     0      -5.314  -0.499   0.358  1.00  0.00           O  
HETATM   34  C34 UNK     0      -5.469  -0.899   1.722  1.00  0.00           C  
HETATM   35  H35 UNK     0      -5.814  -0.067   2.301  1.00  0.00           H  
HETATM   36  H36 UNK     0      -6.182  -1.694   1.782  1.00  0.00           H  
HETATM   37  H37 UNK     0      -4.528  -1.233   2.105  1.00  0.00           H  
CONECT    1    2    3   17
CONECT    2    1   16   27
CONECT    3    1    4    5
CONECT    4    3
CONECT    5    3    6    7
CONECT    6    5
CONECT    7    5    8    9
CONECT    8    7
CONECT    9    7   10   15
CONECT   10    9   11   28
CONECT   11   10   13   20
CONECT   12   14   15   20
CONECT   13   11
CONECT   14   12
CONECT   15    9   12   18
CONECT   16    2   22   23
CONECT   17    1   24   26
CONECT   18   15   19
CONECT   19   18
CONECT   20   11   12   21
CONECT   21   20
CONECT   22   16   24   33
CONECT   23   16
CONECT   24   17   22   25
CONECT   25   24
CONECT   26   17
CONECT   27    2
CONECT   28   10   29
CONECT   29   28   30   31   32
CONECT   30   29
CONECT   31   29
CONECT   32   29
CONECT   33   22   34
CONECT   34   33   35   36   37
CONECT   35   34
CONECT   36   34
CONECT   37   34
END
