# Supplementary material for: In silico screening of chalcones and flavonoids as potential inhibitors against yellow head virus 3C-like protease
Source: PeerJ. 2023 Apr 24;11:e15086. doi: 10.7717/peerj.15086 (PMC10135407; doi:10.7717/peerj.15086)
Supplement: Supplemental Information 9 — 3d structures of all proteins, ligand compounds, and protein-ligand complexes used in this study. All files provided in PDB format. [file peerj-11-15086-s009.zip › raw data/Compounds/Chalcones/CHALs(27)/CHAL-026.pdb]

REMARK   Accelrys Discovery Studio PDB file
REMARK   Created:  2020-09-10T15:21:50Z
HETATM    1  C1  UNK     0      -2.502   2.793   0.126  1.00  0.00           C  
HETATM    2  C2  UNK     0      -3.436   2.697   1.347  1.00  0.00           C  
HETATM    3  C3  UNK     0      -1.489   3.948   0.021  1.00  0.00           C  
HETATM    4  H4  UNK     0      -1.434   4.684   0.796  1.00  0.00           H  
HETATM    5  C5  UNK     0      -0.667   4.032  -1.053  1.00  0.00           C  
HETATM    6  H6  UNK     0      -0.722   3.297  -1.828  1.00  0.00           H  
HETATM    7  C7  UNK     0       0.346   5.187  -1.159  1.00  0.00           C  
HETATM    8  O8  UNK     0       0.411   6.053  -0.247  1.00  0.00           O  
HETATM    9  C9  UNK     0       1.280   5.283  -2.379  1.00  0.00           C  
HETATM   10  C10 UNK     0       1.211   4.351  -3.361  1.00  0.00           C  
HETATM   11  C11 UNK     0       2.145   4.447  -4.581  1.00  0.00           C  
HETATM   12  H12 UNK     0       0.507   3.549  -3.288  1.00  0.00           H  
HETATM   13  C13 UNK     0       3.116   6.523  -3.559  1.00  0.00           C  
HETATM   14  H14 UNK     0       2.090   3.712  -5.356  1.00  0.00           H  
HETATM   15  H15 UNK     0       3.820   7.325  -3.632  1.00  0.00           H  
HETATM   16  C16 UNK     0       2.294   6.438  -2.485  1.00  0.00           C  
HETATM   17  C17 UNK     0      -4.328   1.681   1.440  1.00  0.00           C  
HETATM   18  C18 UNK     0      -2.572   1.861  -0.855  1.00  0.00           C  
HETATM   19  O19 UNK     0       2.367   7.421  -1.449  1.00  0.00           O  
HETATM   20  H20 UNK     0       2.648   8.260  -1.823  1.00  0.00           H  
HETATM   21  C21 UNK     0       3.036   5.464  -4.674  1.00  0.00           C  
HETATM   22  H22 UNK     0       3.685   5.530  -5.522  1.00  0.00           H  
HETATM   23  C23 UNK     0      -4.407   0.622   0.324  1.00  0.00           C  
HETATM   24  H24 UNK     0      -4.977   1.614   2.288  1.00  0.00           H  
HETATM   25  C25 UNK     0      -3.585   0.706  -0.750  1.00  0.00           C  
HETATM   26  H26 UNK     0      -3.640  -0.030  -1.525  1.00  0.00           H  
HETATM   27  H27 UNK     0      -1.923   1.928  -1.703  1.00  0.00           H  
HETATM   28  H28 UNK     0      -5.111  -0.181   0.397  1.00  0.00           H  
HETATM   29  H29 UNK     0      -3.381   3.433   2.122  1.00  0.00           H  
CONECT    1    2    3   18
CONECT    2    1   17   29
CONECT    3    1    4    5
CONECT    4    3
CONECT    5    3    6    7
CONECT    6    5
CONECT    7    5    8    9
CONECT    8    7
CONECT    9    7   10   16
CONECT   10    9   11   12
CONECT   11   10   14   21
CONECT   12   10
CONECT   13   15   16   21
CONECT   14   11
CONECT   15   13
CONECT   16    9   13   19
CONECT   17    2   23   24
CONECT   18    1   25   27
CONECT   19   16   20
CONECT   20   19
CONECT   21   11   13   22
CONECT   22   21
CONECT   23   17   25   28
CONECT   24   17
CONECT   25   18   23   26
CONECT   26   25
CONECT   27   18
CONECT   28   23
CONECT   29    2
END
