# Supplementary material for: In silico screening of chalcones and flavonoids as potential inhibitors against yellow head virus 3C-like protease
Source: PeerJ. 2023 Apr 24;11:e15086. doi: 10.7717/peerj.15086 (PMC10135407; doi:10.7717/peerj.15086)
Supplement: Supplemental Information 9 — 3d structures of all proteins, ligand compounds, and protein-ligand complexes used in this study. All files provided in PDB format. [file peerj-11-15086-s009.zip › raw data/Compounds/Chalcones/CHALs(27)/CHAL-003.pdb]

REMARK   Accelrys Discovery Studio PDB file
REMARK   Created:  2020-09-10T15:07:02Z
HETATM    1  C1  UNK     0      -3.390   0.157   0.408  1.00  0.00           C  
HETATM    2  C2  UNK     0      -2.629   2.548   0.461  1.00  0.00           C  
HETATM    3  C3  UNK     0      -3.735   2.818   1.497  1.00  0.00           C  
HETATM    4  H4  UNK     0      -3.262  -0.826   0.006  1.00  0.00           H  
HETATM    5  H5  UNK     0      -3.863   3.801   1.900  1.00  0.00           H  
HETATM    6  C6  UNK     0      -1.706   3.693   0.004  1.00  0.00           C  
HETATM    7  H7  UNK     0      -1.834   4.676   0.406  1.00  0.00           H  
HETATM    8  C8  UNK     0      -0.732   3.455  -0.908  1.00  0.00           C  
HETATM    9  H9  UNK     0      -0.605   2.472  -1.311  1.00  0.00           H  
HETATM   10  C10 UNK     0       0.191   4.600  -1.366  1.00  0.00           C  
HETATM   11  O11 UNK     0       0.041   5.757  -0.892  1.00  0.00           O  
HETATM   12  C12 UNK     0       1.297   4.330  -2.402  1.00  0.00           C  
HETATM   13  C13 UNK     0       1.459   3.085  -2.912  1.00  0.00           C  
HETATM   14  C14 UNK     0       2.565   2.815  -3.949  1.00  0.00           C  
HETATM   15  H15 UNK     0       0.818   2.290  -2.595  1.00  0.00           H  
HETATM   16  C16 UNK     0       3.193   5.238  -3.772  1.00  0.00           C  
HETATM   17  C17 UNK     0       3.377   3.823  -4.351  1.00  0.00           C  
HETATM   18  H18 UNK     0       2.693   1.832  -4.351  1.00  0.00           H  
HETATM   19  H19 UNK     0       3.835   6.033  -4.089  1.00  0.00           H  
HETATM   20  H20 UNK     0       4.146   3.635  -5.071  1.00  0.00           H  
HETATM   21  C21 UNK     0       2.220   5.475  -2.859  1.00  0.00           C  
HETATM   22  C22 UNK     0      -2.467   1.303  -0.049  1.00  0.00           C  
HETATM   23  C23 UNK     0      -4.547   1.810   1.900  1.00  0.00           C  
HETATM   24  H24 UNK     0      -5.316   1.998   2.620  1.00  0.00           H  
HETATM   25  O25 UNK     0       2.049   6.789  -2.321  1.00  0.00           O  
HETATM   26  H26 UNK     0       2.319   7.440  -2.974  1.00  0.00           H  
HETATM   27  O27 UNK     0      -1.439   1.052  -1.012  1.00  0.00           O  
HETATM   28  H28 UNK     0      -1.715   0.343  -1.597  1.00  0.00           H  
HETATM   29  C29 UNK     0      -4.363   0.395   1.320  1.00  0.00           C  
HETATM   30  H30 UNK     0      -5.005  -0.401   1.638  1.00  0.00           H  
CONECT    1    4   22   29
CONECT    2    3    6   22
CONECT    3    2    5   23
CONECT    4    1
CONECT    5    3
CONECT    6    2    7    8
CONECT    7    6
CONECT    8    6    9   10
CONECT    9    8
CONECT   10    8   11   12
CONECT   11   10
CONECT   12   10   13   21
CONECT   13   12   14   15
CONECT   14   13   17   18
CONECT   15   13
CONECT   16   17   19   21
CONECT   17   14   16   20
CONECT   18   14
CONECT   19   16
CONECT   20   17
CONECT   21   12   16   25
CONECT   22    1    2   27
CONECT   23    3   24   29
CONECT   24   23
CONECT   25   21   26
CONECT   26   25
CONECT   27   22   28
CONECT   28   27
CONECT   29    1   23   30
CONECT   30   29
END
