# Supplementary material for: In silico screening of chalcones and flavonoids as potential inhibitors against yellow head virus 3C-like protease
Source: PeerJ. 2023 Apr 24;11:e15086. doi: 10.7717/peerj.15086 (PMC10135407; doi:10.7717/peerj.15086)
Supplement: Supplemental Information 9 — 3d structures of all proteins, ligand compounds, and protein-ligand complexes used in this study. All files provided in PDB format. [file peerj-11-15086-s009.zip › raw data/Compounds/Chalcones/CHALs(27)/CHAL-002.pdb]

REMARK   Accelrys Discovery Studio PDB file
REMARK   Created:  2020-09-10T15:06:19Z
HETATM    1  C1  UNK     0      -4.317   0.408   1.440  1.00  0.00           C  
HETATM    2  C2  UNK     0      -3.361   0.165   0.511  1.00  0.00           C  
HETATM    3  C3  UNK     0      -2.604   2.557   0.529  1.00  0.00           C  
HETATM    4  C4  UNK     0      -3.691   2.833   1.585  1.00  0.00           C  
HETATM    5  H5  UNK     0      -3.238  -0.821   0.115  1.00  0.00           H  
HETATM    6  H6  UNK     0      -3.813   3.820   1.981  1.00  0.00           H  
HETATM    7  C7  UNK     0      -1.693   3.700   0.045  1.00  0.00           C  
HETATM    8  H8  UNK     0      -1.815   4.687   0.442  1.00  0.00           H  
HETATM    9  C9  UNK     0      -0.737   3.457  -0.884  1.00  0.00           C  
HETATM   10  H10 UNK     0      -0.614   2.471  -1.281  1.00  0.00           H  
HETATM   11  C11 UNK     0       0.174   4.601  -1.368  1.00  0.00           C  
HETATM   12  O12 UNK     0       0.031   5.760  -0.902  1.00  0.00           O  
HETATM   13  C13 UNK     0       1.261   4.324  -2.424  1.00  0.00           C  
HETATM   14  C14 UNK     0       1.416   3.075  -2.926  1.00  0.00           C  
HETATM   15  C15 UNK     0       2.503   2.799  -3.982  1.00  0.00           C  
HETATM   16  H16 UNK     0       0.783   2.281  -2.590  1.00  0.00           H  
HETATM   17  C17 UNK     0       3.129   5.224  -3.837  1.00  0.00           C  
HETATM   18  C18 UNK     0       3.305   3.805  -4.408  1.00  0.00           C  
HETATM   19  H19 UNK     0       2.625   1.813  -4.378  1.00  0.00           H  
HETATM   20  H20 UNK     0       3.762   6.019  -4.174  1.00  0.00           H  
HETATM   21  H21 UNK     0       4.060   3.613  -5.141  1.00  0.00           H  
HETATM   22  O22 UNK     0      -5.163  -0.653   1.890  1.00  0.00           O  
HETATM   23  C23 UNK     0      -4.452  -1.892   1.819  1.00  0.00           C  
HETATM   24  H24 UNK     0      -5.085  -2.687   2.155  1.00  0.00           H  
HETATM   25  H25 UNK     0      -4.157  -2.076   0.807  1.00  0.00           H  
HETATM   26  H26 UNK     0      -3.583  -1.841   2.440  1.00  0.00           H  
HETATM   27  C27 UNK     0       2.172   5.467  -2.908  1.00  0.00           C  
HETATM   28  C28 UNK     0      -2.449   1.308   0.027  1.00  0.00           C  
HETATM   29  H29 UNK     0      -1.694   1.116  -0.706  1.00  0.00           H  
HETATM   30  C30 UNK     0      -4.493   1.827   2.011  1.00  0.00           C  
HETATM   31  H31 UNK     0      -5.248   2.019   2.744  1.00  0.00           H  
HETATM   32  O32 UNK     0       2.009   6.785  -2.378  1.00  0.00           O  
HETATM   33  H33 UNK     0       2.265   7.431  -3.041  1.00  0.00           H  
CONECT    1    2   22   30
CONECT    2    1    5   28
CONECT    3    4    7   28
CONECT    4    3    6   30
CONECT    5    2
CONECT    6    4
CONECT    7    3    8    9
CONECT    8    7
CONECT    9    7   10   11
CONECT   10    9
CONECT   11    9   12   13
CONECT   12   11
CONECT   13   11   14   27
CONECT   14   13   15   16
CONECT   15   14   18   19
CONECT   16   14
CONECT   17   18   20   27
CONECT   18   15   17   21
CONECT   19   15
CONECT   20   17
CONECT   21   18
CONECT   22    1   23
CONECT   23   22   24   25   26
CONECT   24   23
CONECT   25   23
CONECT   26   23
CONECT   27   13   17   32
CONECT   28    2    3   29
CONECT   29   28
CONECT   30    1    4   31
CONECT   31   30
CONECT   32   27   33
CONECT   33   32
END
