# Supplementary material for: In silico screening of chalcones and flavonoids as potential inhibitors against yellow head virus 3C-like protease
Source: PeerJ. 2023 Apr 24;11:e15086. doi: 10.7717/peerj.15086 (PMC10135407; doi:10.7717/peerj.15086)
Supplement: Supplemental Information 9 — 3d structures of all proteins, ligand compounds, and protein-ligand complexes used in this study. All files provided in PDB format. [file peerj-11-15086-s009.zip › raw data/Compounds/Chalcones/CHALs(27)/CHAL-011.pdb]

REMARK   Accelrys Discovery Studio PDB file
REMARK   Created:  2020-09-10T15:13:41Z
HETATM    1  C1  UNK     0      -3.436   0.369   0.303  1.00  0.00           C  
HETATM    2  C2  UNK     0      -2.668   2.754   0.440  1.00  0.00           C  
HETATM    3  C3  UNK     0      -3.790   2.996   1.467  1.00  0.00           C  
HETATM    4  H4  UNK     0      -3.305  -0.602  -0.127  1.00  0.00           H  
HETATM    5  C5  UNK     0      -1.735   3.909   0.032  1.00  0.00           C  
HETATM    6  H6  UNK     0      -1.866   4.880   0.462  1.00  0.00           H  
HETATM    7  C7  UNK     0      -0.748   3.696  -0.872  1.00  0.00           C  
HETATM    8  H8  UNK     0      -0.617   2.725  -1.302  1.00  0.00           H  
HETATM    9  C9  UNK     0       0.185   4.851  -1.280  1.00  0.00           C  
HETATM   10  O10 UNK     0       0.031   5.993  -0.774  1.00  0.00           O  
HETATM   11  C11 UNK     0       1.307   4.608  -2.306  1.00  0.00           C  
HETATM   12  C12 UNK     0       1.473   3.378  -2.851  1.00  0.00           C  
HETATM   13  C13 UNK     0       2.595   3.136  -3.877  1.00  0.00           C  
HETATM   14  H14 UNK     0       0.825   2.576  -2.567  1.00  0.00           H  
HETATM   15  C15 UNK     0       3.228   5.550  -3.618  1.00  0.00           C  
HETATM   16  C16 UNK     0       3.417   4.152  -4.237  1.00  0.00           C  
HETATM   17  H17 UNK     0       2.726   2.165  -4.308  1.00  0.00           H  
HETATM   18  H18 UNK     0       3.876   6.352  -3.901  1.00  0.00           H  
HETATM   19  C19 UNK     0       2.241   5.763  -2.714  1.00  0.00           C  
HETATM   20  C20 UNK     0      -4.612   1.980   1.826  1.00  0.00           C  
HETATM   21  H21 UNK     0      -5.391   2.148   2.539  1.00  0.00           H  
HETATM   22  C22 UNK     0      -4.423   0.582   1.207  1.00  0.00           C  
HETATM   23  C23 UNK     0      -2.502   1.524  -0.105  1.00  0.00           C  
HETATM   24  O24 UNK     0       2.065   7.061  -2.140  1.00  0.00           O  
HETATM   25  H25 UNK     0       2.913   7.509  -2.097  1.00  0.00           H  
HETATM   26  H26 UNK     0       4.196   3.984  -4.950  1.00  0.00           H  
HETATM   27  H27 UNK     0      -5.071  -0.220   1.490  1.00  0.00           H  
HETATM   28  O28 UNK     0      -1.461   1.299  -1.058  1.00  0.00           O  
HETATM   29  H29 UNK     0      -1.729   0.609  -1.669  1.00  0.00           H  
HETATM   30  H30 UNK     0      -3.921   3.967   1.897  1.00  0.00           H  
CONECT    1    4   22   23
CONECT    2    3    5   23
CONECT    3    2   20   30
CONECT    4    1
CONECT    5    2    6    7
CONECT    6    5
CONECT    7    5    8    9
CONECT    8    7
CONECT    9    7   10   11
CONECT   10    9
CONECT   11    9   12   19
CONECT   12   11   13   14
CONECT   13   12   16   17
CONECT   14   12
CONECT   15   16   18   19
CONECT   16   13   15   26
CONECT   17   13
CONECT   18   15
CONECT   19   11   15   24
CONECT   20    3   21   22
CONECT   21   20
CONECT   22    1   20   27
CONECT   23    1    2   28
CONECT   24   19   25
CONECT   25   24
CONECT   26   16
CONECT   27   22
CONECT   28   23   29
CONECT   29   28
CONECT   30    3
END
