# Supplementary material for: In silico screening of chalcones and flavonoids as potential inhibitors against yellow head virus 3C-like protease
Source: PeerJ. 2023 Apr 24;11:e15086. doi: 10.7717/peerj.15086 (PMC10135407; doi:10.7717/peerj.15086)
Supplement: Supplemental Information 9 — 3d structures of all proteins, ligand compounds, and protein-ligand complexes used in this study. All files provided in PDB format. [file peerj-11-15086-s009.zip › raw data/Compounds/Chalcones/CHALs(27)/CHAL-013.pdb]

REMARK   Accelrys Discovery Studio PDB file
REMARK   Created:  2020-09-10T15:14:58Z
HETATM    1  C1  UNK     0      -3.540   0.392   0.206  1.00  0.00           C  
HETATM    2  C2  UNK     0      -2.684   2.739   0.439  1.00  0.00           C  
HETATM    3  C3  UNK     0      -3.770   2.968   1.506  1.00  0.00           C  
HETATM    4  C4  UNK     0      -1.720   3.880   0.064  1.00  0.00           C  
HETATM    5  H5  UNK     0      -1.805   4.832   0.545  1.00  0.00           H  
HETATM    6  C6  UNK     0      -0.763   3.678  -0.874  1.00  0.00           C  
HETATM    7  H7  UNK     0      -0.678   2.725  -1.355  1.00  0.00           H  
HETATM    8  C8  UNK     0       0.201   4.818  -1.249  1.00  0.00           C  
HETATM    9  O9  UNK     0       0.101   5.938  -0.684  1.00  0.00           O  
HETATM   10  C10 UNK     0       1.287   4.589  -2.316  1.00  0.00           C  
HETATM   11  C11 UNK     0       1.395   3.383  -2.925  1.00  0.00           C  
HETATM   12  C12 UNK     0       2.482   3.153  -3.992  1.00  0.00           C  
HETATM   13  H13 UNK     0       0.725   2.590  -2.664  1.00  0.00           H  
HETATM   14  C14 UNK     0       3.208   5.528  -3.630  1.00  0.00           C  
HETATM   15  C15 UNK     0       3.330   4.157  -4.322  1.00  0.00           C  
HETATM   16  H16 UNK     0       2.567   2.201  -4.473  1.00  0.00           H  
HETATM   17  H17 UNK     0       3.877   6.320  -3.891  1.00  0.00           H  
HETATM   18  C18 UNK     0       2.251   5.730  -2.691  1.00  0.00           C  
HETATM   19  C19 UNK     0      -4.619   1.964   1.836  1.00  0.00           C  
HETATM   20  H20 UNK     0      -5.374   2.124   2.578  1.00  0.00           H  
HETATM   21  C21 UNK     0      -4.496   0.594   1.145  1.00  0.00           C  
HETATM   22  C22 UNK     0      -2.576   1.533  -0.169  1.00  0.00           C  
HETATM   23  O23 UNK     0       2.138   7.002  -2.049  1.00  0.00           O  
HETATM   24  H24 UNK     0       3.002   7.418  -2.007  1.00  0.00           H  
HETATM   25  H25 UNK     0       4.085   3.998  -5.063  1.00  0.00           H  
HETATM   26  H26 UNK     0      -3.855   3.921   1.987  1.00  0.00           H  
HETATM   27  O27 UNK     0      -1.567   1.320  -1.160  1.00  0.00           O  
HETATM   28  C28 UNK     0      -1.171  -0.054  -1.150  1.00  0.00           C  
HETATM   29  H29 UNK     0      -0.783  -0.306  -0.185  1.00  0.00           H  
HETATM   30  H30 UNK     0      -2.019  -0.671  -1.365  1.00  0.00           H  
HETATM   31  H31 UNK     0      -0.416  -0.214  -1.891  1.00  0.00           H  
HETATM   32  H32 UNK     0      -3.455  -0.560  -0.275  1.00  0.00           H  
HETATM   33  O33 UNK     0      -5.391  -0.465   1.493  1.00  0.00           O  
HETATM   34  H34 UNK     0      -6.234  -0.095   1.766  1.00  0.00           H  
CONECT    1   21   22   32
CONECT    2    3    4   22
CONECT    3    2   19   26
CONECT    4    2    5    6
CONECT    5    4
CONECT    6    4    7    8
CONECT    7    6
CONECT    8    6    9   10
CONECT    9    8
CONECT   10    8   11   18
CONECT   11   10   12   13
CONECT   12   11   15   16
CONECT   13   11
CONECT   14   15   17   18
CONECT   15   12   14   25
CONECT   16   12
CONECT   17   14
CONECT   18   10   14   23
CONECT   19    3   20   21
CONECT   20   19
CONECT   21    1   19   33
CONECT   22    1    2   27
CONECT   23   18   24
CONECT   24   23
CONECT   25   15
CONECT   26    3
CONECT   27   22   28
CONECT   28   27   29   30   31
CONECT   29   28
CONECT   30   28
CONECT   31   28
CONECT   32    1
CONECT   33   21   34
CONECT   34   33
END
