# Supplementary material for: In silico screening of chalcones and flavonoids as potential inhibitors against yellow head virus 3C-like protease
Source: PeerJ. 2023 Apr 24;11:e15086. doi: 10.7717/peerj.15086 (PMC10135407; doi:10.7717/peerj.15086)
Supplement: Supplemental Information 9 — 3d structures of all proteins, ligand compounds, and protein-ligand complexes used in this study. All files provided in PDB format. [file peerj-11-15086-s009.zip › raw data/Compounds/Chalcones/CHALs(27)/CHAL-007.pdb]

REMARK   Accelrys Discovery Studio PDB file
REMARK   Created:  2020-09-10T15:10:41Z
HETATM    1  C1  UNK     0      -3.374   0.224   0.309  1.00  0.00           C  
HETATM    2  C2  UNK     0      -2.612   2.610   0.450  1.00  0.00           C  
HETATM    3  C3  UNK     0      -3.705   2.837   1.511  1.00  0.00           C  
HETATM    4  H4  UNK     0      -3.252  -0.742  -0.135  1.00  0.00           H  
HETATM    5  H5  UNK     0      -3.827   3.803   1.955  1.00  0.00           H  
HETATM    6  C6  UNK     0      -1.694   3.773   0.029  1.00  0.00           C  
HETATM    7  H7  UNK     0      -1.817   4.739   0.473  1.00  0.00           H  
HETATM    8  C8  UNK     0      -0.732   3.573  -0.904  1.00  0.00           C  
HETATM    9  H9  UNK     0      -0.610   2.607  -1.348  1.00  0.00           H  
HETATM   10  C10 UNK     0       0.185   4.736  -1.326  1.00  0.00           C  
HETATM   11  O11 UNK     0       0.041   5.872  -0.803  1.00  0.00           O  
HETATM   12  C12 UNK     0       1.278   4.509  -2.386  1.00  0.00           C  
HETATM   13  C13 UNK     0       1.433   3.286  -2.949  1.00  0.00           C  
HETATM   14  C14 UNK     0       2.526   3.059  -4.009  1.00  0.00           C  
HETATM   15  H15 UNK     0       0.796   2.478  -2.656  1.00  0.00           H  
HETATM   16  C16 UNK     0       3.158   5.472  -3.741  1.00  0.00           C  
HETATM   17  C17 UNK     0       3.334   4.082  -4.380  1.00  0.00           C  
HETATM   18  H18 UNK     0       2.649   2.093  -4.453  1.00  0.00           H  
HETATM   19  H19 UNK     0       3.795   6.280  -4.034  1.00  0.00           H  
HETATM   20  C20 UNK     0       2.196   5.672  -2.808  1.00  0.00           C  
HETATM   21  C21 UNK     0      -4.512   1.813   1.882  1.00  0.00           C  
HETATM   22  H22 UNK     0      -5.272   1.971   2.619  1.00  0.00           H  
HETATM   23  C23 UNK     0      -4.336   0.423   1.243  1.00  0.00           C  
HETATM   24  C24 UNK     0      -2.457   1.387  -0.112  1.00  0.00           C  
HETATM   25  H25 UNK     0       2.074   6.638  -2.364  1.00  0.00           H  
HETATM   26  H26 UNK     0      -1.697   1.229  -0.849  1.00  0.00           H  
HETATM   27  O27 UNK     0      -5.188  -0.657   1.634  1.00  0.00           O  
HETATM   28  H28 UNK     0      -5.965  -0.673   1.069  1.00  0.00           H  
HETATM   29  O29 UNK     0       4.349   3.871  -5.365  1.00  0.00           O  
HETATM   30  C30 UNK     0       5.560   3.465  -4.722  1.00  0.00           C  
HETATM   31  H31 UNK     0       6.319   3.307  -5.459  1.00  0.00           H  
HETATM   32  H32 UNK     0       5.876   4.228  -4.042  1.00  0.00           H  
HETATM   33  H33 UNK     0       5.390   2.555  -4.184  1.00  0.00           H  
CONECT    1    4   23   24
CONECT    2    3    6   24
CONECT    3    2    5   21
CONECT    4    1
CONECT    5    3
CONECT    6    2    7    8
CONECT    7    6
CONECT    8    6    9   10
CONECT    9    8
CONECT   10    8   11   12
CONECT   11   10
CONECT   12   10   13   20
CONECT   13   12   14   15
CONECT   14   13   17   18
CONECT   15   13
CONECT   16   17   19   20
CONECT   17   14   16   29
CONECT   18   14
CONECT   19   16
CONECT   20   12   16   25
CONECT   21    3   22   23
CONECT   22   21
CONECT   23    1   21   27
CONECT   24    1    2   26
CONECT   25   20
CONECT   26   24
CONECT   27   23   28
CONECT   28   27
CONECT   29   17   30
CONECT   30   29   31   32   33
CONECT   31   30
CONECT   32   30
CONECT   33   30
END
