# Supplementary material for: In silico screening of chalcones and flavonoids as potential inhibitors against yellow head virus 3C-like protease
Source: PeerJ. 2023 Apr 24;11:e15086. doi: 10.7717/peerj.15086 (PMC10135407; doi:10.7717/peerj.15086)
Supplement: Supplemental Information 9 — 3d structures of all proteins, ligand compounds, and protein-ligand complexes used in this study. All files provided in PDB format. [file peerj-11-15086-s009.zip › raw data/Compounds/Chalcones/Cpds(104)/cpd84.pdb]

REMARK   Accelrys Discovery Studio PDB file
REMARK   Created:  2020-10-13T09:23:46Z
HETATM    1  C1          0      -4.499   3.693  -0.112  1.00  0.00           C  
HETATM    2  C2          0      -3.335   3.000  -0.119  1.00  0.00           C  
HETATM    3  C3          0      -3.404   1.513  -0.081  1.00  0.00           C  
HETATM    4  C4          0      -4.573   0.883  -0.040  1.00  0.00           C  
HETATM    5  C5          0      -5.806   1.636  -0.033  1.00  0.00           C  
HETATM    6  C6          0      -5.775   2.964  -0.066  1.00  0.00           C  
HETATM    7  C13         0      -1.968   3.661  -0.166  1.00  0.00           C  
HETATM    8  C14         0      -0.736   2.857  -0.135  1.00  0.00           C  
HETATM    9  C15         0       0.453   3.463  -0.186  1.00  0.00           C  
HETATM   10  C16         0       1.749   2.701  -0.151  1.00  0.00           C  
HETATM   11  C17         0       3.058   3.424  -0.226  1.00  0.00           C  
HETATM   12  C18         0       4.195   2.733  -0.188  1.00  0.00           C  
HETATM   13  C19         0       4.179   1.281  -0.076  1.00  0.00           C  
HETATM   14  C20         0       3.020   0.630  -0.010  1.00  0.00           C  
HETATM   15  C21         0       1.760   1.365  -0.049  1.00  0.00           C  
HETATM   16  O31         0      -1.851   4.887  -0.226  1.00  0.00           O  
HETATM   17  O18         0      -4.594   5.105  -0.144  1.00  0.00           O  
HETATM   18  O19         0       3.142   4.826  -0.336  1.00  0.00           O  
HETATM   19  O20         0       5.380   0.583  -0.038  1.00  0.00           O  
HETATM   20  O21         0       2.993  -0.761   0.099  1.00  0.00           O  
HETATM   21  H1          0      -2.519   0.939  -0.086  1.00  0.00           H  
HETATM   22  H2          0      -4.600  -0.177  -0.014  1.00  0.00           H  
HETATM   23  H3          0      -6.736   1.128   0.000  1.00  0.00           H  
HETATM   24  H4          0      -6.686   3.506  -0.060  1.00  0.00           H  
HETATM   25  H5          0      -0.794   1.812  -0.070  1.00  0.00           H  
HETATM   26  H6          0       0.480   4.518  -0.253  1.00  0.00           H  
HETATM   27  H7          0       5.123   3.244  -0.241  1.00  0.00           H  
HETATM   28  H8          0       0.857   0.823   0.007  1.00  0.00           H  
HETATM   29  H9          0      -3.741   5.542  -0.170  1.00  0.00           H  
HETATM   30  H10         0       2.260   5.243  -0.357  1.00  0.00           H  
HETATM   31  H11         0       6.133   1.222  -0.097  1.00  0.00           H  
HETATM   32  H12         0       3.911  -1.119   0.115  1.00  0.00           H  
END
