# Supplementary material for: In silico screening of chalcones and flavonoids as potential inhibitors against yellow head virus 3C-like protease
Source: PeerJ. 2023 Apr 24;11:e15086. doi: 10.7717/peerj.15086 (PMC10135407; doi:10.7717/peerj.15086)
Supplement: Supplemental Information 9 — 3d structures of all proteins, ligand compounds, and protein-ligand complexes used in this study. All files provided in PDB format. [file peerj-11-15086-s009.zip › raw data/Compounds/Chalcones/Cpds(104)/cpd90.pdb]

REMARK   Accelrys Discovery Studio PDB file
REMARK   Created:  2020-10-13T09:48:41Z
HETATM    1  C1          0      -6.009   3.702   0.179  1.00  0.00           C  
HETATM    2  C2          0      -4.862   3.016  -0.023  1.00  0.00           C  
HETATM    3  C3          0      -4.938   1.540  -0.191  1.00  0.00           C  
HETATM    4  C4          0      -6.108   0.912  -0.140  1.00  0.00           C  
HETATM    5  C5          0      -7.330   1.660   0.081  1.00  0.00           C  
HETATM    6  C6          0      -7.285   2.980   0.231  1.00  0.00           C  
HETATM    7  C7          0      -3.502   3.736  -0.086  1.00  0.00           C  
HETATM    8  C8          0      -2.267   2.867  -0.085  1.00  0.00           C  
HETATM    9  C9          0      -1.069   3.454  -0.103  1.00  0.00           C  
HETATM   10  C10         0       0.210   2.687  -0.109  1.00  0.00           C  
HETATM   11  C11         0       1.447   3.443  -0.119  1.00  0.00           C  
HETATM   12  C12         0       2.623   2.790  -0.127  1.00  0.00           C  
HETATM   13  C13         0       2.666   1.278  -0.126  1.00  0.00           C  
HETATM   14  C14         0       1.488   0.603  -0.116  1.00  0.00           C  
HETATM   15  C15         0       0.234   1.354  -0.107  1.00  0.00           C  
HETATM   16  O16         0       1.315   4.881  -0.120  1.00  0.00           O  
HETATM   17  C17         0       2.530   5.656  -0.130  1.00  0.00           C  
HETATM   18  O18         0       3.931   0.576  -0.136  1.00  0.00           O  
HETATM   19  C19         0       5.127   1.373  -0.146  1.00  0.00           C  
HETATM   20  O20         0       1.305  -0.845  -0.114  1.00  0.00           O  
HETATM   21  C21         0       2.444  -1.718  -0.125  1.00  0.00           C  
HETATM   22  O22         0      -6.072   5.118   0.349  1.00  0.00           O  
HETATM   23  H1          0      -4.063   0.975  -0.356  1.00  0.00           H  
HETATM   24  H2          0      -6.148  -0.141  -0.261  1.00  0.00           H  
HETATM   25  H3          0      -8.261   1.154   0.121  1.00  0.00           H  
HETATM   26  H4          0      -8.185   3.518   0.390  1.00  0.00           H  
HETATM   27  H5          0      -3.485   4.357  -0.992  1.00  0.00           H  
HETATM   28  H6          0      -3.440   4.479   0.722  1.00  0.00           H  
HETATM   29  H7          0      -2.348   1.820  -0.069  1.00  0.00           H  
HETATM   30  H8          0      -1.028   4.513  -0.116  1.00  0.00           H  
HETATM   31  H9          0       3.518   3.332  -0.135  1.00  0.00           H  
HETATM   32  H10         0      -0.672   0.812  -0.100  1.00  0.00           H  
HETATM   33  H11         0       2.279   6.726  -0.129  1.00  0.00           H  
HETATM   34  H12         0       3.112   5.418  -1.033  1.00  0.00           H  
HETATM   35  H13         0       3.125   5.420   0.765  1.00  0.00           H  
HETATM   36  H14         0       6.005   0.711  -0.152  1.00  0.00           H  
HETATM   37  H15         0       5.156   2.007   0.753  1.00  0.00           H  
HETATM   38  H16         0       5.142   2.006  -1.045  1.00  0.00           H  
HETATM   39  H17         0       2.103  -2.763  -0.123  1.00  0.00           H  
HETATM   40  H18         0       3.059  -1.531   0.767  1.00  0.00           H  
HETATM   41  H19         0       3.041  -1.531  -1.030  1.00  0.00           H  
HETATM   42  H20         0      -5.204   5.561   0.306  1.00  0.00           H  
END
