# Supplementary material for: In silico screening of chalcones and flavonoids as potential inhibitors against yellow head virus 3C-like protease
Source: PeerJ. 2023 Apr 24;11:e15086. doi: 10.7717/peerj.15086 (PMC10135407; doi:10.7717/peerj.15086)
Supplement: Supplemental Information 9 — 3d structures of all proteins, ligand compounds, and protein-ligand complexes used in this study. All files provided in PDB format. [file peerj-11-15086-s009.zip › raw data/Compounds/Chalcones/Cpds(104)/cpd47.pdb]

REMARK   Accelrys Discovery Studio PDB file
REMARK   Created:  2020-09-14T16:18:03Z
HETATM    1  C1  UNK     0       7.574  -0.070   0.077  1.00  0.00           C  
HETATM    2  C2  UNK     0       8.871   0.231   0.096  1.00  0.00           C  
HETATM    3  H3  UNK     0       7.249  -1.034   0.377  1.00  0.00           H  
HETATM    4  C4  UNK     0       8.430   2.471  -0.709  1.00  0.00           C  
HETATM    5  C5  UNK     0       9.328   1.561  -0.314  1.00  0.00           C  
HETATM    6  H6  UNK     0       9.576  -0.494   0.412  1.00  0.00           H  
HETATM    7  H7  UNK     0       8.736   3.436  -1.011  1.00  0.00           H  
HETATM    8  C8  UNK     0      10.788   1.845  -0.275  1.00  0.00           C  
HETATM    9  H9  UNK     0      11.449   1.071   0.020  1.00  0.00           H  
HETATM   10  C10 UNK     0      11.293   3.039  -0.594  1.00  0.00           C  
HETATM   11  H11 UNK     0      10.658   3.827  -0.884  1.00  0.00           H  
HETATM   12  O12 UNK     0      13.484   2.308  -0.232  1.00  0.00           O  
HETATM   13  C13 UNK     0      12.746   3.251  -0.540  1.00  0.00           C  
HETATM   14  C14 UNK     0      13.343   4.566  -0.850  1.00  0.00           C  
HETATM   15  C15 UNK     0      12.503   5.730  -1.179  1.00  0.00           C  
HETATM   16  C16 UNK     0      14.669   4.700  -0.827  1.00  0.00           C  
HETATM   17  H17 UNK     0      11.450   5.642  -1.198  1.00  0.00           H  
HETATM   18  C18 UNK     0      15.285   5.995  -1.132  1.00  0.00           C  
HETATM   19  H19 UNK     0      15.280   3.867  -0.590  1.00  0.00           H  
HETATM   20  H20 UNK     0      16.341   6.095  -1.116  1.00  0.00           H  
HETATM   21  C21 UNK     0      14.524   7.045  -1.428  1.00  0.00           C  
HETATM   22  C22 UNK     0      13.066   6.904  -1.450  1.00  0.00           C  
HETATM   23  H23 UNK     0      12.454   7.735  -1.681  1.00  0.00           H  
HETATM   24  N24 UNK     0      15.127   8.278  -1.718  1.00  0.00           N  
HETATM   25  H25 UNK     0      16.116   8.355  -1.696  1.00  0.00           H  
HETATM   26  S26 UNK     0      14.170   9.648  -2.097  1.00  0.00           S  
HETATM   27  O27 UNK     0      13.197   9.314  -3.212  1.00  0.00           O  
HETATM   28  O28 UNK     0      13.358  10.070  -0.888  1.00  0.00           O  
HETATM   29  C29 UNK     0      15.166  11.010  -2.629  1.00  0.00           C  
HETATM   30  C30 UNK     0      14.594  12.194  -2.835  1.00  0.00           C  
HETATM   31  C31 UNK     0      16.603  10.843  -2.853  1.00  0.00           C  
HETATM   32  C32 UNK     0      15.398  13.328  -3.285  1.00  0.00           C  
HETATM   33  H33 UNK     0      13.553  12.313  -2.674  1.00  0.00           H  
HETATM   34  C34 UNK     0      17.336  11.876  -3.264  1.00  0.00           C  
HETATM   35  H35 UNK     0      17.060   9.901  -2.690  1.00  0.00           H  
HETATM   36  C36 UNK     0      16.704  13.175  -3.491  1.00  0.00           C  
HETATM   37  H37 UNK     0      14.942  14.270  -3.451  1.00  0.00           H  
HETATM   38  H38 UNK     0      18.377  11.758  -3.428  1.00  0.00           H  
HETATM   39  C39 UNK     0      17.524  14.335  -3.957  1.00  0.00           C  
HETATM   40  H40 UNK     0      16.912  15.002  -4.581  1.00  0.00           H  
HETATM   41  H41 UNK     0      17.842  14.903  -3.072  1.00  0.00           H  
HETATM   42  H42 UNK     0      18.422  13.980  -4.483  1.00  0.00           H  
HETATM   43  C43 UNK     0       7.006   2.135  -0.732  1.00  0.00           C  
HETATM   44  H44 UNK     0       6.297   2.857  -1.048  1.00  0.00           H  
HETATM   45  C45 UNK     0       6.598   0.925  -0.357  1.00  0.00           C  
HETATM   46  I46 UNK     0       4.592   0.457  -0.391  1.00  0.00           I  
CONECT    1    2    3   45
CONECT    2    1    5    6
CONECT    3    1
CONECT    4    5    7   43
CONECT    5    2    4    8
CONECT    6    2
CONECT    7    4
CONECT    8    5    9   10
CONECT    9    8
CONECT   10    8   11   13
CONECT   11   10
CONECT   12   13
CONECT   13   10   12   14
CONECT   14   13   15   16
CONECT   15   14   17   22
CONECT   16   14   18   19
CONECT   17   15
CONECT   18   16   20   21
CONECT   19   16
CONECT   20   18
CONECT   21   18   22   24
CONECT   22   15   21   23
CONECT   23   22
CONECT   24   21   25   26
CONECT   25   24
CONECT   26   24   27   28   29
CONECT   27   26
CONECT   28   26
CONECT   29   26   30   31
CONECT   30   29   32   33
CONECT   31   29   34   35
CONECT   32   30   36   37
CONECT   33   30
CONECT   34   31   36   38
CONECT   35   31
CONECT   36   32   34   39
CONECT   37   32
CONECT   38   34
CONECT   39   36   40   41   42
CONECT   40   39
CONECT   41   39
CONECT   42   39
CONECT   43    4   44   45
CONECT   44   43
CONECT   45    1   43   46
CONECT   46   45
END
