# Supplementary material for: In silico screening of chalcones and flavonoids as potential inhibitors against yellow head virus 3C-like protease
Source: PeerJ. 2023 Apr 24;11:e15086. doi: 10.7717/peerj.15086 (PMC10135407; doi:10.7717/peerj.15086)
Supplement: Supplemental Information 9 — 3d structures of all proteins, ligand compounds, and protein-ligand complexes used in this study. All files provided in PDB format. [file peerj-11-15086-s009.zip › raw data/Compounds/Chalcones/Cpds(104)/cpd53.pdb]

REMARK   Accelrys Discovery Studio PDB file
REMARK   Created:  2020-09-14T16:26:00Z
HETATM    1  C1  UNK     0       7.272   0.179   0.158  1.00  0.00           C  
HETATM    2  C2  UNK     0       8.478   2.262  -1.298  1.00  0.00           C  
HETATM    3  C3  UNK     0       9.142   1.655  -0.319  1.00  0.00           C  
HETATM    4  H4  UNK     0       8.938   3.042  -1.840  1.00  0.00           H  
HETATM    5  C5  UNK     0      10.532   2.041   0.050  1.00  0.00           C  
HETATM    6  H6  UNK     0      11.054   1.449   0.758  1.00  0.00           H  
HETATM    7  C7  UNK     0      11.140   3.113  -0.464  1.00  0.00           C  
HETATM    8  H8  UNK     0      10.634   3.735  -1.149  1.00  0.00           H  
HETATM    9  O9  UNK     0      13.142   2.641   0.648  1.00  0.00           O  
HETATM   10  C10 UNK     0      12.516   3.435  -0.063  1.00  0.00           C  
HETATM   11  C11 UNK     0      13.161   4.697  -0.480  1.00  0.00           C  
HETATM   12  C12 UNK     0      12.407   5.731  -1.208  1.00  0.00           C  
HETATM   13  C13 UNK     0      14.440   4.911  -0.174  1.00  0.00           C  
HETATM   14  H14 UNK     0      11.391   5.578  -1.456  1.00  0.00           H  
HETATM   15  C15 UNK     0      15.092   6.167  -0.562  1.00  0.00           C  
HETATM   16  H16 UNK     0      14.988   4.172   0.354  1.00  0.00           H  
HETATM   17  H17 UNK     0      16.110   6.333  -0.318  1.00  0.00           H  
HETATM   18  C18 UNK     0      14.404   7.105  -1.211  1.00  0.00           C  
HETATM   19  C19 UNK     0      12.997   6.872  -1.547  1.00  0.00           C  
HETATM   20  H20 UNK     0      12.444   7.612  -2.062  1.00  0.00           H  
HETATM   21  N21 UNK     0      15.031   8.311  -1.564  1.00  0.00           N  
HETATM   22  H22 UNK     0      15.990   8.447  -1.346  1.00  0.00           H  
HETATM   23  S23 UNK     0      14.136   9.561  -2.318  1.00  0.00           S  
HETATM   24  O24 UNK     0      13.474   9.032  -3.575  1.00  0.00           O  
HETATM   25  O25 UNK     0      13.043  10.059  -1.391  1.00  0.00           O  
HETATM   26  C26 UNK     0      15.172  10.917  -2.775  1.00  0.00           C  
HETATM   27  C27 UNK     0      14.617  12.090  -3.074  1.00  0.00           C  
HETATM   28  C28 UNK     0      16.625  10.757  -2.838  1.00  0.00           C  
HETATM   29  C29 UNK     0      15.457  13.217  -3.469  1.00  0.00           C  
HETATM   30  H30 UNK     0      13.563  12.203  -3.030  1.00  0.00           H  
HETATM   31  C31 UNK     0      17.391  11.785  -3.198  1.00  0.00           C  
HETATM   32  H32 UNK     0      17.067   9.824  -2.598  1.00  0.00           H  
HETATM   33  C33 UNK     0      16.778  13.072  -3.530  1.00  0.00           C  
HETATM   34  H34 UNK     0      15.015  14.150  -3.710  1.00  0.00           H  
HETATM   35  H35 UNK     0      18.444  11.672  -3.246  1.00  0.00           H  
HETATM   36  C36 UNK     0      17.635  14.225  -3.943  1.00  0.00           C  
HETATM   37  H37 UNK     0      17.089  14.864  -4.652  1.00  0.00           H  
HETATM   38  H38 UNK     0      17.848  14.827  -3.049  1.00  0.00           H  
HETATM   39  H39 UNK     0      18.588  13.865  -4.355  1.00  0.00           H  
HETATM   40  C40 UNK     0       7.124   1.875  -1.669  1.00  0.00           C  
HETATM   41  C41 UNK     0       6.496   0.873  -0.994  1.00  0.00           C  
HETATM   42  O42 UNK     0       5.138   0.500  -1.377  1.00  0.00           O  
HETATM   43  O43 UNK     0       6.595   2.658  -2.788  1.00  0.00           O  
HETATM   44  C44 UNK     0       5.280   2.410  -3.309  1.00  0.00           C  
HETATM   45  H45 UNK     0       4.534   2.568  -2.517  1.00  0.00           H  
HETATM   46  H46 UNK     0       5.081   3.099  -4.142  1.00  0.00           H  
HETATM   47  H47 UNK     0       5.218   1.372  -3.670  1.00  0.00           H  
HETATM   48  C48 UNK     0       4.455  -0.546  -0.682  1.00  0.00           C  
HETATM   49  H49 UNK     0       4.361  -0.281   0.381  1.00  0.00           H  
HETATM   50  H50 UNK     0       3.454  -0.678  -1.115  1.00  0.00           H  
HETATM   51  H51 UNK     0       5.022  -1.484  -0.780  1.00  0.00           H  
HETATM   52  O52 UNK     0       6.646  -0.887   0.926  1.00  0.00           O  
HETATM   53  C53 UNK     0       7.393  -1.492   2.002  1.00  0.00           C  
HETATM   54  H54 UNK     0       6.780  -2.270   2.478  1.00  0.00           H  
HETATM   55  H55 UNK     0       8.314  -1.944   1.605  1.00  0.00           H  
HETATM   56  H56 UNK     0       7.651  -0.725   2.748  1.00  0.00           H  
HETATM   57  C57 UNK     0       8.528   0.587   0.425  1.00  0.00           C  
HETATM   58  H58 UNK     0       9.102   0.151   1.193  1.00  0.00           H  
CONECT    1   41   52   57
CONECT    2    3    4   40
CONECT    3    2    5   57
CONECT    4    2
CONECT    5    3    6    7
CONECT    6    5
CONECT    7    5    8   10
CONECT    8    7
CONECT    9   10
CONECT   10    7    9   11
CONECT   11   10   12   13
CONECT   12   11   14   19
CONECT   13   11   15   16
CONECT   14   12
CONECT   15   13   17   18
CONECT   16   13
CONECT   17   15
CONECT   18   15   19   21
CONECT   19   12   18   20
CONECT   20   19
CONECT   21   18   22   23
CONECT   22   21
CONECT   23   21   24   25   26
CONECT   24   23
CONECT   25   23
CONECT   26   23   27   28
CONECT   27   26   29   30
CONECT   28   26   31   32
CONECT   29   27   33   34
CONECT   30   27
CONECT   31   28   33   35
CONECT   32   28
CONECT   33   29   31   36
CONECT   34   29
CONECT   35   31
CONECT   36   33   37   38   39
CONECT   37   36
CONECT   38   36
CONECT   39   36
CONECT   40    2   41   43
CONECT   41    1   40   42
CONECT   42   41   48
CONECT   43   40   44
CONECT   44   43   45   46   47
CONECT   45   44
CONECT   46   44
CONECT   47   44
CONECT   48   42   49   50   51
CONECT   49   48
CONECT   50   48
CONECT   51   48
CONECT   52    1   53
CONECT   53   52   54   55   56
CONECT   54   53
CONECT   55   53
CONECT   56   53
CONECT   57    1    3   58
CONECT   58   57
END
