# Supplementary material for: In silico screening of chalcones and flavonoids as potential inhibitors against yellow head virus 3C-like protease
Source: PeerJ. 2023 Apr 24;11:e15086. doi: 10.7717/peerj.15086 (PMC10135407; doi:10.7717/peerj.15086)
Supplement: Supplemental Information 9 — 3d structures of all proteins, ligand compounds, and protein-ligand complexes used in this study. All files provided in PDB format. [file peerj-11-15086-s009.zip › raw data/Compounds/Chalcones/Cpds(104)/cpd52.pdb]

REMARK   Accelrys Discovery Studio PDB file
REMARK   Created:  2020-09-14T16:24:41Z
HETATM    1  C1  UNK     0       7.589  -0.152  -0.155  1.00  0.00           C  
HETATM    2  C2  UNK     0       8.856   0.226   0.088  1.00  0.00           C  
HETATM    3  H3  UNK     0       7.218  -1.034   0.271  1.00  0.00           H  
HETATM    4  C4  UNK     0       8.577   2.199  -1.278  1.00  0.00           C  
HETATM    5  C5  UNK     0       9.362   1.450  -0.502  1.00  0.00           C  
HETATM    6  H6  UNK     0       8.953   3.087  -1.705  1.00  0.00           H  
HETATM    7  C7  UNK     0      10.776   1.828  -0.212  1.00  0.00           C  
HETATM    8  H8  UNK     0      11.381   1.156   0.342  1.00  0.00           H  
HETATM    9  C9  UNK     0      11.309   2.984  -0.616  1.00  0.00           C  
HETATM   10  H10 UNK     0      10.728   3.681  -1.152  1.00  0.00           H  
HETATM   11  O11 UNK     0      13.409   2.427   0.247  1.00  0.00           O  
HETATM   12  C12 UNK     0      12.713   3.286  -0.306  1.00  0.00           C  
HETATM   13  C13 UNK     0      13.311   4.594  -0.646  1.00  0.00           C  
HETATM   14  C14 UNK     0      12.495   5.682  -1.208  1.00  0.00           C  
HETATM   15  C15 UNK     0      14.610   4.795  -0.428  1.00  0.00           C  
HETATM   16  H16 UNK     0      11.461   5.541  -1.383  1.00  0.00           H  
HETATM   17  C17 UNK     0      15.222   6.088  -0.750  1.00  0.00           C  
HETATM   18  H18 UNK     0      15.204   4.016  -0.020  1.00  0.00           H  
HETATM   19  H19 UNK     0      16.257   6.241  -0.578  1.00  0.00           H  
HETATM   20  C20 UNK     0      14.480   7.072  -1.254  1.00  0.00           C  
HETATM   21  C21 UNK     0      13.050   6.856  -1.489  1.00  0.00           C  
HETATM   22  H22 UNK     0      12.454   7.633  -1.886  1.00  0.00           H  
HETATM   23  N23 UNK     0      15.076   8.309  -1.553  1.00  0.00           N  
HETATM   24  H24 UNK     0      16.049   8.434  -1.394  1.00  0.00           H  
HETATM   25  S25 UNK     0      14.134   9.607  -2.155  1.00  0.00           S  
HETATM   26  O26 UNK     0      13.328   9.150  -3.356  1.00  0.00           O  
HETATM   27  O27 UNK     0      13.159  10.085  -1.096  1.00  0.00           O  
HETATM   28  C28 UNK     0      15.148  10.961  -2.667  1.00  0.00           C  
HETATM   29  C29 UNK     0      14.585  12.142  -2.909  1.00  0.00           C  
HETATM   30  C30 UNK     0      16.591  10.788  -2.838  1.00  0.00           C  
HETATM   31  C31 UNK     0      15.406  13.267  -3.349  1.00  0.00           C  
HETATM   32  H32 UNK     0      13.539  12.264  -2.787  1.00  0.00           H  
HETATM   33  C33 UNK     0      17.339  11.814  -3.241  1.00  0.00           C  
HETATM   34  H34 UNK     0      17.040   9.847  -2.644  1.00  0.00           H  
HETATM   35  C35 UNK     0      16.717  13.110  -3.509  1.00  0.00           C  
HETATM   36  H36 UNK     0      14.957  14.208  -3.546  1.00  0.00           H  
HETATM   37  H37 UNK     0      18.384  11.691  -3.367  1.00  0.00           H  
HETATM   38  C38 UNK     0      17.554  14.261  -3.968  1.00  0.00           C  
HETATM   39  H39 UNK     0      16.964  14.915  -4.627  1.00  0.00           H  
HETATM   40  H40 UNK     0      17.839  14.848  -3.084  1.00  0.00           H  
HETATM   41  H41 UNK     0      18.470  13.897  -4.454  1.00  0.00           H  
HETATM   42  C42 UNK     0       7.197   1.823  -1.575  1.00  0.00           C  
HETATM   43  C43 UNK     0       6.690   0.683  -1.041  1.00  0.00           C  
HETATM   44  O44 UNK     0       9.779  -0.507   0.921  1.00  0.00           O  
HETATM   45  O45 UNK     0       5.328   0.274  -1.308  1.00  0.00           O  
HETATM   46  O46 UNK     0       6.509   2.764  -2.455  1.00  0.00           O  
HETATM   47  C47 UNK     0       5.150   2.525  -2.849  1.00  0.00           C  
HETATM   48  H48 UNK     0       4.509   2.488  -1.957  1.00  0.00           H  
HETATM   49  H49 UNK     0       4.813   3.337  -3.509  1.00  0.00           H  
HETATM   50  H50 UNK     0       5.087   1.567  -3.387  1.00  0.00           H  
HETATM   51  C51 UNK     0       4.875  -0.946  -0.697  1.00  0.00           C  
HETATM   52  H52 UNK     0       4.941  -0.857   0.398  1.00  0.00           H  
HETATM   53  H53 UNK     0       3.831  -1.131  -0.985  1.00  0.00           H  
HETATM   54  H54 UNK     0       5.501  -1.785  -1.037  1.00  0.00           H  
HETATM   55  C55 UNK     0       9.296  -1.717   1.534  1.00  0.00           C  
HETATM   56  H56 UNK     0       8.438  -1.484   2.184  1.00  0.00           H  
HETATM   57  H57 UNK     0       8.985  -2.428   0.755  1.00  0.00           H  
HETATM   58  H58 UNK     0      10.098  -2.165   2.137  1.00  0.00           H  
CONECT    1    2    3   43
CONECT    2    1    5   44
CONECT    3    1
CONECT    4    5    6   42
CONECT    5    2    4    7
CONECT    6    4
CONECT    7    5    8    9
CONECT    8    7
CONECT    9    7   10   12
CONECT   10    9
CONECT   11   12
CONECT   12    9   11   13
CONECT   13   12   14   15
CONECT   14   13   16   21
CONECT   15   13   17   18
CONECT   16   14
CONECT   17   15   19   20
CONECT   18   15
CONECT   19   17
CONECT   20   17   21   23
CONECT   21   14   20   22
CONECT   22   21
CONECT   23   20   24   25
CONECT   24   23
CONECT   25   23   26   27   28
CONECT   26   25
CONECT   27   25
CONECT   28   25   29   30
CONECT   29   28   31   32
CONECT   30   28   33   34
CONECT   31   29   35   36
CONECT   32   29
CONECT   33   30   35   37
CONECT   34   30
CONECT   35   31   33   38
CONECT   36   31
CONECT   37   33
CONECT   38   35   39   40   41
CONECT   39   38
CONECT   40   38
CONECT   41   38
CONECT   42    4   43   46
CONECT   43    1   42   45
CONECT   44    2   55
CONECT   45   43   51
CONECT   46   42   47
CONECT   47   46   48   49   50
CONECT   48   47
CONECT   49   47
CONECT   50   47
CONECT   51   45   52   53   54
CONECT   52   51
CONECT   53   51
CONECT   54   51
CONECT   55   44   56   57   58
CONECT   56   55
CONECT   57   55
CONECT   58   55
END
