# Supplementary material for: In silico screening of chalcones and flavonoids as potential inhibitors against yellow head virus 3C-like protease
Source: PeerJ. 2023 Apr 24;11:e15086. doi: 10.7717/peerj.15086 (PMC10135407; doi:10.7717/peerj.15086)
Supplement: Supplemental Information 9 — 3d structures of all proteins, ligand compounds, and protein-ligand complexes used in this study. All files provided in PDB format. [file peerj-11-15086-s009.zip › raw data/Compounds/Chalcones/Cpds(104)/cpd91.pdb]

REMARK   Accelrys Discovery Studio PDB file
REMARK   Created:  2020-10-13T09:50:51Z
HETATM    1  C1          0      -5.660   1.771   0.169  1.00  0.00           C  
HETATM    2  C2          0      -4.502   1.067   0.131  1.00  0.00           C  
HETATM    3  C3          0      -4.587  -0.417   0.043  1.00  0.00           C  
HETATM    4  C4          0      -5.763  -1.034   0.004  1.00  0.00           C  
HETATM    5  C5          0      -6.990  -0.268   0.047  1.00  0.00           C  
HETATM    6  C6          0      -6.944   1.056   0.126  1.00  0.00           C  
HETATM    7  O7          0      -5.740   3.182   0.247  1.00  0.00           O  
HETATM    8  C8          0      -3.126   1.717   0.162  1.00  0.00           C  
HETATM    9  C9          0      -1.895   0.907   0.082  1.00  0.00           C  
HETATM   10  C10         0      -0.705   1.518   0.032  1.00  0.00           C  
HETATM   11  C11         0       0.583   0.766  -0.095  1.00  0.00           C  
HETATM   12  O12         0      -3.000   2.942   0.219  1.00  0.00           O  
HETATM   13  C13         0       1.804   1.538  -0.270  1.00  0.00           C  
HETATM   14  C14         0       2.965   0.887  -0.422  1.00  0.00           C  
HETATM   15  C15         0       3.027  -0.630  -0.405  1.00  0.00           C  
HETATM   16  C16         0       1.870  -1.318  -0.261  1.00  0.00           C  
HETATM   17  C17         0       0.621  -0.568  -0.094  1.00  0.00           C  
HETATM   18  O18         0       1.648   2.990  -0.307  1.00  0.00           O  
HETATM   19  C19         0       2.783   3.899  -0.584  1.00  0.00           C  
HETATM   20  C20         0       3.901   3.942   0.505  1.00  0.00           C  
HETATM   21  O21         0       4.275  -1.316  -0.521  1.00  0.00           O  
HETATM   22  C22         0       5.456  -0.486  -0.560  1.00  0.00           C  
HETATM   23  C23         0       6.708  -1.371  -0.539  1.00  0.00           C  
HETATM   24  O24         0       1.665  -2.778  -0.273  1.00  0.00           O  
HETATM   25  C25         0       2.696  -3.800  -0.533  1.00  0.00           C  
HETATM   26  C26         0       3.774  -3.998   0.568  1.00  0.00           C  
HETATM   27  H1          0      -3.707  -0.998   0.010  1.00  0.00           H  
HETATM   28  H2          0      -5.803  -2.092  -0.059  1.00  0.00           H  
HETATM   29  H3          0      -7.926  -0.766   0.016  1.00  0.00           H  
HETATM   30  H4          0      -7.850   1.608   0.156  1.00  0.00           H  
HETATM   31  H5          0      -4.884   3.610   0.272  1.00  0.00           H  
HETATM   32  H6          0      -1.955  -0.141   0.043  1.00  0.00           H  
HETATM   33  H7          0      -0.677   2.578   0.056  1.00  0.00           H  
HETATM   34  H8          0       3.833   1.441  -0.568  1.00  0.00           H  
HETATM   35  H9          0      -0.273  -1.117   0.019  1.00  0.00           H  
HETATM   36  H10         0       3.227   3.627  -1.551  1.00  0.00           H  
HETATM   37  H11         0       2.375   4.919  -0.661  1.00  0.00           H  
HETATM   38  H12         0       4.672   4.666   0.194  1.00  0.00           H  
HETATM   39  H13         0       4.362   2.955   0.612  1.00  0.00           H  
HETATM   40  H14         0       3.475   4.254   1.465  1.00  0.00           H  
HETATM   41  H15         0       5.448   0.139  -1.463  1.00  0.00           H  
HETATM   42  H16         0       5.474   0.158   0.335  1.00  0.00           H  
HETATM   43  H17         0       7.605  -0.735  -0.557  1.00  0.00           H  
HETATM   44  H18         0       6.707  -2.033  -1.413  1.00  0.00           H  
HETATM   45  H19         0       6.707  -1.977   0.382  1.00  0.00           H  
HETATM   46  H20         0       2.169  -4.764  -0.620  1.00  0.00           H  
HETATM   47  H21         0       3.178  -3.580  -1.494  1.00  0.00           H  
HETATM   48  H22         0       4.455  -4.806   0.248  1.00  0.00           H  
HETATM   49  H23         0       3.297  -4.277   1.512  1.00  0.00           H  
HETATM   50  H24         0       4.349  -3.087   0.708  1.00  0.00           H  
END
