# Supplementary material for: In silico screening of chalcones and flavonoids as potential inhibitors against yellow head virus 3C-like protease
Source: PeerJ. 2023 Apr 24;11:e15086. doi: 10.7717/peerj.15086 (PMC10135407; doi:10.7717/peerj.15086)
Supplement: Supplemental Information 9 — 3d structures of all proteins, ligand compounds, and protein-ligand complexes used in this study. All files provided in PDB format. [file peerj-11-15086-s009.zip › raw data/Compounds/Chalcones/Cpds(104)/cpd85.pdb]

REMARK   Accelrys Discovery Studio PDB file
REMARK   Created:  2020-10-13T09:35:14Z
HETATM    1  C1          0      -5.563   3.617   0.028  1.00  0.00           C  
HETATM    2  C2          0      -4.460   2.889  -0.037  1.00  0.00           C  
HETATM    3  C3          0      -4.536   1.435  -0.070  1.00  0.00           C  
HETATM    4  C4          0      -5.687   0.765  -0.036  1.00  0.00           C  
HETATM    5  C5          0      -7.035   1.639   0.048  1.00  0.00           C  
HETATM    6  C6          0      -6.901   2.967   0.074  1.00  0.00           C  
HETATM    7  O7          0      -8.125   3.709   0.149  1.00  0.00           O  
HETATM    8  C8          0      -7.997   5.139   0.177  1.00  0.00           C  
HETATM    9  O9          0      -8.468   1.307   0.110  1.00  0.00           O  
HETATM   10  C10         0      -9.018   0.016   0.110  1.00  0.00           C  
HETATM   11  O11         0      -5.395  -0.677  -0.090  1.00  0.00           O  
HETATM   12  C12         0      -6.338  -1.718  -0.081  1.00  0.00           C  
HETATM   13  C13         0      -3.152   3.586  -0.077  1.00  0.00           C  
HETATM   14  C14         0      -1.887   2.839  -0.135  1.00  0.00           C  
HETATM   15  C15         0      -0.726   3.499  -0.170  1.00  0.00           C  
HETATM   16  C16         0       0.601   2.793  -0.227  1.00  0.00           C  
HETATM   17  C17         0       1.876   3.578  -0.271  1.00  0.00           C  
HETATM   18  C18         0       3.043   2.937  -0.320  1.00  0.00           C  
HETATM   19  C19         0       3.091   1.482  -0.329  1.00  0.00           C  
HETATM   20  C20         0       1.963   0.776  -0.290  1.00  0.00           C  
HETATM   21  C21         0       0.672   1.455  -0.237  1.00  0.00           C  
HETATM   22  O22         0       1.898   4.986  -0.265  1.00  0.00           O  
HETATM   23  O23         0      -3.124   4.821  -0.057  1.00  0.00           O  
HETATM   24  O24         0       4.323   0.838  -0.379  1.00  0.00           O  
HETATM   25  O25         0       2.000  -0.619  -0.298  1.00  0.00           O  
HETATM   26  H1          0      -5.465   4.669   0.050  1.00  0.00           H  
HETATM   27  H2          0      -3.643   0.874  -0.126  1.00  0.00           H  
HETATM   28  H3          0      -8.997   5.592   0.235  1.00  0.00           H  
HETATM   29  H4          0      -7.493   5.483  -0.738  1.00  0.00           H  
HETATM   30  H5          0      -7.409   5.439   1.057  1.00  0.00           H  
HETATM   31  H6          0     -10.113   0.091   0.167  1.00  0.00           H  
HETATM   32  H7          0      -8.650  -0.541   0.981  1.00  0.00           H  
HETATM   33  H8          0      -8.741  -0.502  -0.816  1.00  0.00           H  
HETATM   34  H9          0      -5.810  -2.681  -0.134  1.00  0.00           H  
HETATM   35  H10         0      -7.000  -1.623  -0.950  1.00  0.00           H  
HETATM   36  H11         0      -6.920  -1.679   0.847  1.00  0.00           H  
HETATM   37  H12         0      -1.902   1.788  -0.147  1.00  0.00           H  
HETATM   38  H13         0      -0.746   4.555  -0.158  1.00  0.00           H  
HETATM   39  H14         0       3.945   3.493  -0.351  1.00  0.00           H  
HETATM   40  H15         0      -0.206   0.871  -0.206  1.00  0.00           H  
HETATM   41  H16         0       0.998   5.363  -0.229  1.00  0.00           H  
HETATM   42  H17         0       5.045   1.513  -0.403  1.00  0.00           H  
HETATM   43  H18         0       2.933  -0.935  -0.335  1.00  0.00           H  
END
