# Supplementary material for: In silico screening of chalcones and flavonoids as potential inhibitors against yellow head virus 3C-like protease
Source: PeerJ. 2023 Apr 24;11:e15086. doi: 10.7717/peerj.15086 (PMC10135407; doi:10.7717/peerj.15086)
Supplement: Supplemental Information 9 — 3d structures of all proteins, ligand compounds, and protein-ligand complexes used in this study. All files provided in PDB format. [file peerj-11-15086-s009.zip › raw data/Compounds/Chalcones/Cpds(104)/cpd93.pdb]

REMARK   Accelrys Discovery Studio PDB file
REMARK   Created:  2020-10-13T09:55:28Z
HETATM    1  C1          0      -4.702   3.497  -0.018  1.00  0.00           C  
HETATM    2  C2          0      -3.563   2.767  -0.105  1.00  0.00           C  
HETATM    3  C3          0      -3.680   1.285  -0.143  1.00  0.00           C  
HETATM    4  C4          0      -4.869   0.692  -0.092  1.00  0.00           C  
HETATM    5  C5          0      -6.076   1.485   0.003  1.00  0.00           C  
HETATM    6  C6          0      -6.000   2.809   0.038  1.00  0.00           C  
HETATM    7  O7          0      -4.750   4.911   0.034  1.00  0.00           O  
HETATM    8  C8          0      -2.175   3.389  -0.155  1.00  0.00           C  
HETATM    9  C9          0      -0.956   2.554  -0.139  1.00  0.00           C  
HETATM   10  C10         0       0.241   3.150  -0.109  1.00  0.00           C  
HETATM   11  C11         0       1.526   2.388  -0.035  1.00  0.00           C  
HETATM   12  O12         0      -2.026   4.612  -0.162  1.00  0.00           O  
HETATM   13  C13         0       2.759   3.152   0.088  1.00  0.00           C  
HETATM   14  C14         0       3.925   2.497   0.197  1.00  0.00           C  
HETATM   15  C15         0       3.980   0.990   0.186  1.00  0.00           C  
HETATM   16  C16         0       2.815   0.304   0.076  1.00  0.00           C  
HETATM   17  C17         0       1.558   1.054  -0.040  1.00  0.00           C  
HETATM   18  O18         0       2.623   4.601   0.116  1.00  0.00           O  
HETATM   19  C19         0       3.810   5.442   0.313  1.00  0.00           C  
HETATM   20  C20         0       4.815   5.388  -0.815  1.00  0.00           C  
HETATM   21  C21         0       6.021   5.921  -0.633  1.00  0.00           C  
HETATM   22  O22         0       5.240   0.302   0.287  1.00  0.00           O  
HETATM   23  C23         0       6.421   1.122   0.344  1.00  0.00           C  
HETATM   24  C24         0       7.649   0.275   0.388  1.00  0.00           C  
HETATM   25  C25         0       8.841   0.840   0.218  1.00  0.00           C  
HETATM   26  O26         0       2.633  -1.152   0.082  1.00  0.00           O  
HETATM   27  C27         0       3.738  -2.089   0.232  1.00  0.00           C  
HETATM   28  C28         0       4.675  -2.137  -0.944  1.00  0.00           C  
HETATM   29  C29         0       5.804  -2.835  -0.841  1.00  0.00           C  
HETATM   30  H1          0      -2.815   0.685  -0.213  1.00  0.00           H  
HETATM   31  H2          0      -4.933  -0.366  -0.121  1.00  0.00           H  
HETATM   32  H3          0      -7.022   1.006   0.047  1.00  0.00           H  
HETATM   33  H4          0      -6.891   3.381   0.109  1.00  0.00           H  
HETATM   34  H5          0      -3.885   5.322   0.002  1.00  0.00           H  
HETATM   35  H6          0      -1.031   1.505  -0.125  1.00  0.00           H  
HETATM   36  H7          0       0.279   4.209  -0.110  1.00  0.00           H  
HETATM   37  H8          0       4.803   3.045   0.301  1.00  0.00           H  
HETATM   38  H9          0       0.658   0.507  -0.117  1.00  0.00           H  
HETATM   39  H10         0       3.482   6.487   0.395  1.00  0.00           H  
HETATM   40  H11         0       4.311   5.193   1.259  1.00  0.00           H  
HETATM   41  H12         0       4.572   4.912  -1.730  1.00  0.00           H  
HETATM   42  H13         0       6.261   6.382   0.294  1.00  0.00           H  
HETATM   43  H14         0       6.743   5.883  -1.409  1.00  0.00           H  
HETATM   44  H15         0       6.485   1.782  -0.535  1.00  0.00           H  
HETATM   45  H16         0       6.398   1.762   1.237  1.00  0.00           H  
HETATM   46  H17         0       7.570  -0.772   0.537  1.00  0.00           H  
HETATM   47  H18         0       8.911   1.888   0.056  1.00  0.00           H  
HETATM   48  H19         0       9.719   0.246   0.240  1.00  0.00           H  
HETATM   49  H20         0       4.306  -1.884   1.151  1.00  0.00           H  
HETATM   50  H21         0       3.321  -3.100   0.339  1.00  0.00           H  
HETATM   51  H22         0       4.448  -1.610  -1.835  1.00  0.00           H  
HETATM   52  H23         0       6.026  -3.349   0.062  1.00  0.00           H  
HETATM   53  H24         0       6.482  -2.875  -1.654  1.00  0.00           H  
END
