# Supplementary material for: In silico screening of chalcones and flavonoids as potential inhibitors against yellow head virus 3C-like protease
Source: PeerJ. 2023 Apr 24;11:e15086. doi: 10.7717/peerj.15086 (PMC10135407; doi:10.7717/peerj.15086)
Supplement: Supplemental Information 9 — 3d structures of all proteins, ligand compounds, and protein-ligand complexes used in this study. All files provided in PDB format. [file peerj-11-15086-s009.zip › raw data/Compounds/Chalcones/Cpds(104)/cpd87.pdb]

REMARK   Accelrys Discovery Studio PDB file
REMARK   Created:  2020-10-13T09:44:03Z
HETATM    1  C1          0      -5.394   2.387  -0.064  1.00  0.00           C  
HETATM    2  C2          0      -4.246   1.677   0.024  1.00  0.00           C  
HETATM    3  C3          0      -4.343   0.183   0.113  1.00  0.00           C  
HETATM    4  C4          0      -5.528  -0.418   0.105  1.00  0.00           C  
HETATM    5  C5          0      -6.744   0.361   0.016  1.00  0.00           C  
HETATM    6  C6          0      -6.684   1.686  -0.064  1.00  0.00           C  
HETATM    7  C7          0      -2.861   2.379   0.041  1.00  0.00           C  
HETATM    8  C8          0      -1.668   1.417  -0.092  1.00  0.00           C  
HETATM    9  C9          0      -0.351   2.218  -0.035  1.00  0.00           C  
HETATM   10  C10         0       0.935   1.377  -0.103  1.00  0.00           C  
HETATM   11  C11         0       2.189   2.104  -0.129  1.00  0.00           C  
HETATM   12  C12         0       3.351   1.428  -0.159  1.00  0.00           C  
HETATM   13  C13         0       3.364  -0.082  -0.169  1.00  0.00           C  
HETATM   14  C14         0       2.174  -0.734  -0.152  1.00  0.00           C  
HETATM   15  C15         0       0.934   0.038  -0.116  1.00  0.00           C  
HETATM   16  O16         0       2.084   3.544  -0.116  1.00  0.00           O  
HETATM   17  C17         0       3.315   4.295  -0.138  1.00  0.00           C  
HETATM   18  O18         0       4.614  -0.811  -0.192  1.00  0.00           O  
HETATM   19  C19         0       5.827  -0.038  -0.195  1.00  0.00           C  
HETATM   20  O20         0       1.962  -2.178  -0.154  1.00  0.00           O  
HETATM   21  C21         0       3.082  -3.074  -0.177  1.00  0.00           C  
HETATM   22  O23         0      -2.731   3.076   1.287  1.00  0.00           O  
HETATM   23  O24         0      -5.449   3.810  -0.156  1.00  0.00           O  
HETATM   24  H1          0      -3.478  -0.417   0.182  1.00  0.00           H  
HETATM   25  H2          0      -5.583  -1.476   0.167  1.00  0.00           H  
HETATM   26  H3          0      -7.686  -0.126   0.015  1.00  0.00           H  
HETATM   27  H4          0      -7.583   2.246  -0.128  1.00  0.00           H  
HETATM   28  H5          0      -2.845   3.138  -0.753  1.00  0.00           H  
HETATM   29  H6          0      -1.690   0.702   0.743  1.00  0.00           H  
HETATM   30  H7          0      -1.729   0.871  -1.045  1.00  0.00           H  
HETATM   31  H8          0      -0.319   2.961  -0.845  1.00  0.00           H  
HETATM   32  H9          0      -0.311   2.791   0.901  1.00  0.00           H  
HETATM   33  H10         0       4.257   1.953  -0.176  1.00  0.00           H  
HETATM   34  H11         0       0.029  -0.500  -0.091  1.00  0.00           H  
HETATM   35  H12         0       3.086   5.370  -0.126  1.00  0.00           H  
HETATM   36  H13         0       3.879   4.052  -1.051  1.00  0.00           H  
HETATM   37  H14         0       3.919   4.040   0.746  1.00  0.00           H  
HETATM   38  H15         0       6.690  -0.719  -0.210  1.00  0.00           H  
HETATM   39  H16         0       5.870   0.584   0.712  1.00  0.00           H  
HETATM   40  H17         0       5.854   0.605  -1.086  1.00  0.00           H  
HETATM   41  H18         0       2.720  -4.112  -0.175  1.00  0.00           H  
HETATM   42  H19         0       3.706  -2.904   0.714  1.00  0.00           H  
HETATM   43  H20         0       3.678  -2.896  -1.083  1.00  0.00           H  
HETATM   44  H21         0      -3.465   3.723   1.394  1.00  0.00           H  
HETATM   45  H22         0      -4.575   4.239  -0.158  1.00  0.00           H  
END
