# Supplementary material for: In silico screening of chalcones and flavonoids as potential inhibitors against yellow head virus 3C-like protease
Source: PeerJ. 2023 Apr 24;11:e15086. doi: 10.7717/peerj.15086 (PMC10135407; doi:10.7717/peerj.15086)
Supplement: Supplemental Information 9 — 3d structures of all proteins, ligand compounds, and protein-ligand complexes used in this study. All files provided in PDB format. [file peerj-11-15086-s009.zip › raw data/Compounds/Chalcones/Cpds(104)/cpd78.pdb]

REMARK   Accelrys Discovery Studio PDB file
REMARK   Created:  2020-10-11T23:08:12Z
HETATM    1  C1          0      -5.668   4.041  -0.667  1.00  0.00           C  
HETATM    2  C2          0      -4.644   3.181  -0.446  1.00  0.00           C  
HETATM    3  C3          0      -4.973   1.802   0.008  1.00  0.00           C  
HETATM    4  C4          0      -6.233   1.425   0.194  1.00  0.00           C  
HETATM    5  C5          0      -7.314   2.356  -0.042  1.00  0.00           C  
HETATM    6  C6          0      -7.050   3.592  -0.449  1.00  0.00           C  
HETATM    7  C7          0      -3.183   3.557  -0.630  1.00  0.00           C  
HETATM    8  C8          0      -2.109   2.617  -0.273  1.00  0.00           C  
HETATM    9  C9          0      -0.832   3.000  -0.378  1.00  0.00           C  
HETATM   10  C10         0       0.301   2.114   0.014  1.00  0.00           C  
HETATM   11  C11         0       1.646   2.654  -0.067  1.00  0.00           C  
HETATM   12  C12         0       2.731   1.964   0.295  1.00  0.00           C  
HETATM   13  C13         0       2.483   0.464   0.830  1.00  0.00           C  
HETATM   14  C14         0       1.218   0.046   0.857  1.00  0.00           C  
HETATM   15  C15         0       0.107   0.874   0.450  1.00  0.00           C  
HETATM   16  O17         0      -2.855   4.673  -1.038  1.00  0.00           O  
HETATM   17  H2          0      -4.203   1.103   0.186  1.00  0.00           H  
HETATM   18  H5          0      -2.346   1.659   0.085  1.00  0.00           H  
HETATM   19  H6          0      -0.618   3.976  -0.731  1.00  0.00           H  
HETATM   20  H10         0      -0.869   0.477   0.515  1.00  0.00           H  
HETATM   21  H8          0       1.773   3.646  -0.422  1.00  0.00           H  
HETATM   22  H10         0       1.017  -0.935   1.204  1.00  0.00           H  
HETATM   23  O30         0       3.929   2.795   0.109  1.00  0.00           O  
HETATM   24  O33         0       3.353  -0.619   1.331  1.00  0.00           O  
HETATM   25  O28         0      -5.513   5.383  -1.093  1.00  0.00           O  
HETATM   26  H7          0      -6.447   0.438   0.517  1.00  0.00           H  
HETATM   27  H8          0      -8.318   2.051   0.111  1.00  0.00           H  
HETATM   28  H9          0      -7.851   4.267  -0.618  1.00  0.00           H  
HETATM   29  H10         0      -4.597   5.638  -1.217  1.00  0.00           H  
HETATM   30  C31         0       5.232   2.389   0.408  1.00  0.00           C  
HETATM   31  O32         0       6.150   3.435   0.120  1.00  0.00           O  
HETATM   32  C33         0       7.459   2.982   0.460  1.00  0.00           C  
HETATM   33  C33         0       4.753  -0.578   1.479  1.00  0.00           C  
HETATM   34  H11         0       5.298   2.148   1.475  1.00  0.00           H  
HETATM   35  H12         0       5.491   1.513  -0.195  1.00  0.00           H  
HETATM   36  H13         0       8.192   3.772   0.245  1.00  0.00           H  
HETATM   37  H14         0       7.701   2.085  -0.130  1.00  0.00           H  
HETATM   38  H15         0       7.491   2.733   1.532  1.00  0.00           H  
HETATM   39  H16         0       5.101  -1.539   1.881  1.00  0.00           H  
HETATM   40  H17         0       5.026   0.223   2.179  1.00  0.00           H  
HETATM   41  H18         0       5.223  -0.405   0.504  1.00  0.00           H  
END
