# Supplementary material for: In silico screening of chalcones and flavonoids as potential inhibitors against yellow head virus 3C-like protease
Source: PeerJ. 2023 Apr 24;11:e15086. doi: 10.7717/peerj.15086 (PMC10135407; doi:10.7717/peerj.15086)
Supplement: Supplemental Information 9 — 3d structures of all proteins, ligand compounds, and protein-ligand complexes used in this study. All files provided in PDB format. [file peerj-11-15086-s009.zip › raw data/Compounds/Chalcones/Cpds(104)/cpd50.pdb]

REMARK   Accelrys Discovery Studio PDB file
REMARK   Created:  2020-09-14T16:21:57Z
HETATM    1  C1  UNK     0       7.611  -0.048   0.686  1.00  0.00           C  
HETATM    2  C2  UNK     0       8.840   0.437   0.822  1.00  0.00           C  
HETATM    3  H3  UNK     0       7.272  -0.778   1.372  1.00  0.00           H  
HETATM    4  C4  UNK     0       8.573   1.881  -1.087  1.00  0.00           C  
HETATM    5  C5  UNK     0       9.349   1.442  -0.092  1.00  0.00           C  
HETATM    6  H6  UNK     0       9.454   0.093   1.615  1.00  0.00           H  
HETATM    7  H7  UNK     0       8.932   2.611  -1.764  1.00  0.00           H  
HETATM    8  C8  UNK     0      10.729   1.931   0.122  1.00  0.00           C  
HETATM    9  H9  UNK     0      11.336   1.426   0.830  1.00  0.00           H  
HETATM   10  C10 UNK     0      11.241   2.985  -0.515  1.00  0.00           C  
HETATM   11  H11 UNK     0      10.660   3.542  -1.203  1.00  0.00           H  
HETATM   12  O12 UNK     0      13.327   2.613   0.459  1.00  0.00           O  
HETATM   13  C13 UNK     0      12.629   3.370  -0.226  1.00  0.00           C  
HETATM   14  C14 UNK     0      13.208   4.640  -0.691  1.00  0.00           C  
HETATM   15  C15 UNK     0      12.389   5.663  -1.363  1.00  0.00           C  
HETATM   16  C16 UNK     0      14.498   4.875  -0.465  1.00  0.00           C  
HETATM   17  H17 UNK     0      11.361   5.489  -1.550  1.00  0.00           H  
HETATM   18  C18 UNK     0      15.103   6.139  -0.874  1.00  0.00           C  
HETATM   19  H19 UNK     0      15.090   4.143   0.024  1.00  0.00           H  
HETATM   20  H20 UNK     0      16.131   6.320  -0.687  1.00  0.00           H  
HETATM   21  C21 UNK     0      14.363   7.074  -1.464  1.00  0.00           C  
HETATM   22  C22 UNK     0      12.939   6.822  -1.722  1.00  0.00           C  
HETATM   23  H23 UNK     0      12.345   7.561  -2.195  1.00  0.00           H  
HETATM   24  N24 UNK     0      14.960   8.290  -1.819  1.00  0.00           N  
HETATM   25  H25 UNK     0      15.931   8.421  -1.654  1.00  0.00           H  
HETATM   26  S26 UNK     0      14.029   9.572  -2.459  1.00  0.00           S  
HETATM   27  O27 UNK     0      13.326   9.112  -3.722  1.00  0.00           O  
HETATM   28  O28 UNK     0      12.970  10.008  -1.463  1.00  0.00           O  
HETATM   29  C29 UNK     0      15.060  10.952  -2.859  1.00  0.00           C  
HETATM   30  C30 UNK     0      14.519  12.160  -3.009  1.00  0.00           C  
HETATM   31  C31 UNK     0      16.503  10.771  -3.031  1.00  0.00           C  
HETATM   32  C32 UNK     0      15.366  13.304  -3.348  1.00  0.00           C  
HETATM   33  H33 UNK     0      13.474  12.291  -2.885  1.00  0.00           H  
HETATM   34  C34 UNK     0      17.272  11.813  -3.339  1.00  0.00           C  
HETATM   35  H35 UNK     0      16.934   9.810  -2.909  1.00  0.00           H  
HETATM   36  C36 UNK     0      16.677  13.137  -3.507  1.00  0.00           C  
HETATM   37  H37 UNK     0      14.936  14.265  -3.471  1.00  0.00           H  
HETATM   38  H38 UNK     0      18.317  11.682  -3.464  1.00  0.00           H  
HETATM   39  C39 UNK     0      17.541  14.305  -3.860  1.00  0.00           C  
HETATM   40  H40 UNK     0      16.976  15.016  -4.481  1.00  0.00           H  
HETATM   41  H41 UNK     0      17.813  14.820  -2.929  1.00  0.00           H  
HETATM   42  H42 UNK     0      18.463  13.963  -4.352  1.00  0.00           H  
HETATM   43  C43 UNK     0       7.221   1.332  -1.268  1.00  0.00           C  
HETATM   44  H44 UNK     0       6.634   1.686  -2.073  1.00  0.00           H  
HETATM   45  C45 UNK     0       6.738   0.407  -0.426  1.00  0.00           C  
HETATM   46  C46 UNK     0       4.752  -0.231  -1.904  1.00  0.00           C  
HETATM   47  C47 UNK     0       4.728  -0.869   0.486  1.00  0.00           C  
HETATM   48  C48 UNK     0       3.313   0.285  -1.801  1.00  0.00           C  
HETATM   49  H49 UNK     0       4.693  -1.288  -2.200  1.00  0.00           H  
HETATM   50  H50 UNK     0       5.303   0.331  -2.661  1.00  0.00           H  
HETATM   51  C51 UNK     0       3.282  -0.344   0.604  1.00  0.00           C  
HETATM   52  H52 UNK     0       5.247  -0.731   1.439  1.00  0.00           H  
HETATM   53  H53 UNK     0       4.676  -1.936   0.236  1.00  0.00           H  
HETATM   54  C54 UNK     0       2.560  -0.531  -0.739  1.00  0.00           C  
HETATM   55  H55 UNK     0       2.817   0.182  -2.776  1.00  0.00           H  
HETATM   56  H56 UNK     0       3.322   1.341  -1.502  1.00  0.00           H  
HETATM   57  H57 UNK     0       2.755  -0.898   1.393  1.00  0.00           H  
HETATM   58  H58 UNK     0       3.296   0.727   0.854  1.00  0.00           H  
HETATM   59  H59 UNK     0       2.556  -1.595  -1.015  1.00  0.00           H  
HETATM   60  H60 UNK     0       1.527  -0.165  -0.659  1.00  0.00           H  
HETATM   61  N61 UNK     0       5.400  -0.166  -0.596  1.00  0.00           N  
CONECT    1    2    3   45
CONECT    2    1    5    6
CONECT    3    1
CONECT    4    5    7   43
CONECT    5    2    4    8
CONECT    6    2
CONECT    7    4
CONECT    8    5    9   10
CONECT    9    8
CONECT   10    8   11   13
CONECT   11   10
CONECT   12   13
CONECT   13   10   12   14
CONECT   14   13   15   16
CONECT   15   14   17   22
CONECT   16   14   18   19
CONECT   17   15
CONECT   18   16   20   21
CONECT   19   16
CONECT   20   18
CONECT   21   18   22   24
CONECT   22   15   21   23
CONECT   23   22
CONECT   24   21   25   26
CONECT   25   24
CONECT   26   24   27   28   29
CONECT   27   26
CONECT   28   26
CONECT   29   26   30   31
CONECT   30   29   32   33
CONECT   31   29   34   35
CONECT   32   30   36   37
CONECT   33   30
CONECT   34   31   36   38
CONECT   35   31
CONECT   36   32   34   39
CONECT   37   32
CONECT   38   34
CONECT   39   36   40   41   42
CONECT   40   39
CONECT   41   39
CONECT   42   39
CONECT   43    4   44   45
CONECT   44   43
CONECT   45    1   43   61
CONECT   46   48   49   50   61
CONECT   47   51   52   53   61
CONECT   48   46   54   55   56
CONECT   49   46
CONECT   50   46
CONECT   51   47   54   57   58
CONECT   52   47
CONECT   53   47
CONECT   54   48   51   59   60
CONECT   55   48
CONECT   56   48
CONECT   57   51
CONECT   58   51
CONECT   59   54
CONECT   60   54
CONECT   61   45   46   47
END
