# Supplementary material for: In silico screening of chalcones and flavonoids as potential inhibitors against yellow head virus 3C-like protease
Source: PeerJ. 2023 Apr 24;11:e15086. doi: 10.7717/peerj.15086 (PMC10135407; doi:10.7717/peerj.15086)
Supplement: Supplemental Information 9 — 3d structures of all proteins, ligand compounds, and protein-ligand complexes used in this study. All files provided in PDB format. [file peerj-11-15086-s009.zip › raw data/Compounds/Chalcones/Cpds(104)/cpd44.pdb]

REMARK   Accelrys Discovery Studio PDB file
REMARK   Created:  2020-09-14T16:13:29Z
HETATM    1  C1  UNK     0       7.776  -0.223   0.391  1.00  0.00           C  
HETATM    2  C2  UNK     0       7.119   1.805  -0.632  1.00  0.00           C  
HETATM    3  C3  UNK     0       9.056   0.115   0.466  1.00  0.00           C  
HETATM    4  C5  UNK     0       8.526   2.249  -0.580  1.00  0.00           C  
HETATM    5  C6  UNK     0       9.462   1.438  -0.052  1.00  0.00           C  
HETATM    6  H7  UNK     0       9.770  -0.545   0.888  1.00  0.00           H  
HETATM    7  H8  UNK     0       8.785   3.201  -0.959  1.00  0.00           H  
HETATM    8  C9  UNK     0      10.893   1.819   0.035  1.00  0.00           C  
HETATM    9  H10 UNK     0      11.578   1.128   0.458  1.00  0.00           H  
HETATM   10  C11 UNK     0      11.351   2.998  -0.394  1.00  0.00           C  
HETATM   11  H12 UNK     0      10.695   3.707  -0.816  1.00  0.00           H  
HETATM   12  O13 UNK     0      13.535   2.455   0.226  1.00  0.00           O  
HETATM   13  C14 UNK     0      12.782   3.301  -0.267  1.00  0.00           C  
HETATM   14  C15 UNK     0      13.341   4.595  -0.704  1.00  0.00           C  
HETATM   15  C16 UNK     0      12.492   5.644  -1.296  1.00  0.00           C  
HETATM   16  C17 UNK     0      14.646   4.815  -0.554  1.00  0.00           C  
HETATM   17  H18 UNK     0      11.453   5.484  -1.423  1.00  0.00           H  
HETATM   18  C19 UNK     0      15.232   6.089  -0.970  1.00  0.00           C  
HETATM   19  H20 UNK     0      15.263   4.065  -0.128  1.00  0.00           H  
HETATM   20  H21 UNK     0      16.272   6.258  -0.846  1.00  0.00           H  
HETATM   21  C22 UNK     0       6.825   0.606  -0.148  1.00  0.00           C  
HETATM   22  C28 UNK     0      14.466   7.036  -1.503  1.00  0.00           C  
HETATM   23  C29 UNK     0      13.029   6.802  -1.674  1.00  0.00           C  
HETATM   24  H30 UNK     0      12.414   7.552  -2.099  1.00  0.00           H  
HETATM   25  N33 UNK     0      15.047   8.249  -1.891  1.00  0.00           N  
HETATM   26  H34 UNK     0      16.022   8.385  -1.763  1.00  0.00           H  
HETATM   27  S35 UNK     0      14.099   9.495  -2.575  1.00  0.00           S  
HETATM   28  O36 UNK     0      13.488   8.995  -3.870  1.00  0.00           O  
HETATM   29  O37 UNK     0      12.976   9.900  -1.639  1.00  0.00           O  
HETATM   30  C38 UNK     0      15.109  10.901  -2.931  1.00  0.00           C  
HETATM   31  C39 UNK     0      14.566  12.116  -2.959  1.00  0.00           C  
HETATM   32  C40 UNK     0      16.538  10.732  -3.196  1.00  0.00           C  
HETATM   33  C41 UNK     0      15.398  13.282  -3.254  1.00  0.00           C  
HETATM   34  H42 UNK     0      13.530  12.238  -2.768  1.00  0.00           H  
HETATM   35  C43 UNK     0      17.295  11.793  -3.463  1.00  0.00           C  
HETATM   36  H44 UNK     0      16.970   9.763  -3.174  1.00  0.00           H  
HETATM   37  C45 UNK     0      16.698  13.127  -3.493  1.00  0.00           C  
HETATM   38  H46 UNK     0      14.967  14.251  -3.276  1.00  0.00           H  
HETATM   39  H47 UNK     0      18.331  11.672  -3.655  1.00  0.00           H  
HETATM   40  C48 UNK     0      17.548  14.319  -3.794  1.00  0.00           C  
HETATM   41  H49 UNK     0      16.982  15.034  -4.408  1.00  0.00           H  
HETATM   42  H50 UNK     0      17.780  14.820  -2.844  1.00  0.00           H  
HETATM   43  H51 UNK     0      18.488  14.012  -4.276  1.00  0.00           H  
HETATM   44  H21 UNK     0       6.365   2.426  -1.043  1.00  0.00           H  
HETATM   45  O45 UNK     0       7.206  -1.358   0.798  1.00  0.00           O  
HETATM   46  C46 UNK     0       5.790  -1.284   0.517  1.00  0.00           C  
HETATM   47  O47 UNK     0       5.629   0.016  -0.095  1.00  0.00           O  
HETATM   48  H18 UNK     0       5.482  -2.084  -0.171  1.00  0.00           H  
HETATM   49  H19 UNK     0       5.201  -1.357   1.443  1.00  0.00           H  
CONECT    1    3   21   45
CONECT    2    4   21   44
CONECT    3    1    5    6
CONECT    4    2    5    7
CONECT    5    3    4    8
CONECT    6    3
CONECT    7    4
CONECT    8    5    9   10
CONECT    9    8
CONECT   10    8   11   13
CONECT   11   10
CONECT   12   13
CONECT   13   10   12   14
CONECT   14   13   15   16
CONECT   15   14   17   23
CONECT   16   14   18   19
CONECT   17   15
CONECT   18   16   20   22
CONECT   19   16
CONECT   20   18
CONECT   21    1    2   47
CONECT   22   18   23   25
CONECT   23   15   22   24
CONECT   24   23
CONECT   25   22   26   27
CONECT   26   25
CONECT   27   25   28   29   30
CONECT   28   27
CONECT   29   27
CONECT   30   27   31   32
CONECT   31   30   33   34
CONECT   32   30   35   36
CONECT   33   31   37   38
CONECT   34   31
CONECT   35   32   37   39
CONECT   36   32
CONECT   37   33   35   40
CONECT   38   33
CONECT   39   35
CONECT   40   37   41   42   43
CONECT   41   40
CONECT   42   40
CONECT   43   40
CONECT   44    2
CONECT   45    1   46
CONECT   46   45   47   48   49
CONECT   47   46   21
CONECT   48   46
CONECT   49   46
END
