# Supplementary material for: In silico screening of chalcones and flavonoids as potential inhibitors against yellow head virus 3C-like protease
Source: PeerJ. 2023 Apr 24;11:e15086. doi: 10.7717/peerj.15086 (PMC10135407; doi:10.7717/peerj.15086)
Supplement: Supplemental Information 9 — 3d structures of all proteins, ligand compounds, and protein-ligand complexes used in this study. All files provided in PDB format. [file peerj-11-15086-s009.zip › raw data/Compounds/Chalcones/Cpds(104)/cpd79.pdb]

REMARK   Accelrys Discovery Studio PDB file
REMARK   Created:  2020-10-11T23:09:47Z
HETATM    1  C1          0      -5.696   3.974  -0.786  1.00  0.00           C  
HETATM    2  C2          0      -4.674   3.134  -0.494  1.00  0.00           C  
HETATM    3  C3          0      -5.003   1.783   0.032  1.00  0.00           C  
HETATM    4  C4          0      -6.265   1.409   0.211  1.00  0.00           C  
HETATM    5  C5          0      -7.346   2.318  -0.104  1.00  0.00           C  
HETATM    6  C6          0      -7.079   3.531  -0.576  1.00  0.00           C  
HETATM    7  C7          0      -3.216   3.507  -0.670  1.00  0.00           C  
HETATM    8  C8          0      -2.134   2.609  -0.237  1.00  0.00           C  
HETATM    9  C9          0      -0.871   3.017  -0.362  1.00  0.00           C  
HETATM   10  C10         0       0.289   2.215   0.097  1.00  0.00           C  
HETATM   11  C11         0       1.599   2.811  -0.034  1.00  0.00           C  
HETATM   12  C12         0       2.717   2.220   0.382  1.00  0.00           C  
HETATM   13  C13         0       2.548   0.764   1.065  1.00  0.00           C  
HETATM   14  C14         0       1.308   0.276   1.119  1.00  0.00           C  
HETATM   15  C15         0       0.152   1.005   0.632  1.00  0.00           C  
HETATM   16  O17         0      -2.890   4.598  -1.143  1.00  0.00           O  
HETATM   17  H2          0      -4.232   1.101   0.268  1.00  0.00           H  
HETATM   18  H5          0      -2.355   1.671   0.189  1.00  0.00           H  
HETATM   19  H6          0      -0.685   3.972  -0.783  1.00  0.00           H  
HETATM   20  H10         0      -0.806   0.569   0.730  1.00  0.00           H  
HETATM   21  H8          0       1.672   3.767  -0.485  1.00  0.00           H  
HETATM   22  H10         0       1.156  -0.676   1.564  1.00  0.00           H  
HETATM   23  O30         0       3.868   3.101   0.078  1.00  0.00           O  
HETATM   24  O33         0       3.478  -0.181   1.705  1.00  0.00           O  
HETATM   25  O28         0      -5.539   5.291  -1.286  1.00  0.00           O  
HETATM   26  H7          0      -6.482   0.441   0.586  1.00  0.00           H  
HETATM   27  H8          0      -8.352   2.017   0.043  1.00  0.00           H  
HETATM   28  H9          0      -7.878   4.190  -0.801  1.00  0.00           H  
HETATM   29  H10         0      -4.623   5.548  -1.403  1.00  0.00           H  
HETATM   30  C31         0       5.219   2.819   0.343  1.00  0.00           C  
HETATM   31  O32         0       6.044   3.881  -0.111  1.00  0.00           O  
HETATM   32  C33         0       7.400   3.542   0.179  1.00  0.00           C  
HETATM   33  H11         0       5.363   2.702   1.421  1.00  0.00           H  
HETATM   34  H12         0       5.509   1.898  -0.180  1.00  0.00           H  
HETATM   35  H13         0       8.064   4.349  -0.160  1.00  0.00           H  
HETATM   36  H14         0       7.662   2.608  -0.341  1.00  0.00           H  
HETATM   37  H15         0       7.517   3.400   1.264  1.00  0.00           H  
HETATM   38  C38         0       4.837   0.069   1.884  1.00  0.00           C  
HETATM   39  O39         0       5.461  -0.979   2.602  1.00  0.00           O  
HETATM   40  C40         0       6.826  -0.605   2.795  1.00  0.00           C  
HETATM   41  H16         0       5.325   0.171   0.911  1.00  0.00           H  
HETATM   42  H17         0       4.949   0.994   2.462  1.00  0.00           H  
HETATM   43  H18         0       7.352  -1.391   3.352  1.00  0.00           H  
HETATM   44  H19         0       6.866   0.338   3.363  1.00  0.00           H  
HETATM   45  H20         0       7.307  -0.459   1.816  1.00  0.00           H  
END
