# Supplementary material for: In silico screening of chalcones and flavonoids as potential inhibitors against yellow head virus 3C-like protease
Source: PeerJ. 2023 Apr 24;11:e15086. doi: 10.7717/peerj.15086 (PMC10135407; doi:10.7717/peerj.15086)
Supplement: Supplemental Information 9 — 3d structures of all proteins, ligand compounds, and protein-ligand complexes used in this study. All files provided in PDB format. [file peerj-11-15086-s009.zip › raw data/Compounds/Chalcones/Cpds(104)/cpd86.pdb]

REMARK   Accelrys Discovery Studio PDB file
REMARK   Created:  2020-10-13T09:40:12Z
HETATM    1  C1          0      -6.537   3.112   0.095  1.00  0.00           C  
HETATM    2  C2          0      -5.416   2.357   0.001  1.00  0.00           C  
HETATM    3  C3          0      -5.573   0.871  -0.072  1.00  0.00           C  
HETATM    4  C4          0      -6.777   0.311  -0.043  1.00  0.00           C  
HETATM    5  C5          0      -7.962   1.134   0.059  1.00  0.00           C  
HETATM    6  C6          0      -7.852   2.456   0.125  1.00  0.00           C  
HETATM    7  C7          0      -4.015   2.942  -0.034  1.00  0.00           C  
HETATM    8  C8          0      -2.818   2.041  -0.092  1.00  0.00           C  
HETATM    9  C9          0      -1.498   2.842  -0.082  1.00  0.00           C  
HETATM   10  C10         0      -0.219   1.983  -0.120  1.00  0.00           C  
HETATM   11  C11         0       1.047   2.690  -0.138  1.00  0.00           C  
HETATM   12  C12         0       2.198   1.995  -0.159  1.00  0.00           C  
HETATM   13  C13         0       2.186   0.484  -0.166  1.00  0.00           C  
HETATM   14  C14         0       0.985  -0.147  -0.153  1.00  0.00           C  
HETATM   15  C15         0      -0.240   0.644  -0.128  1.00  0.00           C  
HETATM   16  O16         0       0.967   4.132  -0.129  1.00  0.00           O  
HETATM   17  C17         0       2.211   4.862  -0.147  1.00  0.00           C  
HETATM   18  O18         0       3.423  -0.266  -0.185  1.00  0.00           O  
HETATM   19  C19         0       4.648   0.484  -0.192  1.00  0.00           C  
HETATM   20  O20         0       0.747  -1.587  -0.156  1.00  0.00           O  
HETATM   21  C21         0       1.850  -2.503  -0.175  1.00  0.00           C  
HETATM   22  O22         0      -3.821   4.159   0.007  1.00  0.00           O  
HETATM   23  O23         0      -6.547   4.525   0.174  1.00  0.00           O  
HETATM   24  H1          0      -4.727   0.242  -0.148  1.00  0.00           H  
HETATM   25  H2          0      -6.870  -0.744  -0.096  1.00  0.00           H  
HETATM   26  H3          0      -8.920   0.680   0.083  1.00  0.00           H  
HETATM   27  H4          0      -8.728   3.048   0.201  1.00  0.00           H  
HETATM   28  H5          0      -2.861   1.354   0.765  1.00  0.00           H  
HETATM   29  H6          0      -2.889   1.419  -0.996  1.00  0.00           H  
HETATM   30  H7          0      -1.466   3.534  -0.935  1.00  0.00           H  
HETATM   31  H8          0      -1.449   3.469   0.819  1.00  0.00           H  
HETATM   32  H9          0       3.113   2.504  -0.172  1.00  0.00           H  
HETATM   33  H10         0      -1.151   0.117  -0.113  1.00  0.00           H  
HETATM   34  H11         0       2.002   5.941  -0.139  1.00  0.00           H  
HETATM   35  H12         0       2.776   4.606  -1.056  1.00  0.00           H  
HETATM   36  H13         0       2.805   4.599   0.741  1.00  0.00           H  
HETATM   37  H14         0       5.499  -0.212  -0.206  1.00  0.00           H  
HETATM   38  H15         0       4.703   1.110   0.711  1.00  0.00           H  
HETATM   39  H16         0       4.686   1.123  -1.087  1.00  0.00           H  
HETATM   40  H17         0       1.468  -3.534  -0.175  1.00  0.00           H  
HETATM   41  H18         0       2.475  -2.344   0.716  1.00  0.00           H  
HETATM   42  H19         0       2.451  -2.336  -1.081  1.00  0.00           H  
HETATM   43  H20         0      -5.671   4.913   0.155  1.00  0.00           H  
END
