# Supplementary material for: In silico screening of chalcones and flavonoids as potential inhibitors against yellow head virus 3C-like protease
Source: PeerJ. 2023 Apr 24;11:e15086. doi: 10.7717/peerj.15086 (PMC10135407; doi:10.7717/peerj.15086)
Supplement: Supplemental Information 9 — 3d structures of all proteins, ligand compounds, and protein-ligand complexes used in this study. All files provided in PDB format. [file peerj-11-15086-s009.zip › raw data/Compounds/Chalcones/Cpds(104)/cpd92.pdb]

REMARK   Accelrys Discovery Studio PDB file
REMARK   Created:  2020-10-13T09:53:26Z
HETATM    1  C1          0      -7.372   2.598   0.159  1.00  0.00           C  
HETATM    2  C2          0      -6.220   1.875   0.109  1.00  0.00           C  
HETATM    3  C3          0      -6.327   0.397   0.016  1.00  0.00           C  
HETATM    4  C4          0      -7.513  -0.207  -0.015  1.00  0.00           C  
HETATM    5  C5          0      -8.729   0.578   0.044  1.00  0.00           C  
HETATM    6  C6          0      -8.665   1.896   0.125  1.00  0.00           C  
HETATM    7  O7          0      -7.433   4.007   0.244  1.00  0.00           O  
HETATM    8  C8          0      -4.832   2.515   0.137  1.00  0.00           C  
HETATM    9  C9          0      -3.603   1.688   0.067  1.00  0.00           C  
HETATM   10  C10         0      -2.403   2.300   0.032  1.00  0.00           C  
HETATM   11  C11         0      -1.111   1.539  -0.087  1.00  0.00           C  
HETATM   12  C12         0       0.119   2.315  -0.265  1.00  0.00           C  
HETATM   13  C13         0       1.269   1.652  -0.450  1.00  0.00           C  
HETATM   14  C14         0       1.332   0.142  -0.426  1.00  0.00           C  
HETATM   15  C15         0       0.181  -0.552  -0.249  1.00  0.00           C  
HETATM   16  C16         0      -1.072   0.211  -0.081  1.00  0.00           C  
HETATM   17  O17         0      -0.008   3.773  -0.250  1.00  0.00           O  
HETATM   18  C18         0       1.127   4.708  -0.541  1.00  0.00           C  
HETATM   19  C19         0       2.380   4.652   0.404  1.00  0.00           C  
HETATM   20  C20         0       3.384   5.724  -0.069  1.00  0.00           C  
HETATM   21  O21         0       2.578  -0.532  -0.523  1.00  0.00           O  
HETATM   22  C22         0       3.760   0.310  -0.512  1.00  0.00           C  
HETATM   23  C23         0       5.017  -0.559  -0.442  1.00  0.00           C  
HETATM   24  C24         0       6.251   0.353  -0.367  1.00  0.00           C  
HETATM   25  O25         0      -0.028  -2.015  -0.192  1.00  0.00           O  
HETATM   26  C26         0       0.933  -3.122  -0.479  1.00  0.00           C  
HETATM   27  C27         0       2.209  -3.275   0.390  1.00  0.00           C  
HETATM   28  C28         0       2.946  -4.543  -0.097  1.00  0.00           C  
HETATM   29  O29         0      -4.697   3.735   0.191  1.00  0.00           O  
HETATM   30  H1          0      -5.454  -0.196  -0.029  1.00  0.00           H  
HETATM   31  H2          0      -7.567  -1.263  -0.082  1.00  0.00           H  
HETATM   32  H3          0      -9.673   0.090   0.020  1.00  0.00           H  
HETATM   33  H4          0      -9.564   2.463   0.167  1.00  0.00           H  
HETATM   34  H5          0      -6.572   4.425   0.262  1.00  0.00           H  
HETATM   35  H6          0      -3.667   0.641   0.025  1.00  0.00           H  
HETATM   36  H7          0      -2.376   3.356   0.056  1.00  0.00           H  
HETATM   37  H8          0       2.127   2.201  -0.602  1.00  0.00           H  
HETATM   38  H9          0      -1.968  -0.340   0.037  1.00  0.00           H  
HETATM   39  H10         0       1.464   4.528  -1.569  1.00  0.00           H  
HETATM   40  H11         0       0.725   5.730  -0.476  1.00  0.00           H  
HETATM   41  H12         0       2.086   4.854   1.440  1.00  0.00           H  
HETATM   42  H13         0       2.858   3.670   0.346  1.00  0.00           H  
HETATM   43  H14         0       4.288   5.689   0.556  1.00  0.00           H  
HETATM   44  H15         0       2.920   6.718   0.013  1.00  0.00           H  
HETATM   45  H16         0       3.657   5.535  -1.119  1.00  0.00           H  
HETATM   46  H17         0       3.785   0.947  -1.407  1.00  0.00           H  
HETATM   47  H18         0       3.738   0.943   0.390  1.00  0.00           H  
HETATM   48  H19         0       4.974  -1.183   0.465  1.00  0.00           H  
HETATM   49  H20         0       5.075  -1.203  -1.328  1.00  0.00           H  
HETATM   50  H21         0       7.159  -0.263  -0.307  1.00  0.00           H  
HETATM   51  H22         0       6.179   0.987   0.531  1.00  0.00           H  
HETATM   52  H23         0       6.294   0.989  -1.261  1.00  0.00           H  
HETATM   53  H24         0       0.364  -4.057  -0.349  1.00  0.00           H  
HETATM   54  H25         0       1.238  -3.045  -1.529  1.00  0.00           H  
HETATM   55  H26         0       2.858  -2.428   0.269  1.00  0.00           H  
HETATM   56  H27         0       1.947  -3.386   1.445  1.00  0.00           H  
HETATM   57  H28         0       3.881  -4.670   0.465  1.00  0.00           H  
HETATM   58  H29         0       3.173  -4.448  -1.171  1.00  0.00           H  
HETATM   59  H30         0       2.299  -5.419   0.061  1.00  0.00           H  
END
