# Supplementary material for: In silico screening of chalcones and flavonoids as potential inhibitors against yellow head virus 3C-like protease
Source: PeerJ. 2023 Apr 24;11:e15086. doi: 10.7717/peerj.15086 (PMC10135407; doi:10.7717/peerj.15086)
Supplement: Supplemental Information 9 — 3d structures of all proteins, ligand compounds, and protein-ligand complexes used in this study. All files provided in PDB format. [file peerj-11-15086-s009.zip › raw data/Compounds/Chalcones/Cpds(104)/cpd96.pdb]

REMARK   Accelrys Discovery Studio PDB file
REMARK   Created:  2020-10-13T10:50:08Z
HETATM    1  C1          0      -6.277   2.426   0.008  1.00  0.00           C  
HETATM    2  C2          0      -5.170   1.704  -0.041  1.00  0.00           C  
HETATM    3  C3          0      -5.235   0.249  -0.050  1.00  0.00           C  
HETATM    4  C4          0      -6.387  -0.424  -0.008  1.00  0.00           C  
HETATM    5  C5          0      -7.741   0.450   0.057  1.00  0.00           C  
HETATM    6  C6          0      -7.610   1.777   0.060  1.00  0.00           C  
HETATM    7  C7          0      -3.877   2.423  -0.083  1.00  0.00           C  
HETATM    8  C8          0      -2.576   1.728  -0.109  1.00  0.00           C  
HETATM    9  C9          0      -1.465   2.473  -0.128  1.00  0.00           C  
HETATM   10  C10         0      -0.038   1.897  -0.144  1.00  0.00           C  
HETATM   11  O11         0      -3.887   3.659  -0.083  1.00  0.00           O  
HETATM   12  O12         0      -8.837   2.518   0.120  1.00  0.00           O  
HETATM   13  C13         0      -8.713   3.948   0.127  1.00  0.00           C  
HETATM   14  O14         0      -9.178   0.125   0.121  1.00  0.00           O  
HETATM   15  C15         0      -9.747  -1.161   0.145  1.00  0.00           C  
HETATM   16  O16         0      -6.105  -1.867  -0.036  1.00  0.00           O  
HETATM   17  C17         0      -7.063  -2.892  -0.011  1.00  0.00           C  
HETATM   18  C18         0       1.249   2.734  -0.156  1.00  0.00           C  
HETATM   19  C19         0       2.407   2.091  -0.163  1.00  0.00           C  
HETATM   20  C20         0       2.563   0.636  -0.162  1.00  0.00           C  
HETATM   21  C21         0       1.412  -0.134  -0.153  1.00  0.00           C  
HETATM   22  C22         0       0.106   0.568  -0.145  1.00  0.00           C  
HETATM   23  O23         0       1.436   4.190  -0.161  1.00  0.00           O  
HETATM   24  C24         0       0.349   5.108  -0.155  1.00  0.00           C  
HETATM   25  O25         0       4.024   0.361  -0.168  1.00  0.00           O  
HETATM   26  C26         0       4.689  -0.885  -0.167  1.00  0.00           C  
HETATM   27  O27         0       1.129  -1.589  -0.150  1.00  0.00           O  
HETATM   28  C28         0       2.057  -2.651  -0.155  1.00  0.00           C  
HETATM   29  H1          0      -6.183   3.479   0.013  1.00  0.00           H  
HETATM   30  H2          0      -4.335  -0.305  -0.093  1.00  0.00           H  
HETATM   31  H3          0      -2.533   0.674  -0.106  1.00  0.00           H  
HETATM   32  H4          0      -1.601   3.497  -0.127  1.00  0.00           H  
HETATM   33  H5          0      -9.715   4.399   0.176  1.00  0.00           H  
HETATM   34  H6          0      -8.208   4.280  -0.792  1.00  0.00           H  
HETATM   35  H7          0      -8.129   4.264   1.004  1.00  0.00           H  
HETATM   36  H8          0     -10.842  -1.068   0.199  1.00  0.00           H  
HETATM   37  H9          0      -9.390  -1.706   1.028  1.00  0.00           H  
HETATM   38  H10         0      -9.478  -1.701  -0.770  1.00  0.00           H  
HETATM   39  H11         0      -6.552  -3.865  -0.046  1.00  0.00           H  
HETATM   40  H12         0      -7.722  -2.801  -0.883  1.00  0.00           H  
HETATM   41  H13         0      -7.647  -2.827   0.915  1.00  0.00           H  
HETATM   42  H14         0       3.290   2.677  -0.171  1.00  0.00           H  
HETATM   43  H15         0      -0.753  -0.039  -0.136  1.00  0.00           H  
HETATM   44  H16         0       0.738   6.136  -0.160  1.00  0.00           H  
HETATM   45  H17         0      -0.259   4.951   0.748  1.00  0.00           H  
HETATM   46  H18         0      -0.271   4.947  -1.049  1.00  0.00           H  
HETATM   47  H19         0       5.775  -0.711  -0.172  1.00  0.00           H  
HETATM   48  H20         0       4.413  -1.453  -1.064  1.00  0.00           H  
HETATM   49  H21         0       4.421  -1.446   0.736  1.00  0.00           H  
HETATM   50  H22         0       1.512  -3.605  -0.152  1.00  0.00           H  
HETATM   51  H23         0       2.687  -2.595   0.741  1.00  0.00           H  
HETATM   52  H24         0       2.676  -2.595  -1.060  1.00  0.00           H  
END
