# Supplementary material for: In silico screening of chalcones and flavonoids as potential inhibitors against yellow head virus 3C-like protease
Source: PeerJ. 2023 Apr 24;11:e15086. doi: 10.7717/peerj.15086 (PMC10135407; doi:10.7717/peerj.15086)
Supplement: Supplemental Information 9 — 3d structures of all proteins, ligand compounds, and protein-ligand complexes used in this study. All files provided in PDB format. [file peerj-11-15086-s009.zip › raw data/Compounds/Chalcones/Cpds(104)/cpd82.pdb]

REMARK   Accelrys Discovery Studio PDB file
REMARK   Created:  2020-10-11T23:15:13Z
HETATM    1  C1          0      -4.947   3.059   0.383  1.00  0.00           C  
HETATM    2  C2          0      -3.820   2.378   0.164  1.00  0.00           C  
HETATM    3  C3          0      -3.909   0.920  -0.113  1.00  0.00           C  
HETATM    4  C4          0      -5.089   0.309  -0.136  1.00  0.00           C  
HETATM    5  C5          0      -6.308   1.062   0.110  1.00  0.00           C  
HETATM    6  C6          0      -6.245   2.369   0.356  1.00  0.00           C  
HETATM    7  C7          0      -2.485   3.068   0.205  1.00  0.00           C  
HETATM    8  C8          0      -1.251   2.281   0.054  1.00  0.00           C  
HETATM    9  C9          0      -0.030   2.830   0.112  1.00  0.00           C  
HETATM   10  C10         0       1.214   1.979  -0.036  1.00  0.00           C  
HETATM   11  C11         0       2.547   2.597   0.009  1.00  0.00           C  
HETATM   12  C12         0       3.668   1.877  -0.149  1.00  0.00           C  
HETATM   13  C13         0       3.524   0.364  -0.358  1.00  0.00           C  
HETATM   14  C14         0       2.283  -0.159  -0.369  1.00  0.00           C  
HETATM   15  C15         0       1.119   0.661  -0.216  1.00  0.00           C  
HETATM   16  O16         0       4.911   2.684  -0.100  1.00  0.00           O  
HETATM   17  C17         0       6.314   2.253  -0.403  1.00  0.00           C  
HETATM   18  O18         0       7.122   3.455  -0.210  1.00  0.00           O  
HETATM   19  C19         0       8.502   3.285  -0.600  1.00  0.00           C  
HETATM   20  C20         0       9.165   2.170   0.216  1.00  0.00           C  
HETATM   21  C21         0       8.391   0.884  -0.005  1.00  0.00           C  
HETATM   22  C22         0       6.945   1.118   0.471  1.00  0.00           C  
HETATM   23  O23         0       4.681  -0.457  -0.501  1.00  0.00           O  
HETATM   24  C24         0       4.491  -1.894  -0.567  1.00  0.00           C  
HETATM   25  O25         0      -4.912   4.420   0.648  1.00  0.00           O  
HETATM   26  O26         0      -2.415   4.288   0.399  1.00  0.00           O  
HETATM   27  H1          0      -3.036   0.356  -0.296  1.00  0.00           H  
HETATM   28  H2          0      -5.140  -0.733  -0.335  1.00  0.00           H  
HETATM   29  H3          0      -7.247   0.569   0.095  1.00  0.00           H  
HETATM   30  H4          0      -7.137   2.913   0.536  1.00  0.00           H  
HETATM   31  H5          0      -1.341   1.255  -0.097  1.00  0.00           H  
HETATM   32  H6          0       0.067   3.878   0.264  1.00  0.00           H  
HETATM   33  H7          0       2.624   3.647   0.153  1.00  0.00           H  
HETATM   34  H8          0       2.112  -1.190  -0.498  1.00  0.00           H  
HETATM   35  H9          0       0.180   0.194  -0.251  1.00  0.00           H  
HETATM   36  H10         0       6.358   1.950  -1.459  1.00  0.00           H  
HETATM   37  H11         0       8.544   3.031  -1.664  1.00  0.00           H  
HETATM   38  H12         0       9.048   4.226  -0.425  1.00  0.00           H  
HETATM   39  H13         0      10.209   2.042  -0.110  1.00  0.00           H  
HETATM   40  H14         0       9.143   2.423   1.285  1.00  0.00           H  
HETATM   41  H15         0       8.394   0.623  -1.078  1.00  0.00           H  
HETATM   42  H16         0       8.851   0.072   0.572  1.00  0.00           H  
HETATM   43  H17         0       6.403   0.209   0.357  1.00  0.00           H  
HETATM   44  H18         0       6.948   1.407   1.527  1.00  0.00           H  
HETATM   45  H19         0       5.467  -2.387  -0.655  1.00  0.00           H  
HETATM   46  H20         0       3.868  -2.153  -1.433  1.00  0.00           H  
HETATM   47  H21         0       3.995  -2.237   0.360  1.00  0.00           H  
HETATM   48  H22         0      -5.836   4.749   0.788  1.00  0.00           H  
END
