# Supplementary material for: In silico screening of chalcones and flavonoids as potential inhibitors against yellow head virus 3C-like protease
Source: PeerJ. 2023 Apr 24;11:e15086. doi: 10.7717/peerj.15086 (PMC10135407; doi:10.7717/peerj.15086)
Supplement: Supplemental Information 9 — 3d structures of all proteins, ligand compounds, and protein-ligand complexes used in this study. All files provided in PDB format. [file peerj-11-15086-s009.zip › raw data/Compounds/Chalcones/Cpds(104)/cpd55.pdb]

REMARK   Accelrys Discovery Studio PDB file
REMARK   Created:  2020-10-11T22:34:07Z
HETATM    1  C1          0      -5.672   3.727  -0.491  1.00  0.00           C  
HETATM    2  C2          0      -4.555   3.015  -0.354  1.00  0.00           C  
HETATM    3  C3          0      -4.645   1.567  -0.084  1.00  0.00           C  
HETATM    4  C4          0      -5.836   0.983   0.019  1.00  0.00           C  
HETATM    5  C5          0      -7.054   1.771  -0.134  1.00  0.00           C  
HETATM    6  C6          0      -6.978   3.078  -0.376  1.00  0.00           C  
HETATM    7  C7          0      -3.250   3.696  -0.481  1.00  0.00           C  
HETATM    8  C8          0      -1.986   2.963  -0.336  1.00  0.00           C  
HETATM    9  C9          0      -0.829   3.610  -0.490  1.00  0.00           C  
HETATM   10  C10         0       0.488   2.932  -0.361  1.00  0.00           C  
HETATM   11  C11         0       1.700   3.724  -0.580  1.00  0.00           C  
HETATM   12  C12         0       2.901   3.159  -0.478  1.00  0.00           C  
HETATM   13  C13         0       3.017   1.743  -0.144  1.00  0.00           C  
HETATM   14  C14         0       1.921   1.016   0.057  1.00  0.00           C  
HETATM   15  C15         0       0.599   1.633  -0.056  1.00  0.00           C  
HETATM   16  N16         0      -8.297   1.155  -0.026  1.00  0.00           N  
HETATM   17  O17         0      -3.222   4.908  -0.723  1.00  0.00           O  
HETATM   18  H1          0      -5.615   4.768  -0.686  1.00  0.00           H  
HETATM   19  H2          0      -3.768   0.987   0.027  1.00  0.00           H  
HETATM   20  H3          0      -5.900  -0.058   0.212  1.00  0.00           H  
HETATM   21  H4          0      -7.865   3.647  -0.486  1.00  0.00           H  
HETATM   22  H5          0      -1.998   1.933  -0.116  1.00  0.00           H  
HETATM   23  H6          0      -0.847   4.646  -0.716  1.00  0.00           H  
HETATM   24  O7          0       4.045   3.917  -0.690  1.00  0.00           O  
HETATM   25  H8          0       3.974   1.294  -0.062  1.00  0.00           H  
HETATM   26  H9          0       2.005  -0.012   0.300  1.00  0.00           H  
HETATM   27  H10         0      -0.262   1.041   0.106  1.00  0.00           H  
HETATM   28  H11         0      -8.353   0.178   0.153  1.00  0.00           H  
HETATM   29  H12         0      -9.128   1.691  -0.130  1.00  0.00           H  
HETATM   30  H12         0       1.619   4.753  -0.822  1.00  0.00           H  
HETATM   31  H13         0       3.788   4.848  -0.905  1.00  0.00           H  
END
