# Supplementary material for: In silico screening of chalcones and flavonoids as potential inhibitors against yellow head virus 3C-like protease
Source: PeerJ. 2023 Apr 24;11:e15086. doi: 10.7717/peerj.15086 (PMC10135407; doi:10.7717/peerj.15086)
Supplement: Supplemental Information 9 — 3d structures of all proteins, ligand compounds, and protein-ligand complexes used in this study. All files provided in PDB format. [file peerj-11-15086-s009.zip › raw data/Compounds/Chalcones/Cpds(104)/cpd41.pdb]

REMARK   Accelrys Discovery Studio PDB file
REMARK   Created:  2020-09-14T16:07:07Z
HETATM    1  C1  UNK     0       7.607  -0.115   0.274  1.00  0.00           C  
HETATM    2  C2  UNK     0       7.110   1.669  -1.290  1.00  0.00           C  
HETATM    3  C3  UNK     0       8.877   0.264   0.380  1.00  0.00           C  
HETATM    4  H4  UNK     0       7.260  -0.954   0.820  1.00  0.00           H  
HETATM    5  C5  UNK     0       8.539   2.106  -1.156  1.00  0.00           C  
HETATM    6  C6  UNK     0       9.370   1.424  -0.357  1.00  0.00           C  
HETATM    7  H7  UNK     0       9.536  -0.274   1.013  1.00  0.00           H  
HETATM    8  H8  UNK     0       8.901   2.940  -1.688  1.00  0.00           H  
HETATM    9  C9  UNK     0      10.796   1.802  -0.185  1.00  0.00           C  
HETATM   10  H10 UNK     0      11.428   1.156   0.370  1.00  0.00           H  
HETATM   11  C11 UNK     0      11.310   2.930  -0.680  1.00  0.00           C  
HETATM   12  H12 UNK     0      10.701   3.610  -1.212  1.00  0.00           H  
HETATM   13  O13 UNK     0      13.453   2.374   0.064  1.00  0.00           O  
HETATM   14  C14 UNK     0      12.731   3.229  -0.463  1.00  0.00           C  
HETATM   15  C15 UNK     0      13.315   4.533  -0.833  1.00  0.00           C  
HETATM   16  C16 UNK     0      12.477   5.632  -1.341  1.00  0.00           C  
HETATM   17  C17 UNK     0      14.624   4.723  -0.680  1.00  0.00           C  
HETATM   18  H18 UNK     0      11.435   5.497  -1.466  1.00  0.00           H  
HETATM   19  C19 UNK     0      15.228   6.015  -1.015  1.00  0.00           C  
HETATM   20  H20 UNK     0      15.232   3.937  -0.310  1.00  0.00           H  
HETATM   21  H21 UNK     0      16.271   6.159  -0.892  1.00  0.00           H  
HETATM   22  C22 UNK     0       6.692   0.615  -0.594  1.00  0.00           C  
HETATM   23  O23 UNK     0       6.156   2.316  -2.134  1.00  0.00           O  
HETATM   24  C24 UNK     0       6.657   3.427  -2.893  1.00  0.00           C  
HETATM   25  H25 UNK     0       7.471   3.085  -3.551  1.00  0.00           H  
HETATM   26  H26 UNK     0       5.845   3.843  -3.506  1.00  0.00           H  
HETATM   27  H27 UNK     0       7.034   4.202  -2.211  1.00  0.00           H  
HETATM   28  C28 UNK     0      14.469   7.011  -1.464  1.00  0.00           C  
HETATM   29  C29 UNK     0      13.026   6.808  -1.634  1.00  0.00           C  
HETATM   30  H30 UNK     0      12.416   7.595  -1.990  1.00  0.00           H  
HETATM   31  O31 UNK     0       5.371   0.200  -0.703  1.00  0.00           O  
HETATM   32  H32 UNK     0       5.227  -0.591  -0.126  1.00  0.00           H  
HETATM   33  N33 UNK     0      15.061   8.248  -1.764  1.00  0.00           N  
HETATM   34  H34 UNK     0      16.042   8.357  -1.655  1.00  0.00           H  
HETATM   35  S35 UNK     0      14.104   9.577  -2.262  1.00  0.00           S  
HETATM   36  O36 UNK     0      13.255   9.187  -3.456  1.00  0.00           O  
HETATM   37  O37 UNK     0      13.169  10.000  -1.145  1.00  0.00           O  
HETATM   38  C38 UNK     0      15.112  10.954  -2.728  1.00  0.00           C  
HETATM   39  C39 UNK     0      14.551  12.150  -2.893  1.00  0.00           C  
HETATM   40  C40 UNK     0      16.550  10.785  -2.944  1.00  0.00           C  
HETATM   41  C41 UNK     0      15.369  13.294  -3.291  1.00  0.00           C  
HETATM   42  H42 UNK     0      13.509  12.272  -2.738  1.00  0.00           H  
HETATM   43  C43 UNK     0      17.295  11.827  -3.308  1.00  0.00           C  
HETATM   44  H44 UNK     0      16.998   9.833  -2.812  1.00  0.00           H  
HETATM   45  C45 UNK     0      16.676  13.139  -3.491  1.00  0.00           C  
HETATM   46  H46 UNK     0      14.922  14.246  -3.426  1.00  0.00           H  
HETATM   47  H47 UNK     0      18.336  11.706  -3.466  1.00  0.00           H  
HETATM   48  C48 UNK     0      17.510  14.308  -3.906  1.00  0.00           C  
HETATM   49  H49 UNK     0      16.908  15.006  -4.506  1.00  0.00           H  
HETATM   50  H50 UNK     0      17.830  14.837  -2.998  1.00  0.00           H  
HETATM   51  H51 UNK     0      18.407  13.966  -4.441  1.00  0.00           H  
CONECT    1    3    4   22
CONECT    2    5   22   23
CONECT    3    1    6    7
CONECT    4    1
CONECT    5    2    6    8
CONECT    6    3    5    9
CONECT    7    3
CONECT    8    5
CONECT    9    6   10   11
CONECT   10    9
CONECT   11    9   12   14
CONECT   12   11
CONECT   13   14
CONECT   14   11   13   15
CONECT   15   14   16   17
CONECT   16   15   18   29
CONECT   17   15   19   20
CONECT   18   16
CONECT   19   17   21   28
CONECT   20   17
CONECT   21   19
CONECT   22    1    2   31
CONECT   23    2   24
CONECT   24   23   25   26   27
CONECT   25   24
CONECT   26   24
CONECT   27   24
CONECT   28   19   29   33
CONECT   29   16   28   30
CONECT   30   29
CONECT   31   22   32
CONECT   32   31
CONECT   33   28   34   35
CONECT   34   33
CONECT   35   33   36   37   38
CONECT   36   35
CONECT   37   35
CONECT   38   35   39   40
CONECT   39   38   41   42
CONECT   40   38   43   44
CONECT   41   39   45   46
CONECT   42   39
CONECT   43   40   45   47
CONECT   44   40
CONECT   45   41   43   48
CONECT   46   41
CONECT   47   43
CONECT   48   45   49   50   51
CONECT   49   48
CONECT   50   48
CONECT   51   48
END
