# Supplementary material for: In silico screening of chalcones and flavonoids as potential inhibitors against yellow head virus 3C-like protease
Source: PeerJ. 2023 Apr 24;11:e15086. doi: 10.7717/peerj.15086 (PMC10135407; doi:10.7717/peerj.15086)
Supplement: Supplemental Information 9 — 3d structures of all proteins, ligand compounds, and protein-ligand complexes used in this study. All files provided in PDB format. [file peerj-11-15086-s009.zip › raw data/Compounds/Chalcones/Cpds(104)/cpd69.pdb]

REMARK   Accelrys Discovery Studio PDB file
REMARK   Created:  2020-10-11T23:01:49Z
HETATM    1  C1          0      -5.740   4.179  -0.288  1.00  0.00           C  
HETATM    2  C2          0      -4.743   3.262  -0.261  1.00  0.00           C  
HETATM    3  C3          0      -5.110   1.829  -0.103  1.00  0.00           C  
HETATM    4  C4          0      -6.381   1.459   0.009  1.00  0.00           C  
HETATM    5  C5          0      -7.435   2.449  -0.021  1.00  0.00           C  
HETATM    6  C6          0      -7.134   3.735  -0.161  1.00  0.00           C  
HETATM    7  C7          0      -3.274   3.624  -0.387  1.00  0.00           C  
HETATM    8  C8          0      -2.222   2.595  -0.342  1.00  0.00           C  
HETATM    9  C9          0      -0.945   2.964  -0.471  1.00  0.00           C  
HETATM   10  C10         0       0.178   1.993  -0.437  1.00  0.00           C  
HETATM   11  C11         0       1.539   2.508  -0.603  1.00  0.00           C  
HETATM   12  C12         0       2.580   1.680  -0.580  1.00  0.00           C  
HETATM   13  C13         0       2.371   0.248  -0.388  1.00  0.00           C  
HETATM   14  C14         0       1.138  -0.228  -0.236  1.00  0.00           C  
HETATM   15  C15         0      -0.010   0.680  -0.261  1.00  0.00           C  
HETATM   16  O17         0      -2.917   4.795  -0.534  1.00  0.00           O  
HETATM   17  H2          0      -4.360   1.087  -0.079  1.00  0.00           H  
HETATM   18  H5          0      -2.474   1.582  -0.210  1.00  0.00           H  
HETATM   19  H6          0      -0.722   3.992  -0.605  1.00  0.00           H  
HETATM   20  H10         0      -0.984   0.286  -0.138  1.00  0.00           H  
HETATM   21  H8          0       1.695   3.548  -0.743  1.00  0.00           H  
HETATM   22  H10         0       0.986  -1.268  -0.096  1.00  0.00           H  
HETATM   23  O24         0      -5.546   5.575  -0.431  1.00  0.00           O  
HETATM   24 BR24         0       4.340   2.362  -0.799  1.00  0.00          BR  
HETATM   25  H7          0      -6.625   0.432   0.120  1.00  0.00           H  
HETATM   26  H8          0      -8.448   2.149   0.068  1.00  0.00           H  
HETATM   27  H9          0      -7.914   4.454  -0.182  1.00  0.00           H  
HETATM   28  H10         0       3.201  -0.411  -0.369  1.00  0.00           H  
HETATM   29  H11         0      -4.625   5.825  -0.510  1.00  0.00           H  
END
