# Supplementary material for: In silico screening of chalcones and flavonoids as potential inhibitors against yellow head virus 3C-like protease
Source: PeerJ. 2023 Apr 24;11:e15086. doi: 10.7717/peerj.15086 (PMC10135407; doi:10.7717/peerj.15086)
Supplement: Supplemental Information 9 — 3d structures of all proteins, ligand compounds, and protein-ligand complexes used in this study. All files provided in PDB format. [file peerj-11-15086-s009.zip › raw data/Compounds/Chalcones/Cpds(104)/cpd68.pdb]

REMARK   Accelrys Discovery Studio PDB file
REMARK   Created:  2020-10-11T22:53:33Z
HETATM    1  C1          0      -5.698   3.963  -0.437  1.00  0.00           C  
HETATM    2  C2          0      -4.711   3.087  -0.323  1.00  0.00           C  
HETATM    3  C3          0      -4.997   1.688  -0.099  1.00  0.00           C  
HETATM    4  C4          0      -6.242   1.238  -0.002  1.00  0.00           C  
HETATM    5  C5          0      -7.427   2.221  -0.127  1.00  0.00           C  
HETATM    6  C6          0      -7.142   3.540  -0.337  1.00  0.00           C  
HETATM    7  C7          0      -3.319   3.578  -0.437  1.00  0.00           C  
HETATM    8  C8          0      -2.166   2.675  -0.316  1.00  0.00           C  
HETATM    9  C9          0      -0.933   3.167  -0.454  1.00  0.00           C  
HETATM   10  C10         0       0.283   2.321  -0.347  1.00  0.00           C  
HETATM   11  C11         0       1.587   2.957  -0.544  1.00  0.00           C  
HETATM   12  C12         0       2.706   2.241  -0.459  1.00  0.00           C  
HETATM   13  C13         0       2.639   0.813  -0.168  1.00  0.00           C  
HETATM   14  C14         0       1.459   0.226   0.012  1.00  0.00           C  
HETATM   15  C15         0       0.226   1.010  -0.081  1.00  0.00           C  
HETATM   16  O17         0      -3.120   4.780  -0.646  1.00  0.00           O  
HETATM   17  H2          0      -4.202   0.997  -0.011  1.00  0.00           H  
HETATM   18  H5          0      -2.316   1.650  -0.124  1.00  0.00           H  
HETATM   19  H6          0      -0.815   4.202  -0.652  1.00  0.00           H  
HETATM   20  H10         0      -0.704   0.529   0.064  1.00  0.00           H  
HETATM   21  O28         0       3.938   2.854  -0.650  1.00  0.00           O  
HETATM   22  H8          0       1.639   3.995  -0.756  1.00  0.00           H  
HETATM   23  H9          0       3.531   0.243  -0.100  1.00  0.00           H  
HETATM   24  H10         0       1.411  -0.811   0.225  1.00  0.00           H  
HETATM   25  O32         0      -8.193   4.526  -0.464  1.00  0.00           O  
HETATM   26  C32         0      -7.797   5.892  -0.682  1.00  0.00           C  
HETATM   27  O33         0      -8.787   1.668  -0.012  1.00  0.00           O  
HETATM   28  C33         0      -9.955   2.498  -0.115  1.00  0.00           C  
HETATM   29  O34         0      -6.332  -0.193   0.219  1.00  0.00           O  
HETATM   30  C34         0      -7.619  -0.801   0.337  1.00  0.00           C  
HETATM   31  H11         0      -5.434   4.971  -0.600  1.00  0.00           H  
HETATM   32  H12         0      -8.695   6.522  -0.758  1.00  0.00           H  
HETATM   33  H13         0      -7.221   5.966  -1.616  1.00  0.00           H  
HETATM   34  H14         0      -7.181   6.237   0.162  1.00  0.00           H  
HETATM   35  H15         0     -10.854   1.878  -0.000  1.00  0.00           H  
HETATM   36  H16         0      -9.972   2.988  -1.100  1.00  0.00           H  
HETATM   37  H17         0      -9.934   3.262   0.675  1.00  0.00           H  
HETATM   38  H18         0      -7.499  -1.882   0.500  1.00  0.00           H  
HETATM   39  H19         0      -8.191  -0.632  -0.587  1.00  0.00           H  
HETATM   40  H20         0      -8.156  -0.361   1.190  1.00  0.00           H  
HETATM   41  H18         0       3.802   3.816  -0.837  1.00  0.00           H  
END
