# Supplementary material for: In silico screening of chalcones and flavonoids as potential inhibitors against yellow head virus 3C-like protease
Source: PeerJ. 2023 Apr 24;11:e15086. doi: 10.7717/peerj.15086 (PMC10135407; doi:10.7717/peerj.15086)
Supplement: Supplemental Information 9 — 3d structures of all proteins, ligand compounds, and protein-ligand complexes used in this study. All files provided in PDB format. [file peerj-11-15086-s009.zip › raw data/Compounds/Chalcones/Cpds(104)/cpd54.pdb]

REMARK   Accelrys Discovery Studio PDB file
REMARK   Created:  2020-10-11T22:32:20Z
HETATM    1  C1          0      -5.712   3.722  -0.463  1.00  0.00           C  
HETATM    2  C2          0      -4.583   3.025  -0.343  1.00  0.00           C  
HETATM    3  C3          0      -4.651   1.570  -0.107  1.00  0.00           C  
HETATM    4  C4          0      -5.831   0.964  -0.017  1.00  0.00           C  
HETATM    5  C5          0      -7.062   1.736  -0.149  1.00  0.00           C  
HETATM    6  C6          0      -7.008   3.048  -0.361  1.00  0.00           C  
HETATM    7  C7          0      -3.288   3.729  -0.453  1.00  0.00           C  
HETATM    8  C8          0      -2.016   3.009  -0.320  1.00  0.00           C  
HETATM    9  C9          0      -0.864   3.674  -0.446  1.00  0.00           C  
HETATM   10  C10         0       0.474   3.002  -0.322  1.00  0.00           C  
HETATM   11  C11         0       1.737   3.790  -0.497  1.00  0.00           C  
HETATM   12  C12         0       2.916   3.180  -0.383  1.00  0.00           C  
HETATM   13  C13         0       2.987   1.755  -0.090  1.00  0.00           C  
HETATM   14  C14         0       1.873   1.049   0.066  1.00  0.00           C  
HETATM   15  C15         0       0.567   1.692  -0.054  1.00  0.00           C  
HETATM   16  N16         0      -8.294   1.096  -0.053  1.00  0.00           N  
HETATM   17  O17         0      -3.277   4.946  -0.665  1.00  0.00           O  
HETATM   18  O18         0       1.734   5.169  -0.783  1.00  0.00           O  
HETATM   19  H1          0      -5.673   4.768  -0.633  1.00  0.00           H  
HETATM   20  H2          0      -3.764   1.001  -0.010  1.00  0.00           H  
HETATM   21  H3          0      -5.878  -0.082   0.152  1.00  0.00           H  
HETATM   22  H4          0      -7.905   3.606  -0.456  1.00  0.00           H  
HETATM   23  H5          0      -2.018   1.975  -0.127  1.00  0.00           H  
HETATM   24  H6          0      -0.901   4.712  -0.644  1.00  0.00           H  
HETATM   25  H7          0       3.809   3.737  -0.507  1.00  0.00           H  
HETATM   26  H8          0       3.931   1.280  -0.001  1.00  0.00           H  
HETATM   27  H9          0       1.931   0.012   0.280  1.00  0.00           H  
HETATM   28  H10         0      -0.301   1.107   0.076  1.00  0.00           H  
HETATM   29  H11         0      -8.333   0.115   0.104  1.00  0.00           H  
HETATM   30  H12         0      -9.134   1.620  -0.143  1.00  0.00           H  
HETATM   31  H13         0       0.828   5.526  -0.848  1.00  0.00           H  
END
