# Supplementary material for: In silico screening of chalcones and flavonoids as potential inhibitors against yellow head virus 3C-like protease
Source: PeerJ. 2023 Apr 24;11:e15086. doi: 10.7717/peerj.15086 (PMC10135407; doi:10.7717/peerj.15086)
Supplement: Supplemental Information 9 — 3d structures of all proteins, ligand compounds, and protein-ligand complexes used in this study. All files provided in PDB format. [file peerj-11-15086-s009.zip › raw data/Compounds/Chalcones/Cpds(104)/cpd83.pdb]

REMARK   Accelrys Discovery Studio PDB file
REMARK   Created:  2020-10-13T09:37:55Z
HETATM    1  C1          0      -2.769   3.604   0.101  1.00  0.00           C  
HETATM    2  C2          0      -1.682   2.851   0.067  1.00  0.00           C  
HETATM    3  C3          0      -1.815   1.429   0.004  1.00  0.00           C  
HETATM    4  C4          0      -2.996   0.833  -0.020  1.00  0.00           C  
HETATM    5  C5          0      -4.320   1.671   0.021  1.00  0.00           C  
HETATM    6  C6          0      -4.156   3.057   0.074  1.00  0.00           C  
HETATM    7  O7          0      -5.071   4.232   0.127  1.00  0.00           O  
HETATM    8  C8          0      -6.485   4.263   0.128  1.00  0.00           C  
HETATM    9  O9          0      -5.528   0.800  -0.013  1.00  0.00           O  
HETATM   10  C10         0      -6.900   1.138   0.009  1.00  0.00           C  
HETATM   11  O11         0      -2.873  -0.624  -0.079  1.00  0.00           O  
HETATM   12  C12         0      -4.031  -1.468  -0.104  1.00  0.00           C  
HETATM   13  C13         0      -0.322   3.498   0.105  1.00  0.00           C  
HETATM   14  C14         0       0.909   2.671   0.044  1.00  0.00           C  
HETATM   15  C15         0       2.141   3.209   0.099  1.00  0.00           C  
HETATM   16  C16         0       3.385   2.338   0.007  1.00  0.00           C  
HETATM   17  C17         0       4.731   2.949   0.056  1.00  0.00           C  
HETATM   18  C18         0       5.849   2.214  -0.078  1.00  0.00           C  
HETATM   19  C19         0       5.693   0.702  -0.263  1.00  0.00           C  
HETATM   20  C20         0       4.447   0.185  -0.271  1.00  0.00           C  
HETATM   21  C21         0       3.283   1.020  -0.142  1.00  0.00           C  
HETATM   22  O22         0       7.109   3.005  -0.034  1.00  0.00           O  
HETATM   23  C23         0       8.513   2.540  -0.321  1.00  0.00           C  
HETATM   24  O24         0       6.846  -0.127  -0.396  1.00  0.00           O  
HETATM   25  C25         0       6.653  -1.562  -0.462  1.00  0.00           C  
HETATM   26  O26         0       9.345   3.733  -0.159  1.00  0.00           O  
HETATM   27  C27         0      10.724   3.525  -0.545  1.00  0.00           C  
HETATM   28  C28         0      11.368   2.421   0.300  1.00  0.00           C  
HETATM   29  C29         0      10.568   1.144   0.116  1.00  0.00           C  
HETATM   30  C30         0       9.125   1.417   0.586  1.00  0.00           C  
HETATM   31  O31         0      -0.231   4.728   0.184  1.00  0.00           O  
HETATM   32  H1          0      -2.649   4.657   0.147  1.00  0.00           H  
HETATM   33  H2          0      -0.953   0.824  -0.024  1.00  0.00           H  
HETATM   34  H3          0      -6.823   5.307   0.171  1.00  0.00           H  
HETATM   35  H4          0      -6.864   3.729   1.009  1.00  0.00           H  
HETATM   36  H5          0      -6.868   3.800  -0.790  1.00  0.00           H  
HETATM   37  H6          0      -7.495   0.213  -0.025  1.00  0.00           H  
HETATM   38  H7          0      -7.145   1.752  -0.865  1.00  0.00           H  
HETATM   39  H8          0      -7.134   1.678   0.934  1.00  0.00           H  
HETATM   40  H9          0      -3.715  -2.520  -0.147  1.00  0.00           H  
HETATM   41  H10         0      -4.639  -1.232  -0.989  1.00  0.00           H  
HETATM   42  H11         0      -4.625  -1.302   0.807  1.00  0.00           H  
HETATM   43  H12         0       0.806   1.636  -0.052  1.00  0.00           H  
HETATM   44  H13         0       2.246   4.261   0.195  1.00  0.00           H  
HETATM   45  H14         0       4.817   3.999   0.181  1.00  0.00           H  
HETATM   46  H15         0       4.273  -0.846  -0.384  1.00  0.00           H  
HETATM   47  H16         0       2.339   0.559  -0.183  1.00  0.00           H  
HETATM   48  H17         0       8.553   2.208  -1.368  1.00  0.00           H  
HETATM   49  H18         0       7.628  -2.057  -0.545  1.00  0.00           H  
HETATM   50  H19         0       6.034  -1.818  -1.332  1.00  0.00           H  
HETATM   51  H20         0       6.151  -1.903   0.461  1.00  0.00           H  
HETATM   52  H21         0      10.760   3.241  -1.602  1.00  0.00           H  
HETATM   53  H22         0      11.288   4.460  -0.397  1.00  0.00           H  
HETATM   54  H23         0      12.408   2.264  -0.025  1.00  0.00           H  
HETATM   55  H24         0      11.353   2.703   1.362  1.00  0.00           H  
HETATM   56  H25         0      10.567   0.854  -0.949  1.00  0.00           H  
HETATM   57  H26         0      11.015   0.340   0.715  1.00  0.00           H  
HETATM   58  H27         0       8.566   0.514   0.498  1.00  0.00           H  
HETATM   59  H28         0       9.134   1.735   1.633  1.00  0.00           H  
END
