# Supplementary material for: In silico screening of chalcones and flavonoids as potential inhibitors against yellow head virus 3C-like protease
Source: PeerJ. 2023 Apr 24;11:e15086. doi: 10.7717/peerj.15086 (PMC10135407; doi:10.7717/peerj.15086)
Supplement: Supplemental Information 9 — 3d structures of all proteins, ligand compounds, and protein-ligand complexes used in this study. All files provided in PDB format. [file peerj-11-15086-s009.zip › raw data/Compounds/Chalcones/Cpds(104)/cpd97.pdb]

REMARK   Accelrys Discovery Studio PDB file
REMARK   Created:  2020-10-13T10:53:31Z
HETATM    1  C1          0      -5.804   3.336   0.194  1.00  0.00           C  
HETATM    2  C2          0      -4.684   2.631   0.167  1.00  0.00           C  
HETATM    3  C3          0      -4.730   1.188   0.092  1.00  0.00           C  
HETATM    4  C4          0      -5.874   0.497   0.050  1.00  0.00           C  
HETATM    5  C5          0      -7.238   1.365   0.090  1.00  0.00           C  
HETATM    6  C6          0      -7.103   2.689   0.156  1.00  0.00           C  
HETATM    7  O7          0      -8.269   3.473   0.191  1.00  0.00           O  
HETATM    8  C8          0      -7.957   4.873   0.261  1.00  0.00           C  
HETATM    9  O9          0      -8.669   1.017   0.071  1.00  0.00           O  
HETATM   10  C10         0      -9.191  -0.286   0.014  1.00  0.00           C  
HETATM   11  O11         0      -5.590  -0.944  -0.030  1.00  0.00           O  
HETATM   12  C12         0      -6.564  -1.956  -0.099  1.00  0.00           C  
HETATM   13  C13         0      -3.413   3.348   0.201  1.00  0.00           C  
HETATM   14  C14         0      -2.126   2.651   0.160  1.00  0.00           C  
HETATM   15  C15         0      -1.041   3.421   0.123  1.00  0.00           C  
HETATM   16  C16         0       0.338   2.903   0.059  1.00  0.00           C  
HETATM   17  O17         0      -3.422   4.582   0.243  1.00  0.00           O  
HETATM   18  C18         0       1.577   3.789  -0.099  1.00  0.00           C  
HETATM   19  C19         0       2.756   3.180  -0.160  1.00  0.00           C  
HETATM   20  C20         0       2.927   1.720  -0.066  1.00  0.00           C  
HETATM   21  C21         0       1.829   0.938   0.084  1.00  0.00           C  
HETATM   22  C22         0       0.503   1.584   0.139  1.00  0.00           C  
HETATM   23  O23         0       1.664   5.258  -0.173  1.00  0.00           O  
HETATM   24  C24         0       0.498   6.113  -0.129  1.00  0.00           C  
HETATM   25  C25         0      -0.204   6.140  -1.461  1.00  0.00           C  
HETATM   26  C26         0      -1.327   6.842  -1.600  1.00  0.00           C  
HETATM   27  O27         0       4.251   1.191  -0.143  1.00  0.00           O  
HETATM   28  C28         0       5.292   2.190  -0.303  1.00  0.00           C  
HETATM   29  C29         0       5.679   2.816   1.019  1.00  0.00           C  
HETATM   30  C30         0       6.585   3.792   1.047  1.00  0.00           C  
HETATM   31  O31         0       1.803  -0.520   0.214  1.00  0.00           O  
HETATM   32  C32         0       3.027  -1.291   0.170  1.00  0.00           C  
HETATM   33  C33         0       3.536  -1.430  -1.242  1.00  0.00           C  
HETATM   34  C34         0       4.680  -2.071  -1.472  1.00  0.00           C  
END
