# Supplementary material for: In silico screening of chalcones and flavonoids as potential inhibitors against yellow head virus 3C-like protease
Source: PeerJ. 2023 Apr 24;11:e15086. doi: 10.7717/peerj.15086 (PMC10135407; doi:10.7717/peerj.15086)
Supplement: Supplemental Information 9 — 3d structures of all proteins, ligand compounds, and protein-ligand complexes used in this study. All files provided in PDB format. [file peerj-11-15086-s009.zip › raw data/Compounds/Chalcones/Cpds(104)/cpd81.pdb]

REMARK   Accelrys Discovery Studio PDB file
REMARK   Created:  2020-10-11T23:11:40Z
HETATM    1  C1          0      -5.793   3.500  -0.886  1.00  0.00           C  
HETATM    2  C2          0      -4.761   2.771  -0.499  1.00  0.00           C  
HETATM    3  C3          0      -4.968   1.445  -0.029  1.00  0.00           C  
HETATM    4  C4          0      -6.172   0.906   0.034  1.00  0.00           C  
HETATM    5  C5          0      -7.437   1.718  -0.409  1.00  0.00           C  
HETATM    6  C6          0      -7.193   3.017  -0.864  1.00  0.00           C  
HETATM    7  C7          0      -3.395   3.352  -0.567  1.00  0.00           C  
HETATM    8  C8          0      -2.219   2.572  -0.145  1.00  0.00           C  
HETATM    9  C9          0      -0.992   3.088  -0.236  1.00  0.00           C  
HETATM   10  C10         0       0.218   2.318   0.179  1.00  0.00           C  
HETATM   11  C11         0       1.535   2.942   0.022  1.00  0.00           C  
HETATM   12  C12         0       2.637   2.285   0.379  1.00  0.00           C  
HETATM   13  C13         0       2.539   0.936   0.930  1.00  0.00           C  
HETATM   14  C14         0       1.348   0.364   1.075  1.00  0.00           C  
HETATM   15  C15         0       0.137   1.080   0.685  1.00  0.00           C  
HETATM   16  O17         0      -3.241   4.503  -0.992  1.00  0.00           O  
HETATM   17  H2          0      -4.145   0.862   0.279  1.00  0.00           H  
HETATM   18  H5          0      -2.352   1.600   0.226  1.00  0.00           H  
HETATM   19  H6          0      -0.871   4.070  -0.618  1.00  0.00           H  
HETATM   20  H10         0      -0.799   0.607   0.808  1.00  0.00           H  
HETATM   21  H8          0       1.610   3.921  -0.378  1.00  0.00           H  
HETATM   22  H10         0       1.277  -0.616   1.476  1.00  0.00           H  
HETATM   23  O25         0      -8.024   4.141  -1.376  1.00  0.00           O  
HETATM   24  C26         0      -9.422   4.208  -1.562  1.00  0.00           C  
HETATM   25  O26         0      -8.684   0.928  -0.255  1.00  0.00           O  
HETATM   26  C27         0     -10.018   1.285  -0.535  1.00  0.00           C  
HETATM   27  O27         0      -6.130  -0.463   0.542  1.00  0.00           O  
HETATM   28  C28         0      -7.323  -1.234   0.686  1.00  0.00           C  
HETATM   29 CL29         0       4.185   3.026   0.189  1.00  0.00          CL  
HETATM   30 CL30         0       3.968   0.083   1.392  1.00  0.00          CL  
HETATM   31  H7          0      -5.609   4.485  -1.233  1.00  0.00           H  
HETATM   32  H8          0      -9.685   5.198  -1.961  1.00  0.00           H  
HETATM   33  H9          0      -9.931   4.064  -0.601  1.00  0.00           H  
HETATM   34  H10         0      -9.737   3.440  -2.279  1.00  0.00           H  
HETATM   35  H11         0     -10.672   0.436  -0.292  1.00  0.00           H  
HETATM   36  H12         0     -10.122   1.523  -1.600  1.00  0.00           H  
HETATM   37  H13         0     -10.307   2.146   0.079  1.00  0.00           H  
HETATM   38  H14         0      -7.069  -2.228   1.080  1.00  0.00           H  
HETATM   39  H15         0      -7.809  -1.343  -0.295  1.00  0.00           H  
HETATM   40  H16         0      -8.006  -0.728   1.382  1.00  0.00           H  
END
