# Supplementary material for: In silico screening of chalcones and flavonoids as potential inhibitors against yellow head virus 3C-like protease
Source: PeerJ. 2023 Apr 24;11:e15086. doi: 10.7717/peerj.15086 (PMC10135407; doi:10.7717/peerj.15086)
Supplement: Supplemental Information 9 — 3d structures of all proteins, ligand compounds, and protein-ligand complexes used in this study. All files provided in PDB format. [file peerj-11-15086-s009.zip › raw data/Compounds/Chalcones/Cpds(104)/cpd95.pdb]

REMARK   Accelrys Discovery Studio PDB file
REMARK   Created:  2020-10-13T10:39:30Z
HETATM    1  C1          0      -4.792   2.598   0.238  1.00  0.00           C  
HETATM    2  C2          0      -3.643   1.871   0.210  1.00  0.00           C  
HETATM    3  C3          0      -3.754   0.395   0.094  1.00  0.00           C  
HETATM    4  C4          0      -4.942  -0.201   0.019  1.00  0.00           C  
HETATM    5  C5          0      -6.156   0.589   0.051  1.00  0.00           C  
HETATM    6  C6          0      -6.088   1.908   0.155  1.00  0.00           C  
HETATM    7  O7          0      -4.850   4.008   0.339  1.00  0.00           O  
HETATM    8  C8          0      -2.254   2.502   0.279  1.00  0.00           C  
HETATM    9  C9          0      -1.020   1.681   0.194  1.00  0.00           C  
HETATM   10  C10         0       0.170   2.307   0.155  1.00  0.00           C  
HETATM   11  C11         0       1.473   1.576   0.005  1.00  0.00           C  
HETATM   12  C12         0       2.677   2.381  -0.202  1.00  0.00           C  
HETATM   13  C13         0       3.840   1.752  -0.426  1.00  0.00           C  
HETATM   14  C14         0       3.947   0.253  -0.409  1.00  0.00           C  
HETATM   15  C15         0       2.823  -0.473  -0.198  1.00  0.00           C  
HETATM   16  C16         0       1.547   0.247   0.005  1.00  0.00           C  
HETATM   17  O17         0      -2.118   3.722   0.361  1.00  0.00           O  
HETATM   18  O18         0       2.517   3.838  -0.156  1.00  0.00           O  
HETATM   19  C19         0       3.634   4.767  -0.480  1.00  0.00           C  
HETATM   20  C20         0       4.933   4.601   0.326  1.00  0.00           C  
HETATM   21  C21         0       5.973   5.434   0.187  1.00  0.00           C  
HETATM   22  C22         0       5.933   6.650  -0.713  1.00  0.00           C  
HETATM   23  C23         0       7.235   5.139   0.932  1.00  0.00           C  
HETATM   24  O24         0       5.219  -0.387  -0.539  1.00  0.00           O  
HETATM   25  C25         0       6.377   0.477  -0.626  1.00  0.00           C  
HETATM   26  C26         0       7.630  -0.343  -0.513  1.00  0.00           C  
HETATM   27  C27         0       8.845   0.208  -0.418  1.00  0.00           C  
HETATM   28  C28         0       9.069   1.705  -0.454  1.00  0.00           C  
HETATM   29  C29         0      10.022  -0.697  -0.248  1.00  0.00           C  
HETATM   30  O30         0       2.689  -1.938  -0.145  1.00  0.00           O  
HETATM   31  C31         0       3.737  -2.925  -0.483  1.00  0.00           C  
HETATM   32  C32         0       5.029  -2.950   0.336  1.00  0.00           C  
HETATM   33  C33         0       5.942  -3.924   0.160  1.00  0.00           C  
HETATM   34  C34         0       7.229  -3.883   0.924  1.00  0.00           C  
HETATM   35  C35         0       5.728  -5.075  -0.806  1.00  0.00           C  
HETATM   36  H1          0      -2.883  -0.202   0.068  1.00  0.00           H  
HETATM   37  H2          0      -5.001  -1.256  -0.064  1.00  0.00           H  
HETATM   38  H3          0      -7.102   0.108  -0.010  1.00  0.00           H  
HETATM   39  H4          0      -6.984   2.479   0.176  1.00  0.00           H  
HETATM   40  H5          0      -3.988   4.422   0.388  1.00  0.00           H  
HETATM   41  H6          0      -1.076   0.632   0.135  1.00  0.00           H  
HETATM   42  H7          0       0.182   3.364   0.192  1.00  0.00           H  
HETATM   43  H8          0       4.684   2.321  -0.592  1.00  0.00           H  
HETATM   44  H9          0       0.669  -0.328   0.144  1.00  0.00           H  
HETATM   45  H10         0       3.895   4.640  -1.540  1.00  0.00           H  
HETATM   46  H11         0       3.284   5.804  -0.368  1.00  0.00           H  
HETATM   47  H12         0       5.035   3.770   0.976  1.00  0.00           H  
HETATM   48  H13         0       6.935   7.093  -0.808  1.00  0.00           H  
HETATM   49  H14         0       5.246   7.384  -0.262  1.00  0.00           H  
HETATM   50  H15         0       5.516   6.388  -1.695  1.00  0.00           H  
HETATM   51  H16         0       7.782   6.067   1.146  1.00  0.00           H  
HETATM   52  H17         0       7.869   4.522   0.272  1.00  0.00           H  
HETATM   53  H18         0       7.022   4.555   1.836  1.00  0.00           H  
HETATM   54  H19         0       6.376   1.056  -1.561  1.00  0.00           H  
HETATM   55  H20         0       6.376   1.195   0.211  1.00  0.00           H  
HETATM   56  H21         0       7.546  -1.393  -0.472  1.00  0.00           H  
HETATM   57  H22         0      10.144   1.933  -0.483  1.00  0.00           H  
HETATM   58  H23         0       8.613   2.153   0.442  1.00  0.00           H  
HETATM   59  H24         0       8.548   2.136  -1.322  1.00  0.00           H  
HETATM   60  H25         0      10.957  -0.120  -0.194  1.00  0.00           H  
HETATM   61  H26         0      10.044  -1.415  -1.076  1.00  0.00           H  
HETATM   62  H27         0       9.876  -1.287   0.671  1.00  0.00           H  
HETATM   63  H28         0       3.288  -3.926  -0.414  1.00  0.00           H  
HETATM   64  H29         0       4.017  -2.786  -1.537  1.00  0.00           H  
HETATM   65  H30         0       5.229  -2.170   1.026  1.00  0.00           H  
HETATM   66  H31         0       7.590  -4.904   1.114  1.00  0.00           H  
HETATM   67  H32         0       7.118  -3.297   1.843  1.00  0.00           H  
HETATM   68  H33         0       7.977  -3.384   0.284  1.00  0.00           H  
HETATM   69  H34         0       6.638  -5.685  -0.890  1.00  0.00           H  
HETATM   70  H35         0       5.413  -4.695  -1.788  1.00  0.00           H  
HETATM   71  H36         0       4.898  -5.693  -0.426  1.00  0.00           H  
END
