# Supplementary material for: In silico screening of chalcones and flavonoids as potential inhibitors against yellow head virus 3C-like protease
Source: PeerJ. 2023 Apr 24;11:e15086. doi: 10.7717/peerj.15086 (PMC10135407; doi:10.7717/peerj.15086)
Supplement: Supplemental Information 9 — 3d structures of all proteins, ligand compounds, and protein-ligand complexes used in this study. All files provided in PDB format. [file peerj-11-15086-s009.zip › raw data/Compounds/Chalcones/Cpds(104)/cpd56.pdb]

REMARK   Accelrys Discovery Studio PDB file
REMARK   Created:  2020-10-11T22:35:08Z
HETATM    1  C1          0      -5.660   3.732  -0.481  1.00  0.00           C  
HETATM    2  C2          0      -4.549   3.009  -0.346  1.00  0.00           C  
HETATM    3  C3          0      -4.653   1.563  -0.072  1.00  0.00           C  
HETATM    4  C4          0      -5.849   0.991   0.037  1.00  0.00           C  
HETATM    5  C5          0      -7.061   1.791  -0.113  1.00  0.00           C  
HETATM    6  C6          0      -6.972   3.096  -0.359  1.00  0.00           C  
HETATM    7  C7          0      -3.239   3.678  -0.481  1.00  0.00           C  
HETATM    8  C8          0      -1.981   2.933  -0.354  1.00  0.00           C  
HETATM    9  C9          0      -0.820   3.573  -0.511  1.00  0.00           C  
HETATM   10  C10         0       0.493   2.886  -0.405  1.00  0.00           C  
HETATM   11  C11         0       1.707   3.676  -0.620  1.00  0.00           C  
HETATM   12  C12         0       2.906   3.104  -0.539  1.00  0.00           C  
HETATM   13  C13         0       3.017   1.681  -0.234  1.00  0.00           C  
HETATM   14  C14         0       1.920   0.956  -0.035  1.00  0.00           C  
HETATM   15  C15         0       0.600   1.581  -0.124  1.00  0.00           C  
HETATM   16  N16         0      -8.310   1.188  -0.001  1.00  0.00           N  
HETATM   17  O17         0      -3.202   4.890  -0.717  1.00  0.00           O  
HETATM   18  H1          0      -5.594   4.772  -0.679  1.00  0.00           H  
HETATM   19  H2          0      -3.781   0.974   0.039  1.00  0.00           H  
HETATM   20  H3          0      -5.924  -0.049   0.234  1.00  0.00           H  
HETATM   21  H4          0      -7.854   3.675  -0.468  1.00  0.00           H  
HETATM   22  H5          0      -1.999   1.900  -0.144  1.00  0.00           H  
HETATM   23  H6          0      -0.835   4.612  -0.725  1.00  0.00           H  
HETATM   24  O8          0       4.268   1.085  -0.150  1.00  0.00           O  
HETATM   25  H9          0       2.001  -0.077   0.187  1.00  0.00           H  
HETATM   26  H10         0      -0.263   0.991   0.034  1.00  0.00           H  
HETATM   27  H11         0      -8.375   0.213   0.182  1.00  0.00           H  
HETATM   28  H12         0      -9.135   1.733  -0.104  1.00  0.00           H  
HETATM   29  H12         0       1.629   4.710  -0.842  1.00  0.00           H  
HETATM   30  H12         0       3.781   3.681  -0.697  1.00  0.00           H  
HETATM   31  H13         0       4.967   1.764  -0.324  1.00  0.00           H  
END
