# Supplementary material for: In silico screening of chalcones and flavonoids as potential inhibitors against yellow head virus 3C-like protease
Source: PeerJ. 2023 Apr 24;11:e15086. doi: 10.7717/peerj.15086 (PMC10135407; doi:10.7717/peerj.15086)
Supplement: Supplemental Information 9 — 3d structures of all proteins, ligand compounds, and protein-ligand complexes used in this study. All files provided in PDB format. [file peerj-11-15086-s009.zip › raw data/Compounds/Chalcones/Cpds(104)/cpd57.pdb]

REMARK   Accelrys Discovery Studio PDB file
REMARK   Created:  2020-10-11T22:36:50Z
HETATM    1  C1          0      -5.614   3.752  -0.498  1.00  0.00           C  
HETATM    2  C2          0      -4.508   3.020  -0.366  1.00  0.00           C  
HETATM    3  C3          0      -4.623   1.576  -0.083  1.00  0.00           C  
HETATM    4  C4          0      -5.823   1.015   0.038  1.00  0.00           C  
HETATM    5  C5          0      -7.028   1.825  -0.109  1.00  0.00           C  
HETATM    6  C6          0      -6.931   3.127  -0.363  1.00  0.00           C  
HETATM    7  C7          0      -3.192   3.677  -0.510  1.00  0.00           C  
HETATM    8  C8          0      -1.940   2.921  -0.377  1.00  0.00           C  
HETATM    9  C9          0      -0.772   3.550  -0.529  1.00  0.00           C  
HETATM   10  C10         0       0.537   2.847  -0.411  1.00  0.00           C  
HETATM   11  C11         0       1.765   3.636  -0.611  1.00  0.00           C  
HETATM   12  C12         0       2.961   3.024  -0.510  1.00  0.00           C  
HETATM   13  C13         0       3.029   1.597  -0.206  1.00  0.00           C  
HETATM   14  C14         0       1.916   0.895  -0.027  1.00  0.00           C  
HETATM   15  C15         0       0.619   1.541  -0.133  1.00  0.00           C  
HETATM   16  N16         0      -8.282   1.233   0.018  1.00  0.00           N  
HETATM   17  O17         0      -3.145   4.888  -0.752  1.00  0.00           O  
HETATM   18  H1          0      -5.540   4.790  -0.701  1.00  0.00           H  
HETATM   19  H2          0      -3.755   0.980   0.024  1.00  0.00           H  
HETATM   20  H3          0      -5.905  -0.023   0.240  1.00  0.00           H  
HETATM   21  H4          0      -7.808   3.713  -0.469  1.00  0.00           H  
HETATM   22  H5          0      -1.969   1.890  -0.166  1.00  0.00           H  
HETATM   23  H6          0      -0.776   4.588  -0.744  1.00  0.00           H  
HETATM   24  H9          0       1.974  -0.141   0.194  1.00  0.00           H  
HETATM   25  H10         0      -0.255   0.966   0.012  1.00  0.00           H  
HETATM   26  H11         0      -8.354   0.259   0.207  1.00  0.00           H  
HETATM   27  H12         0      -9.103   1.783  -0.082  1.00  0.00           H  
HETATM   28  O12         0       1.592   5.035  -0.908  1.00  0.00           O  
HETATM   29  H12         0       3.869   3.547  -0.646  1.00  0.00           H  
HETATM   30  C30         0       2.791   5.808  -1.107  1.00  0.00           C  
HETATM   31  H12         0       3.972   1.119  -0.127  1.00  0.00           H  
HETATM   32  H13         0       2.519   6.851  -1.325  1.00  0.00           H  
HETATM   33  H14         0       3.360   5.396  -1.954  1.00  0.00           H  
HETATM   34  H15         0       3.408   5.774  -0.197  1.00  0.00           H  
END
