# Supplementary material for: In silico screening of chalcones and flavonoids as potential inhibitors against yellow head virus 3C-like protease
Source: PeerJ. 2023 Apr 24;11:e15086. doi: 10.7717/peerj.15086 (PMC10135407; doi:10.7717/peerj.15086)
Supplement: Supplemental Information 9 — 3d structures of all proteins, ligand compounds, and protein-ligand complexes used in this study. All files provided in PDB format. [file peerj-11-15086-s009.zip › raw data/Compounds/Chalcones/Cpds(104)/cpd43.pdb]

REMARK   Accelrys Discovery Studio PDB file
REMARK   Created:  2020-09-14T16:09:08Z
HETATM    1  C1  UNK     0       7.771  -0.284   0.188  1.00  0.00           C  
HETATM    2  C2  UNK     0       7.124   1.780  -0.944  1.00  0.00           C  
HETATM    3  C3  UNK     0       9.035   0.117   0.283  1.00  0.00           C  
HETATM    4  H4  UNK     0       7.511  -1.231   0.581  1.00  0.00           H  
HETATM    5  C5  UNK     0       8.553   2.213  -0.824  1.00  0.00           C  
HETATM    6  C6  UNK     0       9.450   1.413  -0.238  1.00  0.00           C  
HETATM    7  H7  UNK     0       9.751  -0.513   0.745  1.00  0.00           H  
HETATM    8  H8  UNK     0       8.862   3.147  -1.197  1.00  0.00           H  
HETATM    9  C9  UNK     0      10.880   1.795  -0.090  1.00  0.00           C  
HETATM   10  H10 UNK     0      11.545   1.107   0.367  1.00  0.00           H  
HETATM   11  C11 UNK     0      11.357   2.972  -0.502  1.00  0.00           C  
HETATM   12  H12 UNK     0      10.720   3.679  -0.954  1.00  0.00           H  
HETATM   13  O13 UNK     0      13.519   2.436   0.199  1.00  0.00           O  
HETATM   14  C14 UNK     0      12.780   3.281  -0.317  1.00  0.00           C  
HETATM   15  C15 UNK     0      13.345   4.584  -0.723  1.00  0.00           C  
HETATM   16  C16 UNK     0      12.505   5.634  -1.326  1.00  0.00           C  
HETATM   17  C17 UNK     0      14.644   4.812  -0.534  1.00  0.00           C  
HETATM   18  H18 UNK     0      11.472   5.469  -1.483  1.00  0.00           H  
HETATM   19  C19 UNK     0      15.231   6.095  -0.920  1.00  0.00           C  
HETATM   20  H20 UNK     0      15.254   4.062  -0.100  1.00  0.00           H  
HETATM   21  H21 UNK     0      16.265   6.272  -0.766  1.00  0.00           H  
HETATM   22  C22 UNK     0       6.752   0.596  -0.462  1.00  0.00           C  
HETATM   23  O23 UNK     0       6.105   2.575  -1.558  1.00  0.00           O  
HETATM   24  C28 UNK     0      14.471   7.044  -1.462  1.00  0.00           C  
HETATM   25  C29 UNK     0      13.042   6.800  -1.674  1.00  0.00           C  
HETATM   26  H30 UNK     0      12.432   7.550  -2.106  1.00  0.00           H  
HETATM   27  O31 UNK     0       5.374   0.242  -0.604  1.00  0.00           O  
HETATM   28  C32 UNK     0       5.006  -1.038  -0.071  1.00  0.00           C  
HETATM   29  N33 UNK     0      15.049   8.266  -1.821  1.00  0.00           N  
HETATM   30  H34 UNK     0      16.020   8.411  -1.666  1.00  0.00           H  
HETATM   31  S35 UNK     0      14.103   9.510  -2.513  1.00  0.00           S  
HETATM   32  O36 UNK     0      13.483   9.003  -3.802  1.00  0.00           O  
HETATM   33  O37 UNK     0      12.984   9.925  -1.577  1.00  0.00           O  
HETATM   34  C38 UNK     0      15.111  10.911  -2.889  1.00  0.00           C  
HETATM   35  C39 UNK     0      14.560  12.121  -2.961  1.00  0.00           C  
HETATM   36  C40 UNK     0      16.545  10.745  -3.122  1.00  0.00           C  
HETATM   37  C41 UNK     0      15.390  13.284  -3.274  1.00  0.00           C  
HETATM   38  H42 UNK     0      13.520  12.241  -2.793  1.00  0.00           H  
HETATM   39  C43 UNK     0      17.300  11.803  -3.406  1.00  0.00           C  
HETATM   40  H44 UNK     0      16.983   9.780  -3.063  1.00  0.00           H  
HETATM   41  C45 UNK     0      16.695  13.131  -3.486  1.00  0.00           C  
HETATM   42  H46 UNK     0      14.953  14.248  -3.333  1.00  0.00           H  
HETATM   43  H47 UNK     0      18.340  11.684  -3.575  1.00  0.00           H  
HETATM   44  C48 UNK     0      17.543  14.320  -3.807  1.00  0.00           C  
HETATM   45  H49 UNK     0      16.968  15.037  -4.409  1.00  0.00           H  
HETATM   46  H50 UNK     0      17.802  14.817  -2.862  1.00  0.00           H  
HETATM   47  H51 UNK     0      18.471  14.006  -4.307  1.00  0.00           H  
HETATM   48  H21 UNK     0       3.932  -1.205  -0.234  1.00  0.00           H  
HETATM   49  H22 UNK     0       5.219  -1.063   1.009  1.00  0.00           H  
HETATM   50  H23 UNK     0       5.579  -1.829  -0.578  1.00  0.00           H  
HETATM   51  C21 UNK     0       6.536   3.845  -2.073  1.00  0.00           C  
HETATM   52  H21 UNK     0       5.677   4.366  -2.519  1.00  0.00           H  
HETATM   53  H22 UNK     0       7.307   3.689  -2.842  1.00  0.00           H  
HETATM   54  H23 UNK     0       6.948   4.455  -1.255  1.00  0.00           H  
CONECT    1    3    4   22
CONECT    2    5   22   23
CONECT    3    1    6    7
CONECT    4    1
CONECT    5    2    6    8
CONECT    6    3    5    9
CONECT    7    3
CONECT    8    5
CONECT    9    6   10   11
CONECT   10    9
CONECT   11    9   12   14
CONECT   12   11
CONECT   13   14
CONECT   14   11   13   15
CONECT   15   14   16   17
CONECT   16   15   18   25
CONECT   17   15   19   20
CONECT   18   16
CONECT   19   17   21   24
CONECT   20   17
CONECT   21   19
CONECT   22    1    2   27
CONECT   23    2   51
CONECT   24   19   25   29
CONECT   25   16   24   26
CONECT   26   25
CONECT   27   22   28
CONECT   28   27   48   49   50
CONECT   29   24   30   31
CONECT   30   29
CONECT   31   29   32   33   34
CONECT   32   31
CONECT   33   31
CONECT   34   31   35   36
CONECT   35   34   37   38
CONECT   36   34   39   40
CONECT   37   35   41   42
CONECT   38   35
CONECT   39   36   41   43
CONECT   40   36
CONECT   41   37   39   44
CONECT   42   37
CONECT   43   39
CONECT   44   41   45   46   47
CONECT   45   44
CONECT   46   44
CONECT   47   44
CONECT   48   28
CONECT   49   28
CONECT   50   28
CONECT   51   23   52   53   54
CONECT   52   51
CONECT   53   51
CONECT   54   51
END
