# Supplementary material for: In silico screening of chalcones and flavonoids as potential inhibitors against yellow head virus 3C-like protease
Source: PeerJ. 2023 Apr 24;11:e15086. doi: 10.7717/peerj.15086 (PMC10135407; doi:10.7717/peerj.15086)
Supplement: Supplemental Information 9 — 3d structures of all proteins, ligand compounds, and protein-ligand complexes used in this study. All files provided in PDB format. [file peerj-11-15086-s009.zip › raw data/Compounds/Chalcones/Cpds(104)/cpd94.pdb]

REMARK   Accelrys Discovery Studio PDB file
REMARK   Created:  2020-10-13T09:58:23Z
HETATM    1  C1          0      -5.944   2.751   0.163  1.00  0.00           C  
HETATM    2  C2          0      -4.797   2.029   0.111  1.00  0.00           C  
HETATM    3  C3          0      -4.906   0.549   0.016  1.00  0.00           C  
HETATM    4  C4          0      -6.092  -0.050  -0.017  1.00  0.00           C  
HETATM    5  C5          0      -7.306   0.735   0.039  1.00  0.00           C  
HETATM    6  C6          0      -7.239   2.058   0.124  1.00  0.00           C  
HETATM    7  O7          0      -6.002   4.163   0.251  1.00  0.00           O  
HETATM    8  C8          0      -3.411   2.658   0.138  1.00  0.00           C  
HETATM    9  C9          0      -2.191   1.831   0.065  1.00  0.00           C  
HETATM   10  C10         0      -0.994   2.430   0.035  1.00  0.00           C  
HETATM   11  C11         0       0.289   1.668  -0.066  1.00  0.00           C  
HETATM   12  O12         0      -3.268   3.880   0.199  1.00  0.00           O  
HETATM   13  C13         0       1.524   2.430  -0.180  1.00  0.00           C  
HETATM   14  C14         0       2.693   1.775  -0.292  1.00  0.00           C  
HETATM   15  C15         0       2.740   0.267  -0.296  1.00  0.00           C  
HETATM   16  C16         0       1.571  -0.415  -0.202  1.00  0.00           C  
HETATM   17  C17         0       0.318   0.335  -0.079  1.00  0.00           C  
HETATM   18  O18         0       1.396   3.875  -0.184  1.00  0.00           O  
HETATM   19  C19         0       2.594   4.666  -0.409  1.00  0.00           C  
HETATM   20  O20         0       3.597   4.413   0.577  1.00  0.00           O  
HETATM   21  C21         0       4.754   5.188   0.248  1.00  0.00           C  
HETATM   22  O22         0       3.994  -0.429  -0.380  1.00  0.00           O  
HETATM   23  C23         0       5.191   0.364  -0.392  1.00  0.00           C  
HETATM   24  O24         0       6.320  -0.505  -0.411  1.00  0.00           O  
HETATM   25  C25         0       7.511   0.275  -0.353  1.00  0.00           C  
HETATM   26  O26         0       1.393  -1.869  -0.213  1.00  0.00           O  
HETATM   27  C27         0       2.509  -2.770  -0.413  1.00  0.00           C  
HETATM   28  O28         0       3.492  -2.652   0.613  1.00  0.00           O  
HETATM   29  C29         0       4.558  -3.563   0.310  1.00  0.00           C  
HETATM   30  H1          0      -4.035  -0.046  -0.027  1.00  0.00           H  
HETATM   31  H2          0      -6.149  -1.107  -0.086  1.00  0.00           H  
HETATM   32  H3          0      -8.251   0.252   0.011  1.00  0.00           H  
HETATM   33  H4          0      -8.136   2.624   0.164  1.00  0.00           H  
HETATM   34  H5          0      -5.138   4.578   0.274  1.00  0.00           H  
HETATM   35  H6          0      -2.263   0.783   0.024  1.00  0.00           H  
HETATM   36  H7          0      -0.956   3.488   0.066  1.00  0.00           H  
HETATM   37  H8          0       3.581   2.317  -0.379  1.00  0.00           H  
HETATM   38  H9          0      -0.582  -0.212  -0.004  1.00  0.00           H  
HETATM   39  H10         0       3.000   4.418  -1.400  1.00  0.00           H  
HETATM   40  H11         0       2.333   5.734  -0.385  1.00  0.00           H  
HETATM   41  H12         0       5.552   4.992   0.978  1.00  0.00           H  
HETATM   42  H13         0       4.496   6.256   0.261  1.00  0.00           H  
HETATM   43  H14         0       5.104   4.909  -0.760  1.00  0.00           H  
HETATM   44  H15         0       5.229   0.975   0.523  1.00  0.00           H  
HETATM   45  H16         0       5.208   1.019  -1.274  1.00  0.00           H  
HETATM   46  H17         0       8.386  -0.391  -0.362  1.00  0.00           H  
HETATM   47  H18         0       7.512   0.868   0.574  1.00  0.00           H  
HETATM   48  H19         0       7.551   0.948  -1.219  1.00  0.00           H  
HETATM   49  H20         0       2.135  -3.804  -0.420  1.00  0.00           H  
HETATM   50  H21         0       2.974  -2.550  -1.384  1.00  0.00           H  
HETATM   51  H22         0       5.344  -3.480   1.073  1.00  0.00           H  
HETATM   52  H23         0       4.978  -3.312  -0.677  1.00  0.00           H  
HETATM   53  H24         0       4.168  -4.590   0.290  1.00  0.00           H  
END
