# Supplementary material for: In silico screening of chalcones and flavonoids as potential inhibitors against yellow head virus 3C-like protease
Source: PeerJ. 2023 Apr 24;11:e15086. doi: 10.7717/peerj.15086 (PMC10135407; doi:10.7717/peerj.15086)
Supplement: Supplemental Information 9 — 3d structures of all proteins, ligand compounds, and protein-ligand complexes used in this study. All files provided in PDB format. [file peerj-11-15086-s009.zip › raw data/Compounds/Chalcones/Cpds(104)/cpd80.pdb]

REMARK   Accelrys Discovery Studio PDB file
REMARK   Created:  2020-10-11T23:03:20Z
HETATM    1  C1          0      -5.475   4.109  -0.395  1.00  0.00           C  
HETATM    2  C2          0      -4.602   3.113  -0.348  1.00  0.00           C  
HETATM    3  C3          0      -5.053   1.753  -0.163  1.00  0.00           C  
HETATM    4  C4          0      -6.344   1.459  -0.035  1.00  0.00           C  
HETATM    5  C5          0      -7.401   2.587  -0.077  1.00  0.00           C  
HETATM    6  C6          0      -6.959   3.867  -0.252  1.00  0.00           C  
HETATM    7  C7          0      -3.159   3.436  -0.478  1.00  0.00           C  
HETATM    8  C8          0      -2.099   2.415  -0.334  1.00  0.00           C  
HETATM    9  C9          0      -0.823   2.805  -0.393  1.00  0.00           C  
HETATM   10  C10         0       0.332   1.879  -0.211  1.00  0.00           C  
HETATM   11  C11         0       1.666   2.463  -0.227  1.00  0.00           C  
HETATM   12  C12         0       2.757   1.727  -0.031  1.00  0.00           C  
HETATM   13  C13         0       2.598   0.220   0.209  1.00  0.00           C  
HETATM   14  C14         0       1.358  -0.299   0.205  1.00  0.00           C  
HETATM   15  C15         0       0.183   0.566  -0.010  1.00  0.00           C  
HETATM   16  O17         0      -2.828   4.614  -0.660  1.00  0.00           O  
HETATM   17  H2          0      -4.348   0.967  -0.130  1.00  0.00           H  
HETATM   18  H5          0      -2.350   1.402  -0.164  1.00  0.00           H  
HETATM   19  H6          0      -0.617   3.833  -0.553  1.00  0.00           H  
HETATM   20  H10         0      -0.783   0.136   0.008  1.00  0.00           H  
HETATM   21  H8          0       1.769   3.506  -0.388  1.00  0.00           H  
HETATM   22  H10         0       1.196  -1.331   0.367  1.00  0.00           H  
HETATM   23  O27         0      -7.881   4.981  -0.295  1.00  0.00           O  
HETATM   24  C27         0      -7.329   6.297  -0.469  1.00  0.00           C  
HETATM   25  O28         0      -8.816   2.207   0.080  1.00  0.00           O  
HETATM   26  C28         0      -9.874   3.182   0.064  1.00  0.00           C  
HETATM   27  O29         0      -6.608   0.043   0.138  1.00  0.00           O  
HETATM   28  C29         0      -7.960  -0.399   0.287  1.00  0.00           C  
HETATM   29  O30         0       4.023   2.456  -0.051  1.00  0.00           O  
HETATM   30  C31         0       5.211   1.690   0.187  1.00  0.00           C  
HETATM   31  O32         0       6.380   2.486   0.174  1.00  0.00           O  
HETATM   32  C33         0       7.480   1.610   0.447  1.00  0.00           C  
HETATM   33  O33         0       3.769  -0.580   0.440  1.00  0.00           O  
HETATM   34  C34         0       3.683  -1.979   0.697  1.00  0.00           C  
HETATM   35  O35         0       5.035  -2.412   0.917  1.00  0.00           O  
HETATM   36  C36         0       5.100  -3.795   1.222  1.00  0.00           C  
HETATM   37  H7          0      -5.094   5.084  -0.529  1.00  0.00           H  
HETATM   38  H8          0      -8.145   7.034  -0.480  1.00  0.00           H  
HETATM   39  H9          0      -6.781   6.346  -1.422  1.00  0.00           H  
HETATM   40  H10         0      -6.645   6.524   0.362  1.00  0.00           H  
HETATM   41  H11         0     -10.840   2.674   0.198  1.00  0.00           H  
HETATM   42  H12         0      -9.871   3.713  -0.899  1.00  0.00           H  
HETATM   43  H13         0      -9.724   3.902   0.882  1.00  0.00           H  
HETATM   44  H14         0      -7.976  -1.492   0.406  1.00  0.00           H  
HETATM   45  H15         0      -8.539  -0.120  -0.605  1.00  0.00           H  
HETATM   46  H16         0      -8.405   0.071   1.177  1.00  0.00           H  
HETATM   47  H17         0       5.129   1.209   1.172  1.00  0.00           H  
HETATM   48  H18         0       5.301   0.914  -0.588  1.00  0.00           H  
HETATM   49  H19         0       8.418   2.179   0.453  1.00  0.00           H  
HETATM   50  H20         0       7.527   0.830  -0.328  1.00  0.00           H  
HETATM   51  H21         0       7.332   1.135   1.430  1.00  0.00           H  
HETATM   52  H22         0       3.081  -2.162   1.598  1.00  0.00           H  
HETATM   53  H23         0       3.246  -2.506  -0.163  1.00  0.00           H  
HETATM   54  H24         0       6.152  -4.078   1.388  1.00  0.00           H  
HETATM   55  H25         0       4.692  -4.375   0.385  1.00  0.00           H  
HETATM   56  H26         0       4.519  -3.996   2.131  1.00  0.00           H  
END
