# Supplementary material for: In silico screening of chalcones and flavonoids as potential inhibitors against yellow head virus 3C-like protease
Source: PeerJ. 2023 Apr 24;11:e15086. doi: 10.7717/peerj.15086 (PMC10135407; doi:10.7717/peerj.15086)
Supplement: Supplemental Information 9 — 3d structures of all proteins, ligand compounds, and protein-ligand complexes used in this study. All files provided in PDB format. [file peerj-11-15086-s009.zip › raw data/Compounds/Chalcones/Cpds(104)/cpd18.pdb]

REMARK   Accelrys Discovery Studio PDB file
REMARK   Created:  2020-09-14T15:31:18Z
HETATM    1  C1  UNK     0      -0.411   0.386  -0.064  1.00  0.00           C  
HETATM    2  C2  UNK     0      -0.149  -0.221  -1.220  1.00  0.00           C  
HETATM    3  C3  UNK     0      -0.110   0.572  -2.460  1.00  0.00           C  
HETATM    4  C4  UNK     0      -0.661   1.828  -0.029  1.00  0.00           C  
HETATM    5  H5  UNK     0      -0.441  -0.177   0.833  1.00  0.00           H  
HETATM    6  H6  UNK     0       0.098   0.108  -3.388  1.00  0.00           H  
HETATM    7  H7  UNK     0      -0.873   2.300   0.898  1.00  0.00           H  
HETATM    8  C8  UNK     0       0.366  -2.395  -2.483  1.00  0.00           C  
HETATM    9  H9  UNK     0       0.389  -1.866  -3.393  1.00  0.00           H  
HETATM   10  C10 UNK     0       0.096  -1.679  -1.231  1.00  0.00           C  
HETATM   11  O11 UNK     0       0.064  -2.307  -0.167  1.00  0.00           O  
HETATM   12  C12 UNK     0       0.579  -3.713  -2.464  1.00  0.00           C  
HETATM   13  H13 UNK     0       0.551  -4.223  -1.534  1.00  0.00           H  
HETATM   14  C14 UNK     0       0.852  -4.494  -3.702  1.00  0.00           C  
HETATM   15  C15 UNK     0       1.070  -5.914  -3.575  1.00  0.00           C  
HETATM   16  C16 UNK     0       0.897  -3.925  -4.908  1.00  0.00           C  
HETATM   17  C17 UNK     0       1.315  -6.662  -4.644  1.00  0.00           C  
HETATM   18  H18 UNK     0       1.034  -6.366  -2.616  1.00  0.00           H  
HETATM   19  C19 UNK     0       1.164  -4.705  -6.123  1.00  0.00           C  
HETATM   20  H20 UNK     0       0.738  -2.887  -5.008  1.00  0.00           H  
HETATM   21  C21 UNK     0       1.371  -6.045  -6.020  1.00  0.00           C  
HETATM   22  H22 UNK     0       1.468  -7.697  -4.498  1.00  0.00           H  
HETATM   23  O23 UNK     0       1.171  -3.905  -7.342  1.00  0.00           O  
HETATM   24  O24 UNK     0       1.636  -6.855  -7.185  1.00  0.00           O  
HETATM   25  C25 UNK     0       1.416  -4.528  -8.611  1.00  0.00           C  
HETATM   26  H26 UNK     0       2.408  -5.002  -8.602  1.00  0.00           H  
HETATM   27  H27 UNK     0       0.645  -5.290  -8.801  1.00  0.00           H  
HETATM   28  H28 UNK     0       1.381  -3.767  -9.404  1.00  0.00           H  
HETATM   29  C29 UNK     0       1.840  -8.260  -6.965  1.00  0.00           C  
HETATM   30  H30 UNK     0       0.942  -8.697  -6.504  1.00  0.00           H  
HETATM   31  H31 UNK     0       2.030  -8.754  -7.929  1.00  0.00           H  
HETATM   32  H32 UNK     0       2.705  -8.409  -6.303  1.00  0.00           H  
HETATM   33  C33 UNK     0      -0.335   1.881  -2.422  1.00  0.00           C  
HETATM   34  H34 UNK     0      -0.307   2.449  -3.317  1.00  0.00           H  
HETATM   35  C35 UNK     0      -0.623   2.541  -1.158  1.00  0.00           C  
HETATM   36  C36 UNK     0      -0.879   4.027  -1.168  1.00  0.00           C  
HETATM   37  C37 UNK     0      -2.322   4.298  -0.692  1.00  0.00           C  
HETATM   38  C38 UNK     0       0.092   4.741  -0.198  1.00  0.00           C  
HETATM   39  H39 UNK     0      -0.746   4.414  -2.187  1.00  0.00           H  
HETATM   40  C40 UNK     0      -2.598   5.810  -0.711  1.00  0.00           C  
HETATM   41  H41 UNK     0      -2.455   3.915   0.329  1.00  0.00           H  
HETATM   42  H42 UNK     0      -3.025   3.792  -1.368  1.00  0.00           H  
HETATM   43  C43 UNK     0      -0.179   6.254  -0.216  1.00  0.00           C  
HETATM   44  H44 UNK     0       1.126   4.552  -0.517  1.00  0.00           H  
HETATM   45  H45 UNK     0      -0.052   4.359   0.822  1.00  0.00           H  
HETATM   46  C46 UNK     0      -1.621   6.519   0.239  1.00  0.00           C  
HETATM   47  H47 UNK     0      -3.629   5.999  -0.381  1.00  0.00           H  
HETATM   48  H48 UNK     0      -2.462   6.194  -1.732  1.00  0.00           H  
HETATM   49  H49 UNK     0       0.518   6.759   0.466  1.00  0.00           H  
HETATM   50  H50 UNK     0      -0.038   6.638  -1.237  1.00  0.00           H  
HETATM   51  H51 UNK     0      -1.759   6.132   1.258  1.00  0.00           H  
HETATM   52  H52 UNK     0      -1.817   7.600   0.226  1.00  0.00           H  
CONECT    1    2    4    5
CONECT    2    1    3   10
CONECT    3    2    6   33
CONECT    4    1    7   35
CONECT    5    1
CONECT    6    3
CONECT    7    4
CONECT    8    9   10   12
CONECT    9    8
CONECT   10    2    8   11
CONECT   11   10
CONECT   12    8   13   14
CONECT   13   12
CONECT   14   12   15   16
CONECT   15   14   17   18
CONECT   16   14   19   20
CONECT   17   15   21   22
CONECT   18   15
CONECT   19   16   21   23
CONECT   20   16
CONECT   21   17   19   24
CONECT   22   17
CONECT   23   19   25
CONECT   24   21   29
CONECT   25   23   26   27   28
CONECT   26   25
CONECT   27   25
CONECT   28   25
CONECT   29   24   30   31   32
CONECT   30   29
CONECT   31   29
CONECT   32   29
CONECT   33    3   34   35
CONECT   34   33
CONECT   35    4   33   36
CONECT   36   35   37   38   39
CONECT   37   36   40   41   42
CONECT   38   36   43   44   45
CONECT   39   36
CONECT   40   37   46   47   48
CONECT   41   37
CONECT   42   37
CONECT   43   38   46   49   50
CONECT   44   38
CONECT   45   38
CONECT   46   40   43   51   52
CONECT   47   40
CONECT   48   40
CONECT   49   43
CONECT   50   43
CONECT   51   46
CONECT   52   46
END
