# Supplementary material for: In silico screening of chalcones and flavonoids as potential inhibitors against yellow head virus 3C-like protease
Source: PeerJ. 2023 Apr 24;11:e15086. doi: 10.7717/peerj.15086 (PMC10135407; doi:10.7717/peerj.15086)
Supplement: Supplemental Information 9 — 3d structures of all proteins, ligand compounds, and protein-ligand complexes used in this study. All files provided in PDB format. [file peerj-11-15086-s009.zip › raw data/Compounds/Chalcones/Cpds(104)/cpd24.pdb]

REMARK   Accelrys Discovery Studio PDB file
REMARK   Created:  2020-09-14T15:38:32Z
HETATM    1  C1  UNK     0      -1.796  -2.399  -0.047  1.00  0.00           C  
HETATM    2  C2  UNK     0      -0.428  -2.426   0.049  1.00  0.00           C  
HETATM    3  C3  UNK     0       0.299  -1.323   0.158  1.00  0.00           C  
HETATM    4  C4  UNK     0      -0.405  -0.027   0.170  1.00  0.00           C  
HETATM    5  C5  UNK     0      -1.748   0.005   0.076  1.00  0.00           C  
HETATM    6  C6  UNK     0      -2.489  -1.268  -0.036  1.00  0.00           C  
HETATM    7  H7  UNK     0       1.355  -1.371   0.231  1.00  0.00           H  
HETATM    8  H8  UNK     0       0.154   0.866   0.251  1.00  0.00           H  
HETATM    9  H9  UNK     0      -3.546  -1.276  -0.113  1.00  0.00           H  
HETATM   10  O10 UNK     0      -2.265  -3.644  -0.147  1.00  0.00           O  
HETATM   11  O11 UNK     0       0.003  -3.688   0.013  1.00  0.00           O  
HETATM   12  C12 UNK     0      -2.517   1.276   0.070  1.00  0.00           C  
HETATM   13  H13 UNK     0      -3.575   1.233   0.016  1.00  0.00           H  
HETATM   14  C14 UNK     0      -1.921   2.470   0.113  1.00  0.00           C  
HETATM   15  H15 UNK     0      -0.871   2.540   0.156  1.00  0.00           H  
HETATM   16  O16 UNK     0      -3.967   3.596   0.047  1.00  0.00           O  
HETATM   17  C17 UNK     0      -2.735   3.691   0.081  1.00  0.00           C  
HETATM   18  C18 UNK     0      -1.143  -4.556  -0.126  1.00  0.00           C  
HETATM   19  H19 UNK     0      -1.088  -5.131  -1.061  1.00  0.00           H  
HETATM   20  H20 UNK     0      -1.216  -5.252   0.721  1.00  0.00           H  
HETATM   21  C21 UNK     0      -2.112   5.032   0.048  1.00  0.00           C  
HETATM   22  C22 UNK     0      -0.660   5.196   0.076  1.00  0.00           C  
HETATM   23  C23 UNK     0      -2.896   6.101  -0.021  1.00  0.00           C  
HETATM   24  C24 UNK     0      -0.098   6.401   0.029  1.00  0.00           C  
HETATM   25  H25 UNK     0      -0.035   4.346   0.133  1.00  0.00           H  
HETATM   26  C26 UNK     0      -2.332   7.447  -0.075  1.00  0.00           C  
HETATM   27  H27 UNK     0      -3.948   5.976  -0.043  1.00  0.00           H  
HETATM   28  C28 UNK     0      -0.996   7.640  -0.057  1.00  0.00           C  
HETATM   29  H29 UNK     0      -3.009   8.253  -0.133  1.00  0.00           H  
HETATM   30  O30 UNK     0       1.347   6.395   0.063  1.00  0.00           O  
HETATM   31  O31 UNK     0      -0.406   8.966  -0.118  1.00  0.00           O  
HETATM   32  C32 UNK     0      -1.294  10.098  -0.209  1.00  0.00           C  
HETATM   33  H33 UNK     0      -0.701  11.022  -0.249  1.00  0.00           H  
HETATM   34  H34 UNK     0      -1.903  10.016  -1.122  1.00  0.00           H  
HETATM   35  H35 UNK     0      -1.952  10.124   0.672  1.00  0.00           H  
HETATM   36  C36 UNK     0       2.032   7.648   0.012  1.00  0.00           C  
HETATM   37  H37 UNK     0       1.776   8.168  -0.922  1.00  0.00           H  
HETATM   38  H38 UNK     0       1.733   8.265   0.872  1.00  0.00           H  
HETATM   39  H39 UNK     0       3.116   7.472   0.047  1.00  0.00           H  
CONECT    1    2    6   10
CONECT    2    1    3   11
CONECT    3    2    4    7
CONECT    4    3    5    8
CONECT    5    4    6   12
CONECT    6    1    5    9
CONECT    7    3
CONECT    8    4
CONECT    9    6
CONECT   10    1   18
CONECT   11    2   18
CONECT   12    5   13   14
CONECT   13   12
CONECT   14   12   15   17
CONECT   15   14
CONECT   16   17
CONECT   17   14   16   21
CONECT   18   10   11   19   20
CONECT   19   18
CONECT   20   18
CONECT   21   17   22   23
CONECT   22   21   24   25
CONECT   23   21   26   27
CONECT   24   22   28   30
CONECT   25   22
CONECT   26   23   28   29
CONECT   27   23
CONECT   28   24   26   31
CONECT   29   26
CONECT   30   24   36
CONECT   31   28   32
CONECT   32   31   33   34   35
CONECT   33   32
CONECT   34   32
CONECT   35   32
CONECT   36   30   37   38   39
CONECT   37   36
CONECT   38   36
CONECT   39   36
END
