# Supplementary material for: In silico screening of chalcones and flavonoids as potential inhibitors against yellow head virus 3C-like protease
Source: PeerJ. 2023 Apr 24;11:e15086. doi: 10.7717/peerj.15086 (PMC10135407; doi:10.7717/peerj.15086)
Supplement: Supplemental Information 9 — 3d structures of all proteins, ligand compounds, and protein-ligand complexes used in this study. All files provided in PDB format. [file peerj-11-15086-s009.zip › raw data/Compounds/Chalcones/Cpds(104)/cpd30.pdb]

REMARK   Accelrys Discovery Studio PDB file
REMARK   Created:  2020-09-14T15:52:11Z
HETATM    1  C1  UNK     0      -1.670   0.244   0.163  1.00  0.00           C  
HETATM    2  H2  UNK     0      -2.123   1.185   0.035  1.00  0.00           H  
HETATM    3  C3  UNK     0      -2.427  -0.864   0.281  1.00  0.00           C  
HETATM    4  H4  UNK     0      -1.949  -1.804   0.403  1.00  0.00           H  
HETATM    5  O5  UNK     0       0.340  -0.956   0.312  1.00  0.00           O  
HETATM    6  C6  UNK     0      -0.191   0.153   0.185  1.00  0.00           C  
HETATM    7  C7  UNK     0      -3.934  -0.818   0.188  1.00  0.00           C  
HETATM    8  C8  UNK     0      -4.722  -2.068   0.243  1.00  0.00           C  
HETATM    9  C9  UNK     0      -4.577   0.335   0.007  1.00  0.00           C  
HETATM   10  H10 UNK     0      -4.234  -2.995   0.415  1.00  0.00           H  
HETATM   11  C11 UNK     0      -6.009   0.368  -0.204  1.00  0.00           C  
HETATM   12  H12 UNK     0      -4.045   1.241  -0.033  1.00  0.00           H  
HETATM   13  C13 UNK     0      -6.736  -0.769  -0.211  1.00  0.00           C  
HETATM   14  H14 UNK     0      -6.444   1.309  -0.383  1.00  0.00           H  
HETATM   15  C15 UNK     0       0.685   1.368   0.076  1.00  0.00           C  
HETATM   16  C16 UNK     0       0.128   2.730  -0.026  1.00  0.00           C  
HETATM   17  C17 UNK     0       2.003   1.202   0.117  1.00  0.00           C  
HETATM   18  C18 UNK     0       0.926   3.802  -0.033  1.00  0.00           C  
HETATM   19  H19 UNK     0      -0.920   2.870  -0.049  1.00  0.00           H  
HETATM   20  C20 UNK     0       2.913   2.342   0.083  1.00  0.00           C  
HETATM   21  H21 UNK     0       2.403   0.225   0.195  1.00  0.00           H  
HETATM   22  C22 UNK     0       2.442   3.602   0.022  1.00  0.00           C  
HETATM   23  H23 UNK     0       3.949   2.142   0.108  1.00  0.00           H  
HETATM   24  O24 UNK     0      -8.159  -0.818  -0.529  1.00  0.00           O  
HETATM   25  O25 UNK     0       0.253   5.091  -0.029  1.00  0.00           O  
HETATM   26  O26 UNK     0       3.320   4.751   0.004  1.00  0.00           O  
HETATM   27  C27 UNK     0       4.702   4.557   0.284  1.00  0.00           C  
HETATM   28  H28 UNK     0       5.140   3.805  -0.380  1.00  0.00           H  
HETATM   29  H29 UNK     0       5.231   5.513   0.162  1.00  0.00           H  
HETATM   30  H30 UNK     0       4.786   4.228   1.330  1.00  0.00           H  
HETATM   31  C31 UNK     0       1.068   6.261   0.190  1.00  0.00           C  
HETATM   32  H32 UNK     0       1.552   6.163   1.180  1.00  0.00           H  
HETATM   33  H33 UNK     0       1.844   6.341  -0.584  1.00  0.00           H  
HETATM   34  H34 UNK     0       0.450   7.164   0.180  1.00  0.00           H  
HETATM   35  C35 UNK     0      -6.047  -2.040   0.067  1.00  0.00           C  
HETATM   36  H36 UNK     0      -6.605  -2.945   0.097  1.00  0.00           H  
HETATM   37  C37 UNK     0      -8.679   0.431  -1.054  1.00  0.00           C  
HETATM   38  H38 UNK     0      -8.533   1.241  -0.329  1.00  0.00           H  
HETATM   39  H39 UNK     0      -8.111   0.660  -1.971  1.00  0.00           H  
HETATM   40  C40 UNK     0     -10.090   0.364  -1.416  1.00  0.00           C  
HETATM   41  C41 UNK     0     -11.256   0.310  -1.718  1.00  0.00           C  
HETATM   42  H42 UNK     0     -12.245   0.263  -1.971  1.00  0.00           H  
CONECT    1    2    3    6
CONECT    2    1
CONECT    3    1    4    7
CONECT    4    3
CONECT    5    6
CONECT    6    1    5   15
CONECT    7    3    8    9
CONECT    8    7   10   35
CONECT    9    7   11   12
CONECT   10    8
CONECT   11    9   13   14
CONECT   12    9
CONECT   13   11   24   35
CONECT   14   11
CONECT   15    6   16   17
CONECT   16   15   18   19
CONECT   17   15   20   21
CONECT   18   16   22   25
CONECT   19   16
CONECT   20   17   22   23
CONECT   21   17
CONECT   22   18   20   26
CONECT   23   20
CONECT   24   13   37
CONECT   25   18   31
CONECT   26   22   27
CONECT   27   26   28   29   30
CONECT   28   27
CONECT   29   27
CONECT   30   27
CONECT   31   25   32   33   34
CONECT   32   31
CONECT   33   31
CONECT   34   31
CONECT   35    8   13   36
CONECT   36   35
CONECT   37   24   38   39   40
CONECT   38   37
CONECT   39   37
CONECT   40   37   41
CONECT   41   40   42
CONECT   42   41
END
