# Supplementary material for: In silico screening of chalcones and flavonoids as potential inhibitors against yellow head virus 3C-like protease
Source: PeerJ. 2023 Apr 24;11:e15086. doi: 10.7717/peerj.15086 (PMC10135407; doi:10.7717/peerj.15086)
Supplement: Supplemental Information 9 — 3d structures of all proteins, ligand compounds, and protein-ligand complexes used in this study. All files provided in PDB format. [file peerj-11-15086-s009.zip › raw data/Compounds/Chalcones/Cpds(104)/cpd31.pdb]

REMARK   Accelrys Discovery Studio PDB file
REMARK   Created:  2020-09-14T15:53:57Z
HETATM    1  C1  UNK     0       2.943   0.382   0.313  1.00  0.00           C  
HETATM    2  C2  UNK     0       1.891   1.081   0.673  1.00  0.00           C  
HETATM    3  N3  UNK     0       0.874   0.634  -0.109  1.00  0.00           N  
HETATM    4  H4  UNK     0       1.855   1.853   1.400  1.00  0.00           H  
HETATM    5  N5  UNK     0       2.546  -0.510  -0.697  1.00  0.00           N  
HETATM    6  N6  UNK     0       1.350  -0.341  -0.920  1.00  0.00           N  
HETATM    7  C7  UNK     0      -0.432   1.139  -0.149  1.00  0.00           C  
HETATM    8  C8  UNK     0      -1.279   0.665  -1.061  1.00  0.00           C  
HETATM    9  C9  UNK     0      -0.875   2.186   0.785  1.00  0.00           C  
HETATM   10  C10 UNK     0      -2.643   1.184  -1.137  1.00  0.00           C  
HETATM   11  H11 UNK     0      -0.961  -0.086  -1.738  1.00  0.00           H  
HETATM   12  C12 UNK     0      -2.119   2.655   0.714  1.00  0.00           C  
HETATM   13  H13 UNK     0      -0.210   2.569   1.516  1.00  0.00           H  
HETATM   14  C14 UNK     0      -3.044   2.132  -0.293  1.00  0.00           C  
HETATM   15  H15 UNK     0      -3.313   0.807  -1.868  1.00  0.00           H  
HETATM   16  H16 UNK     0      -2.440   3.409   1.387  1.00  0.00           H  
HETATM   17  H17 UNK     0      -4.034   2.508  -0.350  1.00  0.00           H  
HETATM   18  C18 UNK     0       4.331   0.540   0.837  1.00  0.00           C  
HETATM   19  H19 UNK     0       4.334   1.049   1.812  1.00  0.00           H  
HETATM   20  H20 UNK     0       4.845  -0.432   0.866  1.00  0.00           H  
HETATM   21  O21 UNK     0       4.995   1.360  -0.128  1.00  0.00           O  
HETATM   22  C22 UNK     0       6.360   1.651   0.104  1.00  0.00           C  
HETATM   23  C23 UNK     0       7.142   1.151   1.270  1.00  0.00           C  
HETATM   24  C24 UNK     0       6.962   2.424  -0.793  1.00  0.00           C  
HETATM   25  C25 UNK     0       8.427   1.487   1.394  1.00  0.00           C  
HETATM   26  H26 UNK     0       6.698   0.531   2.005  1.00  0.00           H  
HETATM   27  C27 UNK     0       8.359   2.789  -0.647  1.00  0.00           C  
HETATM   28  H28 UNK     0       6.412   2.783  -1.625  1.00  0.00           H  
HETATM   29  C29 UNK     0       9.071   2.348   0.394  1.00  0.00           C  
HETATM   30  H30 UNK     0       8.987   1.133   2.222  1.00  0.00           H  
HETATM   31  H31 UNK     0       8.800   3.409  -1.378  1.00  0.00           H  
HETATM   32  C32 UNK     0      10.504   2.714   0.580  1.00  0.00           C  
HETATM   33  H33 UNK     0      11.032   2.322   1.411  1.00  0.00           H  
HETATM   34  C34 UNK     0      11.138   3.538  -0.262  1.00  0.00           C  
HETATM   35  H35 UNK     0      10.629   3.945  -1.085  1.00  0.00           H  
HETATM   36  O36 UNK     0      13.142   3.403   0.931  1.00  0.00           O  
HETATM   37  C37 UNK     0      12.541   3.894  -0.030  1.00  0.00           C  
HETATM   38  C38 UNK     0      13.236   4.869  -0.904  1.00  0.00           C  
HETATM   39  C39 UNK     0      12.562   5.479  -2.051  1.00  0.00           C  
HETATM   40  C40 UNK     0      14.490   5.200  -0.625  1.00  0.00           C  
HETATM   41  C41 UNK     0      13.177   6.369  -2.825  1.00  0.00           C  
HETATM   42  H42 UNK     0      11.565   5.214  -2.278  1.00  0.00           H  
HETATM   43  C43 UNK     0      15.212   6.174  -1.441  1.00  0.00           C  
HETATM   44  H44 UNK     0      14.974   4.759   0.209  1.00  0.00           H  
HETATM   45  C45 UNK     0      14.622   6.763  -2.503  1.00  0.00           C  
HETATM   46  H46 UNK     0      16.204   6.397  -1.163  1.00  0.00           H  
HETATM   47  O47 UNK     0      12.376   6.879  -3.916  1.00  0.00           O  
HETATM   48  O48 UNK     0      15.311   7.741  -3.326  1.00  0.00           O  
HETATM   49  C49 UNK     0      12.959   7.843  -4.795  1.00  0.00           C  
HETATM   50  H50 UNK     0      13.249   8.735  -4.221  1.00  0.00           H  
HETATM   51  H51 UNK     0      13.847   7.411  -5.277  1.00  0.00           H  
HETATM   52  H52 UNK     0      12.226   8.126  -5.564  1.00  0.00           H  
HETATM   53  C53 UNK     0      16.665   8.088  -2.974  1.00  0.00           C  
HETATM   54  H54 UNK     0      17.044   8.837  -3.684  1.00  0.00           H  
HETATM   55  H55 UNK     0      16.685   8.508  -1.957  1.00  0.00           H  
HETATM   56  H56 UNK     0      17.299   7.191  -3.015  1.00  0.00           H  
CONECT    1    2    5   18
CONECT    2    1    3    4
CONECT    3    2    6    7
CONECT    4    2
CONECT    5    1    6
CONECT    6    3    5
CONECT    7    3    8    9
CONECT    8    7   10   11
CONECT    9    7   12   13
CONECT   10    8   14   15
CONECT   11    8
CONECT   12    9   14   16
CONECT   13    9
CONECT   14   10   12   17
CONECT   15   10
CONECT   16   12
CONECT   17   14
CONECT   18    1   19   20   21
CONECT   19   18
CONECT   20   18
CONECT   21   18   22
CONECT   22   21   23   24
CONECT   23   22   25   26
CONECT   24   22   27   28
CONECT   25   23   29   30
CONECT   26   23
CONECT   27   24   29   31
CONECT   28   24
CONECT   29   25   27   32
CONECT   30   25
CONECT   31   27
CONECT   32   29   33   34
CONECT   33   32
CONECT   34   32   35   37
CONECT   35   34
CONECT   36   37
CONECT   37   34   36   38
CONECT   38   37   39   40
CONECT   39   38   41   42
CONECT   40   38   43   44
CONECT   41   39   45   47
CONECT   42   39
CONECT   43   40   45   46
CONECT   44   40
CONECT   45   41   43   48
CONECT   46   43
CONECT   47   41   49
CONECT   48   45   53
CONECT   49   47   50   51   52
CONECT   50   49
CONECT   51   49
CONECT   52   49
CONECT   53   48   54   55   56
CONECT   54   53
CONECT   55   53
CONECT   56   53
END
