# Supplementary material for: In silico screening of chalcones and flavonoids as potential inhibitors against yellow head virus 3C-like protease
Source: PeerJ. 2023 Apr 24;11:e15086. doi: 10.7717/peerj.15086 (PMC10135407; doi:10.7717/peerj.15086)
Supplement: Supplemental Information 9 — 3d structures of all proteins, ligand compounds, and protein-ligand complexes used in this study. All files provided in PDB format. [file peerj-11-15086-s009.zip › raw data/Compounds/Chalcones/Cpds(104)/cpd33.pdb]

REMARK   Accelrys Discovery Studio PDB file
REMARK   Created:  2020-09-14T15:56:23Z
HETATM    1  C1  UNK     0       6.696   0.793  -0.260  1.00  0.00           C  
HETATM    2  C2  UNK     0       7.527   0.320   0.842  1.00  0.00           C  
HETATM    3  C3  UNK     0       7.143   1.754  -1.064  1.00  0.00           C  
HETATM    4  C4  UNK     0       8.732   0.849   1.043  1.00  0.00           C  
HETATM    5  H5  UNK     0       7.171  -0.447   1.483  1.00  0.00           H  
HETATM    6  C6  UNK     0       8.467   2.338  -0.847  1.00  0.00           C  
HETATM    7  H7  UNK     0       6.538   2.097  -1.865  1.00  0.00           H  
HETATM    8  C8  UNK     0       9.233   1.907   0.162  1.00  0.00           C  
HETATM    9  H9  UNK     0       9.334   0.503   1.845  1.00  0.00           H  
HETATM   10  H10 UNK     0       8.807   3.099  -1.496  1.00  0.00           H  
HETATM   11  C11 UNK     0      10.586   2.460   0.429  1.00  0.00           C  
HETATM   12  H12 UNK     0      11.140   2.078   1.249  1.00  0.00           H  
HETATM   13  C13 UNK     0      11.133   3.414  -0.328  1.00  0.00           C  
HETATM   14  H14 UNK     0      10.608   3.810  -1.152  1.00  0.00           H  
HETATM   15  O15 UNK     0      13.080   3.436   0.961  1.00  0.00           O  
HETATM   16  C16 UNK     0      12.479   3.908  -0.011  1.00  0.00           C  
HETATM   17  C17 UNK     0      13.139   4.943  -0.834  1.00  0.00           C  
HETATM   18  C18 UNK     0      12.472   5.533  -1.993  1.00  0.00           C  
HETATM   19  C19 UNK     0      14.363   5.335  -0.507  1.00  0.00           C  
HETATM   20  C20 UNK     0      13.068   6.460  -2.738  1.00  0.00           C  
HETATM   21  H21 UNK     0      11.495   5.223  -2.253  1.00  0.00           H  
HETATM   22  C22 UNK     0      15.065   6.348  -1.289  1.00  0.00           C  
HETATM   23  H23 UNK     0      14.842   4.903   0.334  1.00  0.00           H  
HETATM   24  C24 UNK     0      14.485   6.915  -2.368  1.00  0.00           C  
HETATM   25  H25 UNK     0      16.036   6.612  -0.977  1.00  0.00           H  
HETATM   26  O26 UNK     0      12.280   6.944  -3.848  1.00  0.00           O  
HETATM   27  O27 UNK     0      15.161   7.922  -3.167  1.00  0.00           O  
HETATM   28  C28 UNK     0      12.848   7.941  -4.700  1.00  0.00           C  
HETATM   29  H29 UNK     0      13.082   8.839  -4.109  1.00  0.00           H  
HETATM   30  H30 UNK     0      13.768   7.552  -5.158  1.00  0.00           H  
HETATM   31  H31 UNK     0      12.128   8.201  -5.489  1.00  0.00           H  
HETATM   32  C32 UNK     0      16.494   8.311  -2.780  1.00  0.00           C  
HETATM   33  H33 UNK     0      16.866   9.075  -3.478  1.00  0.00           H  
HETATM   34  H34 UNK     0      16.477   8.726  -1.762  1.00  0.00           H  
HETATM   35  H35 UNK     0      17.158   7.435  -2.811  1.00  0.00           H  
HETATM   36 BR36 UNK     0       4.976   0.037  -0.548  1.00  0.00          BR  
CONECT    1    2    3   36
CONECT    2    1    4    5
CONECT    3    1    6    7
CONECT    4    2    8    9
CONECT    5    2
CONECT    6    3    8   10
CONECT    7    3
CONECT    8    4    6   11
CONECT    9    4
CONECT   10    6
CONECT   11    8   12   13
CONECT   12   11
CONECT   13   11   14   16
CONECT   14   13
CONECT   15   16
CONECT   16   13   15   17
CONECT   17   16   18   19
CONECT   18   17   20   21
CONECT   19   17   22   23
CONECT   20   18   24   26
CONECT   21   18
CONECT   22   19   24   25
CONECT   23   19
CONECT   24   20   22   27
CONECT   25   22
CONECT   26   20   28
CONECT   27   24   32
CONECT   28   26   29   30   31
CONECT   29   28
CONECT   30   28
CONECT   31   28
CONECT   32   27   33   34   35
CONECT   33   32
CONECT   34   32
CONECT   35   32
CONECT   36    1
END
