# Supplementary material for: In silico screening of chalcones and flavonoids as potential inhibitors against yellow head virus 3C-like protease
Source: PeerJ. 2023 Apr 24;11:e15086. doi: 10.7717/peerj.15086 (PMC10135407; doi:10.7717/peerj.15086)
Supplement: Supplemental Information 9 — 3d structures of all proteins, ligand compounds, and protein-ligand complexes used in this study. All files provided in PDB format. [file peerj-11-15086-s009.zip › raw data/Compounds/Chalcones/Cpds(104)/cpd27.pdb]

REMARK   Accelrys Discovery Studio PDB file
REMARK   Created:  2020-09-14T15:42:16Z
HETATM    1  C1  UNK     0      -3.422  -0.127  -1.262  1.00  0.00           C  
HETATM    2  O2  UNK     0      -2.869   0.971  -1.130  1.00  0.00           O  
HETATM    3  C3  UNK     0      -2.590  -1.343  -1.375  1.00  0.00           C  
HETATM    4  C4  UNK     0      -3.192  -2.666  -1.523  1.00  0.00           C  
HETATM    5  C5  UNK     0      -1.270  -1.218  -1.349  1.00  0.00           C  
HETATM    6  C6  UNK     0      -2.442  -3.760  -1.638  1.00  0.00           C  
HETATM    7  H7  UNK     0      -4.245  -2.768  -1.540  1.00  0.00           H  
HETATM    8  C8  UNK     0      -0.399  -2.382  -1.473  1.00  0.00           C  
HETATM    9  H9  UNK     0      -0.839  -0.255  -1.243  1.00  0.00           H  
HETATM   10  C10 UNK     0      -0.915  -3.621  -1.616  1.00  0.00           C  
HETATM   11  H11 UNK     0       0.641  -2.213  -1.450  1.00  0.00           H  
HETATM   12  C12 UNK     0      -4.886  -0.185  -1.341  1.00  0.00           C  
HETATM   13  H13 UNK     0      -5.372  -1.114  -1.453  1.00  0.00           H  
HETATM   14  C14 UNK     0      -5.591   0.947  -1.288  1.00  0.00           C  
HETATM   15  H15 UNK     0      -5.074   1.866  -1.183  1.00  0.00           H  
HETATM   16  O16 UNK     0      -3.184  -4.992  -1.774  1.00  0.00           O  
HETATM   17  O17 UNK     0      -0.073  -4.797  -1.750  1.00  0.00           O  
HETATM   18  C18 UNK     0       1.357  -4.611  -1.735  1.00  0.00           C  
HETATM   19  H19 UNK     0       1.661  -4.154  -0.782  1.00  0.00           H  
HETATM   20  H20 UNK     0       1.851  -5.586  -1.847  1.00  0.00           H  
HETATM   21  H21 UNK     0       1.651  -3.955  -2.569  1.00  0.00           H  
HETATM   22  C22 UNK     0      -2.454  -6.213  -1.902  1.00  0.00           C  
HETATM   23  H23 UNK     0      -3.158  -7.052  -1.994  1.00  0.00           H  
HETATM   24  H24 UNK     0      -1.818  -6.169  -2.798  1.00  0.00           H  
HETATM   25  H25 UNK     0      -1.825  -6.360  -1.011  1.00  0.00           H  
HETATM   26  C26 UNK     0      -7.073   0.971  -1.389  1.00  0.00           C  
HETATM   27  C27 UNK     0      -7.742   2.266  -1.369  1.00  0.00           C  
HETATM   28  C28 UNK     0      -7.803  -0.142  -1.508  1.00  0.00           C  
HETATM   29  H29 UNK     0      -7.167   3.151  -1.271  1.00  0.00           H  
HETATM   30  C30 UNK     0      -9.259  -0.062  -1.624  1.00  0.00           C  
HETATM   31  H31 UNK     0      -7.338  -1.091  -1.527  1.00  0.00           H  
HETATM   32  H32 UNK     0      -9.825  -0.953  -1.724  1.00  0.00           H  
HETATM   33  C33 UNK     0      -9.884   1.114  -1.618  1.00  0.00           C  
HETATM   34  C34 UNK     0      -9.066   2.348  -1.478  1.00  0.00           C  
HETATM   35  H35 UNK     0      -9.516   3.296  -1.463  1.00  0.00           H  
HETATM   36  O36 UNK     0     -11.318   1.083  -1.757  1.00  0.00           O  
HETATM   37  O37 UNK     0     -11.561   3.412  -1.721  1.00  0.00           O  
HETATM   38  C38 UNK     0     -12.072   2.292  -1.795  1.00  0.00           C  
HETATM   39  C39 UNK     0     -13.519   2.201  -1.951  1.00  0.00           C  
HETATM   40  H40 UNK     0     -13.978   1.249  -2.008  1.00  0.00           H  
HETATM   41  C41 UNK     0     -14.244   3.319  -2.028  1.00  0.00           C  
HETATM   42  H42 UNK     0     -13.747   4.254  -1.972  1.00  0.00           H  
HETATM   43  C43 UNK     0     -15.719   3.310  -2.195  1.00  0.00           C  
HETATM   44  C44 UNK     0     -16.410   4.598  -2.291  1.00  0.00           C  
HETATM   45  C45 UNK     0     -16.428   2.177  -2.261  1.00  0.00           C  
HETATM   46  C46 UNK     0     -17.731   4.643  -2.444  1.00  0.00           C  
HETATM   47  H47 UNK     0     -15.853   5.499  -2.240  1.00  0.00           H  
HETATM   48  C48 UNK     0     -17.882   2.231  -2.428  1.00  0.00           C  
HETATM   49  H49 UNK     0     -15.951   1.237  -2.194  1.00  0.00           H  
HETATM   50  C50 UNK     0     -18.502   3.406  -2.515  1.00  0.00           C  
HETATM   51  H51 UNK     0     -18.224   5.580  -2.514  1.00  0.00           H  
HETATM   52  H52 UNK     0     -18.442   1.333  -2.479  1.00  0.00           H  
HETATM   53  H53 UNK     0     -19.555   3.442  -2.636  1.00  0.00           H  
CONECT    1    2    3   12
CONECT    2    1
CONECT    3    1    4    5
CONECT    4    3    6    7
CONECT    5    3    8    9
CONECT    6    4   10   16
CONECT    7    4
CONECT    8    5   10   11
CONECT    9    5
CONECT   10    6    8   17
CONECT   11    8
CONECT   12    1   13   14
CONECT   13   12
CONECT   14   12   15   26
CONECT   15   14
CONECT   16    6   22
CONECT   17   10   18
CONECT   18   17   19   20   21
CONECT   19   18
CONECT   20   18
CONECT   21   18
CONECT   22   16   23   24   25
CONECT   23   22
CONECT   24   22
CONECT   25   22
CONECT   26   14   27   28
CONECT   27   26   29   34
CONECT   28   26   30   31
CONECT   29   27
CONECT   30   28   32   33
CONECT   31   28
CONECT   32   30
CONECT   33   30   34   36
CONECT   34   27   33   35
CONECT   35   34
CONECT   36   33   38
CONECT   37   38
CONECT   38   36   37   39
CONECT   39   38   40   41
CONECT   40   39
CONECT   41   39   42   43
CONECT   42   41
CONECT   43   41   44   45
CONECT   44   43   46   47
CONECT   45   43   48   49
CONECT   46   44   50   51
CONECT   47   44
CONECT   48   45   50   52
CONECT   49   45
CONECT   50   46   48   53
CONECT   51   46
CONECT   52   48
CONECT   53   50
END
