# Supplementary material for: In silico screening of chalcones and flavonoids as potential inhibitors against yellow head virus 3C-like protease
Source: PeerJ. 2023 Apr 24;11:e15086. doi: 10.7717/peerj.15086 (PMC10135407; doi:10.7717/peerj.15086)
Supplement: Supplemental Information 9 — 3d structures of all proteins, ligand compounds, and protein-ligand complexes used in this study. All files provided in PDB format. [file peerj-11-15086-s009.zip › raw data/Compounds/Chalcones/Cpds(104)/cpd36.pdb]

REMARK   Accelrys Discovery Studio PDB file
REMARK   Created:  2020-09-14T15:59:57Z
HETATM    1  C1  UNK     0       6.544   0.783  -0.579  1.00  0.00           C  
HETATM    2  C2  UNK     0       7.460   0.012   0.267  1.00  0.00           C  
HETATM    3  C3  UNK     0       6.972   1.890  -1.178  1.00  0.00           C  
HETATM    4  C4  UNK     0       8.713   0.426   0.439  1.00  0.00           C  
HETATM    5  H5  UNK     0       7.127  -0.874   0.746  1.00  0.00           H  
HETATM    6  C6  UNK     0       8.347   2.342  -0.995  1.00  0.00           C  
HETATM    7  H7  UNK     0       6.310   2.450  -1.786  1.00  0.00           H  
HETATM    8  C8  UNK     0       9.186   1.648  -0.217  1.00  0.00           C  
HETATM    9  H9  UNK     0       9.374  -0.131   1.054  1.00  0.00           H  
HETATM   10  H10 UNK     0       8.665   3.227  -1.476  1.00  0.00           H  
HETATM   11  C11 UNK     0      10.592   2.078   0.016  1.00  0.00           C  
HETATM   12  H12 UNK     0      11.197   1.510   0.675  1.00  0.00           H  
HETATM   13  C13 UNK     0      11.114   3.155  -0.576  1.00  0.00           C  
HETATM   14  H14 UNK     0      10.536   3.730  -1.241  1.00  0.00           H  
HETATM   15  O15 UNK     0      13.159   2.886   0.522  1.00  0.00           O  
HETATM   16  C16 UNK     0      12.503   3.539  -0.297  1.00  0.00           C  
HETATM   17  C17 UNK     0      13.132   4.696  -0.972  1.00  0.00           C  
HETATM   18  C18 UNK     0      12.416   5.461  -1.991  1.00  0.00           C  
HETATM   19  C19 UNK     0      14.372   5.033  -0.645  1.00  0.00           C  
HETATM   20  C20 UNK     0      12.982   6.495  -2.608  1.00  0.00           C  
HETATM   21  H21 UNK     0      11.429   5.191  -2.256  1.00  0.00           H  
HETATM   22  C22 UNK     0      15.040   6.163  -1.284  1.00  0.00           C  
HETATM   23  H23 UNK     0      14.888   4.473   0.093  1.00  0.00           H  
HETATM   24  C24 UNK     0      14.413   6.894  -2.232  1.00  0.00           C  
HETATM   25  H25 UNK     0      16.024   6.381  -0.976  1.00  0.00           H  
HETATM   26  O26 UNK     0      12.150   7.139  -3.598  1.00  0.00           O  
HETATM   27  O27 UNK     0      15.052   8.023  -2.885  1.00  0.00           O  
HETATM   28  C28 UNK     0      12.686   8.251  -4.317  1.00  0.00           C  
HETATM   29  H29 UNK     0      12.949   9.052  -3.612  1.00  0.00           H  
HETATM   30  H30 UNK     0      13.585   7.933  -4.867  1.00  0.00           H  
HETATM   31  H31 UNK     0      11.935   8.622  -5.029  1.00  0.00           H  
HETATM   32  C32 UNK     0      16.397   8.360  -2.492  1.00  0.00           C  
HETATM   33  H33 UNK     0      16.737   9.229  -3.073  1.00  0.00           H  
HETATM   34  H34 UNK     0      16.417   8.607  -1.420  1.00  0.00           H  
HETATM   35  H35 UNK     0      17.064   7.507  -2.687  1.00  0.00           H  
HETATM   36  C36 UNK     0       5.155   0.366  -0.767  1.00  0.00           C  
HETATM   37  C37 UNK     0       4.576  -0.701  -0.262  1.00  0.00           C  
HETATM   38  H38 UNK     0       5.020  -1.436   0.359  1.00  0.00           H  
HETATM   39  N39 UNK     0       4.192   1.060  -1.521  1.00  0.00           N  
HETATM   40  N40 UNK     0       3.128   0.451  -1.456  1.00  0.00           N  
HETATM   41  C41 UNK     0       2.275  -1.569  -0.381  1.00  0.00           C  
HETATM   42  C42 UNK     0       1.039  -1.340  -0.821  1.00  0.00           C  
HETATM   43  C43 UNK     0       2.553  -2.770   0.422  1.00  0.00           C  
HETATM   44  C44 UNK     0      -0.039  -2.276  -0.503  1.00  0.00           C  
HETATM   45  H45 UNK     0       0.834  -0.475  -1.398  1.00  0.00           H  
HETATM   46  C46 UNK     0       1.570  -3.621   0.707  1.00  0.00           C  
HETATM   47  H47 UNK     0       3.534  -2.963   0.775  1.00  0.00           H  
HETATM   48  C48 UNK     0       0.213  -3.362   0.224  1.00  0.00           C  
HETATM   49  H49 UNK     0      -1.023  -2.089  -0.852  1.00  0.00           H  
HETATM   50  H50 UNK     0       1.771  -4.487   1.285  1.00  0.00           H  
HETATM   51  H51 UNK     0      -0.569  -4.040   0.454  1.00  0.00           H  
HETATM   52  N52 UNK     0       3.289  -0.655  -0.692  1.00  0.00           N  
CONECT    1    2    3   36
CONECT    2    1    4    5
CONECT    3    1    6    7
CONECT    4    2    8    9
CONECT    5    2
CONECT    6    3    8   10
CONECT    7    3
CONECT    8    4    6   11
CONECT    9    4
CONECT   10    6
CONECT   11    8   12   13
CONECT   12   11
CONECT   13   11   14   16
CONECT   14   13
CONECT   15   16
CONECT   16   13   15   17
CONECT   17   16   18   19
CONECT   18   17   20   21
CONECT   19   17   22   23
CONECT   20   18   24   26
CONECT   21   18
CONECT   22   19   24   25
CONECT   23   19
CONECT   24   20   22   27
CONECT   25   22
CONECT   26   20   28
CONECT   27   24   32
CONECT   28   26   29   30   31
CONECT   29   28
CONECT   30   28
CONECT   31   28
CONECT   32   27   33   34   35
CONECT   33   32
CONECT   34   32
CONECT   35   32
CONECT   36    1   37   39
CONECT   37   36   38   52
CONECT   38   37
CONECT   39   36   40
CONECT   40   39   52
CONECT   41   42   43   52
CONECT   42   41   44   45
CONECT   43   41   46   47
CONECT   44   42   48   49
CONECT   45   42
CONECT   46   43   48   50
CONECT   47   43
CONECT   48   44   46   51
CONECT   49   44
CONECT   50   46
CONECT   51   48
CONECT   52   37   40   41
END
