# Supplementary material for: In silico screening of chalcones and flavonoids as potential inhibitors against yellow head virus 3C-like protease
Source: PeerJ. 2023 Apr 24;11:e15086. doi: 10.7717/peerj.15086 (PMC10135407; doi:10.7717/peerj.15086)
Supplement: Supplemental Information 9 — 3d structures of all proteins, ligand compounds, and protein-ligand complexes used in this study. All files provided in PDB format. [file peerj-11-15086-s009.zip › raw data/Compounds/Chalcones/Cpds(104)/cpd22.pdb]

REMARK   Accelrys Discovery Studio PDB file
REMARK   Created:  2020-09-14T15:36:19Z
HETATM    1  C1  UNK     0      -3.582  -0.012  -1.514  1.00  0.00           C  
HETATM    2  O2  UNK     0      -3.065   1.110  -1.551  1.00  0.00           O  
HETATM    3  C3  UNK     0      -2.713  -1.210  -1.499  1.00  0.00           C  
HETATM    4  C4  UNK     0      -3.278  -2.556  -1.419  1.00  0.00           C  
HETATM    5  C5  UNK     0      -1.398  -1.049  -1.557  1.00  0.00           C  
HETATM    6  C6  UNK     0      -2.500  -3.635  -1.402  1.00  0.00           C  
HETATM    7  H7  UNK     0      -4.325  -2.685  -1.368  1.00  0.00           H  
HETATM    8  C8  UNK     0      -0.497  -2.199  -1.547  1.00  0.00           C  
HETATM    9  H9  UNK     0      -0.993  -0.071  -1.614  1.00  0.00           H  
HETATM   10  C10 UNK     0      -0.979  -3.458  -1.474  1.00  0.00           C  
HETATM   11  H11 UNK     0       0.538  -2.003  -1.599  1.00  0.00           H  
HETATM   12  C12 UNK     0      -5.045  -0.130  -1.493  1.00  0.00           C  
HETATM   13  H13 UNK     0      -5.493  -1.082  -1.483  1.00  0.00           H  
HETATM   14  C14 UNK     0      -5.801   0.971  -1.488  1.00  0.00           C  
HETATM   15  H15 UNK     0      -5.326   1.919  -1.493  1.00  0.00           H  
HETATM   16  O16 UNK     0      -3.210  -4.891  -1.313  1.00  0.00           O  
HETATM   17  O17 UNK     0      -0.109  -4.620  -1.465  1.00  0.00           O  
HETATM   18  C18 UNK     0       1.314  -4.401  -1.541  1.00  0.00           C  
HETATM   19  H19 UNK     0       1.641  -3.797  -0.682  1.00  0.00           H  
HETATM   20  H20 UNK     0       1.832  -5.370  -1.524  1.00  0.00           H  
HETATM   21  H21 UNK     0       1.556  -3.874  -2.476  1.00  0.00           H  
HETATM   22  C22 UNK     0      -2.449  -6.099  -1.283  1.00  0.00           C  
HETATM   23  H23 UNK     0      -3.132  -6.958  -1.212  1.00  0.00           H  
HETATM   24  H24 UNK     0      -1.853  -6.181  -2.203  1.00  0.00           H  
HETATM   25  H25 UNK     0      -1.781  -6.091  -0.409  1.00  0.00           H  
HETATM   26  C26 UNK     0      -7.288   0.914  -1.474  1.00  0.00           C  
HETATM   27  C27 UNK     0      -8.031   2.176  -1.442  1.00  0.00           C  
HETATM   28  C28 UNK     0      -7.958  -0.243  -1.501  1.00  0.00           C  
HETATM   29  C29 UNK     0      -9.362   2.181  -1.438  1.00  0.00           C  
HETATM   30  H30 UNK     0      -7.503   3.095  -1.440  1.00  0.00           H  
HETATM   31  C31 UNK     0      -9.415  -0.248  -1.483  1.00  0.00           C  
HETATM   32  H32 UNK     0      -7.442  -1.165  -1.529  1.00  0.00           H  
HETATM   33  C33 UNK     0     -10.090   0.896  -1.445  1.00  0.00           C  
HETATM   34  H34 UNK     0      -9.939  -1.169  -1.478  1.00  0.00           H  
HETATM   35  O35 UNK     0     -10.012   3.399  -1.449  1.00  0.00           O  
HETATM   36  O36 UNK     0     -11.442   0.855  -1.372  1.00  0.00           O  
HETATM   37  C37 UNK     0     -11.320   3.581  -1.957  1.00  0.00           C  
HETATM   38  H38 UNK     0     -11.555   2.741  -2.622  1.00  0.00           H  
HETATM   39  H39 UNK     0     -11.359   4.531  -2.506  1.00  0.00           H  
HETATM   40  C40 UNK     0     -12.051   1.181  -0.154  1.00  0.00           C  
HETATM   41  H41 UNK     0     -12.843   0.455   0.076  1.00  0.00           H  
HETATM   42  H42 UNK     0     -11.292   1.104   0.637  1.00  0.00           H  
HETATM   43  C43 UNK     0     -12.333   3.630  -0.839  1.00  0.00           C  
HETATM   44  H44 UNK     0     -12.833   4.549  -0.665  1.00  0.00           H  
HETATM   45  C45 UNK     0     -12.658   2.586  -0.061  1.00  0.00           C  
HETATM   46  H46 UNK     0     -13.386   2.750   0.693  1.00  0.00           H  
CONECT    1    2    3   12
CONECT    2    1
CONECT    3    1    4    5
CONECT    4    3    6    7
CONECT    5    3    8    9
CONECT    6    4   10   16
CONECT    7    4
CONECT    8    5   10   11
CONECT    9    5
CONECT   10    6    8   17
CONECT   11    8
CONECT   12    1   13   14
CONECT   13   12
CONECT   14   12   15   26
CONECT   15   14
CONECT   16    6   22
CONECT   17   10   18
CONECT   18   17   19   20   21
CONECT   19   18
CONECT   20   18
CONECT   21   18
CONECT   22   16   23   24   25
CONECT   23   22
CONECT   24   22
CONECT   25   22
CONECT   26   14   27   28
CONECT   27   26   29   30
CONECT   28   26   31   32
CONECT   29   27   33   35
CONECT   30   27
CONECT   31   28   33   34
CONECT   32   28
CONECT   33   29   31   36
CONECT   34   31
CONECT   35   29   37
CONECT   36   33   40
CONECT   37   35   38   39   43
CONECT   38   37
CONECT   39   37
CONECT   40   36   41   42   45
CONECT   41   40
CONECT   42   40
CONECT   43   37   44   45
CONECT   44   43
CONECT   45   40   43   46
CONECT   46   45
END
