# Supplementary material for: In silico screening of chalcones and flavonoids as potential inhibitors against yellow head virus 3C-like protease
Source: PeerJ. 2023 Apr 24;11:e15086. doi: 10.7717/peerj.15086 (PMC10135407; doi:10.7717/peerj.15086)
Supplement: Supplemental Information 9 — 3d structures of all proteins, ligand compounds, and protein-ligand complexes used in this study. All files provided in PDB format. [file peerj-11-15086-s009.zip › raw data/Compounds/Chalcones/Cpds(104)/cpd37.pdb]

REMARK   Accelrys Discovery Studio PDB file
REMARK   Created:  2020-09-14T16:01:31Z
HETATM    1  C1  UNK     0       7.235   0.332   0.476  1.00  0.00           C  
HETATM    2  C2  UNK     0       6.943   1.928  -1.337  1.00  0.00           C  
HETATM    3  C3  UNK     0       8.462   0.791   0.717  1.00  0.00           C  
HETATM    4  H4  UNK     0       6.860  -0.458   1.072  1.00  0.00           H  
HETATM    5  C5  UNK     0       8.289   2.420  -1.061  1.00  0.00           C  
HETATM    6  H6  UNK     0       6.375   2.365  -2.118  1.00  0.00           H  
HETATM    7  C7  UNK     0       9.021   1.881  -0.081  1.00  0.00           C  
HETATM    8  H8  UNK     0       9.040   0.362   1.496  1.00  0.00           H  
HETATM    9  H9  UNK     0       8.675   3.208  -1.649  1.00  0.00           H  
HETATM   10  C10 UNK     0      10.398   2.350   0.233  1.00  0.00           C  
HETATM   11  H11 UNK     0      10.929   1.885   1.024  1.00  0.00           H  
HETATM   12  C12 UNK     0      10.988   3.335  -0.449  1.00  0.00           C  
HETATM   13  H13 UNK     0      10.482   3.812  -1.239  1.00  0.00           H  
HETATM   14  O14 UNK     0      12.937   3.189   0.832  1.00  0.00           O  
HETATM   15  C15 UNK     0      12.351   3.754  -0.098  1.00  0.00           C  
HETATM   16  C16 UNK     0      13.038   4.837  -0.837  1.00  0.00           C  
HETATM   17  C17 UNK     0      12.384   5.534  -1.943  1.00  0.00           C  
HETATM   18  C18 UNK     0      14.272   5.172  -0.483  1.00  0.00           C  
HETATM   19  C19 UNK     0      13.000   6.506  -2.611  1.00  0.00           C  
HETATM   20  H20 UNK     0      11.401   5.268  -2.226  1.00  0.00           H  
HETATM   21  C21 UNK     0      14.994   6.231  -1.182  1.00  0.00           C  
HETATM   22  H22 UNK     0      14.741   4.663   0.319  1.00  0.00           H  
HETATM   23  C23 UNK     0      14.426   6.899  -2.209  1.00  0.00           C  
HETATM   24  H24 UNK     0      15.972   6.449  -0.852  1.00  0.00           H  
HETATM   25  O25 UNK     0      12.220   7.096  -3.676  1.00  0.00           O  
HETATM   26  O26 UNK     0      15.120   7.955  -2.923  1.00  0.00           O  
HETATM   27  C27 UNK     0      12.807   8.147  -4.444  1.00  0.00           C  
HETATM   28  H28 UNK     0      13.060   8.988  -3.783  1.00  0.00           H  
HETATM   29  H29 UNK     0      13.718   7.778  -4.936  1.00  0.00           H  
HETATM   30  H30 UNK     0      12.091   8.484  -5.207  1.00  0.00           H  
HETATM   31  C31 UNK     0      16.459   8.286  -2.508  1.00  0.00           C  
HETATM   32  H32 UNK     0      16.845   9.098  -3.141  1.00  0.00           H  
HETATM   33  H33 UNK     0      16.450   8.615  -1.458  1.00  0.00           H  
HETATM   34  H34 UNK     0      17.107   7.403  -2.612  1.00  0.00           H  
HETATM   35  C35 UNK     0       6.419   0.937  -0.621  1.00  0.00           C  
HETATM   36  C36 UNK     0       4.572  -0.555  -0.165  1.00  0.00           C  
HETATM   37  H37 UNK     0       5.202  -1.453  -0.240  1.00  0.00           H  
HETATM   38  H38 UNK     0       4.536  -0.282   0.899  1.00  0.00           H  
HETATM   39  O39 UNK     0       2.669  -0.281  -1.552  1.00  0.00           O  
HETATM   40  O40 UNK     0       5.099   0.516  -0.958  1.00  0.00           O  
HETATM   41  O41 UNK     0       2.484  -1.923   0.012  1.00  0.00           O  
HETATM   42  H42 UNK     0       1.594  -2.018  -0.410  1.00  0.00           H  
HETATM   43  C43 UNK     0       3.187  -0.903  -0.617  1.00  0.00           C  
CONECT    1    3    4   35
CONECT    2    5    6   35
CONECT    3    1    7    8
CONECT    4    1
CONECT    5    2    7    9
CONECT    6    2
CONECT    7    3    5   10
CONECT    8    3
CONECT    9    5
CONECT   10    7   11   12
CONECT   11   10
CONECT   12   10   13   15
CONECT   13   12
CONECT   14   15
CONECT   15   12   14   16
CONECT   16   15   17   18
CONECT   17   16   19   20
CONECT   18   16   21   22
CONECT   19   17   23   25
CONECT   20   17
CONECT   21   18   23   24
CONECT   22   18
CONECT   23   19   21   26
CONECT   24   21
CONECT   25   19   27
CONECT   26   23   31
CONECT   27   25   28   29   30
CONECT   28   27
CONECT   29   27
CONECT   30   27
CONECT   31   26   32   33   34
CONECT   32   31
CONECT   33   31
CONECT   34   31
CONECT   35    1    2   40
CONECT   36   37   38   40   43
CONECT   37   36
CONECT   38   36
CONECT   39   43
CONECT   40   35   36
CONECT   41   42   43
CONECT   42   41
CONECT   43   36   39   41
END
