# Supplementary material for: In silico screening of chalcones and flavonoids as potential inhibitors against yellow head virus 3C-like protease
Source: PeerJ. 2023 Apr 24;11:e15086. doi: 10.7717/peerj.15086 (PMC10135407; doi:10.7717/peerj.15086)
Supplement: Supplemental Information 9 — 3d structures of all proteins, ligand compounds, and protein-ligand complexes used in this study. All files provided in PDB format. [file peerj-11-15086-s009.zip › raw data/Compounds/Chalcones/Cpds(104)/cpd21.pdb]

REMARK   Accelrys Discovery Studio PDB file
REMARK   Created:  2020-09-14T15:34:54Z
HETATM    1  C1  UNK     0      -1.724   0.334   0.152  1.00  0.00           C  
HETATM    2  H2  UNK     0      -2.153   1.266  -0.096  1.00  0.00           H  
HETATM    3  C3  UNK     0      -2.491  -0.745   0.324  1.00  0.00           C  
HETATM    4  H4  UNK     0      -2.028  -1.661   0.591  1.00  0.00           H  
HETATM    5  O5  UNK     0       0.217  -0.905   0.529  1.00  0.00           O  
HETATM    6  C6  UNK     0      -0.271   0.211   0.319  1.00  0.00           C  
HETATM    7  C7  UNK     0      -3.968  -0.717   0.167  1.00  0.00           C  
HETATM    8  C8  UNK     0      -4.705  -1.922   0.495  1.00  0.00           C  
HETATM    9  C9  UNK     0      -4.621   0.364  -0.258  1.00  0.00           C  
HETATM   10  C10 UNK     0      -6.029  -1.984   0.385  1.00  0.00           C  
HETATM   11  H11 UNK     0      -4.175  -2.771   0.844  1.00  0.00           H  
HETATM   12  C12 UNK     0      -6.073   0.349  -0.415  1.00  0.00           C  
HETATM   13  H13 UNK     0      -4.091   1.247  -0.500  1.00  0.00           H  
HETATM   14  C14 UNK     0      -6.790  -0.756  -0.122  1.00  0.00           C  
HETATM   15  H15 UNK     0      -6.532   1.230  -0.769  1.00  0.00           H  
HETATM   16  C16 UNK     0       0.625   1.383   0.244  1.00  0.00           C  
HETATM   17  C17 UNK     0       0.098   2.738   0.097  1.00  0.00           C  
HETATM   18  C18 UNK     0       1.934   1.188   0.330  1.00  0.00           C  
HETATM   19  C19 UNK     0       0.909   3.793   0.051  1.00  0.00           C  
HETATM   20  H20 UNK     0      -0.946   2.893   0.037  1.00  0.00           H  
HETATM   21  C21 UNK     0       2.868   2.306   0.272  1.00  0.00           C  
HETATM   22  H22 UNK     0       2.309   0.203   0.441  1.00  0.00           H  
HETATM   23  C23 UNK     0       2.425   3.574   0.140  1.00  0.00           C  
HETATM   24  H24 UNK     0       3.896   2.081   0.339  1.00  0.00           H  
HETATM   25  O25 UNK     0      -6.615  -3.246   0.776  1.00  0.00           O  
HETATM   26  O26 UNK     0      -8.229  -0.807  -0.283  1.00  0.00           O  
HETATM   27  O27 UNK     0       0.239   5.068  -0.076  1.00  0.00           O  
HETATM   28  O28 UNK     0       3.333   4.706   0.080  1.00  0.00           O  
HETATM   29  C29 UNK     0       4.749   4.443   0.160  1.00  0.00           C  
HETATM   30  H30 UNK     0       5.052   3.796  -0.677  1.00  0.00           H  
HETATM   31  H31 UNK     0       5.298   5.394   0.102  1.00  0.00           H  
HETATM   32  H32 UNK     0       4.980   3.946   1.113  1.00  0.00           H  
HETATM   33  C33 UNK     0       1.038   6.252  -0.112  1.00  0.00           C  
HETATM   34  H34 UNK     0       1.623   6.329   0.818  1.00  0.00           H  
HETATM   35  H35 UNK     0       1.721   6.211  -0.972  1.00  0.00           H  
HETATM   36  H36 UNK     0       0.385   7.131  -0.205  1.00  0.00           H  
HETATM   37  C37 UNK     0      -8.035  -3.379   0.710  1.00  0.00           C  
HETATM   38  H38 UNK     0      -8.386  -3.230  -0.321  1.00  0.00           H  
HETATM   39  H39 UNK     0      -8.530  -2.624   1.338  1.00  0.00           H  
HETATM   40  C40 UNK     0      -8.456  -4.738   1.170  1.00  0.00           C  
HETATM   41  H41 UNK     0      -7.726  -5.474   1.394  1.00  0.00           H  
HETATM   42  C42 UNK     0      -9.750  -5.016   1.308  1.00  0.00           C  
HETATM   43  H43 UNK     0     -10.476  -4.274   1.089  1.00  0.00           H  
HETATM   44  H44 UNK     0     -10.054  -5.977   1.638  1.00  0.00           H  
HETATM   45  C45 UNK     0      -8.899   0.359  -0.789  1.00  0.00           C  
HETATM   46  H46 UNK     0      -8.738   1.214  -0.116  1.00  0.00           H  
HETATM   47  H47 UNK     0      -8.516   0.641  -1.781  1.00  0.00           H  
HETATM   48  C48 UNK     0     -10.368   0.096  -0.890  1.00  0.00           C  
HETATM   49  H49 UNK     0     -10.779  -0.788  -0.470  1.00  0.00           H  
HETATM   50  C50 UNK     0     -11.154   0.964  -1.520  1.00  0.00           C  
HETATM   51  H51 UNK     0     -10.739   1.842  -1.946  1.00  0.00           H  
HETATM   52  H52 UNK     0     -12.196   0.777  -1.597  1.00  0.00           H  
CONECT    1    2    3    6
CONECT    2    1
CONECT    3    1    4    7
CONECT    4    3
CONECT    5    6
CONECT    6    1    5   16
CONECT    7    3    8    9
CONECT    8    7   10   11
CONECT    9    7   12   13
CONECT   10    8   14   25
CONECT   11    8
CONECT   12    9   14   15
CONECT   13    9
CONECT   14   10   12   26
CONECT   15   12
CONECT   16    6   17   18
CONECT   17   16   19   20
CONECT   18   16   21   22
CONECT   19   17   23   27
CONECT   20   17
CONECT   21   18   23   24
CONECT   22   18
CONECT   23   19   21   28
CONECT   24   21
CONECT   25   10   37
CONECT   26   14   45
CONECT   27   19   33
CONECT   28   23   29
CONECT   29   28   30   31   32
CONECT   30   29
CONECT   31   29
CONECT   32   29
CONECT   33   27   34   35   36
CONECT   34   33
CONECT   35   33
CONECT   36   33
CONECT   37   25   38   39   40
CONECT   38   37
CONECT   39   37
CONECT   40   37   41   42
CONECT   41   40
CONECT   42   40   43   44
CONECT   43   42
CONECT   44   42
CONECT   45   26   46   47   48
CONECT   46   45
CONECT   47   45
CONECT   48   45   49   50
CONECT   49   48
CONECT   50   48   51   52
CONECT   51   50
CONECT   52   50
END
