# Supplementary material for: In silico screening of chalcones and flavonoids as potential inhibitors against yellow head virus 3C-like protease
Source: PeerJ. 2023 Apr 24;11:e15086. doi: 10.7717/peerj.15086 (PMC10135407; doi:10.7717/peerj.15086)
Supplement: Supplemental Information 9 — 3d structures of all proteins, ligand compounds, and protein-ligand complexes used in this study. All files provided in PDB format. [file peerj-11-15086-s009.zip › raw data/Compounds/Chalcones/Cpds(104)/cpd20.pdb]

REMARK   Accelrys Discovery Studio PDB file
REMARK   Created:  2020-09-14T15:33:37Z
HETATM    1  C1  UNK     0      -1.740   0.338   0.130  1.00  0.00           C  
HETATM    2  H2  UNK     0      -2.186   1.293   0.106  1.00  0.00           H  
HETATM    3  C3  UNK     0      -2.491  -0.766   0.143  1.00  0.00           C  
HETATM    4  H4  UNK     0      -2.009  -1.710   0.169  1.00  0.00           H  
HETATM    5  O5  UNK     0       0.222  -0.925   0.172  1.00  0.00           O  
HETATM    6  C6  UNK     0      -0.278   0.206   0.150  1.00  0.00           C  
HETATM    7  C7  UNK     0      -3.975  -0.729   0.125  1.00  0.00           C  
HETATM    8  C8  UNK     0      -4.695  -2.004   0.150  1.00  0.00           C  
HETATM    9  C9  UNK     0      -4.666   0.416   0.086  1.00  0.00           C  
HETATM   10  C10 UNK     0      -6.025  -2.027   0.134  1.00  0.00           C  
HETATM   11  H11 UNK     0      -4.152  -2.914   0.181  1.00  0.00           H  
HETATM   12  C12 UNK     0      -6.130   0.388   0.068  1.00  0.00           C  
HETATM   13  H13 UNK     0      -4.167   1.347   0.067  1.00  0.00           H  
HETATM   14  C14 UNK     0      -6.777  -0.774   0.091  1.00  0.00           C  
HETATM   15  H15 UNK     0      -6.675   1.296   0.037  1.00  0.00           H  
HETATM   16  C16 UNK     0       0.614   1.384   0.143  1.00  0.00           C  
HETATM   17  C17 UNK     0       0.083   2.745   0.125  1.00  0.00           C  
HETATM   18  C18 UNK     0       1.925   1.186   0.155  1.00  0.00           C  
HETATM   19  C19 UNK     0       0.893   3.802   0.120  1.00  0.00           C  
HETATM   20  H20 UNK     0      -0.962   2.903   0.115  1.00  0.00           H  
HETATM   21  C21 UNK     0       2.858   2.306   0.150  1.00  0.00           C  
HETATM   22  H22 UNK     0       2.303   0.195   0.169  1.00  0.00           H  
HETATM   23  C23 UNK     0       2.411   3.579   0.134  1.00  0.00           C  
HETATM   24  H24 UNK     0       3.887   2.078   0.160  1.00  0.00           H  
HETATM   25  O25 UNK     0      -6.695  -3.247   0.159  1.00  0.00           O  
HETATM   26  H26 UNK     0      -7.670  -3.092   0.143  1.00  0.00           H  
HETATM   27  O27 UNK     0      -8.167  -0.793   0.074  1.00  0.00           O  
HETATM   28  H28 UNK     0      -8.509   0.135   0.044  1.00  0.00           H  
HETATM   29  O29 UNK     0       0.221   5.082   0.103  1.00  0.00           O  
HETATM   30  O30 UNK     0       3.318   4.714   0.128  1.00  0.00           O  
HETATM   31  C31 UNK     0       4.736   4.448   0.140  1.00  0.00           C  
HETATM   32  H32 UNK     0       5.010   3.864  -0.751  1.00  0.00           H  
HETATM   33  H33 UNK     0       5.284   5.401   0.134  1.00  0.00           H  
HETATM   34  H34 UNK     0       4.998   3.883   1.047  1.00  0.00           H  
HETATM   35  C35 UNK     0       1.021   6.267   0.099  1.00  0.00           C  
HETATM   36  H36 UNK     0       1.647   6.291   1.003  1.00  0.00           H  
HETATM   37  H37 UNK     0       1.662   6.275  -0.794  1.00  0.00           H  
HETATM   38  H38 UNK     0       0.366   7.150   0.087  1.00  0.00           H  
CONECT    1    2    3    6
CONECT    2    1
CONECT    3    1    4    7
CONECT    4    3
CONECT    5    6
CONECT    6    1    5   16
CONECT    7    3    8    9
CONECT    8    7   10   11
CONECT    9    7   12   13
CONECT   10    8   14   25
CONECT   11    8
CONECT   12    9   14   15
CONECT   13    9
CONECT   14   10   12   27
CONECT   15   12
CONECT   16    6   17   18
CONECT   17   16   19   20
CONECT   18   16   21   22
CONECT   19   17   23   29
CONECT   20   17
CONECT   21   18   23   24
CONECT   22   18
CONECT   23   19   21   30
CONECT   24   21
CONECT   25   10   26
CONECT   26   25
CONECT   27   14   28
CONECT   28   27
CONECT   29   19   35
CONECT   30   23   31
CONECT   31   30   32   33   34
CONECT   32   31
CONECT   33   31
CONECT   34   31
CONECT   35   29   36   37   38
CONECT   36   35
CONECT   37   35
CONECT   38   35
END
