# Supplementary material for: In silico screening of chalcones and flavonoids as potential inhibitors against yellow head virus 3C-like protease
Source: PeerJ. 2023 Apr 24;11:e15086. doi: 10.7717/peerj.15086 (PMC10135407; doi:10.7717/peerj.15086)
Supplement: Supplemental Information 9 — 3d structures of all proteins, ligand compounds, and protein-ligand complexes used in this study. All files provided in PDB format. [file peerj-11-15086-s009.zip › raw data/Compounds/Chalcones/Cpds(104)/cpd38.pdb]

REMARK   Accelrys Discovery Studio PDB file
REMARK   Created:  2020-09-14T16:02:43Z
HETATM    1  C1  UNK     0       7.405   0.322   0.235  1.00  0.00           C  
HETATM    2  C2  UNK     0       7.228   1.850  -1.681  1.00  0.00           C  
HETATM    3  C3  UNK     0       8.600   0.803   0.548  1.00  0.00           C  
HETATM    4  H4  UNK     0       7.008  -0.446   0.841  1.00  0.00           H  
HETATM    5  C5  UNK     0       8.552   2.358  -1.280  1.00  0.00           C  
HETATM    6  C6  UNK     0       9.203   1.854  -0.230  1.00  0.00           C  
HETATM    7  H7  UNK     0       9.120   0.410   1.386  1.00  0.00           H  
HETATM    8  H8  UNK     0       8.997   3.122  -1.858  1.00  0.00           H  
HETATM    9  C9  UNK     0      10.556   2.311   0.159  1.00  0.00           C  
HETATM   10  H10 UNK     0      11.063   1.778   0.924  1.00  0.00           H  
HETATM   11  C11 UNK     0      11.176   3.343  -0.414  1.00  0.00           C  
HETATM   12  H12 UNK     0      10.705   3.915  -1.169  1.00  0.00           H  
HETATM   13  O13 UNK     0      13.117   2.878   0.780  1.00  0.00           O  
HETATM   14  C14 UNK     0      12.544   3.653   0.005  1.00  0.00           C  
HETATM   15  C15 UNK     0      13.286   4.813  -0.512  1.00  0.00           C  
HETATM   16  C16 UNK     0      12.624   5.891  -1.255  1.00  0.00           C  
HETATM   17  C17 UNK     0      14.591   4.879  -0.280  1.00  0.00           C  
HETATM   18  H18 UNK     0      11.583   5.848  -1.449  1.00  0.00           H  
HETATM   19  C19 UNK     0      15.378   6.004  -0.762  1.00  0.00           C  
HETATM   20  H20 UNK     0      15.067   4.102   0.262  1.00  0.00           H  
HETATM   21  H21 UNK     0      16.415   6.022  -0.556  1.00  0.00           H  
HETATM   22  C22 UNK     0       6.648   0.857  -0.955  1.00  0.00           C  
HETATM   23  O23 UNK     0       5.355   0.319  -1.307  1.00  0.00           O  
HETATM   24  C24 UNK     0       4.838  -0.731  -0.471  1.00  0.00           C  
HETATM   25  H25 UNK     0       3.856  -1.048  -0.852  1.00  0.00           H  
HETATM   26  H26 UNK     0       5.527  -1.589  -0.484  1.00  0.00           H  
HETATM   27  H27 UNK     0       4.726  -0.362   0.559  1.00  0.00           H  
HETATM   28  O28 UNK     0       6.687   2.493  -2.874  1.00  0.00           O  
HETATM   29  C29 UNK     0       5.423   2.071  -3.407  1.00  0.00           C  
HETATM   30  H30 UNK     0       4.637   2.220  -2.654  1.00  0.00           H  
HETATM   31  H31 UNK     0       5.189   2.661  -4.304  1.00  0.00           H  
HETATM   32  H32 UNK     0       5.478   1.004  -3.676  1.00  0.00           H  
HETATM   33  C33 UNK     0      14.791   7.012  -1.421  1.00  0.00           C  
HETATM   34  C34 UNK     0      13.331   6.942  -1.673  1.00  0.00           C  
HETATM   35  H35 UNK     0      12.844   7.720  -2.203  1.00  0.00           H  
HETATM   36  C36 UNK     0      15.004   9.489  -1.790  1.00  0.00           C  
HETATM   37  C37 UNK     0      16.985   8.051  -2.144  1.00  0.00           C  
HETATM   38  C38 UNK     0      15.328  10.279  -3.060  1.00  0.00           C  
HETATM   39  H39 UNK     0      15.496  10.007  -0.955  1.00  0.00           H  
HETATM   40  H40 UNK     0      13.924   9.465  -1.617  1.00  0.00           H  
HETATM   41  C41 UNK     0      17.309   8.833  -3.435  1.00  0.00           C  
HETATM   42  H42 UNK     0      17.294   7.003  -2.253  1.00  0.00           H  
HETATM   43  H43 UNK     0      17.537   8.520  -1.321  1.00  0.00           H  
HETATM   44  C44 UNK     0      16.850  10.290  -3.276  1.00  0.00           C  
HETATM   45  H45 UNK     0      14.953  11.308  -2.955  1.00  0.00           H  
HETATM   46  H46 UNK     0      14.850   9.799  -3.923  1.00  0.00           H  
HETATM   47  H47 UNK     0      18.390   8.796  -3.623  1.00  0.00           H  
HETATM   48  H48 UNK     0      16.772   8.384  -4.285  1.00  0.00           H  
HETATM   49  H49 UNK     0      17.354  10.749  -2.412  1.00  0.00           H  
HETATM   50  H50 UNK     0      17.087  10.856  -4.187  1.00  0.00           H  
HETATM   51  N51 UNK     0      15.563   8.151  -1.865  1.00  0.00           N  
CONECT    1    3    4   22
CONECT    2    5   22   28
CONECT    3    1    6    7
CONECT    4    1
CONECT    5    2    6    8
CONECT    6    3    5    9
CONECT    7    3
CONECT    8    5
CONECT    9    6   10   11
CONECT   10    9
CONECT   11    9   12   14
CONECT   12   11
CONECT   13   14
CONECT   14   11   13   15
CONECT   15   14   16   17
CONECT   16   15   18   34
CONECT   17   15   19   20
CONECT   18   16
CONECT   19   17   21   33
CONECT   20   17
CONECT   21   19
CONECT   22    1    2   23
CONECT   23   22   24
CONECT   24   23   25   26   27
CONECT   25   24
CONECT   26   24
CONECT   27   24
CONECT   28    2   29
CONECT   29   28   30   31   32
CONECT   30   29
CONECT   31   29
CONECT   32   29
CONECT   33   19   34   51
CONECT   34   16   33   35
CONECT   35   34
CONECT   36   38   39   40   51
CONECT   37   41   42   43   51
CONECT   38   36   44   45   46
CONECT   39   36
CONECT   40   36
CONECT   41   37   44   47   48
CONECT   42   37
CONECT   43   37
CONECT   44   38   41   49   50
CONECT   45   38
CONECT   46   38
CONECT   47   41
CONECT   48   41
CONECT   49   44
CONECT   50   44
CONECT   51   33   36   37
END
