# Supplementary material for: In silico screening of chalcones and flavonoids as potential inhibitors against yellow head virus 3C-like protease
Source: PeerJ. 2023 Apr 24;11:e15086. doi: 10.7717/peerj.15086 (PMC10135407; doi:10.7717/peerj.15086)
Supplement: Supplemental Information 9 — 3d structures of all proteins, ligand compounds, and protein-ligand complexes used in this study. All files provided in PDB format. [file peerj-11-15086-s009.zip › raw data/Compounds/Chalcones/Cpds(104)/cpd12.pdb]

REMARK   Accelrys Discovery Studio PDB file
REMARK   Created:  2020-09-14T15:16:01Z
HETATM    1  C1  UNK     0      -0.755   0.156   0.917  1.00  0.00           C  
HETATM    2  C2  UNK     0      -0.290  -0.322  -0.245  1.00  0.00           C  
HETATM    3  C3  UNK     0       0.282   0.617  -1.238  1.00  0.00           C  
HETATM    4  C4  UNK     0       0.346   1.943  -0.998  1.00  0.00           C  
HETATM    5  C5  UNK     0      -0.192   2.452   0.335  1.00  0.00           C  
HETATM    6  C6  UNK     0      -0.699   1.579   1.201  1.00  0.00           C  
HETATM    7 BR7  UNK     0      -1.508  -0.978   2.255  1.00  0.00          BR  
HETATM    8  H8  UNK     0       0.637   0.219  -2.136  1.00  0.00           H  
HETATM    9  H9  UNK     0      -1.073   1.933   2.127  1.00  0.00           H  
HETATM   10  C26 UNK     0       0.177  -2.320  -1.839  1.00  0.00           C  
HETATM   11  H27 UNK     0       0.568  -1.661  -2.558  1.00  0.00           H  
HETATM   12  C28 UNK     0      -0.333  -1.798  -0.561  1.00  0.00           C  
HETATM   13  O29 UNK     0      -0.792  -2.606   0.250  1.00  0.00           O  
HETATM   14  C30 UNK     0       0.144  -3.633  -2.076  1.00  0.00           C  
HETATM   15  H31 UNK     0      -0.251  -4.278  -1.334  1.00  0.00           H  
HETATM   16  C32 UNK     0       0.646  -4.227  -3.345  1.00  0.00           C  
HETATM   17  C33 UNK     0       0.583  -5.679  -3.495  1.00  0.00           C  
HETATM   18  C34 UNK     0       1.146  -3.480  -4.336  1.00  0.00           C  
HETATM   19  C35 UNK     0       1.020  -6.262  -4.607  1.00  0.00           C  
HETATM   20  H36 UNK     0       0.186  -6.271  -2.710  1.00  0.00           H  
HETATM   21  C37 UNK     0       1.638  -4.135  -5.590  1.00  0.00           C  
HETATM   22  H38 UNK     0       1.190  -2.434  -4.225  1.00  0.00           H  
HETATM   23  C39 UNK     0       1.567  -5.459  -5.694  1.00  0.00           C  
HETATM   24  O13 UNK     0       0.906   2.875  -1.965  1.00  0.00           O  
HETATM   25  C13 UNK     0       1.403   2.346  -3.214  1.00  0.00           C  
HETATM   26  H13 UNK     0       1.790   3.170  -3.830  1.00  0.00           H  
HETATM   27  H14 UNK     0       0.587   1.840  -3.751  1.00  0.00           H  
HETATM   28  H15 UNK     0       2.213   1.628  -3.014  1.00  0.00           H  
HETATM   29  O16 UNK     0      -0.212   3.829   0.778  1.00  0.00           O  
HETATM   30  C16 UNK     0       0.318   4.831  -0.093  1.00  0.00           C  
HETATM   31  H16 UNK     0       0.231   5.815   0.387  1.00  0.00           H  
HETATM   32  H17 UNK     0      -0.246   4.833  -1.037  1.00  0.00           H  
HETATM   33  H18 UNK     0       1.378   4.616  -0.297  1.00  0.00           H  
HETATM   34  O18 UNK     0       2.185  -3.417  -6.700  1.00  0.00           O  
HETATM   35  H15 UNK     0       0.970  -7.317  -4.704  1.00  0.00           H  
HETATM   36  O18 UNK     0       2.019  -6.083  -6.849  1.00  0.00           O  
HETATM   37  C14 UNK     0       2.238  -1.989  -6.545  1.00  0.00           C  
HETATM   38  H17 UNK     0       2.673  -1.541  -7.450  1.00  0.00           H  
HETATM   39  H18 UNK     0       2.863  -1.734  -5.676  1.00  0.00           H  
HETATM   40  H19 UNK     0       1.222  -1.595  -6.396  1.00  0.00           H  
HETATM   41  H17 UNK     0       1.896  -7.061  -6.764  1.00  0.00           H  
CONECT    1    2    6    7
CONECT    2    1    3   12
CONECT    3    2    4    8
CONECT    4    3    5   24
CONECT    5    4    6   29
CONECT    6    1    5    9
CONECT    7    1
CONECT    8    3
CONECT    9    6
CONECT   10   11   12   14
CONECT   11   10
CONECT   12    2   10   13
CONECT   13   12
CONECT   14   10   15   16
CONECT   15   14
CONECT   16   14   17   18
CONECT   17   16   19   20
CONECT   18   16   21   22
CONECT   19   17   23   35
CONECT   20   17
CONECT   21   18   23   34
CONECT   22   18
CONECT   23   19   21   36
CONECT   24    4   25
CONECT   25   24   26   27   28
CONECT   26   25
CONECT   27   25
CONECT   28   25
CONECT   29    5   30
CONECT   30   29   31   32   33
CONECT   31   30
CONECT   32   30
CONECT   33   30
CONECT   34   21   37
CONECT   35   19
CONECT   36   23   41
CONECT   37   34   38   39   40
CONECT   38   37
CONECT   39   37
CONECT   40   37
CONECT   41   36
END
