# Supplementary material for: In silico screening of chalcones and flavonoids as potential inhibitors against yellow head virus 3C-like protease
Source: PeerJ. 2023 Apr 24;11:e15086. doi: 10.7717/peerj.15086 (PMC10135407; doi:10.7717/peerj.15086)
Supplement: Supplemental Information 9 — 3d structures of all proteins, ligand compounds, and protein-ligand complexes used in this study. All files provided in PDB format. [file peerj-11-15086-s009.zip › raw data/Compounds/Chalcones/Cpds(104)/cpd17.pdb]

REMARK   Accelrys Discovery Studio PDB file
REMARK   Created:  2020-09-14T15:29:54Z
HETATM    1  C1  UNK     0      -0.791  -0.381  -1.217  1.00  0.00           C  
HETATM    2  C2  UNK     0       0.421   0.379  -1.585  1.00  0.00           C  
HETATM    3  C3  UNK     0       0.634   1.628  -1.117  1.00  0.00           C  
HETATM    4  C4  UNK     0      -0.421   2.233  -0.194  1.00  0.00           C  
HETATM    5  C5  UNK     0      -1.495   1.515   0.115  1.00  0.00           C  
HETATM    6  H6  UNK     0       1.113  -0.084  -2.219  1.00  0.00           H  
HETATM    7  H7  UNK     0      -2.228   1.938   0.755  1.00  0.00           H  
HETATM    8  C24 UNK     0      -0.038  -2.397  -2.671  1.00  0.00           C  
HETATM    9  H25 UNK     0       0.798  -1.859  -3.022  1.00  0.00           H  
HETATM   10  C26 UNK     0      -0.984  -1.775  -1.737  1.00  0.00           C  
HETATM   11  O27 UNK     0      -1.953  -2.442  -1.370  1.00  0.00           O  
HETATM   12  C28 UNK     0      -0.258  -3.652  -3.068  1.00  0.00           C  
HETATM   13  H29 UNK     0      -1.107  -4.163  -2.692  1.00  0.00           H  
HETATM   14  C30 UNK     0       0.633  -4.366  -4.015  1.00  0.00           C  
HETATM   15  C31 UNK     0       0.299  -5.743  -4.357  1.00  0.00           C  
HETATM   16  C32 UNK     0       1.711  -3.794  -4.557  1.00  0.00           C  
HETATM   17  C33 UNK     0       1.055  -6.436  -5.204  1.00  0.00           C  
HETATM   18  H34 UNK     0      -0.557  -6.196  -3.925  1.00  0.00           H  
HETATM   19  C35 UNK     0       2.556  -4.540  -5.493  1.00  0.00           C  
HETATM   20  H36 UNK     0       1.966  -2.796  -4.320  1.00  0.00           H  
HETATM   21  C37 UNK     0       2.262  -5.802  -5.817  1.00  0.00           C  
HETATM   22  H38 UNK     0       0.780  -7.433  -5.427  1.00  0.00           H  
HETATM   23  O39 UNK     0       3.125  -6.479  -6.739  1.00  0.00           O  
HETATM   24  O40 UNK     0       3.674  -3.908  -6.044  1.00  0.00           O  
HETATM   25  H41 UNK     0       4.148  -4.520  -6.654  1.00  0.00           H  
HETATM   26  C42 UNK     0       2.759  -7.832  -7.050  1.00  0.00           C  
HETATM   27  H43 UNK     0       1.755  -7.850  -7.500  1.00  0.00           H  
HETATM   28  H44 UNK     0       3.484  -8.250  -7.763  1.00  0.00           H  
HETATM   29  H45 UNK     0       2.762  -8.436  -6.131  1.00  0.00           H  
HETATM   30  C46 UNK     0      -1.698   0.175  -0.405  1.00  0.00           C  
HETATM   31  C47 UNK     0      -3.075  -0.825   1.340  1.00  0.00           C  
HETATM   32  C48 UNK     0      -4.064  -0.322  -0.812  1.00  0.00           C  
HETATM   33  C49 UNK     0      -3.948  -2.097   1.402  1.00  0.00           C  
HETATM   34  H50 UNK     0      -3.624  -0.006   1.824  1.00  0.00           H  
HETATM   35  H51 UNK     0      -2.112  -0.977   1.847  1.00  0.00           H  
HETATM   36  C52 UNK     0      -4.918  -1.599  -0.691  1.00  0.00           C  
HETATM   37  H53 UNK     0      -3.816  -0.104  -1.860  1.00  0.00           H  
HETATM   38  H54 UNK     0      -4.638   0.514  -0.387  1.00  0.00           H  
HETATM   39  H55 UNK     0      -4.149  -2.350   2.452  1.00  0.00           H  
HETATM   40  H56 UNK     0      -3.414  -2.930   0.919  1.00  0.00           H  
HETATM   41  H57 UNK     0      -5.858  -1.463  -1.244  1.00  0.00           H  
HETATM   42  H58 UNK     0      -4.363  -2.449  -1.115  1.00  0.00           H  
HETATM   43  N59 UNK     0      -2.874  -0.496  -0.034  1.00  0.00           N  
HETATM   44  O60 UNK     0      -5.194  -1.871   0.701  1.00  0.00           O  
HETATM   45  O20 UNK     0       1.822   2.390  -1.464  1.00  0.00           O  
HETATM   46  O21 UNK     0      -0.381   3.551   0.401  1.00  0.00           O  
HETATM   47  C21 UNK     0       2.796   1.775  -2.332  1.00  0.00           C  
HETATM   48  H21 UNK     0       3.628   2.474  -2.497  1.00  0.00           H  
HETATM   49  H22 UNK     0       2.329   1.529  -3.297  1.00  0.00           H  
HETATM   50  H23 UNK     0       3.179   0.856  -1.863  1.00  0.00           H  
HETATM   51  C23 UNK     0       0.737   4.394   0.114  1.00  0.00           C  
HETATM   52  H23 UNK     0       0.614   5.353   0.637  1.00  0.00           H  
HETATM   53  H24 UNK     0       0.792   4.573  -0.970  1.00  0.00           H  
HETATM   54  H25 UNK     0       1.662   3.907   0.455  1.00  0.00           H  
CONECT    1    2   10   30
CONECT    2    1    3    6
CONECT    3    2    4   45
CONECT    4    3    5   46
CONECT    5    4    7   30
CONECT    6    2
CONECT    7    5
CONECT    8    9   10   12
CONECT    9    8
CONECT   10    1    8   11
CONECT   11   10
CONECT   12    8   13   14
CONECT   13   12
CONECT   14   12   15   16
CONECT   15   14   17   18
CONECT   16   14   19   20
CONECT   17   15   21   22
CONECT   18   15
CONECT   19   16   21   24
CONECT   20   16
CONECT   21   17   19   23
CONECT   22   17
CONECT   23   21   26
CONECT   24   19   25
CONECT   25   24
CONECT   26   23   27   28   29
CONECT   27   26
CONECT   28   26
CONECT   29   26
CONECT   30    1    5   43
CONECT   31   33   34   35   43
CONECT   32   36   37   38   43
CONECT   33   31   39   40   44
CONECT   34   31
CONECT   35   31
CONECT   36   32   41   42   44
CONECT   37   32
CONECT   38   32
CONECT   39   33
CONECT   40   33
CONECT   41   36
CONECT   42   36
CONECT   43   30   31   32
CONECT   44   33   36
CONECT   45    3   47
CONECT   46    4   51
CONECT   47   45   48   49   50
CONECT   48   47
CONECT   49   47
CONECT   50   47
CONECT   51   46   52   53   54
CONECT   52   51
CONECT   53   51
CONECT   54   51
END
