# Supplementary material for: In silico screening of chalcones and flavonoids as potential inhibitors against yellow head virus 3C-like protease
Source: PeerJ. 2023 Apr 24;11:e15086. doi: 10.7717/peerj.15086 (PMC10135407; doi:10.7717/peerj.15086)
Supplement: Supplemental Information 9 — 3d structures of all proteins, ligand compounds, and protein-ligand complexes used in this study. All files provided in PDB format. [file peerj-11-15086-s009.zip › raw data/Compounds/Chalcones/Cpds(104)/cpd16.pdb]

REMARK   Accelrys Discovery Studio PDB file
REMARK   Created:  2020-09-14T15:27:41Z
HETATM    1  C1  UNK     0      -0.801  -0.363  -1.240  1.00  0.00           C  
HETATM    2  C2  UNK     0       0.425   0.388  -1.589  1.00  0.00           C  
HETATM    3  C3  UNK     0       0.657   1.625  -1.102  1.00  0.00           C  
HETATM    4  C4  UNK     0      -0.388   2.232  -0.174  1.00  0.00           C  
HETATM    5  C5  UNK     0      -1.477   1.532   0.119  1.00  0.00           C  
HETATM    6  H6  UNK     0       1.114  -0.075  -2.226  1.00  0.00           H  
HETATM    7  H7  UNK     0      -2.201   1.966   0.760  1.00  0.00           H  
HETATM    8  C24 UNK     0      -0.037  -2.369  -2.714  1.00  0.00           C  
HETATM    9  H25 UNK     0       0.794  -1.825  -3.070  1.00  0.00           H  
HETATM   10  C26 UNK     0      -0.984  -1.757  -1.775  1.00  0.00           C  
HETATM   11  O27 UNK     0      -1.932  -2.444  -1.395  1.00  0.00           O  
HETATM   12  C28 UNK     0      -0.252  -3.626  -3.108  1.00  0.00           C  
HETATM   13  H29 UNK     0      -1.097  -4.140  -2.726  1.00  0.00           H  
HETATM   14  C30 UNK     0       0.635  -4.339  -4.055  1.00  0.00           C  
HETATM   15  C31 UNK     0       0.300  -5.715  -4.394  1.00  0.00           C  
HETATM   16  C32 UNK     0       1.714  -3.768  -4.600  1.00  0.00           C  
HETATM   17  C33 UNK     0       1.053  -6.411  -5.240  1.00  0.00           C  
HETATM   18  H34 UNK     0      -0.556  -6.167  -3.960  1.00  0.00           H  
HETATM   19  C35 UNK     0       2.556  -4.517  -5.535  1.00  0.00           C  
HETATM   20  H36 UNK     0       1.969  -2.770  -4.364  1.00  0.00           H  
HETATM   21  C37 UNK     0       2.261  -5.780  -5.856  1.00  0.00           C  
HETATM   22  H38 UNK     0       0.777  -7.408  -5.461  1.00  0.00           H  
HETATM   23  O39 UNK     0       3.122  -6.460  -6.776  1.00  0.00           O  
HETATM   24  O40 UNK     0       3.675  -3.889  -6.088  1.00  0.00           O  
HETATM   25  H41 UNK     0       4.148  -4.503  -6.696  1.00  0.00           H  
HETATM   26  C42 UNK     0       2.754  -7.814  -7.083  1.00  0.00           C  
HETATM   27  H43 UNK     0       1.750  -7.832  -7.532  1.00  0.00           H  
HETATM   28  H44 UNK     0       3.478  -8.236  -7.794  1.00  0.00           H  
HETATM   29  H45 UNK     0       2.757  -8.416  -6.162  1.00  0.00           H  
HETATM   30  C46 UNK     0      -1.711   0.197  -0.425  1.00  0.00           C  
HETATM   31  C47 UNK     0      -3.263  -0.551   1.330  1.00  0.00           C  
HETATM   32  C48 UNK     0      -4.041  -0.457  -0.996  1.00  0.00           C  
HETATM   33  C49 UNK     0      -4.058  -1.851   1.556  1.00  0.00           C  
HETATM   34  H50 UNK     0      -3.910   0.295   1.600  1.00  0.00           H  
HETATM   35  H51 UNK     0      -2.354  -0.535   1.947  1.00  0.00           H  
HETATM   36  C52 UNK     0      -4.857  -1.747  -0.805  1.00  0.00           C  
HETATM   37  H53 UNK     0      -3.680  -0.367  -2.029  1.00  0.00           H  
HETATM   38  H54 UNK     0      -4.695   0.393  -0.758  1.00  0.00           H  
HETATM   39  C55 UNK     0      -5.313  -1.833   0.660  1.00  0.00           C  
HETATM   40  H56 UNK     0      -4.351  -1.926   2.612  1.00  0.00           H  
HETATM   41  H57 UNK     0      -3.434  -2.716   1.284  1.00  0.00           H  
HETATM   42  H58 UNK     0      -5.728  -1.737  -1.475  1.00  0.00           H  
HETATM   43  H59 UNK     0      -4.227  -2.616  -1.034  1.00  0.00           H  
HETATM   44  H60 UNK     0      -5.935  -0.962   0.909  1.00  0.00           H  
HETATM   45  H61 UNK     0      -5.891  -2.756   0.812  1.00  0.00           H  
HETATM   46  N62 UNK     0      -2.926  -0.450  -0.064  1.00  0.00           N  
HETATM   47  O22 UNK     0       1.859   2.373  -1.434  1.00  0.00           O  
HETATM   48  O23 UNK     0      -0.326   3.539   0.444  1.00  0.00           O  
HETATM   49  C23 UNK     0       2.824   1.757  -2.311  1.00  0.00           C  
HETATM   50  H23 UNK     0       3.668   2.446  -2.462  1.00  0.00           H  
HETATM   51  H24 UNK     0       2.355   1.538  -3.281  1.00  0.00           H  
HETATM   52  H25 UNK     0       3.191   0.824  -1.858  1.00  0.00           H  
HETATM   53  C25 UNK     0       0.809   4.367   0.179  1.00  0.00           C  
HETATM   54  H25 UNK     0       0.701   5.318   0.719  1.00  0.00           H  
HETATM   55  H26 UNK     0       0.874   4.565  -0.901  1.00  0.00           H  
HETATM   56  H27 UNK     0       1.723   3.857   0.516  1.00  0.00           H  
CONECT    1    2   10   30
CONECT    2    1    3    6
CONECT    3    2    4   47
CONECT    4    3    5   48
CONECT    5    4    7   30
CONECT    6    2
CONECT    7    5
CONECT    8    9   10   12
CONECT    9    8
CONECT   10    1    8   11
CONECT   11   10
CONECT   12    8   13   14
CONECT   13   12
CONECT   14   12   15   16
CONECT   15   14   17   18
CONECT   16   14   19   20
CONECT   17   15   21   22
CONECT   18   15
CONECT   19   16   21   24
CONECT   20   16
CONECT   21   17   19   23
CONECT   22   17
CONECT   23   21   26
CONECT   24   19   25
CONECT   25   24
CONECT   26   23   27   28   29
CONECT   27   26
CONECT   28   26
CONECT   29   26
CONECT   30    1    5   46
CONECT   31   33   34   35   46
CONECT   32   36   37   38   46
CONECT   33   31   39   40   41
CONECT   34   31
CONECT   35   31
CONECT   36   32   39   42   43
CONECT   37   32
CONECT   38   32
CONECT   39   33   36   44   45
CONECT   40   33
CONECT   41   33
CONECT   42   36
CONECT   43   36
CONECT   44   39
CONECT   45   39
CONECT   46   30   31   32
CONECT   47    3   49
CONECT   48    4   53
CONECT   49   47   50   51   52
CONECT   50   49
CONECT   51   49
CONECT   52   49
CONECT   53   48   54   55   56
CONECT   54   53
CONECT   55   53
CONECT   56   53
END
