# Supplementary material for: In silico screening of chalcones and flavonoids as potential inhibitors against yellow head virus 3C-like protease
Source: PeerJ. 2023 Apr 24;11:e15086. doi: 10.7717/peerj.15086 (PMC10135407; doi:10.7717/peerj.15086)
Supplement: Supplemental Information 9 — 3d structures of all proteins, ligand compounds, and protein-ligand complexes used in this study. All files provided in PDB format. [file peerj-11-15086-s009.zip › raw data/Compounds/Chalcones/Cpds(104)/cpd14.pdb]

REMARK   Accelrys Discovery Studio PDB file
REMARK   Created:  2020-09-14T15:22:41Z
HETATM    1  C1  UNK     0      -0.753   0.217   1.072  1.00  0.00           C  
HETATM    2  C2  UNK     0      -0.366  -0.327  -0.123  1.00  0.00           C  
HETATM    3  C3  UNK     0       0.198   0.593  -1.160  1.00  0.00           C  
HETATM    4  C4  UNK     0       0.334   1.917  -0.955  1.00  0.00           C  
HETATM    5  C5  UNK     0      -0.103   2.473   0.375  1.00  0.00           C  
HETATM    6  C6  UNK     0      -0.601   1.649   1.285  1.00  0.00           C  
HETATM    7  C7  UNK     0      -1.363  -0.486   2.321  1.00  0.00           C  
HETATM    8  H8  UNK     0       0.487   0.174  -2.066  1.00  0.00           H  
HETATM    9  H9  UNK     0      -0.904   2.054   2.216  1.00  0.00           H  
HETATM   10  C26 UNK     0       0.062  -2.327  -1.808  1.00  0.00           C  
HETATM   11  H27 UNK     0       0.486  -1.670  -2.511  1.00  0.00           H  
HETATM   12  C28 UNK     0      -0.452  -1.825  -0.519  1.00  0.00           C  
HETATM   13  O29 UNK     0      -0.935  -2.672   0.230  1.00  0.00           O  
HETATM   14  C30 UNK     0      -0.008  -3.636  -2.059  1.00  0.00           C  
HETATM   15  H31 UNK     0      -0.434  -4.273  -1.326  1.00  0.00           H  
HETATM   16  C32 UNK     0       0.496  -4.245  -3.314  1.00  0.00           C  
HETATM   17  C33 UNK     0       0.396  -5.694  -3.456  1.00  0.00           C  
HETATM   18  C34 UNK     0       1.037  -3.521  -4.299  1.00  0.00           C  
HETATM   19  C35 UNK     0       0.840  -6.303  -4.552  1.00  0.00           C  
HETATM   20  H36 UNK     0      -0.033  -6.268  -2.674  1.00  0.00           H  
HETATM   21  C37 UNK     0       1.527  -4.177  -5.511  1.00  0.00           C  
HETATM   22  H38 UNK     0       1.118  -2.470  -4.212  1.00  0.00           H  
HETATM   23  C39 UNK     0       1.447  -5.498  -5.654  1.00  0.00           C  
HETATM   24  O13 UNK     0       0.880   2.805  -1.972  1.00  0.00           O  
HETATM   25  C13 UNK     0       1.283   2.237  -3.236  1.00  0.00           C  
HETATM   26  H13 UNK     0       1.670   3.034  -3.886  1.00  0.00           H  
HETATM   27  H14 UNK     0       0.416   1.761  -3.719  1.00  0.00           H  
HETATM   28  H15 UNK     0       2.070   1.486  -3.069  1.00  0.00           H  
HETATM   29  O16 UNK     0      -0.037   3.859   0.790  1.00  0.00           O  
HETATM   30  C16 UNK     0       0.487   4.826  -0.123  1.00  0.00           C  
HETATM   31  H16 UNK     0       0.466   5.820   0.346  1.00  0.00           H  
HETATM   32  H17 UNK     0      -0.127   4.839  -1.036  1.00  0.00           H  
HETATM   33  H18 UNK     0       1.523   4.564  -0.381  1.00  0.00           H  
HETATM   34  O18 UNK     0       2.087  -3.411  -6.525  1.00  0.00           O  
HETATM   35  H15 UNK     0       0.753  -7.356  -4.619  1.00  0.00           H  
HETATM   36  O18 UNK     0       1.953  -6.062  -6.866  1.00  0.00           O  
HETATM   37  C17 UNK     0       1.851  -7.491  -6.968  1.00  0.00           C  
HETATM   38  H15 UNK     0       2.071  -2.457  -6.262  1.00  0.00           H  
HETATM   39  H15 UNK     0       2.268  -7.818  -7.931  1.00  0.00           H  
HETATM   40  H16 UNK     0       0.795  -7.792  -6.907  1.00  0.00           H  
HETATM   41  H17 UNK     0       2.416  -7.961  -6.149  1.00  0.00           H  
HETATM   42  C42 UNK     0      -0.407  -1.568   2.901  1.00  0.00           C  
HETATM   43  C43 UNK     0      -1.036  -2.188   4.158  1.00  0.00           C  
HETATM   44  C44 UNK     0      -2.389  -2.831   3.802  1.00  0.00           C  
HETATM   45  C45 UNK     0      -3.337  -1.748   3.255  1.00  0.00           C  
HETATM   46  C46 UNK     0      -2.738  -1.123   1.986  1.00  0.00           C  
HETATM   47 2H13 UNK     0      -1.522   0.279   3.093  1.00  0.00           H  
HETATM   48 3H13 UNK     0      -0.236  -2.351   2.172  1.00  0.00           H  
HETATM   49 4H13 UNK     0       0.552  -1.103   3.165  1.00  0.00           H  
HETATM   50 5H13 UNK     0      -0.360  -2.955   4.561  1.00  0.00           H  
HETATM   51 6H13 UNK     0      -1.194  -1.405   4.912  1.00  0.00           H  
HETATM   52 7H13 UNK     0      -2.240  -3.610   3.041  1.00  0.00           H  
HETATM   53 8H13 UNK     0      -2.829  -3.277   4.705  1.00  0.00           H  
HETATM   54 9H13 UNK     0      -4.309  -2.199   3.013  1.00  0.00           H  
HETATM   55 0H14 UNK     0      -3.474  -0.968   4.018  1.00  0.00           H  
HETATM   56 1H14 UNK     0      -2.622  -1.894   1.231  1.00  0.00           H  
HETATM   57 2H14 UNK     0      -3.416  -0.345   1.610  1.00  0.00           H  
CONECT    1    2    6    7
CONECT    2    1    3   12
CONECT    3    2    4    8
CONECT    4    3    5   24
CONECT    5    4    6   29
CONECT    6    1    5    9
CONECT    7    1   42   46   47
CONECT    8    3
CONECT    9    6
CONECT   10   11   12   14
CONECT   11   10
CONECT   12    2   10   13
CONECT   13   12
CONECT   14   10   15   16
CONECT   15   14
CONECT   16   14   17   18
CONECT   17   16   19   20
CONECT   18   16   21   22
CONECT   19   17   23   35
CONECT   20   17
CONECT   21   18   23   34
CONECT   22   18
CONECT   23   19   21   36
CONECT   24    4   25
CONECT   25   24   26   27   28
CONECT   26   25
CONECT   27   25
CONECT   28   25
CONECT   29    5   30
CONECT   30   29   31   32   33
CONECT   31   30
CONECT   32   30
CONECT   33   30
CONECT   34   21   38
CONECT   35   19
CONECT   36   23   37
CONECT   37   36   39   40   41
CONECT   38   34
CONECT   39   37
CONECT   40   37
CONECT   41   37
CONECT   42    7   43   48   49
CONECT   43   42   44   50   51
CONECT   44   43   45   52   53
CONECT   45   44   46   54   55
CONECT   46   45    7   56   57
CONECT   47    7
CONECT   48   42
CONECT   49   42
CONECT   50   43
CONECT   51   43
CONECT   52   44
CONECT   53   44
CONECT   54   45
CONECT   55   45
CONECT   56   46
CONECT   57   46
END
