# Supplementary material for: In silico screening of chalcones and flavonoids as potential inhibitors against yellow head virus 3C-like protease
Source: PeerJ. 2023 Apr 24;11:e15086. doi: 10.7717/peerj.15086 (PMC10135407; doi:10.7717/peerj.15086)
Supplement: Supplemental Information 9 — 3d structures of all proteins, ligand compounds, and protein-ligand complexes used in this study. All files provided in PDB format. [file peerj-11-15086-s009.zip › raw data/Compounds/Chalcones/Cpds(104)/cpd29.pdb]

REMARK   Accelrys Discovery Studio PDB file
REMARK   Created:  2020-09-14T15:49:20Z
HETATM    1  O1  UNK     0      -2.326   1.306  -0.861  1.00  0.00           O  
HETATM    2  C2  UNK     0      -2.413  -0.986  -1.350  1.00  0.00           C  
HETATM    3  C3  UNK     0      -3.221  -2.198  -1.522  1.00  0.00           C  
HETATM    4  C4  UNK     0      -1.091  -1.068  -1.355  1.00  0.00           C  
HETATM    5  C5  UNK     0      -2.650  -3.391  -1.671  1.00  0.00           C  
HETATM    6  H6  UNK     0      -4.277  -2.142  -1.512  1.00  0.00           H  
HETATM    7  C7  UNK     0      -0.415  -2.349  -1.531  1.00  0.00           C  
HETATM    8  H8  UNK     0      -0.512  -0.190  -1.220  1.00  0.00           H  
HETATM    9  C9  UNK     0      -1.121  -3.491  -1.682  1.00  0.00           C  
HETATM   10  H10 UNK     0       0.638  -2.344  -1.528  1.00  0.00           H  
HETATM   11  O11 UNK     0      -3.578  -4.493  -1.800  1.00  0.00           O  
HETATM   12  O12 UNK     0      -0.475  -4.780  -1.849  1.00  0.00           O  
HETATM   13  C13 UNK     0       0.966  -4.820  -1.849  1.00  0.00           C  
HETATM   14  H14 UNK     0       1.346  -4.434  -0.891  1.00  0.00           H  
HETATM   15  H15 UNK     0       1.301  -5.859  -1.981  1.00  0.00           H  
HETATM   16  H16 UNK     0       1.352  -4.204  -2.674  1.00  0.00           H  
HETATM   17  C17 UNK     0      -3.048  -5.813  -1.936  1.00  0.00           C  
HETATM   18  H18 UNK     0      -3.876  -6.531  -2.017  1.00  0.00           H  
HETATM   19  H19 UNK     0      -2.425  -5.869  -2.839  1.00  0.00           H  
HETATM   20  H20 UNK     0      -2.439  -6.056  -1.052  1.00  0.00           H  
HETATM   21  C21 UNK     0      -3.040   0.334  -1.130  1.00  0.00           C  
HETATM   22  C22 UNK     0      -4.528   0.498  -1.136  1.00  0.00           C  
HETATM   23  C23 UNK     0      -5.228   1.405  -0.164  1.00  0.00           C  
HETATM   24  O24 UNK     0      -4.704   1.929  -1.380  1.00  0.00           O  
HETATM   25  H25 UNK     0      -5.161  -0.169  -1.738  1.00  0.00           H  
HETATM   26  H26 UNK     0      -4.673   1.350   0.783  1.00  0.00           H  
HETATM   27  C27 UNK     0      -6.702   1.152  -0.157  1.00  0.00           C  
HETATM   28  C28 UNK     0      -7.299   0.546   1.020  1.00  0.00           C  
HETATM   29  C29 UNK     0      -7.442   1.461  -1.215  1.00  0.00           C  
HETATM   30  C30 UNK     0      -8.620   0.277   1.067  1.00  0.00           C  
HETATM   31  H31 UNK     0      -6.653   0.311   1.819  1.00  0.00           H  
HETATM   32  C32 UNK     0      -8.870   1.215  -1.206  1.00  0.00           C  
HETATM   33  H33 UNK     0      -6.991   1.900  -2.069  1.00  0.00           H  
HETATM   34  C34 UNK     0      -9.469   0.660  -0.154  1.00  0.00           C  
HETATM   35  O35 UNK     0      -9.235  -0.363   2.216  1.00  0.00           O  
HETATM   36  H15 UNK     0      -9.449   1.481  -2.053  1.00  0.00           H  
HETATM   37  O16 UNK     0     -10.896   0.477  -0.289  1.00  0.00           O  
HETATM   38  C16 UNK     0      -8.380  -0.744   3.314  1.00  0.00           C  
HETATM   39  H16 UNK     0      -8.984  -1.218   4.099  1.00  0.00           H  
HETATM   40  H17 UNK     0      -7.881   0.146   3.723  1.00  0.00           H  
HETATM   41  H18 UNK     0      -7.622  -1.460   2.956  1.00  0.00           H  
HETATM   42  C18 UNK     0     -11.607  -0.113   0.800  1.00  0.00           C  
HETATM   43  H18 UNK     0     -12.674  -0.179   0.546  1.00  0.00           H  
HETATM   44  H19 UNK     0     -11.483   0.506   1.700  1.00  0.00           H  
HETATM   45  H20 UNK     0     -11.214  -1.123   0.990  1.00  0.00           H  
CONECT    1   21
CONECT    2    3    4   21
CONECT    3    2    5    6
CONECT    4    2    7    8
CONECT    5    3    9   11
CONECT    6    3
CONECT    7    4    9   10
CONECT    8    4
CONECT    9    5    7   12
CONECT   10    7
CONECT   11    5   17
CONECT   12    9   13
CONECT   13   12   14   15   16
CONECT   14   13
CONECT   15   13
CONECT   16   13
CONECT   17   11   18   19   20
CONECT   18   17
CONECT   19   17
CONECT   20   17
CONECT   21    1    2   22
CONECT   22   21   23   24   25
CONECT   23   22   24   26   27
CONECT   24   22   23
CONECT   25   22
CONECT   26   23
CONECT   27   23   28   29
CONECT   28   27   30   31
CONECT   29   27   32   33
CONECT   30   28   34   35
CONECT   31   28
CONECT   32   29   34   36
CONECT   33   29
CONECT   34   30   32   37
CONECT   35   30   38
CONECT   36   32
CONECT   37   34   42
CONECT   38   35   39   40   41
CONECT   39   38
CONECT   40   38
CONECT   41   38
CONECT   42   37   43   44   45
CONECT   43   42
CONECT   44   42
CONECT   45   42
END
