# Supplementary material for: In silico screening of chalcones and flavonoids as potential inhibitors against yellow head virus 3C-like protease
Source: PeerJ. 2023 Apr 24;11:e15086. doi: 10.7717/peerj.15086 (PMC10135407; doi:10.7717/peerj.15086)
Supplement: Supplemental Information 9 — 3d structures of all proteins, ligand compounds, and protein-ligand complexes used in this study. All files provided in PDB format. [file peerj-11-15086-s009.zip › raw data/Compounds/Chalcones/Cpds(104)/cpd3.pdb]

REMARK   Accelrys Discovery Studio PDB file
REMARK   Created:  2020-09-14T14:57:54Z
HETATM    1  C1  UNK     0      -0.903   0.033   0.608  1.00  0.00           C  
HETATM    2  C2  UNK     0      -0.331  -0.439  -0.492  1.00  0.00           C  
HETATM    3  C3  UNK     0       0.489   0.442  -1.339  1.00  0.00           C  
HETATM    4  C4  UNK     0       0.674   1.739  -1.013  1.00  0.00           C  
HETATM    5  C5  UNK     0      -0.001   2.258   0.263  1.00  0.00           C  
HETATM    6  C6  UNK     0      -0.733   1.419   0.993  1.00  0.00           C  
HETATM    7  H7  UNK     0      -1.492  -0.610   1.211  1.00  0.00           H  
HETATM    8  H8  UNK     0       0.925   0.030  -2.198  1.00  0.00           H  
HETATM    9  H9  UNK     0      -1.201   1.774   1.876  1.00  0.00           H  
HETATM   10  C26 UNK     0       0.048  -2.455  -2.049  1.00  0.00           C  
HETATM   11  H27 UNK     0       0.620  -1.859  -2.702  1.00  0.00           H  
HETATM   12  C28 UNK     0      -0.537  -1.863  -0.839  1.00  0.00           C  
HETATM   13  O29 UNK     0      -1.219  -2.573  -0.091  1.00  0.00           O  
HETATM   14  C30 UNK     0      -0.152  -3.749  -2.311  1.00  0.00           C  
HETATM   15  H31 UNK     0      -0.729  -4.324  -1.632  1.00  0.00           H  
HETATM   16  C32 UNK     0       0.406  -4.419  -3.516  1.00  0.00           C  
HETATM   17  C33 UNK     0       0.145  -5.841  -3.688  1.00  0.00           C  
HETATM   18  C34 UNK     0       1.128  -3.760  -4.429  1.00  0.00           C  
HETATM   19  C35 UNK     0       0.615  -6.500  -4.742  1.00  0.00           C  
HETATM   20  H36 UNK     0      -0.428  -6.357  -2.960  1.00  0.00           H  
HETATM   21  C37 UNK     0       1.667  -4.482  -5.627  1.00  0.00           C  
HETATM   22  H38 UNK     0       1.312  -2.732  -4.297  1.00  0.00           H  
HETATM   23  C39 UNK     0       1.424  -5.783  -5.774  1.00  0.00           C  
HETATM   24  H40 UNK     0       0.403  -7.533  -4.828  1.00  0.00           H  
HETATM   25  O41 UNK     0       2.444  -3.850  -6.648  1.00  0.00           O  
HETATM   26  O42 UNK     0       1.966  -6.415  -6.936  1.00  0.00           O  
HETATM   27  C43 UNK     0       1.687  -7.817  -7.064  1.00  0.00           C  
HETATM   28  O13 UNK     0       1.481   2.631  -1.828  1.00  0.00           O  
HETATM   29  C13 UNK     0       2.098   2.093  -3.017  1.00  0.00           C  
HETATM   30  H13 UNK     0       2.670   2.885  -3.520  1.00  0.00           H  
HETATM   31  H14 UNK     0       1.321   1.716  -3.698  1.00  0.00           H  
HETATM   32  H15 UNK     0       2.776   1.272  -2.741  1.00  0.00           H  
HETATM   33  O16 UNK     0       0.074   3.607   0.778  1.00  0.00           O  
HETATM   34  C16 UNK     0       0.842   4.568   0.051  1.00  0.00           C  
HETATM   35  H16 UNK     0       0.799   5.537   0.568  1.00  0.00           H  
HETATM   36  H17 UNK     0       0.430   4.677  -0.963  1.00  0.00           H  
HETATM   37  H18 UNK     0       1.887   4.233  -0.010  1.00  0.00           H  
HETATM   38  C16 UNK     0       2.686  -2.446  -6.464  1.00  0.00           C  
HETATM   39  H16 UNK     0       2.148  -8.197  -7.987  1.00  0.00           H  
HETATM   40  H17 UNK     0       0.599  -7.975  -7.109  1.00  0.00           H  
HETATM   41  H18 UNK     0       2.103  -8.357  -6.201  1.00  0.00           H  
HETATM   42  H18 UNK     0       3.287  -2.068  -7.303  1.00  0.00           H  
HETATM   43  H19 UNK     0       3.231  -2.285  -5.523  1.00  0.00           H  
HETATM   44  H20 UNK     0       1.727  -1.907  -6.432  1.00  0.00           H  
CONECT    1    2    6    7
CONECT    2    1    3   12
CONECT    3    2    4    8
CONECT    4    3    5   28
CONECT    5    4    6   33
CONECT    6    1    5    9
CONECT    7    1
CONECT    8    3
CONECT    9    6
CONECT   10   11   12   14
CONECT   11   10
CONECT   12    2   10   13
CONECT   13   12
CONECT   14   10   15   16
CONECT   15   14
CONECT   16   14   17   18
CONECT   17   16   19   20
CONECT   18   16   21   22
CONECT   19   17   23   24
CONECT   20   17
CONECT   21   18   23   25
CONECT   22   18
CONECT   23   19   21   26
CONECT   24   19
CONECT   25   21   38
CONECT   26   23   27
CONECT   27   26   39   40   41
CONECT   28    4   29
CONECT   29   28   30   31   32
CONECT   30   29
CONECT   31   29
CONECT   32   29
CONECT   33    5   34
CONECT   34   33   35   36   37
CONECT   35   34
CONECT   36   34
CONECT   37   34
CONECT   38   25   42   43   44
CONECT   39   27
CONECT   40   27
CONECT   41   27
CONECT   42   38
CONECT   43   38
CONECT   44   38
END
