# Supplementary material for: In silico screening of chalcones and flavonoids as potential inhibitors against yellow head virus 3C-like protease
Source: PeerJ. 2023 Apr 24;11:e15086. doi: 10.7717/peerj.15086 (PMC10135407; doi:10.7717/peerj.15086)
Supplement: Supplemental Information 9 — 3d structures of all proteins, ligand compounds, and protein-ligand complexes used in this study. All files provided in PDB format. [file peerj-11-15086-s009.zip › raw data/Compounds/Chalcones/Cpds(104)/cpd99.pdb]

REMARK   Accelrys Discovery Studio PDB file
REMARK   Created:  2020-10-13T10:57:46Z
HETATM    1  C1          0      -6.963   2.644   0.033  1.00  0.00           C  
HETATM    2  C2          0      -5.643   1.877  -0.164  1.00  0.00           C  
HETATM    3  C3          0      -5.645   0.337  -0.197  1.00  0.00           C  
HETATM    4  C4          0      -6.968  -0.435  -0.033  1.00  0.00           C  
HETATM    5  C5          0      -8.288   0.333   0.164  1.00  0.00           C  
HETATM    6  C6          0      -8.286   1.873   0.197  1.00  0.00           C  
HETATM    7  O7          0      -6.963   4.144   0.033  1.00  0.00           O  
HETATM    8  C8          0      -4.337   2.692  -0.164  1.00  0.00           C  
HETATM    9  C9          0      -2.977   1.968  -0.164  1.00  0.00           C  
HETATM   10  C10         0      -1.671   2.783  -0.164  1.00  0.00           C  
HETATM   11  C11         0      -0.312   2.059  -0.164  1.00  0.00           C  
HETATM   12  O12         0      -4.366   3.557  -1.389  1.00  0.00           O  
HETATM   13  C13         0       0.995   2.874  -0.164  1.00  0.00           C  
HETATM   14  C14         0       2.354   2.151  -0.164  1.00  0.00           C  
HETATM   15  C15         0       2.407   0.611  -0.164  1.00  0.00           C  
HETATM   16  C16         0       1.100  -0.204  -0.164  1.00  0.00           C  
HETATM   17  C17         0      -0.259   0.520  -0.164  1.00  0.00           C  
HETATM   18  O18         0       0.982   4.412  -0.250  1.00  0.00           O  
HETATM   19  C19         0       2.303   5.184  -0.425  1.00  0.00           C  
HETATM   20  O20         0       3.804  -0.012   0.008  1.00  0.00           O  
HETATM   21  C21         0       5.088   0.839   0.009  1.00  0.00           C  
HETATM   22  O22         0       1.082  -1.722   0.094  1.00  0.00           O  
HETATM   23  C23         0       2.506  -2.284   0.259  1.00  0.00           C  
HETATM   24  H1          0      -4.711  -0.207  -0.336  1.00  0.00           H  
HETATM   25  H2          0      -6.969  -1.525  -0.056  1.00  0.00           H  
HETATM   26  H3          0      -9.224  -0.213   0.280  1.00  0.00           H  
HETATM   27  H4          0      -9.220   2.416   0.336  1.00  0.00           H  
HETATM   28  H5          0      -6.347   4.495   0.808  1.00  0.00           H  
HETATM   29  H6          0      -4.359   3.350   0.705  1.00  0.00           H  
HETATM   30  H7          0      -2.956   1.339   0.726  1.00  0.00           H  
HETATM   31  H8          0      -2.956   1.339  -1.054  1.00  0.00           H  
HETATM   32  H9          0      -1.692   3.412  -1.054  1.00  0.00           H  
HETATM   33  H10         0      -1.692   3.412   0.726  1.00  0.00           H  
HETATM   34  H11         0      -4.427   2.951  -2.244  1.00  0.00           H  
HETATM   35  H12         0       3.279   2.728  -0.164  1.00  0.00           H  
HETATM   36  H13         0      -1.184  -0.057  -0.164  1.00  0.00           H  
HETATM   37  H14         0       2.096   6.254  -0.466  1.00  0.00           H  
HETATM   38  H15         0       2.787   4.873  -1.350  1.00  0.00           H  
HETATM   39  H16         0       2.961   4.974   0.418  1.00  0.00           H  
HETATM   40  H17         0       5.954   0.191   0.145  1.00  0.00           H  
HETATM   41  H18         0       5.044   1.562   0.824  1.00  0.00           H  
HETATM   42  H19         0       5.175   1.367  -0.940  1.00  0.00           H  
HETATM   43  H20         0       2.455  -3.358   0.440  1.00  0.00           H  
HETATM   44  H21         0       2.994  -1.798   1.104  1.00  0.00           H  
HETATM   45  H22         0       3.079  -2.096  -0.648  1.00  0.00           H  
END
