# Supplementary material for: In silico screening of chalcones and flavonoids as potential inhibitors against yellow head virus 3C-like protease
Source: PeerJ. 2023 Apr 24;11:e15086. doi: 10.7717/peerj.15086 (PMC10135407; doi:10.7717/peerj.15086)
Supplement: Supplemental Information 9 — 3d structures of all proteins, ligand compounds, and protein-ligand complexes used in this study. All files provided in PDB format. [file peerj-11-15086-s009.zip › raw data/Compounds/Chalcones/Cpds(104)/cpd66.pdb]

REMARK   Accelrys Discovery Studio PDB file
REMARK   Created:  2020-10-11T22:50:49Z
HETATM    1  C1          0      -5.804   3.932  -0.423  1.00  0.00           C  
HETATM    2  C2          0      -4.713   3.136  -0.331  1.00  0.00           C  
HETATM    3  C3          0      -4.924   1.678  -0.113  1.00  0.00           C  
HETATM    4  C4          0      -6.148   1.173  -0.014  1.00  0.00           C  
HETATM    5  C5          0      -7.303   2.036  -0.114  1.00  0.00           C  
HETATM    6  C6          0      -7.144   3.341  -0.307  1.00  0.00           C  
HETATM    7  C7          0      -3.288   3.653  -0.439  1.00  0.00           C  
HETATM    8  C8          0      -2.135   2.746  -0.313  1.00  0.00           C  
HETATM    9  C9          0      -0.898   3.236  -0.425  1.00  0.00           C  
HETATM   10  C10         0       0.313   2.381  -0.307  1.00  0.00           C  
HETATM   11  C11         0       1.624   3.016  -0.460  1.00  0.00           C  
HETATM   12  C12         0       2.747   2.306  -0.366  1.00  0.00           C  
HETATM   13  C13         0       2.651   0.838  -0.098  1.00  0.00           C  
HETATM   14  C14         0       1.457   0.270   0.039  1.00  0.00           C  
HETATM   15  C15         0       0.240   1.067  -0.069  1.00  0.00           C  
HETATM   16  O17         0      -3.056   4.848  -0.635  1.00  0.00           O  
HETATM   17  H2          0      -4.098   1.026  -0.037  1.00  0.00           H  
HETATM   18  H3          0      -6.279   0.132   0.140  1.00  0.00           H  
HETATM   19  H4          0      -7.998   3.965  -0.379  1.00  0.00           H  
HETATM   20  H5          0      -2.286   1.722  -0.136  1.00  0.00           H  
HETATM   21  H6          0      -0.772   4.273  -0.605  1.00  0.00           H  
HETATM   22  H10         0      -0.697   0.592   0.045  1.00  0.00           H  
HETATM   23  O28         0      -5.762   5.333  -0.627  1.00  0.00           O  
HETATM   24  O28         0       3.983   3.004  -0.530  1.00  0.00           O  
HETATM   25  C28         0       5.165   2.195  -0.420  1.00  0.00           C  
HETATM   26  H7          0      -8.279   1.628  -0.033  1.00  0.00           H  
HETATM   27  H8          0       1.679   4.058  -0.650  1.00  0.00           H  
HETATM   28  H9          0       3.515   0.233  -0.014  1.00  0.00           H  
HETATM   29  H10         0       1.388  -0.771   0.229  1.00  0.00           H  
HETATM   30  H11         0      -4.871   5.681  -0.696  1.00  0.00           H  
HETATM   31  H12         0       6.053   2.827  -0.562  1.00  0.00           H  
HETATM   32  H13         0       5.150   1.411  -1.192  1.00  0.00           H  
HETATM   33  H14         0       5.205   1.731   0.576  1.00  0.00           H  
END
