# Supplementary material for: In silico screening of chalcones and flavonoids as potential inhibitors against yellow head virus 3C-like protease
Source: PeerJ. 2023 Apr 24;11:e15086. doi: 10.7717/peerj.15086 (PMC10135407; doi:10.7717/peerj.15086)
Supplement: Supplemental Information 10 [file peerj-11-15086-s010.csv]

Molecule	Canonical SMILES	Formula	MW	#Heavy atoms	#Aromatic heavy atoms	Fraction Csp3	#Rotatable bonds	#H-bond acceptors	#H-bond donors	MR	TPSA	iLOGP	XLOGP3	WLOGP	MLOGP	Silicos-IT Log P	Consensus Log P	ESOL Log S	ESOL Solubility (mg/ml)	ESOL Solubility (mol/l)	ESOL Class	Ali Log S	Ali Solubility (mg/ml)	Ali Solubility (mol/l)	Ali Class	Silicos-IT LogSw	Silicos-IT Solubility (mg/ml)	Silicos-IT Solubility (mol/l)	Silicos-IT class	GI absorption	BBB permeant	Pgp substrate	CYP1A2 inhibitor	CYP2C19 inhibitor	CYP2C9 inhibitor	CYP2D6 inhibitor	CYP3A4 inhibitor	log Kp (cm/s)	Lipinski #violations	Ghose #violations	Veber #violations	Egan #violations	Muegge #violations	Bioavailability Score	PAINS #alerts	Brenk #alerts	Leadlikeness #violations	Synthetic Accessibility
cpd26	COc1cc(ccc1OC)C(=O)/C=C/c1ccc2c(c1)OC(C(O2)C(=O)O)c1ccccc1	C26H22O7	446.45	33	18	0.15	7	7	1	121.17	91.29	3.38	4.51	4.13	2.01	4.41	3.69	-5.39	1.81e-03	4.07e-06	Moderately soluble	-6.15	3.17e-04	7.11e-07	Poorly soluble	-6.55	1.26e-04	2.82e-07	Poorly soluble	High	No	No	No	Yes	Yes	No	Yes	-5.82	0	0	0	0	0	0.56	0	1	2	4.51
cpd27	COc1ccc(cc1OC)C(=O)/C=C/c1ccc(cc1)OC(=O)/C=C/c1ccccc1	C26H22O5	414.45	31	18	0.08	9	5	0	120.34	61.83	4.15	5.47	5.00	3.67	5.78	4.81	-5.69	8.44e-04	2.04e-06	Moderately soluble	-6.53	1.23e-04	2.98e-07	Poorly soluble	-7.41	1.60e-05	3.86e-08	Poorly soluble	High	Yes	Yes	No	Yes	Yes	No	Yes	-4.94	0	0	0	0	1	0.55	0	2	3	3.43
cpd28	COc1ccc(cc1OC)C(=O)/C=C/c1ccc(cc1O)OC(=O)/C=C/c1ccccc1	C26H22O6	430.45	32	18	0.08	9	6	1	122.37	82.06	3.95	5.11	4.71	3.13	5.31	4.44	-5.55	1.21e-03	2.82e-06	Moderately soluble	-6.58	1.14e-04	2.65e-07	Poorly soluble	-6.82	6.46e-05	1.50e-07	Poorly soluble	High	No	No	No	Yes	Yes	No	Yes	-5.30	0	0	0	0	1	0.55	0	2	3	3.63
cpd31	COc1ccc(cc1OC)C(=O)/C=C/c1ccc(cc1)OCc1nnn(c1)c1ccccc1	C26H23N3O4	441.48	33	23	0.12	9	6	0	125.13	75.47	4.16	4.56	4.50	2.71	4.52	4.09	-5.37	1.88e-03	4.25e-06	Moderately soluble	-5.87	5.98e-04	1.36e-06	Moderately soluble	-7.91	5.42e-06	1.23e-08	Poorly soluble	High	No	No	No	Yes	Yes	No	Yes	-5.76	0	0	0	0	0	0.55	0	1	3	3.57
cpd41	COc1cc(/C=C/C(=O)c2ccc(cc2)NS(=O)(=O)c2ccc(cc2)C)ccc1O	C23H21NO5S	423.48	30	18	0.09	7	5	2	116.84	101.08	3.13	4.19	5.19	2.51	3.72	3.75	-5.09	3.46e-03	8.18e-06	Moderately soluble	-6.02	4.03e-04	9.51e-07	Poorly soluble	-7.29	2.18e-05	5.15e-08	Poorly soluble	High	No	No	Yes	Yes	Yes	No	Yes	-5.91	0	0	0	0	0	0.55	0	1	2	3.28
cpd50	Cc1ccc(cc1)S(=O)(=O)Nc1ccc(cc1)C(=O)/C=C/c1ccc(cc1)N1CCCCC1	C27H28N2O3S	460.59	33	18	0.22	7	3	1	137.78	74.86	3.64	5.55	6.08	3.48	4.70	4.69	-6.13	3.38e-04	7.35e-07	Poorly soluble	-6.88	6.04e-05	1.31e-07	Poorly soluble	-8.42	1.74e-06	3.78e-09	Poorly soluble	High	No	No	No	Yes	Yes	No	Yes	-5.17	0	2	0	1	1	0.55	1	1	2	3.50
DN071_f	COc1ccc2c(c1OC(=O)/C=C/c1ccc3c(c1)OCO3)c[n+]1c(c2)c2cc3OCOc3cc2CC1	C29H22NO7	496.49	37	22	0.17	5	7	0	135.56	76.33	1.15	5.30	4.33	3.06	5.13	3.79	-6.37	2.13e-04	4.29e-07	Poorly soluble	-6.65	1.10e-04	2.22e-07	Poorly soluble	-7.70	9.86e-06	1.99e-08	Poorly soluble	High	No	Yes	No	Yes	Yes	No	Yes	-5.57	0	2	0	0	1	0.55	0	3	2	3.86
IP004	Cc1ccc(cc1)S(=O)(=O)Nc1ccc(cc1)C(=O)/C=C/c1ccc2c(c1)OCO2	C23H19NO5S	421.47	30	18	0.09	6	5	1	114.39	90.08	3.31	4.39	5.20	2.52	3.99	3.88	-5.27	2.28e-03	5.41e-06	Moderately soluble	-6.00	4.23e-04	1.00e-06	Moderately soluble	-7.49	1.36e-05	3.24e-08	Poorly soluble	High	No	No	Yes	Yes	Yes	No	Yes	-5.75	0	0	0	0	0	0.55	0	1	2	3.39
TP034	O=c1ccc2c(o1)cc(cc2)OCCCNS(=O)(=O)c1c(F)c(F)c(c(c1F)F)F	C18H12F5NO5S	449.35	30	16	0.17	7	11	1	93.80	93.99	2.61	3.49	6.42	3.56	4.83	4.18	-4.76	7.86e-03	1.75e-05	Moderately soluble	-5.15	3.21e-03	7.14e-06	Moderately soluble	-8.33	2.09e-06	4.66e-09	Poorly soluble	Low	No	No	Yes	No	Yes	No	Yes	-6.56	0	1	0	1	1	0.55	0	3	1	3.27
NSC122819	COc1cc(cc(c1O)OC)C1C2C(=O)OCC2C(c2c1cc1OCOc1c2)OC1OC2COC(OC2C(C1O)O)c1ccco1	C32H32O14	640.59	46	17	0.47	6	14	3	151.05	173.97	3.31	0.62	1.64	-0.24	1.32	1.33	-4.08	5.33e-02	8.32e-05	Moderately soluble	-3.85	9.09e-02	1.42e-04	Soluble	-4.46	2.24e-02	3.50e-05	Moderately soluble	Low	No	Yes	No	No	No	Yes	No	-9.77	2	3	1	1	4	0.17	0	0	1	6.51
