# Supplementary material for: In silico screening of chalcones and flavonoids as potential inhibitors against yellow head virus 3C-like protease
Source: PeerJ. 2023 Apr 24;11:e15086. doi: 10.7717/peerj.15086 (PMC10135407; doi:10.7717/peerj.15086)
Supplement: Supplemental Information 11 — All topology files used in trajectory analysis. [file peerj-11-15086-s011.zip]

Archive with 12 entries (11 files):
- topology_files/
- topology_files/stripped.09_TP034.top
- topology_files/stripped.06_cpd50.top
- topology_files/stripped.01_cpd26.top
- __MACOSX/topology_files/._stripped.01_cpd26.top
- topology_files/stripped.03_cpd28.top
- topology_files/stripped.00_NSC122819.top
- topology_files/stripped.07_DN071_f.top
- topology_files/stripped.08_IP004.top
- topology_files/stripped.04_cpd31.top
- topology_files/stripped.05_cpd41.top
- topology_files/stripped.02_cpd27.top
