# Supplementary material for: In silico screening of chalcones and flavonoids as potential inhibitors against yellow head virus 3C-like protease
Source: PeerJ. 2023 Apr 24;11:e15086. doi: 10.7717/peerj.15086 (PMC10135407; doi:10.7717/peerj.15086)
Supplement: Supplemental Information 11 — All topology files used in trajectory analysis. [file peerj-11-15086-s011.zip › topology_files/stripped.06_cpd50.top]

%VERSION  VERSION_STAMP = V0001.000  DATE = 12/12/21 03:43:21                  
%FLAG TITLE                                                                     
%FORMAT(20a4)                                                                   
default_name                                                                    
%FLAG POINTERS                                                                  
%FORMAT(10I8)                                                                   
    3001      14    1466    1578    3335    2145    6833    6667       0       0
   16573     189    1578    2145    6667      85     186     198      49       0
       0       0       0       0       0       0       0       1      61       0
       0
%FLAG ATOM_NAME                                                                 
%FORMAT(20a4)                                                                   
N   H1  H2  H3  CA  HA  CB  HB2 HB3 CG  HG2 HG3 CD  HD2 HD3 NE  HE  CZ  NH1 HH11
HH12NH2 HH21HH22C   O   N   H   CA  HA  CB  HB  CG1 HG11HG12HG13CG2 HG21HG22HG23
C   O   N   H   CA  HA  CB  HB2 HB3 CG  HG2 HG3 CD  OE1 OE2 C   O   N   H   CA  
HA  CB  HB2 HB3 CG  OD1 OD2 C   O   N   H   CA  HA  CB  HB2 HB3 CG  HG  CD1 HD11
HD12HD13CD2 HD21HD22HD23C   O   N   H   CA  HA  CB  HB2 HB3 CG  OD1 ND2 HD21HD22
C   O   N   H   CA  HA  CB  HB2 HB3 CG  HG2 HG3 CD  HD2 HD3 CE  HE2 HE3 NZ  HZ1 
HZ2 HZ3 C   O   N   H   CA  HA  CB  HB2 HB3 CG  ND1 CE1 HE1 NE2 HE2 CD2 HD2 C   
O   N   CD  HD2 HD3 CG  HG2 HG3 CB  HB2 HB3 CA  HA  C   O   N   H   CA  HA  CB  
HB2 HB3 CG  CD1 HD1 CE1 HE1 CZ  OH  HH  CE2 HE2 CD2 HD2 C   O   N   H   CA  HA  
CB  HB2 HB3 CG  OD1 ND2 HD21HD22C   O   N   H   CA  HA  CB  HB2 HB3 CG  HG2 HG3 
CD  HD2 HD3 CE  HE2 HE3 NZ  HZ1 HZ2 HZ3 C   O   N   H   CA  HA  CB  HB2 HB3 CG  
CD1 HD1 CE1 HE1 CZ  OH  HH  CE2 HE2 CD2 HD2 C   O   N   H   CA  HA  CB  HB2 HB3 
CG  HG2 HG3 CD  HD2 HD3 NE  HE  CZ  NH1 HH11HH12NH2 HH21HH22C   O   N   H   CA  
HA  CB  HB2 HB3 OG  HG  C   O   N   H   CA  HA  CB  HB2 HB3 CG  OD1 ND2 HD21HD22
C   O   N   H   CA  HA  CB  HB  CG2 HG21HG22HG23CG1 HG12HG13CD1 HD11HD12HD13C   
O   N   H   CA  HA  CB  HB  CG1 HG11HG12HG13CG2 HG21HG22HG23C   O   N   H   CA  
HA  CB  HB2 HB3 CG  HG2 HG3 CD  HD2 HD3 NE  HE  CZ  NH1 HH11HH12NH2 HH21HH22C   
O   N   H   CA  HA  CB  HB  CG1 HG11HG12HG13CG2 HG21HG22HG23C   O   N   H   CA  
HA  CB  HB2 HB3 CG  CD1 HD1 CE1 HE1 CZ  OH  HH  CE2 HE2 CD2 HD2 C   O   N   H   
CA  HA2 HA3 C   O   N   H   CA  HA  CB  HB2 HB3 CG  HG2 HG3 CD  OE1 OE2 C   O   
N   H   CA  HA  CB  HB2 HB3 CG  HG2 HG3 CD  HD2 HD3 NE  HE  CZ  NH1 HH11HH12NH2 
HH21HH22C   O   N   H   CA  HA2 HA3 C   O   N   H   CA  HA  CB  HB2 HB3 CG  OD1 
OD2 C   O   N   H   CA  HA  CB  HB2 HB3 CG  HG  CD1 HD11HD12HD13CD2 HD21HD22HD23
C   O   N   H   CA  HA  CB  HB2 HB3 CG  OD1 ND2 HD21HD22C   O   N   H   CA  HA2 
HA3 C   O   N   H   CA  HA  CB  HB2 HB3 CG  CD1 HD1 CE1 HE1 CZ  HZ  CE2 HE2 CD2 
HD2 C   O   N   H   CA  HA  CB  HB2 HB3 CG  HG  CD1 HD11HD12HD13CD2 HD21HD22HD23
C   O   N   H   CA  HA  CB  HB2 HB3 OG  HG  C   O   N   H   CA  HA2 HA3 C   O   
N   H   CA  HA  CB  HB2 HB3 CG  HG2 HG3 CD  HD2 HD3 CE  HE2 HE3 NZ  HZ1 HZ2 HZ3 
C   O   N   H   CA  HA  CB  HB2 HB3 CG  CD1 HD1 CE1 HE1 CZ  HZ  CE2 HE2 CD2 HD2 
C   O   N   H   CA  HA  CB  HB2 HB3 CG  HG  CD1 HD11HD12HD13CD2 HD21HD22HD23C   
O   N   H   CA  HA  CB  HB2 HB3 CG  CD1 HD1 CE1 HE1 CZ  OH  HH  CE2 HE2 CD2 HD2 
C   O   N   H   CA  HA  CB  HB2 HB3 CG  CD1 HD1 CE1 HE1 CZ  HZ  CE2 HE2 CD2 HD2 
C   O   N   CD  HD2 HD3 CG  HG2 HG3 CB  HB2 HB3 CA  HA  C   O   N   H   CA  HA  
CB  HB2 HB3 CG  HG2 HG3 CD  HD2 HD3 NE  HE  CZ  NH1 HH11HH12NH2 HH21HH22C   O   
N   H   CA  HA  CB  HB2 HB3 CG  ND1 CE1 HE1 NE2 HE2 CD2 HD2 C   O   N   H   CA  
HA  CB  HB  CG2 HG21HG22HG23CG1 HG12HG13CD1 HD11HD12HD13C   O   N   H   CA  HA  
CB  HB2 HB3 CG  CD1 HD1 CE1 HE1 CZ  HZ  CE2 HE2 CD2 HD2 C   O   N   H   CA  HA  
CB  HB2 HB3 CG  OD1 OD2 C   O   N   H   CA  HA  CB  HB2 HB3 OG  HG  C   O   N   
H   CA  HA  CB  HB2 HB3 SG  HG  C   O   N   H   CA  HA  CB  HB  CG2 HG21HG22HG23
OG1 HG1 C   O   N   H   CA  HA  CB  HB2 HB3 CG  OD1 OD2 C   O   N   H   CA  HA  
CB  HB2 HB3 CG  OD1 ND2 HD21HD22C   O   N   H   CA  HA  CB  HB  CG2 HG21HG22HG23
OG1 HG1 C   O   N   H   CA  HA  CB  HB2 HB3 CG  HG  CD1 HD11HD12HD13CD2 HD21HD22
HD23C   O   N   H   CA  HA  CB  HB  CG2 HG21HG22HG23OG1 HG1 C   O   N   H   CA  
HA  CB  HB2 HB3 CG  HG2 HG3 CD  HD2 HD3 NE  HE  CZ  NH1 HH11HH12NH2 HH21HH22C   
O   N   H   CA  HA  CB  HB2 HB3 CG  ND1 CE1 HE1 NE2 HE2 CD2 HD2 C   O   N   H   
CA  HA  CB  HB  CG2 HG21HG22HG23CG1 HG12HG13CD1 HD11HD12HD13C   O   N   H   CA  
HA  CB  HB2 HB3 CG  HG2 HG3 CD  HD2 HD3 NE  HE  CZ  NH1 HH11HH12NH2 HH21HH22C   
O   N   H   CA  HA  CB  HB  CG1 HG11HG12HG13CG2 HG21HG22HG23C   O   N   H   CA  
HA  CB  HB  CG2 HG21HG22HG23OG1 HG1 C   O   N   H   CA  HA  CB  HB2 HB3 CG  HG2 
HG3 CD  HD2 HD3 CE  HE2 HE3 NZ  HZ1 HZ2 HZ3 C   O   N   H   CA  HA2 HA3 C   O   
N   H   CA  HA  CB  HB2 HB3 CG  HG2 HG3 CD  OE1 OE2 C   O   N   H   CA  HA  CB  
HB2 HB3 CG  HG2 HG3 CD  OE1 OE2 C   O   N   H   CA  HA  CB  HB  CG2 HG21HG22HG23
OG1 HG1 C   O   N   H   CA  HA  CB  HB2 HB3 CG  ND1 CE1 HE1 NE2 HE2 CD2 HD2 C   
O   N   H   CA  HA  CB  HB2 HB3 CG  OD1 OD2 C   O   N   H   CA  HA  CB  HB  CG2 
HG21HG22HG23CG1 HG12HG13CD1 HD11HD12HD13C   O   N   H   CA  HA  CB  HB2 HB3 CG  
HG2 HG3 CD  OE1 OE2 C   O   N   H   CA  HA  CB  HB2 HB3 CG  HG  CD1 HD11HD12HD13
CD2 HD21HD22HD23C   O   N   H   CA  HA  CB  HB2 HB3 CG  HG  CD1 HD11HD12HD13CD2 
HD21HD22HD23C   O   N   H   CA  HA  CB  HB2 HB3 OG  HG  C   O   N   H   CA  HA  
CB  HB2 HB3 CG  OD1 OD2 C   O   N   H   CA  HA  CB  HB2 HB3 CG  HG2 HG3 CD  OE1 
OE2 C   O   N   H   CA  HA  CB  HB2 HB3 CG  CD1 HD1 CE1 HE1 CZ  OH  HH  CE2 HE2 
CD2 HD2 C   O   N   H   CA  HA  CB  HB2 HB3 CG  OD1 OD2 C   O   N   H   CA  HA  
CB  HB1 HB2 HB3 C   O   N   H   CA  HA  CB  HB  CG2 HG21HG22HG23OG1 HG1 C   O   
N   CD  HD2 HD3 CG  HG2 HG3 CB  HB2 HB3 CA  HA  C   O   N   H   CA  HA  CB  HB2 
HB3 CG  CD1 HD1 CE1 HE1 CZ  HZ  CE2 HE2 CD2 HD2 C   O   N   H   CA  HA  CB  HB  
CG2 HG21HG22HG23CG1 HG12HG13CD1 HD11HD12HD13C   O   N   H   CA  HA  CB  HB2 HB3 
CG  HG2 HG3 CD  HD2 HD3 CE  HE2 HE3 NZ  HZ1 HZ2 HZ3 C   O   N   H   CA  HA  CB  
HB  CG2 HG21HG22HG23CG1 HG12HG13CD1 HD11HD12HD13C   O   N   H   CA  HA  CB  HB2 
HB3 CG  OD1 OD2 C   O   N   H   CA  HA  CB  HB2 HB3 OG  HG  C   O   N   CD  HD2 
HD3 CG  HG2 HG3 CB  HB2 HB3 CA  HA  C   O   N   H   CA  HA  CB  HB2 HB3 CG  CD1 
HD1 CE1 HE1 CZ  HZ  CE2 HE2 CD2 HD2 C   O   N   H   CA  HA  CB  HB1 HB2 HB3 C   
O   N   H   CA  HA  CB  HB2 HB3 CG  HG2 HG3 CD  OE1 OE2 C   O   N   H   CA  HA  
CB  HB1 HB2 HB3 C   O   N   H   CA  HA  CB  HB  CG2 HG21HG22HG23OG1 HG1 C   O   
N   H   CA  HA  CB  HB  CG1 HG11HG12HG13CG2 HG21HG22HG23C   O   N   H   CA  HA  
CB  HB2 HB3 CG  HG  CD1 HD11HD12HD13CD2 HD21HD22HD23C   O   N   H   CA  HA  CB  
HB2 HB3 CG  HG2 HG3 CD  HD2 HD3 CE  HE2 HE3 NZ  HZ1 HZ2 HZ3 C   O   N   H   CA  
HA  CB  HB2 HB3 CG  CD1 HD1 CE1 HE1 CZ  HZ  CE2 HE2 CD2 HD2 C   O   N   H   CA  
HA2 HA3 C   O   N   H   CA  HA  CB  HB2 HB3 CG  HG2 HG3 CD  HD2 HD3 CE  HE2 HE3 
NZ  HZ1 HZ2 HZ3 C   O   N   H   CA  HA  CB  HB2 HB3 CG  HG  CD1 HD11HD12HD13CD2 
HD21HD22HD23C   O   N   H   CA  HA  CB  HB2 HB3 CG  HG2 HG3 CD  OE1 NE2 HE21HE22
C   O   N   H   CA  HA  CB  HB2 HB3 CG  HG2 HG3 CD  HD2 HD3 NE  HE  CZ  NH1 HH11
HH12NH2 HH21HH22C   O   N   H   CA  HA  CB  HB  CG2 HG21HG22HG23OG1 HG1 C   O   
N   H   CA  HA  CB  HB2 HB3 CG  HG2 HG3 CD  OE1 NE2 HE21HE22C   O   N   H   CA  
HA  CB  HB2 HB3 CG  CD1 HD1 CE1 HE1 CZ  OH  HH  CE2 HE2 CD2 HD2 C   O   N   H   
CA  HA  CB  HB1 HB2 HB3 C   O   N   H   CA  HA  CB  HB2 HB3 CG  CD1 HD1 CE1 HE1 
CZ  OH  HH  CE2 HE2 CD2 HD2 C   O   N   H   CA  HA  CB  HB2 HB3 CG  CD1 HD1 CE1 
HE1 CZ  HZ  CE2 HE2 CD2 HD2 C   O   N   H   CA  HA  CB  HB  CG1 HG11HG12HG13CG2 
HG21HG22HG23C   O   N   H   CA  HA  CB  HB  CG2 HG21HG22HG23OG1 HG1 C   O   N   
H   CA  HA  CB  HB1 HB2 HB3 C   O   N   H   CA  HA  CB  HB2 HB3 CG  OD1 OD2 C   
O   N   H   CA  HA  CB  HB2 HB3 CG  OD1 OD2 C   O   N   H   CA  HA  CB  HB  CG2 
HG21HG22HG23CG1 HG12HG13CD1 HD11HD12HD13C   O   N   H   CA  HA  CB  HB2 HB3 CG  
HG2 HG3 CD  HD2 HD3 NE  HE  CZ  NH1 HH11HH12NH2 HH21HH22C   O   N   H   CA  HA  
CB  HB  CG1 HG11HG12HG13CG2 HG21HG22HG23C   O   N   H   CA  HA2 HA3 C   O   N   
H   CA  HA  CB  HB2 HB3 OG  HG  C   O   N   H   CA  HA  CB  HB2 HB3 CG  HG2 HG3 
SD  CE  HE1 HE2 HE3 C   O   N   H   CA  HA  CB  HB2 HB3 OG  HG  C   O   N   H   
CA  HA  CB  HB  CG1 HG11HG12HG13CG2 HG21HG22HG23C   O   N   H   CA  HA  CB  HB2 
HB3 CG  OD1 OD2 C   O   N   H   CA  HA2 HA3 C   O   N   H   CA  HA  CB  HB2 HB3 
CG  CD1 HD1 CE1 HE1 CZ  OH  HH  CE2 HE2 CD2 HD2 C   O   N   H   CA  HA  CB  HB2 
HB3 CG  ND1 CE1 HE1 NE2 HE2 CD2 HD2 C   O   N   H   CA  HA  CB  HB2 HB3 CG  OD1 
ND2 HD21HD22C   O   N   H   CA  HA  CB  HB  CG2 HG21HG22HG23CG1 HG12HG13CD1 HD11
HD12HD13C   O   N   H   CA  HA  CB  HB2 HB3 OG  HG  C   O   N   H   CA  HA  CB  
HB  CG2 HG21HG22HG23OG1 HG1 C   O   N   H   CA  HA  CB  HB2 HB3 CG  HG2 HG3 CD  
HD2 HD3 CE  HE2 HE3 NZ  HZ1 HZ2 HZ3 C   O   N   H   CA  HA  CB  HB2 HB3 CG  OD1 
OD2 C   O   N   H   CA  HA2 HA3 C   O   N   H   CA  HA  CB  HB2 HB3 CG  OD1 OD2 
C   O   N   H   CA  HA  CB  HB2 HB3 SG  HG  C   O   N   H   CA  HA2 HA3 C   O   
N   H   CA  HA  CB  HB2 HB3 OG  HG  C   O   N   H   CA  HA  CB  HB2 HB3 CG  HG  
CD1 HD11HD12HD13CD2 HD21HD22HD23C   O   N   H   CA  HA  CB  HB2 HB3 CG  HG  CD1 
HD11HD12HD13CD2 HD21HD22HD23C   O   N   H   CA  HA  CB  HB2 HB3 CG  CD1 HD1 CE1 
HE1 CZ  HZ  CE2 HE2 CD2 HD2 C   O   N   H   CA  HA  CB  HB2 HB3 CG  OD1 OD2 C   
O   N   H   CA  HA  CB  HB2 HB3 CG  ND1 CE1 HE1 NE2 HE2 CD2 HD2 C   O   N   H   
CA  HA  CB  HB2 HB3 CG  HG  CD1 HD11HD12HD13CD2 HD21HD22HD23C   O   N   H   CA  
HA  CB  HB2 HB3 CG  ND1 CE1 HE1 NE2 HE2 CD2 HD2 C   O   N   H   CA  HA  CB  HB2 
HB3 CG  OD1 ND2 HD21HD22C   O   N   H   CA  HA  CB  HB  CG1 HG11HG12HG13CG2 HG21
HG22HG23C   O   N   H   CA  HA  CB  HB  CG1 HG11HG12HG13CG2 HG21HG22HG23C   O   
N   H   CA  HA2 HA3 C   O   N   H   CA  HA  CB  HB1 HB2 HB3 C   O   N   H   CA  
HA  CB  HB2 HB3 CG  ND1 CE1 HE1 NE2 HE2 CD2 HD2 C   O   N   H   CA  HA  CB  HB  
CG2 HG21HG22HG23CG1 HG12HG13CD1 HD11HD12HD13C   O   N   H   CA  HA  CB  HB  CG1 
HG11HG12HG13CG2 HG21HG22HG23C   O   N   H   CA  HA2 HA3 C   O   N   H   CA  HA  
CB  HB  CG2 HG21HG22HG23CG1 HG12HG13CD1 HD11HD12HD13C   O   N   H   CA  HA  CB  
HB1 HB2 HB3 C   O   N   H   CA  HA  CB  HB2 HB3 OG  HG  C   O   N   H   CA  HA  
CB  HB  CG2 HG21HG22HG23CG1 HG12HG13CD1 HD11HD12HD13C   O   N   CD  HD2 HD3 CG  
HG2 HG3 CB  HB2 HB3 CA  HA  C   O   N   CD  HD2 HD3 CG  HG2 HG3 CB  HB2 HB3 CA  
HA  C   O   N   H   CA  HA  CB  HB  CG1 HG11HG12HG13CG2 HG21HG22HG23C   O   N   
H   CA  HA  CB  HB2 HB3 CG  OD1 ND2 HD21HD22C   O   N   H   CA  HA2 HA3 C   O   
N   H   CA  HA  CB  HB1 HB2 HB3 C   O   N   H   CA  HA  CB  HB2 HB3 CG  HG  CD1 
HD11HD12HD13CD2 HD21HD22HD23C   O   N   H   CA  HA  CB  HB  CG2 HG21HG22HG23OG1 
HG1 C   O   N   H   CA  HA  CB  HB2 HB3 CG  CD1 HD1 NE1 HE1 CE2 CZ2 HZ2 CH2 HH2 
CZ3 HZ3 CE3 HE3 CD2 C   O   N   H   CA  HA  CB  HB2 HB3 CG  OD1 ND2 HD21HD22C   
O   N   H   CA  HA  CB  HB1 HB2 HB3 C   O   N   H   CA  HA  CB  HB2 HB3 CG  HG2 
HG3 CD  OE1 OE2 C   O   N   H   CA  HA  CB  HB2 HB3 CG  HG2 HG3 CD  HD2 HD3 CE  
HE2 HE3 NZ  HZ1 HZ2 HZ3 C   O   N   H   CA  HA  CB  HB2 HB3 CG  HG2 HG3 CD  OE1 
OE2 C   O   N   H   CA  HA  CB  HB2 HB3 CG  HG2 HG3 SD  CE  HE1 HE2 HE3 C   O   
N   H   CA  HA  CB  HB2 HB3 CG  HG  CD1 HD11HD12HD13CD2 HD21HD22HD23C   O   N   
H   CA  HA  CB  HB2 HB3 SG  HG  C   O   N   H   CA  HA2 HA3 C   O   N   CD  HD2 
HD3 CG  HG2 HG3 CB  HB2 HB3 CA  HA  C   O   N   H   CA  HA  CB  HB2 HB3 CG  OD1 
ND2 HD21HD22C   O   N   H   CA  HA  CB  HB2 HB3 CG  OD1 OD2 C   O   N   H   CA  
HA  CB  HB2 HB3 CG  OD1 OD2 C   O   N   H   CA  HA  CB  HB2 HB3 CG  CD1 HD1 CE1 
HE1 CZ  OH  HH  CE2 HE2 CD2 HD2 C   O   N   H   CA  HA  CB  HB2 HB3 CG  OD1 OD2 
C   O   N   H   CA  HA  CB  HB2 HB3 CG  CD1 HD1 CE1 HE1 CZ  OH  HH  CE2 HE2 CD2 
HD2 C   O   N   H   CA  HA  CB  HB2 HB3 CG  OD1 OD2 C   O   N   CD  HD2 HD3 CG  
HG2 HG3 CB  HB2 HB3 CA  HA  C   O   N   H   CA  HA  CB  HB2 HB3 CG  HG2 HG3 CD  
OE1 OE2 C   O   N   H   CA  HA  CB  HB2 HB3 CG  HG2 HG3 CD  HD2 HD3 CE  HE2 HE3 
NZ  HZ1 HZ2 HZ3 C   O   N   H   CA  HA  CB  HB  CG1 HG11HG12HG13CG2 HG21HG22HG23
C   O   N   H   CA  HA2 HA3 C   O   N   CD  HD2 HD3 CG  HG2 HG3 CB  HB2 HB3 CA  
HA  C   O   N   CD  HD2 HD3 CG  HG2 HG3 CB  HB2 HB3 CA  HA  C   O   N   H   CA  
HA  CB  HB2 HB3 CG  HG2 HG3 CD  HD2 HD3 CE  HE2 HE3 NZ  HZ1 HZ2 HZ3 C   O   N   
H   CA  HA  CB  HB  CG1 HG11HG12HG13CG2 HG21HG22HG23C   O   N   H   CA  HA  CB  
HB2 HB3 CG  CD1 HD1 NE1 HE1 CE2 CZ2 HZ2 CH2 HH2 CZ3 HZ3 CE3 HE3 CD2 C   O   OXT 
C19 C20 H20 H21 H18 H19 C18 H16 H17 C17 H14 H15 C16 H12 H13 N1  C13 C14 C15 H11 
H10 C12 H9  C11 H8  C10 C9  H7  C8  H6  C7  O1  C1  C3  C4  H4  H3  C2  H2  C6  
H5  C5  N2  H1  S1  O2  O3  C21 C22 H22 C23 H23 C24 C26 H25 H26 H27 C25 H24 C27 
H28 
%FLAG CHARGE                                                                    
%FORMAT(5E16.8)                                                                 
  2.37801015E+00  3.79570509E+00  3.79570509E+00  3.79570509E+00 -4.06357290E-01
  2.26320966E+00  2.15023140E-01  4.11823980E-01  4.11823980E-01  4.30046280E-01
  5.63069070E-01  5.63069070E-01  1.70378505E+00  9.60315210E-01  9.60315210E-01
 -1.02955995E+01  6.54545016E+00  1.50898866E+01 -1.58406454E+01  8.18910162E+00
  8.18910162E+00 -1.58406454E+01  8.18910162E+00  8.18910162E+00  1.31455672E+01
 -1.09570690E+01 -7.57501011E+00  4.95464337E+00 -1.59445125E+00  1.76574087E+00
  5.43935655E+00 -5.41202310E-01 -5.81655816E+00  1.44138393E+00  1.44138393E+00
  1.44138393E+00 -5.81655816E+00  1.44138393E+00  1.44138393E+00  1.44138393E+00
  1.08841798E+01 -1.03484442E+01 -9.40817349E+00  5.35006728E+00  7.23425310E-01
  2.01356415E+00  1.02044880E+00 -3.15245790E-01 -3.15245790E-01  2.47823280E-01
 -7.74447750E-01 -7.74447750E-01  1.46762404E+01 -1.49204192E+01 -1.49204192E+01
  9.77808618E+00 -1.06035564E+01 -9.40817349E+00  5.35006728E+00  6.94269630E-01
  1.60356240E+00 -5.52135690E-01 -2.22312060E-01 -2.22312060E-01  1.45669066E+01
 -1.46033512E+01 -1.46033512E+01  9.77808618E+00 -1.06035564E+01 -7.57501011E+00
  4.95464337E+00 -9.43915140E-01  1.68009606E+00 -2.00809746E+00  8.32759110E-01
  8.32759110E-01  6.43429413E+00 -6.57825030E-01 -7.50940983E+00  1.82223000E+00
  1.82223000E+00  1.82223000E+00 -7.50940983E+00  1.82223000E+00  1.82223000E+00
  1.82223000E+00  1.08841798E+01 -1.03484442E+01 -7.57501011E+00  4.95464337E+00
  2.60578890E-01  1.90969704E+00 -3.71917143E+00  1.45231731E+00  1.45231731E+00
  1.29924999E+01 -1.08076461E+01 -1.67481159E+01  7.64607708E+00  7.64607708E+00
  1.08841798E+01 -1.03484442E+01 -6.33953817E+00  5.00566581E+00 -4.37335200E+00
  2.59849998E+00 -1.71289620E-01  6.59647260E-01  6.59647260E-01  3.40757010E-01
  1.87689690E-01  1.87689690E-01 -8.72848170E-01  1.13160483E+00  1.13160483E+00
 -2.60578890E-01  2.06823105E+00  2.06823105E+00 -7.02287442E+00  6.19558200E+00
  6.19558200E+00  6.19558200E+00  1.33769904E+01 -1.07402236E+01 -7.57501011E+00
  4.95464337E+00 -1.05871563E+00  2.47823280E+00 -1.34845020E-01  6.68758410E-01
  6.68758410E-01  3.40392564E+00 -9.89835336E+00  2.97934605E+00  2.61490005E+00
 -5.09313285E+00  6.08442597E+00 -4.02166161E+00  3.39299226E+00  1.08841798E+01
 -1.03484442E+01 -4.64304204E+00  3.49868160E-01  7.12491930E-01  7.12491930E-01
  3.44401470E-01  3.88134990E-01  3.88134990E-01 -1.27556100E-01  4.61024190E-01
  4.61024190E-01 -4.84713180E-01  1.16804943E+00  1.07438681E+01 -1.04741780E+01
 -7.57501011E+00  4.95464337E+00 -2.55112200E-02  1.59627348E+00 -2.76978960E-01
  5.37557850E-01  5.37557850E-01 -2.00445300E-02 -3.47317038E+00  3.09596877E+00
 -4.26584043E+00  3.01761288E+00  5.87851398E+00 -1.01662212E+01  7.27434216E+00
 -4.26584043E+00  3.01761288E+00 -3.47317038E+00  3.09596877E+00  1.08841798E+01
 -1.03484442E+01 -7.57501011E+00  4.95464337E+00  2.60578890E-01  1.90969704E+00
 -3.71917143E+00  1.45231731E+00  1.45231731E+00  1.29924999E+01 -1.08076461E+01
 -1.67481159E+01  7.64607708E+00  7.64607708E+00  1.08841798E+01 -1.03484442E+01
 -6.33953817E+00  5.00566581E+00 -4.37335200E+00  2.59849998E+00 -1.71289620E-01
  6.59647260E-01  6.59647260E-01  3.40757010E-01  1.87689690E-01  1.87689690E-01
 -8.72848170E-01  1.13160483E+00  1.13160483E+00 -2.60578890E-01  2.06823105E+00
  2.06823105E+00 -7.02287442E+00  6.19558200E+00  6.19558200E+00  6.19558200E+00
  1.33769904E+01 -1.07402236E+01 -7.57501011E+00  4.95464337E+00 -2.55112200E-02
  1.59627348E+00 -2.76978960E-01  5.37557850E-01  5.37557850E-01 -2.00445300E-02
 -3.47317038E+00  3.09596877E+00 -4.26584043E+00  3.01761288E+00  5.87851398E+00
 -1.01662212E+01  7.27434216E+00 -4.26584043E+00  3.01761288E+00 -3.47317038E+00
  3.09596877E+00  1.08841798E+01 -1.03484442E+01 -6.33953817E+00  5.00566581E+00
 -4.80522051E+00  2.84267880E+00 -1.27556100E-02  5.95869210E-01  5.95869210E-01
  7.10669700E-01  5.19335550E-01  5.19335550E-01  8.85603780E-01  1.25187201E+00
  1.25187201E+00 -9.64870785E+00  6.29762688E+00  1.47163295E+01 -1.57203782E+01
  8.15994594E+00  8.15994594E+00 -1.57203782E+01  8.15994594E+00  8.15994594E+00
  1.33769904E+01 -1.07402236E+01 -7.57501011E+00  4.95464337E+00 -4.53735270E-01
  1.53613989E+00  3.85766091E+00  6.41424960E-01  6.41424960E-01 -1.19283176E+01
  7.79003325E+00  1.08841798E+01 -1.03484442E+01 -7.57501011E+00  4.95464337E+00
  2.60578890E-01  1.90969704E+00 -3.71917143E+00  1.45231731E+00  1.45231731E+00
  1.29924999E+01 -1.08076461E+01 -1.67481159E+01  7.64607708E+00  7.64607708E+00
  1.08841798E+01 -1.03484442E+01 -7.57501011E+00  4.95464337E+00 -1.08787131E+00
  1.58351787E+00  2.37436569E+00  3.40757010E-01 -5.83842492E+00  1.60720686E+00
  1.60720686E+00  1.60720686E+00 -7.83558900E-01  4.30046280E-01  4.30046280E-01
 -1.20267180E+00  3.38934780E-01  3.38934780E-01  3.38934780E-01  1.08841798E+01
 -1.03484442E+01 -7.57501011E+00  4.95464337E+00 -1.59445125E+00  1.76574087E+00
  5.43935655E+00 -5.41202310E-01 -5.81655816E+00  1.44138393E+00  1.44138393E+00
  1.44138393E+00 -5.81655816E+00  1.44138393E+00  1.44138393E+00  1.44138393E+00
  1.08841798E+01 -1.03484442E+01 -6.33953817E+00  5.00566581E+00 -4.80522051E+00
  2.84267880E+00 -1.27556100E-02  5.95869210E-01  5.95869210E-01  7.10669700E-01
  5.19335550E-01  5.19335550E-01  8.85603780E-01  1.25187201E+00  1.25187201E+00
 -9.64870785E+00  6.29762688E+00  1.47163295E+01 -1.57203782E+01  8.15994594E+00
  8.15994594E+00 -1.57203782E+01  8.15994594E+00  8.15994594E+00  1.33769904E+01
 -1.07402236E+01 -7.57501011E+00  4.95464337E+00 -1.59445125E+00  1.76574087E+00
  5.43935655E+00 -5.41202310E-01 -5.81655816E+00  1.44138393E+00  1.44138393E+00
  1.44138393E+00 -5.81655816E+00  1.44138393E+00  1.44138393E+00  1.44138393E+00
  1.08841798E+01 -1.03484442E+01 -7.57501011E+00  4.95464337E+00 -2.55112200E-02
  1.59627348E+00 -2.76978960E-01  5.37557850E-01  5.37557850E-01 -2.00445300E-02
 -3.47317038E+00  3.09596877E+00 -4.26584043E+00  3.01761288E+00  5.87851398E+00
 -1.01662212E+01  7.27434216E+00 -4.26584043E+00  3.01761288E+00 -3.47317038E+00
  3.09596877E+00  1.08841798E+01 -1.03484442E+01 -7.57501011E+00  4.95464337E+00
 -4.59201960E-01  1.27191654E+00  1.27191654E+00  1.08841798E+01 -1.03484442E+01
 -9.40817349E+00  5.35006728E+00  7.23425310E-01  2.01356415E+00  1.02044880E+00
 -3.15245790E-01 -3.15245790E-01  2.47823280E-01 -7.74447750E-01 -7.74447750E-01
  1.46762404E+01 -1.49204192E+01 -1.49204192E+01  9.77808618E+00 -1.06035564E+01
 -6.33953817E+00  5.00566581E+00 -4.80522051E+00  2.84267880E+00 -1.27556100E-02
  5.95869210E-01  5.95869210E-01  7.10669700E-01  5.19335550E-01  5.19335550E-01
  8.85603780E-01  1.25187201E+00  1.25187201E+00 -9.64870785E+00  6.29762688E+00
  1.47163295E+01 -1.57203782E+01  8.15994594E+00  8.15994594E+00 -1.57203782E+01
  8.15994594E+00  8.15994594E+00  1.33769904E+01 -1.07402236E+01 -7.57501011E+00
  4.95464337E+00 -4.59201960E-01  1.27191654E+00  1.27191654E+00  1.08841798E+01
 -1.03484442E+01 -9.40817349E+00  5.35006728E+00  6.94269630E-01  1.60356240E+00
 -5.52135690E-01 -2.22312060E-01 -2.22312060E-01  1.45669066E+01 -1.46033512E+01
 -1.46033512E+01  9.77808618E+00 -1.06035564E+01 -7.57501011E+00  4.95464337E+00
 -9.43915140E-01  1.68009606E+00 -2.00809746E+00  8.32759110E-01  8.32759110E-01
  6.43429413E+00 -6.57825030E-01 -7.50940983E+00  1.82223000E+00  1.82223000E+00
  1.82223000E+00 -7.50940983E+00  1.82223000E+00  1.82223000E+00  1.82223000E+00
  1.08841798E+01 -1.03484442E+01 -7.57501011E+00  4.95464337E+00  2.60578890E-01
  1.90969704E+00 -3.71917143E+00  1.45231731E+00  1.45231731E+00  1.29924999E+01
 -1.08076461E+01 -1.67481159E+01  7.64607708E+00  7.64607708E+00  1.08841798E+01
 -1.03484442E+01 -7.57501011E+00  4.95464337E+00 -4.59201960E-01  1.27191654E+00
  1.27191654E+00  1.08841798E+01 -1.03484442E+01 -7.57501011E+00  4.95464337E+00
 -4.37335200E-02  1.78214094E+00 -6.25024890E-01  5.37557850E-01  5.37557850E-01
  2.15023140E-01 -2.28872088E+00  2.42356590E+00 -3.10507992E+00  2.60578890E+00
 -1.95343056E+00  2.36343231E+00 -3.10507992E+00  2.60578890E+00 -2.28872088E+00
  2.42356590E+00  1.08841798E+01 -1.03484442E+01 -7.57501011E+00  4.95464337E+00
 -9.43915140E-01  1.68009606E+00 -2.00809746E+00  8.32759110E-01  8.32759110E-01
  6.43429413E+00 -6.57825030E-01 -7.50940983E+00  1.82223000E+00  1.82223000E+00
  1.82223000E+00 -7.50940983E+00  1.82223000E+00  1.82223000E+00  1.82223000E+00
  1.08841798E+01 -1.03484442E+01 -7.57501011E+00  4.95464337E+00 -4.53735270E-01
  1.53613989E+00  3.85766091E+00  6.41424960E-01  6.41424960E-01 -1.19283176E+01
  7.79003325E+00  1.08841798E+01 -1.03484442E+01 -7.57501011E+00  4.95464337E+00
 -4.59201960E-01  1.27191654E+00  1.27191654E+00  1.08841798E+01 -1.03484442E+01
 -6.33953817E+00  5.00566581E+00 -4.37335200E+00  2.59849998E+00 -1.71289620E-01
  6.59647260E-01  6.59647260E-01  3.40757010E-01  1.87689690E-01  1.87689690E-01
 -8.72848170E-01  1.13160483E+00  1.13160483E+00 -2.60578890E-01  2.06823105E+00
  2.06823105E+00 -7.02287442E+00  6.19558200E+00  6.19558200E+00  6.19558200E+00
  1.33769904E+01 -1.07402236E+01 -7.57501011E+00  4.95464337E+00 -4.37335200E-02
  1.78214094E+00 -6.25024890E-01  5.37557850E-01  5.37557850E-01  2.15023140E-01
 -2.28872088E+00  2.42356590E+00 -3.10507992E+00  2.60578890E+00 -1.95343056E+00
  2.36343231E+00 -3.10507992E+00  2.60578890E+00 -2.28872088E+00  2.42356590E+00
  1.08841798E+01 -1.03484442E+01 -7.57501011E+00  4.95464337E+00 -9.43915140E-01
  1.68009606E+00 -2.00809746E+00  8.32759110E-01  8.32759110E-01  6.43429413E+00
 -6.57825030E-01 -7.50940983E+00  1.82223000E+00  1.82223000E+00  1.82223000E+00
 -7.50940983E+00  1.82223000E+00  1.82223000E+00  1.82223000E+00  1.08841798E+01
 -1.03484442E+01 -7.57501011E+00  4.95464337E+00 -2.55112200E-02  1.59627348E+00
 -2.76978960E-01  5.37557850E-01  5.37557850E-01 -2.00445300E-02 -3.47317038E+00
  3.09596877E+00 -4.26584043E+00  3.01761288E+00  5.87851398E+00 -1.01662212E+01
  7.27434216E+00 -4.26584043E+00  3.01761288E+00 -3.47317038E+00  3.09596877E+00
  1.08841798E+01 -1.03484442E+01 -7.57501011E+00  4.95464337E+00 -4.37335200E-02
  1.78214094E+00 -6.25024890E-01  5.37557850E-01  5.37557850E-01  2.15023140E-01
 -2.28872088E+00  2.42356590E+00 -3.10507992E+00  2.60578890E+00 -1.95343056E+00
  2.36343231E+00 -3.10507992E+00  2.60578890E+00 -2.28872088E+00  2.42356590E+00
  1.08841798E+01 -1.03484442E+01 -4.64304204E+00  3.49868160E-01  7.12491930E-01
  7.12491930E-01  3.44401470E-01  3.88134990E-01  3.88134990E-01 -1.27556100E-01
  4.61024190E-01  4.61024190E-01 -4.84713180E-01  1.16804943E+00  1.07438681E+01
 -1.04741780E+01 -6.33953817E+00  5.00566581E+00 -4.80522051E+00  2.84267880E+00
 -1.27556100E-02  5.95869210E-01  5.95869210E-01  7.10669700E-01  5.19335550E-01
  5.19335550E-01  8.85603780E-01  1.25187201E+00  1.25187201E+00 -9.64870785E+00
  6.29762688E+00  1.47163295E+01 -1.57203782E+01  8.15994594E+00  8.15994594E+00
 -1.57203782E+01  8.15994594E+00  8.15994594E+00  1.33769904E+01 -1.07402236E+01
 -7.57501011E+00  4.95464337E+00 -1.05871563E+00  2.47823280E+00 -1.34845020E-01
  6.68758410E-01  6.68758410E-01  3.40392564E+00 -9.89835336E+00  2.97934605E+00
  2.61490005E+00 -5.09313285E+00  6.08442597E+00 -4.02166161E+00  3.39299226E+00
  1.08841798E+01 -1.03484442E+01 -7.57501011E+00  4.95464337E+00 -1.08787131E+00
  1.58351787E+00  2.37436569E+00  3.40757010E-01 -5.83842492E+00  1.60720686E+00
  1.60720686E+00  1.60720686E+00 -7.83558900E-01  4.30046280E-01  4.30046280E-01
 -1.20267180E+00  3.38934780E-01  3.38934780E-01  3.38934780E-01  1.08841798E+01
 -1.03484442E+01 -7.57501011E+00  4.95464337E+00 -4.37335200E-02  1.78214094E+00
 -6.25024890E-01  5.37557850E-01  5.37557850E-01  2.15023140E-01 -2.28872088E+00
  2.42356590E+00 -3.10507992E+00  2.60578890E+00 -1.95343056E+00  2.36343231E+00
 -3.10507992E+00  2.60578890E+00 -2.28872088E+00  2.42356590E+00  1.08841798E+01
 -1.03484442E+01 -9.40817349E+00  5.35006728E+00  6.94269630E-01  1.60356240E+00
 -5.52135690E-01 -2.22312060E-01 -2.22312060E-01  1.45669066E+01 -1.46033512E+01
 -1.46033512E+01  9.77808618E+00 -1.06035564E+01 -7.57501011E+00  4.95464337E+00
 -4.53735270E-01  1.53613989E+00  3.85766091E+00  6.41424960E-01  6.41424960E-01
 -1.19283176E+01  7.79003325E+00  1.08841798E+01 -1.03484442E+01 -7.57501011E+00
  4.95464337E+00  3.88134990E-01  2.04818652E+00 -2.24316513E+00  2.02631976E+00
  2.02631976E+00 -5.68353537E+00  3.52237059E+00  1.08841798E+01 -1.03484442E+01
 -7.57501011E+00  4.95464337E+00 -7.08847470E-01  1.83498561E+00  6.65842842E+00
  7.83558900E-02 -4.44259674E+00  1.16987166E+00  1.16987166E+00  1.16987166E+00
 -1.23200970E+01  7.47478746E+00  1.08841798E+01 -1.03484442E+01 -9.40817349E+00
  5.35006728E+00  6.94269630E-01  1.60356240E+00 -5.52135690E-01 -2.22312060E-01
 -2.22312060E-01  1.45669066E+01 -1.46033512E+01 -1.46033512E+01  9.77808618E+00
 -1.06035564E+01 -7.57501011E+00  4.95464337E+00  2.60578890E-01  1.90969704E+00
 -3.71917143E+00  1.45231731E+00  1.45231731E+00  1.29924999E+01 -1.08076461E+01
 -1.67481159E+01  7.64607708E+00  7.64607708E+00  1.08841798E+01 -1.03484442E+01
 -7.57501011E+00  4.95464337E+00 -7.08847470E-01  1.83498561E+00  6.65842842E+00
  7.83558900E-02 -4.44259674E+00  1.16987166E+00  1.16987166E+00  1.16987166E+00
 -1.23200970E+01  7.47478746E+00  1.08841798E+01 -1.03484442E+01 -7.57501011E+00
  4.95464337E+00 -9.43915140E-01  1.68009606E+00 -2.00809746E+00  8.32759110E-01
  8.32759110E-01  6.43429413E+00 -6.57825030E-01 -7.50940983E+00  1.82223000E+00
  1.82223000E+00  1.82223000E+00 -7.50940983E+00  1.82223000E+00  1.82223000E+00
  1.82223000E+00  1.08841798E+01 -1.03484442E+01 -7.57501011E+00  4.95464337E+00
 -7.08847470E-01  1.83498561E+00  6.65842842E+00  7.83558900E-02 -4.44259674E+00
  1.16987166E+00  1.16987166E+00  1.16987166E+00 -1.23200970E+01  7.47478746E+00
  1.08841798E+01 -1.03484442E+01 -6.33953817E+00  5.00566581E+00 -4.80522051E+00
  2.84267880E+00 -1.27556100E-02  5.95869210E-01  5.95869210E-01  7.10669700E-01
  5.19335550E-01  5.19335550E-01  8.85603780E-01  1.25187201E+00  1.25187201E+00
 -9.64870785E+00  6.29762688E+00  1.47163295E+01 -1.57203782E+01  8.15994594E+00
  8.15994594E+00 -1.57203782E+01  8.15994594E+00  8.15994594E+00  1.33769904E+01
 -1.07402236E+01 -7.57501011E+00  4.95464337E+00 -1.05871563E+00  2.47823280E+00
 -1.34845020E-01  6.68758410E-01  6.68758410E-01  3.40392564E+00 -9.89835336E+00
  2.97934605E+00  2.61490005E+00 -5.09313285E+00  6.08442597E+00 -4.02166161E+00
  3.39299226E+00  1.08841798E+01 -1.03484442E+01 -7.57501011E+00  4.95464337E+00
 -1.08787131E+00  1.58351787E+00  2.37436569E+00  3.40757010E-01 -5.83842492E+00
  1.60720686E+00  1.60720686E+00  1.60720686E+00 -7.83558900E-01  4.30046280E-01
  4.30046280E-01 -1.20267180E+00  3.38934780E-01  3.38934780E-01  3.38934780E-01
  1.08841798E+01 -1.03484442E+01 -6.33953817E+00  5.00566581E+00 -4.80522051E+00
  2.84267880E+00 -1.27556100E-02  5.95869210E-01  5.95869210E-01  7.10669700E-01
  5.19335550E-01  5.19335550E-01  8.85603780E-01  1.25187201E+00  1.25187201E+00
 -9.64870785E+00  6.29762688E+00  1.47163295E+01 -1.57203782E+01  8.15994594E+00
  8.15994594E+00 -1.57203782E+01  8.15994594E+00  8.15994594E+00  1.33769904E+01
 -1.07402236E+01 -7.57501011E+00  4.95464337E+00 -1.59445125E+00  1.76574087E+00
  5.43935655E+00 -5.41202310E-01 -5.81655816E+00  1.44138393E+00  1.44138393E+00
  1.44138393E+00 -5.81655816E+00  1.44138393E+00  1.44138393E+00  1.44138393E+00
  1.08841798E+01 -1.03484442E+01 -7.57501011E+00  4.95464337E+00 -7.08847470E-01
  1.83498561E+00  6.65842842E+00  7.83558900E-02 -4.44259674E+00  1.16987166E+00
  1.16987166E+00  1.16987166E+00 -1.23200970E+01  7.47478746E+00  1.08841798E+01
 -1.03484442E+01 -6.33953817E+00  5.00566581E+00 -4.37335200E+00  2.59849998E+00
 -1.71289620E-01  6.59647260E-01  6.59647260E-01  3.40757010E-01  1.87689690E-01
  1.87689690E-01 -8.72848170E-01  1.13160483E+00  1.13160483E+00 -2.60578890E-01
  2.06823105E+00  2.06823105E+00 -7.02287442E+00  6.19558200E+00  6.19558200E+00
  6.19558200E+00  1.33769904E+01 -1.07402236E+01 -7.57501011E+00  4.95464337E+00
 -4.59201960E-01  1.27191654E+00  1.27191654E+00  1.08841798E+01 -1.03484442E+01
 -9.40817349E+00  5.35006728E+00  7.23425310E-01  2.01356415E+00  1.02044880E+00
 -3.15245790E-01 -3.15245790E-01  2.47823280E-01 -7.74447750E-01 -7.74447750E-01
  1.46762404E+01 -1.49204192E+01 -1.49204192E+01  9.77808618E+00 -1.06035564E+01
 -9.40817349E+00  5.35006728E+00  7.23425310E-01  2.01356415E+00  1.02044880E+00
 -3.15245790E-01 -3.15245790E-01  2.47823280E-01 -7.74447750E-01 -7.74447750E-01
  1.46762404E+01 -1.49204192E+01 -1.49204192E+01  9.77808618E+00 -1.06035564E+01
 -7.57501011E+00  4.95464337E+00 -7.08847470E-01  1.83498561E+00  6.65842842E+00
  7.83558900E-02 -4.44259674E+00  1.16987166E+00  1.16987166E+00  1.16987166E+00
 -1.23200970E+01  7.47478746E+00  1.08841798E+01 -1.03484442E+01 -7.57501011E+00
  4.95464337E+00 -1.05871563E+00  2.47823280E+00 -1.34845020E-01  6.68758410E-01
  6.68758410E-01  3.40392564E+00 -9.89835336E+00  2.97934605E+00  2.61490005E+00
 -5.09313285E+00  6.08442597E+00 -4.02166161E+00  3.39299226E+00  1.08841798E+01
 -1.03484442E+01 -9.40817349E+00  5.35006728E+00  6.94269630E-01  1.60356240E+00
 -5.52135690E-01 -2.22312060E-01 -2.22312060E-01  1.45669066E+01 -1.46033512E+01
 -1.46033512E+01  9.77808618E+00 -1.06035564E+01 -7.57501011E+00  4.95464337E+00
 -1.08787131E+00  1.58351787E+00  2.37436569E+00  3.40757010E-01 -5.83842492E+00
  1.60720686E+00  1.60720686E+00  1.60720686E+00 -7.83558900E-01  4.30046280E-01
  4.30046280E-01 -1.20267180E+00  3.38934780E-01  3.38934780E-01  3.38934780E-01
  1.08841798E+01 -1.03484442E+01 -9.40817349E+00  5.35006728E+00  7.23425310E-01
  2.01356415E+00  1.02044880E+00 -3.15245790E-01 -3.15245790E-01  2.47823280E-01
 -7.74447750E-01 -7.74447750E-01  1.46762404E+01 -1.49204192E+01 -1.49204192E+01
  9.77808618E+00 -1.06035564E+01 -7.57501011E+00  4.95464337E+00 -9.43915140E-01
  1.68009606E+00 -2.00809746E+00  8.32759110E-01  8.32759110E-01  6.43429413E+00
 -6.57825030E-01 -7.50940983E+00  1.82223000E+00  1.82223000E+00  1.82223000E+00
 -7.50940983E+00  1.82223000E+00  1.82223000E+00  1.82223000E+00  1.08841798E+01
 -1.03484442E+01 -7.57501011E+00  4.95464337E+00 -9.43915140E-01  1.68009606E+00
 -2.00809746E+00  8.32759110E-01  8.32759110E-01  6.43429413E+00 -6.57825030E-01
 -7.50940983E+00  1.82223000E+00  1.82223000E+00  1.82223000E+00 -7.50940983E+00
  1.82223000E+00  1.82223000E+00  1.82223000E+00  1.08841798E+01 -1.03484442E+01
 -7.57501011E+00  4.95464337E+00 -4.53735270E-01  1.53613989E+00  3.85766091E+00
  6.41424960E-01  6.41424960E-01 -1.19283176E+01  7.79003325E+00  1.08841798E+01
 -1.03484442E+01 -9.40817349E+00  5.35006728E+00  6.94269630E-01  1.60356240E+00
 -5.52135690E-01 -2.22312060E-01 -2.22312060E-01  1.45669066E+01 -1.46033512E+01
 -1.46033512E+01  9.77808618E+00 -1.06035564E+01 -9.40817349E+00  5.35006728E+00
  7.23425310E-01  2.01356415E+00  1.02044880E+00 -3.15245790E-01 -3.15245790E-01
  2.47823280E-01 -7.74447750E-01 -7.74447750E-01  1.46762404E+01 -1.49204192E+01
 -1.49204192E+01  9.77808618E+00 -1.06035564E+01 -7.57501011E+00  4.95464337E+00
 -2.55112200E-02  1.59627348E+00 -2.76978960E-01  5.37557850E-01  5.37557850E-01
 -2.00445300E-02 -3.47317038E+00  3.09596877E+00 -4.26584043E+00  3.01761288E+00
  5.87851398E+00 -1.01662212E+01  7.27434216E+00 -4.26584043E+00  3.01761288E+00
 -3.47317038E+00  3.09596877E+00  1.08841798E+01 -1.03484442E+01 -9.40817349E+00
  5.35006728E+00  6.94269630E-01  1.60356240E+00 -5.52135690E-01 -2.22312060E-01
 -2.22312060E-01  1.45669066E+01 -1.46033512E+01 -1.46033512E+01  9.77808618E+00
 -1.06035564E+01 -7.57501011E+00  4.95464337E+00  6.14091510E-01  1.49969529E+00
 -3.32556975E+00  1.09880469E+00  1.09880469E+00  1.09880469E+00  1.08841798E+01
 -1.03484442E+01 -7.57501011E+00  4.95464337E+00 -7.08847470E-01  1.83498561E+00
  6.65842842E+00  7.83558900E-02 -4.44259674E+00  1.16987166E+00  1.16987166E+00
  1.16987166E+00 -1.23200970E+01  7.47478746E+00  1.08841798E+01 -1.03484442E+01
 -4.64304204E+00  3.49868160E-01  7.12491930E-01  7.12491930E-01  3.44401470E-01
  3.88134990E-01  3.88134990E-01 -1.27556100E-01  4.61024190E-01  4.61024190E-01
 -4.84713180E-01  1.16804943E+00  1.07438681E+01 -1.04741780E+01 -7.57501011E+00
  4.95464337E+00 -4.37335200E-02  1.78214094E+00 -6.25024890E-01  5.37557850E-01
  5.37557850E-01  2.15023140E-01 -2.28872088E+00  2.42356590E+00 -3.10507992E+00
  2.60578890E+00 -1.95343056E+00  2.36343231E+00 -3.10507992E+00  2.60578890E+00
 -2.28872088E+00  2.42356590E+00  1.08841798E+01 -1.03484442E+01 -7.57501011E+00
  4.95464337E+00 -1.08787131E+00  1.58351787E+00  2.37436569E+00  3.40757010E-01
 -5.83842492E+00  1.60720686E+00  1.60720686E+00  1.60720686E+00 -7.83558900E-01
  4.30046280E-01  4.30046280E-01 -1.20267180E+00  3.38934780E-01  3.38934780E-01
  3.38934780E-01  1.08841798E+01 -1.03484442E+01 -6.33953817E+00  5.00566581E+00
 -4.37335200E+00  2.59849998E+00 -1.71289620E-01  6.59647260E-01  6.59647260E-01
  3.40757010E-01  1.87689690E-01  1.87689690E-01 -8.72848170E-01  1.13160483E+00
  1.13160483E+00 -2.60578890E-01  2.06823105E+00  2.06823105E+00 -7.02287442E+00
  6.19558200E+00  6.19558200E+00  6.19558200E+00  1.33769904E+01 -1.07402236E+01
 -7.57501011E+00  4.95464337E+00 -1.08787131E+00  1.58351787E+00  2.37436569E+00
  3.40757010E-01 -5.83842492E+00  1.60720686E+00  1.60720686E+00  1.60720686E+00
 -7.83558900E-01  4.30046280E-01  4.30046280E-01 -1.20267180E+00  3.38934780E-01
  3.38934780E-01  3.38934780E-01  1.08841798E+01 -1.03484442E+01 -9.40817349E+00
  5.35006728E+00  6.94269630E-01  1.60356240E+00 -5.52135690E-01 -2.22312060E-01
 -2.22312060E-01  1.45669066E+01 -1.46033512E+01 -1.46033512E+01  9.77808618E+00
 -1.06035564E+01 -7.57501011E+00  4.95464337E+00 -4.53735270E-01  1.53613989E+00
  3.85766091E+00  6.41424960E-01  6.41424960E-01 -1.19283176E+01  7.79003325E+00
  1.08841798E+01 -1.03484442E+01 -4.64304204E+00  3.49868160E-01  7.12491930E-01
  7.12491930E-01  3.44401470E-01  3.88134990E-01  3.88134990E-01 -1.27556100E-01
  4.61024190E-01  4.61024190E-01 -4.84713180E-01  1.16804943E+00  1.07438681E+01
 -1.04741780E+01 -7.57501011E+00  4.95464337E+00 -4.37335200E-02  1.78214094E+00
 -6.25024890E-01  5.37557850E-01  5.37557850E-01  2.15023140E-01 -2.28872088E+00
  2.42356590E+00 -3.10507992E+00  2.60578890E+00 -1.95343056E+00  2.36343231E+00
 -3.10507992E+00  2.60578890E+00 -2.28872088E+00  2.42356590E+00  1.08841798E+01
 -1.03484442E+01 -7.57501011E+00  4.95464337E+00  6.14091510E-01  1.49969529E+00
 -3.32556975E+00  1.09880469E+00  1.09880469E+00  1.09880469E+00  1.08841798E+01
 -1.03484442E+01 -9.40817349E+00  5.35006728E+00  7.23425310E-01  2.01356415E+00
  1.02044880E+00 -3.15245790E-01 -3.15245790E-01  2.47823280E-01 -7.74447750E-01
 -7.74447750E-01  1.46762404E+01 -1.49204192E+01 -1.49204192E+01  9.77808618E+00
 -1.06035564E+01 -7.57501011E+00  4.95464337E+00  6.14091510E-01  1.49969529E+00
 -3.32556975E+00  1.09880469E+00  1.09880469E+00  1.09880469E+00  1.08841798E+01
 -1.03484442E+01 -7.57501011E+00  4.95464337E+00 -7.08847470E-01  1.83498561E+00
  6.65842842E+00  7.83558900E-02 -4.44259674E+00  1.16987166E+00  1.16987166E+00
  1.16987166E+00 -1.23200970E+01  7.47478746E+00  1.08841798E+01 -1.03484442E+01
 -7.57501011E+00  4.95464337E+00 -1.59445125E+00  1.76574087E+00  5.43935655E+00
 -5.41202310E-01 -5.81655816E+00  1.44138393E+00  1.44138393E+00  1.44138393E+00
 -5.81655816E+00  1.44138393E+00  1.44138393E+00  1.44138393E+00  1.08841798E+01
 -1.03484442E+01 -7.57501011E+00  4.95464337E+00 -9.43915140E-01  1.68009606E+00
 -2.00809746E+00  8.32759110E-01  8.32759110E-01  6.43429413E+00 -6.57825030E-01
 -7.50940983E+00  1.82223000E+00  1.82223000E+00  1.82223000E+00 -7.50940983E+00
  1.82223000E+00  1.82223000E+00  1.82223000E+00  1.08841798E+01 -1.03484442E+01
 -6.33953817E+00  5.00566581E+00 -4.37335200E+00  2.59849998E+00 -1.71289620E-01
  6.59647260E-01  6.59647260E-01  3.40757010E-01  1.87689690E-01  1.87689690E-01
 -8.72848170E-01  1.13160483E+00  1.13160483E+00 -2.60578890E-01  2.06823105E+00
  2.06823105E+00 -7.02287442E+00  6.19558200E+00  6.19558200E+00  6.19558200E+00
  1.33769904E+01 -1.07402236E+01 -7.57501011E+00  4.95464337E+00 -4.37335200E-02
  1.78214094E+00 -6.25024890E-01  5.37557850E-01  5.37557850E-01  2.15023140E-01
 -2.28872088E+00  2.42356590E+00 -3.10507992E+00  2.60578890E+00 -1.95343056E+00
  2.36343231E+00 -3.10507992E+00  2.60578890E+00 -2.28872088E+00  2.42356590E+00
  1.08841798E+01 -1.03484442E+01 -7.57501011E+00  4.95464337E+00 -4.59201960E-01
  1.27191654E+00  1.27191654E+00  1.08841798E+01 -1.03484442E+01 -6.33953817E+00
  5.00566581E+00 -4.37335200E+00  2.59849998E+00 -1.71289620E-01  6.59647260E-01
  6.59647260E-01  3.40757010E-01  1.87689690E-01  1.87689690E-01 -8.72848170E-01
  1.13160483E+00  1.13160483E+00 -2.60578890E-01  2.06823105E+00  2.06823105E+00
 -7.02287442E+00  6.19558200E+00  6.19558200E+00  6.19558200E+00  1.33769904E+01
 -1.07402236E+01 -7.57501011E+00  4.95464337E+00 -9.43915140E-01  1.68009606E+00
 -2.00809746E+00  8.32759110E-01  8.32759110E-01  6.43429413E+00 -6.57825030E-01
 -7.50940983E+00  1.82223000E+00  1.82223000E+00  1.82223000E+00 -7.50940983E+00
  1.82223000E+00  1.82223000E+00  1.82223000E+00  1.08841798E+01 -1.03484442E+01
 -7.57501011E+00  4.95464337E+00 -5.64891300E-02  1.54889550E+00 -6.56002800E-02
  3.11601330E-01  3.11601330E-01 -1.17533835E+00  6.41424960E-01  6.41424960E-01
  1.26663207E+01 -1.10900918E+01 -1.71417176E+01  7.74629973E+00  7.74629973E+00
  1.08841798E+01 -1.03484442E+01 -6.33953817E+00  5.00566581E+00 -4.80522051E+00
  2.84267880E+00 -1.27556100E-02  5.95869210E-01  5.95869210E-01  7.10669700E-01
  5.19335550E-01  5.19335550E-01  8.85603780E-01  1.25187201E+00  1.25187201E+00
 -9.64870785E+00  6.29762688E+00  1.47163295E+01 -1.57203782E+01  8.15994594E+00
  8.15994594E+00 -1.57203782E+01  8.15994594E+00  8.15994594E+00  1.33769904E+01
 -1.07402236E+01 -7.57501011E+00  4.95464337E+00 -7.08847470E-01  1.83498561E+00
  6.65842842E+00  7.83558900E-02 -4.44259674E+00  1.16987166E+00  1.16987166E+00
  1.16987166E+00 -1.23200970E+01  7.47478746E+00  1.08841798E+01 -1.03484442E+01
 -7.57501011E+00  4.95464337E+00 -5.64891300E-02  1.54889550E+00 -6.56002800E-02
  3.11601330E-01  3.11601330E-01 -1.17533835E+00  6.41424960E-01  6.41424960E-01
  1.26663207E+01 -1.10900918E+01 -1.71417176E+01  7.74629973E+00  7.74629973E+00
  1.08841798E+01 -1.03484442E+01 -7.57501011E+00  4.95464337E+00 -2.55112200E-02
  1.59627348E+00 -2.76978960E-01  5.37557850E-01  5.37557850E-01 -2.00445300E-02
 -3.47317038E+00  3.09596877E+00 -4.26584043E+00  3.01761288E+00  5.87851398E+00
 -1.01662212E+01  7.27434216E+00 -4.26584043E+00  3.01761288E+00 -3.47317038E+00
  3.09596877E+00  1.08841798E+01 -1.03484442E+01 -7.57501011E+00  4.95464337E+00
  6.14091510E-01  1.49969529E+00 -3.32556975E+00  1.09880469E+00  1.09880469E+00
  1.09880469E+00  1.08841798E+01 -1.03484442E+01 -7.57501011E+00  4.95464337E+00
 -2.55112200E-02  1.59627348E+00 -2.76978960E-01  5.37557850E-01  5.37557850E-01
 -2.00445300E-02 -3.47317038E+00  3.09596877E+00 -4.26584043E+00  3.01761288E+00
  5.87851398E+00 -1.01662212E+01  7.27434216E+00 -4.26584043E+00  3.01761288E+00
 -3.47317038E+00  3.09596877E+00  1.08841798E+01 -1.03484442E+01 -7.57501011E+00
  4.95464337E+00 -4.37335200E-02  1.78214094E+00 -6.25024890E-01  5.37557850E-01
  5.37557850E-01  2.15023140E-01 -2.28872088E+00  2.42356590E+00 -3.10507992E+00
  2.60578890E+00 -1.95343056E+00  2.36343231E+00 -3.10507992E+00  2.60578890E+00
 -2.28872088E+00  2.42356590E+00  1.08841798E+01 -1.03484442E+01 -7.57501011E+00
  4.95464337E+00 -1.59445125E+00  1.76574087E+00  5.43935655E+00 -5.41202310E-01
 -5.81655816E+00  1.44138393E+00  1.44138393E+00  1.44138393E+00 -5.81655816E+00
  1.44138393E+00  1.44138393E+00  1.44138393E+00  1.08841798E+01 -1.03484442E+01
 -7.57501011E+00  4.95464337E+00 -7.08847470E-01  1.83498561E+00  6.65842842E+00
  7.83558900E-02 -4.44259674E+00  1.16987166E+00  1.16987166E+00  1.16987166E+00
 -1.23200970E+01  7.47478746E+00  1.08841798E+01 -1.03484442E+01 -7.57501011E+00
  4.95464337E+00  6.14091510E-01  1.49969529E+00 -3.32556975E+00  1.09880469E+00
  1.09880469E+00  1.09880469E+00  1.08841798E+01 -1.03484442E+01 -9.40817349E+00
  5.35006728E+00  6.94269630E-01  1.60356240E+00 -5.52135690E-01 -2.22312060E-01
 -2.22312060E-01  1.45669066E+01 -1.46033512E+01 -1.46033512E+01  9.77808618E+00
 -1.06035564E+01 -9.40817349E+00  5.35006728E+00  6.94269630E-01  1.60356240E+00
 -5.52135690E-01 -2.22312060E-01 -2.22312060E-01  1.45669066E+01 -1.46033512E+01
 -1.46033512E+01  9.77808618E+00 -1.06035564E+01 -7.57501011E+00  4.95464337E+00
 -1.08787131E+00  1.58351787E+00  2.37436569E+00  3.40757010E-01 -5.83842492E+00
  1.60720686E+00  1.60720686E+00  1.60720686E+00 -7.83558900E-01  4.30046280E-01
  4.30046280E-01 -1.20267180E+00  3.38934780E-01  3.38934780E-01  3.38934780E-01
  1.08841798E+01 -1.03484442E+01 -6.33953817E+00  5.00566581E+00 -4.80522051E+00
  2.84267880E+00 -1.27556100E-02  5.95869210E-01  5.95869210E-01  7.10669700E-01
  5.19335550E-01  5.19335550E-01  8.85603780E-01  1.25187201E+00  1.25187201E+00
 -9.64870785E+00  6.29762688E+00  1.47163295E+01 -1.57203782E+01  8.15994594E+00
  8.15994594E+00 -1.57203782E+01  8.15994594E+00  8.15994594E+00  1.33769904E+01
 -1.07402236E+01 -7.57501011E+00  4.95464337E+00 -1.59445125E+00  1.76574087E+00
  5.43935655E+00 -5.41202310E-01 -5.81655816E+00  1.44138393E+00  1.44138393E+00
  1.44138393E+00 -5.81655816E+00  1.44138393E+00  1.44138393E+00  1.44138393E+00
  1.08841798E+01 -1.03484442E+01 -7.57501011E+00  4.95464337E+00 -4.59201960E-01
  1.27191654E+00  1.27191654E+00  1.08841798E+01 -1.03484442E+01 -7.57501011E+00
  4.95464337E+00 -4.53735270E-01  1.53613989E+00  3.85766091E+00  6.41424960E-01
  6.41424960E-01 -1.19283176E+01  7.79003325E+00  1.08841798E+01 -1.03484442E+01
 -7.57501011E+00  4.95464337E+00 -4.31868510E-01  1.60356240E+00  6.23202660E-01
  4.39157430E-01  4.39157430E-01  3.28001400E-02  8.01781200E-01  8.01781200E-01
 -4.98744351E+00 -9.76715280E-01  1.24640532E+00  1.24640532E+00  1.24640532E+00
  1.08841798E+01 -1.03484442E+01 -7.57501011E+00  4.95464337E+00 -4.53735270E-01
  1.53613989E+00  3.85766091E+00  6.41424960E-01  6.41424960E-01 -1.19283176E+01
  7.79003325E+00  1.08841798E+01 -1.03484442E+01 -7.57501011E+00  4.95464337E+00
 -1.59445125E+00  1.76574087E+00  5.43935655E+00 -5.41202310E-01 -5.81655816E+00
  1.44138393E+00  1.44138393E+00  1.44138393E+00 -5.81655816E+00  1.44138393E+00
  1.44138393E+00  1.44138393E+00  1.08841798E+01 -1.03484442E+01 -9.40817349E+00
  5.35006728E+00  6.94269630E-01  1.60356240E+00 -5.52135690E-01 -2.22312060E-01
 -2.22312060E-01  1.45669066E+01 -1.46033512E+01 -1.46033512E+01  9.77808618E+00
 -1.06035564E+01 -7.57501011E+00  4.95464337E+00 -4.59201960E-01  1.27191654E+00
  1.27191654E+00  1.08841798E+01 -1.03484442E+01 -7.57501011E+00  4.95464337E+00
 -2.55112200E-02  1.59627348E+00 -2.76978960E-01  5.37557850E-01  5.37557850E-01
 -2.00445300E-02 -3.47317038E+00  3.09596877E+00 -4.26584043E+00  3.01761288E+00
  5.87851398E+00 -1.01662212E+01  7.27434216E+00 -4.26584043E+00  3.01761288E+00
 -3.47317038E+00  3.09596877E+00  1.08841798E+01 -1.03484442E+01 -7.57501011E+00
  4.95464337E+00 -1.05871563E+00  2.47823280E+00 -1.34845020E-01  6.68758410E-01
  6.68758410E-01  3.40392564E+00 -9.89835336E+00  2.97934605E+00  2.61490005E+00
 -5.09313285E+00  6.08442597E+00 -4.02166161E+00  3.39299226E+00  1.08841798E+01
 -1.03484442E+01 -7.57501011E+00  4.95464337E+00  2.60578890E-01  1.90969704E+00
 -3.71917143E+00  1.45231731E+00  1.45231731E+00  1.29924999E+01 -1.08076461E+01
 -1.67481159E+01  7.64607708E+00  7.64607708E+00  1.08841798E+01 -1.03484442E+01
 -7.57501011E+00  4.95464337E+00 -1.08787131E+00  1.58351787E+00  2.37436569E+00
  3.40757010E-01 -5.83842492E+00  1.60720686E+00  1.60720686E+00  1.60720686E+00
 -7.83558900E-01  4.30046280E-01  4.30046280E-01 -1.20267180E+00  3.38934780E-01
  3.38934780E-01  3.38934780E-01  1.08841798E+01 -1.03484442E+01 -7.57501011E+00
  4.95464337E+00 -4.53735270E-01  1.53613989E+00  3.85766091E+00  6.41424960E-01
  6.41424960E-01 -1.19283176E+01  7.79003325E+00  1.08841798E+01 -1.03484442E+01
 -7.57501011E+00  4.95464337E+00 -7.08847470E-01  1.83498561E+00  6.65842842E+00
  7.83558900E-02 -4.44259674E+00  1.16987166E+00  1.16987166E+00  1.16987166E+00
 -1.23200970E+01  7.47478746E+00  1.08841798E+01 -1.03484442E+01 -6.33953817E+00
  5.00566581E+00 -4.37335200E+00  2.59849998E+00 -1.71289620E-01  6.59647260E-01
  6.59647260E-01  3.40757010E-01  1.87689690E-01  1.87689690E-01 -8.72848170E-01
  1.13160483E+00  1.13160483E+00 -2.60578890E-01  2.06823105E+00  2.06823105E+00
 -7.02287442E+00  6.19558200E+00  6.19558200E+00  6.19558200E+00  1.33769904E+01
 -1.07402236E+01 -9.40817349E+00  5.35006728E+00  6.94269630E-01  1.60356240E+00
 -5.52135690E-01 -2.22312060E-01 -2.22312060E-01  1.45669066E+01 -1.46033512E+01
 -1.46033512E+01  9.77808618E+00 -1.06035564E+01 -7.57501011E+00  4.95464337E+00
 -4.59201960E-01  1.27191654E+00  1.27191654E+00  1.08841798E+01 -1.03484442E+01
 -9.40817349E+00  5.35006728E+00  6.94269630E-01  1.60356240E+00 -5.52135690E-01
 -2.22312060E-01 -2.22312060E-01  1.45669066E+01 -1.46033512E+01 -1.46033512E+01
  9.77808618E+00 -1.06035564E+01 -7.57501011E+00  4.95464337E+00  3.88134990E-01
  2.04818652E+00 -2.24316513E+00  2.02631976E+00  2.02631976E+00 -5.68353537E+00
  3.52237059E+00  1.08841798E+01 -1.03484442E+01 -7.57501011E+00  4.95464337E+00
 -4.59201960E-01  1.27191654E+00  1.27191654E+00  1.08841798E+01 -1.03484442E+01
 -7.57501011E+00  4.95464337E+00 -4.53735270E-01  1.53613989E+00  3.85766091E+00
  6.41424960E-01  6.41424960E-01 -1.19283176E+01  7.79003325E+00  1.08841798E+01
 -1.03484442E+01 -7.57501011E+00  4.95464337E+00 -9.43915140E-01  1.68009606E+00
 -2.00809746E+00  8.32759110E-01  8.32759110E-01  6.43429413E+00 -6.57825030E-01
 -7.50940983E+00  1.82223000E+00  1.82223000E+00  1.82223000E+00 -7.50940983E+00
  1.82223000E+00  1.82223000E+00  1.82223000E+00  1.08841798E+01 -1.03484442E+01
 -7.57501011E+00  4.95464337E+00 -9.43915140E-01  1.68009606E+00 -2.00809746E+00
  8.32759110E-01  8.32759110E-01  6.43429413E+00 -6.57825030E-01 -7.50940983E+00
  1.82223000E+00  1.82223000E+00  1.82223000E+00 -7.50940983E+00  1.82223000E+00
  1.82223000E+00  1.82223000E+00  1.08841798E+01 -1.03484442E+01 -7.57501011E+00
  4.95464337E+00 -4.37335200E-02  1.78214094E+00 -6.25024890E-01  5.37557850E-01
  5.37557850E-01  2.15023140E-01 -2.28872088E+00  2.42356590E+00 -3.10507992E+00
  2.60578890E+00 -1.95343056E+00  2.36343231E+00 -3.10507992E+00  2.60578890E+00
 -2.28872088E+00  2.42356590E+00  1.08841798E+01 -1.03484442E+01 -9.40817349E+00
  5.35006728E+00  6.94269630E-01  1.60356240E+00 -5.52135690E-01 -2.22312060E-01
 -2.22312060E-01  1.45669066E+01 -1.46033512E+01 -1.46033512E+01  9.77808618E+00
 -1.06035564E+01 -7.57501011E+00  4.95464337E+00 -1.05871563E+00  2.47823280E+00
 -1.34845020E-01  6.68758410E-01  6.68758410E-01  3.40392564E+00 -9.89835336E+00
  2.97934605E+00  2.61490005E+00 -5.09313285E+00  6.08442597E+00 -4.02166161E+00
  3.39299226E+00  1.08841798E+01 -1.03484442E+01 -7.57501011E+00  4.95464337E+00
 -9.43915140E-01  1.68009606E+00 -2.00809746E+00  8.32759110E-01  8.32759110E-01
  6.43429413E+00 -6.57825030E-01 -7.50940983E+00  1.82223000E+00  1.82223000E+00
  1.82223000E+00 -7.50940983E+00  1.82223000E+00  1.82223000E+00  1.82223000E+00
  1.08841798E+01 -1.03484442E+01 -7.57501011E+00  4.95464337E+00 -1.05871563E+00
  2.47823280E+00 -1.34845020E-01  6.68758410E-01  6.68758410E-01  3.40392564E+00
 -9.89835336E+00  2.97934605E+00  2.61490005E+00 -5.09313285E+00  6.08442597E+00
 -4.02166161E+00  3.39299226E+00  1.08841798E+01 -1.03484442E+01 -7.57501011E+00
  4.95464337E+00  2.60578890E-01  1.90969704E+00 -3.71917143E+00  1.45231731E+00
  1.45231731E+00  1.29924999E+01 -1.08076461E+01 -1.67481159E+01  7.64607708E+00
  7.64607708E+00  1.08841798E+01 -1.03484442E+01 -7.57501011E+00  4.95464337E+00
 -1.59445125E+00  1.76574087E+00  5.43935655E+00 -5.41202310E-01 -5.81655816E+00
  1.44138393E+00  1.44138393E+00  1.44138393E+00 -5.81655816E+00  1.44138393E+00
  1.44138393E+00  1.44138393E+00  1.08841798E+01 -1.03484442E+01 -7.57501011E+00
  4.95464337E+00 -1.59445125E+00  1.76574087E+00  5.43935655E+00 -5.41202310E-01
 -5.81655816E+00  1.44138393E+00  1.44138393E+00  1.44138393E+00 -5.81655816E+00
  1.44138393E+00  1.44138393E+00  1.44138393E+00  1.08841798E+01 -1.03484442E+01
 -7.57501011E+00  4.95464337E+00 -4.59201960E-01  1.27191654E+00  1.27191654E+00
  1.08841798E+01 -1.03484442E+01 -7.57501011E+00  4.95464337E+00  6.14091510E-01
  1.49969529E+00 -3.32556975E+00  1.09880469E+00  1.09880469E+00  1.09880469E+00
  1.08841798E+01 -1.03484442E+01 -7.57501011E+00  4.95464337E+00 -1.05871563E+00
  2.47823280E+00 -1.34845020E-01  6.68758410E-01  6.68758410E-01  3.40392564E+00
 -9.89835336E+00  2.97934605E+00  2.61490005E+00 -5.09313285E+00  6.08442597E+00
 -4.02166161E+00  3.39299226E+00  1.08841798E+01 -1.03484442E+01 -7.57501011E+00
  4.95464337E+00 -1.08787131E+00  1.58351787E+00  2.37436569E+00  3.40757010E-01
 -5.83842492E+00  1.60720686E+00  1.60720686E+00  1.60720686E+00 -7.83558900E-01
  4.30046280E-01  4.30046280E-01 -1.20267180E+00  3.38934780E-01  3.38934780E-01
  3.38934780E-01  1.08841798E+01 -1.03484442E+01 -7.57501011E+00  4.95464337E+00
 -1.59445125E+00  1.76574087E+00  5.43935655E+00 -5.41202310E-01 -5.81655816E+00
  1.44138393E+00  1.44138393E+00  1.44138393E+00 -5.81655816E+00  1.44138393E+00
  1.44138393E+00  1.44138393E+00  1.08841798E+01 -1.03484442E+01 -7.57501011E+00
  4.95464337E+00 -4.59201960E-01  1.27191654E+00  1.27191654E+00  1.08841798E+01
 -1.03484442E+01 -7.57501011E+00  4.95464337E+00 -1.08787131E+00  1.58351787E+00
  2.37436569E+00  3.40757010E-01 -5.83842492E+00  1.60720686E+00  1.60720686E+00
  1.60720686E+00 -7.83558900E-01  4.30046280E-01  4.30046280E-01 -1.20267180E+00
  3.38934780E-01  3.38934780E-01  3.38934780E-01  1.08841798E+01 -1.03484442E+01
 -7.57501011E+00  4.95464337E+00  6.14091510E-01  1.49969529E+00 -3.32556975E+00
  1.09880469E+00  1.09880469E+00  1.09880469E+00  1.08841798E+01 -1.03484442E+01
 -7.57501011E+00  4.95464337E+00 -4.53735270E-01  1.53613989E+00  3.85766091E+00
  6.41424960E-01  6.41424960E-01 -1.19283176E+01  7.79003325E+00  1.08841798E+01
 -1.03484442E+01 -7.57501011E+00  4.95464337E+00 -1.08787131E+00  1.58351787E+00
  2.37436569E+00  3.40757010E-01 -5.83842492E+00  1.60720686E+00  1.60720686E+00
  1.60720686E+00 -7.83558900E-01  4.30046280E-01  4.30046280E-01 -1.20267180E+00
  3.38934780E-01  3.38934780E-01  3.38934780E-01  1.08841798E+01 -1.03484442E+01
 -4.64304204E+00  3.49868160E-01  7.12491930E-01  7.12491930E-01  3.44401470E-01
  3.88134990E-01  3.88134990E-01 -1.27556100E-01  4.61024190E-01  4.61024190E-01
 -4.84713180E-01  1.16804943E+00  1.07438681E+01 -1.04741780E+01 -4.64304204E+00
  3.49868160E-01  7.12491930E-01  7.12491930E-01  3.44401470E-01  3.88134990E-01
  3.88134990E-01 -1.27556100E-01  4.61024190E-01  4.61024190E-01 -4.84713180E-01
  1.16804943E+00  1.07438681E+01 -1.04741780E+01 -7.57501011E+00  4.95464337E+00
 -1.59445125E+00  1.76574087E+00  5.43935655E+00 -5.41202310E-01 -5.81655816E+00
  1.44138393E+00  1.44138393E+00  1.44138393E+00 -5.81655816E+00  1.44138393E+00
  1.44138393E+00  1.44138393E+00  1.08841798E+01 -1.03484442E+01 -7.57501011E+00
  4.95464337E+00  2.60578890E-01  1.90969704E+00 -3.71917143E+00  1.45231731E+00
  1.45231731E+00  1.29924999E+01 -1.08076461E+01 -1.67481159E+01  7.64607708E+00
  7.64607708E+00  1.08841798E+01 -1.03484442E+01 -7.57501011E+00  4.95464337E+00
 -4.59201960E-01  1.27191654E+00  1.27191654E+00  1.08841798E+01 -1.03484442E+01
 -7.57501011E+00  4.95464337E+00  6.14091510E-01  1.49969529E+00 -3.32556975E+00
  1.09880469E+00  1.09880469E+00  1.09880469E+00  1.08841798E+01 -1.03484442E+01
 -7.57501011E+00  4.95464337E+00 -9.43915140E-01  1.68009606E+00 -2.00809746E+00
  8.32759110E-01  8.32759110E-01  6.43429413E+00 -6.57825030E-01 -7.50940983E+00
  1.82223000E+00  1.82223000E+00  1.82223000E+00 -7.50940983E+00  1.82223000E+00
  1.82223000E+00  1.82223000E+00  1.08841798E+01 -1.03484442E+01 -7.57501011E+00
  4.95464337E+00 -7.08847470E-01  1.83498561E+00  6.65842842E+00  7.83558900E-02
 -4.44259674E+00  1.16987166E+00  1.16987166E+00  1.16987166E+00 -1.23200970E+01
  7.47478746E+00  1.08841798E+01 -1.03484442E+01 -7.57501011E+00  4.95464337E+00
 -5.01113250E-01  2.04636429E+00 -9.11115000E-02  6.17735970E-01  6.17735970E-01
 -2.57845545E+00 -2.98481274E+00  3.75743826E+00 -6.22838214E+00  6.21744876E+00
  2.51467740E+00 -4.73962023E+00  2.86454556E+00 -2.06640882E+00  2.58209991E+00
 -3.59343756E+00  2.63676681E+00 -4.34966301E+00  3.09779100E+00  2.26503189E+00
  1.08841798E+01 -1.03484442E+01 -7.57501011E+00  4.95464337E+00  2.60578890E-01
  1.90969704E+00 -3.71917143E+00  1.45231731E+00  1.45231731E+00  1.29924999E+01
 -1.08076461E+01 -1.67481159E+01  7.64607708E+00  7.64607708E+00  1.08841798E+01
 -1.03484442E+01 -7.57501011E+00  4.95464337E+00  6.14091510E-01  1.49969529E+00
 -3.32556975E+00  1.09880469E+00  1.09880469E+00  1.09880469E+00  1.08841798E+01
 -1.03484442E+01 -9.40817349E+00  5.35006728E+00  7.23425310E-01  2.01356415E+00
  1.02044880E+00 -3.15245790E-01 -3.15245790E-01  2.47823280E-01 -7.74447750E-01
 -7.74447750E-01  1.46762404E+01 -1.49204192E+01 -1.49204192E+01  9.77808618E+00
 -1.06035564E+01 -6.33953817E+00  5.00566581E+00 -4.37335200E+00  2.59849998E+00
 -1.71289620E-01  6.59647260E-01  6.59647260E-01  3.40757010E-01  1.87689690E-01
  1.87689690E-01 -8.72848170E-01  1.13160483E+00  1.13160483E+00 -2.60578890E-01
  2.06823105E+00  2.06823105E+00 -7.02287442E+00  6.19558200E+00  6.19558200E+00
  6.19558200E+00  1.33769904E+01 -1.07402236E+01 -9.40817349E+00  5.35006728E+00
  7.23425310E-01  2.01356415E+00  1.02044880E+00 -3.15245790E-01 -3.15245790E-01
  2.47823280E-01 -7.74447750E-01 -7.74447750E-01  1.46762404E+01 -1.49204192E+01
 -1.49204192E+01  9.77808618E+00 -1.06035564E+01 -7.57501011E+00  4.95464337E+00
 -4.31868510E-01  1.60356240E+00  6.23202660E-01  4.39157430E-01  4.39157430E-01
  3.28001400E-02  8.01781200E-01  8.01781200E-01 -4.98744351E+00 -9.76715280E-01
  1.24640532E+00  1.24640532E+00  1.24640532E+00  1.08841798E+01 -1.03484442E+01
 -7.57501011E+00  4.95464337E+00 -9.43915140E-01  1.68009606E+00 -2.00809746E+00
  8.32759110E-01  8.32759110E-01  6.43429413E+00 -6.57825030E-01 -7.50940983E+00
  1.82223000E+00  1.82223000E+00  1.82223000E+00 -7.50940983E+00  1.82223000E+00
  1.82223000E+00  1.82223000E+00  1.08841798E+01 -1.03484442E+01 -7.57501011E+00
  4.95464337E+00  3.88134990E-01  2.04818652E+00 -2.24316513E+00  2.02631976E+00
  2.02631976E+00 -5.68353537E+00  3.52237059E+00  1.08841798E+01 -1.03484442E+01
 -7.57501011E+00  4.95464337E+00 -4.59201960E-01  1.27191654E+00  1.27191654E+00
  1.08841798E+01 -1.03484442E+01 -4.64304204E+00  3.49868160E-01  7.12491930E-01
  7.12491930E-01  3.44401470E-01  3.88134990E-01  3.88134990E-01 -1.27556100E-01
  4.61024190E-01  4.61024190E-01 -4.84713180E-01  1.16804943E+00  1.07438681E+01
 -1.04741780E+01 -7.57501011E+00  4.95464337E+00  2.60578890E-01  1.90969704E+00
 -3.71917143E+00  1.45231731E+00  1.45231731E+00  1.29924999E+01 -1.08076461E+01
 -1.67481159E+01  7.64607708E+00  7.64607708E+00  1.08841798E+01 -1.03484442E+01
 -9.40817349E+00  5.35006728E+00  6.94269630E-01  1.60356240E+00 -5.52135690E-01
 -2.22312060E-01 -2.22312060E-01  1.45669066E+01 -1.46033512E+01 -1.46033512E+01
  9.77808618E+00 -1.06035564E+01 -9.40817349E+00  5.35006728E+00  6.94269630E-01
  1.60356240E+00 -5.52135690E-01 -2.22312060E-01 -2.22312060E-01  1.45669066E+01
 -1.46033512E+01 -1.46033512E+01  9.77808618E+00 -1.06035564E+01 -7.57501011E+00
  4.95464337E+00 -2.55112200E-02  1.59627348E+00 -2.76978960E-01  5.37557850E-01
  5.37557850E-01 -2.00445300E-02 -3.47317038E+00  3.09596877E+00 -4.26584043E+00
  3.01761288E+00  5.87851398E+00 -1.01662212E+01  7.27434216E+00 -4.26584043E+00
  3.01761288E+00 -3.47317038E+00  3.09596877E+00  1.08841798E+01 -1.03484442E+01
 -9.40817349E+00  5.35006728E+00  6.94269630E-01  1.60356240E+00 -5.52135690E-01
 -2.22312060E-01 -2.22312060E-01  1.45669066E+01 -1.46033512E+01 -1.46033512E+01
  9.77808618E+00 -1.06035564E+01 -7.57501011E+00  4.95464337E+00 -2.55112200E-02
  1.59627348E+00 -2.76978960E-01  5.37557850E-01  5.37557850E-01 -2.00445300E-02
 -3.47317038E+00  3.09596877E+00 -4.26584043E+00  3.01761288E+00  5.87851398E+00
 -1.01662212E+01  7.27434216E+00 -4.26584043E+00  3.01761288E+00 -3.47317038E+00
  3.09596877E+00  1.08841798E+01 -1.03484442E+01 -9.40817349E+00  5.35006728E+00
  6.94269630E-01  1.60356240E+00 -5.52135690E-01 -2.22312060E-01 -2.22312060E-01
  1.45669066E+01 -1.46033512E+01 -1.46033512E+01  9.77808618E+00 -1.06035564E+01
 -4.64304204E+00  3.49868160E-01  7.12491930E-01  7.12491930E-01  3.44401470E-01
  3.88134990E-01  3.88134990E-01 -1.27556100E-01  4.61024190E-01  4.61024190E-01
 -4.84713180E-01  1.16804943E+00  1.07438681E+01 -1.04741780E+01 -9.40817349E+00
  5.35006728E+00  7.23425310E-01  2.01356415E+00  1.02044880E+00 -3.15245790E-01
 -3.15245790E-01  2.47823280E-01 -7.74447750E-01 -7.74447750E-01  1.46762404E+01
 -1.49204192E+01 -1.49204192E+01  9.77808618E+00 -1.06035564E+01 -6.33953817E+00
  5.00566581E+00 -4.37335200E+00  2.59849998E+00 -1.71289620E-01  6.59647260E-01
  6.59647260E-01  3.40757010E-01  1.87689690E-01  1.87689690E-01 -8.72848170E-01
  1.13160483E+00  1.13160483E+00 -2.60578890E-01  2.06823105E+00  2.06823105E+00
 -7.02287442E+00  6.19558200E+00  6.19558200E+00  6.19558200E+00  1.33769904E+01
 -1.07402236E+01 -7.57501011E+00  4.95464337E+00 -1.59445125E+00  1.76574087E+00
  5.43935655E+00 -5.41202310E-01 -5.81655816E+00  1.44138393E+00  1.44138393E+00
  1.44138393E+00 -5.81655816E+00  1.44138393E+00  1.44138393E+00  1.44138393E+00
  1.08841798E+01 -1.03484442E+01 -7.57501011E+00  4.95464337E+00 -4.59201960E-01
  1.27191654E+00  1.27191654E+00  1.08841798E+01 -1.03484442E+01 -4.64304204E+00
  3.49868160E-01  7.12491930E-01  7.12491930E-01  3.44401470E-01  3.88134990E-01
  3.88134990E-01 -1.27556100E-01  4.61024190E-01  4.61024190E-01 -4.84713180E-01
  1.16804943E+00  1.07438681E+01 -1.04741780E+01 -4.64304204E+00  3.49868160E-01
  7.12491930E-01  7.12491930E-01  3.44401470E-01  3.88134990E-01  3.88134990E-01
 -1.27556100E-01  4.61024190E-01  4.61024190E-01 -4.84713180E-01  1.16804943E+00
  1.07438681E+01 -1.04741780E+01 -6.33953817E+00  5.00566581E+00 -4.37335200E+00
  2.59849998E+00 -1.71289620E-01  6.59647260E-01  6.59647260E-01  3.40757010E-01
  1.87689690E-01  1.87689690E-01 -8.72848170E-01  1.13160483E+00  1.13160483E+00
 -2.60578890E-01  2.06823105E+00  2.06823105E+00 -7.02287442E+00  6.19558200E+00
  6.19558200E+00  6.19558200E+00  1.33769904E+01 -1.07402236E+01 -7.57501011E+00
  4.95464337E+00 -1.59445125E+00  1.76574087E+00  5.43935655E+00 -5.41202310E-01
 -5.81655816E+00  1.44138393E+00  1.44138393E+00  1.44138393E+00 -5.81655816E+00
  1.44138393E+00  1.44138393E+00  1.44138393E+00  1.08841798E+01 -1.03484442E+01
 -6.96274083E+00  4.88539863E+00 -3.79752732E+00  2.31787656E+00 -1.35209466E+00
  9.05648310E-01  9.05648310E-01 -1.45049508E+00 -3.29459184E+00  3.72281589E+00
 -6.04251468E+00  6.21927099E+00  2.22676506E+00 -4.72686462E+00  2.85543441E+00
 -1.85867460E+00  2.55294423E+00 -4.16744001E+00  2.74610061E+00 -3.34743651E+00
  2.71694493E+00  1.96436394E+00  1.39546373E+01 -1.45978845E+01 -1.45978845E+01
 -4.11823980E-02  1.09084154E+00  5.98310998E-01  5.98310998E-01  3.68363795E-01
  3.68363795E-01 -9.28480852E-01  3.09797322E-01  3.09797322E-01 -4.11823980E-02
  3.68363795E-01  3.68363795E-01  1.09084154E+00  5.98310998E-01  5.98310998E-01
 -7.22774774E+00  6.26867165E+00 -4.95929006E+00 -2.96872245E+00  2.94346634E+00
  2.89904037E+00 -4.95929006E+00  2.89904037E+00 -2.96872245E+00  2.94346634E+00
  1.34482396E+00  2.12563130E-01  2.11200101E+00 -8.55239962E+00  2.83877923E+00
  1.27704612E+01 -1.00647594E+01 -1.63118741E+00 -2.74520772E+00 -5.08424037E+00
  3.48749311E+00  2.98732742E+00 -2.74520772E+00  2.98732742E+00 -5.08424037E+00
  3.48749311E+00  9.65765500E+00 -1.72469332E+01  8.30140565E+00  2.22655733E+01
 -1.07604686E+01 -1.07604686E+01 -2.35683584E+00 -1.10784295E+00  3.05139702E+00
 -5.60107946E+00  3.10477014E+00  6.03477020E+00 -7.16333191E+00  2.09534583E+00
  2.09534583E+00  2.09534583E+00 -5.60107946E+00  3.10477014E+00 -1.10784295E+00
  3.05139702E+00
%FLAG ATOMIC_NUMBER                                                             
%FORMAT(10I8)                                                                   
       7       1       1       1       6       1       6       1       1       6
       1       1       6       1       1       7       1       6       7       1
       1       7       1       1       6       8       7       1       6       1
       6       1       6       1       1       1       6       1       1       1
       6       8       7       1       6       1       6       1       1       6
       1       1       6       8       8       6       8       7       1       6
       1       6       1       1       6       8       8       6       8       7
       1       6       1       6       1       1       6       1       6       1
       1       1       6       1       1       1       6       8       7       1
       6       1       6       1       1       6       8       7       1       1
       6       8       7       1       6       1       6       1       1       6
       1       1       6       1       1       6       1       1       7       1
       1       1       6       8       7       1       6       1       6       1
       1       6       7       6       1       7       1       6       1       6
       8       7       6       1       1       6       1       1       6       1
       1       6       1       6       8       7       1       6       1       6
       1       1       6       6       1       6       1       6       8       1
       6       1       6       1       6       8       7       1       6       1
       6       1       1       6       8       7       1       1       6       8
       7       1       6       1       6       1       1       6       1       1
       6       1       1       6       1       1       7       1       1       1
       6       8       7       1       6       1       6       1       1       6
       6       1       6       1       6       8       1       6       1       6
       1       6       8       7       1       6       1       6       1       1
       6       1       1       6       1       1       7       1       6       7
       1       1       7       1       1       6       8       7       1       6
       1       6       1       1       8       1       6       8       7       1
       6       1       6       1       1       6       8       7       1       1
       6       8       7       1       6       1       6       1       6       1
       1       1       6       1       1       6       1       1       1       6
       8       7       1       6       1       6       1       6       1       1
       1       6       1       1       1       6       8       7       1       6
       1       6       1       1       6       1       1       6       1       1
       7       1       6       7       1       1       7       1       1       6
       8       7       1       6       1       6       1       6       1       1
       1       6       1       1       1       6       8       7       1       6
       1       6       1       1       6       6       1       6       1       6
       8       1       6       1       6       1       6       8       7       1
       6       1       1       6       8       7       1       6       1       6
       1       1       6       1       1       6       8       8       6       8
       7       1       6       1       6       1       1       6       1       1
       6       1       1       7       1       6       7       1       1       7
       1       1       6       8       7       1       6       1       1       6
       8       7       1       6       1       6       1       1       6       8
       8       6       8       7       1       6       1       6       1       1
       6       1       6       1       1       1       6       1       1       1
       6       8       7       1       6       1       6       1       1       6
       8       7       1       1       6       8       7       1       6       1
       1       6       8       7       1       6       1       6       1       1
       6       6       1       6       1       6       1       6       1       6
       1       6       8       7       1       6       1       6       1       1
       6       1       6       1       1       1       6       1       1       1
       6       8       7       1       6       1       6       1       1       8
       1       6       8       7       1       6       1       1       6       8
       7       1       6       1       6       1       1       6       1       1
       6       1       1       6       1       1       7       1       1       1
       6       8       7       1       6       1       6       1       1       6
       6       1       6       1       6       1       6       1       6       1
       6       8       7       1       6       1       6       1       1       6
       1       6       1       1       1       6       1       1       1       6
       8       7       1       6       1       6       1       1       6       6
       1       6       1       6       8       1       6       1       6       1
       6       8       7       1       6       1       6       1       1       6
       6       1       6       1       6       1       6       1       6       1
       6       8       7       6       1       1       6       1       1       6
       1       1       6       1       6       8       7       1       6       1
       6       1       1       6       1       1       6       1       1       7
       1       6       7       1       1       7       1       1       6       8
       7       1       6       1       6       1       1       6       7       6
       1       7       1       6       1       6       8       7       1       6
       1       6       1       6       1       1       1       6       1       1
       6       1       1       1       6       8       7       1       6       1
       6       1       1       6       6       1       6       1       6       1
       6       1       6       1       6       8       7       1       6       1
       6       1       1       6       8       8       6       8       7       1
       6       1       6       1       1       8       1       6       8       7
       1       6       1       6       1       1      16       1       6       8
       7       1       6       1       6       1       6       1       1       1
       8       1       6       8       7       1       6       1       6       1
       1       6       8       8       6       8       7       1       6       1
       6       1       1       6       8       7       1       1       6       8
       7       1       6       1       6       1       6       1       1       1
       8       1       6       8       7       1       6       1       6       1
       1       6       1       6       1       1       1       6       1       1
       1       6       8       7       1       6       1       6       1       6
       1       1       1       8       1       6       8       7       1       6
       1       6       1       1       6       1       1       6       1       1
       7       1       6       7       1       1       7       1       1       6
       8       7       1       6       1       6       1       1       6       7
       6       1       7       1       6       1       6       8       7       1
       6       1       6       1       6       1       1       1       6       1
       1       6       1       1       1       6       8       7       1       6
       1       6       1       1       6       1       1       6       1       1
       7       1       6       7       1       1       7       1       1       6
       8       7       1       6       1       6       1       6       1       1
       1       6       1       1       1       6       8       7       1       6
       1       6       1       6       1       1       1       8       1       6
       8       7       1       6       1       6       1       1       6       1
       1       6       1       1       6       1       1       7       1       1
       1       6       8       7       1       6       1       1       6       8
       7       1       6       1       6       1       1       6       1       1
       6       8       8       6       8       7       1       6       1       6
       1       1       6       1       1       6       8       8       6       8
       7       1       6       1       6       1       6       1       1       1
       8       1       6       8       7       1       6       1       6       1
       1       6       7       6       1       7       1       6       1       6
       8       7       1       6       1       6       1       1       6       8
       8       6       8       7       1       6       1       6       1       6
       1       1       1       6       1       1       6       1       1       1
       6       8       7       1       6       1       6       1       1       6
       1       1       6       8       8       6       8       7       1       6
       1       6       1       1       6       1       6       1       1       1
       6       1       1       1       6       8       7       1       6       1
       6       1       1       6       1       6       1       1       1       6
       1       1       1       6       8       7       1       6       1       6
       1       1       8       1       6       8       7       1       6       1
       6       1       1       6       8       8       6       8       7       1
       6       1       6       1       1       6       1       1       6       8
       8       6       8       7       1       6       1       6       1       1
       6       6       1       6       1       6       8       1       6       1
       6       1       6       8       7       1       6       1       6       1
       1       6       8       8       6       8       7       1       6       1
       6       1       1       1       6       8       7       1       6       1
       6       1       6       1       1       1       8       1       6       8
       7       6       1       1       6       1       1       6       1       1
       6       1       6       8       7       1       6       1       6       1
       1       6       6       1       6       1       6       1       6       1
       6       1       6       8       7       1       6       1       6       1
       6       1       1       1       6       1       1       6       1       1
       1       6       8       7       1       6       1       6       1       1
       6       1       1       6       1       1       6       1       1       7
       1       1       1       6       8       7       1       6       1       6
       1       6       1       1       1       6       1       1       6       1
       1       1       6       8       7       1       6       1       6       1
       1       6       8       8       6       8       7       1       6       1
       6       1       1       8       1       6       8       7       6       1
       1       6       1       1       6       1       1       6       1       6
       8       7       1       6       1       6       1       1       6       6
       1       6       1       6       1       6       1       6       1       6
       8       7       1       6       1       6       1       1       1       6
       8       7       1       6       1       6       1       1       6       1
       1       6       8       8       6       8       7       1       6       1
       6       1       1       1       6       8       7       1       6       1
       6       1       6       1       1       1       8       1       6       8
       7       1       6       1       6       1       6       1       1       1
       6       1       1       1       6       8       7       1       6       1
       6       1       1       6       1       6       1       1       1       6
       1       1       1       6       8       7       1       6       1       6
       1       1       6       1       1       6       1       1       6       1
       1       7       1       1       1       6       8       7       1       6
       1       6       1       1       6       6       1       6       1       6
       1       6       1       6       1       6       8       7       1       6
       1       1       6       8       7       1       6       1       6       1
       1       6       1       1       6       1       1       6       1       1
       7       1       1       1       6       8       7       1       6       1
       6       1       1       6       1       6       1       1       1       6
       1       1       1       6       8       7       1       6       1       6
       1       1       6       1       1       6       8       7       1       1
       6       8       7       1       6       1       6       1       1       6
       1       1       6       1       1       7       1       6       7       1
       1       7       1       1       6       8       7       1       6       1
       6       1       6       1       1       1       8       1       6       8
       7       1       6       1       6       1       1       6       1       1
       6       8       7       1       1       6       8       7       1       6
       1       6       1       1       6       6       1       6       1       6
       8       1       6       1       6       1       6       8       7       1
       6       1       6       1       1       1       6       8       7       1
       6       1       6       1       1       6       6       1       6       1
       6       8       1       6       1       6       1       6       8       7
       1       6       1       6       1       1       6       6       1       6
       1       6       1       6       1       6       1       6       8       7
       1       6       1       6       1       6       1       1       1       6
       1       1       1       6       8       7       1       6       1       6
       1       6       1       1       1       8       1       6       8       7
       1       6       1       6       1       1       1       6       8       7
       1       6       1       6       1       1       6       8       8       6
       8       7       1       6       1       6       1       1       6       8
       8       6       8       7       1       6       1       6       1       6
       1       1       1       6       1       1       6       1       1       1
       6       8       7       1       6       1       6       1       1       6
       1       1       6       1       1       7       1       6       7       1
       1       7       1       1       6       8       7       1       6       1
       6       1       6       1       1       1       6       1       1       1
       6       8       7       1       6       1       1       6       8       7
       1       6       1       6       1       1       8       1       6       8
       7       1       6       1       6       1       1       6       1       1
      16       6       1       1       1       6       8       7       1       6
       1       6       1       1       8       1       6       8       7       1
       6       1       6       1       6       1       1       1       6       1
       1       1       6       8       7       1       6       1       6       1
       1       6       8       8       6       8       7       1       6       1
       1       6       8       7       1       6       1       6       1       1
       6       6       1       6       1       6       8       1       6       1
       6       1       6       8       7       1       6       1       6       1
       1       6       7       6       1       7       1       6       1       6
       8       7       1       6       1       6       1       1       6       8
       7       1       1       6       8       7       1       6       1       6
       1       6       1       1       1       6       1       1       6       1
       1       1       6       8       7       1       6       1       6       1
       1       8       1       6       8       7       1       6       1       6
       1       6       1       1       1       8       1       6       8       7
       1       6       1       6       1       1       6       1       1       6
       1       1       6       1       1       7       1       1       1       6
       8       7       1       6       1       6       1       1       6       8
       8       6       8       7       1       6       1       1       6       8
       7       1       6       1       6       1       1       6       8       8
       6       8       7       1       6       1       6       1       1      16
       1       6       8       7       1       6       1       1       6       8
       7       1       6       1       6       1       1       8       1       6
       8       7       1       6       1       6       1       1       6       1
       6       1       1       1       6       1       1       1       6       8
       7       1       6       1       6       1       1       6       1       6
       1       1       1       6       1       1       1       6       8       7
       1       6       1       6       1       1       6       6       1       6
       1       6       1       6       1       6       1       6       8       7
       1       6       1       6       1       1       6       8       8       6
       8       7       1       6       1       6       1       1       6       7
       6       1       7       1       6       1       6       8       7       1
       6       1       6       1       1       6       1       6       1       1
       1       6       1       1       1       6       8       7       1       6
       1       6       1       1       6       7       6       1       7       1
       6       1       6       8       7       1       6       1       6       1
       1       6       8       7       1       1       6       8       7       1
       6       1       6       1       6       1       1       1       6       1
       1       1       6       8       7       1       6       1       6       1
       6       1       1       1       6       1       1       1       6       8
       7       1       6       1       1       6       8       7       1       6
       1       6       1       1       1       6       8       7       1       6
       1       6       1       1       6       7       6       1       7       1
       6       1       6       8       7       1       6       1       6       1
       6       1       1       1       6       1       1       6       1       1
       1       6       8       7       1       6       1       6       1       6
       1       1       1       6       1       1       1       6       8       7
       1       6       1       1       6       8       7       1       6       1
       6       1       6       1       1       1       6       1       1       6
       1       1       1       6       8       7       1       6       1       6
       1       1       1       6       8       7       1       6       1       6
       1       1       8       1       6       8       7       1       6       1
       6       1       6       1       1       1       6       1       1       6
       1       1       1       6       8       7       6       1       1       6
       1       1       6       1       1       6       1       6       8       7
       6       1       1       6       1       1       6       1       1       6
       1       6       8       7       1       6       1       6       1       6
       1       1       1       6       1       1       1       6       8       7
       1       6       1       6       1       1       6       8       7       1
       1       6       8       7       1       6       1       1       6       8
       7       1       6       1       6       1       1       1       6       8
       7       1       6       1       6       1       1       6       1       6
       1       1       1       6       1       1       1       6       8       7
       1       6       1       6       1       6       1       1       1       8
       1       6       8       7       1       6       1       6       1       1
       6       6       1       7       1       6       6       1       6       1
       6       1       6       1       6       6       8       7       1       6
       1       6       1       1       6       8       7       1       1       6
       8       7       1       6       1       6       1       1       1       6
       8       7       1       6       1       6       1       1       6       1
       1       6       8       8       6       8       7       1       6       1
       6       1       1       6       1       1       6       1       1       6
       1       1       7       1       1       1       6       8       7       1
       6       1       6       1       1       6       1       1       6       8
       8       6       8       7       1       6       1       6       1       1
       6       1       1      16       6       1       1       1       6       8
       7       1       6       1       6       1       1       6       1       6
       1       1       1       6       1       1       1       6       8       7
       1       6       1       6       1       1      16       1       6       8
       7       1       6       1       1       6       8       7       6       1
       1       6       1       1       6       1       1       6       1       6
       8       7       1       6       1       6       1       1       6       8
       7       1       1       6       8       7       1       6       1       6
       1       1       6       8       8       6       8       7       1       6
       1       6       1       1       6       8       8       6       8       7
       1       6       1       6       1       1       6       6       1       6
       1       6       8       1       6       1       6       1       6       8
       7       1       6       1       6       1       1       6       8       8
       6       8       7       1       6       1       6       1       1       6
       6       1       6       1       6       8       1       6       1       6
       1       6       8       7       1       6       1       6       1       1
       6       8       8       6       8       7       6       1       1       6
       1       1       6       1       1       6       1       6       8       7
       1       6       1       6       1       1       6       1       1       6
       8       8       6       8       7       1       6       1       6       1
       1       6       1       1       6       1       1       6       1       1
       7       1       1       1       6       8       7       1       6       1
       6       1       6       1       1       1       6       1       1       1
       6       8       7       1       6       1       1       6       8       7
       6       1       1       6       1       1       6       1       1       6
       1       6       8       7       6       1       1       6       1       1
       6       1       1       6       1       6       8       7       1       6
       1       6       1       1       6       1       1       6       1       1
       6       1       1       7       1       1       1       6       8       7
       1       6       1       6       1       6       1       1       1       6
       1       1       1       6       8       7       1       6       1       6
       1       1       6       6       1       7       1       6       6       1
       6       1       6       1       6       1       6       6       8       8
       6       6       1       1       1       1       6       1       1       6
       1       1       6       1       1       7       6       6       6       1
       1       6       1       6       1       6       6       1       6       1
       6       8       6       6       6       1       1       6       1       6
       1       6       7       1      16       8       8       6       6       1
       6       1       6       6       1       1       1       6       1       6
       1
%FLAG MASS                                                                      
%FORMAT(5E16.8)                                                                 
  1.40100000E+01  1.00800000E+00  1.00800000E+00  1.00800000E+00  1.20100000E+01
  1.00800000E+00  1.20100000E+01  1.00800000E+00  1.00800000E+00  1.20100000E+01
  1.00800000E+00  1.00800000E+00  1.20100000E+01  1.00800000E+00  1.00800000E+00
  1.40100000E+01  1.00800000E+00  1.20100000E+01  1.40100000E+01  1.00800000E+00
  1.00800000E+00  1.40100000E+01  1.00800000E+00  1.00800000E+00  1.20100000E+01
  1.60000000E+01  1.40100000E+01  1.00800000E+00  1.20100000E+01  1.00800000E+00
  1.20100000E+01  1.00800000E+00  1.20100000E+01  1.00800000E+00  1.00800000E+00
  1.00800000E+00  1.20100000E+01  1.00800000E+00  1.00800000E+00  1.00800000E+00
  1.20100000E+01  1.60000000E+01  1.40100000E+01  1.00800000E+00  1.20100000E+01
  1.00800000E+00  1.20100000E+01  1.00800000E+00  1.00800000E+00  1.20100000E+01
  1.00800000E+00  1.00800000E+00  1.20100000E+01  1.60000000E+01  1.60000000E+01
  1.20100000E+01  1.60000000E+01  1.40100000E+01  1.00800000E+00  1.20100000E+01
  1.00800000E+00  1.20100000E+01  1.00800000E+00  1.00800000E+00  1.20100000E+01
  1.60000000E+01  1.60000000E+01  1.20100000E+01  1.60000000E+01  1.40100000E+01
  1.00800000E+00  1.20100000E+01  1.00800000E+00  1.20100000E+01  1.00800000E+00
  1.00800000E+00  1.20100000E+01  1.00800000E+00  1.20100000E+01  1.00800000E+00
  1.00800000E+00  1.00800000E+00  1.20100000E+01  1.00800000E+00  1.00800000E+00
  1.00800000E+00  1.20100000E+01  1.60000000E+01  1.40100000E+01  1.00800000E+00
  1.20100000E+01  1.00800000E+00  1.20100000E+01  1.00800000E+00  1.00800000E+00
  1.20100000E+01  1.60000000E+01  1.40100000E+01  1.00800000E+00  1.00800000E+00
  1.20100000E+01  1.60000000E+01  1.40100000E+01  1.00800000E+00  1.20100000E+01
  1.00800000E+00  1.20100000E+01  1.00800000E+00  1.00800000E+00  1.20100000E+01
  1.00800000E+00  1.00800000E+00  1.20100000E+01  1.00800000E+00  1.00800000E+00
  1.20100000E+01  1.00800000E+00  1.00800000E+00  1.40100000E+01  1.00800000E+00
  1.00800000E+00  1.00800000E+00  1.20100000E+01  1.60000000E+01  1.40100000E+01
  1.00800000E+00  1.20100000E+01  1.00800000E+00  1.20100000E+01  1.00800000E+00
  1.00800000E+00  1.20100000E+01  1.40100000E+01  1.20100000E+01  1.00800000E+00
  1.40100000E+01  1.00800000E+00  1.20100000E+01  1.00800000E+00  1.20100000E+01
  1.60000000E+01  1.40100000E+01  1.20100000E+01  1.00800000E+00  1.00800000E+00
  1.20100000E+01  1.00800000E+00  1.00800000E+00  1.20100000E+01  1.00800000E+00
  1.00800000E+00  1.20100000E+01  1.00800000E+00  1.20100000E+01  1.60000000E+01
  1.40100000E+01  1.00800000E+00  1.20100000E+01  1.00800000E+00  1.20100000E+01
  1.00800000E+00  1.00800000E+00  1.20100000E+01  1.20100000E+01  1.00800000E+00
  1.20100000E+01  1.00800000E+00  1.20100000E+01  1.60000000E+01  1.00800000E+00
  1.20100000E+01  1.00800000E+00  1.20100000E+01  1.00800000E+00  1.20100000E+01
  1.60000000E+01  1.40100000E+01  1.00800000E+00  1.20100000E+01  1.00800000E+00
  1.20100000E+01  1.00800000E+00  1.00800000E+00  1.20100000E+01  1.60000000E+01
  1.40100000E+01  1.00800000E+00  1.00800000E+00  1.20100000E+01  1.60000000E+01
  1.40100000E+01  1.00800000E+00  1.20100000E+01  1.00800000E+00  1.20100000E+01
  1.00800000E+00  1.00800000E+00  1.20100000E+01  1.00800000E+00  1.00800000E+00
  1.20100000E+01  1.00800000E+00  1.00800000E+00  1.20100000E+01  1.00800000E+00
  1.00800000E+00  1.40100000E+01  1.00800000E+00  1.00800000E+00  1.00800000E+00
  1.20100000E+01  1.60000000E+01  1.40100000E+01  1.00800000E+00  1.20100000E+01
  1.00800000E+00  1.20100000E+01  1.00800000E+00  1.00800000E+00  1.20100000E+01
  1.20100000E+01  1.00800000E+00  1.20100000E+01  1.00800000E+00  1.20100000E+01
  1.60000000E+01  1.00800000E+00  1.20100000E+01  1.00800000E+00  1.20100000E+01
  1.00800000E+00  1.20100000E+01  1.60000000E+01  1.40100000E+01  1.00800000E+00
  1.20100000E+01  1.00800000E+00  1.20100000E+01  1.00800000E+00  1.00800000E+00
  1.20100000E+01  1.00800000E+00  1.00800000E+00  1.20100000E+01  1.00800000E+00
  1.00800000E+00  1.40100000E+01  1.00800000E+00  1.20100000E+01  1.40100000E+01
  1.00800000E+00  1.00800000E+00  1.40100000E+01  1.00800000E+00  1.00800000E+00
  1.20100000E+01  1.60000000E+01  1.40100000E+01  1.00800000E+00  1.20100000E+01
  1.00800000E+00  1.20100000E+01  1.00800000E+00  1.00800000E+00  1.60000000E+01
  1.00800000E+00  1.20100000E+01  1.60000000E+01  1.40100000E+01  1.00800000E+00
  1.20100000E+01  1.00800000E+00  1.20100000E+01  1.00800000E+00  1.00800000E+00
  1.20100000E+01  1.60000000E+01  1.40100000E+01  1.00800000E+00  1.00800000E+00
  1.20100000E+01  1.60000000E+01  1.40100000E+01  1.00800000E+00  1.20100000E+01
  1.00800000E+00  1.20100000E+01  1.00800000E+00  1.20100000E+01  1.00800000E+00
  1.00800000E+00  1.00800000E+00  1.20100000E+01  1.00800000E+00  1.00800000E+00
  1.20100000E+01  1.00800000E+00  1.00800000E+00  1.00800000E+00  1.20100000E+01
  1.60000000E+01  1.40100000E+01  1.00800000E+00  1.20100000E+01  1.00800000E+00
  1.20100000E+01  1.00800000E+00  1.20100000E+01  1.00800000E+00  1.00800000E+00
  1.00800000E+00  1.20100000E+01  1.00800000E+00  1.00800000E+00  1.00800000E+00
  1.20100000E+01  1.60000000E+01  1.40100000E+01  1.00800000E+00  1.20100000E+01
  1.00800000E+00  1.20100000E+01  1.00800000E+00  1.00800000E+00  1.20100000E+01
  1.00800000E+00  1.00800000E+00  1.20100000E+01  1.00800000E+00  1.00800000E+00
  1.40100000E+01  1.00800000E+00  1.20100000E+01  1.40100000E+01  1.00800000E+00
  1.00800000E+00  1.40100000E+01  1.00800000E+00  1.00800000E+00  1.20100000E+01
  1.60000000E+01  1.40100000E+01  1.00800000E+00  1.20100000E+01  1.00800000E+00
  1.20100000E+01  1.00800000E+00  1.20100000E+01  1.00800000E+00  1.00800000E+00
  1.00800000E+00  1.20100000E+01  1.00800000E+00  1.00800000E+00  1.00800000E+00
  1.20100000E+01  1.60000000E+01  1.40100000E+01  1.00800000E+00  1.20100000E+01
  1.00800000E+00  1.20100000E+01  1.00800000E+00  1.00800000E+00  1.20100000E+01
  1.20100000E+01  1.00800000E+00  1.20100000E+01  1.00800000E+00  1.20100000E+01
  1.60000000E+01  1.00800000E+00  1.20100000E+01  1.00800000E+00  1.20100000E+01
  1.00800000E+00  1.20100000E+01  1.60000000E+01  1.40100000E+01  1.00800000E+00
  1.20100000E+01  1.00800000E+00  1.00800000E+00  1.20100000E+01  1.60000000E+01
  1.40100000E+01  1.00800000E+00  1.20100000E+01  1.00800000E+00  1.20100000E+01
  1.00800000E+00  1.00800000E+00  1.20100000E+01  1.00800000E+00  1.00800000E+00
  1.20100000E+01  1.60000000E+01  1.60000000E+01  1.20100000E+01  1.60000000E+01
  1.40100000E+01  1.00800000E+00  1.20100000E+01  1.00800000E+00  1.20100000E+01
  1.00800000E+00  1.00800000E+00  1.20100000E+01  1.00800000E+00  1.00800000E+00
  1.20100000E+01  1.00800000E+00  1.00800000E+00  1.40100000E+01  1.00800000E+00
  1.20100000E+01  1.40100000E+01  1.00800000E+00  1.00800000E+00  1.40100000E+01
  1.00800000E+00  1.00800000E+00  1.20100000E+01  1.60000000E+01  1.40100000E+01
  1.00800000E+00  1.20100000E+01  1.00800000E+00  1.00800000E+00  1.20100000E+01
  1.60000000E+01  1.40100000E+01  1.00800000E+00  1.20100000E+01  1.00800000E+00
  1.20100000E+01  1.00800000E+00  1.00800000E+00  1.20100000E+01  1.60000000E+01
  1.60000000E+01  1.20100000E+01  1.60000000E+01  1.40100000E+01  1.00800000E+00
  1.20100000E+01  1.00800000E+00  1.20100000E+01  1.00800000E+00  1.00800000E+00
  1.20100000E+01  1.00800000E+00  1.20100000E+01  1.00800000E+00  1.00800000E+00
  1.00800000E+00  1.20100000E+01  1.00800000E+00  1.00800000E+00  1.00800000E+00
  1.20100000E+01  1.60000000E+01  1.40100000E+01  1.00800000E+00  1.20100000E+01
  1.00800000E+00  1.20100000E+01  1.00800000E+00  1.00800000E+00  1.20100000E+01
  1.60000000E+01  1.40100000E+01  1.00800000E+00  1.00800000E+00  1.20100000E+01
  1.60000000E+01  1.40100000E+01  1.00800000E+00  1.20100000E+01  1.00800000E+00
  1.00800000E+00  1.20100000E+01  1.60000000E+01  1.40100000E+01  1.00800000E+00
  1.20100000E+01  1.00800000E+00  1.20100000E+01  1.00800000E+00  1.00800000E+00
  1.20100000E+01  1.20100000E+01  1.00800000E+00  1.20100000E+01  1.00800000E+00
  1.20100000E+01  1.00800000E+00  1.20100000E+01  1.00800000E+00  1.20100000E+01
  1.00800000E+00  1.20100000E+01  1.60000000E+01  1.40100000E+01  1.00800000E+00
  1.20100000E+01  1.00800000E+00  1.20100000E+01  1.00800000E+00  1.00800000E+00
  1.20100000E+01  1.00800000E+00  1.20100000E+01  1.00800000E+00  1.00800000E+00
  1.00800000E+00  1.20100000E+01  1.00800000E+00  1.00800000E+00  1.00800000E+00
  1.20100000E+01  1.60000000E+01  1.40100000E+01  1.00800000E+00  1.20100000E+01
  1.00800000E+00  1.20100000E+01  1.00800000E+00  1.00800000E+00  1.60000000E+01
  1.00800000E+00  1.20100000E+01  1.60000000E+01  1.40100000E+01  1.00800000E+00
  1.20100000E+01  1.00800000E+00  1.00800000E+00  1.20100000E+01  1.60000000E+01
  1.40100000E+01  1.00800000E+00  1.20100000E+01  1.00800000E+00  1.20100000E+01
  1.00800000E+00  1.00800000E+00  1.20100000E+01  1.00800000E+00  1.00800000E+00
  1.20100000E+01  1.00800000E+00  1.00800000E+00  1.20100000E+01  1.00800000E+00
  1.00800000E+00  1.40100000E+01  1.00800000E+00  1.00800000E+00  1.00800000E+00
  1.20100000E+01  1.60000000E+01  1.40100000E+01  1.00800000E+00  1.20100000E+01
  1.00800000E+00  1.20100000E+01  1.00800000E+00  1.00800000E+00  1.20100000E+01
  1.20100000E+01  1.00800000E+00  1.20100000E+01  1.00800000E+00  1.20100000E+01
  1.00800000E+00  1.20100000E+01  1.00800000E+00  1.20100000E+01  1.00800000E+00
  1.20100000E+01  1.60000000E+01  1.40100000E+01  1.00800000E+00  1.20100000E+01
  1.00800000E+00  1.20100000E+01  1.00800000E+00  1.00800000E+00  1.20100000E+01
  1.00800000E+00  1.20100000E+01  1.00800000E+00  1.00800000E+00  1.00800000E+00
  1.20100000E+01  1.00800000E+00  1.00800000E+00  1.00800000E+00  1.20100000E+01
  1.60000000E+01  1.40100000E+01  1.00800000E+00  1.20100000E+01  1.00800000E+00
  1.20100000E+01  1.00800000E+00  1.00800000E+00  1.20100000E+01  1.20100000E+01
  1.00800000E+00  1.20100000E+01  1.00800000E+00  1.20100000E+01  1.60000000E+01
  1.00800000E+00  1.20100000E+01  1.00800000E+00  1.20100000E+01  1.00800000E+00
  1.20100000E+01  1.60000000E+01  1.40100000E+01  1.00800000E+00  1.20100000E+01
  1.00800000E+00  1.20100000E+01  1.00800000E+00  1.00800000E+00  1.20100000E+01
  1.20100000E+01  1.00800000E+00  1.20100000E+01  1.00800000E+00  1.20100000E+01
  1.00800000E+00  1.20100000E+01  1.00800000E+00  1.20100000E+01  1.00800000E+00
  1.20100000E+01  1.60000000E+01  1.40100000E+01  1.20100000E+01  1.00800000E+00
  1.00800000E+00  1.20100000E+01  1.00800000E+00  1.00800000E+00  1.20100000E+01
  1.00800000E+00  1.00800000E+00  1.20100000E+01  1.00800000E+00  1.20100000E+01
  1.60000000E+01  1.40100000E+01  1.00800000E+00  1.20100000E+01  1.00800000E+00
  1.20100000E+01  1.00800000E+00  1.00800000E+00  1.20100000E+01  1.00800000E+00
  1.00800000E+00  1.20100000E+01  1.00800000E+00  1.00800000E+00  1.40100000E+01
  1.00800000E+00  1.20100000E+01  1.40100000E+01  1.00800000E+00  1.00800000E+00
  1.40100000E+01  1.00800000E+00  1.00800000E+00  1.20100000E+01  1.60000000E+01
  1.40100000E+01  1.00800000E+00  1.20100000E+01  1.00800000E+00  1.20100000E+01
  1.00800000E+00  1.00800000E+00  1.20100000E+01  1.40100000E+01  1.20100000E+01
  1.00800000E+00  1.40100000E+01  1.00800000E+00  1.20100000E+01  1.00800000E+00
  1.20100000E+01  1.60000000E+01  1.40100000E+01  1.00800000E+00  1.20100000E+01
  1.00800000E+00  1.20100000E+01  1.00800000E+00  1.20100000E+01  1.00800000E+00
  1.00800000E+00  1.00800000E+00  1.20100000E+01  1.00800000E+00  1.00800000E+00
  1.20100000E+01  1.00800000E+00  1.00800000E+00  1.00800000E+00  1.20100000E+01
  1.60000000E+01  1.40100000E+01  1.00800000E+00  1.20100000E+01  1.00800000E+00
  1.20100000E+01  1.00800000E+00  1.00800000E+00  1.20100000E+01  1.20100000E+01
  1.00800000E+00  1.20100000E+01  1.00800000E+00  1.20100000E+01  1.00800000E+00
  1.20100000E+01  1.00800000E+00  1.20100000E+01  1.00800000E+00  1.20100000E+01
  1.60000000E+01  1.40100000E+01  1.00800000E+00  1.20100000E+01  1.00800000E+00
  1.20100000E+01  1.00800000E+00  1.00800000E+00  1.20100000E+01  1.60000000E+01
  1.60000000E+01  1.20100000E+01  1.60000000E+01  1.40100000E+01  1.00800000E+00
  1.20100000E+01  1.00800000E+00  1.20100000E+01  1.00800000E+00  1.00800000E+00
  1.60000000E+01  1.00800000E+00  1.20100000E+01  1.60000000E+01  1.40100000E+01
  1.00800000E+00  1.20100000E+01  1.00800000E+00  1.20100000E+01  1.00800000E+00
  1.00800000E+00  3.20600000E+01  1.00800000E+00  1.20100000E+01  1.60000000E+01
  1.40100000E+01  1.00800000E+00  1.20100000E+01  1.00800000E+00  1.20100000E+01
  1.00800000E+00  1.20100000E+01  1.00800000E+00  1.00800000E+00  1.00800000E+00
  1.60000000E+01  1.00800000E+00  1.20100000E+01  1.60000000E+01  1.40100000E+01
  1.00800000E+00  1.20100000E+01  1.00800000E+00  1.20100000E+01  1.00800000E+00
  1.00800000E+00  1.20100000E+01  1.60000000E+01  1.60000000E+01  1.20100000E+01
  1.60000000E+01  1.40100000E+01  1.00800000E+00  1.20100000E+01  1.00800000E+00
  1.20100000E+01  1.00800000E+00  1.00800000E+00  1.20100000E+01  1.60000000E+01
  1.40100000E+01  1.00800000E+00  1.00800000E+00  1.20100000E+01  1.60000000E+01
  1.40100000E+01  1.00800000E+00  1.20100000E+01  1.00800000E+00  1.20100000E+01
  1.00800000E+00  1.20100000E+01  1.00800000E+00  1.00800000E+00  1.00800000E+00
  1.60000000E+01  1.00800000E+00  1.20100000E+01  1.60000000E+01  1.40100000E+01
  1.00800000E+00  1.20100000E+01  1.00800000E+00  1.20100000E+01  1.00800000E+00
  1.00800000E+00  1.20100000E+01  1.00800000E+00  1.20100000E+01  1.00800000E+00
  1.00800000E+00  1.00800000E+00  1.20100000E+01  1.00800000E+00  1.00800000E+00
  1.00800000E+00  1.20100000E+01  1.60000000E+01  1.40100000E+01  1.00800000E+00
  1.20100000E+01  1.00800000E+00  1.20100000E+01  1.00800000E+00  1.20100000E+01
  1.00800000E+00  1.00800000E+00  1.00800000E+00  1.60000000E+01  1.00800000E+00
  1.20100000E+01  1.60000000E+01  1.40100000E+01  1.00800000E+00  1.20100000E+01
  1.00800000E+00  1.20100000E+01  1.00800000E+00  1.00800000E+00  1.20100000E+01
  1.00800000E+00  1.00800000E+00  1.20100000E+01  1.00800000E+00  1.00800000E+00
  1.40100000E+01  1.00800000E+00  1.20100000E+01  1.40100000E+01  1.00800000E+00
  1.00800000E+00  1.40100000E+01  1.00800000E+00  1.00800000E+00  1.20100000E+01
  1.60000000E+01  1.40100000E+01  1.00800000E+00  1.20100000E+01  1.00800000E+00
  1.20100000E+01  1.00800000E+00  1.00800000E+00  1.20100000E+01  1.40100000E+01
  1.20100000E+01  1.00800000E+00  1.40100000E+01  1.00800000E+00  1.20100000E+01
  1.00800000E+00  1.20100000E+01  1.60000000E+01  1.40100000E+01  1.00800000E+00
  1.20100000E+01  1.00800000E+00  1.20100000E+01  1.00800000E+00  1.20100000E+01
  1.00800000E+00  1.00800000E+00  1.00800000E+00  1.20100000E+01  1.00800000E+00
  1.00800000E+00  1.20100000E+01  1.00800000E+00  1.00800000E+00  1.00800000E+00
  1.20100000E+01  1.60000000E+01  1.40100000E+01  1.00800000E+00  1.20100000E+01
  1.00800000E+00  1.20100000E+01  1.00800000E+00  1.00800000E+00  1.20100000E+01
  1.00800000E+00  1.00800000E+00  1.20100000E+01  1.00800000E+00  1.00800000E+00
  1.40100000E+01  1.00800000E+00  1.20100000E+01  1.40100000E+01  1.00800000E+00
  1.00800000E+00  1.40100000E+01  1.00800000E+00  1.00800000E+00  1.20100000E+01
  1.60000000E+01  1.40100000E+01  1.00800000E+00  1.20100000E+01  1.00800000E+00
  1.20100000E+01  1.00800000E+00  1.20100000E+01  1.00800000E+00  1.00800000E+00
  1.00800000E+00  1.20100000E+01  1.00800000E+00  1.00800000E+00  1.00800000E+00
  1.20100000E+01  1.60000000E+01  1.40100000E+01  1.00800000E+00  1.20100000E+01
  1.00800000E+00  1.20100000E+01  1.00800000E+00  1.20100000E+01  1.00800000E+00
  1.00800000E+00  1.00800000E+00  1.60000000E+01  1.00800000E+00  1.20100000E+01
  1.60000000E+01  1.40100000E+01  1.00800000E+00  1.20100000E+01  1.00800000E+00
  1.20100000E+01  1.00800000E+00  1.00800000E+00  1.20100000E+01  1.00800000E+00
  1.00800000E+00  1.20100000E+01  1.00800000E+00  1.00800000E+00  1.20100000E+01
  1.00800000E+00  1.00800000E+00  1.40100000E+01  1.00800000E+00  1.00800000E+00
  1.00800000E+00  1.20100000E+01  1.60000000E+01  1.40100000E+01  1.00800000E+00
  1.20100000E+01  1.00800000E+00  1.00800000E+00  1.20100000E+01  1.60000000E+01
  1.40100000E+01  1.00800000E+00  1.20100000E+01  1.00800000E+00  1.20100000E+01
  1.00800000E+00  1.00800000E+00  1.20100000E+01  1.00800000E+00  1.00800000E+00
  1.20100000E+01  1.60000000E+01  1.60000000E+01  1.20100000E+01  1.60000000E+01
  1.40100000E+01  1.00800000E+00  1.20100000E+01  1.00800000E+00  1.20100000E+01
  1.00800000E+00  1.00800000E+00  1.20100000E+01  1.00800000E+00  1.00800000E+00
  1.20100000E+01  1.60000000E+01  1.60000000E+01  1.20100000E+01  1.60000000E+01
  1.40100000E+01  1.00800000E+00  1.20100000E+01  1.00800000E+00  1.20100000E+01
  1.00800000E+00  1.20100000E+01  1.00800000E+00  1.00800000E+00  1.00800000E+00
  1.60000000E+01  1.00800000E+00  1.20100000E+01  1.60000000E+01  1.40100000E+01
  1.00800000E+00  1.20100000E+01  1.00800000E+00  1.20100000E+01  1.00800000E+00
  1.00800000E+00  1.20100000E+01  1.40100000E+01  1.20100000E+01  1.00800000E+00
  1.40100000E+01  1.00800000E+00  1.20100000E+01  1.00800000E+00  1.20100000E+01
  1.60000000E+01  1.40100000E+01  1.00800000E+00  1.20100000E+01  1.00800000E+00
  1.20100000E+01  1.00800000E+00  1.00800000E+00  1.20100000E+01  1.60000000E+01
  1.60000000E+01  1.20100000E+01  1.60000000E+01  1.40100000E+01  1.00800000E+00
  1.20100000E+01  1.00800000E+00  1.20100000E+01  1.00800000E+00  1.20100000E+01
  1.00800000E+00  1.00800000E+00  1.00800000E+00  1.20100000E+01  1.00800000E+00
  1.00800000E+00  1.20100000E+01  1.00800000E+00  1.00800000E+00  1.00800000E+00
  1.20100000E+01  1.60000000E+01  1.40100000E+01  1.00800000E+00  1.20100000E+01
  1.00800000E+00  1.20100000E+01  1.00800000E+00  1.00800000E+00  1.20100000E+01
  1.00800000E+00  1.00800000E+00  1.20100000E+01  1.60000000E+01  1.60000000E+01
  1.20100000E+01  1.60000000E+01  1.40100000E+01  1.00800000E+00  1.20100000E+01
  1.00800000E+00  1.20100000E+01  1.00800000E+00  1.00800000E+00  1.20100000E+01
  1.00800000E+00  1.20100000E+01  1.00800000E+00  1.00800000E+00  1.00800000E+00
  1.20100000E+01  1.00800000E+00  1.00800000E+00  1.00800000E+00  1.20100000E+01
  1.60000000E+01  1.40100000E+01  1.00800000E+00  1.20100000E+01  1.00800000E+00
  1.20100000E+01  1.00800000E+00  1.00800000E+00  1.20100000E+01  1.00800000E+00
  1.20100000E+01  1.00800000E+00  1.00800000E+00  1.00800000E+00  1.20100000E+01
  1.00800000E+00  1.00800000E+00  1.00800000E+00  1.20100000E+01  1.60000000E+01
  1.40100000E+01  1.00800000E+00  1.20100000E+01  1.00800000E+00  1.20100000E+01
  1.00800000E+00  1.00800000E+00  1.60000000E+01  1.00800000E+00  1.20100000E+01
  1.60000000E+01  1.40100000E+01  1.00800000E+00  1.20100000E+01  1.00800000E+00
  1.20100000E+01  1.00800000E+00  1.00800000E+00  1.20100000E+01  1.60000000E+01
  1.60000000E+01  1.20100000E+01  1.60000000E+01  1.40100000E+01  1.00800000E+00
  1.20100000E+01  1.00800000E+00  1.20100000E+01  1.00800000E+00  1.00800000E+00
  1.20100000E+01  1.00800000E+00  1.00800000E+00  1.20100000E+01  1.60000000E+01
  1.60000000E+01  1.20100000E+01  1.60000000E+01  1.40100000E+01  1.00800000E+00
  1.20100000E+01  1.00800000E+00  1.20100000E+01  1.00800000E+00  1.00800000E+00
  1.20100000E+01  1.20100000E+01  1.00800000E+00  1.20100000E+01  1.00800000E+00
  1.20100000E+01  1.60000000E+01  1.00800000E+00  1.20100000E+01  1.00800000E+00
  1.20100000E+01  1.00800000E+00  1.20100000E+01  1.60000000E+01  1.40100000E+01
  1.00800000E+00  1.20100000E+01  1.00800000E+00  1.20100000E+01  1.00800000E+00
  1.00800000E+00  1.20100000E+01  1.60000000E+01  1.60000000E+01  1.20100000E+01
  1.60000000E+01  1.40100000E+01  1.00800000E+00  1.20100000E+01  1.00800000E+00
  1.20100000E+01  1.00800000E+00  1.00800000E+00  1.00800000E+00  1.20100000E+01
  1.60000000E+01  1.40100000E+01  1.00800000E+00  1.20100000E+01  1.00800000E+00
  1.20100000E+01  1.00800000E+00  1.20100000E+01  1.00800000E+00  1.00800000E+00
  1.00800000E+00  1.60000000E+01  1.00800000E+00  1.20100000E+01  1.60000000E+01
  1.40100000E+01  1.20100000E+01  1.00800000E+00  1.00800000E+00  1.20100000E+01
  1.00800000E+00  1.00800000E+00  1.20100000E+01  1.00800000E+00  1.00800000E+00
  1.20100000E+01  1.00800000E+00  1.20100000E+01  1.60000000E+01  1.40100000E+01
  1.00800000E+00  1.20100000E+01  1.00800000E+00  1.20100000E+01  1.00800000E+00
  1.00800000E+00  1.20100000E+01  1.20100000E+01  1.00800000E+00  1.20100000E+01
  1.00800000E+00  1.20100000E+01  1.00800000E+00  1.20100000E+01  1.00800000E+00
  1.20100000E+01  1.00800000E+00  1.20100000E+01  1.60000000E+01  1.40100000E+01
  1.00800000E+00  1.20100000E+01  1.00800000E+00  1.20100000E+01  1.00800000E+00
  1.20100000E+01  1.00800000E+00  1.00800000E+00  1.00800000E+00  1.20100000E+01
  1.00800000E+00  1.00800000E+00  1.20100000E+01  1.00800000E+00  1.00800000E+00
  1.00800000E+00  1.20100000E+01  1.60000000E+01  1.40100000E+01  1.00800000E+00
  1.20100000E+01  1.00800000E+00  1.20100000E+01  1.00800000E+00  1.00800000E+00
  1.20100000E+01  1.00800000E+00  1.00800000E+00  1.20100000E+01  1.00800000E+00
  1.00800000E+00  1.20100000E+01  1.00800000E+00  1.00800000E+00  1.40100000E+01
  1.00800000E+00  1.00800000E+00  1.00800000E+00  1.20100000E+01  1.60000000E+01
  1.40100000E+01  1.00800000E+00  1.20100000E+01  1.00800000E+00  1.20100000E+01
  1.00800000E+00  1.20100000E+01  1.00800000E+00  1.00800000E+00  1.00800000E+00
  1.20100000E+01  1.00800000E+00  1.00800000E+00  1.20100000E+01  1.00800000E+00
  1.00800000E+00  1.00800000E+00  1.20100000E+01  1.60000000E+01  1.40100000E+01
  1.00800000E+00  1.20100000E+01  1.00800000E+00  1.20100000E+01  1.00800000E+00
  1.00800000E+00  1.20100000E+01  1.60000000E+01  1.60000000E+01  1.20100000E+01
  1.60000000E+01  1.40100000E+01  1.00800000E+00  1.20100000E+01  1.00800000E+00
  1.20100000E+01  1.00800000E+00  1.00800000E+00  1.60000000E+01  1.00800000E+00
  1.20100000E+01  1.60000000E+01  1.40100000E+01  1.20100000E+01  1.00800000E+00
  1.00800000E+00  1.20100000E+01  1.00800000E+00  1.00800000E+00  1.20100000E+01
  1.00800000E+00  1.00800000E+00  1.20100000E+01  1.00800000E+00  1.20100000E+01
  1.60000000E+01  1.40100000E+01  1.00800000E+00  1.20100000E+01  1.00800000E+00
  1.20100000E+01  1.00800000E+00  1.00800000E+00  1.20100000E+01  1.20100000E+01
  1.00800000E+00  1.20100000E+01  1.00800000E+00  1.20100000E+01  1.00800000E+00
  1.20100000E+01  1.00800000E+00  1.20100000E+01  1.00800000E+00  1.20100000E+01
  1.60000000E+01  1.40100000E+01  1.00800000E+00  1.20100000E+01  1.00800000E+00
  1.20100000E+01  1.00800000E+00  1.00800000E+00  1.00800000E+00  1.20100000E+01
  1.60000000E+01  1.40100000E+01  1.00800000E+00  1.20100000E+01  1.00800000E+00
  1.20100000E+01  1.00800000E+00  1.00800000E+00  1.20100000E+01  1.00800000E+00
  1.00800000E+00  1.20100000E+01  1.60000000E+01  1.60000000E+01  1.20100000E+01
  1.60000000E+01  1.40100000E+01  1.00800000E+00  1.20100000E+01  1.00800000E+00
  1.20100000E+01  1.00800000E+00  1.00800000E+00  1.00800000E+00  1.20100000E+01
  1.60000000E+01  1.40100000E+01  1.00800000E+00  1.20100000E+01  1.00800000E+00
  1.20100000E+01  1.00800000E+00  1.20100000E+01  1.00800000E+00  1.00800000E+00
  1.00800000E+00  1.60000000E+01  1.00800000E+00  1.20100000E+01  1.60000000E+01
  1.40100000E+01  1.00800000E+00  1.20100000E+01  1.00800000E+00  1.20100000E+01
  1.00800000E+00  1.20100000E+01  1.00800000E+00  1.00800000E+00  1.00800000E+00
  1.20100000E+01  1.00800000E+00  1.00800000E+00  1.00800000E+00  1.20100000E+01
  1.60000000E+01  1.40100000E+01  1.00800000E+00  1.20100000E+01  1.00800000E+00
  1.20100000E+01  1.00800000E+00  1.00800000E+00  1.20100000E+01  1.00800000E+00
  1.20100000E+01  1.00800000E+00  1.00800000E+00  1.00800000E+00  1.20100000E+01
  1.00800000E+00  1.00800000E+00  1.00800000E+00  1.20100000E+01  1.60000000E+01
  1.40100000E+01  1.00800000E+00  1.20100000E+01  1.00800000E+00  1.20100000E+01
  1.00800000E+00  1.00800000E+00  1.20100000E+01  1.00800000E+00  1.00800000E+00
  1.20100000E+01  1.00800000E+00  1.00800000E+00  1.20100000E+01  1.00800000E+00
  1.00800000E+00  1.40100000E+01  1.00800000E+00  1.00800000E+00  1.00800000E+00
  1.20100000E+01  1.60000000E+01  1.40100000E+01  1.00800000E+00  1.20100000E+01
  1.00800000E+00  1.20100000E+01  1.00800000E+00  1.00800000E+00  1.20100000E+01
  1.20100000E+01  1.00800000E+00  1.20100000E+01  1.00800000E+00  1.20100000E+01
  1.00800000E+00  1.20100000E+01  1.00800000E+00  1.20100000E+01  1.00800000E+00
  1.20100000E+01  1.60000000E+01  1.40100000E+01  1.00800000E+00  1.20100000E+01
  1.00800000E+00  1.00800000E+00  1.20100000E+01  1.60000000E+01  1.40100000E+01
  1.00800000E+00  1.20100000E+01  1.00800000E+00  1.20100000E+01  1.00800000E+00
  1.00800000E+00  1.20100000E+01  1.00800000E+00  1.00800000E+00  1.20100000E+01
  1.00800000E+00  1.00800000E+00  1.20100000E+01  1.00800000E+00  1.00800000E+00
  1.40100000E+01  1.00800000E+00  1.00800000E+00  1.00800000E+00  1.20100000E+01
  1.60000000E+01  1.40100000E+01  1.00800000E+00  1.20100000E+01  1.00800000E+00
  1.20100000E+01  1.00800000E+00  1.00800000E+00  1.20100000E+01  1.00800000E+00
  1.20100000E+01  1.00800000E+00  1.00800000E+00  1.00800000E+00  1.20100000E+01
  1.00800000E+00  1.00800000E+00  1.00800000E+00  1.20100000E+01  1.60000000E+01
  1.40100000E+01  1.00800000E+00  1.20100000E+01  1.00800000E+00  1.20100000E+01
  1.00800000E+00  1.00800000E+00  1.20100000E+01  1.00800000E+00  1.00800000E+00
  1.20100000E+01  1.60000000E+01  1.40100000E+01  1.00800000E+00  1.00800000E+00
  1.20100000E+01  1.60000000E+01  1.40100000E+01  1.00800000E+00  1.20100000E+01
  1.00800000E+00  1.20100000E+01  1.00800000E+00  1.00800000E+00  1.20100000E+01
  1.00800000E+00  1.00800000E+00  1.20100000E+01  1.00800000E+00  1.00800000E+00
  1.40100000E+01  1.00800000E+00  1.20100000E+01  1.40100000E+01  1.00800000E+00
  1.00800000E+00  1.40100000E+01  1.00800000E+00  1.00800000E+00  1.20100000E+01
  1.60000000E+01  1.40100000E+01  1.00800000E+00  1.20100000E+01  1.00800000E+00
  1.20100000E+01  1.00800000E+00  1.20100000E+01  1.00800000E+00  1.00800000E+00
  1.00800000E+00  1.60000000E+01  1.00800000E+00  1.20100000E+01  1.60000000E+01
  1.40100000E+01  1.00800000E+00  1.20100000E+01  1.00800000E+00  1.20100000E+01
  1.00800000E+00  1.00800000E+00  1.20100000E+01  1.00800000E+00  1.00800000E+00
  1.20100000E+01  1.60000000E+01  1.40100000E+01  1.00800000E+00  1.00800000E+00
  1.20100000E+01  1.60000000E+01  1.40100000E+01  1.00800000E+00  1.20100000E+01
  1.00800000E+00  1.20100000E+01  1.00800000E+00  1.00800000E+00  1.20100000E+01
  1.20100000E+01  1.00800000E+00  1.20100000E+01  1.00800000E+00  1.20100000E+01
  1.60000000E+01  1.00800000E+00  1.20100000E+01  1.00800000E+00  1.20100000E+01
  1.00800000E+00  1.20100000E+01  1.60000000E+01  1.40100000E+01  1.00800000E+00
  1.20100000E+01  1.00800000E+00  1.20100000E+01  1.00800000E+00  1.00800000E+00
  1.00800000E+00  1.20100000E+01  1.60000000E+01  1.40100000E+01  1.00800000E+00
  1.20100000E+01  1.00800000E+00  1.20100000E+01  1.00800000E+00  1.00800000E+00
  1.20100000E+01  1.20100000E+01  1.00800000E+00  1.20100000E+01  1.00800000E+00
  1.20100000E+01  1.60000000E+01  1.00800000E+00  1.20100000E+01  1.00800000E+00
  1.20100000E+01  1.00800000E+00  1.20100000E+01  1.60000000E+01  1.40100000E+01
  1.00800000E+00  1.20100000E+01  1.00800000E+00  1.20100000E+01  1.00800000E+00
  1.00800000E+00  1.20100000E+01  1.20100000E+01  1.00800000E+00  1.20100000E+01
  1.00800000E+00  1.20100000E+01  1.00800000E+00  1.20100000E+01  1.00800000E+00
  1.20100000E+01  1.00800000E+00  1.20100000E+01  1.60000000E+01  1.40100000E+01
  1.00800000E+00  1.20100000E+01  1.00800000E+00  1.20100000E+01  1.00800000E+00
  1.20100000E+01  1.00800000E+00  1.00800000E+00  1.00800000E+00  1.20100000E+01
  1.00800000E+00  1.00800000E+00  1.00800000E+00  1.20100000E+01  1.60000000E+01
  1.40100000E+01  1.00800000E+00  1.20100000E+01  1.00800000E+00  1.20100000E+01
  1.00800000E+00  1.20100000E+01  1.00800000E+00  1.00800000E+00  1.00800000E+00
  1.60000000E+01  1.00800000E+00  1.20100000E+01  1.60000000E+01  1.40100000E+01
  1.00800000E+00  1.20100000E+01  1.00800000E+00  1.20100000E+01  1.00800000E+00
  1.00800000E+00  1.00800000E+00  1.20100000E+01  1.60000000E+01  1.40100000E+01
  1.00800000E+00  1.20100000E+01  1.00800000E+00  1.20100000E+01  1.00800000E+00
  1.00800000E+00  1.20100000E+01  1.60000000E+01  1.60000000E+01  1.20100000E+01
  1.60000000E+01  1.40100000E+01  1.00800000E+00  1.20100000E+01  1.00800000E+00
  1.20100000E+01  1.00800000E+00  1.00800000E+00  1.20100000E+01  1.60000000E+01
  1.60000000E+01  1.20100000E+01  1.60000000E+01  1.40100000E+01  1.00800000E+00
  1.20100000E+01  1.00800000E+00  1.20100000E+01  1.00800000E+00  1.20100000E+01
  1.00800000E+00  1.00800000E+00  1.00800000E+00  1.20100000E+01  1.00800000E+00
  1.00800000E+00  1.20100000E+01  1.00800000E+00  1.00800000E+00  1.00800000E+00
  1.20100000E+01  1.60000000E+01  1.40100000E+01  1.00800000E+00  1.20100000E+01
  1.00800000E+00  1.20100000E+01  1.00800000E+00  1.00800000E+00  1.20100000E+01
  1.00800000E+00  1.00800000E+00  1.20100000E+01  1.00800000E+00  1.00800000E+00
  1.40100000E+01  1.00800000E+00  1.20100000E+01  1.40100000E+01  1.00800000E+00
  1.00800000E+00  1.40100000E+01  1.00800000E+00  1.00800000E+00  1.20100000E+01
  1.60000000E+01  1.40100000E+01  1.00800000E+00  1.20100000E+01  1.00800000E+00
  1.20100000E+01  1.00800000E+00  1.20100000E+01  1.00800000E+00  1.00800000E+00
  1.00800000E+00  1.20100000E+01  1.00800000E+00  1.00800000E+00  1.00800000E+00
  1.20100000E+01  1.60000000E+01  1.40100000E+01  1.00800000E+00  1.20100000E+01
  1.00800000E+00  1.00800000E+00  1.20100000E+01  1.60000000E+01  1.40100000E+01
  1.00800000E+00  1.20100000E+01  1.00800000E+00  1.20100000E+01  1.00800000E+00
  1.00800000E+00  1.60000000E+01  1.00800000E+00  1.20100000E+01  1.60000000E+01
  1.40100000E+01  1.00800000E+00  1.20100000E+01  1.00800000E+00  1.20100000E+01
  1.00800000E+00  1.00800000E+00  1.20100000E+01  1.00800000E+00  1.00800000E+00
  3.20600000E+01  1.20100000E+01  1.00800000E+00  1.00800000E+00  1.00800000E+00
  1.20100000E+01  1.60000000E+01  1.40100000E+01  1.00800000E+00  1.20100000E+01
  1.00800000E+00  1.20100000E+01  1.00800000E+00  1.00800000E+00  1.60000000E+01
  1.00800000E+00  1.20100000E+01  1.60000000E+01  1.40100000E+01  1.00800000E+00
  1.20100000E+01  1.00800000E+00  1.20100000E+01  1.00800000E+00  1.20100000E+01
  1.00800000E+00  1.00800000E+00  1.00800000E+00  1.20100000E+01  1.00800000E+00
  1.00800000E+00  1.00800000E+00  1.20100000E+01  1.60000000E+01  1.40100000E+01
  1.00800000E+00  1.20100000E+01  1.00800000E+00  1.20100000E+01  1.00800000E+00
  1.00800000E+00  1.20100000E+01  1.60000000E+01  1.60000000E+01  1.20100000E+01
  1.60000000E+01  1.40100000E+01  1.00800000E+00  1.20100000E+01  1.00800000E+00
  1.00800000E+00  1.20100000E+01  1.60000000E+01  1.40100000E+01  1.00800000E+00
  1.20100000E+01  1.00800000E+00  1.20100000E+01  1.00800000E+00  1.00800000E+00
  1.20100000E+01  1.20100000E+01  1.00800000E+00  1.20100000E+01  1.00800000E+00
  1.20100000E+01  1.60000000E+01  1.00800000E+00  1.20100000E+01  1.00800000E+00
  1.20100000E+01  1.00800000E+00  1.20100000E+01  1.60000000E+01  1.40100000E+01
  1.00800000E+00  1.20100000E+01  1.00800000E+00  1.20100000E+01  1.00800000E+00
  1.00800000E+00  1.20100000E+01  1.40100000E+01  1.20100000E+01  1.00800000E+00
  1.40100000E+01  1.00800000E+00  1.20100000E+01  1.00800000E+00  1.20100000E+01
  1.60000000E+01  1.40100000E+01  1.00800000E+00  1.20100000E+01  1.00800000E+00
  1.20100000E+01  1.00800000E+00  1.00800000E+00  1.20100000E+01  1.60000000E+01
  1.40100000E+01  1.00800000E+00  1.00800000E+00  1.20100000E+01  1.60000000E+01
  1.40100000E+01  1.00800000E+00  1.20100000E+01  1.00800000E+00  1.20100000E+01
  1.00800000E+00  1.20100000E+01  1.00800000E+00  1.00800000E+00  1.00800000E+00
  1.20100000E+01  1.00800000E+00  1.00800000E+00  1.20100000E+01  1.00800000E+00
  1.00800000E+00  1.00800000E+00  1.20100000E+01  1.60000000E+01  1.40100000E+01
  1.00800000E+00  1.20100000E+01  1.00800000E+00  1.20100000E+01  1.00800000E+00
  1.00800000E+00  1.60000000E+01  1.00800000E+00  1.20100000E+01  1.60000000E+01
  1.40100000E+01  1.00800000E+00  1.20100000E+01  1.00800000E+00  1.20100000E+01
  1.00800000E+00  1.20100000E+01  1.00800000E+00  1.00800000E+00  1.00800000E+00
  1.60000000E+01  1.00800000E+00  1.20100000E+01  1.60000000E+01  1.40100000E+01
  1.00800000E+00  1.20100000E+01  1.00800000E+00  1.20100000E+01  1.00800000E+00
  1.00800000E+00  1.20100000E+01  1.00800000E+00  1.00800000E+00  1.20100000E+01
  1.00800000E+00  1.00800000E+00  1.20100000E+01  1.00800000E+00  1.00800000E+00
  1.40100000E+01  1.00800000E+00  1.00800000E+00  1.00800000E+00  1.20100000E+01
  1.60000000E+01  1.40100000E+01  1.00800000E+00  1.20100000E+01  1.00800000E+00
  1.20100000E+01  1.00800000E+00  1.00800000E+00  1.20100000E+01  1.60000000E+01
  1.60000000E+01  1.20100000E+01  1.60000000E+01  1.40100000E+01  1.00800000E+00
  1.20100000E+01  1.00800000E+00  1.00800000E+00  1.20100000E+01  1.60000000E+01
  1.40100000E+01  1.00800000E+00  1.20100000E+01  1.00800000E+00  1.20100000E+01
  1.00800000E+00  1.00800000E+00  1.20100000E+01  1.60000000E+01  1.60000000E+01
  1.20100000E+01  1.60000000E+01  1.40100000E+01  1.00800000E+00  1.20100000E+01
  1.00800000E+00  1.20100000E+01  1.00800000E+00  1.00800000E+00  3.20600000E+01
  1.00800000E+00  1.20100000E+01  1.60000000E+01  1.40100000E+01  1.00800000E+00
  1.20100000E+01  1.00800000E+00  1.00800000E+00  1.20100000E+01  1.60000000E+01
  1.40100000E+01  1.00800000E+00  1.20100000E+01  1.00800000E+00  1.20100000E+01
  1.00800000E+00  1.00800000E+00  1.60000000E+01  1.00800000E+00  1.20100000E+01
  1.60000000E+01  1.40100000E+01  1.00800000E+00  1.20100000E+01  1.00800000E+00
  1.20100000E+01  1.00800000E+00  1.00800000E+00  1.20100000E+01  1.00800000E+00
  1.20100000E+01  1.00800000E+00  1.00800000E+00  1.00800000E+00  1.20100000E+01
  1.00800000E+00  1.00800000E+00  1.00800000E+00  1.20100000E+01  1.60000000E+01
  1.40100000E+01  1.00800000E+00  1.20100000E+01  1.00800000E+00  1.20100000E+01
  1.00800000E+00  1.00800000E+00  1.20100000E+01  1.00800000E+00  1.20100000E+01
  1.00800000E+00  1.00800000E+00  1.00800000E+00  1.20100000E+01  1.00800000E+00
  1.00800000E+00  1.00800000E+00  1.20100000E+01  1.60000000E+01  1.40100000E+01
  1.00800000E+00  1.20100000E+01  1.00800000E+00  1.20100000E+01  1.00800000E+00
  1.00800000E+00  1.20100000E+01  1.20100000E+01  1.00800000E+00  1.20100000E+01
  1.00800000E+00  1.20100000E+01  1.00800000E+00  1.20100000E+01  1.00800000E+00
  1.20100000E+01  1.00800000E+00  1.20100000E+01  1.60000000E+01  1.40100000E+01
  1.00800000E+00  1.20100000E+01  1.00800000E+00  1.20100000E+01  1.00800000E+00
  1.00800000E+00  1.20100000E+01  1.60000000E+01  1.60000000E+01  1.20100000E+01
  1.60000000E+01  1.40100000E+01  1.00800000E+00  1.20100000E+01  1.00800000E+00
  1.20100000E+01  1.00800000E+00  1.00800000E+00  1.20100000E+01  1.40100000E+01
  1.20100000E+01  1.00800000E+00  1.40100000E+01  1.00800000E+00  1.20100000E+01
  1.00800000E+00  1.20100000E+01  1.60000000E+01  1.40100000E+01  1.00800000E+00
  1.20100000E+01  1.00800000E+00  1.20100000E+01  1.00800000E+00  1.00800000E+00
  1.20100000E+01  1.00800000E+00  1.20100000E+01  1.00800000E+00  1.00800000E+00
  1.00800000E+00  1.20100000E+01  1.00800000E+00  1.00800000E+00  1.00800000E+00
  1.20100000E+01  1.60000000E+01  1.40100000E+01  1.00800000E+00  1.20100000E+01
  1.00800000E+00  1.20100000E+01  1.00800000E+00  1.00800000E+00  1.20100000E+01
  1.40100000E+01  1.20100000E+01  1.00800000E+00  1.40100000E+01  1.00800000E+00
  1.20100000E+01  1.00800000E+00  1.20100000E+01  1.60000000E+01  1.40100000E+01
  1.00800000E+00  1.20100000E+01  1.00800000E+00  1.20100000E+01  1.00800000E+00
  1.00800000E+00  1.20100000E+01  1.60000000E+01  1.40100000E+01  1.00800000E+00
  1.00800000E+00  1.20100000E+01  1.60000000E+01  1.40100000E+01  1.00800000E+00
  1.20100000E+01  1.00800000E+00  1.20100000E+01  1.00800000E+00  1.20100000E+01
  1.00800000E+00  1.00800000E+00  1.00800000E+00  1.20100000E+01  1.00800000E+00
  1.00800000E+00  1.00800000E+00  1.20100000E+01  1.60000000E+01  1.40100000E+01
  1.00800000E+00  1.20100000E+01  1.00800000E+00  1.20100000E+01  1.00800000E+00
  1.20100000E+01  1.00800000E+00  1.00800000E+00  1.00800000E+00  1.20100000E+01
  1.00800000E+00  1.00800000E+00  1.00800000E+00  1.20100000E+01  1.60000000E+01
  1.40100000E+01  1.00800000E+00  1.20100000E+01  1.00800000E+00  1.00800000E+00
  1.20100000E+01  1.60000000E+01  1.40100000E+01  1.00800000E+00  1.20100000E+01
  1.00800000E+00  1.20100000E+01  1.00800000E+00  1.00800000E+00  1.00800000E+00
  1.20100000E+01  1.60000000E+01  1.40100000E+01  1.00800000E+00  1.20100000E+01
  1.00800000E+00  1.20100000E+01  1.00800000E+00  1.00800000E+00  1.20100000E+01
  1.40100000E+01  1.20100000E+01  1.00800000E+00  1.40100000E+01  1.00800000E+00
  1.20100000E+01  1.00800000E+00  1.20100000E+01  1.60000000E+01  1.40100000E+01
  1.00800000E+00  1.20100000E+01  1.00800000E+00  1.20100000E+01  1.00800000E+00
  1.20100000E+01  1.00800000E+00  1.00800000E+00  1.00800000E+00  1.20100000E+01
  1.00800000E+00  1.00800000E+00  1.20100000E+01  1.00800000E+00  1.00800000E+00
  1.00800000E+00  1.20100000E+01  1.60000000E+01  1.40100000E+01  1.00800000E+00
  1.20100000E+01  1.00800000E+00  1.20100000E+01  1.00800000E+00  1.20100000E+01
  1.00800000E+00  1.00800000E+00  1.00800000E+00  1.20100000E+01  1.00800000E+00
  1.00800000E+00  1.00800000E+00  1.20100000E+01  1.60000000E+01  1.40100000E+01
  1.00800000E+00  1.20100000E+01  1.00800000E+00  1.00800000E+00  1.20100000E+01
  1.60000000E+01  1.40100000E+01  1.00800000E+00  1.20100000E+01  1.00800000E+00
  1.20100000E+01  1.00800000E+00  1.20100000E+01  1.00800000E+00  1.00800000E+00
  1.00800000E+00  1.20100000E+01  1.00800000E+00  1.00800000E+00  1.20100000E+01
  1.00800000E+00  1.00800000E+00  1.00800000E+00  1.20100000E+01  1.60000000E+01
  1.40100000E+01  1.00800000E+00  1.20100000E+01  1.00800000E+00  1.20100000E+01
  1.00800000E+00  1.00800000E+00  1.00800000E+00  1.20100000E+01  1.60000000E+01
  1.40100000E+01  1.00800000E+00  1.20100000E+01  1.00800000E+00  1.20100000E+01
  1.00800000E+00  1.00800000E+00  1.60000000E+01  1.00800000E+00  1.20100000E+01
  1.60000000E+01  1.40100000E+01  1.00800000E+00  1.20100000E+01  1.00800000E+00
  1.20100000E+01  1.00800000E+00  1.20100000E+01  1.00800000E+00  1.00800000E+00
  1.00800000E+00  1.20100000E+01  1.00800000E+00  1.00800000E+00  1.20100000E+01
  1.00800000E+00  1.00800000E+00  1.00800000E+00  1.20100000E+01  1.60000000E+01
  1.40100000E+01  1.20100000E+01  1.00800000E+00  1.00800000E+00  1.20100000E+01
  1.00800000E+00  1.00800000E+00  1.20100000E+01  1.00800000E+00  1.00800000E+00
  1.20100000E+01  1.00800000E+00  1.20100000E+01  1.60000000E+01  1.40100000E+01
  1.20100000E+01  1.00800000E+00  1.00800000E+00  1.20100000E+01  1.00800000E+00
  1.00800000E+00  1.20100000E+01  1.00800000E+00  1.00800000E+00  1.20100000E+01
  1.00800000E+00  1.20100000E+01  1.60000000E+01  1.40100000E+01  1.00800000E+00
  1.20100000E+01  1.00800000E+00  1.20100000E+01  1.00800000E+00  1.20100000E+01
  1.00800000E+00  1.00800000E+00  1.00800000E+00  1.20100000E+01  1.00800000E+00
  1.00800000E+00  1.00800000E+00  1.20100000E+01  1.60000000E+01  1.40100000E+01
  1.00800000E+00  1.20100000E+01  1.00800000E+00  1.20100000E+01  1.00800000E+00
  1.00800000E+00  1.20100000E+01  1.60000000E+01  1.40100000E+01  1.00800000E+00
  1.00800000E+00  1.20100000E+01  1.60000000E+01  1.40100000E+01  1.00800000E+00
  1.20100000E+01  1.00800000E+00  1.00800000E+00  1.20100000E+01  1.60000000E+01
  1.40100000E+01  1.00800000E+00  1.20100000E+01  1.00800000E+00  1.20100000E+01
  1.00800000E+00  1.00800000E+00  1.00800000E+00  1.20100000E+01  1.60000000E+01
  1.40100000E+01  1.00800000E+00  1.20100000E+01  1.00800000E+00  1.20100000E+01
  1.00800000E+00  1.00800000E+00  1.20100000E+01  1.00800000E+00  1.20100000E+01
  1.00800000E+00  1.00800000E+00  1.00800000E+00  1.20100000E+01  1.00800000E+00
  1.00800000E+00  1.00800000E+00  1.20100000E+01  1.60000000E+01  1.40100000E+01
  1.00800000E+00  1.20100000E+01  1.00800000E+00  1.20100000E+01  1.00800000E+00
  1.20100000E+01  1.00800000E+00  1.00800000E+00  1.00800000E+00  1.60000000E+01
  1.00800000E+00  1.20100000E+01  1.60000000E+01  1.40100000E+01  1.00800000E+00
  1.20100000E+01  1.00800000E+00  1.20100000E+01  1.00800000E+00  1.00800000E+00
  1.20100000E+01  1.20100000E+01  1.00800000E+00  1.40100000E+01  1.00800000E+00
  1.20100000E+01  1.20100000E+01  1.00800000E+00  1.20100000E+01  1.00800000E+00
  1.20100000E+01  1.00800000E+00  1.20100000E+01  1.00800000E+00  1.20100000E+01
  1.20100000E+01  1.60000000E+01  1.40100000E+01  1.00800000E+00  1.20100000E+01
  1.00800000E+00  1.20100000E+01  1.00800000E+00  1.00800000E+00  1.20100000E+01
  1.60000000E+01  1.40100000E+01  1.00800000E+00  1.00800000E+00  1.20100000E+01
  1.60000000E+01  1.40100000E+01  1.00800000E+00  1.20100000E+01  1.00800000E+00
  1.20100000E+01  1.00800000E+00  1.00800000E+00  1.00800000E+00  1.20100000E+01
  1.60000000E+01  1.40100000E+01  1.00800000E+00  1.20100000E+01  1.00800000E+00
  1.20100000E+01  1.00800000E+00  1.00800000E+00  1.20100000E+01  1.00800000E+00
  1.00800000E+00  1.20100000E+01  1.60000000E+01  1.60000000E+01  1.20100000E+01
  1.60000000E+01  1.40100000E+01  1.00800000E+00  1.20100000E+01  1.00800000E+00
  1.20100000E+01  1.00800000E+00  1.00800000E+00  1.20100000E+01  1.00800000E+00
  1.00800000E+00  1.20100000E+01  1.00800000E+00  1.00800000E+00  1.20100000E+01
  1.00800000E+00  1.00800000E+00  1.40100000E+01  1.00800000E+00  1.00800000E+00
  1.00800000E+00  1.20100000E+01  1.60000000E+01  1.40100000E+01  1.00800000E+00
  1.20100000E+01  1.00800000E+00  1.20100000E+01  1.00800000E+00  1.00800000E+00
  1.20100000E+01  1.00800000E+00  1.00800000E+00  1.20100000E+01  1.60000000E+01
  1.60000000E+01  1.20100000E+01  1.60000000E+01  1.40100000E+01  1.00800000E+00
  1.20100000E+01  1.00800000E+00  1.20100000E+01  1.00800000E+00  1.00800000E+00
  1.20100000E+01  1.00800000E+00  1.00800000E+00  3.20600000E+01  1.20100000E+01
  1.00800000E+00  1.00800000E+00  1.00800000E+00  1.20100000E+01  1.60000000E+01
  1.40100000E+01  1.00800000E+00  1.20100000E+01  1.00800000E+00  1.20100000E+01
  1.00800000E+00  1.00800000E+00  1.20100000E+01  1.00800000E+00  1.20100000E+01
  1.00800000E+00  1.00800000E+00  1.00800000E+00  1.20100000E+01  1.00800000E+00
  1.00800000E+00  1.00800000E+00  1.20100000E+01  1.60000000E+01  1.40100000E+01
  1.00800000E+00  1.20100000E+01  1.00800000E+00  1.20100000E+01  1.00800000E+00
  1.00800000E+00  3.20600000E+01  1.00800000E+00  1.20100000E+01  1.60000000E+01
  1.40100000E+01  1.00800000E+00  1.20100000E+01  1.00800000E+00  1.00800000E+00
  1.20100000E+01  1.60000000E+01  1.40100000E+01  1.20100000E+01  1.00800000E+00
  1.00800000E+00  1.20100000E+01  1.00800000E+00  1.00800000E+00  1.20100000E+01
  1.00800000E+00  1.00800000E+00  1.20100000E+01  1.00800000E+00  1.20100000E+01
  1.60000000E+01  1.40100000E+01  1.00800000E+00  1.20100000E+01  1.00800000E+00
  1.20100000E+01  1.00800000E+00  1.00800000E+00  1.20100000E+01  1.60000000E+01
  1.40100000E+01  1.00800000E+00  1.00800000E+00  1.20100000E+01  1.60000000E+01
  1.40100000E+01  1.00800000E+00  1.20100000E+01  1.00800000E+00  1.20100000E+01
  1.00800000E+00  1.00800000E+00  1.20100000E+01  1.60000000E+01  1.60000000E+01
  1.20100000E+01  1.60000000E+01  1.40100000E+01  1.00800000E+00  1.20100000E+01
  1.00800000E+00  1.20100000E+01  1.00800000E+00  1.00800000E+00  1.20100000E+01
  1.60000000E+01  1.60000000E+01  1.20100000E+01  1.60000000E+01  1.40100000E+01
  1.00800000E+00  1.20100000E+01  1.00800000E+00  1.20100000E+01  1.00800000E+00
  1.00800000E+00  1.20100000E+01  1.20100000E+01  1.00800000E+00  1.20100000E+01
  1.00800000E+00  1.20100000E+01  1.60000000E+01  1.00800000E+00  1.20100000E+01
  1.00800000E+00  1.20100000E+01  1.00800000E+00  1.20100000E+01  1.60000000E+01
  1.40100000E+01  1.00800000E+00  1.20100000E+01  1.00800000E+00  1.20100000E+01
  1.00800000E+00  1.00800000E+00  1.20100000E+01  1.60000000E+01  1.60000000E+01
  1.20100000E+01  1.60000000E+01  1.40100000E+01  1.00800000E+00  1.20100000E+01
  1.00800000E+00  1.20100000E+01  1.00800000E+00  1.00800000E+00  1.20100000E+01
  1.20100000E+01  1.00800000E+00  1.20100000E+01  1.00800000E+00  1.20100000E+01
  1.60000000E+01  1.00800000E+00  1.20100000E+01  1.00800000E+00  1.20100000E+01
  1.00800000E+00  1.20100000E+01  1.60000000E+01  1.40100000E+01  1.00800000E+00
  1.20100000E+01  1.00800000E+00  1.20100000E+01  1.00800000E+00  1.00800000E+00
  1.20100000E+01  1.60000000E+01  1.60000000E+01  1.20100000E+01  1.60000000E+01
  1.40100000E+01  1.20100000E+01  1.00800000E+00  1.00800000E+00  1.20100000E+01
  1.00800000E+00  1.00800000E+00  1.20100000E+01  1.00800000E+00  1.00800000E+00
  1.20100000E+01  1.00800000E+00  1.20100000E+01  1.60000000E+01  1.40100000E+01
  1.00800000E+00  1.20100000E+01  1.00800000E+00  1.20100000E+01  1.00800000E+00
  1.00800000E+00  1.20100000E+01  1.00800000E+00  1.00800000E+00  1.20100000E+01
  1.60000000E+01  1.60000000E+01  1.20100000E+01  1.60000000E+01  1.40100000E+01
  1.00800000E+00  1.20100000E+01  1.00800000E+00  1.20100000E+01  1.00800000E+00
  1.00800000E+00  1.20100000E+01  1.00800000E+00  1.00800000E+00  1.20100000E+01
  1.00800000E+00  1.00800000E+00  1.20100000E+01  1.00800000E+00  1.00800000E+00
  1.40100000E+01  1.00800000E+00  1.00800000E+00  1.00800000E+00  1.20100000E+01
  1.60000000E+01  1.40100000E+01  1.00800000E+00  1.20100000E+01  1.00800000E+00
  1.20100000E+01  1.00800000E+00  1.20100000E+01  1.00800000E+00  1.00800000E+00
  1.00800000E+00  1.20100000E+01  1.00800000E+00  1.00800000E+00  1.00800000E+00
  1.20100000E+01  1.60000000E+01  1.40100000E+01  1.00800000E+00  1.20100000E+01
  1.00800000E+00  1.00800000E+00  1.20100000E+01  1.60000000E+01  1.40100000E+01
  1.20100000E+01  1.00800000E+00  1.00800000E+00  1.20100000E+01  1.00800000E+00
  1.00800000E+00  1.20100000E+01  1.00800000E+00  1.00800000E+00  1.20100000E+01
  1.00800000E+00  1.20100000E+01  1.60000000E+01  1.40100000E+01  1.20100000E+01
  1.00800000E+00  1.00800000E+00  1.20100000E+01  1.00800000E+00  1.00800000E+00
  1.20100000E+01  1.00800000E+00  1.00800000E+00  1.20100000E+01  1.00800000E+00
  1.20100000E+01  1.60000000E+01  1.40100000E+01  1.00800000E+00  1.20100000E+01
  1.00800000E+00  1.20100000E+01  1.00800000E+00  1.00800000E+00  1.20100000E+01
  1.00800000E+00  1.00800000E+00  1.20100000E+01  1.00800000E+00  1.00800000E+00
  1.20100000E+01  1.00800000E+00  1.00800000E+00  1.40100000E+01  1.00800000E+00
  1.00800000E+00  1.00800000E+00  1.20100000E+01  1.60000000E+01  1.40100000E+01
  1.00800000E+00  1.20100000E+01  1.00800000E+00  1.20100000E+01  1.00800000E+00
  1.20100000E+01  1.00800000E+00  1.00800000E+00  1.00800000E+00  1.20100000E+01
  1.00800000E+00  1.00800000E+00  1.00800000E+00  1.20100000E+01  1.60000000E+01
  1.40100000E+01  1.00800000E+00  1.20100000E+01  1.00800000E+00  1.20100000E+01
  1.00800000E+00  1.00800000E+00  1.20100000E+01  1.20100000E+01  1.00800000E+00
  1.40100000E+01  1.00800000E+00  1.20100000E+01  1.20100000E+01  1.00800000E+00
  1.20100000E+01  1.00800000E+00  1.20100000E+01  1.00800000E+00  1.20100000E+01
  1.00800000E+00  1.20100000E+01  1.20100000E+01  1.60000000E+01  1.60000000E+01
  1.20100000E+01  1.20100000E+01  1.00800000E+00  1.00800000E+00  1.00800000E+00
  1.00800000E+00  1.20100000E+01  1.00800000E+00  1.00800000E+00  1.20100000E+01
  1.00800000E+00  1.00800000E+00  1.20100000E+01  1.00800000E+00  1.00800000E+00
  1.40100000E+01  1.20100000E+01  1.20100000E+01  1.20100000E+01  1.00800000E+00
  1.00800000E+00  1.20100000E+01  1.00800000E+00  1.20100000E+01  1.00800000E+00
  1.20100000E+01  1.20100000E+01  1.00800000E+00  1.20100000E+01  1.00800000E+00
  1.20100000E+01  1.60000000E+01  1.20100000E+01  1.20100000E+01  1.20100000E+01
  1.00800000E+00  1.00800000E+00  1.20100000E+01  1.00800000E+00  1.20100000E+01
  1.00800000E+00  1.20100000E+01  1.40100000E+01  1.00800000E+00  3.20600000E+01
  1.60000000E+01  1.60000000E+01  1.20100000E+01  1.20100000E+01  1.00800000E+00
  1.20100000E+01  1.00800000E+00  1.20100000E+01  1.20100000E+01  1.00800000E+00
  1.00800000E+00  1.00800000E+00  1.20100000E+01  1.00800000E+00  1.20100000E+01
  1.00800000E+00
%FLAG ATOM_TYPE_INDEX                                                           
%FORMAT(10I8)                                                                   
       1       2       2       2       3       4       3       5       5       3
       5       5       3       6       6       1       2       7       1       2
       2       1       2       2       7       8       1       2       3       6
       3       5       3       5       5       5       3       5       5       5
       7       8       1       2       3       6       3       5       5       3
       5       5       7       8       8       7       8       1       2       3
       6       3       5       5       7       8       8       7       8       1
       2       3       6       3       5       5       3       5       3       5
       5       5       3       5       5       5       7       8       1       2
       3       6       3       5       5       7       8       1       2       2
       7       8       1       2       3       6       3       5       5       3
       5       5       3       5       5       3       4       4       1       2
       2       2       7       8       1       2       3       6       3       5
       5       7       1       7       9       1       2       7      10       7
       8       1       3       6       6       3       5       5       3       5
       5       3       6       7       8       1       2       3       6       3
       5       5       7       7      11       7      11       7      12      13
       7      11       7      11       7       8       1       2       3       6
       3       5       5       7       8       1       2       2       7       8
       1       2       3       6       3       5       5       3       5       5
       3       5       5       3       4       4       1       2       2       2
       7       8       1       2       3       6       3       5       5       7
       7      11       7      11       7      12      13       7      11       7
      11       7       8       1       2       3       6       3       5       5
       3       5       5       3       6       6       1       2       7       1
       2       2       1       2       2       7       8       1       2       3
       6       3       6       6      12      13       7       8       1       2
       3       6       3       5       5       7       8       1       2       2
       7       8       1       2       3       6       3       5       3       5
       5       5       3       5       5       3       5       5       5       7
       8       1       2       3       6       3       5       3       5       5
       5       3       5       5       5       7       8       1       2       3
       6       3       5       5       3       5       5       3       6       6
       1       2       7       1       2       2       1       2       2       7
       8       1       2       3       6       3       5       3       5       5
       5       3       5       5       5       7       8       1       2       3
       6       3       5       5       7       7      11       7      11       7
      12      13       7      11       7      11       7       8       1       2
       3       6       6       7       8       1       2       3       6       3
       5       5       3       5       5       7       8       8       7       8
       1       2       3       6       3       5       5       3       5       5
       3       6       6       1       2       7       1       2       2       1
       2       2       7       8       1       2       3       6       6       7
       8       1       2       3       6       3       5       5       7       8
       8       7       8       1       2       3       6       3       5       5
       3       5       3       5       5       5       3       5       5       5
       7       8       1       2       3       6       3       5       5       7
       8       1       2       2       7       8       1       2       3       6
       6       7       8       1       2       3       6       3       5       5
       7       7      11       7      11       7      11       7      11       7
      11       7       8       1       2       3       6       3       5       5
       3       5       3       5       5       5       3       5       5       5
       7       8       1       2       3       6       3       6       6      12
      13       7       8       1       2       3       6       6       7       8
       1       2       3       6       3       5       5       3       5       5
       3       5       5       3       4       4       1       2       2       2
       7       8       1       2       3       6       3       5       5       7
       7      11       7      11       7      11       7      11       7      11
       7       8       1       2       3       6       3       5       5       3
       5       3       5       5       5       3       5       5       5       7
       8       1       2       3       6       3       5       5       7       7
      11       7      11       7      12      13       7      11       7      11
       7       8       1       2       3       6       3       5       5       7
       7      11       7      11       7      11       7      11       7      11
       7       8       1       3       6       6       3       5       5       3
       5       5       3       6       7       8       1       2       3       6
       3       5       5       3       5       5       3       6       6       1
       2       7       1       2       2       1       2       2       7       8
       1       2       3       6       3       5       5       7       1       7
       9       1       2       7      10       7       8       1       2       3
       6       3       5       3       5       5       5       3       5       5
       3       5       5       5       7       8       1       2       3       6
       3       5       5       7       7      11       7      11       7      11
       7      11       7      11       7       8       1       2       3       6
       3       5       5       7       8       8       7       8       1       2
       3       6       3       6       6      12      13       7       8       1
       2       3       6       3       6       6      14       2       7       8
       1       2       3       6       3       6       3       5       5       5
      12      13       7       8       1       2       3       6       3       5
       5       7       8       8       7       8       1       2       3       6
       3       5       5       7       8       1       2       2       7       8
       1       2       3       6       3       6       3       5       5       5
      12      13       7       8       1       2       3       6       3       5
       5       3       5       3       5       5       5       3       5       5
       5       7       8       1       2       3       6       3       6       3
       5       5       5      12      13       7       8       1       2       3
       6       3       5       5       3       5       5       3       6       6
       1       2       7       1       2       2       1       2       2       7
       8       1       2       3       6       3       5       5       7       1
       7       9       1       2       7      10       7       8       1       2
       3       6       3       5       3       5       5       5       3       5
       5       3       5       5       5       7       8       1       2       3
       6       3       5       5       3       5       5       3       6       6
       1       2       7       1       2       2       1       2       2       7
       8       1       2       3       6       3       5       3       5       5
       5       3       5       5       5       7       8       1       2       3
       6       3       6       3       5       5       5      12      13       7
       8       1       2       3       6       3       5       5       3       5
       5       3       5       5       3       4       4       1       2       2
       2       7       8       1       2       3       6       6       7       8
       1       2       3       6       3       5       5       3       5       5
       7       8       8       7       8       1       2       3       6       3
       5       5       3       5       5       7       8       8       7       8
       1       2       3       6       3       6       3       5       5       5
      12      13       7       8       1       2       3       6       3       5
       5       7       1       7       9       1       2       7      10       7
       8       1       2       3       6       3       5       5       7       8
       8       7       8       1       2       3       6       3       5       3
       5       5       5       3       5       5       3       5       5       5
       7       8       1       2       3       6       3       5       5       3
       5       5       7       8       8       7       8       1       2       3
       6       3       5       5       3       5       3       5       5       5
       3       5       5       5       7       8       1       2       3       6
       3       5       5       3       5       3       5       5       5       3
       5       5       5       7       8       1       2       3       6       3
       6       6      12      13       7       8       1       2       3       6
       3       5       5       7       8       8       7       8       1       2
       3       6       3       5       5       3       5       5       7       8
       8       7       8       1       2       3       6       3       5       5
       7       7      11       7      11       7      12      13       7      11
       7      11       7       8       1       2       3       6       3       5
       5       7       8       8       7       8       1       2       3       6
       3       5       5       5       7       8       1       2       3       6
       3       6       3       5       5       5      12      13       7       8
       1       3       6       6       3       5       5       3       5       5
       3       6       7       8       1       2       3       6       3       5
       5       7       7      11       7      11       7      11       7      11
       7      11       7       8       1       2       3       6       3       5
       3       5       5       5       3       5       5       3       5       5
       5       7       8       1       2       3       6       3       5       5
       3       5       5       3       5       5       3       4       4       1
       2       2       2       7       8       1       2       3       6       3
       5       3       5       5       5       3       5       5       3       5
       5       5       7       8       1       2       3       6       3       5
       5       7       8       8       7       8       1       2       3       6
       3       6       6      12      13       7       8       1       3       6
       6       3       5       5       3       5       5       3       6       7
       8       1       2       3       6       3       5       5       7       7
      11       7      11       7      11       7      11       7      11       7
       8       1       2       3       6       3       5       5       5       7
       8       1       2       3       6       3       5       5       3       5
       5       7       8       8       7       8       1       2       3       6
       3       5       5       5       7       8       1       2       3       6
       3       6       3       5       5       5      12      13       7       8
       1       2       3       6       3       5       3       5       5       5
       3       5       5       5       7       8       1       2       3       6
       3       5       5       3       5       3       5       5       5       3
       5       5       5       7       8       1       2       3       6       3
       5       5       3       5       5       3       5       5       3       4
       4       1       2       2       2       7       8       1       2       3
       6       3       5       5       7       7      11       7      11       7
      11       7      11       7      11       7       8       1       2       3
       6       6       7       8       1       2       3       6       3       5
       5       3       5       5       3       5       5       3       4       4
       1       2       2       2       7       8       1       2       3       6
       3       5       5       3       5       3       5       5       5       3
       5       5       5       7       8       1       2       3       6       3
       5       5       3       5       5       7       8       1       2       2
       7       8       1       2       3       6       3       5       5       3
       5       5       3       6       6       1       2       7       1       2
       2       1       2       2       7       8       1       2       3       6
       3       6       3       5       5       5      12      13       7       8
       1       2       3       6       3       5       5       3       5       5
       7       8       1       2       2       7       8       1       2       3
       6       3       5       5       7       7      11       7      11       7
      12      13       7      11       7      11       7       8       1       2
       3       6       3       5       5       5       7       8       1       2
       3       6       3       5       5       7       7      11       7      11
       7      12      13       7      11       7      11       7       8       1
       2       3       6       3       5       5       7       7      11       7
      11       7      11       7      11       7      11       7       8       1
       2       3       6       3       5       3       5       5       5       3
       5       5       5       7       8       1       2       3       6       3
       6       3       5       5       5      12      13       7       8       1
       2       3       6       3       5       5       5       7       8       1
       2       3       6       3       5       5       7       8       8       7
       8       1       2       3       6       3       5       5       7       8
       8       7       8       1       2       3       6       3       5       3
       5       5       5       3       5       5       3       5       5       5
       7       8       1       2       3       6       3       5       5       3
       5       5       3       6       6       1       2       7       1       2
       2       1       2       2       7       8       1       2       3       6
       3       5       3       5       5       5       3       5       5       5
       7       8       1       2       3       6       6       7       8       1
       2       3       6       3       6       6      12      13       7       8
       1       2       3       6       3       5       5       3       6       6
      14       3       6       6       6       7       8       1       2       3
       6       3       6       6      12      13       7       8       1       2
       3       6       3       5       3       5       5       5       3       5
       5       5       7       8       1       2       3       6       3       5
       5       7       8       8       7       8       1       2       3       6
       6       7       8       1       2       3       6       3       5       5
       7       7      11       7      11       7      12      13       7      11
       7      11       7       8       1       2       3       6       3       5
       5       7       1       7       9       1       2       7      10       7
       8       1       2       3       6       3       5       5       7       8
       1       2       2       7       8       1       2       3       6       3
       5       3       5       5       5       3       5       5       3       5
       5       5       7       8       1       2       3       6       3       6
       6      12      13       7       8       1       2       3       6       3
       6       3       5       5       5      12      13       7       8       1
       2       3       6       3       5       5       3       5       5       3
       5       5       3       4       4       1       2       2       2       7
       8       1       2       3       6       3       5       5       7       8
       8       7       8       1       2       3       6       6       7       8
       1       2       3       6       3       5       5       7       8       8
       7       8       1       2       3       6       3       6       6      14
       2       7       8       1       2       3       6       6       7       8
       1       2       3       6       3       6       6      12      13       7
       8       1       2       3       6       3       5       5       3       5
       3       5       5       5       3       5       5       5       7       8
       1       2       3       6       3       5       5       3       5       3
       5       5       5       3       5       5       5       7       8       1
       2       3       6       3       5       5       7       7      11       7
      11       7      11       7      11       7      11       7       8       1
       2       3       6       3       5       5       7       8       8       7
       8       1       2       3       6       3       5       5       7       1
       7       9       1       2       7      10       7       8       1       2
       3       6       3       5       5       3       5       3       5       5
       5       3       5       5       5       7       8       1       2       3
       6       3       5       5       7       1       7       9       1       2
       7      10       7       8       1       2       3       6       3       5
       5       7       8       1       2       2       7       8       1       2
       3       6       3       5       3       5       5       5       3       5
       5       5       7       8       1       2       3       6       3       5
       3       5       5       5       3       5       5       5       7       8
       1       2       3       6       6       7       8       1       2       3
       6       3       5       5       5       7       8       1       2       3
       6       3       5       5       7       1       7       9       1       2
       7      10       7       8       1       2       3       6       3       5
       3       5       5       5       3       5       5       3       5       5
       5       7       8       1       2       3       6       3       5       3
       5       5       5       3       5       5       5       7       8       1
       2       3       6       6       7       8       1       2       3       6
       3       5       3       5       5       5       3       5       5       3
       5       5       5       7       8       1       2       3       6       3
       5       5       5       7       8       1       2       3       6       3
       6       6      12      13       7       8       1       2       3       6
       3       5       3       5       5       5       3       5       5       3
       5       5       5       7       8       1       3       6       6       3
       5       5       3       5       5       3       6       7       8       1
       3       6       6       3       5       5       3       5       5       3
       6       7       8       1       2       3       6       3       5       3
       5       5       5       3       5       5       5       7       8       1
       2       3       6       3       5       5       7       8       1       2
       2       7       8       1       2       3       6       6       7       8
       1       2       3       6       3       5       5       5       7       8
       1       2       3       6       3       5       5       3       5       3
       5       5       5       3       5       5       5       7       8       1
       2       3       6       3       6       3       5       5       5      12
      13       7       8       1       2       3       6       3       5       5
       7       7      10       1       2       7       7      11       7      11
       7      11       7      11       7       7       8       1       2       3
       6       3       5       5       7       8       1       2       2       7
       8       1       2       3       6       3       5       5       5       7
       8       1       2       3       6       3       5       5       3       5
       5       7       8       8       7       8       1       2       3       6
       3       5       5       3       5       5       3       5       5       3
       4       4       1       2       2       2       7       8       1       2
       3       6       3       5       5       3       5       5       7       8
       8       7       8       1       2       3       6       3       5       5
       3       6       6      14       3       6       6       6       7       8
       1       2       3       6       3       5       5       3       5       3
       5       5       5       3       5       5       5       7       8       1
       2       3       6       3       6       6      14       2       7       8
       1       2       3       6       6       7       8       1       3       6
       6       3       5       5       3       5       5       3       6       7
       8       1       2       3       6       3       5       5       7       8
       1       2       2       7       8       1       2       3       6       3
       5       5       7       8       8       7       8       1       2       3
       6       3       5       5       7       8       8       7       8       1
       2       3       6       3       5       5       7       7      11       7
      11       7      12      13       7      11       7      11       7       8
       1       2       3       6       3       5       5       7       8       8
       7       8       1       2       3       6       3       5       5       7
       7      11       7      11       7      12      13       7      11       7
      11       7       8       1       2       3       6       3       5       5
       7       8       8       7       8       1       3       6       6       3
       5       5       3       5       5       3       6       7       8       1
       2       3       6       3       5       5       3       5       5       7
       8       8       7       8       1       2       3       6       3       5
       5       3       5       5       3       5       5       3       4       4
       1       2       2       2       7       8       1       2       3       6
       3       5       3       5       5       5       3       5       5       5
       7       8       1       2       3       6       6       7       8       1
       3       6       6       3       5       5       3       5       5       3
       6       7       8       1       3       6       6       3       5       5
       3       5       5       3       6       7       8       1       2       3
       6       3       5       5       3       5       5       3       5       5
       3       4       4       1       2       2       2       7       8       1
       2       3       6       3       5       3       5       5       5       3
       5       5       5       7       8       1       2       3       6       3
       5       5       7       7      10       1       2       7       7      11
       7      11       7      11       7      11       7       7       8       8
       3       3       6       6       5       5       3       5       5       3
       5       5       3       6       6       1       7       7       7      11
      11       7      11       7      11       7       7      11       7      11
       7       8       7       7       7      11      11       7      11       7
      11       7       1       2      14       8       8       7       7      11
       7      11       7       3       5       5       5       7      11       7
      11
%FLAG NUMBER_EXCLUDED_ATOMS                                                     
%FORMAT(10I8)                                                                   
      12       6       5       4      13       7      12       6       5       9
       5       4       7       4       3       8       3       6       5       2
       1       2       1       1       7       3      10       4      16       7
      12       9       8       3       2       1       4       2       1       1
       7       3      10       4      13       7      11       6       5       6
       4       3       2       1       1       7       3      10       4      12
       7       8       5       4       3       1       1       7       3      10
       4      13       7      15       6       5      10       8       7       3
       2       1       3       2       1       1       7       3      10       4
      12       7      10       5       4       5       3       2       1       1
       7       3      10       4      13       7      12       6       5      10
       5       4       9       5       4       6       5       4       3       2
       1       1       7       3      10       4      12       7      11       5
       4       8       6       5       3       3       2       1       1      10
       3      14      11       6       5       8       5       4       7       4
       3       6       3       7       3      10       4      12       7      12
       5       4      10       8       4       7       3       6       4       1
       3       2       1       1       7       3      10       4      12       7
      10       5       4       5       3       2       1       1       7       3
      10       4      13       7      12       6       5      10       5       4
       9       5       4       6       5       4       3       2       1       1
       7       3      10       4      12       7      12       5       4      10
       8       4       7       3       6       4       1       3       2       1
       1       7       3      10       4      13       7      12       6       5
       9       5       4       7       4       3       8       3       6       5
       2       1       2       1       1       7       3      10       4      11
       7       7       4       3       2       1       7       3      10       4
      12       7      10       5       4       5       3       2       1       1
       7       3      10       4      16       7      15       9       8       3
       2       1       7       5       4       3       2       1       1       7
       3      10       4      16       7      12       9       8       3       2
       1       4       2       1       1       7       3      10       4      13
       7      12       6       5       9       5       4       7       4       3
       8       3       6       5       2       1       2       1       1       7
       3      10       4      16       7      12       9       8       3       2
       1       4       2       1       1       7       3      10       4      12
       7      12       5       4      10       8       4       7       3       6
       4       1       3       2       1       1       7       3       7       4
       7       4       3       7       3      10       4      13       7      11
       6       5       6       4       3       2       1       1       7       3
      10       4      13       7      12       6       5       9       5       4
       7       4       3       8       3       6       5       2       1       2
       1       1       7       3       7       4       7       4       3       7
       3      10       4      12       7       8       5       4       3       1
       1       7       3      10       4      13       7      15       6       5
      10       8       7       3       2       1       3       2       1       1
       7       3      10       4      12       7      10       5       4       5
       3       2       1       1       7       3       7       4       7       4
       3       7       3      10       4      12       7      12       5       4
      10       8       4       6       3       5       3       3       2       1
       1       7       3      10       4      13       7      15       6       5
      10       8       7       3       2       1       3       2       1       1
       7       3      10       4      11       7       7       4       3       2
       1       7       3       7       4       7       4       3       7       3
      10       4      13       7      12       6       5      10       5       4
       9       5       4       6       5       4       3       2       1       1
       7       3      10       4      12       7      12       5       4      10
       8       4       6       3       5       3       3       2       1       1
       7       3      10       4      13       7      15       6       5      10
       8       7       3       2       1       3       2       1       1       7
       3      10       4      12       7      12       5       4      10       8
       4       7       3       6       4       1       3       2       1       1
       7       3      10       4      12       7      12       5       4      10
       8       4       6       3       5       3       3       2       1       1
      10       3      14      11       6       5       8       5       4       7
       4       3       6       3       7       3      10       4      13       7
      12       6       5       9       5       4       7       4       3       8
       3       6       5       2       1       2       1       1       7       3
      10       4      12       7      11       5       4       8       6       5
       3       3       2       1       1       7       3      10       4      16
       7      15       9       8       3       2       1       7       5       4
       3       2       1       1       7       3      10       4      12       7
      12       5       4      10       8       4       6       3       5       3
       3       2       1       1       7       3      10       4      12       7
       8       5       4       3       1       1       7       3      10       4
      11       7       7       4       3       2       1       7       3      10
       4      11       7       7       4       3       2       1       7       3
      10       4      14       7      10       7       6       3       2       1
       2       1       7       3      10       4      12       7       8       5
       4       3       1       1       7       3      10       4      12       7
      10       5       4       5       3       2       1       1       7       3
      10       4      14       7      10       7       6       3       2       1
       2       1       7       3      10       4      13       7      15       6
       5      10       8       7       3       2       1       3       2       1
       1       7       3      10       4      14       7      10       7       6
       3       2       1       2       1       7       3      10       4      13
       7      12       6       5       9       5       4       7       4       3
       8       3       6       5       2       1       2       1       1       7
       3      10       4      12       7      11       5       4       8       6
       5       3       3       2       1       1       7       3      10       4
      16       7      15       9       8       3       2       1       7       5
       4       3       2       1       1       7       3      10       4      13
       7      12       6       5       9       5       4       7       4       3
       8       3       6       5       2       1       2       1       1       7
       3      10       4      16       7      12       9       8       3       2
       1       4       2       1       1       7       3      10       4      14
       7      10       7       6       3       2       1       2       1       7
       3      10       4      13       7      12       6       5      10       5
       4       9       5       4       6       5       4       3       2       1
       1       7       3       7       4       7       4       3       7       3
      10       4      13       7      11       6       5       6       4       3
       2       1       1       7       3      10       4      13       7      11
       6       5       6       4       3       2       1       1       7       3
      10       4      14       7      10       7       6       3       2       1
       2       1       7       3      10       4      12       7      11       5
       4       8       6       5       3       3       2       1       1       7
       3      10       4      12       7       8       5       4       3       1
       1       7       3      10       4      16       7      15       9       8
       3       2       1       7       5       4       3       2       1       1
       7       3      10       4      13       7      11       6       5       6
       4       3       2       1       1       7       3      10       4      13
       7      15       6       5      10       8       7       3       2       1
       3       2       1       1       7       3      10       4      13       7
      15       6       5      10       8       7       3       2       1       3
       2       1       1       7       3      10       4      11       7       7
       4       3       2       1       7       3      10       4      12       7
       8       5       4       3       1       1       7       3      10       4
      13       7      11       6       5       6       4       3       2       1
       1       7       3      10       4      12       7      12       5       4
      10       8       4       7       3       6       4       1       3       2
       1       1       7       3      10       4      12       7       8       5
       4       3       1       1       7       3      10       4      10       7
       6       3       2       1       7       3      10       4      14       7
      10       7       6       3       2       1       2       1      10       3
      14      11       6       5       8       5       4       7       4       3
       6       3       7       3      10       4      12       7      12       5
       4      10       8       4       6       3       5       3       3       2
       1       1       7       3      10       4      16       7      15       9
       8       3       2       1       7       5       4       3       2       1
       1       7       3      10       4      13       7      12       6       5
      10       5       4       9       5       4       6       5       4       3
       2       1       1       7       3      10       4      16       7      15
       9       8       3       2       1       7       5       4       3       2
       1       1       7       3      10       4      12       7       8       5
       4       3       1       1       7       3      10       4      11       7
       7       4       3       2       1      10       3      14      11       6
       5       8       5       4       7       4       3       6       3       7
       3      10       4      12       7      12       5       4      10       8
       4       6       3       5       3       3       2       1       1       7
       3      10       4      10       7       6       3       2       1       7
       3      10       4      13       7      11       6       5       6       4
       3       2       1       1       7       3      10       4      10       7
       6       3       2       1       7       3      10       4      14       7
      10       7       6       3       2       1       2       1       7       3
      10       4      16       7      12       9       8       3       2       1
       4       2       1       1       7       3      10       4      13       7
      15       6       5      10       8       7       3       2       1       3
       2       1       1       7       3      10       4      13       7      12
       6       5      10       5       4       9       5       4       6       5
       4       3       2       1       1       7       3      10       4      12
       7      12       5       4      10       8       4       6       3       5
       3       3       2       1       1       7       3       7       4       7
       4       3       7       3      10       4      13       7      12       6
       5      10       5       4       9       5       4       6       5       4
       3       2       1       1       7       3      10       4      13       7
      15       6       5      10       8       7       3       2       1       3
       2       1       1       7       3      10       4      13       7      11
       6       5       8       4       3       4       3       2       1       1
       7       3      10       4      13       7      12       6       5       9
       5       4       7       4       3       8       3       6       5       2
       1       2       1       1       7       3      10       4      14       7
      10       7       6       3       2       1       2       1       7       3
      10       4      13       7      11       6       5       8       4       3
       4       3       2       1       1       7       3      10       4      12
       7      12       5       4      10       8       4       7       3       6
       4       1       3       2       1       1       7       3      10       4
      10       7       6       3       2       1       7       3      10       4
      12       7      12       5       4      10       8       4       7       3
       6       4       1       3       2       1       1       7       3      10
       4      12       7      12       5       4      10       8       4       6
       3       5       3       3       2       1       1       7       3      10
       4      16       7      12       9       8       3       2       1       4
       2       1       1       7       3      10       4      14       7      10
       7       6       3       2       1       2       1       7       3      10
       4      10       7       6       3       2       1       7       3      10
       4      12       7       8       5       4       3       1       1       7
       3      10       4      12       7       8       5       4       3       1
       1       7       3      10       4      16       7      15       9       8
       3       2       1       7       5       4       3       2       1       1
       7       3      10       4      13       7      12       6       5       9
       5       4       7       4       3       8       3       6       5       2
       1       2       1       1       7       3      10       4      16       7
      12       9       8       3       2       1       4       2       1       1
       7       3       7       4       7       4       3       7       3      10
       4      11       7       7       4       3       2       1       7       3
      10       4      13       7      10       6       5       8       3       2
       4       3       2       1       1       7       3      10       4      11
       7       7       4       3       2       1       7       3      10       4
      16       7      12       9       8       3       2       1       4       2
       1       1       7       3      10       4      12       7       8       5
       4       3       1       1       7       3       7       4       7       4
       3       7       3      10       4      12       7      12       5       4
      10       8       4       7       3       6       4       1       3       2
       1       1       7       3      10       4      12       7      11       5
       4       8       6       5       3       3       2       1       1       7
       3      10       4      12       7      10       5       4       5       3
       2       1       1       7       3      10       4      16       7      15
       9       8       3       2       1       7       5       4       3       2
       1       1       7       3      10       4      11       7       7       4
       3       2       1       7       3      10       4      14       7      10
       7       6       3       2       1       2       1       7       3      10
       4      13       7      12       6       5      10       5       4       9
       5       4       6       5       4       3       2       1       1       7
       3      10       4      12       7       8       5       4       3       1
       1       7       3       7       4       7       4       3       7       3
      10       4      12       7       8       5       4       3       1       1
       7       3      10       4      11       7       7       4       3       2
       1       7       3       7       4       7       4       3       7       3
      10       4      11       7       7       4       3       2       1       7
       3      10       4      13       7      15       6       5      10       8
       7       3       2       1       3       2       1       1       7       3
      10       4      13       7      15       6       5      10       8       7
       3       2       1       3       2       1       1       7       3      10
       4      12       7      12       5       4      10       8       4       6
       3       5       3       3       2       1       1       7       3      10
       4      12       7       8       5       4       3       1       1       7
       3      10       4      12       7      11       5       4       8       6
       5       3       3       2       1       1       7       3      10       4
      13       7      15       6       5      10       8       7       3       2
       1       3       2       1       1       7       3      10       4      12
       7      11       5       4       8       6       5       3       3       2
       1       1       7       3      10       4      12       7      10       5
       4       5       3       2       1       1       7       3      10       4
      16       7      12       9       8       3       2       1       4       2
       1       1       7       3      10       4      16       7      12       9
       8       3       2       1       4       2       1       1       7       3
       7       4       7       4       3       7       3      10       4      10
       7       6       3       2       1       7       3      10       4      12
       7      11       5       4       8       6       5       3       3       2
       1       1       7       3      10       4      16       7      15       9
       8       3       2       1       7       5       4       3       2       1
       1       7       3      10       4      16       7      12       9       8
       3       2       1       4       2       1       1       7       3       7
       4       7       4       3       7       3      10       4      16       7
      15       9       8       3       2       1       7       5       4       3
       2       1       1       7       3      10       4      10       7       6
       3       2       1       7       3      10       4      11       7       7
       4       3       2       1       7       3      10       4      16       7
      15       9       8       3       2       1       7       5       4       3
       2       1       1      10       3      14      11       6       5       8
       5       4       7       4       3       6       3      10       3      14
      11       6       5       8       5       4       7       4       3       6
       3       7       3      10       4      16       7      12       9       8
       3       2       1       4       2       1       1       7       3      10
       4      12       7      10       5       4       5       3       2       1
       1       7       3       7       4       7       4       3       7       3
      10       4      10       7       6       3       2       1       7       3
      10       4      13       7      15       6       5      10       8       7
       3       2       1       3       2       1       1       7       3      10
       4      14       7      10       7       6       3       2       1       2
       1       7       3      10       4      12       7      12       5       4
      11       7       4       7       3       8       7       4       6       3
       4       3       2       1       1       7       3      10       4      12
       7      10       5       4       5       3       2       1       1       7
       3      10       4      10       7       6       3       2       1       7
       3      10       4      13       7      11       6       5       6       4
       3       2       1       1       7       3      10       4      13       7
      12       6       5      10       5       4       9       5       4       6
       5       4       3       2       1       1       7       3      10       4
      13       7      11       6       5       6       4       3       2       1
       1       7       3      10       4      13       7      10       6       5
       8       3       2       4       3       2       1       1       7       3
      10       4      13       7      15       6       5      10       8       7
       3       2       1       3       2       1       1       7       3      10
       4      11       7       7       4       3       2       1       7       3
       7       4       7       4       3      10       3      14      11       6
       5       8       5       4       7       4       3       6       3       7
       3      10       4      12       7      10       5       4       5       3
       2       1       1       7       3      10       4      12       7       8
       5       4       3       1       1       7       3      10       4      12
       7       8       5       4       3       1       1       7       3      10
       4      12       7      12       5       4      10       8       4       7
       3       6       4       1       3       2       1       1       7       3
      10       4      12       7       8       5       4       3       1       1
       7       3      10       4      12       7      12       5       4      10
       8       4       7       3       6       4       1       3       2       1
       1       7       3      10       4      12       7       8       5       4
       3       1       1      10       3      14      11       6       5       8
       5       4       7       4       3       6       3       7       3      10
       4      13       7      11       6       5       6       4       3       2
       1       1       7       3      10       4      13       7      12       6
       5      10       5       4       9       5       4       6       5       4
       3       2       1       1       7       3      10       4      16       7
      12       9       8       3       2       1       4       2       1       1
       7       3       7       4       7       4       3      10       3      14
      11       6       5       8       5       4       7       4       3       6
       3      10       3      14      11       6       5       8       5       4
       7       4       3       6       3       7       3      10       4      13
       7      12       6       5      10       5       4       9       5       4
       6       5       4       3       2       1       1       7       3      10
       4      16       7      12       9       8       3       2       1       4
       2       1       1       7       3      10       4      10       7      12
       5       4      11       7       4       7       3       8       7       4
       6       3       4       3       2       1       1       2       1       1
      14      15       7       6       6       5       9       5       4       7
       5       4       6       3       2       7       9       8       9       4
       2       5       3       5       2       5       6       3       6       3
       8       3       9       8       9       4       2       5       3       5
       2       6       7       4       9       4       3       9       8       4
       9       3       8       6       3       2       1       3       2       1
       1
%FLAG NONBONDED_PARM_INDEX                                                      
%FORMAT(10I8)                                                                   
       1       2       4       7      11      16      22      29      37      46
      56      67      79      92       2       3       5       8      12      17
      23      30      38      47      57      68      80      93       4       5
       6       9      13      18      24      31      39      48      58      69
      81      94       7       8       9      10      14      19      25      32
      40      49      59      70      82      95      11      12      13      14
      15      20      26      33      41      50      60      71      83      96
      16      17      18      19      20      21      27      34      42      51
      61      72      84      97      22      23      24      25      26      27
      28      35      43      52      62      73      85      98      29      30
      31      32      33      34      35      36      44      53      63      74
      86      99      37      38      39      40      41      42      43      44
      45      54      64      75      87     100      46      47      48      49
      50      51      52      53      54      55      65      76      88     101
      56      57      58      59      60      61      62      63      64      65
      66      77      89     102      67      68      69      70      71      72
      73      74      75      76      77      78      90     103      79      80
      81      82      83      84      85      86      87      88      89      90
      91     104      92      93      94      95      96      97      98      99
     100     101     102     103     104     105
%FLAG RESIDUE_LABEL                                                             
%FORMAT(20a4)                                                                   
ARG VAL GLU ASP LEU ASN LYS HIE PRO TYR ASN LYS TYR ARG SER ASN ILE VAL ARG VAL 
TYR GLY GLU ARG GLY ASP LEU ASN GLY PHE LEU SER GLY LYS PHE LEU TYR PHE PRO ARG 
HIE ILE PHE ASP SER CYS THR ASP ASN THR LEU THR ARG HIE ILE ARG VAL THR LYS GLY 
GLU GLU THR HIE ASP ILE GLU LEU LEU SER ASP GLU TYR ASP ALA THR PRO PHE ILE LYS 
ILE ASP SER PRO PHE ALA GLU ALA THR VAL LEU LYS PHE GLY LYS LEU GLN ARG THR GLN 
TYR ALA TYR PHE VAL THR ALA ASP ASP ILE ARG VAL GLY SER MET SER VAL ASP GLY TYR 
HIE ASN ILE SER THR LYS ASP GLY ASP CYS GLY SER LEU LEU PHE ASP HIE LEU HIE ASN 
VAL VAL GLY ALA HIE ILE VAL GLY ILE ALA SER ILE PRO PRO VAL ASN GLY ALA LEU THR 
TRP ASN ALA GLU LYS GLU MET LEU CYS GLY PRO ASN ASP ASP TYR ASP TYR ASP PRO GLU 
LYS VAL GLY PRO PRO LYS VAL TRP MOL 
%FLAG RESIDUE_POINTER                                                           
%FORMAT(10I8)                                                                   
       1      27      43      58      70      89     103     125     142     156
     177     191     213     234     258     269     283     302     318     342
     358     379     386     401     425     432     444     463     477     484
     504     523     534     541     563     583     602     623     643     657
     681     698     717     737     749     760     771     785     797     811
     825     844     858     882     899     918     942     958     972     994
    1001    1016    1031    1045    1062    1074    1093    1108    1127    1146
    1157    1169    1184    1205    1217    1227    1241    1255    1275    1294
    1316    1335    1347    1358    1372    1392    1402    1417    1427    1441
    1457    1476    1498    1518    1525    1547    1566    1583    1607    1621
    1638    1659    1669    1690    1710    1726    1740    1750    1762    1774
    1793    1817    1833    1840    1851    1868    1879    1895    1907    1914
    1935    1952    1966    1985    1996    2010    2032    2044    2051    2063
    2074    2081    2092    2111    2130    2150    2162    2179    2198    2215
    2229    2245    2261    2268    2278    2295    2314    2330    2337    2356
    2366    2377    2396    2410    2424    2440    2454    2461    2471    2490
    2504    2528    2542    2552    2567    2589    2604    2621    2640    2651
    2658    2672    2686    2698    2710    2731    2743    2764    2776    2790
    2805    2827    2843    2850    2864    2878    2900    2916    2941
%FLAG BOND_FORCE_CONSTANT                                                       
%FORMAT(5E16.8)                                                                 
  5.70000000E+02  4.90000000E+02  4.81000000E+02  3.37000000E+02  3.10000000E+02
  3.10000000E+02  3.17000000E+02  3.67000000E+02  3.10000000E+02  3.10000000E+02
  3.37000000E+02  6.56000000E+02  3.17000000E+02  3.10000000E+02  3.10000000E+02
  3.10000000E+02  3.17000000E+02  3.67000000E+02  4.27000000E+02  4.77000000E+02
  4.88000000E+02  4.10000000E+02  5.18000000E+02  3.17000000E+02  3.10000000E+02
  3.10000000E+02  3.37000000E+02  4.69000000E+02  4.50000000E+02  4.69000000E+02
  3.17000000E+02  3.20000000E+02  3.10000000E+02  2.37000000E+02  3.20000000E+02
  2.27000000E+02  2.27000000E+02  4.69000000E+02  4.69000000E+02  4.47000000E+02
  4.28000000E+02  5.46000000E+02  3.88000000E+02  3.17000000E+02  6.56000000E+02
  4.61100000E+02  3.21000000E+02  4.93000000E+02  2.43400000E+02  2.83700000E+02
  4.17900000E+02  6.37700000E+02  3.45900000E+02  3.54500000E+02  5.38600000E+02
  3.61300000E+02  4.17900000E+02  3.26600000E+02  3.00900000E+02  4.34000000E+02
  3.40000000E+02  3.40000000E+02  3.40000000E+02  4.34000000E+02  3.40000000E+02
  3.40000000E+02  3.40000000E+02  4.34000000E+02  3.40000000E+02  3.40000000E+02
  3.67000000E+02  4.34000000E+02  3.67000000E+02  3.40000000E+02  3.67000000E+02
  5.53000000E+02  3.40000000E+02  2.74000000E+02  3.40000000E+02  3.45800000E+02
  3.30600000E+02  4.04600000E+02  3.42500000E+02  3.42500000E+02  3.30600000E+02
%FLAG BOND_EQUIL_VALUE                                                          
%FORMAT(5E16.8)                                                                 
  1.22900000E+00  1.33500000E+00  1.34000000E+00  1.46300000E+00  1.52600000E+00
  1.52600000E+00  1.52200000E+00  1.47100000E+00  1.52600000E+00  1.52600000E+00
  1.44900000E+00  1.25000000E+00  1.52200000E+00  1.52600000E+00  1.52600000E+00
  1.52600000E+00  1.52200000E+00  1.47100000E+00  1.38100000E+00  1.34300000E+00
  1.33500000E+00  1.39400000E+00  1.37100000E+00  1.50400000E+00  1.52600000E+00
  1.52600000E+00  1.44900000E+00  1.40000000E+00  1.36400000E+00  1.40900000E+00
  1.51000000E+00  1.41000000E+00  1.52600000E+00  1.81000000E+00  1.41000000E+00
  1.81000000E+00  1.81000000E+00  1.40400000E+00  1.40000000E+00  1.41900000E+00
  1.38000000E+00  1.35200000E+00  1.45900000E+00  1.49500000E+00  1.25000000E+00
  1.39840000E+00  1.51560000E+00  1.46600000E+00  1.79090000E+00  1.71400000E+00
  1.38600000E+00  1.21830000E+00  1.49060000E+00  1.48250000E+00  1.35090000E+00
  1.47630000E+00  1.38590000E+00  1.46400000E+00  1.53750000E+00  1.01000000E+00
  1.09000000E+00  1.09000000E+00  1.09000000E+00  1.01000000E+00  1.09000000E+00
  1.09000000E+00  1.09000000E+00  1.01000000E+00  1.09000000E+00  1.09000000E+00
  1.08000000E+00  1.01000000E+00  1.08000000E+00  1.09000000E+00  1.08000000E+00
  9.60000000E-01  1.09000000E+00  1.33600000E+00  1.09000000E+00  1.08600000E+00
  1.09690000E+00  1.01200000E+00  1.08830000E+00  1.08830000E+00  1.09690000E+00
%FLAG ANGLE_FORCE_CONSTANT                                                      
%FORMAT(5E16.8)                                                                 
  8.00000000E+01  5.00000000E+01  7.00000000E+01  5.00000000E+01  8.00000000E+01
  6.30000000E+01  4.00000000E+01  4.00000000E+01  8.00000000E+01  7.00000000E+01
  8.00000000E+01  8.00000000E+01  4.00000000E+01  6.30000000E+01  4.00000000E+01
  8.00000000E+01  6.30000000E+01  8.00000000E+01  7.00000000E+01  6.30000000E+01
  6.30000000E+01  4.00000000E+01  8.00000000E+01  6.30000000E+01  4.00000000E+01
  4.00000000E+01  8.00000000E+01  7.00000000E+01  6.30000000E+01  8.00000000E+01
  8.00000000E+01  5.00000000E+01  7.00000000E+01  7.00000000E+01  7.00000000E+01
  7.00000000E+01  7.00000000E+01  6.30000000E+01  7.00000000E+01  7.00000000E+01
  6.30000000E+01  8.00000000E+01  4.00000000E+01  5.00000000E+01  4.00000000E+01
  8.00000000E+01  7.00000000E+01  6.30000000E+01  6.30000000E+01  6.30000000E+01
  7.00000000E+01  6.30000000E+01  5.00000000E+01  4.00000000E+01  4.00000000E+01
  5.00000000E+01  5.00000000E+01  5.00000000E+01  6.30000000E+01  6.20000000E+01
  5.00000000E+01  6.30000000E+01  6.30000000E+01  6.30000000E+01  6.30000000E+01
  7.00000000E+01  7.00000000E+01  6.30000000E+01  7.00000000E+01  7.00000000E+01
  6.30000000E+01  6.30000000E+01  7.00000000E+01  7.00000000E+01  6.30000000E+01
  8.00000000E+01  7.00000000E+01  6.35300000E+01  6.66200000E+01  6.57700000E+01
  7.25400000E+01  6.14800000E+01  7.02300000E+01  6.27500000E+01  6.04400000E+01
  6.82900000E+01  6.87200000E+01  6.42800000E+01  6.88300000E+01  6.29300000E+01
  6.38000000E+01  6.36800000E+01  6.45000000E+01  6.82900000E+01  6.33900000E+01
  6.62100000E+01  6.28600000E+01  6.32500000E+01  5.00000000E+01  3.50000000E+01
  5.00000000E+01  5.00000000E+01  3.50000000E+01  5.00000000E+01  5.00000000E+01
  3.50000000E+01  5.00000000E+01  5.00000000E+01  5.00000000E+01  5.00000000E+01
  5.00000000E+01  3.50000000E+01  5.00000000E+01  3.50000000E+01  5.00000000E+01
  5.00000000E+01  5.00000000E+01  5.00000000E+01  5.00000000E+01  5.00000000E+01
  5.00000000E+01  5.00000000E+01  3.50000000E+01  5.00000000E+01  5.00000000E+01
  5.00000000E+01  5.00000000E+01  5.00000000E+01  3.50000000E+01  5.00000000E+01
  5.00000000E+01  3.50000000E+01  5.00000000E+01  5.00000000E+01  5.00000000E+01
  5.00000000E+01  5.00000000E+01  5.00000000E+01  5.00000000E+01  5.00000000E+01
  5.00000000E+01  5.00000000E+01  5.00000000E+01  5.00000000E+01  5.00000000E+01
  5.00000000E+01  3.50000000E+01  5.00000000E+01  5.00000000E+01  5.00000000E+01
  5.00000000E+01  5.00000000E+01  5.00000000E+01  3.50000000E+01  5.50000000E+01
  5.00000000E+01  5.00000000E+01  5.00000000E+01  3.50000000E+01  5.00000000E+01
  4.30000000E+01  5.00000000E+01  5.00000000E+01  5.50000000E+01  5.00000000E+01
  5.00000000E+01  5.00000000E+01  5.00000000E+01  5.00000000E+01  5.00000000E+01
  5.00000000E+01  5.00000000E+01  5.00000000E+01  4.81800000E+01  3.94000000E+01
  4.68000000E+01  4.33500000E+01  4.84200000E+01  4.65200000E+01  4.98400000E+01
  4.98400000E+01  4.69600000E+01  4.95700000E+01  3.92400000E+01  4.63400000E+01
  4.63900000E+01
%FLAG ANGLE_EQUIL_VALUE                                                         
%FORMAT(5E16.8)                                                                 
  2.14501057E+00  2.12755727E+00  2.09439600E+00  2.15024656E+00  1.94080696E+00
  1.93906163E+00  1.91113635E+00  1.91113635E+00  2.10137732E+00  2.03505478E+00
  1.94080696E+00  1.94080696E+00  1.91113635E+00  1.93906163E+00  1.91113635E+00
  1.91462701E+00  1.92160833E+00  2.19911580E+00  2.04203610E+00  1.93906163E+00
  1.93906163E+00  1.91113635E+00  1.91462701E+00  1.93906163E+00  1.91113635E+00
  1.91113635E+00  2.10137732E+00  2.03505478E+00  1.93906163E+00  1.94080696E+00
  1.91462701E+00  2.12755727E+00  2.09439600E+00  2.09439600E+00  2.09439600E+00
  2.04203610E+00  2.09439600E+00  1.93906163E+00  2.09439600E+00  2.09439600E+00
  1.97396823E+00  1.91462701E+00  1.91113635E+00  2.05948940E+00  1.91113635E+00
  1.91462701E+00  2.09439600E+00  2.09439600E+00  2.09439600E+00  2.09439600E+00
  2.09439600E+00  1.98967620E+00  1.91113635E+00  1.91113635E+00  1.91113635E+00
  1.89542838E+00  1.91113635E+00  1.91113635E+00  1.93906163E+00  1.72613137E+00
  2.00189351E+00  2.09439600E+00  2.14151991E+00  2.09439600E+00  2.02807346E+00
  2.31779824E+00  1.82212452E+00  1.85703112E+00  1.94778828E+00  1.89717371E+00
  1.89891904E+00  2.35445017E+00  2.18166250E+00  2.24449438E+00  2.01760148E+00
  2.19911580E+00  2.04203610E+00  2.10783504E+00  2.09474507E+00  1.89106506E+00
  2.11900515E+00  2.08427309E+00  1.85406406E+00  1.84132315E+00  2.18567676E+00
  2.11097664E+00  2.13977458E+00  2.10015559E+00  2.15024656E+00  2.07729177E+00
  2.20627165E+00  2.22564482E+00  2.10870771E+00  2.11097664E+00  2.09404693E+00
  1.92789152E+00  1.94621748E+00  1.99857738E+00  2.09439600E+00  2.09439600E+00
  2.09439600E+00  1.91113635E+00  1.91113635E+00  2.06647072E+00  1.91113635E+00
  1.91113635E+00  1.91113635E+00  1.91113635E+00  1.91113635E+00  1.91113635E+00
  1.91113635E+00  1.91113635E+00  1.91113635E+00  1.91113635E+00  1.91113635E+00
  1.91113635E+00  1.91113635E+00  1.91113635E+00  1.91113635E+00  2.06018753E+00
  1.91113635E+00  1.91113635E+00  1.91113635E+00  1.91113635E+00  1.91113635E+00
  1.91113635E+00  1.91113635E+00  1.91113635E+00  2.09439600E+00  1.91113635E+00
  1.91113635E+00  1.91113635E+00  1.91113635E+00  1.91113635E+00  1.91113635E+00
  2.09439600E+00  2.09439600E+00  2.09439600E+00  2.09439600E+00  2.09439600E+00
  2.09439600E+00  1.91113635E+00  1.91113635E+00  1.91113635E+00  1.91113635E+00
  1.91113635E+00  1.91113635E+00  1.91113635E+00  2.09439600E+00  1.97222290E+00
  2.09439600E+00  1.91113635E+00  1.91113635E+00  1.91113635E+00  1.89368305E+00
  1.91113635E+00  1.91113635E+00  1.91113635E+00  1.91113635E+00  1.91113635E+00
  1.67551680E+00  1.91113635E+00  1.91113635E+00  1.89368305E+00  1.91113635E+00
  1.91113635E+00  1.91113635E+00  1.91113635E+00  2.09439600E+00  2.09439600E+00
  2.14850123E+00  2.09439600E+00  1.91113635E+00  2.09230160E+00  1.87762601E+00
  1.92806605E+00  1.93574550E+00  2.02580453E+00  2.03261132E+00  2.06332913E+00
  2.06332913E+00  2.00939843E+00  1.91619781E+00  1.89298492E+00  1.91637234E+00
  1.91218355E+00
%FLAG DIHEDRAL_FORCE_CONSTANT                                                   
%FORMAT(5E16.8)                                                                 
  2.50000000E+00  2.00000000E+00  1.80000000E+00  8.00000000E-01  0.00000000E+00
  0.00000000E+00  2.70000000E-01  4.20000000E-01  2.40000000E+00  1.55555556E-01
  0.00000000E+00  0.00000000E+00  2.00000000E-01  2.00000000E-01  4.00000000E-01
  2.00000000E-01  2.50000000E-01  1.80000000E-01  4.06000000E-01  2.89000000E-01
  1.48000000E-01  1.12000000E-01  3.37000000E-01  2.16000000E-01  1.00000000E-03
  4.50000000E-01  1.58000000E+00  5.50000000E-01  4.21000000E-01  3.93000000E-01
  1.44000000E-01  1.45000000E-01  3.90000000E-01  6.40000000E-02  1.36700000E+00
  2.22000000E-01  6.08000000E-01  5.60000000E-02  1.00000000E-01  1.84000000E-01
  7.80000000E-02  4.24000000E-01  4.59000000E-01  5.80000000E-02  1.54000000E-01
  7.69000000E-01  3.10000000E-02  2.15400000E+00  6.47000000E-01  8.90000000E-02
  7.06000000E-01  6.20000000E-01  1.90000000E-01  3.79000000E-01  2.70000000E-02
  1.42000000E-01  1.79000000E-01  9.80000000E-02  2.59000000E-01  7.30000000E-02
  1.04600000E+00  3.03000000E-01  3.30000000E-02  1.07000000E-01  8.28000000E-01
  4.85000000E-01  3.01000000E-01  8.00000000E-03  6.88000000E-01  2.97000000E-01
  5.90000000E-02  2.00000000E+00  5.37500000E+00  2.32500000E+00  1.43000000E-01
  2.44000000E-01  2.19000000E-01  2.50000000E-02  5.00000000E+00  1.50000000E+00
  6.90000000E-01  2.04000000E-01  7.40000000E-01  4.70000000E-02  3.06000000E-01
  2.21000000E-01  3.62500000E+00  5.50000000E-02  4.69000000E-01  1.92000000E-01
  1.20000000E-02  6.90000000E-02  4.80000000E-02  1.20000000E-02  2.90000000E-01
  7.00000000E-03  6.61000000E-01  2.18000000E-01  4.01000000E-01  1.29000000E-01
  6.66000000E-01  2.46000000E-01  1.60000000E-01  1.62000000E-01  7.35000000E-01
  1.13000000E-01  1.15000000E-01  2.02000000E-01  7.70000000E-02  1.07000000E-01
  2.24000000E-01  4.47000000E-01  5.30000000E-02  2.30000000E-01  3.10000000E-01
  1.44000000E-01  9.70000000E-02  2.69000000E-01  3.37000000E-01  2.51000000E-01
  7.50000000E-02  1.54000000E-01  4.86000000E-01  3.30000000E-02  6.97000000E-01
  1.19000000E-01  3.15000000E-01  1.56000000E-01  6.74000000E-01  6.00000000E-03
  9.50000000E-02  6.09000000E-01  8.45000000E-01  8.50000000E-02  4.20000000E-02
  1.96000000E-01  8.30000000E-02  4.12000000E-01  1.38000000E-01  2.47000000E-01
  4.42000000E-01  4.14000000E-01  5.70000000E-02  4.17000000E-01  2.45000000E-01
  1.60000000E-02  2.80000000E-02  3.00000000E+00  3.50000000E+00  6.52500000E+00
  1.67500000E+00  1.52500000E+00  1.70000000E-02  3.53000000E-01  2.34000000E-01
  7.40000000E-02  3.65000000E-01  4.08000000E-01  8.19000000E-01  9.50000000E-02
  7.90000000E-02  3.13000000E-01  3.10000000E-02  1.30000000E+00  1.00000000E-01
  1.05000000E+00  1.00000000E+00  2.17500000E+00  6.65000000E+00  7.00000000E-01
  1.05000000E+01  1.10000000E+00  1.00000000E+00  1.50000000E-01  1.60000000E-01
  8.00000000E-01  8.00000000E-02  8.83000000E-01  6.50000000E-02  1.66666667E-01
  2.50000000E-01  2.11000000E-01  4.44000000E-01  2.67000000E-01  7.00000000E-03
  2.50000000E-01  9.20000000E-02  6.12000000E-01  2.52000000E-01  3.00000000E-02
  6.43000000E-01  7.90000000E-02  2.36000000E-01  4.80000000E-02  6.00000000E-03
  2.51000000E-01  1.30000000E-02  3.33333333E-01
%FLAG DIHEDRAL_PERIODICITY                                                      
%FORMAT(5E16.8)                                                                 
  2.00000000E+00  1.00000000E+00  2.00000000E+00  3.00000000E+00  4.00000000E+00
  1.00000000E+00  2.00000000E+00  3.00000000E+00  2.00000000E+00  3.00000000E+00
  3.00000000E+00  2.00000000E+00  1.00000000E+00  2.00000000E+00  3.00000000E+00
  1.00000000E+00  2.00000000E+00  3.00000000E+00  1.00000000E+00  2.00000000E+00
  3.00000000E+00  4.00000000E+00  1.00000000E+00  2.00000000E+00  4.00000000E+00
  1.00000000E+00  2.00000000E+00  3.00000000E+00  1.00000000E+00  2.00000000E+00
  3.00000000E+00  4.00000000E+00  2.00000000E+00  4.00000000E+00  1.00000000E+00
  2.00000000E+00  3.00000000E+00  4.00000000E+00  1.00000000E+00  2.00000000E+00
  4.00000000E+00  1.00000000E+00  2.00000000E+00  3.00000000E+00  4.00000000E+00
  2.00000000E+00  4.00000000E+00  1.00000000E+00  2.00000000E+00  4.00000000E+00
  1.00000000E+00  2.00000000E+00  4.00000000E+00  1.00000000E+00  2.00000000E+00
  3.00000000E+00  4.00000000E+00  1.00000000E+00  2.00000000E+00  4.00000000E+00
  1.00000000E+00  2.00000000E+00  3.00000000E+00  4.00000000E+00  1.00000000E+00
  2.00000000E+00  3.00000000E+00  4.00000000E+00  1.00000000E+00  2.00000000E+00
  4.00000000E+00  2.00000000E+00  2.00000000E+00  2.00000000E+00  1.00000000E+00
  2.00000000E+00  3.00000000E+00  4.00000000E+00  2.00000000E+00  2.00000000E+00
  1.00000000E+00  2.00000000E+00  3.00000000E+00  4.00000000E+00  1.00000000E+00
  2.00000000E+00  2.00000000E+00  1.00000000E+00  2.00000000E+00  3.00000000E+00
  4.00000000E+00  2.00000000E+00  4.00000000E+00  1.00000000E+00  2.00000000E+00
  4.00000000E+00  1.00000000E+00  2.00000000E+00  3.00000000E+00  4.00000000E+00
  1.00000000E+00  2.00000000E+00  4.00000000E+00  1.00000000E+00  2.00000000E+00
  3.00000000E+00  4.00000000E+00  1.00000000E+00  2.00000000E+00  3.00000000E+00
  4.00000000E+00  1.00000000E+00  2.00000000E+00  4.00000000E+00  1.00000000E+00
  2.00000000E+00  4.00000000E+00  1.00000000E+00  2.00000000E+00  3.00000000E+00
  4.00000000E+00  1.00000000E+00  2.00000000E+00  4.00000000E+00  1.00000000E+00
  2.00000000E+00  3.00000000E+00  4.00000000E+00  1.00000000E+00  2.00000000E+00
  4.00000000E+00  1.00000000E+00  2.00000000E+00  3.00000000E+00  4.00000000E+00
  1.00000000E+00  2.00000000E+00  3.00000000E+00  4.00000000E+00  1.00000000E+00
  2.00000000E+00  3.00000000E+00  4.00000000E+00  1.00000000E+00  2.00000000E+00
  3.00000000E+00  4.00000000E+00  2.00000000E+00  2.00000000E+00  2.00000000E+00
  2.00000000E+00  2.00000000E+00  1.00000000E+00  2.00000000E+00  3.00000000E+00
  4.00000000E+00  1.00000000E+00  2.00000000E+00  3.00000000E+00  4.00000000E+00
  1.00000000E+00  2.00000000E+00  4.00000000E+00  2.00000000E+00  2.00000000E+00
  2.00000000E+00  2.00000000E+00  2.00000000E+00  2.00000000E+00  2.00000000E+00
  2.00000000E+00  2.00000000E+00  2.00000000E+00  3.00000000E+00  3.00000000E+00
  1.00000000E+00  3.00000000E+00  2.00000000E+00  4.00000000E+00  3.00000000E+00
  1.00000000E+00  1.00000000E+00  2.00000000E+00  3.00000000E+00  4.00000000E+00
  3.00000000E+00  1.00000000E+00  2.00000000E+00  3.00000000E+00  4.00000000E+00
  1.00000000E+00  2.00000000E+00  3.00000000E+00  4.00000000E+00  1.00000000E+00
  2.00000000E+00  4.00000000E+00  3.00000000E+00
%FLAG DIHEDRAL_PHASE                                                            
%FORMAT(5E16.8)                                                                 
  3.14159400E+00  0.00000000E+00  0.00000000E+00  0.00000000E+00  0.00000000E+00
  0.00000000E+00  0.00000000E+00  0.00000000E+00  3.14159400E+00  0.00000000E+00
  0.00000000E+00  0.00000000E+00  0.00000000E+00  0.00000000E+00  0.00000000E+00
  3.14159400E+00  3.14159400E+00  0.00000000E+00  3.14159400E+00  3.14159400E+00
  0.00000000E+00  0.00000000E+00  0.00000000E+00  3.14159400E+00  3.14159400E+00
  3.14159400E+00  3.14159400E+00  3.14159400E+00  3.14159400E+00  3.14159400E+00
  0.00000000E+00  0.00000000E+00  3.14159400E+00  0.00000000E+00  3.14159400E+00
  3.14159400E+00  3.14159400E+00  3.14159400E+00  3.14159400E+00  3.14159400E+00
  0.00000000E+00  0.00000000E+00  3.14159400E+00  0.00000000E+00  0.00000000E+00
  3.14159400E+00  3.14159400E+00  3.14159400E+00  3.14159400E+00  0.00000000E+00
  0.00000000E+00  3.14159400E+00  0.00000000E+00  0.00000000E+00  3.14159400E+00
  0.00000000E+00  0.00000000E+00  0.00000000E+00  3.14159400E+00  0.00000000E+00
  0.00000000E+00  3.14159400E+00  0.00000000E+00  0.00000000E+00  3.14159400E+00
  3.14159400E+00  3.14159400E+00  0.00000000E+00  3.14159400E+00  3.14159400E+00
  0.00000000E+00  0.00000000E+00  3.14159400E+00  3.14159400E+00  3.14159400E+00
  3.14159400E+00  0.00000000E+00  0.00000000E+00  3.14159400E+00  3.14159400E+00
  0.00000000E+00  0.00000000E+00  0.00000000E+00  3.14159400E+00  3.14159400E+00
  3.14159400E+00  3.14159400E+00  0.00000000E+00  3.14159400E+00  0.00000000E+00
  3.14159400E+00  3.14159400E+00  3.14159400E+00  3.14159400E+00  3.14159400E+00
  3.14159400E+00  3.14159400E+00  3.14159400E+00  0.00000000E+00  0.00000000E+00
  0.00000000E+00  3.14159400E+00  0.00000000E+00  0.00000000E+00  3.14159400E+00
  0.00000000E+00  0.00000000E+00  0.00000000E+00  3.14159400E+00  0.00000000E+00
  0.00000000E+00  0.00000000E+00  0.00000000E+00  0.00000000E+00  0.00000000E+00
  3.14159400E+00  3.14159400E+00  3.14159400E+00  3.14159400E+00  0.00000000E+00
  0.00000000E+00  0.00000000E+00  3.14159400E+00  0.00000000E+00  3.14159400E+00
  3.14159400E+00  0.00000000E+00  0.00000000E+00  0.00000000E+00  0.00000000E+00
  0.00000000E+00  3.14159400E+00  3.14159400E+00  3.14159400E+00  0.00000000E+00
  3.14159400E+00  0.00000000E+00  3.14159400E+00  0.00000000E+00  3.14159400E+00
  0.00000000E+00  0.00000000E+00  0.00000000E+00  0.00000000E+00  0.00000000E+00
  0.00000000E+00  0.00000000E+00  3.14159400E+00  3.14159400E+00  3.14159400E+00
  3.14159400E+00  3.14159400E+00  3.14159400E+00  3.14159400E+00  0.00000000E+00
  0.00000000E+00  0.00000000E+00  0.00000000E+00  0.00000000E+00  3.14159400E+00
  0.00000000E+00  3.14159400E+00  0.00000000E+00  3.14159400E+00  3.14159400E+00
  3.14159400E+00  3.14159400E+00  3.14159400E+00  3.14159400E+00  3.14159400E+00
  3.14159400E+00  3.14159400E+00  3.14159400E+00  0.00000000E+00  0.00000000E+00
  0.00000000E+00  3.14159400E+00  3.14159400E+00  0.00000000E+00  0.00000000E+00
  0.00000000E+00  0.00000000E+00  0.00000000E+00  0.00000000E+00  0.00000000E+00
  0.00000000E+00  0.00000000E+00  0.00000000E+00  0.00000000E+00  0.00000000E+00
  0.00000000E+00  3.14159400E+00  0.00000000E+00  0.00000000E+00  3.14159400E+00
  0.00000000E+00  0.00000000E+00  0.00000000E+00
%FLAG SCEE_SCALE_FACTOR                                                         
%FORMAT(5E16.8)                                                                 
  1.20000000E+00  1.20000000E+00  1.20000000E+00  1.20000000E+00  1.20000000E+00
  1.20000000E+00  1.20000000E+00  1.20000000E+00  1.20000000E+00  1.20000000E+00
  1.20000000E+00  1.20000000E+00  1.20000000E+00  1.20000000E+00  1.20000000E+00
  1.20000000E+00  1.20000000E+00  1.20000000E+00  1.20000000E+00  1.20000000E+00
  1.20000000E+00  1.20000000E+00  1.20000000E+00  1.20000000E+00  1.20000000E+00
  1.20000000E+00  1.20000000E+00  1.20000000E+00  1.20000000E+00  1.20000000E+00
  1.20000000E+00  1.20000000E+00  1.20000000E+00  1.20000000E+00  1.20000000E+00
  1.20000000E+00  1.20000000E+00  1.20000000E+00  1.20000000E+00  1.20000000E+00
  1.20000000E+00  1.20000000E+00  1.20000000E+00  1.20000000E+00  1.20000000E+00
  1.20000000E+00  1.20000000E+00  1.20000000E+00  1.20000000E+00  1.20000000E+00
  1.20000000E+00  1.20000000E+00  1.20000000E+00  1.20000000E+00  1.20000000E+00
  1.20000000E+00  1.20000000E+00  1.20000000E+00  1.20000000E+00  1.20000000E+00
  1.20000000E+00  1.20000000E+00  1.20000000E+00  1.20000000E+00  1.20000000E+00
  1.20000000E+00  1.20000000E+00  1.20000000E+00  1.20000000E+00  1.20000000E+00
  1.20000000E+00  1.20000000E+00  1.20000000E+00  1.20000000E+00  1.20000000E+00
  1.20000000E+00  1.20000000E+00  1.20000000E+00  1.20000000E+00  1.20000000E+00
  1.20000000E+00  1.20000000E+00  1.20000000E+00  1.20000000E+00  1.20000000E+00
  1.20000000E+00  1.20000000E+00  1.20000000E+00  1.20000000E+00  1.20000000E+00
  1.20000000E+00  1.20000000E+00  1.20000000E+00  1.20000000E+00  1.20000000E+00
  1.20000000E+00  1.20000000E+00  1.20000000E+00  1.20000000E+00  1.20000000E+00
  1.20000000E+00  1.20000000E+00  1.20000000E+00  1.20000000E+00  1.20000000E+00
  1.20000000E+00  1.20000000E+00  1.20000000E+00  1.20000000E+00  1.20000000E+00
  1.20000000E+00  1.20000000E+00  1.20000000E+00  1.20000000E+00  1.20000000E+00
  1.20000000E+00  1.20000000E+00  1.20000000E+00  1.20000000E+00  1.20000000E+00
  1.20000000E+00  1.20000000E+00  1.20000000E+00  1.20000000E+00  1.20000000E+00
  1.20000000E+00  1.20000000E+00  1.20000000E+00  1.20000000E+00  1.20000000E+00
  1.20000000E+00  1.20000000E+00  1.20000000E+00  1.20000000E+00  1.20000000E+00
  1.20000000E+00  1.20000000E+00  1.20000000E+00  1.20000000E+00  1.20000000E+00
  1.20000000E+00  1.20000000E+00  1.20000000E+00  1.20000000E+00  1.20000000E+00
  1.20000000E+00  1.20000000E+00  1.20000000E+00  1.20000000E+00  1.20000000E+00
  1.20000000E+00  1.20000000E+00  1.20000000E+00  1.20000000E+00  1.20000000E+00
  1.20000000E+00  1.20000000E+00  1.20000000E+00  1.20000000E+00  1.20000000E+00
  1.20000000E+00  1.20000000E+00  1.20000000E+00  1.20000000E+00  1.20000000E+00
  1.20000000E+00  1.20000000E+00  1.20000000E+00  1.20000000E+00  1.20000000E+00
  0.00000000E+00  0.00000000E+00  0.00000000E+00  1.20000000E+00  1.20000000E+00
  1.20000000E+00  1.20000000E+00  1.20000000E+00  1.20000000E+00  1.20000000E+00
  1.20000000E+00  1.20000000E+00  1.20000000E+00  1.20000000E+00  1.20000000E+00
  1.20000000E+00  1.20000000E+00  1.20000000E+00  1.20000000E+00  1.20000000E+00
  1.20000000E+00  1.20000000E+00  1.20000000E+00  1.20000000E+00  1.20000000E+00
  1.20000000E+00  1.20000000E+00  1.20000000E+00
%FLAG SCNB_SCALE_FACTOR                                                         
%FORMAT(5E16.8)                                                                 
  2.00000000E+00  2.00000000E+00  2.00000000E+00  2.00000000E+00  2.00000000E+00
  2.00000000E+00  2.00000000E+00  2.00000000E+00  2.00000000E+00  2.00000000E+00
  2.00000000E+00  2.00000000E+00  2.00000000E+00  2.00000000E+00  2.00000000E+00
  2.00000000E+00  2.00000000E+00  2.00000000E+00  2.00000000E+00  2.00000000E+00
  2.00000000E+00  2.00000000E+00  2.00000000E+00  2.00000000E+00  2.00000000E+00
  2.00000000E+00  2.00000000E+00  2.00000000E+00  2.00000000E+00  2.00000000E+00
  2.00000000E+00  2.00000000E+00  2.00000000E+00  2.00000000E+00  2.00000000E+00
  2.00000000E+00  2.00000000E+00  2.00000000E+00  2.00000000E+00  2.00000000E+00
  2.00000000E+00  2.00000000E+00  2.00000000E+00  2.00000000E+00  2.00000000E+00
  2.00000000E+00  2.00000000E+00  2.00000000E+00  2.00000000E+00  2.00000000E+00
  2.00000000E+00  2.00000000E+00  2.00000000E+00  2.00000000E+00  2.00000000E+00
  2.00000000E+00  2.00000000E+00  2.00000000E+00  2.00000000E+00  2.00000000E+00
  2.00000000E+00  2.00000000E+00  2.00000000E+00  2.00000000E+00  2.00000000E+00
  2.00000000E+00  2.00000000E+00  2.00000000E+00  2.00000000E+00  2.00000000E+00
  2.00000000E+00  2.00000000E+00  2.00000000E+00  2.00000000E+00  2.00000000E+00
  2.00000000E+00  2.00000000E+00  2.00000000E+00  2.00000000E+00  2.00000000E+00
  2.00000000E+00  2.00000000E+00  2.00000000E+00  2.00000000E+00  2.00000000E+00
  2.00000000E+00  2.00000000E+00  2.00000000E+00  2.00000000E+00  2.00000000E+00
  2.00000000E+00  2.00000000E+00  2.00000000E+00  2.00000000E+00  2.00000000E+00
  2.00000000E+00  2.00000000E+00  2.00000000E+00  2.00000000E+00  2.00000000E+00
  2.00000000E+00  2.00000000E+00  2.00000000E+00  2.00000000E+00  2.00000000E+00
  2.00000000E+00  2.00000000E+00  2.00000000E+00  2.00000000E+00  2.00000000E+00
  2.00000000E+00  2.00000000E+00  2.00000000E+00  2.00000000E+00  2.00000000E+00
  2.00000000E+00  2.00000000E+00  2.00000000E+00  2.00000000E+00  2.00000000E+00
  2.00000000E+00  2.00000000E+00  2.00000000E+00  2.00000000E+00  2.00000000E+00
  2.00000000E+00  2.00000000E+00  2.00000000E+00  2.00000000E+00  2.00000000E+00
  2.00000000E+00  2.00000000E+00  2.00000000E+00  2.00000000E+00  2.00000000E+00
  2.00000000E+00  2.00000000E+00  2.00000000E+00  2.00000000E+00  2.00000000E+00
  2.00000000E+00  2.00000000E+00  2.00000000E+00  2.00000000E+00  2.00000000E+00
  2.00000000E+00  2.00000000E+00  2.00000000E+00  2.00000000E+00  2.00000000E+00
  2.00000000E+00  2.00000000E+00  2.00000000E+00  2.00000000E+00  2.00000000E+00
  2.00000000E+00  2.00000000E+00  2.00000000E+00  2.00000000E+00  2.00000000E+00
  2.00000000E+00  2.00000000E+00  2.00000000E+00  2.00000000E+00  2.00000000E+00
  2.00000000E+00  2.00000000E+00  2.00000000E+00  2.00000000E+00  2.00000000E+00
  0.00000000E+00  0.00000000E+00  0.00000000E+00  2.00000000E+00  2.00000000E+00
  2.00000000E+00  2.00000000E+00  2.00000000E+00  2.00000000E+00  2.00000000E+00
  2.00000000E+00  2.00000000E+00  2.00000000E+00  2.00000000E+00  2.00000000E+00
  2.00000000E+00  2.00000000E+00  2.00000000E+00  2.00000000E+00  2.00000000E+00
  2.00000000E+00  2.00000000E+00  2.00000000E+00  2.00000000E+00  2.00000000E+00
  2.00000000E+00  2.00000000E+00  2.00000000E+00
%FLAG SOLTY                                                                     
%FORMAT(5E16.8)                                                                 
  0.00000000E+00  0.00000000E+00  0.00000000E+00  0.00000000E+00  0.00000000E+00
  0.00000000E+00  0.00000000E+00  0.00000000E+00  0.00000000E+00  0.00000000E+00
  0.00000000E+00  0.00000000E+00  0.00000000E+00  0.00000000E+00  0.00000000E+00
  0.00000000E+00  0.00000000E+00  0.00000000E+00  0.00000000E+00  0.00000000E+00
  0.00000000E+00  0.00000000E+00  0.00000000E+00  0.00000000E+00  0.00000000E+00
  0.00000000E+00  0.00000000E+00  0.00000000E+00  0.00000000E+00  0.00000000E+00
  0.00000000E+00  0.00000000E+00  0.00000000E+00  0.00000000E+00  0.00000000E+00
  0.00000000E+00  0.00000000E+00  0.00000000E+00  0.00000000E+00  0.00000000E+00
  0.00000000E+00  0.00000000E+00  0.00000000E+00  0.00000000E+00  0.00000000E+00
  0.00000000E+00  0.00000000E+00  0.00000000E+00  0.00000000E+00
%FLAG LENNARD_JONES_ACOEF                                                       
%FORMAT(5E16.8)                                                                 
  9.44293233E+05  2.12601181E+03  1.39982777E-01  9.95480466E+05  2.56678134E+03
  1.04308023E+06  2.01791425E+04  9.14716912E+00  2.27401052E+04  2.01823541E+02
  8.96776989E+04  1.07193646E+02  9.71708117E+04  1.41077189E+03  7.51607703E+03
  6.20665997E+04  5.94667300E+01  6.78771368E+04  8.79040886E+02  4.98586848E+03
  3.25969625E+03  8.82619071E+05  2.27577561E+03  9.24822270E+05  2.01619733E+04
  8.61541883E+04  6.01816484E+04  8.19971662E+05  6.06829342E+05  1.02595236E+03
  6.47841731E+05  1.12780457E+04  5.44261042E+04  3.69471530E+04  5.74393458E+05
  3.79876399E+05  5.46147253E+04  4.90239937E+01  5.98885646E+04  7.50063100E+02
  4.33325458E+03  2.82099197E+03  5.30987710E+04  3.23283631E+04  2.43828624E+03
  6.58473870E+04  6.63368273E+01  7.18621074E+04  9.55000044E+02  5.34045360E+03
  3.50301067E+03  6.37148278E+04  3.93690817E+04  3.03448006E+03  3.76169105E+03
  7.91627154E+04  8.90987508E+01  8.59947003E+04  1.21014911E+03  6.55825601E+03
  4.33325458E+03  7.62451550E+04  4.77908183E+04  3.76169105E+03  4.64559155E+03
  5.71629601E+03  7.44975864E+05  1.40467023E+03  7.91544157E+05  1.45985502E+04
  6.82786631E+04  4.66922514E+04  7.01803794E+05  4.71003287E+05  4.09427581E+04
  4.96707306E+04  6.00750218E+04  5.81803229E+05  0.00000000E+00  0.00000000E+00
  0.00000000E+00  0.00000000E+00  0.00000000E+00  0.00000000E+00  0.00000000E+00
  0.00000000E+00  0.00000000E+00  0.00000000E+00  0.00000000E+00  0.00000000E+00
  0.00000000E+00  2.01562190E+06  5.97860700E+03  2.09861767E+06  4.93469320E+04
  2.02461849E+05  1.42791446E+05  1.86068943E+06  1.32911052E+06  1.26338489E+05
  1.50848032E+05  1.79647996E+05  1.61587928E+06  0.00000000E+00  4.19430400E+06
%FLAG LENNARD_JONES_BCOEF                                                       
%FORMAT(5E16.8)                                                                 
  8.01323529E+02  2.09604198E+01  9.37598976E-02  7.36907417E+02  2.06278363E+01
  6.75612247E+02  6.45756063E+01  7.57919667E-01  6.13981767E+01  3.56012899E+00
  1.36131731E+02  2.59456373E+00  1.26919150E+02  9.41257003E+00  2.17257828E+01
  1.13252061E+02  1.93248820E+00  1.06076943E+02  7.42992380E+00  1.76949863E+01
  1.43076527E+01  6.53361429E+02  1.82891803E+01  5.99015525E+02  5.44372326E+01
  1.12529845E+02  9.40505980E+01  5.31102864E+02  6.77220874E+02  1.53505284E+01
  6.26720080E+02  5.08951803E+01  1.11805549E+02  9.21192136E+01  5.55666448E+02
  5.64885984E+02  1.05031585E+02  1.73473071E+00  9.85097219E+01  6.78541827E+00
  1.63092814E+01  1.31591746E+01  8.73413012E+01  8.51921330E+01  1.20953369E+01
  1.15327881E+02  2.01792524E+00  1.07908863E+02  7.65648470E+00  1.81057616E+01
  1.46638650E+01  9.56748258E+01  9.40124296E+01  1.34932874E+01  1.50233639E+01
  1.26451907E+02  2.33864085E+00  1.18043746E+02  8.61880722E+00  2.00642027E+01
  1.63092814E+01  1.04660679E+02  1.03580945E+02  1.50233639E+01  1.66953734E+01
  1.85196588E+01  7.50714425E+02  1.79702257E+01  6.93079947E+02  5.79323581E+01
  1.25287818E+02  1.03606917E+02  6.14502845E+02  6.29300710E+02  9.59185913E+01
  1.05648788E+02  1.16187983E+02  6.99746810E+02  0.00000000E+00  0.00000000E+00
  0.00000000E+00  0.00000000E+00  0.00000000E+00  0.00000000E+00  0.00000000E+00
  0.00000000E+00  0.00000000E+00  0.00000000E+00  0.00000000E+00  0.00000000E+00
  0.00000000E+00  1.28923404E+03  3.87070358E+01  1.17824605E+03  1.11203892E+02
  2.25248294E+02  1.89165096E+02  1.04466382E+03  1.10369829E+03  1.75916126E+02
  1.92224012E+02  2.09772716E+02  1.21753341E+03  0.00000000E+00  2.04800000E+03
%FLAG BONDS_INC_HYDROGEN                                                        
%FORMAT(10I8)                                                                   
      63      66      60      63      69      60      54      57      60      54
      60      60      45      48      60      36      39      61      36      42
      61      27      30      62      27      33      62      18      21      62
      18      24      62      12      15      63       0       3      64       0
       6      64       0       9      64     108     111      65     108     114
      65     108     117      65      96      99      65      96     102      65
      96     105      65      90      93      66      84      87      67      78
      81      68     147     150      69     147     153      69     138     141
      69     138     144      69     132     135      67     126     129      68
     183     186      69     183     189      69     177     180      67     171
     174      68     246     249      65     246     252      65     246     255
      65     234     237      65     234     240      65     234     243      65
     228     231      66     219     222      69     219     225      69     213
     216      67     207     210      68     291     294      68     291     297
      68     276     279      69     276     282      69     270     273      67
     264     267      68     354     357      64     354     360      64     354
     363      64     345     348      70     345     351      70     336     339
      62     336     342      62     327     330      62     327     333      62
     318     321      62     318     324      62     312     315      67     306
     309      68     411     414      71     405     408      72     399     402
      73     384     387      65     384     390      65     378     381      67
     372     375      68     453     456      67     444     447      65     444
     450      65     435     438      65     435     441      65     426     429
      74     426     432      74     516     519      75     510     513      75
     504     507      76     495     498      75     489     492      75     477
     480      65     477     483      65     471     474      67     465     468
      68     555     558      68     555     561      68     540     543      69
     540     546      69     534     537      67     528     531      68     618
     621      64     618     624      64     618     627      64     609     612
      70     609     615      70     600     603      62     600     606      62
     591     594      62     591     597      62     582     585      62     582
     588      62     576     579      67     570     573      68     687     690
      75     681     684      75     675     678      76     666     669      75
     660     663      75     648     651      65     648     654      65     642
     645      67     636     639      68     756     759      60     756     762
      60     747     750      60     747     753      60     738     741      60
     729     732      61     729     735      61     720     723      62     720
     726      62     711     714      62     711     717      62     705     708
      67     699     702      68     792     795      76     783     786      77
     783     789      77     777     780      67     771     774      68     831
     834      68     831     837      68     816     819      69     816     822
      69     810     813      67     804     807      68     885     888      65
     885     891      65     885     894      65     876     879      69     876
     882      69     864     867      65     864     870      65     864     873
      65     858     861      66     852     855      67     846     849      68
     933     936      65     933     939      65     933     942      65     921
     924      65     921     927      65     921     930      65     915     918
      66     909     912      67     903     906      68    1008    1011      60
    1008    1014      60     999    1002      60     999    1005      60     990
     993      60     981     984      61     981     987      61     972     975
      62     972     978      62     963     966      62     963     969      62
     957     960      67     951     954      68    1053    1056      65    1053
    1059      65    1053    1062      65    1041    1044      65    1041    1047
      65    1041    1050      65    1035    1038      66    1029    1032      67
    1023    1026      68    1122    1125      75    1116    1119      75    1110
    1113      76    1101    1104      75    1095    1098      75    1083    1086
      65    1083    1089      65    1077    1080      67    1071    1074      68
    1140    1143      67    1140    1146      67    1134    1137      68    1176
    1179      69    1176    1182      69    1167    1170      69    1167    1173
      69    1161    1164      67    1155    1158      68    1257    1260      60
    1257    1263      60    1248    1251      60    1248    1254      60    1239
    1242      60    1230    1233      61    1230    1236      61    1221    1224
      62    1221    1227      62    1212    1215      62    1212    1218      62
    1206    1209      67    1200    1203      68    1278    1281      67    1278
    1284      67    1272    1275      68    1305    1308      69    1305    1311
      69    1299    1302      67    1293    1296      68    1368    1371      65
    1368    1374      65    1368    1377      65    1356    1359      65    1356
    1362      65    1356    1365      65    1350    1353      66    1341    1344
      69    1341    1347      69    1335    1338      67    1329    1332      68
    1413    1416      68    1413    1419      68    1398    1401      69    1398
    1404      69    1392    1395      67    1386    1389      68    1434    1437
      67    1434    1440      67    1428    1431      68    1497    1500      75
    1491    1494      75    1485    1488      75    1479    1482      75    1473
    1476      75    1461    1464      65    1461    1467      65    1455    1458
      67    1449    1452      68    1548    1551      65    1548    1554      65
    1548    1557      65    1536    1539      65    1536    1542      65    1536
    1545      65    1530    1533      66    1521    1524      69    1521    1527
      69    1515    1518      67    1509    1512      68    1587    1590      76
    1578    1581      77    1578    1584      77    1572    1575      67    1566
    1569      68    1605    1608      67    1605    1611      67    1599    1602
      68    1668    1671      64    1668    1674      64    1668    1677      64
    1659    1662      70    1659    1665      70    1650    1653      62    1650
    1656      62    1641    1644      62    1641    1647      62    1632    1635
      62    1632    1638      62    1626    1629      67    1620    1623      68
    1734    1737      75    1728    1731      75    1722    1725      75    1716
    1719      75    1710    1713      75    1698    1701      65    1698    1704
      65    1692    1695      67    1686    1689      68    1785    1788      65
    1785    1791      65    1785    1794      65    1773    1776      65    1773
    1779      65    1773    1782      65    1767    1770      66    1758    1761
      69    1758    1764      69    1752    1755      67    1746    1749      68
    1854    1857      75    1848    1851      75    1842    1845      76    1833
    1836      75    1827    1830      75    1815    1818      65    1815    1821
      65    1809    1812      67    1803    1806      68    1914    1917      75
    1908    1911      75    1902    1905      75    1896    1899      75    1890
    1893      75    1878    1881      65    1878    1884      65    1872    1875
      67    1866    1869      68    1956    1959      67    1947    1950      65
    1947    1953      65    1938    1941      65    1938    1944      65    1929
    1932      74    1929    1935      74    2025    2028      60    2025    2031
      60    2016    2019      60    2016    2022      60    2007    2010      60
    1998    2001      61    1998    2004      61    1989    1992      62    1989
    1995      62    1980    1983      62    1980    1986      62    1974    1977
      67    1968    1971      68    2079    2082      71    2073    2076      72
    2067    2070      73    2052    2055      65    2052    2058      65    2046
    2049      67    2040    2043      68    2130    2133      65    2130    2136
      65    2130    2139      65    2121    2124      69    2121    2127      69
    2109    2112      65    2109    2115      65    2109    2118      65    2103
    2106      66    2097    2100      67    2091    2094      68    2196    2199
      75    2190    2193      75    2184    2187      75    2178    2181      75
    2172    2175      75    2160    2163      65    2160    2166      65    2154
    2157      67    2148    2151      68    2220    2223      69    2220    2226
      69    2214    2217      67    2208    2211      68    2265    2268      76
    2256    2259      77    2256    2262      77    2250    2253      67    2244
    2247      68    2298    2301      78    2289    2292      77    2289    2295
      77    2283    2286      67    2277    2280      68    2340    2343      76
    2328    2331      65    2328    2334      65    2328    2337      65    2322
    2325      79    2316    2319      67    2310    2313      68    2364    2367
      69    2364    2370      69    2358    2361      67    2352    2355      68
    2415    2418      68    2415    2421      68    2400    2403      69    2400
    2406      69    2394    2397      67    2388    2391      68    2460    2463
      76    2448    2451      65    2448    2454      65    2448    2457      65
    2442    2445      79    2436    2439      67    2430    2433      68    2511
    2514      65    2511    2517      65    2511    2520      65    2499    2502
      65    2499    2505      65    2499    2508      65    2493    2496      66
    2484    2487      69    2484    2490      69    2478    2481      67    2472
    2475      68    2559    2562      76    2547    2550      65    2547    2553
      65    2547    2556      65    2541    2544      79    2535    2538      67
    2529    2532      68    2628    2631      60    2628    2634      60    2619
    2622      60    2619    2625      60    2610    2613      60    2601    2604
      61    2601    2607      61    2592    2595      62    2592    2598      62
    2583    2586      62    2583    2589      62    2577    2580      67    2571
    2574      68    2682    2685      71    2676    2679      72    2670    2673
      73    2655    2658      65    2655    2661      65    2649    2652      67
    2643    2646      68    2733    2736      65    2733    2739      65    2733
    2742      65    2724    2727      69    2724    2730      69    2712    2715
      65    2712    2718      65    2712    2721      65    2706    2709      66
    2700    2703      67    2694    2697      68    2808    2811      60    2808
    2814      60    2799    2802      60    2799    2805      60    2790    2793
      60    2781    2784      61    2781    2787      61    2772    2775      62
    2772    2778      62    2763    2766      62    2763    2769      62    2757
    2760      67    2751    2754      68    2853    2856      65    2853    2859
      65    2853    2862      65    2841    2844      65    2841    2847      65
    2841    2850      65    2835    2838      66    2829    2832      67    2823
    2826      68    2901    2904      76    2889    2892      65    2889    2895
      65    2889    2898      65    2883    2886      79    2877    2880      67
    2871    2874      68    2961    2964      64    2961    2967      64    2961
    2970      64    2952    2955      70    2952    2958      70    2943    2946
      62    2943    2949      62    2934    2937      62    2934    2940      62
    2925    2928      62    2925    2931      62    2919    2922      67    2913
    2916      68    2985    2988      67    2985    2991      67    2979    2982
      68    3021    3024      69    3021    3027      69    3012    3015      69
    3012    3018      69    3006    3009      67    3000    3003      68    3066
    3069      69    3066    3072      69    3057    3060      69    3057    3063
      69    3051    3054      67    3045    3048      68    3120    3123      76
    3108    3111      65    3108    3114      65    3108    3117      65    3102
    3105      79    3096    3099      67    3090    3093      68    3171    3174
      71    3165    3168      72    3159    3162      73    3144    3147      65
    3144    3150      65    3138    3141      67    3132    3135      68    3195
    3198      69    3195    3201      69    3189    3192      67    3183    3186
      68    3258    3261      65    3258    3264      65    3258    3267      65
    3249    3252      69    3249    3255      69    3237    3240      65    3237
    3243      65    3237    3246      65    3231    3234      66    3225    3228
      67    3219    3222      68    3297    3300      69    3297    3303      69
    3288    3291      69    3288    3294      69    3282    3285      67    3276
    3279      68    3360    3363      65    3360    3366      65    3360    3369
      65    3348    3351      65    3348    3354      65    3348    3357      65
    3342    3345      66    3333    3336      69    3333    3339      69    3327
    3330      67    3321    3324      68    3417    3420      65    3417    3423
      65    3417    3426      65    3405    3408      65    3405    3411      65
    3405    3414      65    3399    3402      66    3390    3393      69    3390
    3396      69    3384    3387      67    3378    3381      68    3456    3459
      76    3447    3450      77    3447    3453      77    3441    3444      67
    3435    3438      68    3480    3483      69    3480    3486      69    3474
    3477      67    3468    3471      68    3525    3528      69    3525    3531
      69    3516    3519      69    3516    3522      69    3510    3513      67
    3504    3507      68    3600    3603      75    3594    3597      75    3588
    3591      76    3579    3582      75    3573    3576      75    3561    3564
      65    3561    3567      65    3555    3558      67    3549    3552      68
    3624    3627      69    3624    3630      69    3618    3621      67    3612
    3615      68    3660    3663      65    3660    3666      65    3660    3669
      65    3654    3657      67    3648    3651      68    3708    3711      76
    3696    3699      65    3696    3702      65    3696    3705      65    3690
    3693      79    3684    3687      67    3678    3681      68    3750    3753
      67    3741    3744      65    3741    3747      65    3732    3735      65
    3732    3738      65    3723    3726      74    3723    3729      74    3810
    3813      75    3804    3807      75    3798    3801      75    3792    3795
      75    3786    3789      75    3774    3777      65    3774    3780      65
    3768    3771      67    3762    3765      68    3861    3864      65    3861
    3867      65    3861    3870      65    3852    3855      69    3852    3858
      69    3840    3843      65    3840    3846      65    3840    3849      65
    3834    3837      66    3828    3831      67    3822    3825      68    3927
    3930      64    3927    3933      64    3927    3936      64    3918    3921
      70    3918    3924      70    3909    3912      62    3909    3915      62
    3900    3903      62    3900    3906      62    3891    3894      62    3891
    3897      62    3885    3888      67    3879    3882      68    3984    3987
      65    3984    3990      65    3984    3993      65    3975    3978      69
    3975    3981      69    3963    3966      65    3963    3969      65    3963
    3972      65    3957    3960      66    3951    3954      67    3945    3948
      68    4014    4017      69    4014    4020      69    4008    4011      67
    4002    4005      68    4059    4062      76    4050    4053      77    4050
    4056      77    4044    4047      67    4038    4041      68    4101    4104
      67    4092    4095      65    4092    4098      65    4083    4086      65
    4083    4089      65    4074    4077      74    4074    4080      74    4161
    4164      75    4155    4158      75    4149    4152      75    4143    4146
      75    4137    4140      75    4125    4128      65    4125    4131      65
    4119    4122      67    4113    4116      68    4185    4188      65    4185
    4191      65    4185    4194      65    4179    4182      67    4173    4176
      68    4224    4227      69    4224    4230      69    4215    4218      69
    4215    4221      69    4209    4212      67    4203    4206      68    4260
    4263      65    4260    4266      65    4260    4269      65    4254    4257
      67    4248    4251      68    4308    4311      76    4296    4299      65
    4296    4302      65    4296    4305      65    4290    4293      79    4284
    4287      67    4278    4281      68    4350    4353      65    4350    4356
      65    4350    4359      65    4338    4341      65    4338    4344      65
    4338    4347      65    4332    4335      66    4326    4329      67    4320
    4323      68    4407    4410      65    4407    4413      65    4407    4416
      65    4395    4398      65    4395    4401      65    4395    4404      65
    4389    4392      66    4380    4383      69    4380    4386      69    4374
    4377      67    4368    4371      68    4473    4476      64    4473    4479
      64    4473    4482      64    4464    4467      70    4464    4470      70
    4455    4458      62    4455    4461      62    4446    4449      62    4446
    4452      62    4437    4440      62    4437    4443      62    4431    4434
      67    4425    4428      68    4539    4542      75    4533    4536      75
    4527    4530      75    4521    4524      75    4515    4518      75    4503
    4506      65    4503    4509      65    4497    4500      67    4491    4494
      68    4557    4560      67    4557    4563      67    4551    4554      68
    4620    4623      64    4620    4626      64    4620    4629      64    4611
    4614      70    4611    4617      70    4602    4605      62    4602    4608
      62    4593    4596      62    4593    4599      62    4584    4587      62
    4584    4590      62    4578    4581      67    4572    4575      68    4677
    4680      65    4677    4683      65    4677    4686      65    4665    4668
      65    4665    4671      65    4665    4674      65    4659    4662      66
    4650    4653      69    4650    4656      69    4644    4647      67    4638
    4641      68    4731    4734      68    4731    4737      68    4716    4719
      69    4716    4722      69    4707    4710      69    4707    4713      69
    4701    4704      67    4695    4698      68    4803    4806      60    4803
    4809      60    4794    4797      60    4794    4800      60    4785    4788
      60    4776    4779      61    4776    4782      61    4767    4770      62
    4767    4773      62    4758    4761      62    4758    4764      62    4752
    4755      67    4746    4749      68    4848    4851      76    4836    4839
      65    4836    4842      65    4836    4845      65    4830    4833      79
    4824    4827      67    4818    4821      68    4896    4899      68    4896
    4902      68    4881    4884      69    4881    4887      69    4872    4875
      69    4872    4878      69    4866    4869      67    4860    4863      68
    4962    4965      75    4956    4959      75    4950    4953      76    4941
    4944      75    4935    4938      75    4923    4926      65    4923    4929
      65    4917    4920      67    4911    4914      68    4986    4989      65
    4986    4992      65    4986    4995      65    4980    4983      67    4974
    4977      68    5055    5058      75    5049    5052      75    5043    5046
      76    5034    5037      75    5028    5031      75    5016    5019      65
    5016    5022      65    5010    5013      67    5004    5007      68    5115
    5118      75    5109    5112      75    5103    5106      75    5097    5100
      75    5091    5094      75    5079    5082      65    5079    5085      65
    5073    5076      67    5067    5070      68    5157    5160      65    5157
    5163      65    5157    5166      65    5145    5148      65    5145    5151
      65    5145    5154      65    5139    5142      66    5133    5136      67
    5127    5130      68    5205    5208      76    5193    5196      65    5193
    5199      65    5193    5202      65    5187    5190      79    5181    5184
      67    5175    5178      68    5229    5232      65    5229    5235      65
    5229    5238      65    5223    5226      67    5217    5220      68    5259
    5262      69    5259    5265      69    5253    5256      67    5247    5250
      68    5295    5298      69    5295    5301      69    5289    5292      67
    5283    5286      68    5358    5361      65    5358    5364      65    5358
    5367      65    5349    5352      69    5349    5355      69    5337    5340
      65    5337    5343      65    5337    5346      65    5331    5334      66
    5325    5328      67    5319    5322      68    5433    5436      60    5433
    5439      60    5424    5427      60    5424    5430      60    5415    5418
      60    5406    5409      61    5406    5412      61    5397    5400      62
    5397    5403      62    5388    5391      62    5388    5394      62    5382
    5385      67    5376    5379      68    5478    5481      65    5478    5484
      65    5478    5487      65    5466    5469      65    5466    5472      65
    5466    5475      65    5460    5463      66    5454    5457      67    5448
    5451      68    5502    5505      67    5502    5508      67    5496    5499
      68    5538    5541      76    5529    5532      77    5529    5535      77
    5523    5526      67    5517    5520      68    5583    5586      74    5583
    5589      74    5583    5592      74    5571    5574      77    5571    5577
      77    5562    5565      69    5562    5568      69    5556    5559      67
    5550    5553      68    5622    5625      76    5613    5616      77    5613
    5619      77    5607    5610      67    5601    5604      68    5664    5667
      65    5664    5670      65    5664    5673      65    5652    5655      65
    5652    5658      65    5652    5661      65    5646    5649      66    5640
    5643      67    5634    5637      68    5694    5697      69    5694    5700
      69    5688    5691      67    5682    5685      68    5724    5727      67
    5724    5730      67    5718    5721      68    5790    5793      75    5784
    5787      75    5778    5781      76    5769    5772      75    5763    5766
      75    5751    5754      65    5751    5757      65    5745    5748      67
    5739    5742      68    5841    5844      71    5835    5838      72    5829
    5832      73    5814    5817      65    5814    5820      65    5808    5811
      67    5802    5805      68    5880    5883      68    5880    5886      68
    5865    5868      69    5865    5871      69    5859    5862      67    5853
    5856      68    5934    5937      65    5934    5940      65    5934    5943
      65    5925    5928      69    5925    5931      69    5913    5916      65
    5913    5919      65    5913    5922      65    5907    5910      66    5901
    5904      67    5895    5898      68    5973    5976      76    5964    5967
      77    5964    5970      77    5958    5961      67    5952    5955      68
    6015    6018      76    6003    6006      65    6003    6009      65    6003
    6012      65    5997    6000      79    5991    5994      67    5985    5988
      68    6075    6078      64    6075    6081      64    6075    6084      64
    6066    6069      70    6066    6072      70    6057    6060      62    6057
    6063      62    6048    6051      62    6048    6054      62    6039    6042
      62    6039    6045      62    6033    6036      67    6027    6030      68
    6105    6108      69    6105    6111      69    6099    6102      67    6093
    6096      68    6135    6138      67    6135    6141      67    6129    6132
      68    6162    6165      69    6162    6168      69    6156    6159      67
    6150    6153      68    6207    6210      78    6198    6201      77    6198
    6204      77    6192    6195      67    6186    6189      68    6225    6228
      67    6225    6231      67    6219    6222      68    6261    6264      76
    6252    6255      77    6252    6258      77    6246    6249      67    6240
    6243      68    6312    6315      65    6312    6318      65    6312    6321
      65    6300    6303      65    6300    6306      65    6300    6309      65
    6294    6297      66    6285    6288      69    6285    6291      69    6279
    6282      67    6273    6276      68    6369    6372      65    6369    6375
      65    6369    6378      65    6357    6360      65    6357    6363      65
    6357    6366      65    6351    6354      66    6342    6345      69    6342
    6348      69    6336    6339      67    6330    6333      68    6435    6438
      75    6429    6432      75    6423    6426      75    6417    6420      75
    6411    6414      75    6399    6402      65    6399    6405      65    6393
    6396      67    6387    6390      68    6459    6462      69    6459    6465
      69    6453    6456      67    6447    6450      68    6522    6525      71
    6516    6519      72    6510    6513      73    6495    6498      65    6495
    6501      65    6489    6492      67    6483    6486      68    6573    6576
      65    6573    6579      65    6573    6582      65    6561    6564      65
    6561    6567      65    6561    6570      65    6555    6558      66    6546
    6549      69    6546    6552      69    6540    6543      67    6534    6537
      68    6630    6633      71    6624    6627      72    6618    6621      73
    6603    6606      65    6603    6609      65    6597    6600      67    6591
    6594      68    6669    6672      68    6669    6675      68    6654    6657
      69    6654    6660      69    6648    6651      67    6642    6645      68
    6714    6717      65    6714    6720      65    6714    6723      65    6702
    6705      65    6702    6708      65    6702    6711      65    6696    6699
      66    6690    6693      67    6684    6687      68    6762    6765      65
    6762    6768      65    6762    6771      65    6750    6753      65    6750
    6756      65    6750    6759      65    6744    6747      66    6738    6741
      67    6732    6735      68    6786    6789      67    6786    6792      67
    6780    6783      68    6813    6816      65    6813    6819      65    6813
    6822      65    6807    6810      67    6801    6804      68    6870    6873
      71    6864    6867      72    6858    6861      73    6843    6846      65
    6843    6849      65    6837    6840      67    6831    6834      68    6921
    6924      65    6921    6927      65    6921    6930      65    6912    6915
      69    6912    6918      69    6900    6903      65    6900    6906      65
    6900    6909      65    6894    6897      66    6888    6891      67    6882
    6885      68    6969    6972      65    6969    6975      65    6969    6978
      65    6957    6960      65    6957    6963      65    6957    6966      65
    6951    6954      66    6945    6948      67    6939    6942      68    6993
    6996      67    6993    6999      67    6987    6990      68    7047    7050
      65    7047    7053      65    7047    7056      65    7038    7041      69
    7038    7044      69    7026    7029      65    7026    7032      65    7026
    7035      65    7020    7023      66    7014    7017      67    7008    7011
      68    7077    7080      65    7077    7083      65    7077    7086      65
    7071    7074      67    7065    7068      68    7116    7119      76    7107
    7110      77    7107    7113      77    7101    7104      67    7095    7098
      68    7167    7170      65    7167    7173      65    7167    7176      65
    7158    7161      69    7158    7164      69    7146    7149      65    7146
    7152      65    7146    7155      65    7140    7143      66    7134    7137
      67    7128    7131      68    7215    7218      67    7206    7209      65
    7206    7212      65    7197    7200      65    7197    7203      65    7188
    7191      74    7188    7194      74    7257    7260      67    7248    7251
      65    7248    7254      65    7239    7242      65    7239    7245      65
    7230    7233      74    7230    7236      74    7299    7302      65    7299
    7305      65    7299    7308      65    7287    7290      65    7287    7293
      65    7287    7296      65    7281    7284      66    7275    7278      67
    7269    7272      68    7344    7347      68    7344    7350      68    7329
    7332      69    7329    7335      69    7323    7326      67    7317    7320
      68    7365    7368      67    7365    7371      67    7359    7362      68
    7392    7395      65    7392    7398      65    7392    7401      65    7386
    7389      67    7380    7383      68    7449    7452      65    7449    7455
      65    7449    7458      65    7437    7440      65    7437    7443      65
    7437    7446      65    7431    7434      66    7422    7425      69    7422
    7428      69    7416    7419      67    7410    7413      68    7497    7500
      76    7485    7488      65    7485    7491      65    7485    7494      65
    7479    7482      79    7473    7476      67    7467    7470      68    7566
    7569      75    7560    7563      75    7554    7557      75    7548    7551
      75    7539    7542      72    7533    7536      71    7521    7524      65
    7521    7527      65    7515    7518      67    7509    7512      68    7608
    7611      68    7608    7614      68    7593    7596      69    7593    7599
      69    7587    7590      67    7581    7584      68    7635    7638      65
    7635    7641      65    7635    7644      65    7629    7632      67    7623
    7626      68    7674    7677      69    7674    7680      69    7665    7668
      69    7665    7671      69    7659    7662      67    7653    7656      68
    7746    7749      64    7746    7752      64    7746    7755      64    7737
    7740      70    7737    7743      70    7728    7731      62    7728    7734
      62    7719    7722      62    7719    7725      62    7710    7713      62
    7710    7716      62    7704    7707      67    7698    7701      68    7785
    7788      69    7785    7791      69    7776    7779      69    7776    7782
      69    7770    7773      67    7764    7767      68    7842    7845      74
    7842    7848      74    7842    7851      74    7830    7833      77    7830
    7836      77    7821    7824      69    7821    7827      69    7815    7818
      67    7809    7812      68    7899    7902      65    7899    7905      65
    7899    7908      65    7887    7890      65    7887    7893      65    7887
    7896      65    7881    7884      66    7872    7875      69    7872    7878
      69    7866    7869      67    7860    7863      68    7938    7941      78
    7929    7932      77    7929    7935      77    7923    7926      67    7917
    7920      68    7956    7959      67    7956    7962      67    7950    7953
      68    8001    8004      67    7992    7995      65    7992    7998      65
    7983    7986      65    7983    7989      65    7974    7977      74    7974
    7980      74    8040    8043      68    8040    8046      68    8025    8028
      69    8025    8031      69    8019    8022      67    8013    8016      68
    8067    8070      69    8067    8073      69    8061    8064      67    8055
    8058      68    8103    8106      69    8103    8109      69    8097    8100
      67    8091    8094      68    8178    8181      75    8172    8175      75
    8166    8169      76    8157    8160      75    8151    8154      75    8139
    8142      65    8139    8145      65    8133    8136      67    8127    8130
      68    8202    8205      69    8202    8208      69    8196    8199      67
    8190    8193      68    8277    8280      75    8271    8274      75    8265
    8268      76    8256    8259      75    8250    8253      75    8238    8241
      65    8238    8244      65    8232    8235      67    8226    8229      68
    8301    8304      69    8301    8307      69    8295    8298      67    8289
    8292      68    8355    8358      67    8346    8349      65    8346    8352
      65    8337    8340      65    8337    8343      65    8328    8331      74
    8328    8334      74    8388    8391      69    8388    8394      69    8379
    8382      69    8379    8385      69    8373    8376      67    8367    8370
      68    8460    8463      64    8460    8466      64    8460    8469      64
    8451    8454      70    8451    8457      70    8442    8445      62    8442
    8448      62    8433    8436      62    8433    8439      62    8424    8427
      62    8424    8430      62    8418    8421      67    8412    8415      68
    8508    8511      65    8508    8514      65    8508    8517      65    8496
    8499      65    8496    8502      65    8496    8505      65    8490    8493
      66    8484    8487      67    8478    8481      68    8532    8535      67
    8532    8538      67    8526    8529      68    8577    8580      67    8568
    8571      65    8568    8574      65    8559    8562      65    8559    8565
      65    8550    8553      74    8550    8556      74    8619    8622      67
    8610    8613      65    8610    8616      65    8601    8604      65    8601
    8607      65    8592    8595      74    8592    8598      74    8679    8682
      64    8679    8685      64    8679    8688      64    8670    8673      70
    8670    8676      70    8661    8664      62    8661    8667      62    8652
    8655      62    8652    8658      62    8643    8646      62    8643    8649
      62    8637    8640      67    8631    8634      68    8727    8730      65
    8727    8733      65    8727    8736      65    8715    8718      65    8715
    8721      65    8715    8724      65    8709    8712      66    8703    8706
      67    8697    8700      68    8802    8805      75    8796    8799      75
    8790    8793      75    8784    8787      75    8775    8778      72    8769
    8772      71    8757    8760      65    8757    8763      65    8751    8754
      67    8745    8748      68    8997    9000      80    8991    8994      80
    8979    8982      81    8979    8985      81    8979    8988      81    8970
    8973      80    8964    8967      80    8946    8949      82    8937    8940
      80    8931    8934      80    8922    8925      80    8919    8928      80
    8904    8907      83    8898    8901      84    8889    8892      80    8883
    8886      80    8874    8877      80    8871    8880      80    8856    8859
      85    8856    8862      85    8847    8850      81    8847    8853      81
    8838    8841      81    8838    8844      81    8823    8826      85    8823
    8829      85    8820    8832      81    8820    8835      81
%FLAG BONDS_WITHOUT_HYDROGEN                                                    
%FORMAT(10I8)                                                                   
      72      75       1      72      78       2      51      54       3      51
      63       3      45      51       3      36      45       4      27      36
       5      18      27       5      12      18       6      12      72       7
       0      12       8     120     123       1     120     126       2      90
      96       9      90     108       9      84      90      10      84     120
       7      78      84      11     165     168       1     165     171       2
     156     159      12     156     162      12     147     156      13     138
     147      14     132     138      15     132     165       7     126     132
      11     201     204       1     201     207       2     192     195      12
     192     198      12     183     192      13     177     183      15     177
     201       7     171     177      11     258     261       1     258     264
       2     228     234       9     228     246       9     219     228      16
     213     219      15     213     258       7     207     213      11     300
     303       1     300     306       2     285     288       1     285     291
       2     276     285      17     270     276      15     270     300       7
     264     270      11     366     369       1     366     372       2     345
     354      18     336     345       5     327     336       5     318     327
       5     312     318       6     312     366       7     306     312      11
     417     420       1     417     423       2     405     411      19     399
     405      20     396     399      21     393     396      22     393     411
      23     384     393      24     378     384      25     378     417       7
     372     378      11     459     462       1     459     465       2     453
     459       7     444     453      25     435     444      26     426     435
      26     423     426      27     423     453      11     522     525       1
     522     528       2     510     516      28     501     504      29     501
     510      30     495     501      30     489     495      28     486     489
      28     486     516      28     477     486      31     471     477      25
     471     522       7     465     471      11     564     567       1     564
     570       2     549     552       1     549     555       2     540     549
      17     534     540      15     534     564       7     528     534      11
     630     633       1     630     636       2     609     618      18     600
     609       5     591     600       5     582     591       5     576     582
       6     576     630       7     570     576      11     693     696       1
     693     699       2     681     687      28     672     675      29     672
     681      30     666     672      30     660     666      28     657     660
      28     657     687      28     648     657      31     642     648      25
     642     693       7     636     642      11     765     768       1     765
     771       2     744     747       3     744     756       3     738     744
       3     729     738       4     720     729       5     711     720       5
     705     711       6     705     765       7     699     705      11     798
     801       1     798     804       2     783     792      32     777     783
      15     777     798       7     771     777      11     840     843       1
     840     846       2     825     828       1     825     831       2     816
     825      17     810     816      15     810     840       7     804     810
      11     897     900       1     897     903       2     876     885      33
     858     864       9     858     876      16     852     858      10     852
     897       7     846     852      11     945     948       1     945     951
       2     915     921       9     915     933       9     909     915      10
     909     945       7     903     909      11    1017    1020       1    1017
    1023       2     996     999       3     996    1008       3     990     996
       3     981     990       4     972     981       5     963     972       5
     957     963       6     957    1017       7     951     957      11    1065
    1068       1    1065    1071       2    1035    1041       9    1035    1053
       9    1029    1035      10    1029    1065       7    1023    1029      11
    1128    1131       1    1128    1134       2    1116    1122      28    1107
    1110      29    1107    1116      30    1101    1107      30    1095    1101
      28    1092    1095      28    1092    1122      28    1083    1092      31
    1077    1083      25    1077    1128       7    1071    1077      11    1149
    1152       1    1149    1155       2    1140    1149       7    1134    1140
      11    1194    1197       1    1194    1200       2    1185    1188      12
    1185    1191      12    1176    1185      13    1167    1176      14    1161
    1167      15    1161    1194       7    1155    1161      11    1266    1269
       1    1266    1272       2    1245    1248       3    1245    1257       3
    1239    1245       3    1230    1239       4    1221    1230       5    1212
    1221       5    1206    1212       6    1206    1266       7    1200    1206
      11    1287    1290       1    1287    1293       2    1278    1287       7
    1272    1278      11    1323    1326       1    1323    1329       2    1314
    1317      12    1314    1320      12    1305    1314      13    1299    1305
      15    1299    1323       7    1293    1299      11    1380    1383       1
    1380    1386       2    1350    1356       9    1350    1368       9    1341
    1350      16    1335    1341      15    1335    1380       7    1329    1335
      11    1422    1425       1    1422    1428       2    1407    1410       1
    1407    1413       2    1398    1407      17    1392    1398      15    1392
    1422       7    1386    1392      11    1443    1446       1    1443    1449
       2    1434    1443       7    1428    1434      11    1503    1506       1
    1503    1509       2    1491    1497      28    1485    1491      28    1479
    1485      28    1473    1479      28    1470    1473      28    1470    1497
      28    1461    1470      31    1455    1461      25    1455    1503       7
    1449    1455      11    1560    1563       1    1560    1566       2    1530
    1536       9    1530    1548       9    1521    1530      16    1515    1521
      15    1515    1560       7    1509    1515      11    1593    1596       1
    1593    1599       2    1578    1587      32    1572    1578      15    1572
    1593       7    1566    1572      11    1614    1617       1    1614    1620
       2    1605    1614       7    1599    1605      11    1680    1683       1
    1680    1686       2    1659    1668      18    1650    1659       5    1641
    1650       5    1632    1641       5    1626    1632       6    1626    1680
       7    1620    1626      11    1740    1743       1    1740    1746       2
    1728    1734      28    1722    1728      28    1716    1722      28    1710
    1716      28    1707    1710      28    1707    1734      28    1698    1707
      31    1692    1698      25    1692    1740       7    1686    1692      11
    1797    1800       1    1797    1803       2    1767    1773       9    1767
    1785       9    1758    1767      16    1752    1758      15    1752    1797
       7    1746    1752      11    1860    1863       1    1860    1866       2
    1848    1854      28    1839    1842      29    1839    1848      30    1833
    1839      30    1827    1833      28    1824    1827      28    1824    1854
      28    1815    1824      31    1809    1815      25    1809    1860       7
    1803    1809      11    1920    1923       1    1920    1926       2    1908
    1914      28    1902    1908      28    1896    1902      28    1890    1896
      28    1887    1890      28    1887    1914      28    1878    1887      31
    1872    1878      25    1872    1920       7    1866    1872      11    1962
    1965       1    1962    1968       2    1956    1962       7    1947    1956
      25    1938    1947      26    1929    1938      26    1926    1929      27
    1926    1956      11    2034    2037       1    2034    2040       2    2013
    2016       3    2013    2025       3    2007    2013       3    1998    2007
       4    1989    1998       5    1980    1989       5    1974    1980       6
    1974    2034       7    1968    1974      11    2085    2088       1    2085
    2091       2    2073    2079      19    2067    2073      20    2064    2067
      21    2061    2064      22    2061    2079      23    2052    2061      24
    2046    2052      25    2046    2085       7    2040    2046      11    2142
    2145       1    2142    2148       2    2121    2130      33    2103    2109
       9    2103    2121      16    2097    2103      10    2097    2142       7
    2091    2097      11    2202    2205       1    2202    2208       2    2190
    2196      28    2184    2190      28    2178    2184      28    2172    2178
      28    2169    2172      28    2169    2196      28    2160    2169      31
    2154    2160      25    2154    2202       7    2148    2154      11    2238
    2241       1    2238    2244       2    2229    2232      12    2229    2235
      12    2220    2229      13    2214    2220      15    2214    2238       7
    2208    2214      11    2271    2274       1    2271    2277       2    2256
    2265      32    2250    2256      15    2250    2271       7    2244    2250
      11    2304    2307       1    2304    2310       2    2289    2298      34
    2283    2289      15    2283    2304       7    2277    2283      11    2346
    2349       1    2346    2352       2    2322    2328       9    2322    2340
      35    2316    2322      10    2316    2346       7    2310    2316      11
    2382    2385       1    2382    2388       2    2373    2376      12    2373
    2379      12    2364    2373      13    2358    2364      15    2358    2382
       7    2352    2358      11    2424    2427       1    2424    2430       2
    2409    2412       1    2409    2415       2    2400    2409      17    2394
    2400      15    2394    2424       7    2388    2394      11    2466    2469
       1    2466    2472       2    2442    2448       9    2442    2460      35
    2436    2442      10    2436    2466       7    2430    2436      11    2523
    2526       1    2523    2529       2    2493    2499       9    2493    2511
       9    2484    2493      16    2478    2484      15    2478    2523       7
    2472    2478      11    2565    2568       1    2565    2571       2    2541
    2547       9    2541    2559      35    2535    2541      10    2535    2565
       7    2529    2535      11    2637    2640       1    2637    2643       2
    2616    2619       3    2616    2628       3    2610    2616       3    2601
    2610       4    2592    2601       5    2583    2592       5    2577    2583
       6    2577    2637       7    2571    2577      11    2688    2691       1
    2688    2694       2    2676    2682      19    2670    2676      20    2667
    2670      21    2664    2667      22    2664    2682      23    2655    2664
      24    2649    2655      25    2649    2688       7    2643    2649      11
    2745    2748       1    2745    2751       2    2724    2733      33    2706
    2712       9    2706    2724      16    2700    2706      10    2700    2745
       7    2694    2700      11    2817    2820       1    2817    2823       2
    2796    2799       3    2796    2808       3    2790    2796       3    2781
    2790       4    2772    2781       5    2763    2772       5    2757    2763
       6    2757    2817       7    2751    2757      11    2865    2868       1
    2865    2871       2    2835    2841       9    2835    2853       9    2829
    2835      10    2829    2865       7    2823    2829      11    2907    2910
       1    2907    2913       2    2883    2889       9    2883    2901      35
    2877    2883      10    2877    2907       7    2871    2877      11    2973
    2976       1    2973    2979       2    2952    2961      18    2943    2952
       5    2934    2943       5    2925    2934       5    2919    2925       6
    2919    2973       7    2913    2919      11    2994    2997       1    2994
    3000       2    2985    2994       7    2979    2985      11    3039    3042
       1    3039    3045       2    3030    3033      12    3030    3036      12
    3021    3030      13    3012    3021      14    3006    3012      15    3006
    3039       7    3000    3006      11    3084    3087       1    3084    3090
       2    3075    3078      12    3075    3081      12    3066    3075      13
    3057    3066      14    3051    3057      15    3051    3084       7    3045
    3051      11    3126    3129       1    3126    3132       2    3102    3108
       9    3102    3120      35    3096    3102      10    3096    3126       7
    3090    3096      11    3177    3180       1    3177    3183       2    3165
    3171      19    3159    3165      20    3156    3159      21    3153    3156
      22    3153    3171      23    3144    3153      24    3138    3144      25
    3138    3177       7    3132    3138      11    3213    3216       1    3213
    3219       2    3204    3207      12    3204    3210      12    3195    3204
      13    3189    3195      15    3189    3213       7    3183    3189      11
    3270    3273       1    3270    3276       2    3249    3258      33    3231
    3237       9    3231    3249      16    3225    3231      10    3225    3270
       7    3219    3225      11    3315    3318       1    3315    3321       2
    3306    3309      12    3306    3312      12    3297    3306      13    3288
    3297      14    3282    3288      15    3282    3315       7    3276    3282
      11    3372    3375       1    3372    3378       2    3342    3348       9
    3342    3360       9    3333    3342      16    3327    3333      15    3327
    3372       7    3321    3327      11    3429    3432       1    3429    3435
       2    3399    3405       9    3399    3417       9    3390    3399      16
    3384    3390      15    3384    3429       7    3378    3384      11    3462
    3465       1    3462    3468       2    3447    3456      32    3441    3447
      15    3441    3462       7    3435    3441      11    3498    3501       1
    3498    3504       2    3489    3492      12    3489    3495      12    3480
    3489      13    3474    3480      15    3474    3498       7    3468    3474
      11    3543    3546       1    3543    3549       2    3534    3537      12
    3534    3540      12    3525    3534      13    3516    3525      14    3510
    3516      15    3510    3543       7    3504    3510      11    3606    3609
       1    3606    3612       2    3594    3600      28    3585    3588      29
    3585    3594      30    3579    3585      30    3573    3579      28    3570
    3573      28    3570    3600      28    3561    3570      31    3555    3561
      25    3555    3606       7    3549    3555      11    3642    3645       1
    3642    3648       2    3633    3636      12    3633    3639      12    3624
    3633      13    3618    3624      15    3618    3642       7    3612    3618
      11    3672    3675       1    3672    3678       2    3654    3660      25
    3654    3672       7    3648    3654      11    3714    3717       1    3714
    3720       2    3690    3696       9    3690    3708      35    3684    3690
      10    3684    3714       7    3678    3684      11    3756    3759       1
    3756    3762       2    3750    3756       7    3741    3750      25    3732
    3741      26    3723    3732      26    3720    3723      27    3720    3750
      11    3816    3819       1    3816    3822       2    3804    3810      28
    3798    3804      28    3792    3798      28    3786    3792      28    3783
    3786      28    3783    3810      28    3774    3783      31    3768    3774
      25    3768    3816       7    3762    3768      11    3873    3876       1
    3873    3879       2    3852    3861      33    3834    3840       9    3834
    3852      16    3828    3834      10    3828    3873       7    3822    3828
      11    3939    3942       1    3939    3945       2    3918    3927      18
    3909    3918       5    3900    3909       5    3891    3900       5    3885
    3891       6    3885    3939       7    3879    3885      11    3996    3999
       1    3996    4002       2    3975    3984      33    3957    3963       9
    3957    3975      16    3951    3957      10    3951    3996       7    3945
    3951      11    4032    4035       1    4032    4038       2    4023    4026
      12    4023    4029      12    4014    4023      13    4008    4014      15
    4008    4032       7    4002    4008      11    4065    4068       1    4065
    4071       2    4050    4059      32    4044    4050      15    4044    4065
       7    4038    4044      11    4107    4110       1    4107    4113       2
    4101    4107       7    4092    4101      25    4083    4092      26    4074
    4083      26    4071    4074      27    4071    4101      11    4167    4170
       1    4167    4173       2    4155    4161      28    4149    4155      28
    4143    4149      28    4137    4143      28    4134    4137      28    4134
    4161      28    4125    4134      31    4119    4125      25    4119    4167
       7    4113    4119      11    4197    4200       1    4197    4203       2
    4179    4185      25    4179    4197       7    4173    4179      11    4242
    4245       1    4242    4248       2    4233    4236      12    4233    4239
      12    4224    4233      13    4215    4224      14    4209    4215      15
    4209    4242       7    4203    4209      11    4272    4275       1    4272
    4278       2    4254    4260      25    4254    4272       7    4248    4254
      11    4314    4317       1    4314    4320       2    4290    4296       9
    4290    4308      35    4284    4290      10    4284    4314       7    4278
    4284      11    4362    4365       1    4362    4368       2    4332    4338
       9    4332    4350       9    4326    4332      10    4326    4362       7
    4320    4326      11    4419    4422       1    4419    4425       2    4389
    4395       9    4389    4407       9    4380    4389      16    4374    4380
      15    4374    4419       7    4368    4374      11    4485    4488       1
    4485    4491       2    4464    4473      18    4455    4464       5    4446
    4455       5    4437    4446       5    4431    4437       6    4431    4485
       7    4425    4431      11    4545    4548       1    4545    4551       2
    4533    4539      28    4527    4533      28    4521    4527      28    4515
    4521      28    4512    4515      28    4512    4539      28    4503    4512
      31    4497    4503      25    4497    4545       7    4491    4497      11
    4566    4569       1    4566    4572       2    4557    4566       7    4551
    4557      11    4632    4635       1    4632    4638       2    4611    4620
      18    4602    4611       5    4593    4602       5    4584    4593       5
    4578    4584       6    4578    4632       7    4572    4578      11    4689
    4692       1    4689    4695       2    4659    4665       9    4659    4677
       9    4650    4659      16    4644    4650      15    4644    4689       7
    4638    4644      11    4740    4743       1    4740    4746       2    4725
    4728       1    4725    4731       2    4716    4725      17    4707    4716
      14    4701    4707      15    4701    4740       7    4695    4701      11
    4812    4815       1    4812    4818       2    4791    4794       3    4791
    4803       3    4785    4791       3    4776    4785       4    4767    4776
       5    4758    4767       5    4752    4758       6    4752    4812       7
    4746    4752      11    4854    4857       1    4854    4860       2    4830
    4836       9    4830    4848      35    4824    4830      10    4824    4854
       7    4818    4824      11    4905    4908       1    4905    4911       2
    4890    4893       1    4890    4896       2    4881    4890      17    4872
    4881      14    4866    4872      15    4866    4905       7    4860    4866
      11    4968    4971       1    4968    4974       2    4956    4962      28
    4947    4950      29    4947    4956      30    4941    4947      30    4935
    4941      28    4932    4935      28    4932    4962      28    4923    4932
      31    4917    4923      25    4917    4968       7    4911    4917      11
    4998    5001       1    4998    5004       2    4980    4986      25    4980
    4998       7    4974    4980      11    5061    5064       1    5061    5067
       2    5049    5055      28    5040    5043      29    5040    5049      30
    5034    5040      30    5028    5034      28    5025    5028      28    5025
    5055      28    5016    5025      31    5010    5016      25    5010    5061
       7    5004    5010      11    5121    5124       1    5121    5127       2
    5109    5115      28    5103    5109      28    5097    5103      28    5091
    5097      28    5088    5091      28    5088    5115      28    5079    5088
      31    5073    5079      25    5073    5121       7    5067    5073      11
    5169    5172       1    5169    5175       2    5139    5145       9    5139
    5157       9    5133    5139      10    5133    5169       7    5127    5133
      11    5211    5214       1    5211    5217       2    5187    5193       9
    5187    5205      35    5181    5187      10    5181    5211       7    5175
    5181      11    5241    5244       1    5241    5247       2    5223    5229
      25    5223    5241       7    5217    5223      11    5277    5280       1
    5277    5283       2    5268    5271      12    5268    5274      12    5259
    5268      13    5253    5259      15    5253    5277       7    5247    5253
      11    5313    5316       1    5313    5319       2    5304    5307      12
    5304    5310      12    5295    5304      13    5289    5295      15    5289
    5313       7    5283    5289      11    5370    5373       1    5370    5376
       2    5349    5358      33    5331    5337       9    5331    5349      16
    5325    5331      10    5325    5370       7    5319    5325      11    5442
    5445       1    5442    5448       2    5421    5424       3    5421    5433
       3    5415    5421       3    5406    5415       4    5397    5406       5
    5388    5397       5    5382    5388       6    5382    5442       7    5376
    5382      11    5490    5493       1    5490    5496       2    5460    5466
       9    5460    5478       9    5454    5460      10    5454    5490       7
    5448    5454      11    5511    5514       1    5511    5517       2    5502
    5511       7    5496    5502      11    5544    5547       1    5544    5550
       2    5529    5538      32    5523    5529      15    5523    5544       7
    5517    5523      11    5595    5598       1    5595    5601       2    5580
    5583      36    5571    5580      37    5562    5571      14    5556    5562
      15    5556    5595       7    5550    5556      11    5628    5631       1
    5628    5634       2    5613    5622      32    5607    5613      15    5607
    5628       7    5601    5607      11    5676    5679       1    5676    5682
       2    5646    5652       9    5646    5664       9    5640    5646      10
    5640    5676       7    5634    5640      11    5712    5715       1    5712
    5718       2    5703    5706      12    5703    5709      12    5694    5703
      13    5688    5694      15    5688    5712       7    5682    5688      11
    5733    5736       1    5733    5739       2    5724    5733       7    5718
    5724      11    5796    5799       1    5796    5802       2    5784    5790
      28    5775    5778      29    5775    5784      30    5769    5775      30
    5763    5769      28    5760    5763      28    5760    5790      28    5751
    5760      31    5745    5751      25    5745    5796       7    5739    5745
      11    5847    5850       1    5847    5853       2    5835    5841      19
    5829    5835      20    5826    5829      21    5823    5826      22    5823
    5841      23    5814    5823      24    5808    5814      25    5808    5847
       7    5802    5808      11    5889    5892       1    5889    5895       2
    5874    5877       1    5874    5880       2    5865    5874      17    5859
    5865      15    5859    5889       7    5853    5859      11    5946    5949
       1    5946    5952       2    5925    5934      33    5907    5913       9
    5907    5925      16    5901    5907      10    5901    5946       7    5895
    5901      11    5979    5982       1    5979    5985       2    5964    5973
      32    5958    5964      15    5958    5979       7    5952    5958      11
    6021    6024       1    6021    6027       2    5997    6003       9    5997
    6015      35    5991    5997      10    5991    6021       7    5985    5991
      11    6087    6090       1    6087    6093       2    6066    6075      18
    6057    6066       5    6048    6057       5    6039    6048       5    6033
    6039       6    6033    6087       7    6027    6033      11    6123    6126
       1    6123    6129       2    6114    6117      12    6114    6120      12
    6105    6114      13    6099    6105      15    6099    6123       7    6093
    6099      11    6144    6147       1    6144    6150       2    6135    6144
       7    6129    6135      11    6180    6183       1    6180    6186       2
    6171    6174      12    6171    6177      12    6162    6171      13    6156
    6162      15    6156    6180       7    6150    6156      11    6213    6216
       1    6213    6219       2    6198    6207      34    6192    6198      15
    6192    6213       7    6186    6192      11    6234    6237       1    6234
    6240       2    6225    6234       7    6219    6225      11    6267    6270
       1    6267    6273       2    6252    6261      32    6246    6252      15
    6246    6267       7    6240    6246      11    6324    6327       1    6324
    6330       2    6294    6300       9    6294    6312       9    6285    6294
      16    6279    6285      15    6279    6324       7    6273    6279      11
    6381    6384       1    6381    6387       2    6351    6357       9    6351
    6369       9    6342    6351      16    6336    6342      15    6336    6381
       7    6330    6336      11    6441    6444       1    6441    6447       2
    6429    6435      28    6423    6429      28    6417    6423      28    6411
    6417      28    6408    6411      28    6408    6435      28    6399    6408
      31    6393    6399      25    6393    6441       7    6387    6393      11
    6477    6480       1    6477    6483       2    6468    6471      12    6468
    6474      12    6459    6468      13    6453    6459      15    6453    6477
       7    6447    6453      11    6528    6531       1    6528    6534       2
    6516    6522      19    6510    6516      20    6507    6510      21    6504
    6507      22    6504    6522      23    6495    6504      24    6489    6495
      25    6489    6528       7    6483    6489      11    6585    6588       1
    6585    6591       2    6555    6561       9    6555    6573       9    6546
    6555      16    6540    6546      15    6540    6585       7    6534    6540
      11    6636    6639       1    6636    6642       2    6624    6630      19
    6618    6624      20    6615    6618      21    6612    6615      22    6612
    6630      23    6603    6612      24    6597    6603      25    6597    6636
       7    6591    6597      11    6678    6681       1    6678    6684       2
    6663    6666       1    6663    6669       2    6654    6663      17    6648
    6654      15    6648    6678       7    6642    6648      11    6726    6729
       1    6726    6732       2    6696    6702       9    6696    6714       9
    6690    6696      10    6690    6726       7    6684    6690      11    6774
    6777       1    6774    6780       2    6744    6750       9    6744    6762
       9    6738    6744      10    6738    6774       7    6732    6738      11
    6795    6798       1    6795    6801       2    6786    6795       7    6780
    6786      11    6825    6828       1    6825    6831       2    6807    6813
      25    6807    6825       7    6801    6807      11    6876    6879       1
    6876    6882       2    6864    6870      19    6858    6864      20    6855
    6858      21    6852    6855      22    6852    6870      23    6843    6852
      24    6837    6843      25    6837    6876       7    6831    6837      11
    6933    6936       1    6933    6939       2    6912    6921      33    6894
    6900       9    6894    6912      16    6888    6894      10    6888    6933
       7    6882    6888      11    6981    6984       1    6981    6987       2
    6951    6957       9    6951    6969       9    6945    6951      10    6945
    6981       7    6939    6945      11    7002    7005       1    7002    7008
       2    6993    7002       7    6987    6993      11    7059    7062       1
    7059    7065       2    7038    7047      33    7020    7026       9    7020
    7038      16    7014    7020      10    7014    7059       7    7008    7014
      11    7089    7092       1    7089    7095       2    7071    7077      25
    7071    7089       7    7065    7071      11    7122    7125       1    7122
    7128       2    7107    7116      32    7101    7107      15    7101    7122
       7    7095    7101      11    7179    7182       1    7179    7185       2
    7158    7167      33    7140    7146       9    7140    7158      16    7134
    7140      10    7134    7179       7    7128    7134      11    7221    7224
       1    7221    7227       2    7215    7221       7    7206    7215      25
    7197    7206      26    7188    7197      26    7185    7188      27    7185
    7215      11    7263    7266       1    7263    7269       2    7257    7263
       7    7248    7257      25    7239    7248      26    7230    7239      26
    7227    7230      27    7227    7257      11    7311    7314       1    7311
    7317       2    7281    7287       9    7281    7299       9    7275    7281
      10    7275    7311       7    7269    7275      11    7353    7356       1
    7353    7359       2    7338    7341       1    7338    7344       2    7329
    7338      17    7323    7329      15    7323    7353       7    7317    7323
      11    7374    7377       1    7374    7380       2    7365    7374       7
    7359    7365      11    7404    7407       1    7404    7410       2    7386
    7392      25    7386    7404       7    7380    7386      11    7461    7464
       1    7461    7467       2    7431    7437       9    7431    7449       9
    7422    7431      16    7416    7422      15    7416    7461       7    7410
    7416      11    7503    7506       1    7503    7509       2    7479    7485
       9    7479    7497      35    7473    7479      10    7473    7503       7
    7467    7473      11    7575    7578       1    7575    7581       2    7566
    7572      38    7560    7566      28    7554    7560      28    7548    7554
      28    7545    7548      39    7545    7572      40    7539    7545      41
    7533    7539      19    7530    7533      42    7530    7572      43    7521
    7530      44    7515    7521      25    7515    7575       7    7509    7515
      11    7617    7620       1    7617    7623       2    7602    7605       1
    7602    7608       2    7593    7602      17    7587    7593      15    7587
    7617       7    7581    7587      11    7647    7650       1    7647    7653
       2    7629    7635      25    7629    7647       7    7623    7629      11
    7692    7695       1    7692    7698       2    7683    7686      12    7683
    7689      12    7674    7683      13    7665    7674      14    7659    7665
      15    7659    7692       7    7653    7659      11    7758    7761       1
    7758    7764       2    7737    7746      18    7728    7737       5    7719
    7728       5    7710    7719       5    7704    7710       6    7704    7758
       7    7698    7704      11    7803    7806       1    7803    7809       2
    7794    7797      12    7794    7800      12    7785    7794      13    7776
    7785      14    7770    7776      15    7770    7803       7    7764    7770
      11    7854    7857       1    7854    7860       2    7839    7842      36
    7830    7839      37    7821    7830      14    7815    7821      15    7815
    7854       7    7809    7815      11    7911    7914       1    7911    7917
       2    7881    7887       9    7881    7899       9    7872    7881      16
    7866    7872      15    7866    7911       7    7860    7866      11    7944
    7947       1    7944    7950       2    7929    7938      34    7923    7929
      15    7923    7944       7    7917    7923      11    7965    7968       1
    7965    7971       2    7956    7965       7    7950    7956      11    8007
    8010       1    8007    8013       2    8001    8007       7    7992    8001
      25    7983    7992      26    7974    7983      26    7971    7974      27
    7971    8001      11    8049    8052       1    8049    8055       2    8034
    8037       1    8034    8040       2    8025    8034      17    8019    8025
      15    8019    8049       7    8013    8019      11    8085    8088       1
    8085    8091       2    8076    8079      12    8076    8082      12    8067
    8076      13    8061    8067      15    8061    8085       7    8055    8061
      11    8121    8124       1    8121    8127       2    8112    8115      12
    8112    8118      12    8103    8112      13    8097    8103      15    8097
    8121       7    8091    8097      11    8184    8187       1    8184    8190
       2    8172    8178      28    8163    8166      29    8163    8172      30
    8157    8163      30    8151    8157      28    8148    8151      28    8148
    8178      28    8139    8148      31    8133    8139      25    8133    8184
       7    8127    8133      11    8220    8223       1    8220    8226       2
    8211    8214      12    8211    8217      12    8202    8211      13    8196
    8202      15    8196    8220       7    8190    8196      11    8283    8286
       1    8283    8289       2    8271    8277      28    8262    8265      29
    8262    8271      30    8256    8262      30    8250    8256      28    8247
    8250      28    8247    8277      28    8238    8247      31    8232    8238
      25    8232    8283       7    8226    8232      11    8319    8322       1
    8319    8325       2    8310    8313      12    8310    8316      12    8301
    8310      13    8295    8301      15    8295    8319       7    8289    8295
      11    8361    8364       1    8361    8367       2    8355    8361       7
    8346    8355      25    8337    8346      26    8328    8337      26    8325
    8328      27    8325    8355      11    8406    8409       1    8406    8412
       2    8397    8400      12    8397    8403      12    8388    8397      13
    8379    8388      14    8373    8379      15    8373    8406       7    8367
    8373      11    8472    8475       1    8472    8478       2    8451    8460
      18    8442    8451       5    8433    8442       5    8424    8433       5
    8418    8424       6    8418    8472       7    8412    8418      11    8520
    8523       1    8520    8526       2    8490    8496       9    8490    8508
       9    8484    8490      10    8484    8520       7    8478    8484      11
    8541    8544       1    8541    8547       2    8532    8541       7    8526
    8532      11    8583    8586       1    8583    8589       2    8577    8583
       7    8568    8577      25    8559    8568      26    8550    8559      26
    8547    8550      27    8547    8577      11    8625    8628       1    8625
    8631       2    8619    8625       7    8610    8619      25    8601    8610
      26    8592    8601      26    8589    8592      27    8589    8619      11
    8691    8694       1    8691    8697       2    8670    8679      18    8661
    8670       5    8652    8661       5    8643    8652       5    8637    8643
       6    8637    8691       7    8631    8637      11    8739    8742       1
    8739    8745       2    8709    8715       9    8709    8727       9    8703
    8709      10    8703    8739       7    8697    8703      11    8811    8814
      45    8811    8817      45    8802    8808      38    8796    8802      28
    8790    8796      28    8784    8790      28    8781    8784      39    8781
    8808      40    8775    8781      41    8769    8775      19    8766    8769
      42    8766    8808      43    8757    8766      44    8751    8757      25
    8751    8811       7    8745    8751      11    8991    8997      46    8976
    8979      47    8976    8991      46    8970    8976      46    8964    8970
      46    8961    8964      46    8961    8997      46    8952    8955      48
    8952    8958      48    8952    8961      49    8946    8952      50    8943
    8946      51    8937    8943      46    8931    8937      46    8922    8943
      46    8919    8922      46    8916    8919      46    8916    8931      46
    8910    8913      52    8910    8916      53    8904    8910      54    8898
    8904      55    8895    8898      56    8889    8895      46    8883    8889
      46    8874    8895      46    8871    8874      46    8868    8871      46
    8868    8883      46    8865    8868      57    8856    8865      58    8847
    8856      59    8838    8847      59    8823    8865      58    8820    8823
      59    8820    8838      59
%FLAG ANGLES_INC_HYDROGEN                                                       
%FORMAT(10I8)                                                                   
      72      78      81      99      66      63      69     100      57      54
      60     100      51      54      57     101      51      54      60     101
      51      63      66     101      51      63      69     101      48      45
      51     101      42      36      45     102      39      36      42     103
      39      36      45     102      36      45      48     104      33      27
      36     105      30      27      33     106      30      27      36     105
      27      36      39     107      27      36      42     107      24      18
      27     105      21      18      24     106      21      18      27     105
      18      27      30     105      18      27      33     105      15      12
      18     108      15      12      72     109      12      18      21     110
      12      18      24     110       9       0      12     111       6       0
       9     112       6       0      12     111       3       0       6     112
       3       0       9     112       3       0      12     111       0      12
      15     113     120     126     129      99     114     108     117     114
     111     108     114     114     111     108     117     114     102      96
     105     114      99      96     102     114      99      96     105     114
      93      90      96     115      93      90     108     115      90      96
      99     116      90      96     102     116      90      96     105     116
      90     108     111     116      90     108     114     116      90     108
     117     116      87      84      90     117      87      84     120     118
      84      90      93     119      81      78      84     120      78      84
      87     121     165     171     174      99     153     147     156     122
     150     147     153     123     150     147     156     122     144     138
     147     124     141     138     144     123     141     138     147     124
     138     147     150     124     138     147     153     124     135     132
     138     125     135     132     165     118     132     138     141     126
     132     138     144     126     129     126     132     120     126     132
     135     121     201     207     210      99     189     183     192     122
     186     183     189     123     186     183     192     122     180     177
     183     125     180     177     201     118     177     183     186     126
     177     183     189     126     174     171     177     120     171     177
     180     121     258     264     267      99     252     246     255     114
     249     246     252     114     249     246     255     114     240     234
     243     114     237     234     240     114     237     234     243     114
     231     228     234     115     231     228     246     115     228     234
     237     116     228     234     240     116     228     234     243     116
     228     246     249     116     228     246     252     116     228     246
     255     116     225     219     228     127     222     219     225     123
     222     219     228     127     219     228     231     128     216     213
     219     125     216     213     258     118     213     219     222     126
     213     219     225     126     210     207     213     120     207     213
     216     121     300     306     309      99     294     291     297     129
     285     291     294      99     285     291     297      99     282     276
     285     130     279     276     282     123     279     276     285     130
     273     270     276     125     273     270     300     118     270     276
     279     126     270     276     282     126     267     264     270     120
     264     270     273     121     366     372     375      99     360     354
     363     112     357     354     360     112     357     354     363     112
     351     345     354     131     348     345     351     132     348     345
     354     131     345     354     357     133     345     354     360     133
     345     354     363     133     342     336     345     105     339     336
     342     106     339     336     345     105     336     345     348     134
     336     345     351     134     333     327     336     105     330     327
     333     106     330     327     336     105     327     336     339     105
     327     336     342     105     324     318     327     105     321     318
     324     106     321     318     327     105     318     327     330     105
     318     327     333     105     315     312     318     135     315     312
     366     118     312     318     321     110     312     318     324     110
     309     306     312     120     306     312     315     121     408     405
     411     136     405     411     414     137     402     399     405     138
     399     405     408     139     396     399     402     140     393     411
     414     141     390     384     393     142     387     384     390     114
     387     384     393     142     381     378     384     143     381     378
     417     118     378     384     387     144     378     384     390     144
     375     372     378     120     372     378     381     121     459     465
     468      99     456     453     459     118     450     444     453     144
     447     444     450     114     447     444     453     144     444     453
     456     143     441     435     444     145     438     435     441     114
     438     435     444     145     435     444     447     145     435     444
     450     145     432     426     435     146     429     426     432     147
     429     426     435     146     426     435     438     145     426     435
     441     145     423     426     429     148     423     426     432     148
     423     453     456     121     522     528     531      99     513     510
     516     149     510     516     519     149     501     504     507     150
     501     510     513     151     498     495     501     151     492     489
     495     149     489     495     498     149     486     489     492     149
     486     516     519     149     483     477     486     152     480     477
     483     114     480     477     486     152     474     471     477     143
     474     471     522     118     471     477     480     144     471     477
     483     144     468     465     471     120     465     471     474     121
     564     570     573      99     558     555     561     129     549     555
     558      99     549     555     561      99     546     540     549     130
     543     540     546     123     543     540     549     130     537     534
     540     125     537     534     564     118     534     540     543     126
     534     540     546     126     531     528     534     120     528     534
     537     121     630     636     639      99     624     618     627     112
     621     618     624     112     621     618     627     112     615     609
     618     131     612     609     615     132     612     609     618     131
     609     618     621     133     609     618     624     133     609     618
     627     133     606     600     609     105     603     600     606     106
     603     600     609     105     600     609     612     134     600     609
     615     134     597     591     600     105     594     591     597     106
     594     591     600     105     591     600     603     105     591     600
     606     105     588     582     591     105     585     582     588     106
     585     582     591     105     582     591     594     105     582     591
     597     105     579     576     582     135     579     576     630     118
     576     582     585     110     576     582     588     110     573     570
     576     120     570     576     579     121     693     699     702      99
     684     681     687     149     681     687     690     149     672     675
     678     150     672     681     684     151     669     666     672     151
     663     660     666     149     660     666     669     149     657     660
     663     149     657     687     690     149     654     648     657     152
     651     648     654     114     651     648     657     152     645     642
     648     143     645     642     693     118     642     648     651     144
     642     648     654     144     639     636     642     120     636     642
     645     121     765     771     774      99     759     756     762     100
     750     747     753     100     744     747     750     101     744     747
     753     101     744     756     759     101     744     756     762     101
     741     738     744     101     735     729     738     102     732     729
     735     103     732     729     738     102     729     738     741     104
     726     720     729     105     723     720     726     106     723     720
     729     105     720     729     732     107     720     729     735     107
     717     711     720     105     714     711     717     106     714     711
     720     105     711     720     723     105     711     720     726     105
     708     705     711     135     708     705     765     118     705     711
     714     110     705     711     717     110     702     699     705     120
     699     705     708     121     798     804     807      99     789     783
     792     153     786     783     789     154     786     783     792     153
     783     792     795     155     780     777     783     125     780     777
     798     118     777     783     786     156     777     783     789     156
     774     771     777     120     771     777     780     121     840     846
     849      99     834     831     837     129     825     831     834      99
     825     831     837      99     822     816     825     130     819     816
     822     123     819     816     825     130     813     810     816     125
     813     810     840     118     810     816     819     126     810     816
     822     126     807     804     810     120     804     810     813     121
     897     903     906      99     891     885     894     114     888     885
     891     114     888     885     894     114     882     876     885     157
     879     876     882     123     879     876     885     157     876     885
     888     158     876     885     891     158     876     885     894     158
     870     864     873     114     867     864     870     114     867     864
     873     114     861     858     864     115     861     858     876     128
     858     864     867     116     858     864     870     116     858     864
     873     116     858     876     879     127     858     876     882     127
     855     852     858     117     855     852     897     118     852     858
     861     119     849     846     852     120     846     852     855     121
     945     951     954      99     939     933     942     114     936     933
     939     114     936     933     942     114     927     921     930     114
     924     921     927     114     924     921     930     114     918     915
     921     115     918     915     933     115     915     921     924     116
     915     921     927     116     915     921     930     116     915     933
     936     116     915     933     939     116     915     933     942     116
     912     909     915     117     912     909     945     118     909     915
     918     119     906     903     909     120     903     909     912     121
    1017    1023    1026      99    1011    1008    1014     100    1002     999
    1005     100     996     999    1002     101     996     999    1005     101
     996    1008    1011     101     996    1008    1014     101     993     990
     996     101     987     981     990     102     984     981     987     103
     984     981     990     102     981     990     993     104     978     972
     981     105     975     972     978     106     975     972     981     105
     972     981     984     107     972     981     987     107     969     963
     972     105     966     963     969     106     966     963     972     105
     963     972     975     105     963     972     978     105     960     957
     963     135     960     957    1017     118     957     963     966     110
     957     963     969     110     954     951     957     120     951     957
     960     121    1065    1071    1074      99    1059    1053    1062     114
    1056    1053    1059     114    1056    1053    1062     114    1047    1041
    1050     114    1044    1041    1047     114    1044    1041    1050     114
    1038    1035    1041     115    1038    1035    1053     115    1035    1041
    1044     116    1035    1041    1047     116    1035    1041    1050     116
    1035    1053    1056     116    1035    1053    1059     116    1035    1053
    1062     116    1032    1029    1035     117    1032    1029    1065     118
    1029    1035    1038     119    1026    1023    1029     120    1023    1029
    1032     121    1128    1134    1137      99    1119    1116    1122     149
    1116    1122    1125     149    1107    1110    1113     150    1107    1116
    1119     151    1104    1101    1107     151    1098    1095    1101     149
    1095    1101    1104     149    1092    1095    1098     149    1092    1122
    1125     149    1089    1083    1092     152    1086    1083    1089     114
    1086    1083    1092     152    1080    1077    1083     143    1080    1077
    1128     118    1077    1083    1086     144    1077    1083    1089     144
    1074    1071    1077     120    1071    1077    1080     121    1149    1155
    1158      99    1146    1140    1149     118    1143    1140    1146     159
    1143    1140    1149     118    1137    1134    1140     120    1134    1140
    1143     121    1134    1140    1146     121    1194    1200    1203      99
    1182    1176    1185     122    1179    1176    1182     123    1179    1176
    1185     122    1173    1167    1176     124    1170    1167    1173     123
    1170    1167    1176     124    1167    1176    1179     124    1167    1176
    1182     124    1164    1161    1167     125    1164    1161    1194     118
    1161    1167    1170     126    1161    1167    1173     126    1158    1155
    1161     120    1155    1161    1164     121    1266    1272    1275      99
    1260    1257    1263     100    1251    1248    1254     100    1245    1248
    1251     101    1245    1248    1254     101    1245    1257    1260     101
    1245    1257    1263     101    1242    1239    1245     101    1236    1230
    1239     102    1233    1230    1236     103    1233    1230    1239     102
    1230    1239    1242     104    1227    1221    1230     105    1224    1221
    1227     106    1224    1221    1230     105    1221    1230    1233     107
    1221    1230    1236     107    1218    1212    1221     105    1215    1212
    1218     106    1215    1212    1221     105    1212    1221    1224     105
    1212    1221    1227     105    1209    1206    1212     135    1209    1206
    1266     118    1206    1212    1215     110    1206    1212    1218     110
    1203    1200    1206     120    1200    1206    1209     121    1287    1293
    1296      99    1284    1278    1287     118    1281    1278    1284     159
    1281    1278    1287     118    1275    1272    1278     120    1272    1278
    1281     121    1272    1278    1284     121    1323    1329    1332      99
    1311    1305    1314     122    1308    1305    1311     123    1308    1305
    1314     122    1302    1299    1305     125    1302    1299    1323     118
    1299    1305    1308     126    1299    1305    1311     126    1296    1293
    1299     120    1293    1299    1302     121    1380    1386    1389      99
    1374    1368    1377     114    1371    1368    1374     114    1371    1368
    1377     114    1362    1356    1365     114    1359    1356    1362     114
    1359    1356    1365     114    1353    1350    1356     115    1353    1350
    1368     115    1350    1356    1359     116    1350    1356    1362     116
    1350    1356    1365     116    1350    1368    1371     116    1350    1368
    1374     116    1350    1368    1377     116    1347    1341    1350     127
    1344    1341    1347     123    1344    1341    1350     127    1341    1350
    1353     128    1338    1335    1341     125    1338    1335    1380     118
    1335    1341    1344     126    1335    1341    1347     126    1332    1329
    1335     120    1329    1335    1338     121    1422    1428    1431      99
    1416    1413    1419     129    1407    1413    1416      99    1407    1413
    1419      99    1404    1398    1407     130    1401    1398    1404     123
    1401    1398    1407     130    1395    1392    1398     125    1395    1392
    1422     118    1392    1398    1401     126    1392    1398    1404     126
    1389    1386    1392     120    1386    1392    1395     121    1443    1449
    1452      99    1440    1434    1443     118    1437    1434    1440     159
    1437    1434    1443     118    1431    1428    1434     120    1428    1434
    1437     121    1428    1434    1440     121    1503    1509    1512      99
    1494    1491    1497     149    1491    1497    1500     149    1488    1485
    1491     149    1485    1491    1494     149    1482    1479    1485     149
    1479    1485    1488     149    1476    1473    1479     149    1473    1479
    1482     149    1470    1473    1476     149    1470    1497    1500     149
    1467    1461    1470     152    1464    1461    1467     114    1464    1461
    1470     152    1458    1455    1461     143    1458    1455    1503     118
    1455    1461    1464     144    1455    1461    1467     144    1452    1449
    1455     120    1449    1455    1458     121    1560    1566    1569      99
    1554    1548    1557     114    1551    1548    1554     114    1551    1548
    1557     114    1542    1536    1545     114    1539    1536    1542     114
    1539    1536    1545     114    1533    1530    1536     115    1533    1530
    1548     115    1530    1536    1539     116    1530    1536    1542     116
    1530    1536    1545     116    1530    1548    1551     116    1530    1548
    1554     116    1530    1548    1557     116    1527    1521    1530     127
    1524    1521    1527     123    1524    1521    1530     127    1521    1530
    1533     128    1518    1515    1521     125    1518    1515    1560     118
    1515    1521    1524     126    1515    1521    1527     126    1512    1509
    1515     120    1509    1515    1518     121    1593    1599    1602      99
    1584    1578    1587     153    1581    1578    1584     154    1581    1578
    1587     153    1578    1587    1590     155    1575    1572    1578     125
    1575    1572    1593     118    1572    1578    1581     156    1572    1578
    1584     156    1569    1566    1572     120    1566    1572    1575     121
    1614    1620    1623      99    1611    1605    1614     118    1608    1605
    1611     159    1608    1605    1614     118    1602    1599    1605     120
    1599    1605    1608     121    1599    1605    1611     121    1680    1686
    1689      99    1674    1668    1677     112    1671    1668    1674     112
    1671    1668    1677     112    1665    1659    1668     131    1662    1659
    1665     132    1662    1659    1668     131    1659    1668    1671     133
    1659    1668    1674     133    1659    1668    1677     133    1656    1650
    1659     105    1653    1650    1656     106    1653    1650    1659     105
    1650    1659    1662     134    1650    1659    1665     134    1647    1641
    1650     105    1644    1641    1647     106    1644    1641    1650     105
    1641    1650    1653     105    1641    1650    1656     105    1638    1632
    1641     105    1635    1632    1638     106    1635    1632    1641     105
    1632    1641    1644     105    1632    1641    1647     105    1629    1626
    1632     135    1629    1626    1680     118    1626    1632    1635     110
    1626    1632    1638     110    1623    1620    1626     120    1620    1626
    1629     121    1740    1746    1749      99    1731    1728    1734     149
    1728    1734    1737     149    1725    1722    1728     149    1722    1728
    1731     149    1719    1716    1722     149    1716    1722    1725     149
    1713    1710    1716     149    1710    1716    1719     149    1707    1710
    1713     149    1707    1734    1737     149    1704    1698    1707     152
    1701    1698    1704     114    1701    1698    1707     152    1695    1692
    1698     143    1695    1692    1740     118    1692    1698    1701     144
    1692    1698    1704     144    1689    1686    1692     120    1686    1692
    1695     121    1797    1803    1806      99    1791    1785    1794     114
    1788    1785    1791     114    1788    1785    1794     114    1779    1773
    1782     114    1776    1773    1779     114    1776    1773    1782     114
    1770    1767    1773     115    1770    1767    1785     115    1767    1773
    1776     116    1767    1773    1779     116    1767    1773    1782     116
    1767    1785    1788     116    1767    1785    1791     116    1767    1785
    1794     116    1764    1758    1767     127    1761    1758    1764     123
    1761    1758    1767     127    1758    1767    1770     128    1755    1752
    1758     125    1755    1752    1797     118    1752    1758    1761     126
    1752    1758    1764     126    1749    1746    1752     120    1746    1752
    1755     121    1860    1866    1869      99    1851    1848    1854     149
    1848    1854    1857     149    1839    1842    1845     150    1839    1848
    1851     151    1836    1833    1839     151    1830    1827    1833     149
    1827    1833    1836     149    1824    1827    1830     149    1824    1854
    1857     149    1821    1815    1824     152    1818    1815    1821     114
    1818    1815    1824     152    1812    1809    1815     143    1812    1809
    1860     118    1809    1815    1818     144    1809    1815    1821     144
    1806    1803    1809     120    1803    1809    1812     121    1911    1908
    1914     149    1908    1914    1917     149    1905    1902    1908     149
    1902    1908    1911     149    1899    1896    1902     149    1896    1902
    1905     149    1893    1890    1896     149    1890    1896    1899     149
    1887    1890    1893     149    1887    1914    1917     149    1884    1878
    1887     152    1881    1878    1884     114    1881    1878    1887     152
    1875    1872    1878     143    1875    1872    1920     118    1872    1878
    1881     144    1872    1878    1884     144    1869    1866    1872     120
    1866    1872    1875     121    1962    1968    1971      99    1959    1956
    1962     118    1953    1947    1956     144    1950    1947    1953     114
    1950    1947    1956     144    1947    1956    1959     143    1944    1938
    1947     145    1941    1938    1944     114    1941    1938    1947     145
    1938    1947    1950     145    1938    1947    1953     145    1935    1929
    1938     146    1932    1929    1935     147    1932    1929    1938     146
    1929    1938    1941     145    1929    1938    1944     145    1926    1929
    1932     148    1926    1929    1935     148    1926    1956    1959     121
    2034    2040    2043      99    2028    2025    2031     100    2019    2016
    2022     100    2013    2016    2019     101    2013    2016    2022     101
    2013    2025    2028     101    2013    2025    2031     101    2010    2007
    2013     101    2004    1998    2007     102    2001    1998    2004     103
    2001    1998    2007     102    1998    2007    2010     104    1995    1989
    1998     105    1992    1989    1995     106    1992    1989    1998     105
    1989    1998    2001     107    1989    1998    2004     107    1986    1980
    1989     105    1983    1980    1986     106    1983    1980    1989     105
    1980    1989    1992     105    1980    1989    1995     105    1977    1974
    1980     135    1977    1974    2034     118    1974    1980    1983     110
    1974    1980    1986     110    1971    1968    1974     120    1968    1974
    1977     121    2085    2091    2094      99    2076    2073    2079     136
    2073    2079    2082     137    2070    2067    2073     138    2067    2073
    2076     139    2064    2067    2070     140    2061    2079    2082     141
    2058    2052    2061     142    2055    2052    2058     114    2055    2052
    2061     142    2049    2046    2052     143    2049    2046    2085     118
    2046    2052    2055     144    2046    2052    2058     144    2043    2040
    2046     120    2040    2046    2049     121    2142    2148    2151      99
    2136    2130    2139     114    2133    2130    2136     114    2133    2130
    2139     114    2127    2121    2130     157    2124    2121    2127     123
    2124    2121    2130     157    2121    2130    2133     158    2121    2130
    2136     158    2121    2130    2139     158    2115    2109    2118     114
    2112    2109    2115     114    2112    2109    2118     114    2106    2103
    2109     115    2106    2103    2121     128    2103    2109    2112     116
    2103    2109    2115     116    2103    2109    2118     116    2103    2121
    2124     127    2103    2121    2127     127    2100    2097    2103     117
    2100    2097    2142     118    2097    2103    2106     119    2094    2091
    2097     120    2091    2097    2100     121    2202    2208    2211      99
    2193    2190    2196     149    2190    2196    2199     149    2187    2184
    2190     149    2184    2190    2193     149    2181    2178    2184     149
    2178    2184    2187     149    2175    2172    2178     149    2172    2178
    2181     149    2169    2172    2175     149    2169    2196    2199     149
    2166    2160    2169     152    2163    2160    2166     114    2163    2160
    2169     152    2157    2154    2160     143    2157    2154    2202     118
    2154    2160    2163     144    2154    2160    2166     144    2151    2148
    2154     120    2148    2154    2157     121    2238    2244    2247      99
    2226    2220    2229     122    2223    2220    2226     123    2223    2220
    2229     122    2217    2214    2220     125    2217    2214    2238     118
    2214    2220    2223     126    2214    2220    2226     126    2211    2208
    2214     120    2208    2214    2217     121    2271    2277    2280      99
    2262    2256    2265     153    2259    2256    2262     154    2259    2256
    2265     153    2256    2265    2268     155    2253    2250    2256     125
    2253    2250    2271     118    2250    2256    2259     156    2250    2256
    2262     156    2247    2244    2250     120    2244    2250    2253     121
    2304    2310    2313      99    2295    2289    2298     160    2292    2289
    2295     154    2292    2289    2298     160    2289    2298    2301     161
    2286    2283    2289     125    2286    2283    2304     118    2283    2289
    2292     156    2283    2289    2295     156    2280    2277    2283     120
    2277    2283    2286     121    2346    2352    2355      99    2334    2328
    2337     114    2331    2328    2334     114    2331    2328    2337     114
    2325    2322    2328     162    2325    2322    2340     163    2322    2328
    2331     116    2322    2328    2334     116    2322    2328    2337     116
    2322    2340    2343     164    2319    2316    2322     117    2319    2316
    2346     118    2316    2322    2325     165    2313    2310    2316     120
    2310    2316    2319     121    2382    2388    2391      99    2370    2364
    2373     122    2367    2364    2370     123    2367    2364    2373     122
    2361    2358    2364     125    2361    2358    2382     118    2358    2364
    2367     126    2358    2364    2370     126    2355    2352    2358     120
    2352    2358    2361     121    2424    2430    2433      99    2418    2415
    2421     129    2409    2415    2418      99    2409    2415    2421      99
    2406    2400    2409     130    2403    2400    2406     123    2403    2400
    2409     130    2397    2394    2400     125    2397    2394    2424     118
    2394    2400    2403     126    2394    2400    2406     126    2391    2388
    2394     120    2388    2394    2397     121    2466    2472    2475      99
    2454    2448    2457     114    2451    2448    2454     114    2451    2448
    2457     114    2445    2442    2448     162    2445    2442    2460     163
    2442    2448    2451     116    2442    2448    2454     116    2442    2448
    2457     116    2442    2460    2463     164    2439    2436    2442     117
    2439    2436    2466     118    2436    2442    2445     165    2433    2430
    2436     120    2430    2436    2439     121    2523    2529    2532      99
    2517    2511    2520     114    2514    2511    2517     114    2514    2511
    2520     114    2505    2499    2508     114    2502    2499    2505     114
    2502    2499    2508     114    2496    2493    2499     115    2496    2493
    2511     115    2493    2499    2502     116    2493    2499    2505     116
    2493    2499    2508     116    2493    2511    2514     116    2493    2511
    2517     116    2493    2511    2520     116    2490    2484    2493     127
    2487    2484    2490     123    2487    2484    2493     127    2484    2493
    2496     128    2481    2478    2484     125    2481    2478    2523     118
    2478    2484    2487     126    2478    2484    2490     126    2475    2472
    2478     120    2472    2478    2481     121    2565    2571    2574      99
    2553    2547    2556     114    2550    2547    2553     114    2550    2547
    2556     114    2544    2541    2547     162    2544    2541    2559     163
    2541    2547    2550     116    2541    2547    2553     116    2541    2547
    2556     116    2541    2559    2562     164    2538    2535    2541     117
    2538    2535    2565     118    2535    2541    2544     165    2532    2529
    2535     120    2529    2535    2538     121    2637    2643    2646      99
    2631    2628    2634     100    2622    2619    2625     100    2616    2619
    2622     101    2616    2619    2625     101    2616    2628    2631     101
    2616    2628    2634     101    2613    2610    2616     101    2607    2601
    2610     102    2604    2601    2607     103    2604    2601    2610     102
    2601    2610    2613     104    2598    2592    2601     105    2595    2592
    2598     106    2595    2592    2601     105    2592    2601    2604     107
    2592    2601    2607     107    2589    2583    2592     105    2586    2583
    2589     106    2586    2583    2592     105    2583    2592    2595     105
    2583    2592    2598     105    2580    2577    2583     135    2580    2577
    2637     118    2577    2583    2586     110    2577    2583    2589     110
    2574    2571    2577     120    2571    2577    2580     121    2688    2694
    2697      99    2679    2676    2682     136    2676    2682    2685     137
    2673    2670    2676     138    2670    2676    2679     139    2667    2670
    2673     140    2664    2682    2685     141    2661    2655    2664     142
    2658    2655    2661     114    2658    2655    2664     142    2652    2649
    2655     143    2652    2649    2688     118    2649    2655    2658     144
    2649    2655    2661     144    2646    2643    2649     120    2643    2649
    2652     121    2745    2751    2754      99    2739    2733    2742     114
    2736    2733    2739     114    2736    2733    2742     114    2730    2724
    2733     157    2727    2724    2730     123    2727    2724    2733     157
    2724    2733    2736     158    2724    2733    2739     158    2724    2733
    2742     158    2718    2712    2721     114    2715    2712    2718     114
    2715    2712    2721     114    2709    2706    2712     115    2709    2706
    2724     128    2706    2712    2715     116    2706    2712    2718     116
    2706    2712    2721     116    2706    2724    2727     127    2706    2724
    2730     127    2703    2700    2706     117    2703    2700    2745     118
    2700    2706    2709     119    2697    2694    2700     120    2694    2700
    2703     121    2817    2823    2826      99    2811    2808    2814     100
    2802    2799    2805     100    2796    2799    2802     101    2796    2799
    2805     101    2796    2808    2811     101    2796    2808    2814     101
    2793    2790    2796     101    2787    2781    2790     102    2784    2781
    2787     103    2784    2781    2790     102    2781    2790    2793     104
    2778    2772    2781     105    2775    2772    2778     106    2775    2772
    2781     105    2772    2781    2784     107    2772    2781    2787     107
    2769    2763    2772     105    2766    2763    2769     106    2766    2763
    2772     105    2763    2772    2775     105    2763    2772    2778     105
    2760    2757    2763     135    2760    2757    2817     118    2757    2763
    2766     110    2757    2763    2769     110    2754    2751    2757     120
    2751    2757    2760     121    2865    2871    2874      99    2859    2853
    2862     114    2856    2853    2859     114    2856    2853    2862     114
    2847    2841    2850     114    2844    2841    2847     114    2844    2841
    2850     114    2838    2835    2841     115    2838    2835    2853     115
    2835    2841    2844     116    2835    2841    2847     116    2835    2841
    2850     116    2835    2853    2856     116    2835    2853    2859     116
    2835    2853    2862     116    2832    2829    2835     117    2832    2829
    2865     118    2829    2835    2838     119    2826    2823    2829     120
    2823    2829    2832     121    2907    2913    2916      99    2895    2889
    2898     114    2892    2889    2895     114    2892    2889    2898     114
    2886    2883    2889     162    2886    2883    2901     163    2883    2889
    2892     116    2883    2889    2895     116    2883    2889    2898     116
    2883    2901    2904     164    2880    2877    2883     117    2880    2877
    2907     118    2877    2883    2886     165    2874    2871    2877     120
    2871    2877    2880     121    2973    2979    2982      99    2967    2961
    2970     112    2964    2961    2967     112    2964    2961    2970     112
    2958    2952    2961     131    2955    2952    2958     132    2955    2952
    2961     131    2952    2961    2964     133    2952    2961    2967     133
    2952    2961    2970     133    2949    2943    2952     105    2946    2943
    2949     106    2946    2943    2952     105    2943    2952    2955     134
    2943    2952    2958     134    2940    2934    2943     105    2937    2934
    2940     106    2937    2934    2943     105    2934    2943    2946     105
    2934    2943    2949     105    2931    2925    2934     105    2928    2925
    2931     106    2928    2925    2934     105    2925    2934    2937     105
    2925    2934    2940     105    2922    2919    2925     135    2922    2919
    2973     118    2919    2925    2928     110    2919    2925    2931     110
    2916    2913    2919     120    2913    2919    2922     121    2994    3000
    3003      99    2991    2985    2994     118    2988    2985    2991     159
    2988    2985    2994     118    2982    2979    2985     120    2979    2985
    2988     121    2979    2985    2991     121    3039    3045    3048      99
    3027    3021    3030     122    3024    3021    3027     123    3024    3021
    3030     122    3018    3012    3021     124    3015    3012    3018     123
    3015    3012    3021     124    3012    3021    3024     124    3012    3021
    3027     124    3009    3006    3012     125    3009    3006    3039     118
    3006    3012    3015     126    3006    3012    3018     126    3003    3000
    3006     120    3000    3006    3009     121    3084    3090    3093      99
    3072    3066    3075     122    3069    3066    3072     123    3069    3066
    3075     122    3063    3057    3066     124    3060    3057    3063     123
    3060    3057    3066     124    3057    3066    3069     124    3057    3066
    3072     124    3054    3051    3057     125    3054    3051    3084     118
    3051    3057    3060     126    3051    3057    3063     126    3048    3045
    3051     120    3045    3051    3054     121    3126    3132    3135      99
    3114    3108    3117     114    3111    3108    3114     114    3111    3108
    3117     114    3105    3102    3108     162    3105    3102    3120     163
    3102    3108    3111     116    3102    3108    3114     116    3102    3108
    3117     116    3102    3120    3123     164    3099    3096    3102     117
    3099    3096    3126     118    3096    3102    3105     165    3093    3090
    3096     120    3090    3096    3099     121    3177    3183    3186      99
    3168    3165    3171     136    3165    3171    3174     137    3162    3159
    3165     138    3159    3165    3168     139    3156    3159    3162     140
    3153    3171    3174     141    3150    3144    3153     142    3147    3144
    3150     114    3147    3144    3153     142    3141    3138    3144     143
    3141    3138    3177     118    3138    3144    3147     144    3138    3144
    3150     144    3135    3132    3138     120    3132    3138    3141     121
    3213    3219    3222      99    3201    3195    3204     122    3198    3195
    3201     123    3198    3195    3204     122    3192    3189    3195     125
    3192    3189    3213     118    3189    3195    3198     126    3189    3195
    3201     126    3186    3183    3189     120    3183    3189    3192     121
    3270    3276    3279      99    3264    3258    3267     114    3261    3258
    3264     114    3261    3258    3267     114    3255    3249    3258     157
    3252    3249    3255     123    3252    3249    3258     157    3249    3258
    3261     158    3249    3258    3264     158    3249    3258    3267     158
    3243    3237    3246     114    3240    3237    3243     114    3240    3237
    3246     114    3234    3231    3237     115    3234    3231    3249     128
    3231    3237    3240     116    3231    3237    3243     116    3231    3237
    3246     116    3231    3249    3252     127    3231    3249    3255     127
    3228    3225    3231     117    3228    3225    3270     118    3225    3231
    3234     119    3222    3219    3225     120    3219    3225    3228     121
    3315    3321    3324      99    3303    3297    3306     122    3300    3297
    3303     123    3300    3297    3306     122    3294    3288    3297     124
    3291    3288    3294     123    3291    3288    3297     124    3288    3297
    3300     124    3288    3297    3303     124    3285    3282    3288     125
    3285    3282    3315     118    3282    3288    3291     126    3282    3288
    3294     126    3279    3276    3282     120    3276    3282    3285     121
    3372    3378    3381      99    3366    3360    3369     114    3363    3360
    3366     114    3363    3360    3369     114    3354    3348    3357     114
    3351    3348    3354     114    3351    3348    3357     114    3345    3342
    3348     115    3345    3342    3360     115    3342    3348    3351     116
    3342    3348    3354     116    3342    3348    3357     116    3342    3360
    3363     116    3342    3360    3366     116    3342    3360    3369     116
    3339    3333    3342     127    3336    3333    3339     123    3336    3333
    3342     127    3333    3342    3345     128    3330    3327    3333     125
    3330    3327    3372     118    3327    3333    3336     126    3327    3333
    3339     126    3324    3321    3327     120    3321    3327    3330     121
    3429    3435    3438      99    3423    3417    3426     114    3420    3417
    3423     114    3420    3417    3426     114    3411    3405    3414     114
    3408    3405    3411     114    3408    3405    3414     114    3402    3399
    3405     115    3402    3399    3417     115    3399    3405    3408     116
    3399    3405    3411     116    3399    3405    3414     116    3399    3417
    3420     116    3399    3417    3423     116    3399    3417    3426     116
    3396    3390    3399     127    3393    3390    3396     123    3393    3390
    3399     127    3390    3399    3402     128    3387    3384    3390     125
    3387    3384    3429     118    3384    3390    3393     126    3384    3390
    3396     126    3381    3378    3384     120    3378    3384    3387     121
    3462    3468    3471      99    3453    3447    3456     153    3450    3447
    3453     154    3450    3447    3456     153    3447    3456    3459     155
    3444    3441    3447     125    3444    3441    3462     118    3441    3447
    3450     156    3441    3447    3453     156    3438    3435    3441     120
    3435    3441    3444     121    3498    3504    3507      99    3486    3480
    3489     122    3483    3480    3486     123    3483    3480    3489     122
    3477    3474    3480     125    3477    3474    3498     118    3474    3480
    3483     126    3474    3480    3486     126    3471    3468    3474     120
    3468    3474    3477     121    3543    3549    3552      99    3531    3525
    3534     122    3528    3525    3531     123    3528    3525    3534     122
    3522    3516    3525     124    3519    3516    3522     123    3519    3516
    3525     124    3516    3525    3528     124    3516    3525    3531     124
    3513    3510    3516     125    3513    3510    3543     118    3510    3516
    3519     126    3510    3516    3522     126    3507    3504    3510     120
    3504    3510    3513     121    3606    3612    3615      99    3597    3594
    3600     149    3594    3600    3603     149    3585    3588    3591     150
    3585    3594    3597     151    3582    3579    3585     151    3576    3573
    3579     149    3573    3579    3582     149    3570    3573    3576     149
    3570    3600    3603     149    3567    3561    3570     152    3564    3561
    3567     114    3564    3561    3570     152    3558    3555    3561     143
    3558    3555    3606     118    3555    3561    3564     144    3555    3561
    3567     144    3552    3549    3555     120    3549    3555    3558     121
    3642    3648    3651      99    3630    3624    3633     122    3627    3624
    3630     123    3627    3624    3633     122    3621    3618    3624     125
    3621    3618    3642     118    3618    3624    3627     126    3618    3624
    3630     126    3615    3612    3618     120    3612    3618    3621     121
    3672    3678    3681      99    3666    3660    3669     114    3663    3660
    3666     114    3663    3660    3669     114    3657    3654    3660     143
    3657    3654    3672     118    3654    3660    3663     144    3654    3660
    3666     144    3654    3660    3669     144    3651    3648    3654     120
    3648    3654    3657     121    3702    3696    3705     114    3699    3696
    3702     114    3699    3696    3705     114    3693    3690    3696     162
    3693    3690    3708     163    3690    3696    3699     116    3690    3696
    3702     116    3690    3696    3705     116    3690    3708    3711     164
    3687    3684    3690     117    3687    3684    3714     118    3684    3690
    3693     165    3681    3678    3684     120    3678    3684    3687     121
    3756    3762    3765      99    3753    3750    3756     118    3747    3741
    3750     144    3744    3741    3747     114    3744    3741    3750     144
    3741    3750    3753     143    3738    3732    3741     145    3735    3732
    3738     114    3735    3732    3741     145    3732    3741    3744     145
    3732    3741    3747     145    3729    3723    3732     146    3726    3723
    3729     147    3726    3723    3732     146    3723    3732    3735     145
    3723    3732    3738     145    3720    3723    3726     148    3720    3723
    3729     148    3720    3750    3753     121    3816    3822    3825      99
    3807    3804    3810     149    3804    3810    3813     149    3801    3798
    3804     149    3798    3804    3807     149    3795    3792    3798     149
    3792    3798    3801     149    3789    3786    3792     149    3786    3792
    3795     149    3783    3786    3789     149    3783    3810    3813     149
    3780    3774    3783     152    3777    3774    3780     114    3777    3774
    3783     152    3771    3768    3774     143    3771    3768    3816     118
    3768    3774    3777     144    3768    3774    3780     144    3765    3762
    3768     120    3762    3768    3771     121    3873    3879    3882      99
    3867    3861    3870     114    3864    3861    3867     114    3864    3861
    3870     114    3858    3852    3861     157    3855    3852    3858     123
    3855    3852    3861     157    3852    3861    3864     158    3852    3861
    3867     158    3852    3861    3870     158    3846    3840    3849     114
    3843    3840    3846     114    3843    3840    3849     114    3837    3834
    3840     115    3837    3834    3852     128    3834    3840    3843     116
    3834    3840    3846     116    3834    3840    3849     116    3834    3852
    3855     127    3834    3852    3858     127    3831    3828    3834     117
    3831    3828    3873     118    3828    3834    3837     119    3825    3822
    3828     120    3822    3828    3831     121    3939    3945    3948      99
    3933    3927    3936     112    3930    3927    3933     112    3930    3927
    3936     112    3924    3918    3927     131    3921    3918    3924     132
    3921    3918    3927     131    3918    3927    3930     133    3918    3927
    3933     133    3918    3927    3936     133    3915    3909    3918     105
    3912    3909    3915     106    3912    3909    3918     105    3909    3918
    3921     134    3909    3918    3924     134    3906    3900    3909     105
    3903    3900    3906     106    3903    3900    3909     105    3900    3909
    3912     105    3900    3909    3915     105    3897    3891    3900     105
    3894    3891    3897     106    3894    3891    3900     105    3891    3900
    3903     105    3891    3900    3906     105    3888    3885    3891     135
    3888    3885    3939     118    3885    3891    3894     110    3885    3891
    3897     110    3882    3879    3885     120    3879    3885    3888     121
    3996    4002    4005      99    3990    3984    3993     114    3987    3984
    3990     114    3987    3984    3993     114    3981    3975    3984     157
    3978    3975    3981     123    3978    3975    3984     157    3975    3984
    3987     158    3975    3984    3990     158    3975    3984    3993     158
    3969    3963    3972     114    3966    3963    3969     114    3966    3963
    3972     114    3960    3957    3963     115    3960    3957    3975     128
    3957    3963    3966     116    3957    3963    3969     116    3957    3963
    3972     116    3957    3975    3978     127    3957    3975    3981     127
    3954    3951    3957     117    3954    3951    3996     118    3951    3957
    3960     119    3948    3945    3951     120    3945    3951    3954     121
    4032    4038    4041      99    4020    4014    4023     122    4017    4014
    4020     123    4017    4014    4023     122    4011    4008    4014     125
    4011    4008    4032     118    4008    4014    4017     126    4008    4014
    4020     126    4005    4002    4008     120    4002    4008    4011     121
    4056    4050    4059     153    4053    4050    4056     154    4053    4050
    4059     153    4050    4059    4062     155    4047    4044    4050     125
    4047    4044    4065     118    4044    4050    4053     156    4044    4050
    4056     156    4041    4038    4044     120    4038    4044    4047     121
    4107    4113    4116      99    4104    4101    4107     118    4098    4092
    4101     144    4095    4092    4098     114    4095    4092    4101     144
    4092    4101    4104     143    4089    4083    4092     145    4086    4083
    4089     114    4086    4083    4092     145    4083    4092    4095     145
    4083    4092    4098     145    4080    4074    4083     146    4077    4074
    4080     147    4077    4074    4083     146    4074    4083    4086     145
    4074    4083    4089     145    4071    4074    4077     148    4071    4074
    4080     148    4071    4101    4104     121    4167    4173    4176      99
    4158    4155    4161     149    4155    4161    4164     149    4152    4149
    4155     149    4149    4155    4158     149    4146    4143    4149     149
    4143    4149    4152     149    4140    4137    4143     149    4137    4143
    4146     149    4134    4137    4140     149    4134    4161    4164     149
    4131    4125    4134     152    4128    4125    4131     114    4128    4125
    4134     152    4122    4119    4125     143    4122    4119    4167     118
    4119    4125    4128     144    4119    4125    4131     144    4116    4113
    4119     120    4113    4119    4122     121    4197    4203    4206      99
    4191    4185    4194     114    4188    4185    4191     114    4188    4185
    4194     114    4182    4179    4185     143    4182    4179    4197     118
    4179    4185    4188     144    4179    4185    4191     144    4179    4185
    4194     144    4176    4173    4179     120    4173    4179    4182     121
    4242    4248    4251      99    4230    4224    4233     122    4227    4224
    4230     123    4227    4224    4233     122    4221    4215    4224     124
    4218    4215    4221     123    4218    4215    4224     124    4215    4224
    4227     124    4215    4224    4230     124    4212    4209    4215     125
    4212    4209    4242     118    4209    4215    4218     126    4209    4215
    4221     126    4206    4203    4209     120    4203    4209    4212     121
    4272    4278    4281      99    4266    4260    4269     114    4263    4260
    4266     114    4263    4260    4269     114    4257    4254    4260     143
    4257    4254    4272     118    4254    4260    4263     144    4254    4260
    4266     144    4254    4260    4269     144    4251    4248    4254     120
    4248    4254    4257     121    4314    4320    4323      99    4302    4296
    4305     114    4299    4296    4302     114    4299    4296    4305     114
    4293    4290    4296     162    4293    4290    4308     163    4290    4296
    4299     116    4290    4296    4302     116    4290    4296    4305     116
    4290    4308    4311     164    4287    4284    4290     117    4287    4284
    4314     118    4284    4290    4293     165    4281    4278    4284     120
    4278    4284    4287     121    4362    4368    4371      99    4356    4350
    4359     114    4353    4350    4356     114    4353    4350    4359     114
    4344    4338    4347     114    4341    4338    4344     114    4341    4338
    4347     114    4335    4332    4338     115    4335    4332    4350     115
    4332    4338    4341     116    4332    4338    4344     116    4332    4338
    4347     116    4332    4350    4353     116    4332    4350    4356     116
    4332    4350    4359     116    4329    4326    4332     117    4329    4326
    4362     118    4326    4332    4335     119    4323    4320    4326     120
    4320    4326    4329     121    4419    4425    4428      99    4413    4407
    4416     114    4410    4407    4413     114    4410    4407    4416     114
    4401    4395    4404     114    4398    4395    4401     114    4398    4395
    4404     114    4392    4389    4395     115    4392    4389    4407     115
    4389    4395    4398     116    4389    4395    4401     116    4389    4395
    4404     116    4389    4407    4410     116    4389    4407    4413     116
    4389    4407    4416     116    4386    4380    4389     127    4383    4380
    4386     123    4383    4380    4389     127    4380    4389    4392     128
    4377    4374    4380     125    4377    4374    4419     118    4374    4380
    4383     126    4374    4380    4386     126    4371    4368    4374     120
    4368    4374    4377     121    4485    4491    4494      99    4479    4473
    4482     112    4476    4473    4479     112    4476    4473    4482     112
    4470    4464    4473     131    4467    4464    4470     132    4467    4464
    4473     131    4464    4473    4476     133    4464    4473    4479     133
    4464    4473    4482     133    4461    4455    4464     105    4458    4455
    4461     106    4458    4455    4464     105    4455    4464    4467     134
    4455    4464    4470     134    4452    4446    4455     105    4449    4446
    4452     106    4449    4446    4455     105    4446    4455    4458     105
    4446    4455    4461     105    4443    4437    4446     105    4440    4437
    4443     106    4440    4437    4446     105    4437    4446    4449     105
    4437    4446    4452     105    4434    4431    4437     135    4434    4431
    4485     118    4431    4437    4440     110    4431    4437    4443     110
    4428    4425    4431     120    4425    4431    4434     121    4545    4551
    4554      99    4536    4533    4539     149    4533    4539    4542     149
    4530    4527    4533     149    4527    4533    4536     149    4524    4521
    4527     149    4521    4527    4530     149    4518    4515    4521     149
    4515    4521    4524     149    4512    4515    4518     149    4512    4539
    4542     149    4509    4503    4512     152    4506    4503    4509     114
    4506    4503    4512     152    4500    4497    4503     143    4500    4497
    4545     118    4497    4503    4506     144    4497    4503    4509     144
    4494    4491    4497     120    4491    4497    4500     121    4566    4572
    4575      99    4563    4557    4566     118    4560    4557    4563     159
    4560    4557    4566     118    4554    4551    4557     120    4551    4557
    4560     121    4551    4557    4563     121    4632    4638    4641      99
    4626    4620    4629     112    4623    4620    4626     112    4623    4620
    4629     112    4617    4611    4620     131    4614    4611    4617     132
    4614    4611    4620     131    4611    4620    4623     133    4611    4620
    4626     133    4611    4620    4629     133    4608    4602    4611     105
    4605    4602    4608     106    4605    4602    4611     105    4602    4611
    4614     134    4602    4611    4617     134    4599    4593    4602     105
    4596    4593    4599     106    4596    4593    4602     105    4593    4602
    4605     105    4593    4602    4608     105    4590    4584    4593     105
    4587    4584    4590     106    4587    4584    4593     105    4584    4593
    4596     105    4584    4593    4599     105    4581    4578    4584     135
    4581    4578    4632     118    4578    4584    4587     110    4578    4584
    4590     110    4575    4572    4578     120    4572    4578    4581     121
    4689    4695    4698      99    4683    4677    4686     114    4680    4677
    4683     114    4680    4677    4686     114    4671    4665    4674     114
    4668    4665    4671     114    4668    4665    4674     114    4662    4659
    4665     115    4662    4659    4677     115    4659    4665    4668     116
    4659    4665    4671     116    4659    4665    4674     116    4659    4677
    4680     116    4659    4677    4683     116    4659    4677    4686     116
    4656    4650    4659     127    4653    4650    4656     123    4653    4650
    4659     127    4650    4659    4662     128    4647    4644    4650     125
    4647    4644    4689     118    4644    4650    4653     126    4644    4650
    4656     126    4641    4638    4644     120    4638    4644    4647     121
    4740    4746    4749      99    4734    4731    4737     129    4725    4731
    4734      99    4725    4731    4737      99    4722    4716    4725     130
    4719    4716    4722     123    4719    4716    4725     130    4713    4707
    4716     124    4710    4707    4713     123    4710    4707    4716     124
    4707    4716    4719     124    4707    4716    4722     124    4704    4701
    4707     125    4704    4701    4740     118    4701    4707    4710     126
    4701    4707    4713     126    4698    4695    4701     120    4695    4701
    4704     121    4812    4818    4821      99    4806    4803    4809     100
    4797    4794    4800     100    4791    4794    4797     101    4791    4794
    4800     101    4791    4803    4806     101    4791    4803    4809     101
    4788    4785    4791     101    4782    4776    4785     102    4779    4776
    4782     103    4779    4776    4785     102    4776    4785    4788     104
    4773    4767    4776     105    4770    4767    4773     106    4770    4767
    4776     105    4767    4776    4779     107    4767    4776    4782     107
    4764    4758    4767     105    4761    4758    4764     106    4761    4758
    4767     105    4758    4767    4770     105    4758    4767    4773     105
    4755    4752    4758     135    4755    4752    4812     118    4752    4758
    4761     110    4752    4758    4764     110    4749    4746    4752     120
    4746    4752    4755     121    4854    4860    4863      99    4842    4836
    4845     114    4839    4836    4842     114    4839    4836    4845     114
    4833    4830    4836     162    4833    4830    4848     163    4830    4836
    4839     116    4830    4836    4842     116    4830    4836    4845     116
    4830    4848    4851     164    4827    4824    4830     117    4827    4824
    4854     118    4824    4830    4833     165    4821    4818    4824     120
    4818    4824    4827     121    4905    4911    4914      99    4899    4896
    4902     129    4890    4896    4899      99    4890    4896    4902      99
    4887    4881    4890     130    4884    4881    4887     123    4884    4881
    4890     130    4878    4872    4881     124    4875    4872    4878     123
    4875    4872    4881     124    4872    4881    4884     124    4872    4881
    4887     124    4869    4866    4872     125    4869    4866    4905     118
    4866    4872    4875     126    4866    4872    4878     126    4863    4860
    4866     120    4860    4866    4869     121    4968    4974    4977      99
    4959    4956    4962     149    4956    4962    4965     149    4947    4950
    4953     150    4947    4956    4959     151    4944    4941    4947     151
    4938    4935    4941     149    4935    4941    4944     149    4932    4935
    4938     149    4932    4962    4965     149    4929    4923    4932     152
    4926    4923    4929     114    4926    4923    4932     152    4920    4917
    4923     143    4920    4917    4968     118    4917    4923    4926     144
    4917    4923    4929     144    4914    4911    4917     120    4911    4917
    4920     121    4998    5004    5007      99    4992    4986    4995     114
    4989    4986    4992     114    4989    4986    4995     114    4983    4980
    4986     143    4983    4980    4998     118    4980    4986    4989     144
    4980    4986    4992     144    4980    4986    4995     144    4977    4974
    4980     120    4974    4980    4983     121    5061    5067    5070      99
    5052    5049    5055     149    5049    5055    5058     149    5040    5043
    5046     150    5040    5049    5052     151    5037    5034    5040     151
    5031    5028    5034     149    5028    5034    5037     149    5025    5028
    5031     149    5025    5055    5058     149    5022    5016    5025     152
    5019    5016    5022     114    5019    5016    5025     152    5013    5010
    5016     143    5013    5010    5061     118    5010    5016    5019     144
    5010    5016    5022     144    5007    5004    5010     120    5004    5010
    5013     121    5121    5127    5130      99    5112    5109    5115     149
    5109    5115    5118     149    5106    5103    5109     149    5103    5109
    5112     149    5100    5097    5103     149    5097    5103    5106     149
    5094    5091    5097     149    5091    5097    5100     149    5088    5091
    5094     149    5088    5115    5118     149    5085    5079    5088     152
    5082    5079    5085     114    5082    5079    5088     152    5076    5073
    5079     143    5076    5073    5121     118    5073    5079    5082     144
    5073    5079    5085     144    5070    5067    5073     120    5067    5073
    5076     121    5169    5175    5178      99    5163    5157    5166     114
    5160    5157    5163     114    5160    5157    5166     114    5151    5145
    5154     114    5148    5145    5151     114    5148    5145    5154     114
    5142    5139    5145     115    5142    5139    5157     115    5139    5145
    5148     116    5139    5145    5151     116    5139    5145    5154     116
    5139    5157    5160     116    5139    5157    5163     116    5139    5157
    5166     116    5136    5133    5139     117    5136    5133    5169     118
    5133    5139    5142     119    5130    5127    5133     120    5127    5133
    5136     121    5211    5217    5220      99    5199    5193    5202     114
    5196    5193    5199     114    5196    5193    5202     114    5190    5187
    5193     162    5190    5187    5205     163    5187    5193    5196     116
    5187    5193    5199     116    5187    5193    5202     116    5187    5205
    5208     164    5184    5181    5187     117    5184    5181    5211     118
    5181    5187    5190     165    5178    5175    5181     120    5175    5181
    5184     121    5241    5247    5250      99    5235    5229    5238     114
    5232    5229    5235     114    5232    5229    5238     114    5226    5223
    5229     143    5226    5223    5241     118    5223    5229    5232     144
    5223    5229    5235     144    5223    5229    5238     144    5220    5217
    5223     120    5217    5223    5226     121    5277    5283    5286      99
    5265    5259    5268     122    5262    5259    5265     123    5262    5259
    5268     122    5256    5253    5259     125    5256    5253    5277     118
    5253    5259    5262     126    5253    5259    5265     126    5250    5247
    5253     120    5247    5253    5256     121    5313    5319    5322      99
    5301    5295    5304     122    5298    5295    5301     123    5298    5295
    5304     122    5292    5289    5295     125    5292    5289    5313     118
    5289    5295    5298     126    5289    5295    5301     126    5286    5283
    5289     120    5283    5289    5292     121    5370    5376    5379      99
    5364    5358    5367     114    5361    5358    5364     114    5361    5358
    5367     114    5355    5349    5358     157    5352    5349    5355     123
    5352    5349    5358     157    5349    5358    5361     158    5349    5358
    5364     158    5349    5358    5367     158    5343    5337    5346     114
    5340    5337    5343     114    5340    5337    5346     114    5334    5331
    5337     115    5334    5331    5349     128    5331    5337    5340     116
    5331    5337    5343     116    5331    5337    5346     116    5331    5349
    5352     127    5331    5349    5355     127    5328    5325    5331     117
    5328    5325    5370     118    5325    5331    5334     119    5322    5319
    5325     120    5319    5325    5328     121    5442    5448    5451      99
    5436    5433    5439     100    5427    5424    5430     100    5421    5424
    5427     101    5421    5424    5430     101    5421    5433    5436     101
    5421    5433    5439     101    5418    5415    5421     101    5412    5406
    5415     102    5409    5406    5412     103    5409    5406    5415     102
    5406    5415    5418     104    5403    5397    5406     105    5400    5397
    5403     106    5400    5397    5406     105    5397    5406    5409     107
    5397    5406    5412     107    5394    5388    5397     105    5391    5388
    5394     106    5391    5388    5397     105    5388    5397    5400     105
    5388    5397    5403     105    5385    5382    5388     135    5385    5382
    5442     118    5382    5388    5391     110    5382    5388    5394     110
    5379    5376    5382     120    5376    5382    5385     121    5490    5496
    5499      99    5484    5478    5487     114    5481    5478    5484     114
    5481    5478    5487     114    5472    5466    5475     114    5469    5466
    5472     114    5469    5466    5475     114    5463    5460    5466     115
    5463    5460    5478     115    5460    5466    5469     116    5460    5466
    5472     116    5460    5466    5475     116    5460    5478    5481     116
    5460    5478    5484     116    5460    5478    5487     116    5457    5454
    5460     117    5457    5454    5490     118    5454    5460    5463     119
    5451    5448    5454     120    5448    5454    5457     121    5511    5517
    5520      99    5508    5502    5511     118    5505    5502    5508     159
    5505    5502    5511     118    5499    5496    5502     120    5496    5502
    5505     121    5496    5502    5508     121    5544    5550    5553      99
    5535    5529    5538     153    5532    5529    5535     154    5532    5529
    5538     153    5529    5538    5541     155    5526    5523    5529     125
    5526    5523    5544     118    5523    5529    5532     156    5523    5529
    5535     156    5520    5517    5523     120    5517    5523    5526     121
    5595    5601    5604      99    5589    5583    5592     147    5586    5583
    5589     147    5586    5583    5592     147    5580    5583    5586     166
    5580    5583    5589     166    5580    5583    5592     166    5577    5571
    5580     167    5574    5571    5577     154    5574    5571    5580     167
    5568    5562    5571     124    5565    5562    5568     123    5565    5562
    5571     124    5562    5571    5574     168    5562    5571    5577     168
    5559    5556    5562     125    5559    5556    5595     118    5556    5562
    5565     126    5556    5562    5568     126    5553    5550    5556     120
    5550    5556    5559     121    5628    5634    5637      99    5619    5613
    5622     153    5616    5613    5619     154    5616    5613    5622     153
    5613    5622    5625     155    5610    5607    5613     125    5610    5607
    5628     118    5607    5613    5616     156    5607    5613    5619     156
    5604    5601    5607     120    5601    5607    5610     121    5676    5682
    5685      99    5670    5664    5673     114    5667    5664    5670     114
    5667    5664    5673     114    5658    5652    5661     114    5655    5652
    5658     114    5655    5652    5661     114    5649    5646    5652     115
    5649    5646    5664     115    5646    5652    5655     116    5646    5652
    5658     116    5646    5652    5661     116    5646    5664    5667     116
    5646    5664    5670     116    5646    5664    5673     116    5643    5640
    5646     117    5643    5640    5676     118    5640    5646    5649     119
    5637    5634    5640     120    5634    5640    5643     121    5712    5718
    5721      99    5700    5694    5703     122    5697    5694    5700     123
    5697    5694    5703     122    5691    5688    5694     125    5691    5688
    5712     118    5688    5694    5697     126    5688    5694    5700     126
    5685    5682    5688     120    5682    5688    5691     121    5733    5739
    5742      99    5730    5724    5733     118    5727    5724    5730     159
    5727    5724    5733     118    5721    5718    5724     120    5718    5724
    5727     121    5718    5724    5730     121    5796    5802    5805      99
    5787    5784    5790     149    5784    5790    5793     149    5775    5778
    5781     150    5775    5784    5787     151    5772    5769    5775     151
    5766    5763    5769     149    5763    5769    5772     149    5760    5763
    5766     149    5760    5790    5793     149    5757    5751    5760     152
    5754    5751    5757     114    5754    5751    5760     152    5748    5745
    5751     143    5748    5745    5796     118    5745    5751    5754     144
    5745    5751    5757     144    5742    5739    5745     120    5739    5745
    5748     121    5847    5853    5856      99    5838    5835    5841     136
    5835    5841    5844     137    5832    5829    5835     138    5829    5835
    5838     139    5826    5829    5832     140    5823    5841    5844     141
    5820    5814    5823     142    5817    5814    5820     114    5817    5814
    5823     142    5811    5808    5814     143    5811    5808    5847     118
    5808    5814    5817     144    5808    5814    5820     144    5805    5802
    5808     120    5802    5808    5811     121    5889    5895    5898      99
    5883    5880    5886     129    5874    5880    5883      99    5874    5880
    5886      99    5871    5865    5874     130    5868    5865    5871     123
    5868    5865    5874     130    5862    5859    5865     125    5862    5859
    5889     118    5859    5865    5868     126    5859    5865    5871     126
    5856    5853    5859     120    5853    5859    5862     121    5946    5952
    5955      99    5940    5934    5943     114    5937    5934    5940     114
    5937    5934    5943     114    5931    5925    5934     157    5928    5925
    5931     123    5928    5925    5934     157    5925    5934    5937     158
    5925    5934    5940     158    5925    5934    5943     158    5919    5913
    5922     114    5916    5913    5919     114    5916    5913    5922     114
    5910    5907    5913     115    5910    5907    5925     128    5907    5913
    5916     116    5907    5913    5919     116    5907    5913    5922     116
    5907    5925    5928     127    5907    5925    5931     127    5904    5901
    5907     117    5904    5901    5946     118    5901    5907    5910     119
    5898    5895    5901     120    5895    5901    5904     121    5979    5985
    5988      99    5970    5964    5973     153    5967    5964    5970     154
    5967    5964    5973     153    5964    5973    5976     155    5961    5958
    5964     125    5961    5958    5979     118    5958    5964    5967     156
    5958    5964    5970     156    5955    5952    5958     120    5952    5958
    5961     121    6021    6027    6030      99    6009    6003    6012     114
    6006    6003    6009     114    6006    6003    6012     114    6000    5997
    6003     162    6000    5997    6015     163    5997    6003    6006     116
    5997    6003    6009     116    5997    6003    6012     116    5997    6015
    6018     164    5994    5991    5997     117    5994    5991    6021     118
    5991    5997    6000     165    5988    5985    5991     120    5985    5991
    5994     121    6087    6093    6096      99    6081    6075    6084     112
    6078    6075    6081     112    6078    6075    6084     112    6072    6066
    6075     131    6069    6066    6072     132    6069    6066    6075     131
    6066    6075    6078     133    6066    6075    6081     133    6066    6075
    6084     133    6063    6057    6066     105    6060    6057    6063     106
    6060    6057    6066     105    6057    6066    6069     134    6057    6066
    6072     134    6054    6048    6057     105    6051    6048    6054     106
    6051    6048    6057     105    6048    6057    6060     105    6048    6057
    6063     105    6045    6039    6048     105    6042    6039    6045     106
    6042    6039    6048     105    6039    6048    6051     105    6039    6048
    6054     105    6036    6033    6039     135    6036    6033    6087     118
    6033    6039    6042     110    6033    6039    6045     110    6030    6027
    6033     120    6027    6033    6036     121    6123    6129    6132      99
    6111    6105    6114     122    6108    6105    6111     123    6108    6105
    6114     122    6102    6099    6105     125    6102    6099    6123     118
    6099    6105    6108     126    6099    6105    6111     126    6096    6093
    6099     120    6093    6099    6102     121    6144    6150    6153      99
    6141    6135    6144     118    6138    6135    6141     159    6138    6135
    6144     118    6132    6129    6135     120    6129    6135    6138     121
    6129    6135    6141     121    6180    6186    6189      99    6168    6162
    6171     122    6165    6162    6168     123    6165    6162    6171     122
    6159    6156    6162     125    6159    6156    6180     118    6156    6162
    6165     126    6156    6162    6168     126    6153    6150    6156     120
    6150    6156    6159     121    6213    6219    6222      99    6204    6198
    6207     160    6201    6198    6204     154    6201    6198    6207     160
    6198    6207    6210     161    6195    6192    6198     125    6195    6192
    6213     118    6192    6198    6201     156    6192    6198    6204     156
    6189    6186    6192     120    6186    6192    6195     121    6234    6240
    6243      99    6231    6225    6234     118    6228    6225    6231     159
    6228    6225    6234     118    6222    6219    6225     120    6219    6225
    6228     121    6219    6225    6231     121    6267    6273    6276      99
    6258    6252    6261     153    6255    6252    6258     154    6255    6252
    6261     153    6252    6261    6264     155    6249    6246    6252     125
    6249    6246    6267     118    6246    6252    6255     156    6246    6252
    6258     156    6243    6240    6246     120    6240    6246    6249     121
    6324    6330    6333      99    6318    6312    6321     114    6315    6312
    6318     114    6315    6312    6321     114    6306    6300    6309     114
    6303    6300    6306     114    6303    6300    6309     114    6297    6294
    6300     115    6297    6294    6312     115    6294    6300    6303     116
    6294    6300    6306     116    6294    6300    6309     116    6294    6312
    6315     116    6294    6312    6318     116    6294    6312    6321     116
    6291    6285    6294     127    6288    6285    6291     123    6288    6285
    6294     127    6285    6294    6297     128    6282    6279    6285     125
    6282    6279    6324     118    6279    6285    6288     126    6279    6285
    6291     126    6276    6273    6279     120    6273    6279    6282     121
    6381    6387    6390      99    6375    6369    6378     114    6372    6369
    6375     114    6372    6369    6378     114    6363    6357    6366     114
    6360    6357    6363     114    6360    6357    6366     114    6354    6351
    6357     115    6354    6351    6369     115    6351    6357    6360     116
    6351    6357    6363     116    6351    6357    6366     116    6351    6369
    6372     116    6351    6369    6375     116    6351    6369    6378     116
    6348    6342    6351     127    6345    6342    6348     123    6345    6342
    6351     127    6342    6351    6354     128    6339    6336    6342     125
    6339    6336    6381     118    6336    6342    6345     126    6336    6342
    6348     126    6333    6330    6336     120    6330    6336    6339     121
    6441    6447    6450      99    6432    6429    6435     149    6429    6435
    6438     149    6426    6423    6429     149    6423    6429    6432     149
    6420    6417    6423     149    6417    6423    6426     149    6414    6411
    6417     149    6411    6417    6420     149    6408    6411    6414     149
    6408    6435    6438     149    6405    6399    6408     152    6402    6399
    6405     114    6402    6399    6408     152    6396    6393    6399     143
    6396    6393    6441     118    6393    6399    6402     144    6393    6399
    6405     144    6390    6387    6393     120    6387    6393    6396     121
    6477    6483    6486      99    6465    6459    6468     122    6462    6459
    6465     123    6462    6459    6468     122    6456    6453    6459     125
    6456    6453    6477     118    6453    6459    6462     126    6453    6459
    6465     126    6450    6447    6453     120    6447    6453    6456     121
    6528    6534    6537      99    6519    6516    6522     136    6516    6522
    6525     137    6513    6510    6516     138    6510    6516    6519     139
    6507    6510    6513     140    6504    6522    6525     141    6501    6495
    6504     142    6498    6495    6501     114    6498    6495    6504     142
    6492    6489    6495     143    6492    6489    6528     118    6489    6495
    6498     144    6489    6495    6501     144    6486    6483    6489     120
    6483    6489    6492     121    6585    6591    6594      99    6579    6573
    6582     114    6576    6573    6579     114    6576    6573    6582     114
    6567    6561    6570     114    6564    6561    6567     114    6564    6561
    6570     114    6558    6555    6561     115    6558    6555    6573     115
    6555    6561    6564     116    6555    6561    6567     116    6555    6561
    6570     116    6555    6573    6576     116    6555    6573    6579     116
    6555    6573    6582     116    6552    6546    6555     127    6549    6546
    6552     123    6549    6546    6555     127    6546    6555    6558     128
    6543    6540    6546     125    6543    6540    6585     118    6540    6546
    6549     126    6540    6546    6552     126    6537    6534    6540     120
    6534    6540    6543     121    6636    6642    6645      99    6627    6624
    6630     136    6624    6630    6633     137    6621    6618    6624     138
    6618    6624    6627     139    6615    6618    6621     140    6612    6630
    6633     141    6609    6603    6612     142    6606    6603    6609     114
    6606    6603    6612     142    6600    6597    6603     143    6600    6597
    6636     118    6597    6603    6606     144    6597    6603    6609     144
    6594    6591    6597     120    6591    6597    6600     121    6678    6684
    6687      99    6672    6669    6675     129    6663    6669    6672      99
    6663    6669    6675      99    6660    6654    6663     130    6657    6654
    6660     123    6657    6654    6663     130    6651    6648    6654     125
    6651    6648    6678     118    6648    6654    6657     126    6648    6654
    6660     126    6645    6642    6648     120    6642    6648    6651     121
    6726    6732    6735      99    6720    6714    6723     114    6717    6714
    6720     114    6717    6714    6723     114    6708    6702    6711     114
    6705    6702    6708     114    6705    6702    6711     114    6699    6696
    6702     115    6699    6696    6714     115    6696    6702    6705     116
    6696    6702    6708     116    6696    6702    6711     116    6696    6714
    6717     116    6696    6714    6720     116    6696    6714    6723     116
    6693    6690    6696     117    6693    6690    6726     118    6690    6696
    6699     119    6687    6684    6690     120    6684    6690    6693     121
    6774    6780    6783      99    6768    6762    6771     114    6765    6762
    6768     114    6765    6762    6771     114    6756    6750    6759     114
    6753    6750    6756     114    6753    6750    6759     114    6747    6744
    6750     115    6747    6744    6762     115    6744    6750    6753     116
    6744    6750    6756     116    6744    6750    6759     116    6744    6762
    6765     116    6744    6762    6768     116    6744    6762    6771     116
    6741    6738    6744     117    6741    6738    6774     118    6738    6744
    6747     119    6735    6732    6738     120    6732    6738    6741     121
    6795    6801    6804      99    6792    6786    6795     118    6789    6786
    6792     159    6789    6786    6795     118    6783    6780    6786     120
    6780    6786    6789     121    6780    6786    6792     121    6825    6831
    6834      99    6819    6813    6822     114    6816    6813    6819     114
    6816    6813    6822     114    6810    6807    6813     143    6810    6807
    6825     118    6807    6813    6816     144    6807    6813    6819     144
    6807    6813    6822     144    6804    6801    6807     120    6801    6807
    6810     121    6876    6882    6885      99    6867    6864    6870     136
    6864    6870    6873     137    6861    6858    6864     138    6858    6864
    6867     139    6855    6858    6861     140    6852    6870    6873     141
    6849    6843    6852     142    6846    6843    6849     114    6846    6843
    6852     142    6840    6837    6843     143    6840    6837    6876     118
    6837    6843    6846     144    6837    6843    6849     144    6834    6831
    6837     120    6831    6837    6840     121    6933    6939    6942      99
    6927    6921    6930     114    6924    6921    6927     114    6924    6921
    6930     114    6918    6912    6921     157    6915    6912    6918     123
    6915    6912    6921     157    6912    6921    6924     158    6912    6921
    6927     158    6912    6921    6930     158    6906    6900    6909     114
    6903    6900    6906     114    6903    6900    6909     114    6897    6894
    6900     115    6897    6894    6912     128    6894    6900    6903     116
    6894    6900    6906     116    6894    6900    6909     116    6894    6912
    6915     127    6894    6912    6918     127    6891    6888    6894     117
    6891    6888    6933     118    6888    6894    6897     119    6885    6882
    6888     120    6882    6888    6891     121    6981    6987    6990      99
    6975    6969    6978     114    6972    6969    6975     114    6972    6969
    6978     114    6963    6957    6966     114    6960    6957    6963     114
    6960    6957    6966     114    6954    6951    6957     115    6954    6951
    6969     115    6951    6957    6960     116    6951    6957    6963     116
    6951    6957    6966     116    6951    6969    6972     116    6951    6969
    6975     116    6951    6969    6978     116    6948    6945    6951     117
    6948    6945    6981     118    6945    6951    6954     119    6942    6939
    6945     120    6939    6945    6948     121    7002    7008    7011      99
    6999    6993    7002     118    6996    6993    6999     159    6996    6993
    7002     118    6990    6987    6993     120    6987    6993    6996     121
    6987    6993    6999     121    7059    7065    7068      99    7053    7047
    7056     114    7050    7047    7053     114    7050    7047    7056     114
    7044    7038    7047     157    7041    7038    7044     123    7041    7038
    7047     157    7038    7047    7050     158    7038    7047    7053     158
    7038    7047    7056     158    7032    7026    7035     114    7029    7026
    7032     114    7029    7026    7035     114    7023    7020    7026     115
    7023    7020    7038     128    7020    7026    7029     116    7020    7026
    7032     116    7020    7026    7035     116    7020    7038    7041     127
    7020    7038    7044     127    7017    7014    7020     117    7017    7014
    7059     118    7014    7020    7023     119    7011    7008    7014     120
    7008    7014    7017     121    7089    7095    7098      99    7083    7077
    7086     114    7080    7077    7083     114    7080    7077    7086     114
    7074    7071    7077     143    7074    7071    7089     118    7071    7077
    7080     144    7071    7077    7083     144    7071    7077    7086     144
    7068    7065    7071     120    7065    7071    7074     121    7122    7128
    7131      99    7113    7107    7116     153    7110    7107    7113     154
    7110    7107    7116     153    7107    7116    7119     155    7104    7101
    7107     125    7104    7101    7122     118    7101    7107    7110     156
    7101    7107    7113     156    7098    7095    7101     120    7095    7101
    7104     121    7173    7167    7176     114    7170    7167    7173     114
    7170    7167    7176     114    7164    7158    7167     157    7161    7158
    7164     123    7161    7158    7167     157    7158    7167    7170     158
    7158    7167    7173     158    7158    7167    7176     158    7152    7146
    7155     114    7149    7146    7152     114    7149    7146    7155     114
    7143    7140    7146     115    7143    7140    7158     128    7140    7146
    7149     116    7140    7146    7152     116    7140    7146    7155     116
    7140    7158    7161     127    7140    7158    7164     127    7137    7134
    7140     117    7137    7134    7179     118    7134    7140    7143     119
    7131    7128    7134     120    7128    7134    7137     121    7218    7215
    7221     118    7212    7206    7215     144    7209    7206    7212     114
    7209    7206    7215     144    7206    7215    7218     143    7203    7197
    7206     145    7200    7197    7203     114    7200    7197    7206     145
    7197    7206    7209     145    7197    7206    7212     145    7194    7188
    7197     146    7191    7188    7194     147    7191    7188    7197     146
    7188    7197    7200     145    7188    7197    7203     145    7185    7188
    7191     148    7185    7188    7194     148    7185    7215    7218     121
    7263    7269    7272      99    7260    7257    7263     118    7254    7248
    7257     144    7251    7248    7254     114    7251    7248    7257     144
    7248    7257    7260     143    7245    7239    7248     145    7242    7239
    7245     114    7242    7239    7248     145    7239    7248    7251     145
    7239    7248    7254     145    7236    7230    7239     146    7233    7230
    7236     147    7233    7230    7239     146    7230    7239    7242     145
    7230    7239    7245     145    7227    7230    7233     148    7227    7230
    7236     148    7227    7257    7260     121    7311    7317    7320      99
    7305    7299    7308     114    7302    7299    7305     114    7302    7299
    7308     114    7293    7287    7296     114    7290    7287    7293     114
    7290    7287    7296     114    7284    7281    7287     115    7284    7281
    7299     115    7281    7287    7290     116    7281    7287    7293     116
    7281    7287    7296     116    7281    7299    7302     116    7281    7299
    7305     116    7281    7299    7308     116    7278    7275    7281     117
    7278    7275    7311     118    7275    7281    7284     119    7272    7269
    7275     120    7269    7275    7278     121    7353    7359    7362      99
    7347    7344    7350     129    7338    7344    7347      99    7338    7344
    7350      99    7335    7329    7338     130    7332    7329    7335     123
    7332    7329    7338     130    7326    7323    7329     125    7326    7323
    7353     118    7323    7329    7332     126    7323    7329    7335     126
    7320    7317    7323     120    7317    7323    7326     121    7374    7380
    7383      99    7371    7365    7374     118    7368    7365    7371     159
    7368    7365    7374     118    7362    7359    7365     120    7359    7365
    7368     121    7359    7365    7371     121    7404    7410    7413      99
    7398    7392    7401     114    7395    7392    7398     114    7395    7392
    7401     114    7389    7386    7392     143    7389    7386    7404     118
    7386    7392    7395     144    7386    7392    7398     144    7386    7392
    7401     144    7383    7380    7386     120    7380    7386    7389     121
    7461    7467    7470      99    7455    7449    7458     114    7452    7449
    7455     114    7452    7449    7458     114    7443    7437    7446     114
    7440    7437    7443     114    7440    7437    7446     114    7434    7431
    7437     115    7434    7431    7449     115    7431    7437    7440     116
    7431    7437    7443     116    7431    7437    7446     116    7431    7449
    7452     116    7431    7449    7455     116    7431    7449    7458     116
    7428    7422    7431     127    7425    7422    7428     123    7425    7422
    7431     127    7422    7431    7434     128    7419    7416    7422     125
    7419    7416    7461     118    7416    7422    7425     126    7416    7422
    7428     126    7413    7410    7416     120    7410    7416    7419     121
    7503    7509    7512      99    7491    7485    7494     114    7488    7485
    7491     114    7488    7485    7494     114    7482    7479    7485     162
    7482    7479    7497     163    7479    7485    7488     116    7479    7485
    7491     116    7479    7485    7494     116    7479    7497    7500     164
    7476    7473    7479     117    7476    7473    7503     118    7473    7479
    7482     165    7470    7467    7473     120    7467    7473    7476     121
    7575    7581    7584      99    7569    7566    7572     169    7563    7560
    7566     149    7560    7566    7569     149    7557    7554    7560     149
    7554    7560    7563     149    7551    7548    7554     149    7548    7554
    7557     149    7545    7548    7551     170    7542    7539    7545     171
    7536    7533    7539     137    7533    7539    7542     136    7530    7533
    7536     172    7527    7521    7530     173    7524    7521    7527     114
    7524    7521    7530     173    7518    7515    7521     143    7518    7515
    7575     118    7515    7521    7524     144    7515    7521    7527     144
    7512    7509    7515     120    7509    7515    7518     121    7617    7623
    7626      99    7611    7608    7614     129    7602    7608    7611      99
    7602    7608    7614      99    7599    7593    7602     130    7596    7593
    7599     123    7596    7593    7602     130    7590    7587    7593     125
    7590    7587    7617     118    7587    7593    7596     126    7587    7593
    7599     126    7584    7581    7587     120    7581    7587    7590     121
    7647    7653    7656      99    7641    7635    7644     114    7638    7635
    7641     114    7638    7635    7644     114    7632    7629    7635     143
    7632    7629    7647     118    7629    7635    7638     144    7629    7635
    7641     144    7629    7635    7644     144    7626    7623    7629     120
    7623    7629    7632     121    7692    7698    7701      99    7680    7674
    7683     122    7677    7674    7680     123    7677    7674    7683     122
    7671    7665    7674     124    7668    7665    7671     123    7668    7665
    7674     124    7665    7674    7677     124    7665    7674    7680     124
    7662    7659    7665     125    7662    7659    7692     118    7659    7665
    7668     126    7659    7665    7671     126    7656    7653    7659     120
    7653    7659    7662     121    7758    7764    7767      99    7752    7746
    7755     112    7749    7746    7752     112    7749    7746    7755     112
    7743    7737    7746     131    7740    7737    7743     132    7740    7737
    7746     131    7737    7746    7749     133    7737    7746    7752     133
    7737    7746    7755     133    7734    7728    7737     105    7731    7728
    7734     106    7731    7728    7737     105    7728    7737    7740     134
    7728    7737    7743     134    7725    7719    7728     105    7722    7719
    7725     106    7722    7719    7728     105    7719    7728    7731     105
    7719    7728    7734     105    7716    7710    7719     105    7713    7710
    7716     106    7713    7710    7719     105    7710    7719    7722     105
    7710    7719    7725     105    7707    7704    7710     135    7707    7704
    7758     118    7704    7710    7713     110    7704    7710    7716     110
    7701    7698    7704     120    7698    7704    7707     121    7803    7809
    7812      99    7791    7785    7794     122    7788    7785    7791     123
    7788    7785    7794     122    7782    7776    7785     124    7779    7776
    7782     123    7779    7776    7785     124    7776    7785    7788     124
    7776    7785    7791     124    7773    7770    7776     125    7773    7770
    7803     118    7770    7776    7779     126    7770    7776    7782     126
    7767    7764    7770     120    7764    7770    7773     121    7854    7860
    7863      99    7848    7842    7851     147    7845    7842    7848     147
    7845    7842    7851     147    7839    7842    7845     166    7839    7842
    7848     166    7839    7842    7851     166    7836    7830    7839     167
    7833    7830    7836     154    7833    7830    7839     167    7827    7821
    7830     124    7824    7821    7827     123    7824    7821    7830     124
    7821    7830    7833     168    7821    7830    7836     168    7818    7815
    7821     125    7818    7815    7854     118    7815    7821    7824     126
    7815    7821    7827     126    7812    7809    7815     120    7809    7815
    7818     121    7911    7917    7920      99    7905    7899    7908     114
    7902    7899    7905     114    7902    7899    7908     114    7893    7887
    7896     114    7890    7887    7893     114    7890    7887    7896     114
    7884    7881    7887     115    7884    7881    7899     115    7881    7887
    7890     116    7881    7887    7893     116    7881    7887    7896     116
    7881    7899    7902     116    7881    7899    7905     116    7881    7899
    7908     116    7878    7872    7881     127    7875    7872    7878     123
    7875    7872    7881     127    7872    7881    7884     128    7869    7866
    7872     125    7869    7866    7911     118    7866    7872    7875     126
    7866    7872    7878     126    7863    7860    7866     120    7860    7866
    7869     121    7944    7950    7953      99    7935    7929    7938     160
    7932    7929    7935     154    7932    7929    7938     160    7929    7938
    7941     161    7926    7923    7929     125    7926    7923    7944     118
    7923    7929    7932     156    7923    7929    7935     156    7920    7917
    7923     120    7917    7923    7926     121    7962    7956    7965     118
    7959    7956    7962     159    7959    7956    7965     118    7953    7950
    7956     120    7950    7956    7959     121    7950    7956    7962     121
    8007    8013    8016      99    8004    8001    8007     118    7998    7992
    8001     144    7995    7992    7998     114    7995    7992    8001     144
    7992    8001    8004     143    7989    7983    7992     145    7986    7983
    7989     114    7986    7983    7992     145    7983    7992    7995     145
    7983    7992    7998     145    7980    7974    7983     146    7977    7974
    7980     147    7977    7974    7983     146    7974    7983    7986     145
    7974    7983    7989     145    7971    7974    7977     148    7971    7974
    7980     148    7971    8001    8004     121    8049    8055    8058      99
    8043    8040    8046     129    8034    8040    8043      99    8034    8040
    8046      99    8031    8025    8034     130    8028    8025    8031     123
    8028    8025    8034     130    8022    8019    8025     125    8022    8019
    8049     118    8019    8025    8028     126    8019    8025    8031     126
    8016    8013    8019     120    8013    8019    8022     121    8085    8091
    8094      99    8073    8067    8076     122    8070    8067    8073     123
    8070    8067    8076     122    8064    8061    8067     125    8064    8061
    8085     118    8061    8067    8070     126    8061    8067    8073     126
    8058    8055    8061     120    8055    8061    8064     121    8121    8127
    8130      99    8109    8103    8112     122    8106    8103    8109     123
    8106    8103    8112     122    8100    8097    8103     125    8100    8097
    8121     118    8097    8103    8106     126    8097    8103    8109     126
    8094    8091    8097     120    8091    8097    8100     121    8184    8190
    8193      99    8175    8172    8178     149    8172    8178    8181     149
    8163    8166    8169     150    8163    8172    8175     151    8160    8157
    8163     151    8154    8151    8157     149    8151    8157    8160     149
    8148    8151    8154     149    8148    8178    8181     149    8145    8139
    8148     152    8142    8139    8145     114    8142    8139    8148     152
    8136    8133    8139     143    8136    8133    8184     118    8133    8139
    8142     144    8133    8139    8145     144    8130    8127    8133     120
    8127    8133    8136     121    8220    8226    8229      99    8208    8202
    8211     122    8205    8202    8208     123    8205    8202    8211     122
    8199    8196    8202     125    8199    8196    8220     118    8196    8202
    8205     126    8196    8202    8208     126    8193    8190    8196     120
    8190    8196    8199     121    8283    8289    8292      99    8274    8271
    8277     149    8271    8277    8280     149    8262    8265    8268     150
    8262    8271    8274     151    8259    8256    8262     151    8253    8250
    8256     149    8250    8256    8259     149    8247    8250    8253     149
    8247    8277    8280     149    8244    8238    8247     152    8241    8238
    8244     114    8241    8238    8247     152    8235    8232    8238     143
    8235    8232    8283     118    8232    8238    8241     144    8232    8238
    8244     144    8229    8226    8232     120    8226    8232    8235     121
    8307    8301    8310     122    8304    8301    8307     123    8304    8301
    8310     122    8298    8295    8301     125    8298    8295    8319     118
    8295    8301    8304     126    8295    8301    8307     126    8292    8289
    8295     120    8289    8295    8298     121    8361    8367    8370      99
    8358    8355    8361     118    8352    8346    8355     144    8349    8346
    8352     114    8349    8346    8355     144    8346    8355    8358     143
    8343    8337    8346     145    8340    8337    8343     114    8340    8337
    8346     145    8337    8346    8349     145    8337    8346    8352     145
    8334    8328    8337     146    8331    8328    8334     147    8331    8328
    8337     146    8328    8337    8340     145    8328    8337    8343     145
    8325    8328    8331     148    8325    8328    8334     148    8325    8355
    8358     121    8406    8412    8415      99    8394    8388    8397     122
    8391    8388    8394     123    8391    8388    8397     122    8385    8379
    8388     124    8382    8379    8385     123    8382    8379    8388     124
    8379    8388    8391     124    8379    8388    8394     124    8376    8373
    8379     125    8376    8373    8406     118    8373    8379    8382     126
    8373    8379    8385     126    8370    8367    8373     120    8367    8373
    8376     121    8472    8478    8481      99    8466    8460    8469     112
    8463    8460    8466     112    8463    8460    8469     112    8457    8451
    8460     131    8454    8451    8457     132    8454    8451    8460     131
    8451    8460    8463     133    8451    8460    8466     133    8451    8460
    8469     133    8448    8442    8451     105    8445    8442    8448     106
    8445    8442    8451     105    8442    8451    8454     134    8442    8451
    8457     134    8439    8433    8442     105    8436    8433    8439     106
    8436    8433    8442     105    8433    8442    8445     105    8433    8442
    8448     105    8430    8424    8433     105    8427    8424    8430     106
    8427    8424    8433     105    8424    8433    8436     105    8424    8433
    8439     105    8421    8418    8424     135    8421    8418    8472     118
    8418    8424    8427     110    8418    8424    8430     110    8415    8412
    8418     120    8412    8418    8421     121    8520    8526    8529      99
    8514    8508    8517     114    8511    8508    8514     114    8511    8508
    8517     114    8502    8496    8505     114    8499    8496    8502     114
    8499    8496    8505     114    8493    8490    8496     115    8493    8490
    8508     115    8490    8496    8499     116    8490    8496    8502     116
    8490    8496    8505     116    8490    8508    8511     116    8490    8508
    8514     116    8490    8508    8517     116    8487    8484    8490     117
    8487    8484    8520     118    8484    8490    8493     119    8481    8478
    8484     120    8478    8484    8487     121    8538    8532    8541     118
    8535    8532    8538     159    8535    8532    8541     118    8529    8526
    8532     120    8526    8532    8535     121    8526    8532    8538     121
    8580    8577    8583     118    8574    8568    8577     144    8571    8568
    8574     114    8571    8568    8577     144    8568    8577    8580     143
    8565    8559    8568     145    8562    8559    8565     114    8562    8559
    8568     145    8559    8568    8571     145    8559    8568    8574     145
    8556    8550    8559     146    8553    8550    8556     147    8553    8550
    8559     146    8550    8559    8562     145    8550    8559    8565     145
    8547    8550    8553     148    8547    8550    8556     148    8547    8577
    8580     121    8625    8631    8634      99    8622    8619    8625     118
    8616    8610    8619     144    8613    8610    8616     114    8613    8610
    8619     144    8610    8619    8622     143    8607    8601    8610     145
    8604    8601    8607     114    8604    8601    8610     145    8601    8610
    8613     145    8601    8610    8616     145    8598    8592    8601     146
    8595    8592    8598     147    8595    8592    8601     146    8592    8601
    8604     145    8592    8601    8607     145    8589    8592    8595     148
    8589    8592    8598     148    8589    8619    8622     121    8691    8697
    8700      99    8685    8679    8688     112    8682    8679    8685     112
    8682    8679    8688     112    8676    8670    8679     131    8673    8670
    8676     132    8673    8670    8679     131    8670    8679    8682     133
    8670    8679    8685     133    8670    8679    8688     133    8667    8661
    8670     105    8664    8661    8667     106    8664    8661    8670     105
    8661    8670    8673     134    8661    8670    8676     134    8658    8652
    8661     105    8655    8652    8658     106    8655    8652    8661     105
    8652    8661    8664     105    8652    8661    8667     105    8649    8643
    8652     105    8646    8643    8649     106    8646    8643    8652     105
    8643    8652    8655     105    8643    8652    8658     105    8640    8637
    8643     135    8640    8637    8691     118    8637    8643    8646     110
    8637    8643    8649     110    8634    8631    8637     120    8631    8637
    8640     121    8739    8745    8748      99    8733    8727    8736     114
    8730    8727    8733     114    8730    8727    8736     114    8721    8715
    8724     114    8718    8715    8721     114    8718    8715    8724     114
    8712    8709    8715     115    8712    8709    8727     115    8709    8715
    8718     116    8709    8715    8721     116    8709    8715    8724     116
    8709    8727    8730     116    8709    8727    8733     116    8709    8727
    8736     116    8706    8703    8709     117    8706    8703    8739     118
    8703    8709    8712     119    8700    8697    8703     120    8697    8703
    8706     121    8805    8802    8808     169    8799    8796    8802     149
    8796    8802    8805     149    8793    8790    8796     149    8790    8796
    8799     149    8787    8784    8790     149    8784    8790    8793     149
    8781    8784    8787     170    8778    8775    8781     171    8772    8769
    8775     137    8769    8775    8778     136    8766    8769    8772     172
    8763    8757    8766     173    8760    8757    8763     114    8760    8757
    8766     173    8754    8751    8757     143    8754    8751    8811     118
    8751    8757    8760     144    8751    8757    8763     144    8748    8745
    8751     120    8745    8751    8754     121    8994    8991    8997     174
[truncated: 925,543 more chars]
