# Supplementary material for: In silico screening of chalcones and flavonoids as potential inhibitors against yellow head virus 3C-like protease
Source: PeerJ. 2023 Apr 24;11:e15086. doi: 10.7717/peerj.15086 (PMC10135407; doi:10.7717/peerj.15086)
Supplement: Supplemental Information 11 — All topology files used in trajectory analysis. [file peerj-11-15086-s011.zip › topology_files/stripped.03_cpd28.top]

%VERSION  VERSION_STAMP = V0001.000  DATE = 12/11/21 14:41:08                  
%FLAG TITLE                                                                     
%FORMAT(20a4)                                                                   
default_name                                                                    
%FLAG POINTERS                                                                  
%FORMAT(10I8)                                                                   
    2994      13    1460    1576    3317    2140    6793    6662       0       0
   16500     189    1576    2140    6662      73     169     197      38       0
       0       0       0       0       0       0       0       1      54       0
       0
%FLAG ATOM_NAME                                                                 
%FORMAT(20a4)                                                                   
N   H1  H2  H3  CA  HA  CB  HB2 HB3 CG  HG2 HG3 CD  HD2 HD3 NE  HE  CZ  NH1 HH11
HH12NH2 HH21HH22C   O   N   H   CA  HA  CB  HB  CG1 HG11HG12HG13CG2 HG21HG22HG23
C   O   N   H   CA  HA  CB  HB2 HB3 CG  HG2 HG3 CD  OE1 OE2 C   O   N   H   CA  
HA  CB  HB2 HB3 CG  OD1 OD2 C   O   N   H   CA  HA  CB  HB2 HB3 CG  HG  CD1 HD11
HD12HD13CD2 HD21HD22HD23C   O   N   H   CA  HA  CB  HB2 HB3 CG  OD1 ND2 HD21HD22
C   O   N   H   CA  HA  CB  HB2 HB3 CG  HG2 HG3 CD  HD2 HD3 CE  HE2 HE3 NZ  HZ1 
HZ2 HZ3 C   O   N   H   CA  HA  CB  HB2 HB3 CG  ND1 CE1 HE1 NE2 HE2 CD2 HD2 C   
O   N   CD  HD2 HD3 CG  HG2 HG3 CB  HB2 HB3 CA  HA  C   O   N   H   CA  HA  CB  
HB2 HB3 CG  CD1 HD1 CE1 HE1 CZ  OH  HH  CE2 HE2 CD2 HD2 C   O   N   H   CA  HA  
CB  HB2 HB3 CG  OD1 ND2 HD21HD22C   O   N   H   CA  HA  CB  HB2 HB3 CG  HG2 HG3 
CD  HD2 HD3 CE  HE2 HE3 NZ  HZ1 HZ2 HZ3 C   O   N   H   CA  HA  CB  HB2 HB3 CG  
CD1 HD1 CE1 HE1 CZ  OH  HH  CE2 HE2 CD2 HD2 C   O   N   H   CA  HA  CB  HB2 HB3 
CG  HG2 HG3 CD  HD2 HD3 NE  HE  CZ  NH1 HH11HH12NH2 HH21HH22C   O   N   H   CA  
HA  CB  HB2 HB3 OG  HG  C   O   N   H   CA  HA  CB  HB2 HB3 CG  OD1 ND2 HD21HD22
C   O   N   H   CA  HA  CB  HB  CG2 HG21HG22HG23CG1 HG12HG13CD1 HD11HD12HD13C   
O   N   H   CA  HA  CB  HB  CG1 HG11HG12HG13CG2 HG21HG22HG23C   O   N   H   CA  
HA  CB  HB2 HB3 CG  HG2 HG3 CD  HD2 HD3 NE  HE  CZ  NH1 HH11HH12NH2 HH21HH22C   
O   N   H   CA  HA  CB  HB  CG1 HG11HG12HG13CG2 HG21HG22HG23C   O   N   H   CA  
HA  CB  HB2 HB3 CG  CD1 HD1 CE1 HE1 CZ  OH  HH  CE2 HE2 CD2 HD2 C   O   N   H   
CA  HA2 HA3 C   O   N   H   CA  HA  CB  HB2 HB3 CG  HG2 HG3 CD  OE1 OE2 C   O   
N   H   CA  HA  CB  HB2 HB3 CG  HG2 HG3 CD  HD2 HD3 NE  HE  CZ  NH1 HH11HH12NH2 
HH21HH22C   O   N   H   CA  HA2 HA3 C   O   N   H   CA  HA  CB  HB2 HB3 CG  OD1 
OD2 C   O   N   H   CA  HA  CB  HB2 HB3 CG  HG  CD1 HD11HD12HD13CD2 HD21HD22HD23
C   O   N   H   CA  HA  CB  HB2 HB3 CG  OD1 ND2 HD21HD22C   O   N   H   CA  HA2 
HA3 C   O   N   H   CA  HA  CB  HB2 HB3 CG  CD1 HD1 CE1 HE1 CZ  HZ  CE2 HE2 CD2 
HD2 C   O   N   H   CA  HA  CB  HB2 HB3 CG  HG  CD1 HD11HD12HD13CD2 HD21HD22HD23
C   O   N   H   CA  HA  CB  HB2 HB3 OG  HG  C   O   N   H   CA  HA2 HA3 C   O   
N   H   CA  HA  CB  HB2 HB3 CG  HG2 HG3 CD  HD2 HD3 CE  HE2 HE3 NZ  HZ1 HZ2 HZ3 
C   O   N   H   CA  HA  CB  HB2 HB3 CG  CD1 HD1 CE1 HE1 CZ  HZ  CE2 HE2 CD2 HD2 
C   O   N   H   CA  HA  CB  HB2 HB3 CG  HG  CD1 HD11HD12HD13CD2 HD21HD22HD23C   
O   N   H   CA  HA  CB  HB2 HB3 CG  CD1 HD1 CE1 HE1 CZ  OH  HH  CE2 HE2 CD2 HD2 
C   O   N   H   CA  HA  CB  HB2 HB3 CG  CD1 HD1 CE1 HE1 CZ  HZ  CE2 HE2 CD2 HD2 
C   O   N   CD  HD2 HD3 CG  HG2 HG3 CB  HB2 HB3 CA  HA  C   O   N   H   CA  HA  
CB  HB2 HB3 CG  HG2 HG3 CD  HD2 HD3 NE  HE  CZ  NH1 HH11HH12NH2 HH21HH22C   O   
N   H   CA  HA  CB  HB2 HB3 CG  ND1 CE1 HE1 NE2 HE2 CD2 HD2 C   O   N   H   CA  
HA  CB  HB  CG2 HG21HG22HG23CG1 HG12HG13CD1 HD11HD12HD13C   O   N   H   CA  HA  
CB  HB2 HB3 CG  CD1 HD1 CE1 HE1 CZ  HZ  CE2 HE2 CD2 HD2 C   O   N   H   CA  HA  
CB  HB2 HB3 CG  OD1 OD2 C   O   N   H   CA  HA  CB  HB2 HB3 OG  HG  C   O   N   
H   CA  HA  CB  HB2 HB3 SG  HG  C   O   N   H   CA  HA  CB  HB  CG2 HG21HG22HG23
OG1 HG1 C   O   N   H   CA  HA  CB  HB2 HB3 CG  OD1 OD2 C   O   N   H   CA  HA  
CB  HB2 HB3 CG  OD1 ND2 HD21HD22C   O   N   H   CA  HA  CB  HB  CG2 HG21HG22HG23
OG1 HG1 C   O   N   H   CA  HA  CB  HB2 HB3 CG  HG  CD1 HD11HD12HD13CD2 HD21HD22
HD23C   O   N   H   CA  HA  CB  HB  CG2 HG21HG22HG23OG1 HG1 C   O   N   H   CA  
HA  CB  HB2 HB3 CG  HG2 HG3 CD  HD2 HD3 NE  HE  CZ  NH1 HH11HH12NH2 HH21HH22C   
O   N   H   CA  HA  CB  HB2 HB3 CG  ND1 CE1 HE1 NE2 HE2 CD2 HD2 C   O   N   H   
CA  HA  CB  HB  CG2 HG21HG22HG23CG1 HG12HG13CD1 HD11HD12HD13C   O   N   H   CA  
HA  CB  HB2 HB3 CG  HG2 HG3 CD  HD2 HD3 NE  HE  CZ  NH1 HH11HH12NH2 HH21HH22C   
O   N   H   CA  HA  CB  HB  CG1 HG11HG12HG13CG2 HG21HG22HG23C   O   N   H   CA  
HA  CB  HB  CG2 HG21HG22HG23OG1 HG1 C   O   N   H   CA  HA  CB  HB2 HB3 CG  HG2 
HG3 CD  HD2 HD3 CE  HE2 HE3 NZ  HZ1 HZ2 HZ3 C   O   N   H   CA  HA2 HA3 C   O   
N   H   CA  HA  CB  HB2 HB3 CG  HG2 HG3 CD  OE1 OE2 C   O   N   H   CA  HA  CB  
HB2 HB3 CG  HG2 HG3 CD  OE1 OE2 C   O   N   H   CA  HA  CB  HB  CG2 HG21HG22HG23
OG1 HG1 C   O   N   H   CA  HA  CB  HB2 HB3 CG  ND1 CE1 HE1 NE2 HE2 CD2 HD2 C   
O   N   H   CA  HA  CB  HB2 HB3 CG  OD1 OD2 C   O   N   H   CA  HA  CB  HB  CG2 
HG21HG22HG23CG1 HG12HG13CD1 HD11HD12HD13C   O   N   H   CA  HA  CB  HB2 HB3 CG  
HG2 HG3 CD  OE1 OE2 C   O   N   H   CA  HA  CB  HB2 HB3 CG  HG  CD1 HD11HD12HD13
CD2 HD21HD22HD23C   O   N   H   CA  HA  CB  HB2 HB3 CG  HG  CD1 HD11HD12HD13CD2 
HD21HD22HD23C   O   N   H   CA  HA  CB  HB2 HB3 OG  HG  C   O   N   H   CA  HA  
CB  HB2 HB3 CG  OD1 OD2 C   O   N   H   CA  HA  CB  HB2 HB3 CG  HG2 HG3 CD  OE1 
OE2 C   O   N   H   CA  HA  CB  HB2 HB3 CG  CD1 HD1 CE1 HE1 CZ  OH  HH  CE2 HE2 
CD2 HD2 C   O   N   H   CA  HA  CB  HB2 HB3 CG  OD1 OD2 C   O   N   H   CA  HA  
CB  HB1 HB2 HB3 C   O   N   H   CA  HA  CB  HB  CG2 HG21HG22HG23OG1 HG1 C   O   
N   CD  HD2 HD3 CG  HG2 HG3 CB  HB2 HB3 CA  HA  C   O   N   H   CA  HA  CB  HB2 
HB3 CG  CD1 HD1 CE1 HE1 CZ  HZ  CE2 HE2 CD2 HD2 C   O   N   H   CA  HA  CB  HB  
CG2 HG21HG22HG23CG1 HG12HG13CD1 HD11HD12HD13C   O   N   H   CA  HA  CB  HB2 HB3 
CG  HG2 HG3 CD  HD2 HD3 CE  HE2 HE3 NZ  HZ1 HZ2 HZ3 C   O   N   H   CA  HA  CB  
HB  CG2 HG21HG22HG23CG1 HG12HG13CD1 HD11HD12HD13C   O   N   H   CA  HA  CB  HB2 
HB3 CG  OD1 OD2 C   O   N   H   CA  HA  CB  HB2 HB3 OG  HG  C   O   N   CD  HD2 
HD3 CG  HG2 HG3 CB  HB2 HB3 CA  HA  C   O   N   H   CA  HA  CB  HB2 HB3 CG  CD1 
HD1 CE1 HE1 CZ  HZ  CE2 HE2 CD2 HD2 C   O   N   H   CA  HA  CB  HB1 HB2 HB3 C   
O   N   H   CA  HA  CB  HB2 HB3 CG  HG2 HG3 CD  OE1 OE2 C   O   N   H   CA  HA  
CB  HB1 HB2 HB3 C   O   N   H   CA  HA  CB  HB  CG2 HG21HG22HG23OG1 HG1 C   O   
N   H   CA  HA  CB  HB  CG1 HG11HG12HG13CG2 HG21HG22HG23C   O   N   H   CA  HA  
CB  HB2 HB3 CG  HG  CD1 HD11HD12HD13CD2 HD21HD22HD23C   O   N   H   CA  HA  CB  
HB2 HB3 CG  HG2 HG3 CD  HD2 HD3 CE  HE2 HE3 NZ  HZ1 HZ2 HZ3 C   O   N   H   CA  
HA  CB  HB2 HB3 CG  CD1 HD1 CE1 HE1 CZ  HZ  CE2 HE2 CD2 HD2 C   O   N   H   CA  
HA2 HA3 C   O   N   H   CA  HA  CB  HB2 HB3 CG  HG2 HG3 CD  HD2 HD3 CE  HE2 HE3 
NZ  HZ1 HZ2 HZ3 C   O   N   H   CA  HA  CB  HB2 HB3 CG  HG  CD1 HD11HD12HD13CD2 
HD21HD22HD23C   O   N   H   CA  HA  CB  HB2 HB3 CG  HG2 HG3 CD  OE1 NE2 HE21HE22
C   O   N   H   CA  HA  CB  HB2 HB3 CG  HG2 HG3 CD  HD2 HD3 NE  HE  CZ  NH1 HH11
HH12NH2 HH21HH22C   O   N   H   CA  HA  CB  HB  CG2 HG21HG22HG23OG1 HG1 C   O   
N   H   CA  HA  CB  HB2 HB3 CG  HG2 HG3 CD  OE1 NE2 HE21HE22C   O   N   H   CA  
HA  CB  HB2 HB3 CG  CD1 HD1 CE1 HE1 CZ  OH  HH  CE2 HE2 CD2 HD2 C   O   N   H   
CA  HA  CB  HB1 HB2 HB3 C   O   N   H   CA  HA  CB  HB2 HB3 CG  CD1 HD1 CE1 HE1 
CZ  OH  HH  CE2 HE2 CD2 HD2 C   O   N   H   CA  HA  CB  HB2 HB3 CG  CD1 HD1 CE1 
HE1 CZ  HZ  CE2 HE2 CD2 HD2 C   O   N   H   CA  HA  CB  HB  CG1 HG11HG12HG13CG2 
HG21HG22HG23C   O   N   H   CA  HA  CB  HB  CG2 HG21HG22HG23OG1 HG1 C   O   N   
H   CA  HA  CB  HB1 HB2 HB3 C   O   N   H   CA  HA  CB  HB2 HB3 CG  OD1 OD2 C   
O   N   H   CA  HA  CB  HB2 HB3 CG  OD1 OD2 C   O   N   H   CA  HA  CB  HB  CG2 
HG21HG22HG23CG1 HG12HG13CD1 HD11HD12HD13C   O   N   H   CA  HA  CB  HB2 HB3 CG  
HG2 HG3 CD  HD2 HD3 NE  HE  CZ  NH1 HH11HH12NH2 HH21HH22C   O   N   H   CA  HA  
CB  HB  CG1 HG11HG12HG13CG2 HG21HG22HG23C   O   N   H   CA  HA2 HA3 C   O   N   
H   CA  HA  CB  HB2 HB3 OG  HG  C   O   N   H   CA  HA  CB  HB2 HB3 CG  HG2 HG3 
SD  CE  HE1 HE2 HE3 C   O   N   H   CA  HA  CB  HB2 HB3 OG  HG  C   O   N   H   
CA  HA  CB  HB  CG1 HG11HG12HG13CG2 HG21HG22HG23C   O   N   H   CA  HA  CB  HB2 
HB3 CG  OD1 OD2 C   O   N   H   CA  HA2 HA3 C   O   N   H   CA  HA  CB  HB2 HB3 
CG  CD1 HD1 CE1 HE1 CZ  OH  HH  CE2 HE2 CD2 HD2 C   O   N   H   CA  HA  CB  HB2 
HB3 CG  ND1 CE1 HE1 NE2 HE2 CD2 HD2 C   O   N   H   CA  HA  CB  HB2 HB3 CG  OD1 
ND2 HD21HD22C   O   N   H   CA  HA  CB  HB  CG2 HG21HG22HG23CG1 HG12HG13CD1 HD11
HD12HD13C   O   N   H   CA  HA  CB  HB2 HB3 OG  HG  C   O   N   H   CA  HA  CB  
HB  CG2 HG21HG22HG23OG1 HG1 C   O   N   H   CA  HA  CB  HB2 HB3 CG  HG2 HG3 CD  
HD2 HD3 CE  HE2 HE3 NZ  HZ1 HZ2 HZ3 C   O   N   H   CA  HA  CB  HB2 HB3 CG  OD1 
OD2 C   O   N   H   CA  HA2 HA3 C   O   N   H   CA  HA  CB  HB2 HB3 CG  OD1 OD2 
C   O   N   H   CA  HA  CB  HB2 HB3 SG  HG  C   O   N   H   CA  HA2 HA3 C   O   
N   H   CA  HA  CB  HB2 HB3 OG  HG  C   O   N   H   CA  HA  CB  HB2 HB3 CG  HG  
CD1 HD11HD12HD13CD2 HD21HD22HD23C   O   N   H   CA  HA  CB  HB2 HB3 CG  HG  CD1 
HD11HD12HD13CD2 HD21HD22HD23C   O   N   H   CA  HA  CB  HB2 HB3 CG  CD1 HD1 CE1 
HE1 CZ  HZ  CE2 HE2 CD2 HD2 C   O   N   H   CA  HA  CB  HB2 HB3 CG  OD1 OD2 C   
O   N   H   CA  HA  CB  HB2 HB3 CG  ND1 CE1 HE1 NE2 HE2 CD2 HD2 C   O   N   H   
CA  HA  CB  HB2 HB3 CG  HG  CD1 HD11HD12HD13CD2 HD21HD22HD23C   O   N   H   CA  
HA  CB  HB2 HB3 CG  ND1 CE1 HE1 NE2 HE2 CD2 HD2 C   O   N   H   CA  HA  CB  HB2 
HB3 CG  OD1 ND2 HD21HD22C   O   N   H   CA  HA  CB  HB  CG1 HG11HG12HG13CG2 HG21
HG22HG23C   O   N   H   CA  HA  CB  HB  CG1 HG11HG12HG13CG2 HG21HG22HG23C   O   
N   H   CA  HA2 HA3 C   O   N   H   CA  HA  CB  HB1 HB2 HB3 C   O   N   H   CA  
HA  CB  HB2 HB3 CG  ND1 CE1 HE1 NE2 HE2 CD2 HD2 C   O   N   H   CA  HA  CB  HB  
CG2 HG21HG22HG23CG1 HG12HG13CD1 HD11HD12HD13C   O   N   H   CA  HA  CB  HB  CG1 
HG11HG12HG13CG2 HG21HG22HG23C   O   N   H   CA  HA2 HA3 C   O   N   H   CA  HA  
CB  HB  CG2 HG21HG22HG23CG1 HG12HG13CD1 HD11HD12HD13C   O   N   H   CA  HA  CB  
HB1 HB2 HB3 C   O   N   H   CA  HA  CB  HB2 HB3 OG  HG  C   O   N   H   CA  HA  
CB  HB  CG2 HG21HG22HG23CG1 HG12HG13CD1 HD11HD12HD13C   O   N   CD  HD2 HD3 CG  
HG2 HG3 CB  HB2 HB3 CA  HA  C   O   N   CD  HD2 HD3 CG  HG2 HG3 CB  HB2 HB3 CA  
HA  C   O   N   H   CA  HA  CB  HB  CG1 HG11HG12HG13CG2 HG21HG22HG23C   O   N   
H   CA  HA  CB  HB2 HB3 CG  OD1 ND2 HD21HD22C   O   N   H   CA  HA2 HA3 C   O   
N   H   CA  HA  CB  HB1 HB2 HB3 C   O   N   H   CA  HA  CB  HB2 HB3 CG  HG  CD1 
HD11HD12HD13CD2 HD21HD22HD23C   O   N   H   CA  HA  CB  HB  CG2 HG21HG22HG23OG1 
HG1 C   O   N   H   CA  HA  CB  HB2 HB3 CG  CD1 HD1 NE1 HE1 CE2 CZ2 HZ2 CH2 HH2 
CZ3 HZ3 CE3 HE3 CD2 C   O   N   H   CA  HA  CB  HB2 HB3 CG  OD1 ND2 HD21HD22C   
O   N   H   CA  HA  CB  HB1 HB2 HB3 C   O   N   H   CA  HA  CB  HB2 HB3 CG  HG2 
HG3 CD  OE1 OE2 C   O   N   H   CA  HA  CB  HB2 HB3 CG  HG2 HG3 CD  HD2 HD3 CE  
HE2 HE3 NZ  HZ1 HZ2 HZ3 C   O   N   H   CA  HA  CB  HB2 HB3 CG  HG2 HG3 CD  OE1 
OE2 C   O   N   H   CA  HA  CB  HB2 HB3 CG  HG2 HG3 SD  CE  HE1 HE2 HE3 C   O   
N   H   CA  HA  CB  HB2 HB3 CG  HG  CD1 HD11HD12HD13CD2 HD21HD22HD23C   O   N   
H   CA  HA  CB  HB2 HB3 SG  HG  C   O   N   H   CA  HA2 HA3 C   O   N   CD  HD2 
HD3 CG  HG2 HG3 CB  HB2 HB3 CA  HA  C   O   N   H   CA  HA  CB  HB2 HB3 CG  OD1 
ND2 HD21HD22C   O   N   H   CA  HA  CB  HB2 HB3 CG  OD1 OD2 C   O   N   H   CA  
HA  CB  HB2 HB3 CG  OD1 OD2 C   O   N   H   CA  HA  CB  HB2 HB3 CG  CD1 HD1 CE1 
HE1 CZ  OH  HH  CE2 HE2 CD2 HD2 C   O   N   H   CA  HA  CB  HB2 HB3 CG  OD1 OD2 
C   O   N   H   CA  HA  CB  HB2 HB3 CG  CD1 HD1 CE1 HE1 CZ  OH  HH  CE2 HE2 CD2 
HD2 C   O   N   H   CA  HA  CB  HB2 HB3 CG  OD1 OD2 C   O   N   CD  HD2 HD3 CG  
HG2 HG3 CB  HB2 HB3 CA  HA  C   O   N   H   CA  HA  CB  HB2 HB3 CG  HG2 HG3 CD  
OE1 OE2 C   O   N   H   CA  HA  CB  HB2 HB3 CG  HG2 HG3 CD  HD2 HD3 CE  HE2 HE3 
NZ  HZ1 HZ2 HZ3 C   O   N   H   CA  HA  CB  HB  CG1 HG11HG12HG13CG2 HG21HG22HG23
C   O   N   H   CA  HA2 HA3 C   O   N   CD  HD2 HD3 CG  HG2 HG3 CB  HB2 HB3 CA  
HA  C   O   N   CD  HD2 HD3 CG  HG2 HG3 CB  HB2 HB3 CA  HA  C   O   N   H   CA  
HA  CB  HB2 HB3 CG  HG2 HG3 CD  HD2 HD3 CE  HE2 HE3 NZ  HZ1 HZ2 HZ3 C   O   N   
H   CA  HA  CB  HB  CG1 HG11HG12HG13CG2 HG21HG22HG23C   O   N   H   CA  HA  CB  
HB2 HB3 CG  CD1 HD1 NE1 HE1 CE2 CZ2 HZ2 CH2 HH2 CZ3 HZ3 CE3 HE3 CD2 C   O   OXT 
C17 H13 H14 H15 O3  C13 C14 C15 H9  H8  C12 O2  C16 H10 H11 H12 C11 H7  C10 C9  
O1  C8  H6  C7  H5  C1  C3  C4  H3  H2  C2  O4  H1  C6  H4  C5  O5  C18 O6  C19 
H16 C20 H17 C21 C22 H18 C23 H19 C24 H20 C25 H21 C26 H22 
%FLAG CHARGE                                                                    
%FORMAT(5E16.8)                                                                 
  2.37801015E+00  3.79570509E+00  3.79570509E+00  3.79570509E+00 -4.06357290E-01
  2.26320966E+00  2.15023140E-01  4.11823980E-01  4.11823980E-01  4.30046280E-01
  5.63069070E-01  5.63069070E-01  1.70378505E+00  9.60315210E-01  9.60315210E-01
 -1.02955995E+01  6.54545016E+00  1.50898866E+01 -1.58406454E+01  8.18910162E+00
  8.18910162E+00 -1.58406454E+01  8.18910162E+00  8.18910162E+00  1.31455672E+01
 -1.09570690E+01 -7.57501011E+00  4.95464337E+00 -1.59445125E+00  1.76574087E+00
  5.43935655E+00 -5.41202310E-01 -5.81655816E+00  1.44138393E+00  1.44138393E+00
  1.44138393E+00 -5.81655816E+00  1.44138393E+00  1.44138393E+00  1.44138393E+00
  1.08841798E+01 -1.03484442E+01 -9.40817349E+00  5.35006728E+00  7.23425310E-01
  2.01356415E+00  1.02044880E+00 -3.15245790E-01 -3.15245790E-01  2.47823280E-01
 -7.74447750E-01 -7.74447750E-01  1.46762404E+01 -1.49204192E+01 -1.49204192E+01
  9.77808618E+00 -1.06035564E+01 -9.40817349E+00  5.35006728E+00  6.94269630E-01
  1.60356240E+00 -5.52135690E-01 -2.22312060E-01 -2.22312060E-01  1.45669066E+01
 -1.46033512E+01 -1.46033512E+01  9.77808618E+00 -1.06035564E+01 -7.57501011E+00
  4.95464337E+00 -9.43915140E-01  1.68009606E+00 -2.00809746E+00  8.32759110E-01
  8.32759110E-01  6.43429413E+00 -6.57825030E-01 -7.50940983E+00  1.82223000E+00
  1.82223000E+00  1.82223000E+00 -7.50940983E+00  1.82223000E+00  1.82223000E+00
  1.82223000E+00  1.08841798E+01 -1.03484442E+01 -7.57501011E+00  4.95464337E+00
  2.60578890E-01  1.90969704E+00 -3.71917143E+00  1.45231731E+00  1.45231731E+00
  1.29924999E+01 -1.08076461E+01 -1.67481159E+01  7.64607708E+00  7.64607708E+00
  1.08841798E+01 -1.03484442E+01 -6.33953817E+00  5.00566581E+00 -4.37335200E+00
  2.59849998E+00 -1.71289620E-01  6.59647260E-01  6.59647260E-01  3.40757010E-01
  1.87689690E-01  1.87689690E-01 -8.72848170E-01  1.13160483E+00  1.13160483E+00
 -2.60578890E-01  2.06823105E+00  2.06823105E+00 -7.02287442E+00  6.19558200E+00
  6.19558200E+00  6.19558200E+00  1.33769904E+01 -1.07402236E+01 -7.57501011E+00
  4.95464337E+00 -1.05871563E+00  2.47823280E+00 -1.34845020E-01  6.68758410E-01
  6.68758410E-01  3.40392564E+00 -9.89835336E+00  2.97934605E+00  2.61490005E+00
 -5.09313285E+00  6.08442597E+00 -4.02166161E+00  3.39299226E+00  1.08841798E+01
 -1.03484442E+01 -4.64304204E+00  3.49868160E-01  7.12491930E-01  7.12491930E-01
  3.44401470E-01  3.88134990E-01  3.88134990E-01 -1.27556100E-01  4.61024190E-01
  4.61024190E-01 -4.84713180E-01  1.16804943E+00  1.07438681E+01 -1.04741780E+01
 -7.57501011E+00  4.95464337E+00 -2.55112200E-02  1.59627348E+00 -2.76978960E-01
  5.37557850E-01  5.37557850E-01 -2.00445300E-02 -3.47317038E+00  3.09596877E+00
 -4.26584043E+00  3.01761288E+00  5.87851398E+00 -1.01662212E+01  7.27434216E+00
 -4.26584043E+00  3.01761288E+00 -3.47317038E+00  3.09596877E+00  1.08841798E+01
 -1.03484442E+01 -7.57501011E+00  4.95464337E+00  2.60578890E-01  1.90969704E+00
 -3.71917143E+00  1.45231731E+00  1.45231731E+00  1.29924999E+01 -1.08076461E+01
 -1.67481159E+01  7.64607708E+00  7.64607708E+00  1.08841798E+01 -1.03484442E+01
 -6.33953817E+00  5.00566581E+00 -4.37335200E+00  2.59849998E+00 -1.71289620E-01
  6.59647260E-01  6.59647260E-01  3.40757010E-01  1.87689690E-01  1.87689690E-01
 -8.72848170E-01  1.13160483E+00  1.13160483E+00 -2.60578890E-01  2.06823105E+00
  2.06823105E+00 -7.02287442E+00  6.19558200E+00  6.19558200E+00  6.19558200E+00
  1.33769904E+01 -1.07402236E+01 -7.57501011E+00  4.95464337E+00 -2.55112200E-02
  1.59627348E+00 -2.76978960E-01  5.37557850E-01  5.37557850E-01 -2.00445300E-02
 -3.47317038E+00  3.09596877E+00 -4.26584043E+00  3.01761288E+00  5.87851398E+00
 -1.01662212E+01  7.27434216E+00 -4.26584043E+00  3.01761288E+00 -3.47317038E+00
  3.09596877E+00  1.08841798E+01 -1.03484442E+01 -6.33953817E+00  5.00566581E+00
 -4.80522051E+00  2.84267880E+00 -1.27556100E-02  5.95869210E-01  5.95869210E-01
  7.10669700E-01  5.19335550E-01  5.19335550E-01  8.85603780E-01  1.25187201E+00
  1.25187201E+00 -9.64870785E+00  6.29762688E+00  1.47163295E+01 -1.57203782E+01
  8.15994594E+00  8.15994594E+00 -1.57203782E+01  8.15994594E+00  8.15994594E+00
  1.33769904E+01 -1.07402236E+01 -7.57501011E+00  4.95464337E+00 -4.53735270E-01
  1.53613989E+00  3.85766091E+00  6.41424960E-01  6.41424960E-01 -1.19283176E+01
  7.79003325E+00  1.08841798E+01 -1.03484442E+01 -7.57501011E+00  4.95464337E+00
  2.60578890E-01  1.90969704E+00 -3.71917143E+00  1.45231731E+00  1.45231731E+00
  1.29924999E+01 -1.08076461E+01 -1.67481159E+01  7.64607708E+00  7.64607708E+00
  1.08841798E+01 -1.03484442E+01 -7.57501011E+00  4.95464337E+00 -1.08787131E+00
  1.58351787E+00  2.37436569E+00  3.40757010E-01 -5.83842492E+00  1.60720686E+00
  1.60720686E+00  1.60720686E+00 -7.83558900E-01  4.30046280E-01  4.30046280E-01
 -1.20267180E+00  3.38934780E-01  3.38934780E-01  3.38934780E-01  1.08841798E+01
 -1.03484442E+01 -7.57501011E+00  4.95464337E+00 -1.59445125E+00  1.76574087E+00
  5.43935655E+00 -5.41202310E-01 -5.81655816E+00  1.44138393E+00  1.44138393E+00
  1.44138393E+00 -5.81655816E+00  1.44138393E+00  1.44138393E+00  1.44138393E+00
  1.08841798E+01 -1.03484442E+01 -6.33953817E+00  5.00566581E+00 -4.80522051E+00
  2.84267880E+00 -1.27556100E-02  5.95869210E-01  5.95869210E-01  7.10669700E-01
  5.19335550E-01  5.19335550E-01  8.85603780E-01  1.25187201E+00  1.25187201E+00
 -9.64870785E+00  6.29762688E+00  1.47163295E+01 -1.57203782E+01  8.15994594E+00
  8.15994594E+00 -1.57203782E+01  8.15994594E+00  8.15994594E+00  1.33769904E+01
 -1.07402236E+01 -7.57501011E+00  4.95464337E+00 -1.59445125E+00  1.76574087E+00
  5.43935655E+00 -5.41202310E-01 -5.81655816E+00  1.44138393E+00  1.44138393E+00
  1.44138393E+00 -5.81655816E+00  1.44138393E+00  1.44138393E+00  1.44138393E+00
  1.08841798E+01 -1.03484442E+01 -7.57501011E+00  4.95464337E+00 -2.55112200E-02
  1.59627348E+00 -2.76978960E-01  5.37557850E-01  5.37557850E-01 -2.00445300E-02
 -3.47317038E+00  3.09596877E+00 -4.26584043E+00  3.01761288E+00  5.87851398E+00
 -1.01662212E+01  7.27434216E+00 -4.26584043E+00  3.01761288E+00 -3.47317038E+00
  3.09596877E+00  1.08841798E+01 -1.03484442E+01 -7.57501011E+00  4.95464337E+00
 -4.59201960E-01  1.27191654E+00  1.27191654E+00  1.08841798E+01 -1.03484442E+01
 -9.40817349E+00  5.35006728E+00  7.23425310E-01  2.01356415E+00  1.02044880E+00
 -3.15245790E-01 -3.15245790E-01  2.47823280E-01 -7.74447750E-01 -7.74447750E-01
  1.46762404E+01 -1.49204192E+01 -1.49204192E+01  9.77808618E+00 -1.06035564E+01
 -6.33953817E+00  5.00566581E+00 -4.80522051E+00  2.84267880E+00 -1.27556100E-02
  5.95869210E-01  5.95869210E-01  7.10669700E-01  5.19335550E-01  5.19335550E-01
  8.85603780E-01  1.25187201E+00  1.25187201E+00 -9.64870785E+00  6.29762688E+00
  1.47163295E+01 -1.57203782E+01  8.15994594E+00  8.15994594E+00 -1.57203782E+01
  8.15994594E+00  8.15994594E+00  1.33769904E+01 -1.07402236E+01 -7.57501011E+00
  4.95464337E+00 -4.59201960E-01  1.27191654E+00  1.27191654E+00  1.08841798E+01
 -1.03484442E+01 -9.40817349E+00  5.35006728E+00  6.94269630E-01  1.60356240E+00
 -5.52135690E-01 -2.22312060E-01 -2.22312060E-01  1.45669066E+01 -1.46033512E+01
 -1.46033512E+01  9.77808618E+00 -1.06035564E+01 -7.57501011E+00  4.95464337E+00
 -9.43915140E-01  1.68009606E+00 -2.00809746E+00  8.32759110E-01  8.32759110E-01
  6.43429413E+00 -6.57825030E-01 -7.50940983E+00  1.82223000E+00  1.82223000E+00
  1.82223000E+00 -7.50940983E+00  1.82223000E+00  1.82223000E+00  1.82223000E+00
  1.08841798E+01 -1.03484442E+01 -7.57501011E+00  4.95464337E+00  2.60578890E-01
  1.90969704E+00 -3.71917143E+00  1.45231731E+00  1.45231731E+00  1.29924999E+01
 -1.08076461E+01 -1.67481159E+01  7.64607708E+00  7.64607708E+00  1.08841798E+01
 -1.03484442E+01 -7.57501011E+00  4.95464337E+00 -4.59201960E-01  1.27191654E+00
  1.27191654E+00  1.08841798E+01 -1.03484442E+01 -7.57501011E+00  4.95464337E+00
 -4.37335200E-02  1.78214094E+00 -6.25024890E-01  5.37557850E-01  5.37557850E-01
  2.15023140E-01 -2.28872088E+00  2.42356590E+00 -3.10507992E+00  2.60578890E+00
 -1.95343056E+00  2.36343231E+00 -3.10507992E+00  2.60578890E+00 -2.28872088E+00
  2.42356590E+00  1.08841798E+01 -1.03484442E+01 -7.57501011E+00  4.95464337E+00
 -9.43915140E-01  1.68009606E+00 -2.00809746E+00  8.32759110E-01  8.32759110E-01
  6.43429413E+00 -6.57825030E-01 -7.50940983E+00  1.82223000E+00  1.82223000E+00
  1.82223000E+00 -7.50940983E+00  1.82223000E+00  1.82223000E+00  1.82223000E+00
  1.08841798E+01 -1.03484442E+01 -7.57501011E+00  4.95464337E+00 -4.53735270E-01
  1.53613989E+00  3.85766091E+00  6.41424960E-01  6.41424960E-01 -1.19283176E+01
  7.79003325E+00  1.08841798E+01 -1.03484442E+01 -7.57501011E+00  4.95464337E+00
 -4.59201960E-01  1.27191654E+00  1.27191654E+00  1.08841798E+01 -1.03484442E+01
 -6.33953817E+00  5.00566581E+00 -4.37335200E+00  2.59849998E+00 -1.71289620E-01
  6.59647260E-01  6.59647260E-01  3.40757010E-01  1.87689690E-01  1.87689690E-01
 -8.72848170E-01  1.13160483E+00  1.13160483E+00 -2.60578890E-01  2.06823105E+00
  2.06823105E+00 -7.02287442E+00  6.19558200E+00  6.19558200E+00  6.19558200E+00
  1.33769904E+01 -1.07402236E+01 -7.57501011E+00  4.95464337E+00 -4.37335200E-02
  1.78214094E+00 -6.25024890E-01  5.37557850E-01  5.37557850E-01  2.15023140E-01
 -2.28872088E+00  2.42356590E+00 -3.10507992E+00  2.60578890E+00 -1.95343056E+00
  2.36343231E+00 -3.10507992E+00  2.60578890E+00 -2.28872088E+00  2.42356590E+00
  1.08841798E+01 -1.03484442E+01 -7.57501011E+00  4.95464337E+00 -9.43915140E-01
  1.68009606E+00 -2.00809746E+00  8.32759110E-01  8.32759110E-01  6.43429413E+00
 -6.57825030E-01 -7.50940983E+00  1.82223000E+00  1.82223000E+00  1.82223000E+00
 -7.50940983E+00  1.82223000E+00  1.82223000E+00  1.82223000E+00  1.08841798E+01
 -1.03484442E+01 -7.57501011E+00  4.95464337E+00 -2.55112200E-02  1.59627348E+00
 -2.76978960E-01  5.37557850E-01  5.37557850E-01 -2.00445300E-02 -3.47317038E+00
  3.09596877E+00 -4.26584043E+00  3.01761288E+00  5.87851398E+00 -1.01662212E+01
  7.27434216E+00 -4.26584043E+00  3.01761288E+00 -3.47317038E+00  3.09596877E+00
  1.08841798E+01 -1.03484442E+01 -7.57501011E+00  4.95464337E+00 -4.37335200E-02
  1.78214094E+00 -6.25024890E-01  5.37557850E-01  5.37557850E-01  2.15023140E-01
 -2.28872088E+00  2.42356590E+00 -3.10507992E+00  2.60578890E+00 -1.95343056E+00
  2.36343231E+00 -3.10507992E+00  2.60578890E+00 -2.28872088E+00  2.42356590E+00
  1.08841798E+01 -1.03484442E+01 -4.64304204E+00  3.49868160E-01  7.12491930E-01
  7.12491930E-01  3.44401470E-01  3.88134990E-01  3.88134990E-01 -1.27556100E-01
  4.61024190E-01  4.61024190E-01 -4.84713180E-01  1.16804943E+00  1.07438681E+01
 -1.04741780E+01 -6.33953817E+00  5.00566581E+00 -4.80522051E+00  2.84267880E+00
 -1.27556100E-02  5.95869210E-01  5.95869210E-01  7.10669700E-01  5.19335550E-01
  5.19335550E-01  8.85603780E-01  1.25187201E+00  1.25187201E+00 -9.64870785E+00
  6.29762688E+00  1.47163295E+01 -1.57203782E+01  8.15994594E+00  8.15994594E+00
 -1.57203782E+01  8.15994594E+00  8.15994594E+00  1.33769904E+01 -1.07402236E+01
 -7.57501011E+00  4.95464337E+00 -1.05871563E+00  2.47823280E+00 -1.34845020E-01
  6.68758410E-01  6.68758410E-01  3.40392564E+00 -9.89835336E+00  2.97934605E+00
  2.61490005E+00 -5.09313285E+00  6.08442597E+00 -4.02166161E+00  3.39299226E+00
  1.08841798E+01 -1.03484442E+01 -7.57501011E+00  4.95464337E+00 -1.08787131E+00
  1.58351787E+00  2.37436569E+00  3.40757010E-01 -5.83842492E+00  1.60720686E+00
  1.60720686E+00  1.60720686E+00 -7.83558900E-01  4.30046280E-01  4.30046280E-01
 -1.20267180E+00  3.38934780E-01  3.38934780E-01  3.38934780E-01  1.08841798E+01
 -1.03484442E+01 -7.57501011E+00  4.95464337E+00 -4.37335200E-02  1.78214094E+00
 -6.25024890E-01  5.37557850E-01  5.37557850E-01  2.15023140E-01 -2.28872088E+00
  2.42356590E+00 -3.10507992E+00  2.60578890E+00 -1.95343056E+00  2.36343231E+00
 -3.10507992E+00  2.60578890E+00 -2.28872088E+00  2.42356590E+00  1.08841798E+01
 -1.03484442E+01 -9.40817349E+00  5.35006728E+00  6.94269630E-01  1.60356240E+00
 -5.52135690E-01 -2.22312060E-01 -2.22312060E-01  1.45669066E+01 -1.46033512E+01
 -1.46033512E+01  9.77808618E+00 -1.06035564E+01 -7.57501011E+00  4.95464337E+00
 -4.53735270E-01  1.53613989E+00  3.85766091E+00  6.41424960E-01  6.41424960E-01
 -1.19283176E+01  7.79003325E+00  1.08841798E+01 -1.03484442E+01 -7.57501011E+00
  4.95464337E+00  3.88134990E-01  2.04818652E+00 -2.24316513E+00  2.02631976E+00
  2.02631976E+00 -5.68353537E+00  3.52237059E+00  1.08841798E+01 -1.03484442E+01
 -7.57501011E+00  4.95464337E+00 -7.08847470E-01  1.83498561E+00  6.65842842E+00
  7.83558900E-02 -4.44259674E+00  1.16987166E+00  1.16987166E+00  1.16987166E+00
 -1.23200970E+01  7.47478746E+00  1.08841798E+01 -1.03484442E+01 -9.40817349E+00
  5.35006728E+00  6.94269630E-01  1.60356240E+00 -5.52135690E-01 -2.22312060E-01
 -2.22312060E-01  1.45669066E+01 -1.46033512E+01 -1.46033512E+01  9.77808618E+00
 -1.06035564E+01 -7.57501011E+00  4.95464337E+00  2.60578890E-01  1.90969704E+00
 -3.71917143E+00  1.45231731E+00  1.45231731E+00  1.29924999E+01 -1.08076461E+01
 -1.67481159E+01  7.64607708E+00  7.64607708E+00  1.08841798E+01 -1.03484442E+01
 -7.57501011E+00  4.95464337E+00 -7.08847470E-01  1.83498561E+00  6.65842842E+00
  7.83558900E-02 -4.44259674E+00  1.16987166E+00  1.16987166E+00  1.16987166E+00
 -1.23200970E+01  7.47478746E+00  1.08841798E+01 -1.03484442E+01 -7.57501011E+00
  4.95464337E+00 -9.43915140E-01  1.68009606E+00 -2.00809746E+00  8.32759110E-01
  8.32759110E-01  6.43429413E+00 -6.57825030E-01 -7.50940983E+00  1.82223000E+00
  1.82223000E+00  1.82223000E+00 -7.50940983E+00  1.82223000E+00  1.82223000E+00
  1.82223000E+00  1.08841798E+01 -1.03484442E+01 -7.57501011E+00  4.95464337E+00
 -7.08847470E-01  1.83498561E+00  6.65842842E+00  7.83558900E-02 -4.44259674E+00
  1.16987166E+00  1.16987166E+00  1.16987166E+00 -1.23200970E+01  7.47478746E+00
  1.08841798E+01 -1.03484442E+01 -6.33953817E+00  5.00566581E+00 -4.80522051E+00
  2.84267880E+00 -1.27556100E-02  5.95869210E-01  5.95869210E-01  7.10669700E-01
  5.19335550E-01  5.19335550E-01  8.85603780E-01  1.25187201E+00  1.25187201E+00
 -9.64870785E+00  6.29762688E+00  1.47163295E+01 -1.57203782E+01  8.15994594E+00
  8.15994594E+00 -1.57203782E+01  8.15994594E+00  8.15994594E+00  1.33769904E+01
 -1.07402236E+01 -7.57501011E+00  4.95464337E+00 -1.05871563E+00  2.47823280E+00
 -1.34845020E-01  6.68758410E-01  6.68758410E-01  3.40392564E+00 -9.89835336E+00
  2.97934605E+00  2.61490005E+00 -5.09313285E+00  6.08442597E+00 -4.02166161E+00
  3.39299226E+00  1.08841798E+01 -1.03484442E+01 -7.57501011E+00  4.95464337E+00
 -1.08787131E+00  1.58351787E+00  2.37436569E+00  3.40757010E-01 -5.83842492E+00
  1.60720686E+00  1.60720686E+00  1.60720686E+00 -7.83558900E-01  4.30046280E-01
  4.30046280E-01 -1.20267180E+00  3.38934780E-01  3.38934780E-01  3.38934780E-01
  1.08841798E+01 -1.03484442E+01 -6.33953817E+00  5.00566581E+00 -4.80522051E+00
  2.84267880E+00 -1.27556100E-02  5.95869210E-01  5.95869210E-01  7.10669700E-01
  5.19335550E-01  5.19335550E-01  8.85603780E-01  1.25187201E+00  1.25187201E+00
 -9.64870785E+00  6.29762688E+00  1.47163295E+01 -1.57203782E+01  8.15994594E+00
  8.15994594E+00 -1.57203782E+01  8.15994594E+00  8.15994594E+00  1.33769904E+01
 -1.07402236E+01 -7.57501011E+00  4.95464337E+00 -1.59445125E+00  1.76574087E+00
  5.43935655E+00 -5.41202310E-01 -5.81655816E+00  1.44138393E+00  1.44138393E+00
  1.44138393E+00 -5.81655816E+00  1.44138393E+00  1.44138393E+00  1.44138393E+00
  1.08841798E+01 -1.03484442E+01 -7.57501011E+00  4.95464337E+00 -7.08847470E-01
  1.83498561E+00  6.65842842E+00  7.83558900E-02 -4.44259674E+00  1.16987166E+00
  1.16987166E+00  1.16987166E+00 -1.23200970E+01  7.47478746E+00  1.08841798E+01
 -1.03484442E+01 -6.33953817E+00  5.00566581E+00 -4.37335200E+00  2.59849998E+00
 -1.71289620E-01  6.59647260E-01  6.59647260E-01  3.40757010E-01  1.87689690E-01
  1.87689690E-01 -8.72848170E-01  1.13160483E+00  1.13160483E+00 -2.60578890E-01
  2.06823105E+00  2.06823105E+00 -7.02287442E+00  6.19558200E+00  6.19558200E+00
  6.19558200E+00  1.33769904E+01 -1.07402236E+01 -7.57501011E+00  4.95464337E+00
 -4.59201960E-01  1.27191654E+00  1.27191654E+00  1.08841798E+01 -1.03484442E+01
 -9.40817349E+00  5.35006728E+00  7.23425310E-01  2.01356415E+00  1.02044880E+00
 -3.15245790E-01 -3.15245790E-01  2.47823280E-01 -7.74447750E-01 -7.74447750E-01
  1.46762404E+01 -1.49204192E+01 -1.49204192E+01  9.77808618E+00 -1.06035564E+01
 -9.40817349E+00  5.35006728E+00  7.23425310E-01  2.01356415E+00  1.02044880E+00
 -3.15245790E-01 -3.15245790E-01  2.47823280E-01 -7.74447750E-01 -7.74447750E-01
  1.46762404E+01 -1.49204192E+01 -1.49204192E+01  9.77808618E+00 -1.06035564E+01
 -7.57501011E+00  4.95464337E+00 -7.08847470E-01  1.83498561E+00  6.65842842E+00
  7.83558900E-02 -4.44259674E+00  1.16987166E+00  1.16987166E+00  1.16987166E+00
 -1.23200970E+01  7.47478746E+00  1.08841798E+01 -1.03484442E+01 -7.57501011E+00
  4.95464337E+00 -1.05871563E+00  2.47823280E+00 -1.34845020E-01  6.68758410E-01
  6.68758410E-01  3.40392564E+00 -9.89835336E+00  2.97934605E+00  2.61490005E+00
 -5.09313285E+00  6.08442597E+00 -4.02166161E+00  3.39299226E+00  1.08841798E+01
 -1.03484442E+01 -9.40817349E+00  5.35006728E+00  6.94269630E-01  1.60356240E+00
 -5.52135690E-01 -2.22312060E-01 -2.22312060E-01  1.45669066E+01 -1.46033512E+01
 -1.46033512E+01  9.77808618E+00 -1.06035564E+01 -7.57501011E+00  4.95464337E+00
 -1.08787131E+00  1.58351787E+00  2.37436569E+00  3.40757010E-01 -5.83842492E+00
  1.60720686E+00  1.60720686E+00  1.60720686E+00 -7.83558900E-01  4.30046280E-01
  4.30046280E-01 -1.20267180E+00  3.38934780E-01  3.38934780E-01  3.38934780E-01
  1.08841798E+01 -1.03484442E+01 -9.40817349E+00  5.35006728E+00  7.23425310E-01
  2.01356415E+00  1.02044880E+00 -3.15245790E-01 -3.15245790E-01  2.47823280E-01
 -7.74447750E-01 -7.74447750E-01  1.46762404E+01 -1.49204192E+01 -1.49204192E+01
  9.77808618E+00 -1.06035564E+01 -7.57501011E+00  4.95464337E+00 -9.43915140E-01
  1.68009606E+00 -2.00809746E+00  8.32759110E-01  8.32759110E-01  6.43429413E+00
 -6.57825030E-01 -7.50940983E+00  1.82223000E+00  1.82223000E+00  1.82223000E+00
 -7.50940983E+00  1.82223000E+00  1.82223000E+00  1.82223000E+00  1.08841798E+01
 -1.03484442E+01 -7.57501011E+00  4.95464337E+00 -9.43915140E-01  1.68009606E+00
 -2.00809746E+00  8.32759110E-01  8.32759110E-01  6.43429413E+00 -6.57825030E-01
 -7.50940983E+00  1.82223000E+00  1.82223000E+00  1.82223000E+00 -7.50940983E+00
  1.82223000E+00  1.82223000E+00  1.82223000E+00  1.08841798E+01 -1.03484442E+01
 -7.57501011E+00  4.95464337E+00 -4.53735270E-01  1.53613989E+00  3.85766091E+00
  6.41424960E-01  6.41424960E-01 -1.19283176E+01  7.79003325E+00  1.08841798E+01
 -1.03484442E+01 -9.40817349E+00  5.35006728E+00  6.94269630E-01  1.60356240E+00
 -5.52135690E-01 -2.22312060E-01 -2.22312060E-01  1.45669066E+01 -1.46033512E+01
 -1.46033512E+01  9.77808618E+00 -1.06035564E+01 -9.40817349E+00  5.35006728E+00
  7.23425310E-01  2.01356415E+00  1.02044880E+00 -3.15245790E-01 -3.15245790E-01
  2.47823280E-01 -7.74447750E-01 -7.74447750E-01  1.46762404E+01 -1.49204192E+01
 -1.49204192E+01  9.77808618E+00 -1.06035564E+01 -7.57501011E+00  4.95464337E+00
 -2.55112200E-02  1.59627348E+00 -2.76978960E-01  5.37557850E-01  5.37557850E-01
 -2.00445300E-02 -3.47317038E+00  3.09596877E+00 -4.26584043E+00  3.01761288E+00
  5.87851398E+00 -1.01662212E+01  7.27434216E+00 -4.26584043E+00  3.01761288E+00
 -3.47317038E+00  3.09596877E+00  1.08841798E+01 -1.03484442E+01 -9.40817349E+00
  5.35006728E+00  6.94269630E-01  1.60356240E+00 -5.52135690E-01 -2.22312060E-01
 -2.22312060E-01  1.45669066E+01 -1.46033512E+01 -1.46033512E+01  9.77808618E+00
 -1.06035564E+01 -7.57501011E+00  4.95464337E+00  6.14091510E-01  1.49969529E+00
 -3.32556975E+00  1.09880469E+00  1.09880469E+00  1.09880469E+00  1.08841798E+01
 -1.03484442E+01 -7.57501011E+00  4.95464337E+00 -7.08847470E-01  1.83498561E+00
  6.65842842E+00  7.83558900E-02 -4.44259674E+00  1.16987166E+00  1.16987166E+00
  1.16987166E+00 -1.23200970E+01  7.47478746E+00  1.08841798E+01 -1.03484442E+01
 -4.64304204E+00  3.49868160E-01  7.12491930E-01  7.12491930E-01  3.44401470E-01
  3.88134990E-01  3.88134990E-01 -1.27556100E-01  4.61024190E-01  4.61024190E-01
 -4.84713180E-01  1.16804943E+00  1.07438681E+01 -1.04741780E+01 -7.57501011E+00
  4.95464337E+00 -4.37335200E-02  1.78214094E+00 -6.25024890E-01  5.37557850E-01
  5.37557850E-01  2.15023140E-01 -2.28872088E+00  2.42356590E+00 -3.10507992E+00
  2.60578890E+00 -1.95343056E+00  2.36343231E+00 -3.10507992E+00  2.60578890E+00
 -2.28872088E+00  2.42356590E+00  1.08841798E+01 -1.03484442E+01 -7.57501011E+00
  4.95464337E+00 -1.08787131E+00  1.58351787E+00  2.37436569E+00  3.40757010E-01
 -5.83842492E+00  1.60720686E+00  1.60720686E+00  1.60720686E+00 -7.83558900E-01
  4.30046280E-01  4.30046280E-01 -1.20267180E+00  3.38934780E-01  3.38934780E-01
  3.38934780E-01  1.08841798E+01 -1.03484442E+01 -6.33953817E+00  5.00566581E+00
 -4.37335200E+00  2.59849998E+00 -1.71289620E-01  6.59647260E-01  6.59647260E-01
  3.40757010E-01  1.87689690E-01  1.87689690E-01 -8.72848170E-01  1.13160483E+00
  1.13160483E+00 -2.60578890E-01  2.06823105E+00  2.06823105E+00 -7.02287442E+00
  6.19558200E+00  6.19558200E+00  6.19558200E+00  1.33769904E+01 -1.07402236E+01
 -7.57501011E+00  4.95464337E+00 -1.08787131E+00  1.58351787E+00  2.37436569E+00
  3.40757010E-01 -5.83842492E+00  1.60720686E+00  1.60720686E+00  1.60720686E+00
 -7.83558900E-01  4.30046280E-01  4.30046280E-01 -1.20267180E+00  3.38934780E-01
  3.38934780E-01  3.38934780E-01  1.08841798E+01 -1.03484442E+01 -9.40817349E+00
  5.35006728E+00  6.94269630E-01  1.60356240E+00 -5.52135690E-01 -2.22312060E-01
 -2.22312060E-01  1.45669066E+01 -1.46033512E+01 -1.46033512E+01  9.77808618E+00
 -1.06035564E+01 -7.57501011E+00  4.95464337E+00 -4.53735270E-01  1.53613989E+00
  3.85766091E+00  6.41424960E-01  6.41424960E-01 -1.19283176E+01  7.79003325E+00
  1.08841798E+01 -1.03484442E+01 -4.64304204E+00  3.49868160E-01  7.12491930E-01
  7.12491930E-01  3.44401470E-01  3.88134990E-01  3.88134990E-01 -1.27556100E-01
  4.61024190E-01  4.61024190E-01 -4.84713180E-01  1.16804943E+00  1.07438681E+01
 -1.04741780E+01 -7.57501011E+00  4.95464337E+00 -4.37335200E-02  1.78214094E+00
 -6.25024890E-01  5.37557850E-01  5.37557850E-01  2.15023140E-01 -2.28872088E+00
  2.42356590E+00 -3.10507992E+00  2.60578890E+00 -1.95343056E+00  2.36343231E+00
 -3.10507992E+00  2.60578890E+00 -2.28872088E+00  2.42356590E+00  1.08841798E+01
 -1.03484442E+01 -7.57501011E+00  4.95464337E+00  6.14091510E-01  1.49969529E+00
 -3.32556975E+00  1.09880469E+00  1.09880469E+00  1.09880469E+00  1.08841798E+01
 -1.03484442E+01 -9.40817349E+00  5.35006728E+00  7.23425310E-01  2.01356415E+00
  1.02044880E+00 -3.15245790E-01 -3.15245790E-01  2.47823280E-01 -7.74447750E-01
 -7.74447750E-01  1.46762404E+01 -1.49204192E+01 -1.49204192E+01  9.77808618E+00
 -1.06035564E+01 -7.57501011E+00  4.95464337E+00  6.14091510E-01  1.49969529E+00
 -3.32556975E+00  1.09880469E+00  1.09880469E+00  1.09880469E+00  1.08841798E+01
 -1.03484442E+01 -7.57501011E+00  4.95464337E+00 -7.08847470E-01  1.83498561E+00
  6.65842842E+00  7.83558900E-02 -4.44259674E+00  1.16987166E+00  1.16987166E+00
  1.16987166E+00 -1.23200970E+01  7.47478746E+00  1.08841798E+01 -1.03484442E+01
 -7.57501011E+00  4.95464337E+00 -1.59445125E+00  1.76574087E+00  5.43935655E+00
 -5.41202310E-01 -5.81655816E+00  1.44138393E+00  1.44138393E+00  1.44138393E+00
 -5.81655816E+00  1.44138393E+00  1.44138393E+00  1.44138393E+00  1.08841798E+01
 -1.03484442E+01 -7.57501011E+00  4.95464337E+00 -9.43915140E-01  1.68009606E+00
 -2.00809746E+00  8.32759110E-01  8.32759110E-01  6.43429413E+00 -6.57825030E-01
 -7.50940983E+00  1.82223000E+00  1.82223000E+00  1.82223000E+00 -7.50940983E+00
  1.82223000E+00  1.82223000E+00  1.82223000E+00  1.08841798E+01 -1.03484442E+01
 -6.33953817E+00  5.00566581E+00 -4.37335200E+00  2.59849998E+00 -1.71289620E-01
  6.59647260E-01  6.59647260E-01  3.40757010E-01  1.87689690E-01  1.87689690E-01
 -8.72848170E-01  1.13160483E+00  1.13160483E+00 -2.60578890E-01  2.06823105E+00
  2.06823105E+00 -7.02287442E+00  6.19558200E+00  6.19558200E+00  6.19558200E+00
  1.33769904E+01 -1.07402236E+01 -7.57501011E+00  4.95464337E+00 -4.37335200E-02
  1.78214094E+00 -6.25024890E-01  5.37557850E-01  5.37557850E-01  2.15023140E-01
 -2.28872088E+00  2.42356590E+00 -3.10507992E+00  2.60578890E+00 -1.95343056E+00
  2.36343231E+00 -3.10507992E+00  2.60578890E+00 -2.28872088E+00  2.42356590E+00
  1.08841798E+01 -1.03484442E+01 -7.57501011E+00  4.95464337E+00 -4.59201960E-01
  1.27191654E+00  1.27191654E+00  1.08841798E+01 -1.03484442E+01 -6.33953817E+00
  5.00566581E+00 -4.37335200E+00  2.59849998E+00 -1.71289620E-01  6.59647260E-01
  6.59647260E-01  3.40757010E-01  1.87689690E-01  1.87689690E-01 -8.72848170E-01
  1.13160483E+00  1.13160483E+00 -2.60578890E-01  2.06823105E+00  2.06823105E+00
 -7.02287442E+00  6.19558200E+00  6.19558200E+00  6.19558200E+00  1.33769904E+01
 -1.07402236E+01 -7.57501011E+00  4.95464337E+00 -9.43915140E-01  1.68009606E+00
 -2.00809746E+00  8.32759110E-01  8.32759110E-01  6.43429413E+00 -6.57825030E-01
 -7.50940983E+00  1.82223000E+00  1.82223000E+00  1.82223000E+00 -7.50940983E+00
  1.82223000E+00  1.82223000E+00  1.82223000E+00  1.08841798E+01 -1.03484442E+01
 -7.57501011E+00  4.95464337E+00 -5.64891300E-02  1.54889550E+00 -6.56002800E-02
  3.11601330E-01  3.11601330E-01 -1.17533835E+00  6.41424960E-01  6.41424960E-01
  1.26663207E+01 -1.10900918E+01 -1.71417176E+01  7.74629973E+00  7.74629973E+00
  1.08841798E+01 -1.03484442E+01 -6.33953817E+00  5.00566581E+00 -4.80522051E+00
  2.84267880E+00 -1.27556100E-02  5.95869210E-01  5.95869210E-01  7.10669700E-01
  5.19335550E-01  5.19335550E-01  8.85603780E-01  1.25187201E+00  1.25187201E+00
 -9.64870785E+00  6.29762688E+00  1.47163295E+01 -1.57203782E+01  8.15994594E+00
  8.15994594E+00 -1.57203782E+01  8.15994594E+00  8.15994594E+00  1.33769904E+01
 -1.07402236E+01 -7.57501011E+00  4.95464337E+00 -7.08847470E-01  1.83498561E+00
  6.65842842E+00  7.83558900E-02 -4.44259674E+00  1.16987166E+00  1.16987166E+00
  1.16987166E+00 -1.23200970E+01  7.47478746E+00  1.08841798E+01 -1.03484442E+01
 -7.57501011E+00  4.95464337E+00 -5.64891300E-02  1.54889550E+00 -6.56002800E-02
  3.11601330E-01  3.11601330E-01 -1.17533835E+00  6.41424960E-01  6.41424960E-01
  1.26663207E+01 -1.10900918E+01 -1.71417176E+01  7.74629973E+00  7.74629973E+00
  1.08841798E+01 -1.03484442E+01 -7.57501011E+00  4.95464337E+00 -2.55112200E-02
  1.59627348E+00 -2.76978960E-01  5.37557850E-01  5.37557850E-01 -2.00445300E-02
 -3.47317038E+00  3.09596877E+00 -4.26584043E+00  3.01761288E+00  5.87851398E+00
 -1.01662212E+01  7.27434216E+00 -4.26584043E+00  3.01761288E+00 -3.47317038E+00
  3.09596877E+00  1.08841798E+01 -1.03484442E+01 -7.57501011E+00  4.95464337E+00
  6.14091510E-01  1.49969529E+00 -3.32556975E+00  1.09880469E+00  1.09880469E+00
  1.09880469E+00  1.08841798E+01 -1.03484442E+01 -7.57501011E+00  4.95464337E+00
 -2.55112200E-02  1.59627348E+00 -2.76978960E-01  5.37557850E-01  5.37557850E-01
 -2.00445300E-02 -3.47317038E+00  3.09596877E+00 -4.26584043E+00  3.01761288E+00
  5.87851398E+00 -1.01662212E+01  7.27434216E+00 -4.26584043E+00  3.01761288E+00
 -3.47317038E+00  3.09596877E+00  1.08841798E+01 -1.03484442E+01 -7.57501011E+00
  4.95464337E+00 -4.37335200E-02  1.78214094E+00 -6.25024890E-01  5.37557850E-01
  5.37557850E-01  2.15023140E-01 -2.28872088E+00  2.42356590E+00 -3.10507992E+00
  2.60578890E+00 -1.95343056E+00  2.36343231E+00 -3.10507992E+00  2.60578890E+00
 -2.28872088E+00  2.42356590E+00  1.08841798E+01 -1.03484442E+01 -7.57501011E+00
  4.95464337E+00 -1.59445125E+00  1.76574087E+00  5.43935655E+00 -5.41202310E-01
 -5.81655816E+00  1.44138393E+00  1.44138393E+00  1.44138393E+00 -5.81655816E+00
  1.44138393E+00  1.44138393E+00  1.44138393E+00  1.08841798E+01 -1.03484442E+01
 -7.57501011E+00  4.95464337E+00 -7.08847470E-01  1.83498561E+00  6.65842842E+00
  7.83558900E-02 -4.44259674E+00  1.16987166E+00  1.16987166E+00  1.16987166E+00
 -1.23200970E+01  7.47478746E+00  1.08841798E+01 -1.03484442E+01 -7.57501011E+00
  4.95464337E+00  6.14091510E-01  1.49969529E+00 -3.32556975E+00  1.09880469E+00
  1.09880469E+00  1.09880469E+00  1.08841798E+01 -1.03484442E+01 -9.40817349E+00
  5.35006728E+00  6.94269630E-01  1.60356240E+00 -5.52135690E-01 -2.22312060E-01
 -2.22312060E-01  1.45669066E+01 -1.46033512E+01 -1.46033512E+01  9.77808618E+00
 -1.06035564E+01 -9.40817349E+00  5.35006728E+00  6.94269630E-01  1.60356240E+00
 -5.52135690E-01 -2.22312060E-01 -2.22312060E-01  1.45669066E+01 -1.46033512E+01
 -1.46033512E+01  9.77808618E+00 -1.06035564E+01 -7.57501011E+00  4.95464337E+00
 -1.08787131E+00  1.58351787E+00  2.37436569E+00  3.40757010E-01 -5.83842492E+00
  1.60720686E+00  1.60720686E+00  1.60720686E+00 -7.83558900E-01  4.30046280E-01
  4.30046280E-01 -1.20267180E+00  3.38934780E-01  3.38934780E-01  3.38934780E-01
  1.08841798E+01 -1.03484442E+01 -6.33953817E+00  5.00566581E+00 -4.80522051E+00
  2.84267880E+00 -1.27556100E-02  5.95869210E-01  5.95869210E-01  7.10669700E-01
  5.19335550E-01  5.19335550E-01  8.85603780E-01  1.25187201E+00  1.25187201E+00
 -9.64870785E+00  6.29762688E+00  1.47163295E+01 -1.57203782E+01  8.15994594E+00
  8.15994594E+00 -1.57203782E+01  8.15994594E+00  8.15994594E+00  1.33769904E+01
 -1.07402236E+01 -7.57501011E+00  4.95464337E+00 -1.59445125E+00  1.76574087E+00
  5.43935655E+00 -5.41202310E-01 -5.81655816E+00  1.44138393E+00  1.44138393E+00
  1.44138393E+00 -5.81655816E+00  1.44138393E+00  1.44138393E+00  1.44138393E+00
  1.08841798E+01 -1.03484442E+01 -7.57501011E+00  4.95464337E+00 -4.59201960E-01
  1.27191654E+00  1.27191654E+00  1.08841798E+01 -1.03484442E+01 -7.57501011E+00
  4.95464337E+00 -4.53735270E-01  1.53613989E+00  3.85766091E+00  6.41424960E-01
  6.41424960E-01 -1.19283176E+01  7.79003325E+00  1.08841798E+01 -1.03484442E+01
 -7.57501011E+00  4.95464337E+00 -4.31868510E-01  1.60356240E+00  6.23202660E-01
  4.39157430E-01  4.39157430E-01  3.28001400E-02  8.01781200E-01  8.01781200E-01
 -4.98744351E+00 -9.76715280E-01  1.24640532E+00  1.24640532E+00  1.24640532E+00
  1.08841798E+01 -1.03484442E+01 -7.57501011E+00  4.95464337E+00 -4.53735270E-01
  1.53613989E+00  3.85766091E+00  6.41424960E-01  6.41424960E-01 -1.19283176E+01
  7.79003325E+00  1.08841798E+01 -1.03484442E+01 -7.57501011E+00  4.95464337E+00
 -1.59445125E+00  1.76574087E+00  5.43935655E+00 -5.41202310E-01 -5.81655816E+00
  1.44138393E+00  1.44138393E+00  1.44138393E+00 -5.81655816E+00  1.44138393E+00
  1.44138393E+00  1.44138393E+00  1.08841798E+01 -1.03484442E+01 -9.40817349E+00
  5.35006728E+00  6.94269630E-01  1.60356240E+00 -5.52135690E-01 -2.22312060E-01
 -2.22312060E-01  1.45669066E+01 -1.46033512E+01 -1.46033512E+01  9.77808618E+00
 -1.06035564E+01 -7.57501011E+00  4.95464337E+00 -4.59201960E-01  1.27191654E+00
  1.27191654E+00  1.08841798E+01 -1.03484442E+01 -7.57501011E+00  4.95464337E+00
 -2.55112200E-02  1.59627348E+00 -2.76978960E-01  5.37557850E-01  5.37557850E-01
 -2.00445300E-02 -3.47317038E+00  3.09596877E+00 -4.26584043E+00  3.01761288E+00
  5.87851398E+00 -1.01662212E+01  7.27434216E+00 -4.26584043E+00  3.01761288E+00
 -3.47317038E+00  3.09596877E+00  1.08841798E+01 -1.03484442E+01 -7.57501011E+00
  4.95464337E+00 -1.05871563E+00  2.47823280E+00 -1.34845020E-01  6.68758410E-01
  6.68758410E-01  3.40392564E+00 -9.89835336E+00  2.97934605E+00  2.61490005E+00
 -5.09313285E+00  6.08442597E+00 -4.02166161E+00  3.39299226E+00  1.08841798E+01
 -1.03484442E+01 -7.57501011E+00  4.95464337E+00  2.60578890E-01  1.90969704E+00
 -3.71917143E+00  1.45231731E+00  1.45231731E+00  1.29924999E+01 -1.08076461E+01
 -1.67481159E+01  7.64607708E+00  7.64607708E+00  1.08841798E+01 -1.03484442E+01
 -7.57501011E+00  4.95464337E+00 -1.08787131E+00  1.58351787E+00  2.37436569E+00
  3.40757010E-01 -5.83842492E+00  1.60720686E+00  1.60720686E+00  1.60720686E+00
 -7.83558900E-01  4.30046280E-01  4.30046280E-01 -1.20267180E+00  3.38934780E-01
  3.38934780E-01  3.38934780E-01  1.08841798E+01 -1.03484442E+01 -7.57501011E+00
  4.95464337E+00 -4.53735270E-01  1.53613989E+00  3.85766091E+00  6.41424960E-01
  6.41424960E-01 -1.19283176E+01  7.79003325E+00  1.08841798E+01 -1.03484442E+01
 -7.57501011E+00  4.95464337E+00 -7.08847470E-01  1.83498561E+00  6.65842842E+00
  7.83558900E-02 -4.44259674E+00  1.16987166E+00  1.16987166E+00  1.16987166E+00
 -1.23200970E+01  7.47478746E+00  1.08841798E+01 -1.03484442E+01 -6.33953817E+00
  5.00566581E+00 -4.37335200E+00  2.59849998E+00 -1.71289620E-01  6.59647260E-01
  6.59647260E-01  3.40757010E-01  1.87689690E-01  1.87689690E-01 -8.72848170E-01
  1.13160483E+00  1.13160483E+00 -2.60578890E-01  2.06823105E+00  2.06823105E+00
 -7.02287442E+00  6.19558200E+00  6.19558200E+00  6.19558200E+00  1.33769904E+01
 -1.07402236E+01 -9.40817349E+00  5.35006728E+00  6.94269630E-01  1.60356240E+00
 -5.52135690E-01 -2.22312060E-01 -2.22312060E-01  1.45669066E+01 -1.46033512E+01
 -1.46033512E+01  9.77808618E+00 -1.06035564E+01 -7.57501011E+00  4.95464337E+00
 -4.59201960E-01  1.27191654E+00  1.27191654E+00  1.08841798E+01 -1.03484442E+01
 -9.40817349E+00  5.35006728E+00  6.94269630E-01  1.60356240E+00 -5.52135690E-01
 -2.22312060E-01 -2.22312060E-01  1.45669066E+01 -1.46033512E+01 -1.46033512E+01
  9.77808618E+00 -1.06035564E+01 -7.57501011E+00  4.95464337E+00  3.88134990E-01
  2.04818652E+00 -2.24316513E+00  2.02631976E+00  2.02631976E+00 -5.68353537E+00
  3.52237059E+00  1.08841798E+01 -1.03484442E+01 -7.57501011E+00  4.95464337E+00
 -4.59201960E-01  1.27191654E+00  1.27191654E+00  1.08841798E+01 -1.03484442E+01
 -7.57501011E+00  4.95464337E+00 -4.53735270E-01  1.53613989E+00  3.85766091E+00
  6.41424960E-01  6.41424960E-01 -1.19283176E+01  7.79003325E+00  1.08841798E+01
 -1.03484442E+01 -7.57501011E+00  4.95464337E+00 -9.43915140E-01  1.68009606E+00
 -2.00809746E+00  8.32759110E-01  8.32759110E-01  6.43429413E+00 -6.57825030E-01
 -7.50940983E+00  1.82223000E+00  1.82223000E+00  1.82223000E+00 -7.50940983E+00
  1.82223000E+00  1.82223000E+00  1.82223000E+00  1.08841798E+01 -1.03484442E+01
 -7.57501011E+00  4.95464337E+00 -9.43915140E-01  1.68009606E+00 -2.00809746E+00
  8.32759110E-01  8.32759110E-01  6.43429413E+00 -6.57825030E-01 -7.50940983E+00
  1.82223000E+00  1.82223000E+00  1.82223000E+00 -7.50940983E+00  1.82223000E+00
  1.82223000E+00  1.82223000E+00  1.08841798E+01 -1.03484442E+01 -7.57501011E+00
  4.95464337E+00 -4.37335200E-02  1.78214094E+00 -6.25024890E-01  5.37557850E-01
  5.37557850E-01  2.15023140E-01 -2.28872088E+00  2.42356590E+00 -3.10507992E+00
  2.60578890E+00 -1.95343056E+00  2.36343231E+00 -3.10507992E+00  2.60578890E+00
 -2.28872088E+00  2.42356590E+00  1.08841798E+01 -1.03484442E+01 -9.40817349E+00
  5.35006728E+00  6.94269630E-01  1.60356240E+00 -5.52135690E-01 -2.22312060E-01
 -2.22312060E-01  1.45669066E+01 -1.46033512E+01 -1.46033512E+01  9.77808618E+00
 -1.06035564E+01 -7.57501011E+00  4.95464337E+00 -1.05871563E+00  2.47823280E+00
 -1.34845020E-01  6.68758410E-01  6.68758410E-01  3.40392564E+00 -9.89835336E+00
  2.97934605E+00  2.61490005E+00 -5.09313285E+00  6.08442597E+00 -4.02166161E+00
  3.39299226E+00  1.08841798E+01 -1.03484442E+01 -7.57501011E+00  4.95464337E+00
 -9.43915140E-01  1.68009606E+00 -2.00809746E+00  8.32759110E-01  8.32759110E-01
  6.43429413E+00 -6.57825030E-01 -7.50940983E+00  1.82223000E+00  1.82223000E+00
  1.82223000E+00 -7.50940983E+00  1.82223000E+00  1.82223000E+00  1.82223000E+00
  1.08841798E+01 -1.03484442E+01 -7.57501011E+00  4.95464337E+00 -1.05871563E+00
  2.47823280E+00 -1.34845020E-01  6.68758410E-01  6.68758410E-01  3.40392564E+00
 -9.89835336E+00  2.97934605E+00  2.61490005E+00 -5.09313285E+00  6.08442597E+00
 -4.02166161E+00  3.39299226E+00  1.08841798E+01 -1.03484442E+01 -7.57501011E+00
  4.95464337E+00  2.60578890E-01  1.90969704E+00 -3.71917143E+00  1.45231731E+00
  1.45231731E+00  1.29924999E+01 -1.08076461E+01 -1.67481159E+01  7.64607708E+00
  7.64607708E+00  1.08841798E+01 -1.03484442E+01 -7.57501011E+00  4.95464337E+00
 -1.59445125E+00  1.76574087E+00  5.43935655E+00 -5.41202310E-01 -5.81655816E+00
  1.44138393E+00  1.44138393E+00  1.44138393E+00 -5.81655816E+00  1.44138393E+00
  1.44138393E+00  1.44138393E+00  1.08841798E+01 -1.03484442E+01 -7.57501011E+00
  4.95464337E+00 -1.59445125E+00  1.76574087E+00  5.43935655E+00 -5.41202310E-01
 -5.81655816E+00  1.44138393E+00  1.44138393E+00  1.44138393E+00 -5.81655816E+00
  1.44138393E+00  1.44138393E+00  1.44138393E+00  1.08841798E+01 -1.03484442E+01
 -7.57501011E+00  4.95464337E+00 -4.59201960E-01  1.27191654E+00  1.27191654E+00
  1.08841798E+01 -1.03484442E+01 -7.57501011E+00  4.95464337E+00  6.14091510E-01
  1.49969529E+00 -3.32556975E+00  1.09880469E+00  1.09880469E+00  1.09880469E+00
  1.08841798E+01 -1.03484442E+01 -7.57501011E+00  4.95464337E+00 -1.05871563E+00
  2.47823280E+00 -1.34845020E-01  6.68758410E-01  6.68758410E-01  3.40392564E+00
 -9.89835336E+00  2.97934605E+00  2.61490005E+00 -5.09313285E+00  6.08442597E+00
 -4.02166161E+00  3.39299226E+00  1.08841798E+01 -1.03484442E+01 -7.57501011E+00
  4.95464337E+00 -1.08787131E+00  1.58351787E+00  2.37436569E+00  3.40757010E-01
 -5.83842492E+00  1.60720686E+00  1.60720686E+00  1.60720686E+00 -7.83558900E-01
  4.30046280E-01  4.30046280E-01 -1.20267180E+00  3.38934780E-01  3.38934780E-01
  3.38934780E-01  1.08841798E+01 -1.03484442E+01 -7.57501011E+00  4.95464337E+00
 -1.59445125E+00  1.76574087E+00  5.43935655E+00 -5.41202310E-01 -5.81655816E+00
  1.44138393E+00  1.44138393E+00  1.44138393E+00 -5.81655816E+00  1.44138393E+00
  1.44138393E+00  1.44138393E+00  1.08841798E+01 -1.03484442E+01 -7.57501011E+00
  4.95464337E+00 -4.59201960E-01  1.27191654E+00  1.27191654E+00  1.08841798E+01
 -1.03484442E+01 -7.57501011E+00  4.95464337E+00 -1.08787131E+00  1.58351787E+00
  2.37436569E+00  3.40757010E-01 -5.83842492E+00  1.60720686E+00  1.60720686E+00
  1.60720686E+00 -7.83558900E-01  4.30046280E-01  4.30046280E-01 -1.20267180E+00
  3.38934780E-01  3.38934780E-01  3.38934780E-01  1.08841798E+01 -1.03484442E+01
 -7.57501011E+00  4.95464337E+00  6.14091510E-01  1.49969529E+00 -3.32556975E+00
  1.09880469E+00  1.09880469E+00  1.09880469E+00  1.08841798E+01 -1.03484442E+01
 -7.57501011E+00  4.95464337E+00 -4.53735270E-01  1.53613989E+00  3.85766091E+00
  6.41424960E-01  6.41424960E-01 -1.19283176E+01  7.79003325E+00  1.08841798E+01
 -1.03484442E+01 -7.57501011E+00  4.95464337E+00 -1.08787131E+00  1.58351787E+00
  2.37436569E+00  3.40757010E-01 -5.83842492E+00  1.60720686E+00  1.60720686E+00
  1.60720686E+00 -7.83558900E-01  4.30046280E-01  4.30046280E-01 -1.20267180E+00
  3.38934780E-01  3.38934780E-01  3.38934780E-01  1.08841798E+01 -1.03484442E+01
 -4.64304204E+00  3.49868160E-01  7.12491930E-01  7.12491930E-01  3.44401470E-01
  3.88134990E-01  3.88134990E-01 -1.27556100E-01  4.61024190E-01  4.61024190E-01
 -4.84713180E-01  1.16804943E+00  1.07438681E+01 -1.04741780E+01 -4.64304204E+00
  3.49868160E-01  7.12491930E-01  7.12491930E-01  3.44401470E-01  3.88134990E-01
  3.88134990E-01 -1.27556100E-01  4.61024190E-01  4.61024190E-01 -4.84713180E-01
  1.16804943E+00  1.07438681E+01 -1.04741780E+01 -7.57501011E+00  4.95464337E+00
 -1.59445125E+00  1.76574087E+00  5.43935655E+00 -5.41202310E-01 -5.81655816E+00
  1.44138393E+00  1.44138393E+00  1.44138393E+00 -5.81655816E+00  1.44138393E+00
  1.44138393E+00  1.44138393E+00  1.08841798E+01 -1.03484442E+01 -7.57501011E+00
  4.95464337E+00  2.60578890E-01  1.90969704E+00 -3.71917143E+00  1.45231731E+00
  1.45231731E+00  1.29924999E+01 -1.08076461E+01 -1.67481159E+01  7.64607708E+00
  7.64607708E+00  1.08841798E+01 -1.03484442E+01 -7.57501011E+00  4.95464337E+00
 -4.59201960E-01  1.27191654E+00  1.27191654E+00  1.08841798E+01 -1.03484442E+01
 -7.57501011E+00  4.95464337E+00  6.14091510E-01  1.49969529E+00 -3.32556975E+00
  1.09880469E+00  1.09880469E+00  1.09880469E+00  1.08841798E+01 -1.03484442E+01
 -7.57501011E+00  4.95464337E+00 -9.43915140E-01  1.68009606E+00 -2.00809746E+00
  8.32759110E-01  8.32759110E-01  6.43429413E+00 -6.57825030E-01 -7.50940983E+00
  1.82223000E+00  1.82223000E+00  1.82223000E+00 -7.50940983E+00  1.82223000E+00
  1.82223000E+00  1.82223000E+00  1.08841798E+01 -1.03484442E+01 -7.57501011E+00
  4.95464337E+00 -7.08847470E-01  1.83498561E+00  6.65842842E+00  7.83558900E-02
 -4.44259674E+00  1.16987166E+00  1.16987166E+00  1.16987166E+00 -1.23200970E+01
  7.47478746E+00  1.08841798E+01 -1.03484442E+01 -7.57501011E+00  4.95464337E+00
 -5.01113250E-01  2.04636429E+00 -9.11115000E-02  6.17735970E-01  6.17735970E-01
 -2.57845545E+00 -2.98481274E+00  3.75743826E+00 -6.22838214E+00  6.21744876E+00
  2.51467740E+00 -4.73962023E+00  2.86454556E+00 -2.06640882E+00  2.58209991E+00
 -3.59343756E+00  2.63676681E+00 -4.34966301E+00  3.09779100E+00  2.26503189E+00
  1.08841798E+01 -1.03484442E+01 -7.57501011E+00  4.95464337E+00  2.60578890E-01
  1.90969704E+00 -3.71917143E+00  1.45231731E+00  1.45231731E+00  1.29924999E+01
 -1.08076461E+01 -1.67481159E+01  7.64607708E+00  7.64607708E+00  1.08841798E+01
 -1.03484442E+01 -7.57501011E+00  4.95464337E+00  6.14091510E-01  1.49969529E+00
 -3.32556975E+00  1.09880469E+00  1.09880469E+00  1.09880469E+00  1.08841798E+01
 -1.03484442E+01 -9.40817349E+00  5.35006728E+00  7.23425310E-01  2.01356415E+00
  1.02044880E+00 -3.15245790E-01 -3.15245790E-01  2.47823280E-01 -7.74447750E-01
 -7.74447750E-01  1.46762404E+01 -1.49204192E+01 -1.49204192E+01  9.77808618E+00
 -1.06035564E+01 -6.33953817E+00  5.00566581E+00 -4.37335200E+00  2.59849998E+00
 -1.71289620E-01  6.59647260E-01  6.59647260E-01  3.40757010E-01  1.87689690E-01
  1.87689690E-01 -8.72848170E-01  1.13160483E+00  1.13160483E+00 -2.60578890E-01
  2.06823105E+00  2.06823105E+00 -7.02287442E+00  6.19558200E+00  6.19558200E+00
  6.19558200E+00  1.33769904E+01 -1.07402236E+01 -9.40817349E+00  5.35006728E+00
  7.23425310E-01  2.01356415E+00  1.02044880E+00 -3.15245790E-01 -3.15245790E-01
  2.47823280E-01 -7.74447750E-01 -7.74447750E-01  1.46762404E+01 -1.49204192E+01
 -1.49204192E+01  9.77808618E+00 -1.06035564E+01 -7.57501011E+00  4.95464337E+00
 -4.31868510E-01  1.60356240E+00  6.23202660E-01  4.39157430E-01  4.39157430E-01
  3.28001400E-02  8.01781200E-01  8.01781200E-01 -4.98744351E+00 -9.76715280E-01
  1.24640532E+00  1.24640532E+00  1.24640532E+00  1.08841798E+01 -1.03484442E+01
 -7.57501011E+00  4.95464337E+00 -9.43915140E-01  1.68009606E+00 -2.00809746E+00
  8.32759110E-01  8.32759110E-01  6.43429413E+00 -6.57825030E-01 -7.50940983E+00
  1.82223000E+00  1.82223000E+00  1.82223000E+00 -7.50940983E+00  1.82223000E+00
  1.82223000E+00  1.82223000E+00  1.08841798E+01 -1.03484442E+01 -7.57501011E+00
  4.95464337E+00  3.88134990E-01  2.04818652E+00 -2.24316513E+00  2.02631976E+00
  2.02631976E+00 -5.68353537E+00  3.52237059E+00  1.08841798E+01 -1.03484442E+01
 -7.57501011E+00  4.95464337E+00 -4.59201960E-01  1.27191654E+00  1.27191654E+00
  1.08841798E+01 -1.03484442E+01 -4.64304204E+00  3.49868160E-01  7.12491930E-01
  7.12491930E-01  3.44401470E-01  3.88134990E-01  3.88134990E-01 -1.27556100E-01
  4.61024190E-01  4.61024190E-01 -4.84713180E-01  1.16804943E+00  1.07438681E+01
 -1.04741780E+01 -7.57501011E+00  4.95464337E+00  2.60578890E-01  1.90969704E+00
 -3.71917143E+00  1.45231731E+00  1.45231731E+00  1.29924999E+01 -1.08076461E+01
 -1.67481159E+01  7.64607708E+00  7.64607708E+00  1.08841798E+01 -1.03484442E+01
 -9.40817349E+00  5.35006728E+00  6.94269630E-01  1.60356240E+00 -5.52135690E-01
 -2.22312060E-01 -2.22312060E-01  1.45669066E+01 -1.46033512E+01 -1.46033512E+01
  9.77808618E+00 -1.06035564E+01 -9.40817349E+00  5.35006728E+00  6.94269630E-01
  1.60356240E+00 -5.52135690E-01 -2.22312060E-01 -2.22312060E-01  1.45669066E+01
 -1.46033512E+01 -1.46033512E+01  9.77808618E+00 -1.06035564E+01 -7.57501011E+00
  4.95464337E+00 -2.55112200E-02  1.59627348E+00 -2.76978960E-01  5.37557850E-01
  5.37557850E-01 -2.00445300E-02 -3.47317038E+00  3.09596877E+00 -4.26584043E+00
  3.01761288E+00  5.87851398E+00 -1.01662212E+01  7.27434216E+00 -4.26584043E+00
  3.01761288E+00 -3.47317038E+00  3.09596877E+00  1.08841798E+01 -1.03484442E+01
 -9.40817349E+00  5.35006728E+00  6.94269630E-01  1.60356240E+00 -5.52135690E-01
 -2.22312060E-01 -2.22312060E-01  1.45669066E+01 -1.46033512E+01 -1.46033512E+01
  9.77808618E+00 -1.06035564E+01 -7.57501011E+00  4.95464337E+00 -2.55112200E-02
  1.59627348E+00 -2.76978960E-01  5.37557850E-01  5.37557850E-01 -2.00445300E-02
 -3.47317038E+00  3.09596877E+00 -4.26584043E+00  3.01761288E+00  5.87851398E+00
 -1.01662212E+01  7.27434216E+00 -4.26584043E+00  3.01761288E+00 -3.47317038E+00
  3.09596877E+00  1.08841798E+01 -1.03484442E+01 -9.40817349E+00  5.35006728E+00
  6.94269630E-01  1.60356240E+00 -5.52135690E-01 -2.22312060E-01 -2.22312060E-01
  1.45669066E+01 -1.46033512E+01 -1.46033512E+01  9.77808618E+00 -1.06035564E+01
 -4.64304204E+00  3.49868160E-01  7.12491930E-01  7.12491930E-01  3.44401470E-01
  3.88134990E-01  3.88134990E-01 -1.27556100E-01  4.61024190E-01  4.61024190E-01
 -4.84713180E-01  1.16804943E+00  1.07438681E+01 -1.04741780E+01 -9.40817349E+00
  5.35006728E+00  7.23425310E-01  2.01356415E+00  1.02044880E+00 -3.15245790E-01
 -3.15245790E-01  2.47823280E-01 -7.74447750E-01 -7.74447750E-01  1.46762404E+01
 -1.49204192E+01 -1.49204192E+01  9.77808618E+00 -1.06035564E+01 -6.33953817E+00
  5.00566581E+00 -4.37335200E+00  2.59849998E+00 -1.71289620E-01  6.59647260E-01
  6.59647260E-01  3.40757010E-01  1.87689690E-01  1.87689690E-01 -8.72848170E-01
  1.13160483E+00  1.13160483E+00 -2.60578890E-01  2.06823105E+00  2.06823105E+00
 -7.02287442E+00  6.19558200E+00  6.19558200E+00  6.19558200E+00  1.33769904E+01
 -1.07402236E+01 -7.57501011E+00  4.95464337E+00 -1.59445125E+00  1.76574087E+00
  5.43935655E+00 -5.41202310E-01 -5.81655816E+00  1.44138393E+00  1.44138393E+00
  1.44138393E+00 -5.81655816E+00  1.44138393E+00  1.44138393E+00  1.44138393E+00
  1.08841798E+01 -1.03484442E+01 -7.57501011E+00  4.95464337E+00 -4.59201960E-01
  1.27191654E+00  1.27191654E+00  1.08841798E+01 -1.03484442E+01 -4.64304204E+00
  3.49868160E-01  7.12491930E-01  7.12491930E-01  3.44401470E-01  3.88134990E-01
  3.88134990E-01 -1.27556100E-01  4.61024190E-01  4.61024190E-01 -4.84713180E-01
  1.16804943E+00  1.07438681E+01 -1.04741780E+01 -4.64304204E+00  3.49868160E-01
  7.12491930E-01  7.12491930E-01  3.44401470E-01  3.88134990E-01  3.88134990E-01
 -1.27556100E-01  4.61024190E-01  4.61024190E-01 -4.84713180E-01  1.16804943E+00
  1.07438681E+01 -1.04741780E+01 -6.33953817E+00  5.00566581E+00 -4.37335200E+00
  2.59849998E+00 -1.71289620E-01  6.59647260E-01  6.59647260E-01  3.40757010E-01
  1.87689690E-01  1.87689690E-01 -8.72848170E-01  1.13160483E+00  1.13160483E+00
 -2.60578890E-01  2.06823105E+00  2.06823105E+00 -7.02287442E+00  6.19558200E+00
  6.19558200E+00  6.19558200E+00  1.33769904E+01 -1.07402236E+01 -7.57501011E+00
  4.95464337E+00 -1.59445125E+00  1.76574087E+00  5.43935655E+00 -5.41202310E-01
 -5.81655816E+00  1.44138393E+00  1.44138393E+00  1.44138393E+00 -5.81655816E+00
  1.44138393E+00  1.44138393E+00  1.44138393E+00  1.08841798E+01 -1.03484442E+01
 -6.96274083E+00  4.88539863E+00 -3.79752732E+00  2.31787656E+00 -1.35209466E+00
  9.05648310E-01  9.05648310E-01 -1.45049508E+00 -3.29459184E+00  3.72281589E+00
 -6.04251468E+00  6.21927099E+00  2.22676506E+00 -4.72686462E+00  2.85543441E+00
 -1.85867460E+00  2.55294423E+00 -4.16744001E+00  2.74610061E+00 -3.34743651E+00
  2.71694493E+00  1.96436394E+00  1.39546373E+01 -1.45978845E+01 -1.45978845E+01
  9.32981760E-03  1.29046684E+00  1.29046684E+00  1.29046684E+00 -6.72089446E+00
  2.83805034E+00 -2.36760522E+00 -5.14639663E+00  3.23139690E+00  2.94568946E+00
  5.89812117E+00 -5.11900852E+00 -2.24320157E+00  1.84502610E+00  1.84502610E+00
  1.84502610E+00 -5.46475844E+00  3.18655182E+00 -1.40893001E+00  1.32007079E+01
 -1.03481891E+01 -8.48935046E+00  3.40931944E+00  4.50200144E-01  2.32979394E+00
 -2.85454152E+00 -1.12666659E+00 -7.95232105E+00  3.85893647E+00  2.97402514E+00
  7.56105183E+00 -1.10111163E+01  8.09959368E+00 -8.10619016E+00  4.25840573E+00
  9.49349030E+00 -9.10725043E+00  1.61783593E+01 -1.05491628E+01 -7.46068340E+00
  2.95117437E+00 -2.28093996E+00  2.83165431E+00  3.69637533E+00 -3.49060912E+00
  2.78673634E+00 -2.72392407E+00  2.66176781E+00 -2.04350339E+00  2.52408011E+00
 -2.72392407E+00  2.66176781E+00 -3.49060912E+00  2.78673634E+00
%FLAG ATOMIC_NUMBER                                                             
%FORMAT(10I8)                                                                   
       7       1       1       1       6       1       6       1       1       6
       1       1       6       1       1       7       1       6       7       1
       1       7       1       1       6       8       7       1       6       1
       6       1       6       1       1       1       6       1       1       1
       6       8       7       1       6       1       6       1       1       6
       1       1       6       8       8       6       8       7       1       6
       1       6       1       1       6       8       8       6       8       7
       1       6       1       6       1       1       6       1       6       1
       1       1       6       1       1       1       6       8       7       1
       6       1       6       1       1       6       8       7       1       1
       6       8       7       1       6       1       6       1       1       6
       1       1       6       1       1       6       1       1       7       1
       1       1       6       8       7       1       6       1       6       1
       1       6       7       6       1       7       1       6       1       6
       8       7       6       1       1       6       1       1       6       1
       1       6       1       6       8       7       1       6       1       6
       1       1       6       6       1       6       1       6       8       1
       6       1       6       1       6       8       7       1       6       1
       6       1       1       6       8       7       1       1       6       8
       7       1       6       1       6       1       1       6       1       1
       6       1       1       6       1       1       7       1       1       1
       6       8       7       1       6       1       6       1       1       6
       6       1       6       1       6       8       1       6       1       6
       1       6       8       7       1       6       1       6       1       1
       6       1       1       6       1       1       7       1       6       7
       1       1       7       1       1       6       8       7       1       6
       1       6       1       1       8       1       6       8       7       1
       6       1       6       1       1       6       8       7       1       1
       6       8       7       1       6       1       6       1       6       1
       1       1       6       1       1       6       1       1       1       6
       8       7       1       6       1       6       1       6       1       1
       1       6       1       1       1       6       8       7       1       6
       1       6       1       1       6       1       1       6       1       1
       7       1       6       7       1       1       7       1       1       6
       8       7       1       6       1       6       1       6       1       1
       1       6       1       1       1       6       8       7       1       6
       1       6       1       1       6       6       1       6       1       6
       8       1       6       1       6       1       6       8       7       1
       6       1       1       6       8       7       1       6       1       6
       1       1       6       1       1       6       8       8       6       8
       7       1       6       1       6       1       1       6       1       1
       6       1       1       7       1       6       7       1       1       7
       1       1       6       8       7       1       6       1       1       6
       8       7       1       6       1       6       1       1       6       8
       8       6       8       7       1       6       1       6       1       1
       6       1       6       1       1       1       6       1       1       1
       6       8       7       1       6       1       6       1       1       6
       8       7       1       1       6       8       7       1       6       1
       1       6       8       7       1       6       1       6       1       1
       6       6       1       6       1       6       1       6       1       6
       1       6       8       7       1       6       1       6       1       1
       6       1       6       1       1       1       6       1       1       1
       6       8       7       1       6       1       6       1       1       8
       1       6       8       7       1       6       1       1       6       8
       7       1       6       1       6       1       1       6       1       1
       6       1       1       6       1       1       7       1       1       1
       6       8       7       1       6       1       6       1       1       6
       6       1       6       1       6       1       6       1       6       1
       6       8       7       1       6       1       6       1       1       6
       1       6       1       1       1       6       1       1       1       6
       8       7       1       6       1       6       1       1       6       6
       1       6       1       6       8       1       6       1       6       1
       6       8       7       1       6       1       6       1       1       6
       6       1       6       1       6       1       6       1       6       1
       6       8       7       6       1       1       6       1       1       6
       1       1       6       1       6       8       7       1       6       1
       6       1       1       6       1       1       6       1       1       7
       1       6       7       1       1       7       1       1       6       8
       7       1       6       1       6       1       1       6       7       6
       1       7       1       6       1       6       8       7       1       6
       1       6       1       6       1       1       1       6       1       1
       6       1       1       1       6       8       7       1       6       1
       6       1       1       6       6       1       6       1       6       1
       6       1       6       1       6       8       7       1       6       1
       6       1       1       6       8       8       6       8       7       1
       6       1       6       1       1       8       1       6       8       7
       1       6       1       6       1       1      16       1       6       8
       7       1       6       1       6       1       6       1       1       1
       8       1       6       8       7       1       6       1       6       1
       1       6       8       8       6       8       7       1       6       1
       6       1       1       6       8       7       1       1       6       8
       7       1       6       1       6       1       6       1       1       1
       8       1       6       8       7       1       6       1       6       1
       1       6       1       6       1       1       1       6       1       1
       1       6       8       7       1       6       1       6       1       6
       1       1       1       8       1       6       8       7       1       6
       1       6       1       1       6       1       1       6       1       1
       7       1       6       7       1       1       7       1       1       6
       8       7       1       6       1       6       1       1       6       7
       6       1       7       1       6       1       6       8       7       1
       6       1       6       1       6       1       1       1       6       1
       1       6       1       1       1       6       8       7       1       6
       1       6       1       1       6       1       1       6       1       1
       7       1       6       7       1       1       7       1       1       6
       8       7       1       6       1       6       1       6       1       1
       1       6       1       1       1       6       8       7       1       6
       1       6       1       6       1       1       1       8       1       6
       8       7       1       6       1       6       1       1       6       1
       1       6       1       1       6       1       1       7       1       1
       1       6       8       7       1       6       1       1       6       8
       7       1       6       1       6       1       1       6       1       1
       6       8       8       6       8       7       1       6       1       6
       1       1       6       1       1       6       8       8       6       8
       7       1       6       1       6       1       6       1       1       1
       8       1       6       8       7       1       6       1       6       1
       1       6       7       6       1       7       1       6       1       6
       8       7       1       6       1       6       1       1       6       8
       8       6       8       7       1       6       1       6       1       6
       1       1       1       6       1       1       6       1       1       1
       6       8       7       1       6       1       6       1       1       6
       1       1       6       8       8       6       8       7       1       6
       1       6       1       1       6       1       6       1       1       1
       6       1       1       1       6       8       7       1       6       1
       6       1       1       6       1       6       1       1       1       6
       1       1       1       6       8       7       1       6       1       6
       1       1       8       1       6       8       7       1       6       1
       6       1       1       6       8       8       6       8       7       1
       6       1       6       1       1       6       1       1       6       8
       8       6       8       7       1       6       1       6       1       1
       6       6       1       6       1       6       8       1       6       1
       6       1       6       8       7       1       6       1       6       1
       1       6       8       8       6       8       7       1       6       1
       6       1       1       1       6       8       7       1       6       1
       6       1       6       1       1       1       8       1       6       8
       7       6       1       1       6       1       1       6       1       1
       6       1       6       8       7       1       6       1       6       1
       1       6       6       1       6       1       6       1       6       1
       6       1       6       8       7       1       6       1       6       1
       6       1       1       1       6       1       1       6       1       1
       1       6       8       7       1       6       1       6       1       1
       6       1       1       6       1       1       6       1       1       7
       1       1       1       6       8       7       1       6       1       6
       1       6       1       1       1       6       1       1       6       1
       1       1       6       8       7       1       6       1       6       1
       1       6       8       8       6       8       7       1       6       1
       6       1       1       8       1       6       8       7       6       1
       1       6       1       1       6       1       1       6       1       6
       8       7       1       6       1       6       1       1       6       6
       1       6       1       6       1       6       1       6       1       6
       8       7       1       6       1       6       1       1       1       6
       8       7       1       6       1       6       1       1       6       1
       1       6       8       8       6       8       7       1       6       1
       6       1       1       1       6       8       7       1       6       1
       6       1       6       1       1       1       8       1       6       8
       7       1       6       1       6       1       6       1       1       1
       6       1       1       1       6       8       7       1       6       1
       6       1       1       6       1       6       1       1       1       6
       1       1       1       6       8       7       1       6       1       6
       1       1       6       1       1       6       1       1       6       1
       1       7       1       1       1       6       8       7       1       6
       1       6       1       1       6       6       1       6       1       6
       1       6       1       6       1       6       8       7       1       6
       1       1       6       8       7       1       6       1       6       1
       1       6       1       1       6       1       1       6       1       1
       7       1       1       1       6       8       7       1       6       1
       6       1       1       6       1       6       1       1       1       6
       1       1       1       6       8       7       1       6       1       6
       1       1       6       1       1       6       8       7       1       1
       6       8       7       1       6       1       6       1       1       6
       1       1       6       1       1       7       1       6       7       1
       1       7       1       1       6       8       7       1       6       1
       6       1       6       1       1       1       8       1       6       8
       7       1       6       1       6       1       1       6       1       1
       6       8       7       1       1       6       8       7       1       6
       1       6       1       1       6       6       1       6       1       6
       8       1       6       1       6       1       6       8       7       1
       6       1       6       1       1       1       6       8       7       1
       6       1       6       1       1       6       6       1       6       1
       6       8       1       6       1       6       1       6       8       7
       1       6       1       6       1       1       6       6       1       6
       1       6       1       6       1       6       1       6       8       7
       1       6       1       6       1       6       1       1       1       6
       1       1       1       6       8       7       1       6       1       6
       1       6       1       1       1       8       1       6       8       7
       1       6       1       6       1       1       1       6       8       7
       1       6       1       6       1       1       6       8       8       6
       8       7       1       6       1       6       1       1       6       8
       8       6       8       7       1       6       1       6       1       6
       1       1       1       6       1       1       6       1       1       1
       6       8       7       1       6       1       6       1       1       6
       1       1       6       1       1       7       1       6       7       1
       1       7       1       1       6       8       7       1       6       1
       6       1       6       1       1       1       6       1       1       1
       6       8       7       1       6       1       1       6       8       7
       1       6       1       6       1       1       8       1       6       8
       7       1       6       1       6       1       1       6       1       1
      16       6       1       1       1       6       8       7       1       6
       1       6       1       1       8       1       6       8       7       1
       6       1       6       1       6       1       1       1       6       1
       1       1       6       8       7       1       6       1       6       1
       1       6       8       8       6       8       7       1       6       1
       1       6       8       7       1       6       1       6       1       1
       6       6       1       6       1       6       8       1       6       1
       6       1       6       8       7       1       6       1       6       1
       1       6       7       6       1       7       1       6       1       6
       8       7       1       6       1       6       1       1       6       8
       7       1       1       6       8       7       1       6       1       6
       1       6       1       1       1       6       1       1       6       1
       1       1       6       8       7       1       6       1       6       1
       1       8       1       6       8       7       1       6       1       6
       1       6       1       1       1       8       1       6       8       7
       1       6       1       6       1       1       6       1       1       6
       1       1       6       1       1       7       1       1       1       6
       8       7       1       6       1       6       1       1       6       8
       8       6       8       7       1       6       1       1       6       8
       7       1       6       1       6       1       1       6       8       8
       6       8       7       1       6       1       6       1       1      16
       1       6       8       7       1       6       1       1       6       8
       7       1       6       1       6       1       1       8       1       6
       8       7       1       6       1       6       1       1       6       1
       6       1       1       1       6       1       1       1       6       8
       7       1       6       1       6       1       1       6       1       6
       1       1       1       6       1       1       1       6       8       7
       1       6       1       6       1       1       6       6       1       6
       1       6       1       6       1       6       1       6       8       7
       1       6       1       6       1       1       6       8       8       6
       8       7       1       6       1       6       1       1       6       7
       6       1       7       1       6       1       6       8       7       1
       6       1       6       1       1       6       1       6       1       1
       1       6       1       1       1       6       8       7       1       6
       1       6       1       1       6       7       6       1       7       1
       6       1       6       8       7       1       6       1       6       1
       1       6       8       7       1       1       6       8       7       1
       6       1       6       1       6       1       1       1       6       1
       1       1       6       8       7       1       6       1       6       1
       6       1       1       1       6       1       1       1       6       8
       7       1       6       1       1       6       8       7       1       6
       1       6       1       1       1       6       8       7       1       6
       1       6       1       1       6       7       6       1       7       1
       6       1       6       8       7       1       6       1       6       1
       6       1       1       1       6       1       1       6       1       1
       1       6       8       7       1       6       1       6       1       6
       1       1       1       6       1       1       1       6       8       7
       1       6       1       1       6       8       7       1       6       1
       6       1       6       1       1       1       6       1       1       6
       1       1       1       6       8       7       1       6       1       6
       1       1       1       6       8       7       1       6       1       6
       1       1       8       1       6       8       7       1       6       1
       6       1       6       1       1       1       6       1       1       6
       1       1       1       6       8       7       6       1       1       6
       1       1       6       1       1       6       1       6       8       7
       6       1       1       6       1       1       6       1       1       6
       1       6       8       7       1       6       1       6       1       6
       1       1       1       6       1       1       1       6       8       7
       1       6       1       6       1       1       6       8       7       1
       1       6       8       7       1       6       1       1       6       8
       7       1       6       1       6       1       1       1       6       8
       7       1       6       1       6       1       1       6       1       6
       1       1       1       6       1       1       1       6       8       7
       1       6       1       6       1       6       1       1       1       8
       1       6       8       7       1       6       1       6       1       1
       6       6       1       7       1       6       6       1       6       1
       6       1       6       1       6       6       8       7       1       6
       1       6       1       1       6       8       7       1       1       6
       8       7       1       6       1       6       1       1       1       6
       8       7       1       6       1       6       1       1       6       1
       1       6       8       8       6       8       7       1       6       1
       6       1       1       6       1       1       6       1       1       6
       1       1       7       1       1       1       6       8       7       1
       6       1       6       1       1       6       1       1       6       8
       8       6       8       7       1       6       1       6       1       1
       6       1       1      16       6       1       1       1       6       8
       7       1       6       1       6       1       1       6       1       6
       1       1       1       6       1       1       1       6       8       7
       1       6       1       6       1       1      16       1       6       8
       7       1       6       1       1       6       8       7       6       1
       1       6       1       1       6       1       1       6       1       6
       8       7       1       6       1       6       1       1       6       8
       7       1       1       6       8       7       1       6       1       6
       1       1       6       8       8       6       8       7       1       6
       1       6       1       1       6       8       8       6       8       7
       1       6       1       6       1       1       6       6       1       6
       1       6       8       1       6       1       6       1       6       8
       7       1       6       1       6       1       1       6       8       8
       6       8       7       1       6       1       6       1       1       6
       6       1       6       1       6       8       1       6       1       6
       1       6       8       7       1       6       1       6       1       1
       6       8       8       6       8       7       6       1       1       6
       1       1       6       1       1       6       1       6       8       7
       1       6       1       6       1       1       6       1       1       6
       8       8       6       8       7       1       6       1       6       1
       1       6       1       1       6       1       1       6       1       1
       7       1       1       1       6       8       7       1       6       1
       6       1       6       1       1       1       6       1       1       1
       6       8       7       1       6       1       1       6       8       7
       6       1       1       6       1       1       6       1       1       6
       1       6       8       7       6       1       1       6       1       1
       6       1       1       6       1       6       8       7       1       6
       1       6       1       1       6       1       1       6       1       1
       6       1       1       7       1       1       1       6       8       7
       1       6       1       6       1       6       1       1       1       6
       1       1       1       6       8       7       1       6       1       6
       1       1       6       6       1       7       1       6       6       1
       6       1       6       1       6       1       6       6       8       8
       6       1       1       1       8       6       6       6       1       1
       6       8       6       1       1       1       6       1       6       6
       8       6       1       6       1       6       6       6       1       1
       6       8       1       6       1       6       8       6       8       6
       1       6       1       6       6       1       6       1       6       1
       6       1       6       1
%FLAG MASS                                                                      
%FORMAT(5E16.8)                                                                 
  1.40100000E+01  1.00800000E+00  1.00800000E+00  1.00800000E+00  1.20100000E+01
  1.00800000E+00  1.20100000E+01  1.00800000E+00  1.00800000E+00  1.20100000E+01
  1.00800000E+00  1.00800000E+00  1.20100000E+01  1.00800000E+00  1.00800000E+00
  1.40100000E+01  1.00800000E+00  1.20100000E+01  1.40100000E+01  1.00800000E+00
  1.00800000E+00  1.40100000E+01  1.00800000E+00  1.00800000E+00  1.20100000E+01
  1.60000000E+01  1.40100000E+01  1.00800000E+00  1.20100000E+01  1.00800000E+00
  1.20100000E+01  1.00800000E+00  1.20100000E+01  1.00800000E+00  1.00800000E+00
  1.00800000E+00  1.20100000E+01  1.00800000E+00  1.00800000E+00  1.00800000E+00
  1.20100000E+01  1.60000000E+01  1.40100000E+01  1.00800000E+00  1.20100000E+01
  1.00800000E+00  1.20100000E+01  1.00800000E+00  1.00800000E+00  1.20100000E+01
  1.00800000E+00  1.00800000E+00  1.20100000E+01  1.60000000E+01  1.60000000E+01
  1.20100000E+01  1.60000000E+01  1.40100000E+01  1.00800000E+00  1.20100000E+01
  1.00800000E+00  1.20100000E+01  1.00800000E+00  1.00800000E+00  1.20100000E+01
  1.60000000E+01  1.60000000E+01  1.20100000E+01  1.60000000E+01  1.40100000E+01
  1.00800000E+00  1.20100000E+01  1.00800000E+00  1.20100000E+01  1.00800000E+00
  1.00800000E+00  1.20100000E+01  1.00800000E+00  1.20100000E+01  1.00800000E+00
  1.00800000E+00  1.00800000E+00  1.20100000E+01  1.00800000E+00  1.00800000E+00
  1.00800000E+00  1.20100000E+01  1.60000000E+01  1.40100000E+01  1.00800000E+00
  1.20100000E+01  1.00800000E+00  1.20100000E+01  1.00800000E+00  1.00800000E+00
  1.20100000E+01  1.60000000E+01  1.40100000E+01  1.00800000E+00  1.00800000E+00
  1.20100000E+01  1.60000000E+01  1.40100000E+01  1.00800000E+00  1.20100000E+01
  1.00800000E+00  1.20100000E+01  1.00800000E+00  1.00800000E+00  1.20100000E+01
  1.00800000E+00  1.00800000E+00  1.20100000E+01  1.00800000E+00  1.00800000E+00
  1.20100000E+01  1.00800000E+00  1.00800000E+00  1.40100000E+01  1.00800000E+00
  1.00800000E+00  1.00800000E+00  1.20100000E+01  1.60000000E+01  1.40100000E+01
  1.00800000E+00  1.20100000E+01  1.00800000E+00  1.20100000E+01  1.00800000E+00
  1.00800000E+00  1.20100000E+01  1.40100000E+01  1.20100000E+01  1.00800000E+00
  1.40100000E+01  1.00800000E+00  1.20100000E+01  1.00800000E+00  1.20100000E+01
  1.60000000E+01  1.40100000E+01  1.20100000E+01  1.00800000E+00  1.00800000E+00
  1.20100000E+01  1.00800000E+00  1.00800000E+00  1.20100000E+01  1.00800000E+00
  1.00800000E+00  1.20100000E+01  1.00800000E+00  1.20100000E+01  1.60000000E+01
  1.40100000E+01  1.00800000E+00  1.20100000E+01  1.00800000E+00  1.20100000E+01
  1.00800000E+00  1.00800000E+00  1.20100000E+01  1.20100000E+01  1.00800000E+00
  1.20100000E+01  1.00800000E+00  1.20100000E+01  1.60000000E+01  1.00800000E+00
  1.20100000E+01  1.00800000E+00  1.20100000E+01  1.00800000E+00  1.20100000E+01
  1.60000000E+01  1.40100000E+01  1.00800000E+00  1.20100000E+01  1.00800000E+00
  1.20100000E+01  1.00800000E+00  1.00800000E+00  1.20100000E+01  1.60000000E+01
  1.40100000E+01  1.00800000E+00  1.00800000E+00  1.20100000E+01  1.60000000E+01
  1.40100000E+01  1.00800000E+00  1.20100000E+01  1.00800000E+00  1.20100000E+01
  1.00800000E+00  1.00800000E+00  1.20100000E+01  1.00800000E+00  1.00800000E+00
  1.20100000E+01  1.00800000E+00  1.00800000E+00  1.20100000E+01  1.00800000E+00
  1.00800000E+00  1.40100000E+01  1.00800000E+00  1.00800000E+00  1.00800000E+00
  1.20100000E+01  1.60000000E+01  1.40100000E+01  1.00800000E+00  1.20100000E+01
  1.00800000E+00  1.20100000E+01  1.00800000E+00  1.00800000E+00  1.20100000E+01
  1.20100000E+01  1.00800000E+00  1.20100000E+01  1.00800000E+00  1.20100000E+01
  1.60000000E+01  1.00800000E+00  1.20100000E+01  1.00800000E+00  1.20100000E+01
  1.00800000E+00  1.20100000E+01  1.60000000E+01  1.40100000E+01  1.00800000E+00
  1.20100000E+01  1.00800000E+00  1.20100000E+01  1.00800000E+00  1.00800000E+00
  1.20100000E+01  1.00800000E+00  1.00800000E+00  1.20100000E+01  1.00800000E+00
  1.00800000E+00  1.40100000E+01  1.00800000E+00  1.20100000E+01  1.40100000E+01
  1.00800000E+00  1.00800000E+00  1.40100000E+01  1.00800000E+00  1.00800000E+00
  1.20100000E+01  1.60000000E+01  1.40100000E+01  1.00800000E+00  1.20100000E+01
  1.00800000E+00  1.20100000E+01  1.00800000E+00  1.00800000E+00  1.60000000E+01
  1.00800000E+00  1.20100000E+01  1.60000000E+01  1.40100000E+01  1.00800000E+00
  1.20100000E+01  1.00800000E+00  1.20100000E+01  1.00800000E+00  1.00800000E+00
  1.20100000E+01  1.60000000E+01  1.40100000E+01  1.00800000E+00  1.00800000E+00
  1.20100000E+01  1.60000000E+01  1.40100000E+01  1.00800000E+00  1.20100000E+01
  1.00800000E+00  1.20100000E+01  1.00800000E+00  1.20100000E+01  1.00800000E+00
  1.00800000E+00  1.00800000E+00  1.20100000E+01  1.00800000E+00  1.00800000E+00
  1.20100000E+01  1.00800000E+00  1.00800000E+00  1.00800000E+00  1.20100000E+01
  1.60000000E+01  1.40100000E+01  1.00800000E+00  1.20100000E+01  1.00800000E+00
  1.20100000E+01  1.00800000E+00  1.20100000E+01  1.00800000E+00  1.00800000E+00
  1.00800000E+00  1.20100000E+01  1.00800000E+00  1.00800000E+00  1.00800000E+00
  1.20100000E+01  1.60000000E+01  1.40100000E+01  1.00800000E+00  1.20100000E+01
  1.00800000E+00  1.20100000E+01  1.00800000E+00  1.00800000E+00  1.20100000E+01
  1.00800000E+00  1.00800000E+00  1.20100000E+01  1.00800000E+00  1.00800000E+00
  1.40100000E+01  1.00800000E+00  1.20100000E+01  1.40100000E+01  1.00800000E+00
  1.00800000E+00  1.40100000E+01  1.00800000E+00  1.00800000E+00  1.20100000E+01
  1.60000000E+01  1.40100000E+01  1.00800000E+00  1.20100000E+01  1.00800000E+00
  1.20100000E+01  1.00800000E+00  1.20100000E+01  1.00800000E+00  1.00800000E+00
  1.00800000E+00  1.20100000E+01  1.00800000E+00  1.00800000E+00  1.00800000E+00
  1.20100000E+01  1.60000000E+01  1.40100000E+01  1.00800000E+00  1.20100000E+01
  1.00800000E+00  1.20100000E+01  1.00800000E+00  1.00800000E+00  1.20100000E+01
  1.20100000E+01  1.00800000E+00  1.20100000E+01  1.00800000E+00  1.20100000E+01
  1.60000000E+01  1.00800000E+00  1.20100000E+01  1.00800000E+00  1.20100000E+01
  1.00800000E+00  1.20100000E+01  1.60000000E+01  1.40100000E+01  1.00800000E+00
  1.20100000E+01  1.00800000E+00  1.00800000E+00  1.20100000E+01  1.60000000E+01
  1.40100000E+01  1.00800000E+00  1.20100000E+01  1.00800000E+00  1.20100000E+01
  1.00800000E+00  1.00800000E+00  1.20100000E+01  1.00800000E+00  1.00800000E+00
  1.20100000E+01  1.60000000E+01  1.60000000E+01  1.20100000E+01  1.60000000E+01
  1.40100000E+01  1.00800000E+00  1.20100000E+01  1.00800000E+00  1.20100000E+01
  1.00800000E+00  1.00800000E+00  1.20100000E+01  1.00800000E+00  1.00800000E+00
  1.20100000E+01  1.00800000E+00  1.00800000E+00  1.40100000E+01  1.00800000E+00
  1.20100000E+01  1.40100000E+01  1.00800000E+00  1.00800000E+00  1.40100000E+01
  1.00800000E+00  1.00800000E+00  1.20100000E+01  1.60000000E+01  1.40100000E+01
  1.00800000E+00  1.20100000E+01  1.00800000E+00  1.00800000E+00  1.20100000E+01
  1.60000000E+01  1.40100000E+01  1.00800000E+00  1.20100000E+01  1.00800000E+00
  1.20100000E+01  1.00800000E+00  1.00800000E+00  1.20100000E+01  1.60000000E+01
  1.60000000E+01  1.20100000E+01  1.60000000E+01  1.40100000E+01  1.00800000E+00
  1.20100000E+01  1.00800000E+00  1.20100000E+01  1.00800000E+00  1.00800000E+00
  1.20100000E+01  1.00800000E+00  1.20100000E+01  1.00800000E+00  1.00800000E+00
  1.00800000E+00  1.20100000E+01  1.00800000E+00  1.00800000E+00  1.00800000E+00
  1.20100000E+01  1.60000000E+01  1.40100000E+01  1.00800000E+00  1.20100000E+01
  1.00800000E+00  1.20100000E+01  1.00800000E+00  1.00800000E+00  1.20100000E+01
  1.60000000E+01  1.40100000E+01  1.00800000E+00  1.00800000E+00  1.20100000E+01
  1.60000000E+01  1.40100000E+01  1.00800000E+00  1.20100000E+01  1.00800000E+00
  1.00800000E+00  1.20100000E+01  1.60000000E+01  1.40100000E+01  1.00800000E+00
  1.20100000E+01  1.00800000E+00  1.20100000E+01  1.00800000E+00  1.00800000E+00
  1.20100000E+01  1.20100000E+01  1.00800000E+00  1.20100000E+01  1.00800000E+00
  1.20100000E+01  1.00800000E+00  1.20100000E+01  1.00800000E+00  1.20100000E+01
  1.00800000E+00  1.20100000E+01  1.60000000E+01  1.40100000E+01  1.00800000E+00
  1.20100000E+01  1.00800000E+00  1.20100000E+01  1.00800000E+00  1.00800000E+00
  1.20100000E+01  1.00800000E+00  1.20100000E+01  1.00800000E+00  1.00800000E+00
  1.00800000E+00  1.20100000E+01  1.00800000E+00  1.00800000E+00  1.00800000E+00
  1.20100000E+01  1.60000000E+01  1.40100000E+01  1.00800000E+00  1.20100000E+01
  1.00800000E+00  1.20100000E+01  1.00800000E+00  1.00800000E+00  1.60000000E+01
  1.00800000E+00  1.20100000E+01  1.60000000E+01  1.40100000E+01  1.00800000E+00
  1.20100000E+01  1.00800000E+00  1.00800000E+00  1.20100000E+01  1.60000000E+01
  1.40100000E+01  1.00800000E+00  1.20100000E+01  1.00800000E+00  1.20100000E+01
  1.00800000E+00  1.00800000E+00  1.20100000E+01  1.00800000E+00  1.00800000E+00
  1.20100000E+01  1.00800000E+00  1.00800000E+00  1.20100000E+01  1.00800000E+00
  1.00800000E+00  1.40100000E+01  1.00800000E+00  1.00800000E+00  1.00800000E+00
  1.20100000E+01  1.60000000E+01  1.40100000E+01  1.00800000E+00  1.20100000E+01
  1.00800000E+00  1.20100000E+01  1.00800000E+00  1.00800000E+00  1.20100000E+01
  1.20100000E+01  1.00800000E+00  1.20100000E+01  1.00800000E+00  1.20100000E+01
  1.00800000E+00  1.20100000E+01  1.00800000E+00  1.20100000E+01  1.00800000E+00
  1.20100000E+01  1.60000000E+01  1.40100000E+01  1.00800000E+00  1.20100000E+01
  1.00800000E+00  1.20100000E+01  1.00800000E+00  1.00800000E+00  1.20100000E+01
  1.00800000E+00  1.20100000E+01  1.00800000E+00  1.00800000E+00  1.00800000E+00
  1.20100000E+01  1.00800000E+00  1.00800000E+00  1.00800000E+00  1.20100000E+01
  1.60000000E+01  1.40100000E+01  1.00800000E+00  1.20100000E+01  1.00800000E+00
  1.20100000E+01  1.00800000E+00  1.00800000E+00  1.20100000E+01  1.20100000E+01
  1.00800000E+00  1.20100000E+01  1.00800000E+00  1.20100000E+01  1.60000000E+01
  1.00800000E+00  1.20100000E+01  1.00800000E+00  1.20100000E+01  1.00800000E+00
  1.20100000E+01  1.60000000E+01  1.40100000E+01  1.00800000E+00  1.20100000E+01
  1.00800000E+00  1.20100000E+01  1.00800000E+00  1.00800000E+00  1.20100000E+01
  1.20100000E+01  1.00800000E+00  1.20100000E+01  1.00800000E+00  1.20100000E+01
  1.00800000E+00  1.20100000E+01  1.00800000E+00  1.20100000E+01  1.00800000E+00
  1.20100000E+01  1.60000000E+01  1.40100000E+01  1.20100000E+01  1.00800000E+00
  1.00800000E+00  1.20100000E+01  1.00800000E+00  1.00800000E+00  1.20100000E+01
  1.00800000E+00  1.00800000E+00  1.20100000E+01  1.00800000E+00  1.20100000E+01
  1.60000000E+01  1.40100000E+01  1.00800000E+00  1.20100000E+01  1.00800000E+00
  1.20100000E+01  1.00800000E+00  1.00800000E+00  1.20100000E+01  1.00800000E+00
  1.00800000E+00  1.20100000E+01  1.00800000E+00  1.00800000E+00  1.40100000E+01
  1.00800000E+00  1.20100000E+01  1.40100000E+01  1.00800000E+00  1.00800000E+00
  1.40100000E+01  1.00800000E+00  1.00800000E+00  1.20100000E+01  1.60000000E+01
  1.40100000E+01  1.00800000E+00  1.20100000E+01  1.00800000E+00  1.20100000E+01
  1.00800000E+00  1.00800000E+00  1.20100000E+01  1.40100000E+01  1.20100000E+01
  1.00800000E+00  1.40100000E+01  1.00800000E+00  1.20100000E+01  1.00800000E+00
  1.20100000E+01  1.60000000E+01  1.40100000E+01  1.00800000E+00  1.20100000E+01
  1.00800000E+00  1.20100000E+01  1.00800000E+00  1.20100000E+01  1.00800000E+00
  1.00800000E+00  1.00800000E+00  1.20100000E+01  1.00800000E+00  1.00800000E+00
  1.20100000E+01  1.00800000E+00  1.00800000E+00  1.00800000E+00  1.20100000E+01
  1.60000000E+01  1.40100000E+01  1.00800000E+00  1.20100000E+01  1.00800000E+00
  1.20100000E+01  1.00800000E+00  1.00800000E+00  1.20100000E+01  1.20100000E+01
  1.00800000E+00  1.20100000E+01  1.00800000E+00  1.20100000E+01  1.00800000E+00
  1.20100000E+01  1.00800000E+00  1.20100000E+01  1.00800000E+00  1.20100000E+01
  1.60000000E+01  1.40100000E+01  1.00800000E+00  1.20100000E+01  1.00800000E+00
  1.20100000E+01  1.00800000E+00  1.00800000E+00  1.20100000E+01  1.60000000E+01
  1.60000000E+01  1.20100000E+01  1.60000000E+01  1.40100000E+01  1.00800000E+00
  1.20100000E+01  1.00800000E+00  1.20100000E+01  1.00800000E+00  1.00800000E+00
  1.60000000E+01  1.00800000E+00  1.20100000E+01  1.60000000E+01  1.40100000E+01
  1.00800000E+00  1.20100000E+01  1.00800000E+00  1.20100000E+01  1.00800000E+00
  1.00800000E+00  3.20600000E+01  1.00800000E+00  1.20100000E+01  1.60000000E+01
  1.40100000E+01  1.00800000E+00  1.20100000E+01  1.00800000E+00  1.20100000E+01
  1.00800000E+00  1.20100000E+01  1.00800000E+00  1.00800000E+00  1.00800000E+00
  1.60000000E+01  1.00800000E+00  1.20100000E+01  1.60000000E+01  1.40100000E+01
  1.00800000E+00  1.20100000E+01  1.00800000E+00  1.20100000E+01  1.00800000E+00
  1.00800000E+00  1.20100000E+01  1.60000000E+01  1.60000000E+01  1.20100000E+01
  1.60000000E+01  1.40100000E+01  1.00800000E+00  1.20100000E+01  1.00800000E+00
  1.20100000E+01  1.00800000E+00  1.00800000E+00  1.20100000E+01  1.60000000E+01
  1.40100000E+01  1.00800000E+00  1.00800000E+00  1.20100000E+01  1.60000000E+01
  1.40100000E+01  1.00800000E+00  1.20100000E+01  1.00800000E+00  1.20100000E+01
  1.00800000E+00  1.20100000E+01  1.00800000E+00  1.00800000E+00  1.00800000E+00
  1.60000000E+01  1.00800000E+00  1.20100000E+01  1.60000000E+01  1.40100000E+01
  1.00800000E+00  1.20100000E+01  1.00800000E+00  1.20100000E+01  1.00800000E+00
  1.00800000E+00  1.20100000E+01  1.00800000E+00  1.20100000E+01  1.00800000E+00
  1.00800000E+00  1.00800000E+00  1.20100000E+01  1.00800000E+00  1.00800000E+00
  1.00800000E+00  1.20100000E+01  1.60000000E+01  1.40100000E+01  1.00800000E+00
  1.20100000E+01  1.00800000E+00  1.20100000E+01  1.00800000E+00  1.20100000E+01
  1.00800000E+00  1.00800000E+00  1.00800000E+00  1.60000000E+01  1.00800000E+00
  1.20100000E+01  1.60000000E+01  1.40100000E+01  1.00800000E+00  1.20100000E+01
  1.00800000E+00  1.20100000E+01  1.00800000E+00  1.00800000E+00  1.20100000E+01
  1.00800000E+00  1.00800000E+00  1.20100000E+01  1.00800000E+00  1.00800000E+00
  1.40100000E+01  1.00800000E+00  1.20100000E+01  1.40100000E+01  1.00800000E+00
  1.00800000E+00  1.40100000E+01  1.00800000E+00  1.00800000E+00  1.20100000E+01
  1.60000000E+01  1.40100000E+01  1.00800000E+00  1.20100000E+01  1.00800000E+00
  1.20100000E+01  1.00800000E+00  1.00800000E+00  1.20100000E+01  1.40100000E+01
  1.20100000E+01  1.00800000E+00  1.40100000E+01  1.00800000E+00  1.20100000E+01
  1.00800000E+00  1.20100000E+01  1.60000000E+01  1.40100000E+01  1.00800000E+00
  1.20100000E+01  1.00800000E+00  1.20100000E+01  1.00800000E+00  1.20100000E+01
  1.00800000E+00  1.00800000E+00  1.00800000E+00  1.20100000E+01  1.00800000E+00
  1.00800000E+00  1.20100000E+01  1.00800000E+00  1.00800000E+00  1.00800000E+00
  1.20100000E+01  1.60000000E+01  1.40100000E+01  1.00800000E+00  1.20100000E+01
  1.00800000E+00  1.20100000E+01  1.00800000E+00  1.00800000E+00  1.20100000E+01
  1.00800000E+00  1.00800000E+00  1.20100000E+01  1.00800000E+00  1.00800000E+00
  1.40100000E+01  1.00800000E+00  1.20100000E+01  1.40100000E+01  1.00800000E+00
  1.00800000E+00  1.40100000E+01  1.00800000E+00  1.00800000E+00  1.20100000E+01
  1.60000000E+01  1.40100000E+01  1.00800000E+00  1.20100000E+01  1.00800000E+00
  1.20100000E+01  1.00800000E+00  1.20100000E+01  1.00800000E+00  1.00800000E+00
  1.00800000E+00  1.20100000E+01  1.00800000E+00  1.00800000E+00  1.00800000E+00
  1.20100000E+01  1.60000000E+01  1.40100000E+01  1.00800000E+00  1.20100000E+01
  1.00800000E+00  1.20100000E+01  1.00800000E+00  1.20100000E+01  1.00800000E+00
  1.00800000E+00  1.00800000E+00  1.60000000E+01  1.00800000E+00  1.20100000E+01
  1.60000000E+01  1.40100000E+01  1.00800000E+00  1.20100000E+01  1.00800000E+00
  1.20100000E+01  1.00800000E+00  1.00800000E+00  1.20100000E+01  1.00800000E+00
  1.00800000E+00  1.20100000E+01  1.00800000E+00  1.00800000E+00  1.20100000E+01
  1.00800000E+00  1.00800000E+00  1.40100000E+01  1.00800000E+00  1.00800000E+00
  1.00800000E+00  1.20100000E+01  1.60000000E+01  1.40100000E+01  1.00800000E+00
  1.20100000E+01  1.00800000E+00  1.00800000E+00  1.20100000E+01  1.60000000E+01
  1.40100000E+01  1.00800000E+00  1.20100000E+01  1.00800000E+00  1.20100000E+01
  1.00800000E+00  1.00800000E+00  1.20100000E+01  1.00800000E+00  1.00800000E+00
  1.20100000E+01  1.60000000E+01  1.60000000E+01  1.20100000E+01  1.60000000E+01
  1.40100000E+01  1.00800000E+00  1.20100000E+01  1.00800000E+00  1.20100000E+01
  1.00800000E+00  1.00800000E+00  1.20100000E+01  1.00800000E+00  1.00800000E+00
  1.20100000E+01  1.60000000E+01  1.60000000E+01  1.20100000E+01  1.60000000E+01
  1.40100000E+01  1.00800000E+00  1.20100000E+01  1.00800000E+00  1.20100000E+01
  1.00800000E+00  1.20100000E+01  1.00800000E+00  1.00800000E+00  1.00800000E+00
  1.60000000E+01  1.00800000E+00  1.20100000E+01  1.60000000E+01  1.40100000E+01
  1.00800000E+00  1.20100000E+01  1.00800000E+00  1.20100000E+01  1.00800000E+00
  1.00800000E+00  1.20100000E+01  1.40100000E+01  1.20100000E+01  1.00800000E+00
  1.40100000E+01  1.00800000E+00  1.20100000E+01  1.00800000E+00  1.20100000E+01
  1.60000000E+01  1.40100000E+01  1.00800000E+00  1.20100000E+01  1.00800000E+00
  1.20100000E+01  1.00800000E+00  1.00800000E+00  1.20100000E+01  1.60000000E+01
  1.60000000E+01  1.20100000E+01  1.60000000E+01  1.40100000E+01  1.00800000E+00
  1.20100000E+01  1.00800000E+00  1.20100000E+01  1.00800000E+00  1.20100000E+01
  1.00800000E+00  1.00800000E+00  1.00800000E+00  1.20100000E+01  1.00800000E+00
  1.00800000E+00  1.20100000E+01  1.00800000E+00  1.00800000E+00  1.00800000E+00
  1.20100000E+01  1.60000000E+01  1.40100000E+01  1.00800000E+00  1.20100000E+01
  1.00800000E+00  1.20100000E+01  1.00800000E+00  1.00800000E+00  1.20100000E+01
  1.00800000E+00  1.00800000E+00  1.20100000E+01  1.60000000E+01  1.60000000E+01
  1.20100000E+01  1.60000000E+01  1.40100000E+01  1.00800000E+00  1.20100000E+01
  1.00800000E+00  1.20100000E+01  1.00800000E+00  1.00800000E+00  1.20100000E+01
  1.00800000E+00  1.20100000E+01  1.00800000E+00  1.00800000E+00  1.00800000E+00
  1.20100000E+01  1.00800000E+00  1.00800000E+00  1.00800000E+00  1.20100000E+01
  1.60000000E+01  1.40100000E+01  1.00800000E+00  1.20100000E+01  1.00800000E+00
  1.20100000E+01  1.00800000E+00  1.00800000E+00  1.20100000E+01  1.00800000E+00
  1.20100000E+01  1.00800000E+00  1.00800000E+00  1.00800000E+00  1.20100000E+01
  1.00800000E+00  1.00800000E+00  1.00800000E+00  1.20100000E+01  1.60000000E+01
  1.40100000E+01  1.00800000E+00  1.20100000E+01  1.00800000E+00  1.20100000E+01
  1.00800000E+00  1.00800000E+00  1.60000000E+01  1.00800000E+00  1.20100000E+01
  1.60000000E+01  1.40100000E+01  1.00800000E+00  1.20100000E+01  1.00800000E+00
  1.20100000E+01  1.00800000E+00  1.00800000E+00  1.20100000E+01  1.60000000E+01
  1.60000000E+01  1.20100000E+01  1.60000000E+01  1.40100000E+01  1.00800000E+00
  1.20100000E+01  1.00800000E+00  1.20100000E+01  1.00800000E+00  1.00800000E+00
  1.20100000E+01  1.00800000E+00  1.00800000E+00  1.20100000E+01  1.60000000E+01
  1.60000000E+01  1.20100000E+01  1.60000000E+01  1.40100000E+01  1.00800000E+00
  1.20100000E+01  1.00800000E+00  1.20100000E+01  1.00800000E+00  1.00800000E+00
  1.20100000E+01  1.20100000E+01  1.00800000E+00  1.20100000E+01  1.00800000E+00
  1.20100000E+01  1.60000000E+01  1.00800000E+00  1.20100000E+01  1.00800000E+00
  1.20100000E+01  1.00800000E+00  1.20100000E+01  1.60000000E+01  1.40100000E+01
  1.00800000E+00  1.20100000E+01  1.00800000E+00  1.20100000E+01  1.00800000E+00
  1.00800000E+00  1.20100000E+01  1.60000000E+01  1.60000000E+01  1.20100000E+01
  1.60000000E+01  1.40100000E+01  1.00800000E+00  1.20100000E+01  1.00800000E+00
  1.20100000E+01  1.00800000E+00  1.00800000E+00  1.00800000E+00  1.20100000E+01
  1.60000000E+01  1.40100000E+01  1.00800000E+00  1.20100000E+01  1.00800000E+00
  1.20100000E+01  1.00800000E+00  1.20100000E+01  1.00800000E+00  1.00800000E+00
  1.00800000E+00  1.60000000E+01  1.00800000E+00  1.20100000E+01  1.60000000E+01
  1.40100000E+01  1.20100000E+01  1.00800000E+00  1.00800000E+00  1.20100000E+01
  1.00800000E+00  1.00800000E+00  1.20100000E+01  1.00800000E+00  1.00800000E+00
  1.20100000E+01  1.00800000E+00  1.20100000E+01  1.60000000E+01  1.40100000E+01
  1.00800000E+00  1.20100000E+01  1.00800000E+00  1.20100000E+01  1.00800000E+00
  1.00800000E+00  1.20100000E+01  1.20100000E+01  1.00800000E+00  1.20100000E+01
  1.00800000E+00  1.20100000E+01  1.00800000E+00  1.20100000E+01  1.00800000E+00
  1.20100000E+01  1.00800000E+00  1.20100000E+01  1.60000000E+01  1.40100000E+01
  1.00800000E+00  1.20100000E+01  1.00800000E+00  1.20100000E+01  1.00800000E+00
  1.20100000E+01  1.00800000E+00  1.00800000E+00  1.00800000E+00  1.20100000E+01
  1.00800000E+00  1.00800000E+00  1.20100000E+01  1.00800000E+00  1.00800000E+00
  1.00800000E+00  1.20100000E+01  1.60000000E+01  1.40100000E+01  1.00800000E+00
  1.20100000E+01  1.00800000E+00  1.20100000E+01  1.00800000E+00  1.00800000E+00
  1.20100000E+01  1.00800000E+00  1.00800000E+00  1.20100000E+01  1.00800000E+00
  1.00800000E+00  1.20100000E+01  1.00800000E+00  1.00800000E+00  1.40100000E+01
  1.00800000E+00  1.00800000E+00  1.00800000E+00  1.20100000E+01  1.60000000E+01
  1.40100000E+01  1.00800000E+00  1.20100000E+01  1.00800000E+00  1.20100000E+01
  1.00800000E+00  1.20100000E+01  1.00800000E+00  1.00800000E+00  1.00800000E+00
  1.20100000E+01  1.00800000E+00  1.00800000E+00  1.20100000E+01  1.00800000E+00
  1.00800000E+00  1.00800000E+00  1.20100000E+01  1.60000000E+01  1.40100000E+01
  1.00800000E+00  1.20100000E+01  1.00800000E+00  1.20100000E+01  1.00800000E+00
  1.00800000E+00  1.20100000E+01  1.60000000E+01  1.60000000E+01  1.20100000E+01
  1.60000000E+01  1.40100000E+01  1.00800000E+00  1.20100000E+01  1.00800000E+00
  1.20100000E+01  1.00800000E+00  1.00800000E+00  1.60000000E+01  1.00800000E+00
  1.20100000E+01  1.60000000E+01  1.40100000E+01  1.20100000E+01  1.00800000E+00
  1.00800000E+00  1.20100000E+01  1.00800000E+00  1.00800000E+00  1.20100000E+01
  1.00800000E+00  1.00800000E+00  1.20100000E+01  1.00800000E+00  1.20100000E+01
  1.60000000E+01  1.40100000E+01  1.00800000E+00  1.20100000E+01  1.00800000E+00
  1.20100000E+01  1.00800000E+00  1.00800000E+00  1.20100000E+01  1.20100000E+01
  1.00800000E+00  1.20100000E+01  1.00800000E+00  1.20100000E+01  1.00800000E+00
  1.20100000E+01  1.00800000E+00  1.20100000E+01  1.00800000E+00  1.20100000E+01
  1.60000000E+01  1.40100000E+01  1.00800000E+00  1.20100000E+01  1.00800000E+00
  1.20100000E+01  1.00800000E+00  1.00800000E+00  1.00800000E+00  1.20100000E+01
  1.60000000E+01  1.40100000E+01  1.00800000E+00  1.20100000E+01  1.00800000E+00
  1.20100000E+01  1.00800000E+00  1.00800000E+00  1.20100000E+01  1.00800000E+00
  1.00800000E+00  1.20100000E+01  1.60000000E+01  1.60000000E+01  1.20100000E+01
  1.60000000E+01  1.40100000E+01  1.00800000E+00  1.20100000E+01  1.00800000E+00
  1.20100000E+01  1.00800000E+00  1.00800000E+00  1.00800000E+00  1.20100000E+01
  1.60000000E+01  1.40100000E+01  1.00800000E+00  1.20100000E+01  1.00800000E+00
  1.20100000E+01  1.00800000E+00  1.20100000E+01  1.00800000E+00  1.00800000E+00
  1.00800000E+00  1.60000000E+01  1.00800000E+00  1.20100000E+01  1.60000000E+01
  1.40100000E+01  1.00800000E+00  1.20100000E+01  1.00800000E+00  1.20100000E+01
  1.00800000E+00  1.20100000E+01  1.00800000E+00  1.00800000E+00  1.00800000E+00
  1.20100000E+01  1.00800000E+00  1.00800000E+00  1.00800000E+00  1.20100000E+01
  1.60000000E+01  1.40100000E+01  1.00800000E+00  1.20100000E+01  1.00800000E+00
  1.20100000E+01  1.00800000E+00  1.00800000E+00  1.20100000E+01  1.00800000E+00
  1.20100000E+01  1.00800000E+00  1.00800000E+00  1.00800000E+00  1.20100000E+01
  1.00800000E+00  1.00800000E+00  1.00800000E+00  1.20100000E+01  1.60000000E+01
  1.40100000E+01  1.00800000E+00  1.20100000E+01  1.00800000E+00  1.20100000E+01
  1.00800000E+00  1.00800000E+00  1.20100000E+01  1.00800000E+00  1.00800000E+00
  1.20100000E+01  1.00800000E+00  1.00800000E+00  1.20100000E+01  1.00800000E+00
  1.00800000E+00  1.40100000E+01  1.00800000E+00  1.00800000E+00  1.00800000E+00
  1.20100000E+01  1.60000000E+01  1.40100000E+01  1.00800000E+00  1.20100000E+01
  1.00800000E+00  1.20100000E+01  1.00800000E+00  1.00800000E+00  1.20100000E+01
  1.20100000E+01  1.00800000E+00  1.20100000E+01  1.00800000E+00  1.20100000E+01
  1.00800000E+00  1.20100000E+01  1.00800000E+00  1.20100000E+01  1.00800000E+00
  1.20100000E+01  1.60000000E+01  1.40100000E+01  1.00800000E+00  1.20100000E+01
  1.00800000E+00  1.00800000E+00  1.20100000E+01  1.60000000E+01  1.40100000E+01
  1.00800000E+00  1.20100000E+01  1.00800000E+00  1.20100000E+01  1.00800000E+00
  1.00800000E+00  1.20100000E+01  1.00800000E+00  1.00800000E+00  1.20100000E+01
  1.00800000E+00  1.00800000E+00  1.20100000E+01  1.00800000E+00  1.00800000E+00
  1.40100000E+01  1.00800000E+00  1.00800000E+00  1.00800000E+00  1.20100000E+01
  1.60000000E+01  1.40100000E+01  1.00800000E+00  1.20100000E+01  1.00800000E+00
  1.20100000E+01  1.00800000E+00  1.00800000E+00  1.20100000E+01  1.00800000E+00
  1.20100000E+01  1.00800000E+00  1.00800000E+00  1.00800000E+00  1.20100000E+01
  1.00800000E+00  1.00800000E+00  1.00800000E+00  1.20100000E+01  1.60000000E+01
  1.40100000E+01  1.00800000E+00  1.20100000E+01  1.00800000E+00  1.20100000E+01
  1.00800000E+00  1.00800000E+00  1.20100000E+01  1.00800000E+00  1.00800000E+00
  1.20100000E+01  1.60000000E+01  1.40100000E+01  1.00800000E+00  1.00800000E+00
  1.20100000E+01  1.60000000E+01  1.40100000E+01  1.00800000E+00  1.20100000E+01
  1.00800000E+00  1.20100000E+01  1.00800000E+00  1.00800000E+00  1.20100000E+01
  1.00800000E+00  1.00800000E+00  1.20100000E+01  1.00800000E+00  1.00800000E+00
  1.40100000E+01  1.00800000E+00  1.20100000E+01  1.40100000E+01  1.00800000E+00
  1.00800000E+00  1.40100000E+01  1.00800000E+00  1.00800000E+00  1.20100000E+01
  1.60000000E+01  1.40100000E+01  1.00800000E+00  1.20100000E+01  1.00800000E+00
  1.20100000E+01  1.00800000E+00  1.20100000E+01  1.00800000E+00  1.00800000E+00
  1.00800000E+00  1.60000000E+01  1.00800000E+00  1.20100000E+01  1.60000000E+01
  1.40100000E+01  1.00800000E+00  1.20100000E+01  1.00800000E+00  1.20100000E+01
  1.00800000E+00  1.00800000E+00  1.20100000E+01  1.00800000E+00  1.00800000E+00
  1.20100000E+01  1.60000000E+01  1.40100000E+01  1.00800000E+00  1.00800000E+00
  1.20100000E+01  1.60000000E+01  1.40100000E+01  1.00800000E+00  1.20100000E+01
  1.00800000E+00  1.20100000E+01  1.00800000E+00  1.00800000E+00  1.20100000E+01
  1.20100000E+01  1.00800000E+00  1.20100000E+01  1.00800000E+00  1.20100000E+01
  1.60000000E+01  1.00800000E+00  1.20100000E+01  1.00800000E+00  1.20100000E+01
  1.00800000E+00  1.20100000E+01  1.60000000E+01  1.40100000E+01  1.00800000E+00
  1.20100000E+01  1.00800000E+00  1.20100000E+01  1.00800000E+00  1.00800000E+00
  1.00800000E+00  1.20100000E+01  1.60000000E+01  1.40100000E+01  1.00800000E+00
  1.20100000E+01  1.00800000E+00  1.20100000E+01  1.00800000E+00  1.00800000E+00
  1.20100000E+01  1.20100000E+01  1.00800000E+00  1.20100000E+01  1.00800000E+00
  1.20100000E+01  1.60000000E+01  1.00800000E+00  1.20100000E+01  1.00800000E+00
  1.20100000E+01  1.00800000E+00  1.20100000E+01  1.60000000E+01  1.40100000E+01
  1.00800000E+00  1.20100000E+01  1.00800000E+00  1.20100000E+01  1.00800000E+00
  1.00800000E+00  1.20100000E+01  1.20100000E+01  1.00800000E+00  1.20100000E+01
  1.00800000E+00  1.20100000E+01  1.00800000E+00  1.20100000E+01  1.00800000E+00
  1.20100000E+01  1.00800000E+00  1.20100000E+01  1.60000000E+01  1.40100000E+01
  1.00800000E+00  1.20100000E+01  1.00800000E+00  1.20100000E+01  1.00800000E+00
  1.20100000E+01  1.00800000E+00  1.00800000E+00  1.00800000E+00  1.20100000E+01
  1.00800000E+00  1.00800000E+00  1.00800000E+00  1.20100000E+01  1.60000000E+01
  1.40100000E+01  1.00800000E+00  1.20100000E+01  1.00800000E+00  1.20100000E+01
  1.00800000E+00  1.20100000E+01  1.00800000E+00  1.00800000E+00  1.00800000E+00
  1.60000000E+01  1.00800000E+00  1.20100000E+01  1.60000000E+01  1.40100000E+01
  1.00800000E+00  1.20100000E+01  1.00800000E+00  1.20100000E+01  1.00800000E+00
  1.00800000E+00  1.00800000E+00  1.20100000E+01  1.60000000E+01  1.40100000E+01
  1.00800000E+00  1.20100000E+01  1.00800000E+00  1.20100000E+01  1.00800000E+00
  1.00800000E+00  1.20100000E+01  1.60000000E+01  1.60000000E+01  1.20100000E+01
  1.60000000E+01  1.40100000E+01  1.00800000E+00  1.20100000E+01  1.00800000E+00
  1.20100000E+01  1.00800000E+00  1.00800000E+00  1.20100000E+01  1.60000000E+01
  1.60000000E+01  1.20100000E+01  1.60000000E+01  1.40100000E+01  1.00800000E+00
  1.20100000E+01  1.00800000E+00  1.20100000E+01  1.00800000E+00  1.20100000E+01
  1.00800000E+00  1.00800000E+00  1.00800000E+00  1.20100000E+01  1.00800000E+00
  1.00800000E+00  1.20100000E+01  1.00800000E+00  1.00800000E+00  1.00800000E+00
  1.20100000E+01  1.60000000E+01  1.40100000E+01  1.00800000E+00  1.20100000E+01
  1.00800000E+00  1.20100000E+01  1.00800000E+00  1.00800000E+00  1.20100000E+01
  1.00800000E+00  1.00800000E+00  1.20100000E+01  1.00800000E+00  1.00800000E+00
  1.40100000E+01  1.00800000E+00  1.20100000E+01  1.40100000E+01  1.00800000E+00
  1.00800000E+00  1.40100000E+01  1.00800000E+00  1.00800000E+00  1.20100000E+01
  1.60000000E+01  1.40100000E+01  1.00800000E+00  1.20100000E+01  1.00800000E+00
  1.20100000E+01  1.00800000E+00  1.20100000E+01  1.00800000E+00  1.00800000E+00
  1.00800000E+00  1.20100000E+01  1.00800000E+00  1.00800000E+00  1.00800000E+00
  1.20100000E+01  1.60000000E+01  1.40100000E+01  1.00800000E+00  1.20100000E+01
  1.00800000E+00  1.00800000E+00  1.20100000E+01  1.60000000E+01  1.40100000E+01
  1.00800000E+00  1.20100000E+01  1.00800000E+00  1.20100000E+01  1.00800000E+00
  1.00800000E+00  1.60000000E+01  1.00800000E+00  1.20100000E+01  1.60000000E+01
  1.40100000E+01  1.00800000E+00  1.20100000E+01  1.00800000E+00  1.20100000E+01
  1.00800000E+00  1.00800000E+00  1.20100000E+01  1.00800000E+00  1.00800000E+00
  3.20600000E+01  1.20100000E+01  1.00800000E+00  1.00800000E+00  1.00800000E+00
  1.20100000E+01  1.60000000E+01  1.40100000E+01  1.00800000E+00  1.20100000E+01
  1.00800000E+00  1.20100000E+01  1.00800000E+00  1.00800000E+00  1.60000000E+01
  1.00800000E+00  1.20100000E+01  1.60000000E+01  1.40100000E+01  1.00800000E+00
  1.20100000E+01  1.00800000E+00  1.20100000E+01  1.00800000E+00  1.20100000E+01
  1.00800000E+00  1.00800000E+00  1.00800000E+00  1.20100000E+01  1.00800000E+00
  1.00800000E+00  1.00800000E+00  1.20100000E+01  1.60000000E+01  1.40100000E+01
  1.00800000E+00  1.20100000E+01  1.00800000E+00  1.20100000E+01  1.00800000E+00
  1.00800000E+00  1.20100000E+01  1.60000000E+01  1.60000000E+01  1.20100000E+01
  1.60000000E+01  1.40100000E+01  1.00800000E+00  1.20100000E+01  1.00800000E+00
  1.00800000E+00  1.20100000E+01  1.60000000E+01  1.40100000E+01  1.00800000E+00
  1.20100000E+01  1.00800000E+00  1.20100000E+01  1.00800000E+00  1.00800000E+00
  1.20100000E+01  1.20100000E+01  1.00800000E+00  1.20100000E+01  1.00800000E+00
  1.20100000E+01  1.60000000E+01  1.00800000E+00  1.20100000E+01  1.00800000E+00
  1.20100000E+01  1.00800000E+00  1.20100000E+01  1.60000000E+01  1.40100000E+01
  1.00800000E+00  1.20100000E+01  1.00800000E+00  1.20100000E+01  1.00800000E+00
  1.00800000E+00  1.20100000E+01  1.40100000E+01  1.20100000E+01  1.00800000E+00
  1.40100000E+01  1.00800000E+00  1.20100000E+01  1.00800000E+00  1.20100000E+01
  1.60000000E+01  1.40100000E+01  1.00800000E+00  1.20100000E+01  1.00800000E+00
  1.20100000E+01  1.00800000E+00  1.00800000E+00  1.20100000E+01  1.60000000E+01
  1.40100000E+01  1.00800000E+00  1.00800000E+00  1.20100000E+01  1.60000000E+01
  1.40100000E+01  1.00800000E+00  1.20100000E+01  1.00800000E+00  1.20100000E+01
  1.00800000E+00  1.20100000E+01  1.00800000E+00  1.00800000E+00  1.00800000E+00
  1.20100000E+01  1.00800000E+00  1.00800000E+00  1.20100000E+01  1.00800000E+00
  1.00800000E+00  1.00800000E+00  1.20100000E+01  1.60000000E+01  1.40100000E+01
  1.00800000E+00  1.20100000E+01  1.00800000E+00  1.20100000E+01  1.00800000E+00
  1.00800000E+00  1.60000000E+01  1.00800000E+00  1.20100000E+01  1.60000000E+01
  1.40100000E+01  1.00800000E+00  1.20100000E+01  1.00800000E+00  1.20100000E+01
  1.00800000E+00  1.20100000E+01  1.00800000E+00  1.00800000E+00  1.00800000E+00
  1.60000000E+01  1.00800000E+00  1.20100000E+01  1.60000000E+01  1.40100000E+01
  1.00800000E+00  1.20100000E+01  1.00800000E+00  1.20100000E+01  1.00800000E+00
  1.00800000E+00  1.20100000E+01  1.00800000E+00  1.00800000E+00  1.20100000E+01
  1.00800000E+00  1.00800000E+00  1.20100000E+01  1.00800000E+00  1.00800000E+00
  1.40100000E+01  1.00800000E+00  1.00800000E+00  1.00800000E+00  1.20100000E+01
  1.60000000E+01  1.40100000E+01  1.00800000E+00  1.20100000E+01  1.00800000E+00
  1.20100000E+01  1.00800000E+00  1.00800000E+00  1.20100000E+01  1.60000000E+01
  1.60000000E+01  1.20100000E+01  1.60000000E+01  1.40100000E+01  1.00800000E+00
  1.20100000E+01  1.00800000E+00  1.00800000E+00  1.20100000E+01  1.60000000E+01
  1.40100000E+01  1.00800000E+00  1.20100000E+01  1.00800000E+00  1.20100000E+01
  1.00800000E+00  1.00800000E+00  1.20100000E+01  1.60000000E+01  1.60000000E+01
  1.20100000E+01  1.60000000E+01  1.40100000E+01  1.00800000E+00  1.20100000E+01
  1.00800000E+00  1.20100000E+01  1.00800000E+00  1.00800000E+00  3.20600000E+01
  1.00800000E+00  1.20100000E+01  1.60000000E+01  1.40100000E+01  1.00800000E+00
  1.20100000E+01  1.00800000E+00  1.00800000E+00  1.20100000E+01  1.60000000E+01
  1.40100000E+01  1.00800000E+00  1.20100000E+01  1.00800000E+00  1.20100000E+01
  1.00800000E+00  1.00800000E+00  1.60000000E+01  1.00800000E+00  1.20100000E+01
  1.60000000E+01  1.40100000E+01  1.00800000E+00  1.20100000E+01  1.00800000E+00
  1.20100000E+01  1.00800000E+00  1.00800000E+00  1.20100000E+01  1.00800000E+00
  1.20100000E+01  1.00800000E+00  1.00800000E+00  1.00800000E+00  1.20100000E+01
  1.00800000E+00  1.00800000E+00  1.00800000E+00  1.20100000E+01  1.60000000E+01
  1.40100000E+01  1.00800000E+00  1.20100000E+01  1.00800000E+00  1.20100000E+01
  1.00800000E+00  1.00800000E+00  1.20100000E+01  1.00800000E+00  1.20100000E+01
  1.00800000E+00  1.00800000E+00  1.00800000E+00  1.20100000E+01  1.00800000E+00
  1.00800000E+00  1.00800000E+00  1.20100000E+01  1.60000000E+01  1.40100000E+01
  1.00800000E+00  1.20100000E+01  1.00800000E+00  1.20100000E+01  1.00800000E+00
  1.00800000E+00  1.20100000E+01  1.20100000E+01  1.00800000E+00  1.20100000E+01
  1.00800000E+00  1.20100000E+01  1.00800000E+00  1.20100000E+01  1.00800000E+00
  1.20100000E+01  1.00800000E+00  1.20100000E+01  1.60000000E+01  1.40100000E+01
  1.00800000E+00  1.20100000E+01  1.00800000E+00  1.20100000E+01  1.00800000E+00
  1.00800000E+00  1.20100000E+01  1.60000000E+01  1.60000000E+01  1.20100000E+01
  1.60000000E+01  1.40100000E+01  1.00800000E+00  1.20100000E+01  1.00800000E+00
  1.20100000E+01  1.00800000E+00  1.00800000E+00  1.20100000E+01  1.40100000E+01
  1.20100000E+01  1.00800000E+00  1.40100000E+01  1.00800000E+00  1.20100000E+01
  1.00800000E+00  1.20100000E+01  1.60000000E+01  1.40100000E+01  1.00800000E+00
  1.20100000E+01  1.00800000E+00  1.20100000E+01  1.00800000E+00  1.00800000E+00
  1.20100000E+01  1.00800000E+00  1.20100000E+01  1.00800000E+00  1.00800000E+00
  1.00800000E+00  1.20100000E+01  1.00800000E+00  1.00800000E+00  1.00800000E+00
  1.20100000E+01  1.60000000E+01  1.40100000E+01  1.00800000E+00  1.20100000E+01
  1.00800000E+00  1.20100000E+01  1.00800000E+00  1.00800000E+00  1.20100000E+01
  1.40100000E+01  1.20100000E+01  1.00800000E+00  1.40100000E+01  1.00800000E+00
  1.20100000E+01  1.00800000E+00  1.20100000E+01  1.60000000E+01  1.40100000E+01
  1.00800000E+00  1.20100000E+01  1.00800000E+00  1.20100000E+01  1.00800000E+00
  1.00800000E+00  1.20100000E+01  1.60000000E+01  1.40100000E+01  1.00800000E+00
  1.00800000E+00  1.20100000E+01  1.60000000E+01  1.40100000E+01  1.00800000E+00
  1.20100000E+01  1.00800000E+00  1.20100000E+01  1.00800000E+00  1.20100000E+01
  1.00800000E+00  1.00800000E+00  1.00800000E+00  1.20100000E+01  1.00800000E+00
  1.00800000E+00  1.00800000E+00  1.20100000E+01  1.60000000E+01  1.40100000E+01
  1.00800000E+00  1.20100000E+01  1.00800000E+00  1.20100000E+01  1.00800000E+00
  1.20100000E+01  1.00800000E+00  1.00800000E+00  1.00800000E+00  1.20100000E+01
  1.00800000E+00  1.00800000E+00  1.00800000E+00  1.20100000E+01  1.60000000E+01
  1.40100000E+01  1.00800000E+00  1.20100000E+01  1.00800000E+00  1.00800000E+00
  1.20100000E+01  1.60000000E+01  1.40100000E+01  1.00800000E+00  1.20100000E+01
  1.00800000E+00  1.20100000E+01  1.00800000E+00  1.00800000E+00  1.00800000E+00
  1.20100000E+01  1.60000000E+01  1.40100000E+01  1.00800000E+00  1.20100000E+01
  1.00800000E+00  1.20100000E+01  1.00800000E+00  1.00800000E+00  1.20100000E+01
  1.40100000E+01  1.20100000E+01  1.00800000E+00  1.40100000E+01  1.00800000E+00
  1.20100000E+01  1.00800000E+00  1.20100000E+01  1.60000000E+01  1.40100000E+01
  1.00800000E+00  1.20100000E+01  1.00800000E+00  1.20100000E+01  1.00800000E+00
  1.20100000E+01  1.00800000E+00  1.00800000E+00  1.00800000E+00  1.20100000E+01
  1.00800000E+00  1.00800000E+00  1.20100000E+01  1.00800000E+00  1.00800000E+00
  1.00800000E+00  1.20100000E+01  1.60000000E+01  1.40100000E+01  1.00800000E+00
  1.20100000E+01  1.00800000E+00  1.20100000E+01  1.00800000E+00  1.20100000E+01
  1.00800000E+00  1.00800000E+00  1.00800000E+00  1.20100000E+01  1.00800000E+00
  1.00800000E+00  1.00800000E+00  1.20100000E+01  1.60000000E+01  1.40100000E+01
  1.00800000E+00  1.20100000E+01  1.00800000E+00  1.00800000E+00  1.20100000E+01
  1.60000000E+01  1.40100000E+01  1.00800000E+00  1.20100000E+01  1.00800000E+00
  1.20100000E+01  1.00800000E+00  1.20100000E+01  1.00800000E+00  1.00800000E+00
  1.00800000E+00  1.20100000E+01  1.00800000E+00  1.00800000E+00  1.20100000E+01
  1.00800000E+00  1.00800000E+00  1.00800000E+00  1.20100000E+01  1.60000000E+01
  1.40100000E+01  1.00800000E+00  1.20100000E+01  1.00800000E+00  1.20100000E+01
  1.00800000E+00  1.00800000E+00  1.00800000E+00  1.20100000E+01  1.60000000E+01
  1.40100000E+01  1.00800000E+00  1.20100000E+01  1.00800000E+00  1.20100000E+01
  1.00800000E+00  1.00800000E+00  1.60000000E+01  1.00800000E+00  1.20100000E+01
  1.60000000E+01  1.40100000E+01  1.00800000E+00  1.20100000E+01  1.00800000E+00
  1.20100000E+01  1.00800000E+00  1.20100000E+01  1.00800000E+00  1.00800000E+00
  1.00800000E+00  1.20100000E+01  1.00800000E+00  1.00800000E+00  1.20100000E+01
  1.00800000E+00  1.00800000E+00  1.00800000E+00  1.20100000E+01  1.60000000E+01
  1.40100000E+01  1.20100000E+01  1.00800000E+00  1.00800000E+00  1.20100000E+01
  1.00800000E+00  1.00800000E+00  1.20100000E+01  1.00800000E+00  1.00800000E+00
  1.20100000E+01  1.00800000E+00  1.20100000E+01  1.60000000E+01  1.40100000E+01
  1.20100000E+01  1.00800000E+00  1.00800000E+00  1.20100000E+01  1.00800000E+00
  1.00800000E+00  1.20100000E+01  1.00800000E+00  1.00800000E+00  1.20100000E+01
  1.00800000E+00  1.20100000E+01  1.60000000E+01  1.40100000E+01  1.00800000E+00
  1.20100000E+01  1.00800000E+00  1.20100000E+01  1.00800000E+00  1.20100000E+01
  1.00800000E+00  1.00800000E+00  1.00800000E+00  1.20100000E+01  1.00800000E+00
  1.00800000E+00  1.00800000E+00  1.20100000E+01  1.60000000E+01  1.40100000E+01
  1.00800000E+00  1.20100000E+01  1.00800000E+00  1.20100000E+01  1.00800000E+00
  1.00800000E+00  1.20100000E+01  1.60000000E+01  1.40100000E+01  1.00800000E+00
  1.00800000E+00  1.20100000E+01  1.60000000E+01  1.40100000E+01  1.00800000E+00
  1.20100000E+01  1.00800000E+00  1.00800000E+00  1.20100000E+01  1.60000000E+01
  1.40100000E+01  1.00800000E+00  1.20100000E+01  1.00800000E+00  1.20100000E+01
  1.00800000E+00  1.00800000E+00  1.00800000E+00  1.20100000E+01  1.60000000E+01
  1.40100000E+01  1.00800000E+00  1.20100000E+01  1.00800000E+00  1.20100000E+01
  1.00800000E+00  1.00800000E+00  1.20100000E+01  1.00800000E+00  1.20100000E+01
  1.00800000E+00  1.00800000E+00  1.00800000E+00  1.20100000E+01  1.00800000E+00
  1.00800000E+00  1.00800000E+00  1.20100000E+01  1.60000000E+01  1.40100000E+01
  1.00800000E+00  1.20100000E+01  1.00800000E+00  1.20100000E+01  1.00800000E+00
  1.20100000E+01  1.00800000E+00  1.00800000E+00  1.00800000E+00  1.60000000E+01
  1.00800000E+00  1.20100000E+01  1.60000000E+01  1.40100000E+01  1.00800000E+00
  1.20100000E+01  1.00800000E+00  1.20100000E+01  1.00800000E+00  1.00800000E+00
  1.20100000E+01  1.20100000E+01  1.00800000E+00  1.40100000E+01  1.00800000E+00
  1.20100000E+01  1.20100000E+01  1.00800000E+00  1.20100000E+01  1.00800000E+00
  1.20100000E+01  1.00800000E+00  1.20100000E+01  1.00800000E+00  1.20100000E+01
  1.20100000E+01  1.60000000E+01  1.40100000E+01  1.00800000E+00  1.20100000E+01
  1.00800000E+00  1.20100000E+01  1.00800000E+00  1.00800000E+00  1.20100000E+01
  1.60000000E+01  1.40100000E+01  1.00800000E+00  1.00800000E+00  1.20100000E+01
  1.60000000E+01  1.40100000E+01  1.00800000E+00  1.20100000E+01  1.00800000E+00
  1.20100000E+01  1.00800000E+00  1.00800000E+00  1.00800000E+00  1.20100000E+01
  1.60000000E+01  1.40100000E+01  1.00800000E+00  1.20100000E+01  1.00800000E+00
  1.20100000E+01  1.00800000E+00  1.00800000E+00  1.20100000E+01  1.00800000E+00
  1.00800000E+00  1.20100000E+01  1.60000000E+01  1.60000000E+01  1.20100000E+01
  1.60000000E+01  1.40100000E+01  1.00800000E+00  1.20100000E+01  1.00800000E+00
  1.20100000E+01  1.00800000E+00  1.00800000E+00  1.20100000E+01  1.00800000E+00
  1.00800000E+00  1.20100000E+01  1.00800000E+00  1.00800000E+00  1.20100000E+01
  1.00800000E+00  1.00800000E+00  1.40100000E+01  1.00800000E+00  1.00800000E+00
  1.00800000E+00  1.20100000E+01  1.60000000E+01  1.40100000E+01  1.00800000E+00
  1.20100000E+01  1.00800000E+00  1.20100000E+01  1.00800000E+00  1.00800000E+00
  1.20100000E+01  1.00800000E+00  1.00800000E+00  1.20100000E+01  1.60000000E+01
  1.60000000E+01  1.20100000E+01  1.60000000E+01  1.40100000E+01  1.00800000E+00
  1.20100000E+01  1.00800000E+00  1.20100000E+01  1.00800000E+00  1.00800000E+00
  1.20100000E+01  1.00800000E+00  1.00800000E+00  3.20600000E+01  1.20100000E+01
  1.00800000E+00  1.00800000E+00  1.00800000E+00  1.20100000E+01  1.60000000E+01
  1.40100000E+01  1.00800000E+00  1.20100000E+01  1.00800000E+00  1.20100000E+01
  1.00800000E+00  1.00800000E+00  1.20100000E+01  1.00800000E+00  1.20100000E+01
  1.00800000E+00  1.00800000E+00  1.00800000E+00  1.20100000E+01  1.00800000E+00
  1.00800000E+00  1.00800000E+00  1.20100000E+01  1.60000000E+01  1.40100000E+01
  1.00800000E+00  1.20100000E+01  1.00800000E+00  1.20100000E+01  1.00800000E+00
  1.00800000E+00  3.20600000E+01  1.00800000E+00  1.20100000E+01  1.60000000E+01
  1.40100000E+01  1.00800000E+00  1.20100000E+01  1.00800000E+00  1.00800000E+00
  1.20100000E+01  1.60000000E+01  1.40100000E+01  1.20100000E+01  1.00800000E+00
  1.00800000E+00  1.20100000E+01  1.00800000E+00  1.00800000E+00  1.20100000E+01
  1.00800000E+00  1.00800000E+00  1.20100000E+01  1.00800000E+00  1.20100000E+01
  1.60000000E+01  1.40100000E+01  1.00800000E+00  1.20100000E+01  1.00800000E+00
  1.20100000E+01  1.00800000E+00  1.00800000E+00  1.20100000E+01  1.60000000E+01
  1.40100000E+01  1.00800000E+00  1.00800000E+00  1.20100000E+01  1.60000000E+01
  1.40100000E+01  1.00800000E+00  1.20100000E+01  1.00800000E+00  1.20100000E+01
  1.00800000E+00  1.00800000E+00  1.20100000E+01  1.60000000E+01  1.60000000E+01
  1.20100000E+01  1.60000000E+01  1.40100000E+01  1.00800000E+00  1.20100000E+01
  1.00800000E+00  1.20100000E+01  1.00800000E+00  1.00800000E+00  1.20100000E+01
  1.60000000E+01  1.60000000E+01  1.20100000E+01  1.60000000E+01  1.40100000E+01
  1.00800000E+00  1.20100000E+01  1.00800000E+00  1.20100000E+01  1.00800000E+00
  1.00800000E+00  1.20100000E+01  1.20100000E+01  1.00800000E+00  1.20100000E+01
  1.00800000E+00  1.20100000E+01  1.60000000E+01  1.00800000E+00  1.20100000E+01
  1.00800000E+00  1.20100000E+01  1.00800000E+00  1.20100000E+01  1.60000000E+01
  1.40100000E+01  1.00800000E+00  1.20100000E+01  1.00800000E+00  1.20100000E+01
  1.00800000E+00  1.00800000E+00  1.20100000E+01  1.60000000E+01  1.60000000E+01
  1.20100000E+01  1.60000000E+01  1.40100000E+01  1.00800000E+00  1.20100000E+01
  1.00800000E+00  1.20100000E+01  1.00800000E+00  1.00800000E+00  1.20100000E+01
  1.20100000E+01  1.00800000E+00  1.20100000E+01  1.00800000E+00  1.20100000E+01
  1.60000000E+01  1.00800000E+00  1.20100000E+01  1.00800000E+00  1.20100000E+01
  1.00800000E+00  1.20100000E+01  1.60000000E+01  1.40100000E+01  1.00800000E+00
  1.20100000E+01  1.00800000E+00  1.20100000E+01  1.00800000E+00  1.00800000E+00
  1.20100000E+01  1.60000000E+01  1.60000000E+01  1.20100000E+01  1.60000000E+01
  1.40100000E+01  1.20100000E+01  1.00800000E+00  1.00800000E+00  1.20100000E+01
  1.00800000E+00  1.00800000E+00  1.20100000E+01  1.00800000E+00  1.00800000E+00
  1.20100000E+01  1.00800000E+00  1.20100000E+01  1.60000000E+01  1.40100000E+01
  1.00800000E+00  1.20100000E+01  1.00800000E+00  1.20100000E+01  1.00800000E+00
  1.00800000E+00  1.20100000E+01  1.00800000E+00  1.00800000E+00  1.20100000E+01
  1.60000000E+01  1.60000000E+01  1.20100000E+01  1.60000000E+01  1.40100000E+01
  1.00800000E+00  1.20100000E+01  1.00800000E+00  1.20100000E+01  1.00800000E+00
  1.00800000E+00  1.20100000E+01  1.00800000E+00  1.00800000E+00  1.20100000E+01
  1.00800000E+00  1.00800000E+00  1.20100000E+01  1.00800000E+00  1.00800000E+00
  1.40100000E+01  1.00800000E+00  1.00800000E+00  1.00800000E+00  1.20100000E+01
  1.60000000E+01  1.40100000E+01  1.00800000E+00  1.20100000E+01  1.00800000E+00
  1.20100000E+01  1.00800000E+00  1.20100000E+01  1.00800000E+00  1.00800000E+00
  1.00800000E+00  1.20100000E+01  1.00800000E+00  1.00800000E+00  1.00800000E+00
  1.20100000E+01  1.60000000E+01  1.40100000E+01  1.00800000E+00  1.20100000E+01
  1.00800000E+00  1.00800000E+00  1.20100000E+01  1.60000000E+01  1.40100000E+01
  1.20100000E+01  1.00800000E+00  1.00800000E+00  1.20100000E+01  1.00800000E+00
  1.00800000E+00  1.20100000E+01  1.00800000E+00  1.00800000E+00  1.20100000E+01
  1.00800000E+00  1.20100000E+01  1.60000000E+01  1.40100000E+01  1.20100000E+01
  1.00800000E+00  1.00800000E+00  1.20100000E+01  1.00800000E+00  1.00800000E+00
  1.20100000E+01  1.00800000E+00  1.00800000E+00  1.20100000E+01  1.00800000E+00
  1.20100000E+01  1.60000000E+01  1.40100000E+01  1.00800000E+00  1.20100000E+01
  1.00800000E+00  1.20100000E+01  1.00800000E+00  1.00800000E+00  1.20100000E+01
  1.00800000E+00  1.00800000E+00  1.20100000E+01  1.00800000E+00  1.00800000E+00
  1.20100000E+01  1.00800000E+00  1.00800000E+00  1.40100000E+01  1.00800000E+00
  1.00800000E+00  1.00800000E+00  1.20100000E+01  1.60000000E+01  1.40100000E+01
  1.00800000E+00  1.20100000E+01  1.00800000E+00  1.20100000E+01  1.00800000E+00
  1.20100000E+01  1.00800000E+00  1.00800000E+00  1.00800000E+00  1.20100000E+01
  1.00800000E+00  1.00800000E+00  1.00800000E+00  1.20100000E+01  1.60000000E+01
  1.40100000E+01  1.00800000E+00  1.20100000E+01  1.00800000E+00  1.20100000E+01
  1.00800000E+00  1.00800000E+00  1.20100000E+01  1.20100000E+01  1.00800000E+00
  1.40100000E+01  1.00800000E+00  1.20100000E+01  1.20100000E+01  1.00800000E+00
  1.20100000E+01  1.00800000E+00  1.20100000E+01  1.00800000E+00  1.20100000E+01
  1.00800000E+00  1.20100000E+01  1.20100000E+01  1.60000000E+01  1.60000000E+01
  1.20100000E+01  1.00800000E+00  1.00800000E+00  1.00800000E+00  1.60000000E+01
  1.20100000E+01  1.20100000E+01  1.20100000E+01  1.00800000E+00  1.00800000E+00
  1.20100000E+01  1.60000000E+01  1.20100000E+01  1.00800000E+00  1.00800000E+00
  1.00800000E+00  1.20100000E+01  1.00800000E+00  1.20100000E+01  1.20100000E+01
  1.60000000E+01  1.20100000E+01  1.00800000E+00  1.20100000E+01  1.00800000E+00
  1.20100000E+01  1.20100000E+01  1.20100000E+01  1.00800000E+00  1.00800000E+00
  1.20100000E+01  1.60000000E+01  1.00800000E+00  1.20100000E+01  1.00800000E+00
  1.20100000E+01  1.60000000E+01  1.20100000E+01  1.60000000E+01  1.20100000E+01
  1.00800000E+00  1.20100000E+01  1.00800000E+00  1.20100000E+01  1.20100000E+01
  1.00800000E+00  1.20100000E+01  1.00800000E+00  1.20100000E+01  1.00800000E+00
  1.20100000E+01  1.00800000E+00  1.20100000E+01  1.00800000E+00
%FLAG ATOM_TYPE_INDEX                                                           
%FORMAT(10I8)                                                                   
       1       2       2       2       3       4       3       5       5       3
       5       5       3       5       5       1       2       6       1       2
       2       1       2       2       6       7       1       2       3       5
       3       5       3       5       5       5       3       5       5       5
       6       7       1       2       3       5       3       5       5       3
       5       5       6       7       7       6       7       1       2       3
       5       3       5       5       6       7       7       6       7       1
       2       3       5       3       5       5       3       5       3       5
       5       5       3       5       5       5       6       7       1       2
       3       5       3       5       5       6       7       1       2       2
       6       7       1       2       3       5       3       5       5       3
       5       5       3       5       5       3       4       4       1       2
       2       2       6       7       1       2       3       5       3       5
       5       6       1       6       8       1       2       6       9       6
       7       1       3       5       5       3       5       5       3       5
       5       3       5       6       7       1       2       3       5       3
       5       5       6       6       5       6       5       6      10      11
       6       5       6       5       6       7       1       2       3       5
       3       5       5       6       7       1       2       2       6       7
       1       2       3       5       3       5       5       3       5       5
       3       5       5       3       4       4       1       2       2       2
       6       7       1       2       3       5       3       5       5       6
       6       5       6       5       6      10      11       6       5       6
       5       6       7       1       2       3       5       3       5       5
       3       5       5       3       5       5       1       2       6       1
       2       2       1       2       2       6       7       1       2       3
       5       3       5       5      10      11       6       7       1       2
       3       5       3       5       5       6       7       1       2       2
       6       7       1       2       3       5       3       5       3       5
       5       5       3       5       5       3       5       5       5       6
       7       1       2       3       5       3       5       3       5       5
       5       3       5       5       5       6       7       1       2       3
       5       3       5       5       3       5       5       3       5       5
       1       2       6       1       2       2       1       2       2       6
       7       1       2       3       5       3       5       3       5       5
       5       3       5       5       5       6       7       1       2       3
       5       3       5       5       6       6       5       6       5       6
      10      11       6       5       6       5       6       7       1       2
       3       5       5       6       7       1       2       3       5       3
       5       5       3       5       5       6       7       7       6       7
       1       2       3       5       3       5       5       3       5       5
       3       5       5       1       2       6       1       2       2       1
       2       2       6       7       1       2       3       5       5       6
       7       1       2       3       5       3       5       5       6       7
       7       6       7       1       2       3       5       3       5       5
       3       5       3       5       5       5       3       5       5       5
       6       7       1       2       3       5       3       5       5       6
       7       1       2       2       6       7       1       2       3       5
       5       6       7       1       2       3       5       3       5       5
       6       6       5       6       5       6       5       6       5       6
       5       6       7       1       2       3       5       3       5       5
       3       5       3       5       5       5       3       5       5       5
       6       7       1       2       3       5       3       5       5      10
      11       6       7       1       2       3       5       5       6       7
       1       2       3       5       3       5       5       3       5       5
       3       5       5       3       4       4       1       2       2       2
       6       7       1       2       3       5       3       5       5       6
       6       5       6       5       6       5       6       5       6       5
       6       7       1       2       3       5       3       5       5       3
       5       3       5       5       5       3       5       5       5       6
       7       1       2       3       5       3       5       5       6       6
       5       6       5       6      10      11       6       5       6       5
       6       7       1       2       3       5       3       5       5       6
       6       5       6       5       6       5       6       5       6       5
       6       7       1       3       5       5       3       5       5       3
       5       5       3       5       6       7       1       2       3       5
       3       5       5       3       5       5       3       5       5       1
       2       6       1       2       2       1       2       2       6       7
       1       2       3       5       3       5       5       6       1       6
       8       1       2       6       9       6       7       1       2       3
       5       3       5       3       5       5       5       3       5       5
       3       5       5       5       6       7       1       2       3       5
       3       5       5       6       6       5       6       5       6       5
       6       5       6       5       6       7       1       2       3       5
       3       5       5       6       7       7       6       7       1       2
       3       5       3       5       5      10      11       6       7       1
       2       3       5       3       5       5      12       2       6       7
       1       2       3       5       3       5       3       5       5       5
      10      11       6       7       1       2       3       5       3       5
       5       6       7       7       6       7       1       2       3       5
       3       5       5       6       7       1       2       2       6       7
       1       2       3       5       3       5       3       5       5       5
      10      11       6       7       1       2       3       5       3       5
       5       3       5       3       5       5       5       3       5       5
       5       6       7       1       2       3       5       3       5       3
       5       5       5      10      11       6       7       1       2       3
       5       3       5       5       3       5       5       3       5       5
       1       2       6       1       2       2       1       2       2       6
       7       1       2       3       5       3       5       5       6       1
       6       8       1       2       6       9       6       7       1       2
       3       5       3       5       3       5       5       5       3       5
       5       3       5       5       5       6       7       1       2       3
       5       3       5       5       3       5       5       3       5       5
       1       2       6       1       2       2       1       2       2       6
       7       1       2       3       5       3       5       3       5       5
       5       3       5       5       5       6       7       1       2       3
       5       3       5       3       5       5       5      10      11       6
       7       1       2       3       5       3       5       5       3       5
       5       3       5       5       3       4       4       1       2       2
       2       6       7       1       2       3       5       5       6       7
       1       2       3       5       3       5       5       3       5       5
       6       7       7       6       7       1       2       3       5       3
       5       5       3       5       5       6       7       7       6       7
       1       2       3       5       3       5       3       5       5       5
      10      11       6       7       1       2       3       5       3       5
       5       6       1       6       8       1       2       6       9       6
       7       1       2       3       5       3       5       5       6       7
       7       6       7       1       2       3       5       3       5       3
       5       5       5       3       5       5       3       5       5       5
       6       7       1       2       3       5       3       5       5       3
       5       5       6       7       7       6       7       1       2       3
       5       3       5       5       3       5       3       5       5       5
       3       5       5       5       6       7       1       2       3       5
       3       5       5       3       5       3       5       5       5       3
       5       5       5       6       7       1       2       3       5       3
       5       5      10      11       6       7       1       2       3       5
       3       5       5       6       7       7       6       7       1       2
       3       5       3       5       5       3       5       5       6       7
       7       6       7       1       2       3       5       3       5       5
       6       6       5       6       5       6      10      11       6       5
       6       5       6       7       1       2       3       5       3       5
       5       6       7       7       6       7       1       2       3       5
       3       5       5       5       6       7       1       2       3       5
       3       5       3       5       5       5      10      11       6       7
       1       3       5       5       3       5       5       3       5       5
       3       5       6       7       1       2       3       5       3       5
       5       6       6       5       6       5       6       5       6       5
       6       5       6       7       1       2       3       5       3       5
       3       5       5       5       3       5       5       3       5       5
       5       6       7       1       2       3       5       3       5       5
       3       5       5       3       5       5       3       4       4       1
       2       2       2       6       7       1       2       3       5       3
       5       3       5       5       5       3       5       5       3       5
       5       5       6       7       1       2       3       5       3       5
       5       6       7       7       6       7       1       2       3       5
       3       5       5      10      11       6       7       1       3       5
       5       3       5       5       3       5       5       3       5       6
       7       1       2       3       5       3       5       5       6       6
       5       6       5       6       5       6       5       6       5       6
       7       1       2       3       5       3       5       5       5       6
       7       1       2       3       5       3       5       5       3       5
       5       6       7       7       6       7       1       2       3       5
       3       5       5       5       6       7       1       2       3       5
       3       5       3       5       5       5      10      11       6       7
       1       2       3       5       3       5       3       5       5       5
       3       5       5       5       6       7       1       2       3       5
       3       5       5       3       5       3       5       5       5       3
       5       5       5       6       7       1       2       3       5       3
       5       5       3       5       5       3       5       5       3       4
       4       1       2       2       2       6       7       1       2       3
       5       3       5       5       6       6       5       6       5       6
       5       6       5       6       5       6       7       1       2       3
       5       5       6       7       1       2       3       5       3       5
       5       3       5       5       3       5       5       3       4       4
       1       2       2       2       6       7       1       2       3       5
       3       5       5       3       5       3       5       5       5       3
       5       5       5       6       7       1       2       3       5       3
       5       5       3       5       5       6       7       1       2       2
       6       7       1       2       3       5       3       5       5       3
       5       5       3       5       5       1       2       6       1       2
       2       1       2       2       6       7       1       2       3       5
       3       5       3       5       5       5      10      11       6       7
       1       2       3       5       3       5       5       3       5       5
       6       7       1       2       2       6       7       1       2       3
       5       3       5       5       6       6       5       6       5       6
      10      11       6       5       6       5       6       7       1       2
       3       5       3       5       5       5       6       7       1       2
       3       5       3       5       5       6       6       5       6       5
       6      10      11       6       5       6       5       6       7       1
       2       3       5       3       5       5       6       6       5       6
       5       6       5       6       5       6       5       6       7       1
       2       3       5       3       5       3       5       5       5       3
       5       5       5       6       7       1       2       3       5       3
       5       3       5       5       5      10      11       6       7       1
       2       3       5       3       5       5       5       6       7       1
       2       3       5       3       5       5       6       7       7       6
       7       1       2       3       5       3       5       5       6       7
       7       6       7       1       2       3       5       3       5       3
       5       5       5       3       5       5       3       5       5       5
       6       7       1       2       3       5       3       5       5       3
       5       5       3       5       5       1       2       6       1       2
       2       1       2       2       6       7       1       2       3       5
       3       5       3       5       5       5       3       5       5       5
       6       7       1       2       3       5       5       6       7       1
       2       3       5       3       5       5      10      11       6       7
       1       2       3       5       3       5       5       3       5       5
      12       3       5       5       5       6       7       1       2       3
       5       3       5       5      10      11       6       7       1       2
       3       5       3       5       3       5       5       5       3       5
       5       5       6       7       1       2       3       5       3       5
       5       6       7       7       6       7       1       2       3       5
       5       6       7       1       2       3       5       3       5       5
       6       6       5       6       5       6      10      11       6       5
       6       5       6       7       1       2       3       5       3       5
       5       6       1       6       8       1       2       6       9       6
       7       1       2       3       5       3       5       5       6       7
       1       2       2       6       7       1       2       3       5       3
       5       3       5       5       5       3       5       5       3       5
       5       5       6       7       1       2       3       5       3       5
       5      10      11       6       7       1       2       3       5       3
       5       3       5       5       5      10      11       6       7       1
       2       3       5       3       5       5       3       5       5       3
       5       5       3       4       4       1       2       2       2       6
       7       1       2       3       5       3       5       5       6       7
       7       6       7       1       2       3       5       5       6       7
       1       2       3       5       3       5       5       6       7       7
       6       7       1       2       3       5       3       5       5      12
       2       6       7       1       2       3       5       5       6       7
       1       2       3       5       3       5       5      10      11       6
       7       1       2       3       5       3       5       5       3       5
       3       5       5       5       3       5       5       5       6       7
       1       2       3       5       3       5       5       3       5       3
       5       5       5       3       5       5       5       6       7       1
       2       3       5       3       5       5       6       6       5       6
       5       6       5       6       5       6       5       6       7       1
       2       3       5       3       5       5       6       7       7       6
       7       1       2       3       5       3       5       5       6       1
       6       8       1       2       6       9       6       7       1       2
       3       5       3       5       5       3       5       3       5       5
       5       3       5       5       5       6       7       1       2       3
       5       3       5       5       6       1       6       8       1       2
       6       9       6       7       1       2       3       5       3       5
       5       6       7       1       2       2       6       7       1       2
       3       5       3       5       3       5       5       5       3       5
       5       5       6       7       1       2       3       5       3       5
       3       5       5       5       3       5       5       5       6       7
       1       2       3       5       5       6       7       1       2       3
       5       3       5       5       5       6       7       1       2       3
       5       3       5       5       6       1       6       8       1       2
       6       9       6       7       1       2       3       5       3       5
       3       5       5       5       3       5       5       3       5       5
       5       6       7       1       2       3       5       3       5       3
       5       5       5       3       5       5       5       6       7       1
       2       3       5       5       6       7       1       2       3       5
       3       5       3       5       5       5       3       5       5       3
       5       5       5       6       7       1       2       3       5       3
       5       5       5       6       7       1       2       3       5       3
       5       5      10      11       6       7       1       2       3       5
       3       5       3       5       5       5       3       5       5       3
       5       5       5       6       7       1       3       5       5       3
       5       5       3       5       5       3       5       6       7       1
       3       5       5       3       5       5       3       5       5       3
       5       6       7       1       2       3       5       3       5       3
       5       5       5       3       5       5       5       6       7       1
       2       3       5       3       5       5       6       7       1       2
       2       6       7       1       2       3       5       5       6       7
       1       2       3       5       3       5       5       5       6       7
       1       2       3       5       3       5       5       3       5       3
       5       5       5       3       5       5       5       6       7       1
       2       3       5       3       5       3       5       5       5      10
      11       6       7       1       2       3       5       3       5       5
       6       6       9       1       2       6       6       5       6       5
       6       5       6       5       6       6       7       1       2       3
       5       3       5       5       6       7       1       2       2       6
       7       1       2       3       5       3       5       5       5       6
       7       1       2       3       5       3       5       5       3       5
       5       6       7       7       6       7       1       2       3       5
       3       5       5       3       5       5       3       5       5       3
       4       4       1       2       2       2       6       7       1       2
       3       5       3       5       5       3       5       5       6       7
       7       6       7       1       2       3       5       3       5       5
       3       5       5      12       3       5       5       5       6       7
       1       2       3       5       3       5       5       3       5       3
       5       5       5       3       5       5       5       6       7       1
       2       3       5       3       5       5      12       2       6       7
       1       2       3       5       5       6       7       1       3       5
       5       3       5       5       3       5       5       3       5       6
       7       1       2       3       5       3       5       5       6       7
       1       2       2       6       7       1       2       3       5       3
       5       5       6       7       7       6       7       1       2       3
       5       3       5       5       6       7       7       6       7       1
       2       3       5       3       5       5       6       6       5       6
       5       6      10      11       6       5       6       5       6       7
       1       2       3       5       3       5       5       6       7       7
       6       7       1       2       3       5       3       5       5       6
       6       5       6       5       6      10      11       6       5       6
       5       6       7       1       2       3       5       3       5       5
       6       7       7       6       7       1       3       5       5       3
       5       5       3       5       5       3       5       6       7       1
       2       3       5       3       5       5       3       5       5       6
       7       7       6       7       1       2       3       5       3       5
       5       3       5       5       3       5       5       3       4       4
       1       2       2       2       6       7       1       2       3       5
       3       5       3       5       5       5       3       5       5       5
       6       7       1       2       3       5       5       6       7       1
       3       5       5       3       5       5       3       5       5       3
       5       6       7       1       3       5       5       3       5       5
       3       5       5       3       5       6       7       1       2       3
       5       3       5       5       3       5       5       3       5       5
       3       4       4       1       2       2       2       6       7       1
       2       3       5       3       5       3       5       5       5       3
       5       5       5       6       7       1       2       3       5       3
       5       5       6       6       9       1       2       6       6       5
       6       5       6       5       6       5       6       6       7       7
       3       5       5       5      13       6       6       6       5       5
       6      13       3       5       5       5       6       5       6       6
       7       6       5       6       5       6       6       6       5       5
       6      10      11       6       5       6      13       6       7       6
       5       6       5       6       6       5       6       5       6       5
       6       5       6       5
%FLAG NUMBER_EXCLUDED_ATOMS                                                     
%FORMAT(10I8)                                                                   
      12       6       5       4      13       7      12       6       5       9
       5       4       7       4       3       8       3       6       5       2
       1       2       1       1       7       3      10       4      16       7
      12       9       8       3       2       1       4       2       1       1
       7       3      10       4      13       7      11       6       5       6
       4       3       2       1       1       7       3      10       4      12
       7       8       5       4       3       1       1       7       3      10
       4      13       7      15       6       5      10       8       7       3
       2       1       3       2       1       1       7       3      10       4
      12       7      10       5       4       5       3       2       1       1
       7       3      10       4      13       7      12       6       5      10
       5       4       9       5       4       6       5       4       3       2
       1       1       7       3      10       4      12       7      11       5
       4       8       6       5       3       3       2       1       1      10
       3      14      11       6       5       8       5       4       7       4
       3       6       3       7       3      10       4      12       7      12
       5       4      10       8       4       7       3       6       4       1
       3       2       1       1       7       3      10       4      12       7
      10       5       4       5       3       2       1       1       7       3
      10       4      13       7      12       6       5      10       5       4
       9       5       4       6       5       4       3       2       1       1
       7       3      10       4      12       7      12       5       4      10
       8       4       7       3       6       4       1       3       2       1
       1       7       3      10       4      13       7      12       6       5
       9       5       4       7       4       3       8       3       6       5
       2       1       2       1       1       7       3      10       4      11
       7       7       4       3       2       1       7       3      10       4
      12       7      10       5       4       5       3       2       1       1
       7       3      10       4      16       7      15       9       8       3
       2       1       7       5       4       3       2       1       1       7
       3      10       4      16       7      12       9       8       3       2
       1       4       2       1       1       7       3      10       4      13
       7      12       6       5       9       5       4       7       4       3
       8       3       6       5       2       1       2       1       1       7
       3      10       4      16       7      12       9       8       3       2
       1       4       2       1       1       7       3      10       4      12
       7      12       5       4      10       8       4       7       3       6
       4       1       3       2       1       1       7       3       7       4
       7       4       3       7       3      10       4      13       7      11
       6       5       6       4       3       2       1       1       7       3
      10       4      13       7      12       6       5       9       5       4
       7       4       3       8       3       6       5       2       1       2
       1       1       7       3       7       4       7       4       3       7
       3      10       4      12       7       8       5       4       3       1
       1       7       3      10       4      13       7      15       6       5
      10       8       7       3       2       1       3       2       1       1
       7       3      10       4      12       7      10       5       4       5
       3       2       1       1       7       3       7       4       7       4
       3       7       3      10       4      12       7      12       5       4
      10       8       4       6       3       5       3       3       2       1
       1       7       3      10       4      13       7      15       6       5
      10       8       7       3       2       1       3       2       1       1
       7       3      10       4      11       7       7       4       3       2
       1       7       3       7       4       7       4       3       7       3
      10       4      13       7      12       6       5      10       5       4
       9       5       4       6       5       4       3       2       1       1
       7       3      10       4      12       7      12       5       4      10
       8       4       6       3       5       3       3       2       1       1
       7       3      10       4      13       7      15       6       5      10
       8       7       3       2       1       3       2       1       1       7
       3      10       4      12       7      12       5       4      10       8
       4       7       3       6       4       1       3       2       1       1
       7       3      10       4      12       7      12       5       4      10
       8       4       6       3       5       3       3       2       1       1
      10       3      14      11       6       5       8       5       4       7
       4       3       6       3       7       3      10       4      13       7
      12       6       5       9       5       4       7       4       3       8
       3       6       5       2       1       2       1       1       7       3
      10       4      12       7      11       5       4       8       6       5
       3       3       2       1       1       7       3      10       4      16
       7      15       9       8       3       2       1       7       5       4
       3       2       1       1       7       3      10       4      12       7
      12       5       4      10       8       4       6       3       5       3
       3       2       1       1       7       3      10       4      12       7
       8       5       4       3       1       1       7       3      10       4
      11       7       7       4       3       2       1       7       3      10
       4      11       7       7       4       3       2       1       7       3
      10       4      14       7      10       7       6       3       2       1
       2       1       7       3      10       4      12       7       8       5
       4       3       1       1       7       3      10       4      12       7
      10       5       4       5       3       2       1       1       7       3
      10       4      14       7      10       7       6       3       2       1
       2       1       7       3      10       4      13       7      15       6
       5      10       8       7       3       2       1       3       2       1
       1       7       3      10       4      14       7      10       7       6
       3       2       1       2       1       7       3      10       4      13
       7      12       6       5       9       5       4       7       4       3
       8       3       6       5       2       1       2       1       1       7
       3      10       4      12       7      11       5       4       8       6
       5       3       3       2       1       1       7       3      10       4
      16       7      15       9       8       3       2       1       7       5
       4       3       2       1       1       7       3      10       4      13
       7      12       6       5       9       5       4       7       4       3
       8       3       6       5       2       1       2       1       1       7
       3      10       4      16       7      12       9       8       3       2
       1       4       2       1       1       7       3      10       4      14
       7      10       7       6       3       2       1       2       1       7
       3      10       4      13       7      12       6       5      10       5
       4       9       5       4       6       5       4       3       2       1
       1       7       3       7       4       7       4       3       7       3
      10       4      13       7      11       6       5       6       4       3
       2       1       1       7       3      10       4      13       7      11
       6       5       6       4       3       2       1       1       7       3
      10       4      14       7      10       7       6       3       2       1
       2       1       7       3      10       4      12       7      11       5
       4       8       6       5       3       3       2       1       1       7
       3      10       4      12       7       8       5       4       3       1
       1       7       3      10       4      16       7      15       9       8
       3       2       1       7       5       4       3       2       1       1
       7       3      10       4      13       7      11       6       5       6
       4       3       2       1       1       7       3      10       4      13
       7      15       6       5      10       8       7       3       2       1
       3       2       1       1       7       3      10       4      13       7
      15       6       5      10       8       7       3       2       1       3
       2       1       1       7       3      10       4      11       7       7
       4       3       2       1       7       3      10       4      12       7
       8       5       4       3       1       1       7       3      10       4
      13       7      11       6       5       6       4       3       2       1
       1       7       3      10       4      12       7      12       5       4
      10       8       4       7       3       6       4       1       3       2
       1       1       7       3      10       4      12       7       8       5
       4       3       1       1       7       3      10       4      10       7
       6       3       2       1       7       3      10       4      14       7
      10       7       6       3       2       1       2       1      10       3
      14      11       6       5       8       5       4       7       4       3
       6       3       7       3      10       4      12       7      12       5
       4      10       8       4       6       3       5       3       3       2
       1       1       7       3      10       4      16       7      15       9
       8       3       2       1       7       5       4       3       2       1
       1       7       3      10       4      13       7      12       6       5
      10       5       4       9       5       4       6       5       4       3
       2       1       1       7       3      10       4      16       7      15
       9       8       3       2       1       7       5       4       3       2
       1       1       7       3      10       4      12       7       8       5
       4       3       1       1       7       3      10       4      11       7
       7       4       3       2       1      10       3      14      11       6
       5       8       5       4       7       4       3       6       3       7
       3      10       4      12       7      12       5       4      10       8
       4       6       3       5       3       3       2       1       1       7
       3      10       4      10       7       6       3       2       1       7
       3      10       4      13       7      11       6       5       6       4
       3       2       1       1       7       3      10       4      10       7
       6       3       2       1       7       3      10       4      14       7
      10       7       6       3       2       1       2       1       7       3
      10       4      16       7      12       9       8       3       2       1
       4       2       1       1       7       3      10       4      13       7
      15       6       5      10       8       7       3       2       1       3
       2       1       1       7       3      10       4      13       7      12
       6       5      10       5       4       9       5       4       6       5
       4       3       2       1       1       7       3      10       4      12
       7      12       5       4      10       8       4       6       3       5
       3       3       2       1       1       7       3       7       4       7
       4       3       7       3      10       4      13       7      12       6
       5      10       5       4       9       5       4       6       5       4
       3       2       1       1       7       3      10       4      13       7
      15       6       5      10       8       7       3       2       1       3
       2       1       1       7       3      10       4      13       7      11
       6       5       8       4       3       4       3       2       1       1
       7       3      10       4      13       7      12       6       5       9
       5       4       7       4       3       8       3       6       5       2
       1       2       1       1       7       3      10       4      14       7
      10       7       6       3       2       1       2       1       7       3
      10       4      13       7      11       6       5       8       4       3
       4       3       2       1       1       7       3      10       4      12
       7      12       5       4      10       8       4       7       3       6
       4       1       3       2       1       1       7       3      10       4
      10       7       6       3       2       1       7       3      10       4
      12       7      12       5       4      10       8       4       7       3
       6       4       1       3       2       1       1       7       3      10
       4      12       7      12       5       4      10       8       4       6
       3       5       3       3       2       1       1       7       3      10
       4      16       7      12       9       8       3       2       1       4
       2       1       1       7       3      10       4      14       7      10
       7       6       3       2       1       2       1       7       3      10
       4      10       7       6       3       2       1       7       3      10
       4      12       7       8       5       4       3       1       1       7
       3      10       4      12       7       8       5       4       3       1
       1       7       3      10       4      16       7      15       9       8
       3       2       1       7       5       4       3       2       1       1
       7       3      10       4      13       7      12       6       5       9
       5       4       7       4       3       8       3       6       5       2
       1       2       1       1       7       3      10       4      16       7
      12       9       8       3       2       1       4       2       1       1
       7       3       7       4       7       4       3       7       3      10
       4      11       7       7       4       3       2       1       7       3
      10       4      13       7      10       6       5       8       3       2
       4       3       2       1       1       7       3      10       4      11
       7       7       4       3       2       1       7       3      10       4
      16       7      12       9       8       3       2       1       4       2
       1       1       7       3      10       4      12       7       8       5
       4       3       1       1       7       3       7       4       7       4
       3       7       3      10       4      12       7      12       5       4
      10       8       4       7       3       6       4       1       3       2
       1       1       7       3      10       4      12       7      11       5
       4       8       6       5       3       3       2       1       1       7
       3      10       4      12       7      10       5       4       5       3
       2       1       1       7       3      10       4      16       7      15
       9       8       3       2       1       7       5       4       3       2
       1       1       7       3      10       4      11       7       7       4
       3       2       1       7       3      10       4      14       7      10
       7       6       3       2       1       2       1       7       3      10
       4      13       7      12       6       5      10       5       4       9
       5       4       6       5       4       3       2       1       1       7
       3      10       4      12       7       8       5       4       3       1
       1       7       3       7       4       7       4       3       7       3
      10       4      12       7       8       5       4       3       1       1
       7       3      10       4      11       7       7       4       3       2
       1       7       3       7       4       7       4       3       7       3
      10       4      11       7       7       4       3       2       1       7
       3      10       4      13       7      15       6       5      10       8
       7       3       2       1       3       2       1       1       7       3
      10       4      13       7      15       6       5      10       8       7
       3       2       1       3       2       1       1       7       3      10
       4      12       7      12       5       4      10       8       4       6
       3       5       3       3       2       1       1       7       3      10
       4      12       7       8       5       4       3       1       1       7
       3      10       4      12       7      11       5       4       8       6
       5       3       3       2       1       1       7       3      10       4
      13       7      15       6       5      10       8       7       3       2
       1       3       2       1       1       7       3      10       4      12
       7      11       5       4       8       6       5       3       3       2
       1       1       7       3      10       4      12       7      10       5
       4       5       3       2       1       1       7       3      10       4
      16       7      12       9       8       3       2       1       4       2
       1       1       7       3      10       4      16       7      12       9
       8       3       2       1       4       2       1       1       7       3
       7       4       7       4       3       7       3      10       4      10
       7       6       3       2       1       7       3      10       4      12
       7      11       5       4       8       6       5       3       3       2
       1       1       7       3      10       4      16       7      15       9
       8       3       2       1       7       5       4       3       2       1
       1       7       3      10       4      16       7      12       9       8
       3       2       1       4       2       1       1       7       3       7
       4       7       4       3       7       3      10       4      16       7
      15       9       8       3       2       1       7       5       4       3
       2       1       1       7       3      10       4      10       7       6
       3       2       1       7       3      10       4      11       7       7
       4       3       2       1       7       3      10       4      16       7
      15       9       8       3       2       1       7       5       4       3
       2       1       1      10       3      14      11       6       5       8
       5       4       7       4       3       6       3      10       3      14
      11       6       5       8       5       4       7       4       3       6
       3       7       3      10       4      16       7      12       9       8
       3       2       1       4       2       1       1       7       3      10
       4      12       7      10       5       4       5       3       2       1
       1       7       3       7       4       7       4       3       7       3
      10       4      10       7       6       3       2       1       7       3
      10       4      13       7      15       6       5      10       8       7
       3       2       1       3       2       1       1       7       3      10
       4      14       7      10       7       6       3       2       1       2
       1       7       3      10       4      12       7      12       5       4
      11       7       4       7       3       8       7       4       6       3
       4       3       2       1       1       7       3      10       4      12
       7      10       5       4       5       3       2       1       1       7
       3      10       4      10       7       6       3       2       1       7
       3      10       4      13       7      11       6       5       6       4
       3       2       1       1       7       3      10       4      13       7
      12       6       5      10       5       4       9       5       4       6
       5       4       3       2       1       1       7       3      10       4
      13       7      11       6       5       6       4       3       2       1
       1       7       3      10       4      13       7      10       6       5
       8       3       2       4       3       2       1       1       7       3
      10       4      13       7      15       6       5      10       8       7
       3       2       1       3       2       1       1       7       3      10
       4      11       7       7       4       3       2       1       7       3
       7       4       7       4       3      10       3      14      11       6
       5       8       5       4       7       4       3       6       3       7
       3      10       4      12       7      10       5       4       5       3
       2       1       1       7       3      10       4      12       7       8
       5       4       3       1       1       7       3      10       4      12
       7       8       5       4       3       1       1       7       3      10
       4      12       7      12       5       4      10       8       4       7
       3       6       4       1       3       2       1       1       7       3
      10       4      12       7       8       5       4       3       1       1
       7       3      10       4      12       7      12       5       4      10
       8       4       7       3       6       4       1       3       2       1
       1       7       3      10       4      12       7       8       5       4
       3       1       1      10       3      14      11       6       5       8
       5       4       7       4       3       6       3       7       3      10
       4      13       7      11       6       5       6       4       3       2
       1       1       7       3      10       4      13       7      12       6
       5      10       5       4       9       5       4       6       5       4
       3       2       1       1       7       3      10       4      16       7
      12       9       8       3       2       1       4       2       1       1
       7       3       7       4       7       4       3      10       3      14
      11       6       5       8       5       4       7       4       3       6
       3      10       3      14      11       6       5       8       5       4
       7       4       3       6       3       7       3      10       4      13
       7      12       6       5      10       5       4       9       5       4
       6       5       4       3       2       1       1       7       3      10
       4      16       7      12       9       8       3       2       1       4
       2       1       1       7       3      10       4      10       7      12
       5       4      11       7       4       7       3       8       7       4
       6       3       4       3       2       1       1       2       1       1
       7       4       3       2       7      10       8       9       4       2
       9       7       4       2       1       1       5       2       5       6
       3       6       3       8       3      10       8       8       4       2
       6       4       1       4       2       4       5       6       3       6
       3       8       3       9       8       4       6       3       5       3
       3       2       1       1
%FLAG NONBONDED_PARM_INDEX                                                      
%FORMAT(10I8)                                                                   
       1       2       4       7      11      16      22      29      37      46
      56      67      79       2       3       5       8      12      17      23
      30      38      47      57      68      80       4       5       6       9
      13      18      24      31      39      48      58      69      81       7
       8       9      10      14      19      25      32      40      49      59
      70      82      11      12      13      14      15      20      26      33
      41      50      60      71      83      16      17      18      19      20
      21      27      34      42      51      61      72      84      22      23
      24      25      26      27      28      35      43      52      62      73
      85      29      30      31      32      33      34      35      36      44
      53      63      74      86      37      38      39      40      41      42
      43      44      45      54      64      75      87      46      47      48
      49      50      51      52      53      54      55      65      76      88
      56      57      58      59      60      61      62      63      64      65
      66      77      89      67      68      69      70      71      72      73
      74      75      76      77      78      90      79      80      81      82
      83      84      85      86      87      88      89      90      91
%FLAG RESIDUE_LABEL                                                             
%FORMAT(20a4)                                                                   
ARG VAL GLU ASP LEU ASN LYS HIE PRO TYR ASN LYS TYR ARG SER ASN ILE VAL ARG VAL 
TYR GLY GLU ARG GLY ASP LEU ASN GLY PHE LEU SER GLY LYS PHE LEU TYR PHE PRO ARG 
HIE ILE PHE ASP SER CYS THR ASP ASN THR LEU THR ARG HIE ILE ARG VAL THR LYS GLY 
GLU GLU THR HIE ASP ILE GLU LEU LEU SER ASP GLU TYR ASP ALA THR PRO PHE ILE LYS 
ILE ASP SER PRO PHE ALA GLU ALA THR VAL LEU LYS PHE GLY LYS LEU GLN ARG THR GLN 
TYR ALA TYR PHE VAL THR ALA ASP ASP ILE ARG VAL GLY SER MET SER VAL ASP GLY TYR 
HIE ASN ILE SER THR LYS ASP GLY ASP CYS GLY SER LEU LEU PHE ASP HIE LEU HIE ASN 
VAL VAL GLY ALA HIE ILE VAL GLY ILE ALA SER ILE PRO PRO VAL ASN GLY ALA LEU THR 
TRP ASN ALA GLU LYS GLU MET LEU CYS GLY PRO ASN ASP ASP TYR ASP TYR ASP PRO GLU 
LYS VAL GLY PRO PRO LYS VAL TRP MOL 
%FLAG RESIDUE_POINTER                                                           
%FORMAT(10I8)                                                                   
       1      27      43      58      70      89     103     125     142     156
     177     191     213     234     258     269     283     302     318     342
     358     379     386     401     425     432     444     463     477     484
     504     523     534     541     563     583     602     623     643     657
     681     698     717     737     749     760     771     785     797     811
     825     844     858     882     899     918     942     958     972     994
    1001    1016    1031    1045    1062    1074    1093    1108    1127    1146
    1157    1169    1184    1205    1217    1227    1241    1255    1275    1294
    1316    1335    1347    1358    1372    1392    1402    1417    1427    1441
    1457    1476    1498    1518    1525    1547    1566    1583    1607    1621
    1638    1659    1669    1690    1710    1726    1740    1750    1762    1774
    1793    1817    1833    1840    1851    1868    1879    1895    1907    1914
    1935    1952    1966    1985    1996    2010    2032    2044    2051    2063
    2074    2081    2092    2111    2130    2150    2162    2179    2198    2215
    2229    2245    2261    2268    2278    2295    2314    2330    2337    2356
    2366    2377    2396    2410    2424    2440    2454    2461    2471    2490
    2504    2528    2542    2552    2567    2589    2604    2621    2640    2651
    2658    2672    2686    2698    2710    2731    2743    2764    2776    2790
    2805    2827    2843    2850    2864    2878    2900    2916    2941
%FLAG BOND_FORCE_CONSTANT                                                       
%FORMAT(5E16.8)                                                                 
  6.37700000E+02  4.90000000E+02  4.81000000E+02  3.37000000E+02  3.10000000E+02
  3.10000000E+02  3.17000000E+02  3.67000000E+02  3.10000000E+02  3.10000000E+02
  3.37000000E+02  6.56000000E+02  3.17000000E+02  3.10000000E+02  3.10000000E+02
  3.10000000E+02  3.17000000E+02  3.67000000E+02  4.27000000E+02  4.77000000E+02
  4.88000000E+02  4.10000000E+02  5.18000000E+02  3.17000000E+02  3.10000000E+02
  3.10000000E+02  3.37000000E+02  4.61100000E+02  4.50000000E+02  4.49900000E+02
  3.17000000E+02  3.20000000E+02  3.10000000E+02  2.37000000E+02  3.20000000E+02
  2.27000000E+02  2.27000000E+02  4.69000000E+02  4.69000000E+02  4.47000000E+02
  4.28000000E+02  5.46000000E+02  3.88000000E+02  3.17000000E+02  6.56000000E+02
  3.61300000E+02  3.82800000E+02  4.49900000E+02  3.90800000E+02  3.89200000E+02
  4.17600000E+02  3.08600000E+02  4.34000000E+02  3.40000000E+02  3.40000000E+02
  3.40000000E+02  4.34000000E+02  3.40000000E+02  3.40000000E+02  3.40000000E+02
  4.34000000E+02  3.40000000E+02  3.40000000E+02  3.67000000E+02  4.34000000E+02
  3.67000000E+02  3.30600000E+02  3.44300000E+02  3.71400000E+02  3.40000000E+02
  2.74000000E+02  3.40000000E+02  3.44300000E+02
%FLAG BOND_EQUIL_VALUE                                                          
%FORMAT(5E16.8)                                                                 
  1.21800000E+00  1.33500000E+00  1.34000000E+00  1.46300000E+00  1.52600000E+00
  1.52600000E+00  1.52200000E+00  1.47100000E+00  1.52600000E+00  1.52600000E+00
  1.44900000E+00  1.25000000E+00  1.52200000E+00  1.52600000E+00  1.52600000E+00
  1.52600000E+00  1.52200000E+00  1.47100000E+00  1.38100000E+00  1.34300000E+00
  1.33500000E+00  1.39400000E+00  1.37100000E+00  1.50400000E+00  1.52600000E+00
  1.52600000E+00  1.44900000E+00  1.39800000E+00  1.36400000E+00  1.40600000E+00
  1.51000000E+00  1.41000000E+00  1.52600000E+00  1.81000000E+00  1.41000000E+00
  1.81000000E+00  1.81000000E+00  1.40400000E+00  1.40000000E+00  1.41900000E+00
  1.38000000E+00  1.35200000E+00  1.45900000E+00  1.49500000E+00  1.25000000E+00
  1.47600000E+00  1.45700000E+00  1.40600000E+00  1.35800000E+00  1.36000000E+00
  1.33900000E+00  1.43200000E+00  1.01000000E+00  1.09000000E+00  1.09000000E+00
  1.09000000E+00  1.01000000E+00  1.09000000E+00  1.09000000E+00  1.09000000E+00
  1.01000000E+00  1.09000000E+00  1.09000000E+00  1.08000000E+00  1.01000000E+00
  1.08000000E+00  1.09700000E+00  1.08700000E+00  9.73000000E-01  1.09000000E+00
  1.33600000E+00  1.09000000E+00  1.08700000E+00
%FLAG ANGLE_FORCE_CONSTANT                                                      
%FORMAT(5E16.8)                                                                 
  8.00000000E+01  5.00000000E+01  7.00000000E+01  5.00000000E+01  8.00000000E+01
  6.30000000E+01  4.00000000E+01  4.00000000E+01  8.00000000E+01  7.00000000E+01
  8.00000000E+01  8.00000000E+01  4.00000000E+01  6.30000000E+01  4.00000000E+01
  8.00000000E+01  6.30000000E+01  8.00000000E+01  7.00000000E+01  6.30000000E+01
  6.30000000E+01  4.00000000E+01  8.00000000E+01  6.30000000E+01  4.00000000E+01
  4.00000000E+01  8.00000000E+01  7.00000000E+01  6.30000000E+01  8.00000000E+01
  8.00000000E+01  5.00000000E+01  7.00000000E+01  7.00000000E+01  7.00000000E+01
  7.00000000E+01  7.00000000E+01  6.30000000E+01  7.00000000E+01  7.00000000E+01
  6.30000000E+01  8.00000000E+01  4.00000000E+01  5.00000000E+01  4.00000000E+01
  8.00000000E+01  7.00000000E+01  6.77100000E+01  6.30000000E+01  6.66200000E+01
  7.00000000E+01  6.30000000E+01  5.00000000E+01  4.00000000E+01  4.00000000E+01
  5.00000000E+01  5.00000000E+01  5.00000000E+01  6.30000000E+01  6.20000000E+01
  5.00000000E+01  6.30000000E+01  6.30000000E+01  6.30000000E+01  6.30000000E+01
  7.00000000E+01  7.00000000E+01  6.30000000E+01  7.00000000E+01  7.00000000E+01
  6.30000000E+01  6.30000000E+01  7.00000000E+01  7.00000000E+01  6.30000000E+01
  8.00000000E+01  7.00000000E+01  6.45000000E+01  6.36300000E+01  7.26800000E+01
  6.77100000E+01  7.53200000E+01  7.12060000E+01  6.44300000E+01  7.07100000E+01
  7.11900000E+01  7.26800000E+01  6.71700000E+01  6.33600000E+01  5.00000000E+01
  3.50000000E+01  5.00000000E+01  5.00000000E+01  3.50000000E+01  5.00000000E+01
  5.00000000E+01  3.50000000E+01  5.00000000E+01  5.00000000E+01  5.00000000E+01
  5.00000000E+01  5.00000000E+01  3.50000000E+01  5.00000000E+01  3.50000000E+01
  5.00000000E+01  5.00000000E+01  5.00000000E+01  5.00000000E+01  5.00000000E+01
  5.00000000E+01  5.00000000E+01  5.00000000E+01  3.50000000E+01  5.00000000E+01
  5.00000000E+01  5.00000000E+01  5.00000000E+01  5.00000000E+01  3.50000000E+01
  5.00000000E+01  5.00000000E+01  3.50000000E+01  5.00000000E+01  5.00000000E+01
  5.00000000E+01  5.00000000E+01  5.00000000E+01  5.00000000E+01  5.00000000E+01
  5.00000000E+01  5.00000000E+01  5.00000000E+01  5.00000000E+01  5.00000000E+01
  5.00000000E+01  5.00000000E+01  3.94000000E+01  5.00000000E+01  5.00100000E+01
  5.00000000E+01  5.00000000E+01  5.00000000E+01  5.00000000E+01  3.50000000E+01
  5.50000000E+01  5.00000000E+01  5.00000000E+01  5.00000000E+01  3.50000000E+01
  5.00000000E+01  4.30000000E+01  5.00000000E+01  5.00000000E+01  5.50000000E+01
  5.00000000E+01  5.00000000E+01  5.00000000E+01  5.00000000E+01  5.00000000E+01
  5.00000000E+01  5.00000000E+01  5.00000000E+01  5.00000000E+01  5.00100000E+01
  5.00100000E+01  4.80000000E+01  5.00500000E+01  5.10500000E+01
%FLAG ANGLE_EQUIL_VALUE                                                         
%FORMAT(5E16.8)                                                                 
  2.14501057E+00  2.12755727E+00  2.09439600E+00  2.15024656E+00  1.94080696E+00
  1.93906163E+00  1.91113635E+00  1.91113635E+00  2.10137732E+00  2.03505478E+00
  1.94080696E+00  1.94080696E+00  1.91113635E+00  1.93906163E+00  1.91113635E+00
  1.91462701E+00  1.92160833E+00  2.19911580E+00  2.04203610E+00  1.93906163E+00
  1.93906163E+00  1.91113635E+00  1.91462701E+00  1.93906163E+00  1.91113635E+00
  1.91113635E+00  2.10137732E+00  2.03505478E+00  1.93906163E+00  1.94080696E+00
  1.91462701E+00  2.12755727E+00  2.09439600E+00  2.09439600E+00  2.09439600E+00
  2.04203610E+00  2.09439600E+00  1.93906163E+00  2.09439600E+00  2.09439600E+00
  1.97396823E+00  1.91462701E+00  1.91113635E+00  2.05948940E+00  1.91113635E+00
  1.91462701E+00  2.09439600E+00  2.10661331E+00  2.09439600E+00  2.09474507E+00
  2.09439600E+00  1.98967620E+00  1.91113635E+00  1.91113635E+00  1.91113635E+00
  1.89542838E+00  1.91113635E+00  1.91113635E+00  1.93906163E+00  1.72613137E+00
  2.00189351E+00  2.09439600E+00  2.14151991E+00  2.09439600E+00  2.02807346E+00
  2.31779824E+00  1.82212452E+00  1.85703112E+00  1.94778828E+00  1.89717371E+00
  1.89891904E+00  2.35445017E+00  2.18166250E+00  2.24449438E+00  2.01760148E+00
  2.19911580E+00  2.04203610E+00  2.10870771E+00  2.08636748E+00  2.07903710E+00
  2.10661331E+00  2.15111922E+00  1.99028707E+00  2.06332913E+00  2.12703367E+00
  2.13226966E+00  2.07903710E+00  2.03819637E+00  2.01742695E+00  2.09439600E+00
  2.09439600E+00  2.09439600E+00  1.91113635E+00  1.91113635E+00  2.06647072E+00
  1.91113635E+00  1.91113635E+00  1.91113635E+00  1.91113635E+00  1.91113635E+00
  1.91113635E+00  1.91113635E+00  1.91113635E+00  1.91113635E+00  1.91113635E+00
  1.91113635E+00  1.91113635E+00  1.91113635E+00  1.91113635E+00  1.91113635E+00
  2.06018753E+00  1.91113635E+00  1.91113635E+00  1.91113635E+00  1.91113635E+00
  1.91113635E+00  1.91113635E+00  1.91113635E+00  1.91113635E+00  2.09439600E+00
  1.91113635E+00  1.91113635E+00  1.91113635E+00  1.91113635E+00  1.91113635E+00
  1.91113635E+00  2.09439600E+00  2.09439600E+00  2.09439600E+00  2.09439600E+00
  2.09439600E+00  2.09439600E+00  1.91113635E+00  1.91113635E+00  1.91113635E+00
  1.91113635E+00  1.91113635E+00  1.87762601E+00  1.91113635E+00  2.08916001E+00
  1.97222290E+00  2.09439600E+00  1.91113635E+00  1.91113635E+00  1.91113635E+00
  1.89368305E+00  1.91113635E+00  1.91113635E+00  1.91113635E+00  1.91113635E+00
  1.91113635E+00  1.67551680E+00  1.91113635E+00  1.91113635E+00  1.89368305E+00
  1.91113635E+00  1.91113635E+00  1.91113635E+00  1.91113635E+00  2.09439600E+00
  2.09439600E+00  2.14850123E+00  2.09439600E+00  1.91113635E+00  2.08916001E+00
  2.08916001E+00  2.08916001E+00  1.87849868E+00  1.89717371E+00
%FLAG DIHEDRAL_FORCE_CONSTANT                                                   
%FORMAT(5E16.8)                                                                 
  2.50000000E+00  2.00000000E+00  1.80000000E+00  8.00000000E-01  0.00000000E+00
  0.00000000E+00  2.70000000E-01  4.20000000E-01  2.40000000E+00  1.55555556E-01
  0.00000000E+00  0.00000000E+00  2.00000000E-01  2.00000000E-01  4.00000000E-01
  2.00000000E-01  2.50000000E-01  1.80000000E-01  4.06000000E-01  2.89000000E-01
  1.48000000E-01  1.12000000E-01  3.37000000E-01  2.16000000E-01  1.00000000E-03
  4.50000000E-01  1.58000000E+00  5.50000000E-01  4.21000000E-01  3.93000000E-01
  1.44000000E-01  1.45000000E-01  3.90000000E-01  6.40000000E-02  1.36700000E+00
  2.22000000E-01  6.08000000E-01  5.60000000E-02  1.00000000E-01  1.84000000E-01
  7.80000000E-02  4.24000000E-01  4.59000000E-01  5.80000000E-02  1.54000000E-01
  7.69000000E-01  3.10000000E-02  2.15400000E+00  6.47000000E-01  8.90000000E-02
  7.06000000E-01  6.20000000E-01  1.90000000E-01  3.79000000E-01  2.70000000E-02
  1.42000000E-01  1.79000000E-01  9.80000000E-02  2.59000000E-01  7.30000000E-02
  1.04600000E+00  3.03000000E-01  3.30000000E-02  1.07000000E-01  8.28000000E-01
  4.85000000E-01  3.01000000E-01  8.00000000E-03  6.88000000E-01  2.97000000E-01
  5.90000000E-02  2.00000000E+00  5.37500000E+00  2.32500000E+00  1.43000000E-01
  2.44000000E-01  2.19000000E-01  2.50000000E-02  5.00000000E+00  1.50000000E+00
  6.90000000E-01  2.04000000E-01  7.40000000E-01  4.70000000E-02  3.06000000E-01
  2.21000000E-01  3.62500000E+00  5.50000000E-02  4.69000000E-01  1.92000000E-01
  1.20000000E-02  6.65000000E+00  6.90000000E-02  4.80000000E-02  1.20000000E-02
  2.90000000E-01  7.00000000E-03  6.61000000E-01  2.18000000E-01  4.01000000E-01
  1.29000000E-01  6.66000000E-01  2.46000000E-01  1.60000000E-01  1.62000000E-01
  7.35000000E-01  1.13000000E-01  1.15000000E-01  2.02000000E-01  7.70000000E-02
  1.07000000E-01  2.24000000E-01  4.47000000E-01  5.30000000E-02  2.30000000E-01
  3.10000000E-01  1.44000000E-01  9.70000000E-02  2.69000000E-01  3.37000000E-01
  2.51000000E-01  7.50000000E-02  1.54000000E-01  4.86000000E-01  3.30000000E-02
  6.97000000E-01  1.19000000E-01  3.15000000E-01  1.56000000E-01  6.74000000E-01
  6.00000000E-03  9.50000000E-02  6.09000000E-01  8.45000000E-01  8.50000000E-02
  4.20000000E-02  1.96000000E-01  8.30000000E-02  4.12000000E-01  1.38000000E-01
  2.47000000E-01  4.42000000E-01  4.14000000E-01  5.70000000E-02  4.17000000E-01
  2.45000000E-01  1.60000000E-02  2.80000000E-02  3.00000000E+00  3.50000000E+00
  6.52500000E+00  1.67500000E+00  1.52500000E+00  1.70000000E-02  3.53000000E-01
  2.34000000E-01  7.40000000E-02  3.65000000E-01  4.08000000E-01  8.19000000E-01
  9.50000000E-02  7.90000000E-02  3.13000000E-01  3.10000000E-02  2.17500000E+00
  3.00000000E-01  2.70000000E+00  1.05000000E+00  1.05000000E+01  1.10000000E+00
  1.00000000E+00  1.50000000E-01  1.60000000E-01  8.00000000E-01  8.00000000E-02
  8.83000000E-01  6.50000000E-02  1.66666667E-01  2.50000000E-01  2.11000000E-01
  4.44000000E-01  2.67000000E-01  7.00000000E-03  2.50000000E-01  9.20000000E-02
  6.12000000E-01  2.52000000E-01  3.00000000E-02  6.43000000E-01  7.90000000E-02
  2.36000000E-01  4.80000000E-02  6.00000000E-03  2.51000000E-01  1.30000000E-02
  3.33333333E-01  3.83000000E-01
%FLAG DIHEDRAL_PERIODICITY                                                      
%FORMAT(5E16.8)                                                                 
  2.00000000E+00  1.00000000E+00  2.00000000E+00  3.00000000E+00  4.00000000E+00
  1.00000000E+00  2.00000000E+00  3.00000000E+00  2.00000000E+00  3.00000000E+00
  3.00000000E+00  2.00000000E+00  1.00000000E+00  2.00000000E+00  3.00000000E+00
  1.00000000E+00  2.00000000E+00  3.00000000E+00  1.00000000E+00  2.00000000E+00
  3.00000000E+00  4.00000000E+00  1.00000000E+00  2.00000000E+00  4.00000000E+00
  1.00000000E+00  2.00000000E+00  3.00000000E+00  1.00000000E+00  2.00000000E+00
  3.00000000E+00  4.00000000E+00  2.00000000E+00  4.00000000E+00  1.00000000E+00
  2.00000000E+00  3.00000000E+00  4.00000000E+00  1.00000000E+00  2.00000000E+00
  4.00000000E+00  1.00000000E+00  2.00000000E+00  3.00000000E+00  4.00000000E+00
  2.00000000E+00  4.00000000E+00  1.00000000E+00  2.00000000E+00  4.00000000E+00
  1.00000000E+00  2.00000000E+00  4.00000000E+00  1.00000000E+00  2.00000000E+00
  3.00000000E+00  4.00000000E+00  1.00000000E+00  2.00000000E+00  4.00000000E+00
  1.00000000E+00  2.00000000E+00  3.00000000E+00  4.00000000E+00  1.00000000E+00
  2.00000000E+00  3.00000000E+00  4.00000000E+00  1.00000000E+00  2.00000000E+00
  4.00000000E+00  2.00000000E+00  2.00000000E+00  2.00000000E+00  1.00000000E+00
  2.00000000E+00  3.00000000E+00  4.00000000E+00  2.00000000E+00  2.00000000E+00
  1.00000000E+00  2.00000000E+00  3.00000000E+00  4.00000000E+00  1.00000000E+00
  2.00000000E+00  2.00000000E+00  1.00000000E+00  2.00000000E+00  3.00000000E+00
  4.00000000E+00  2.00000000E+00  2.00000000E+00  4.00000000E+00  1.00000000E+00
  2.00000000E+00  4.00000000E+00  1.00000000E+00  2.00000000E+00  3.00000000E+00
  4.00000000E+00  1.00000000E+00  2.00000000E+00  4.00000000E+00  1.00000000E+00
  2.00000000E+00  3.00000000E+00  4.00000000E+00  1.00000000E+00  2.00000000E+00
  3.00000000E+00  4.00000000E+00  1.00000000E+00  2.00000000E+00  4.00000000E+00
  1.00000000E+00  2.00000000E+00  4.00000000E+00  1.00000000E+00  2.00000000E+00
  3.00000000E+00  4.00000000E+00  1.00000000E+00  2.00000000E+00  4.00000000E+00
  1.00000000E+00  2.00000000E+00  3.00000000E+00  4.00000000E+00  1.00000000E+00
  2.00000000E+00  4.00000000E+00  1.00000000E+00  2.00000000E+00  3.00000000E+00
  4.00000000E+00  1.00000000E+00  2.00000000E+00  3.00000000E+00  4.00000000E+00
  1.00000000E+00  2.00000000E+00  3.00000000E+00  4.00000000E+00  1.00000000E+00
  2.00000000E+00  3.00000000E+00  4.00000000E+00  2.00000000E+00  2.00000000E+00
  2.00000000E+00  2.00000000E+00  2.00000000E+00  1.00000000E+00  2.00000000E+00
  3.00000000E+00  4.00000000E+00  1.00000000E+00  2.00000000E+00  3.00000000E+00
  4.00000000E+00  1.00000000E+00  2.00000000E+00  4.00000000E+00  2.00000000E+00
  3.00000000E+00  2.00000000E+00  2.00000000E+00  2.00000000E+00  2.00000000E+00
  2.00000000E+00  3.00000000E+00  3.00000000E+00  1.00000000E+00  3.00000000E+00
  2.00000000E+00  4.00000000E+00  3.00000000E+00  1.00000000E+00  1.00000000E+00
  2.00000000E+00  3.00000000E+00  4.00000000E+00  3.00000000E+00  1.00000000E+00
  2.00000000E+00  3.00000000E+00  4.00000000E+00  1.00000000E+00  2.00000000E+00
  3.00000000E+00  4.00000000E+00  1.00000000E+00  2.00000000E+00  4.00000000E+00
  3.00000000E+00  3.00000000E+00
%FLAG DIHEDRAL_PHASE                                                            
%FORMAT(5E16.8)                                                                 
  3.14159400E+00  0.00000000E+00  0.00000000E+00  0.00000000E+00  0.00000000E+00
  0.00000000E+00  0.00000000E+00  0.00000000E+00  3.14159400E+00  0.00000000E+00
  0.00000000E+00  0.00000000E+00  0.00000000E+00  0.00000000E+00  0.00000000E+00
  3.14159400E+00  3.14159400E+00  0.00000000E+00  3.14159400E+00  3.14159400E+00
  0.00000000E+00  0.00000000E+00  0.00000000E+00  3.14159400E+00  3.14159400E+00
  3.14159400E+00  3.14159400E+00  3.14159400E+00  3.14159400E+00  3.14159400E+00
  0.00000000E+00  0.00000000E+00  3.14159400E+00  0.00000000E+00  3.14159400E+00
  3.14159400E+00  3.14159400E+00  3.14159400E+00  3.14159400E+00  3.14159400E+00
  0.00000000E+00  0.00000000E+00  3.14159400E+00  0.00000000E+00  0.00000000E+00
  3.14159400E+00  3.14159400E+00  3.14159400E+00  3.14159400E+00  0.00000000E+00
  0.00000000E+00  3.14159400E+00  0.00000000E+00  0.00000000E+00  3.14159400E+00
  0.00000000E+00  0.00000000E+00  0.00000000E+00  3.14159400E+00  0.00000000E+00
  0.00000000E+00  3.14159400E+00  0.00000000E+00  0.00000000E+00  3.14159400E+00
  3.14159400E+00  3.14159400E+00  0.00000000E+00  3.14159400E+00  3.14159400E+00
  0.00000000E+00  0.00000000E+00  3.14159400E+00  3.14159400E+00  3.14159400E+00
  3.14159400E+00  0.00000000E+00  0.00000000E+00  3.14159400E+00  3.14159400E+00
  0.00000000E+00  0.00000000E+00  0.00000000E+00  3.14159400E+00  3.14159400E+00
  3.14159400E+00  3.14159400E+00  0.00000000E+00  3.14159400E+00  0.00000000E+00
  3.14159400E+00  3.14159400E+00  3.14159400E+00  3.14159400E+00  3.14159400E+00
  3.14159400E+00  3.14159400E+00  3.14159400E+00  3.14159400E+00  0.00000000E+00
  0.00000000E+00  0.00000000E+00  3.14159400E+00  0.00000000E+00  0.00000000E+00
  3.14159400E+00  0.00000000E+00  0.00000000E+00  0.00000000E+00  3.14159400E+00
  0.00000000E+00  0.00000000E+00  0.00000000E+00  0.00000000E+00  0.00000000E+00
  0.00000000E+00  3.14159400E+00  3.14159400E+00  3.14159400E+00  3.14159400E+00
  0.00000000E+00  0.00000000E+00  0.00000000E+00  3.14159400E+00  0.00000000E+00
  3.14159400E+00  3.14159400E+00  0.00000000E+00  0.00000000E+00  0.00000000E+00
  0.00000000E+00  0.00000000E+00  3.14159400E+00  3.14159400E+00  3.14159400E+00
  0.00000000E+00  3.14159400E+00  0.00000000E+00  3.14159400E+00  0.00000000E+00
  3.14159400E+00  0.00000000E+00  0.00000000E+00  0.00000000E+00  0.00000000E+00
  0.00000000E+00  0.00000000E+00  0.00000000E+00  3.14159400E+00  3.14159400E+00
  3.14159400E+00  3.14159400E+00  3.14159400E+00  3.14159400E+00  3.14159400E+00
  0.00000000E+00  0.00000000E+00  0.00000000E+00  0.00000000E+00  0.00000000E+00
  3.14159400E+00  0.00000000E+00  3.14159400E+00  0.00000000E+00  3.14159400E+00
  0.00000000E+00  3.14159400E+00  3.14159400E+00  3.14159400E+00  3.14159400E+00
  3.14159400E+00  0.00000000E+00  0.00000000E+00  0.00000000E+00  3.14159400E+00
  3.14159400E+00  0.00000000E+00  0.00000000E+00  0.00000000E+00  0.00000000E+00
  0.00000000E+00  0.00000000E+00  0.00000000E+00  0.00000000E+00  0.00000000E+00
  0.00000000E+00  0.00000000E+00  0.00000000E+00  0.00000000E+00  3.14159400E+00
  0.00000000E+00  0.00000000E+00  3.14159400E+00  0.00000000E+00  0.00000000E+00
  0.00000000E+00  0.00000000E+00
%FLAG SCEE_SCALE_FACTOR                                                         
%FORMAT(5E16.8)                                                                 
  1.20000000E+00  1.20000000E+00  1.20000000E+00  1.20000000E+00  1.20000000E+00
  1.20000000E+00  1.20000000E+00  1.20000000E+00  1.20000000E+00  1.20000000E+00
  1.20000000E+00  1.20000000E+00  1.20000000E+00  1.20000000E+00  1.20000000E+00
  1.20000000E+00  1.20000000E+00  1.20000000E+00  1.20000000E+00  1.20000000E+00
  1.20000000E+00  1.20000000E+00  1.20000000E+00  1.20000000E+00  1.20000000E+00
  1.20000000E+00  1.20000000E+00  1.20000000E+00  1.20000000E+00  1.20000000E+00
  1.20000000E+00  1.20000000E+00  1.20000000E+00  1.20000000E+00  1.20000000E+00
  1.20000000E+00  1.20000000E+00  1.20000000E+00  1.20000000E+00  1.20000000E+00
  1.20000000E+00  1.20000000E+00  1.20000000E+00  1.20000000E+00  1.20000000E+00
  1.20000000E+00  1.20000000E+00  1.20000000E+00  1.20000000E+00  1.20000000E+00
  1.20000000E+00  1.20000000E+00  1.20000000E+00  1.20000000E+00  1.20000000E+00
  1.20000000E+00  1.20000000E+00  1.20000000E+00  1.20000000E+00  1.20000000E+00
  1.20000000E+00  1.20000000E+00  1.20000000E+00  1.20000000E+00  1.20000000E+00
  1.20000000E+00  1.20000000E+00  1.20000000E+00  1.20000000E+00  1.20000000E+00
  1.20000000E+00  1.20000000E+00  1.20000000E+00  1.20000000E+00  1.20000000E+00
  1.20000000E+00  1.20000000E+00  1.20000000E+00  1.20000000E+00  1.20000000E+00
  1.20000000E+00  1.20000000E+00  1.20000000E+00  1.20000000E+00  1.20000000E+00
  1.20000000E+00  1.20000000E+00  1.20000000E+00  1.20000000E+00  1.20000000E+00
  1.20000000E+00  1.20000000E+00  1.20000000E+00  1.20000000E+00  1.20000000E+00
  1.20000000E+00  1.20000000E+00  1.20000000E+00  1.20000000E+00  1.20000000E+00
  1.20000000E+00  1.20000000E+00  1.20000000E+00  1.20000000E+00  1.20000000E+00
  1.20000000E+00  1.20000000E+00  1.20000000E+00  1.20000000E+00  1.20000000E+00
  1.20000000E+00  1.20000000E+00  1.20000000E+00  1.20000000E+00  1.20000000E+00
  1.20000000E+00  1.20000000E+00  1.20000000E+00  1.20000000E+00  1.20000000E+00
  1.20000000E+00  1.20000000E+00  1.20000000E+00  1.20000000E+00  1.20000000E+00
  1.20000000E+00  1.20000000E+00  1.20000000E+00  1.20000000E+00  1.20000000E+00
  1.20000000E+00  1.20000000E+00  1.20000000E+00  1.20000000E+00  1.20000000E+00
  1.20000000E+00  1.20000000E+00  1.20000000E+00  1.20000000E+00  1.20000000E+00
  1.20000000E+00  1.20000000E+00  1.20000000E+00  1.20000000E+00  1.20000000E+00
  1.20000000E+00  1.20000000E+00  1.20000000E+00  1.20000000E+00  1.20000000E+00
  1.20000000E+00  1.20000000E+00  1.20000000E+00  1.20000000E+00  1.20000000E+00
  1.20000000E+00  1.20000000E+00  1.20000000E+00  1.20000000E+00  1.20000000E+00
  1.20000000E+00  1.20000000E+00  1.20000000E+00  1.20000000E+00  1.20000000E+00
  1.20000000E+00  1.20000000E+00  1.20000000E+00  0.00000000E+00  0.00000000E+00
  0.00000000E+00  1.20000000E+00  1.20000000E+00  1.20000000E+00  1.20000000E+00
  1.20000000E+00  1.20000000E+00  1.20000000E+00  1.20000000E+00  1.20000000E+00
  1.20000000E+00  1.20000000E+00  1.20000000E+00  1.20000000E+00  1.20000000E+00
  1.20000000E+00  1.20000000E+00  1.20000000E+00  1.20000000E+00  1.20000000E+00
  1.20000000E+00  1.20000000E+00  1.20000000E+00  1.20000000E+00  1.20000000E+00
  1.20000000E+00  1.20000000E+00
%FLAG SCNB_SCALE_FACTOR                                                         
%FORMAT(5E16.8)                                                                 
  2.00000000E+00  2.00000000E+00  2.00000000E+00  2.00000000E+00  2.00000000E+00
  2.00000000E+00  2.00000000E+00  2.00000000E+00  2.00000000E+00  2.00000000E+00
  2.00000000E+00  2.00000000E+00  2.00000000E+00  2.00000000E+00  2.00000000E+00
  2.00000000E+00  2.00000000E+00  2.00000000E+00  2.00000000E+00  2.00000000E+00
  2.00000000E+00  2.00000000E+00  2.00000000E+00  2.00000000E+00  2.00000000E+00
  2.00000000E+00  2.00000000E+00  2.00000000E+00  2.00000000E+00  2.00000000E+00
  2.00000000E+00  2.00000000E+00  2.00000000E+00  2.00000000E+00  2.00000000E+00
  2.00000000E+00  2.00000000E+00  2.00000000E+00  2.00000000E+00  2.00000000E+00
  2.00000000E+00  2.00000000E+00  2.00000000E+00  2.00000000E+00  2.00000000E+00
  2.00000000E+00  2.00000000E+00  2.00000000E+00  2.00000000E+00  2.00000000E+00
  2.00000000E+00  2.00000000E+00  2.00000000E+00  2.00000000E+00  2.00000000E+00
  2.00000000E+00  2.00000000E+00  2.00000000E+00  2.00000000E+00  2.00000000E+00
  2.00000000E+00  2.00000000E+00  2.00000000E+00  2.00000000E+00  2.00000000E+00
  2.00000000E+00  2.00000000E+00  2.00000000E+00  2.00000000E+00  2.00000000E+00
  2.00000000E+00  2.00000000E+00  2.00000000E+00  2.00000000E+00  2.00000000E+00
  2.00000000E+00  2.00000000E+00  2.00000000E+00  2.00000000E+00  2.00000000E+00
  2.00000000E+00  2.00000000E+00  2.00000000E+00  2.00000000E+00  2.00000000E+00
  2.00000000E+00  2.00000000E+00  2.00000000E+00  2.00000000E+00  2.00000000E+00
  2.00000000E+00  2.00000000E+00  2.00000000E+00  2.00000000E+00  2.00000000E+00
  2.00000000E+00  2.00000000E+00  2.00000000E+00  2.00000000E+00  2.00000000E+00
  2.00000000E+00  2.00000000E+00  2.00000000E+00  2.00000000E+00  2.00000000E+00
  2.00000000E+00  2.00000000E+00  2.00000000E+00  2.00000000E+00  2.00000000E+00
  2.00000000E+00  2.00000000E+00  2.00000000E+00  2.00000000E+00  2.00000000E+00
  2.00000000E+00  2.00000000E+00  2.00000000E+00  2.00000000E+00  2.00000000E+00
  2.00000000E+00  2.00000000E+00  2.00000000E+00  2.00000000E+00  2.00000000E+00
  2.00000000E+00  2.00000000E+00  2.00000000E+00  2.00000000E+00  2.00000000E+00
  2.00000000E+00  2.00000000E+00  2.00000000E+00  2.00000000E+00  2.00000000E+00
  2.00000000E+00  2.00000000E+00  2.00000000E+00  2.00000000E+00  2.00000000E+00
  2.00000000E+00  2.00000000E+00  2.00000000E+00  2.00000000E+00  2.00000000E+00
  2.00000000E+00  2.00000000E+00  2.00000000E+00  2.00000000E+00  2.00000000E+00
  2.00000000E+00  2.00000000E+00  2.00000000E+00  2.00000000E+00  2.00000000E+00
  2.00000000E+00  2.00000000E+00  2.00000000E+00  2.00000000E+00  2.00000000E+00
  2.00000000E+00  2.00000000E+00  2.00000000E+00  2.00000000E+00  2.00000000E+00
  2.00000000E+00  2.00000000E+00  2.00000000E+00  0.00000000E+00  0.00000000E+00
  0.00000000E+00  2.00000000E+00  2.00000000E+00  2.00000000E+00  2.00000000E+00
  2.00000000E+00  2.00000000E+00  2.00000000E+00  2.00000000E+00  2.00000000E+00
  2.00000000E+00  2.00000000E+00  2.00000000E+00  2.00000000E+00  2.00000000E+00
  2.00000000E+00  2.00000000E+00  2.00000000E+00  2.00000000E+00  2.00000000E+00
  2.00000000E+00  2.00000000E+00  2.00000000E+00  2.00000000E+00  2.00000000E+00
  2.00000000E+00  2.00000000E+00
%FLAG SOLTY                                                                     
%FORMAT(5E16.8)                                                                 
  0.00000000E+00  0.00000000E+00  0.00000000E+00  0.00000000E+00  0.00000000E+00
  0.00000000E+00  0.00000000E+00  0.00000000E+00  0.00000000E+00  0.00000000E+00
  0.00000000E+00  0.00000000E+00  0.00000000E+00  0.00000000E+00  0.00000000E+00
  0.00000000E+00  0.00000000E+00  0.00000000E+00  0.00000000E+00  0.00000000E+00
  0.00000000E+00  0.00000000E+00  0.00000000E+00  0.00000000E+00  0.00000000E+00
  0.00000000E+00  0.00000000E+00  0.00000000E+00  0.00000000E+00  0.00000000E+00
  0.00000000E+00  0.00000000E+00  0.00000000E+00  0.00000000E+00  0.00000000E+00
  0.00000000E+00  0.00000000E+00  0.00000000E+00
%FLAG LENNARD_JONES_ACOEF                                                       
%FORMAT(5E16.8)                                                                 
  9.44293233E+05  2.12601181E+03  1.39982777E-01  9.95480466E+05  2.56678134E+03
  1.04308023E+06  2.01791425E+04  9.14716912E+00  2.27401052E+04  2.01823541E+02
  8.96776989E+04  1.07193646E+02  9.71708117E+04  1.41077189E+03  7.51607703E+03
  8.82619071E+05  2.27577561E+03  9.24822270E+05  2.01619733E+04  8.61541883E+04
  8.19971662E+05  6.06829342E+05  1.02595236E+03  6.47841731E+05  1.12780457E+04
  5.44261042E+04  5.74393458E+05  3.79876399E+05  5.46147253E+04  4.90239937E+01
  5.98885646E+04  7.50063100E+02  4.33325458E+03  5.30987710E+04  3.23283631E+04
  2.43828624E+03  6.58473870E+04  6.63368273E+01  7.18621074E+04  9.55000044E+02
  5.34045360E+03  6.37148278E+04  3.93690817E+04  3.03448006E+03  3.76169105E+03
  7.44975864E+05  1.40467023E+03  7.91544157E+05  1.45985502E+04  6.82786631E+04
  7.01803794E+05  4.71003287E+05  4.09427581E+04  4.96707306E+04  5.81803229E+05
  0.00000000E+00  0.00000000E+00  0.00000000E+00  0.00000000E+00  0.00000000E+00
  0.00000000E+00  0.00000000E+00  0.00000000E+00  0.00000000E+00  0.00000000E+00
  0.00000000E+00  2.01562190E+06  5.97860700E+03  2.09861767E+06  4.93469320E+04
  2.02461849E+05  1.86068943E+06  1.32911052E+06  1.26338489E+05  1.50848032E+05
  1.61587928E+06  0.00000000E+00  4.19430400E+06  5.89818288E+05  1.03954408E+03
  6.28541240E+05  1.11851919E+04  5.33379252E+04  5.57281136E+05  3.70622491E+05
  3.17965283E+04  3.86654993E+04  4.58874091E+05  0.00000000E+00  1.28707992E+06
  3.61397723E+05
%FLAG LENNARD_JONES_BCOEF                                                       
%FORMAT(5E16.8)                                                                 
  8.01323529E+02  2.09604198E+01  9.37598976E-02  7.36907417E+02  2.06278363E+01
  6.75612247E+02  6.45756063E+01  7.57919667E-01  6.13981767E+01  3.56012899E+00
  1.36131731E+02  2.59456373E+00  1.26919150E+02  9.41257003E+00  2.17257828E+01
  6.53361429E+02  1.82891803E+01  5.99015525E+02  5.44372326E+01  1.12529845E+02
  5.31102864E+02  6.77220874E+02  1.53505284E+01  6.26720080E+02  5.08951803E+01
  1.11805549E+02  5.55666448E+02  5.64885984E+02  1.05031585E+02  1.73473071E+00
  9.85097219E+01  6.78541827E+00  1.63092814E+01  8.73413012E+01  8.51921330E+01
  1.20953369E+01  1.15327881E+02  2.01792524E+00  1.07908863E+02  7.65648470E+00
  1.81057616E+01  9.56748258E+01  9.40124296E+01  1.34932874E+01  1.50233639E+01
  7.50714425E+02  1.79702257E+01  6.93079947E+02  5.79323581E+01  1.25287818E+02
  6.14502845E+02  6.29300710E+02  9.59185913E+01  1.05648788E+02  6.99746810E+02
  0.00000000E+00  0.00000000E+00  0.00000000E+00  0.00000000E+00  0.00000000E+00
  0.00000000E+00  0.00000000E+00  0.00000000E+00  0.00000000E+00  0.00000000E+00
  0.00000000E+00  1.28923404E+03  3.87070358E+01  1.17824605E+03  1.11203892E+02
  2.25248294E+02  1.04466382E+03  1.10369829E+03  1.75916126E+02  1.92224012E+02
  1.21753341E+03  0.00000000E+00  2.04800000E+03  6.33305958E+02  1.46567808E+01
  5.85549272E+02  4.80771660E+01  1.04986921E+02  5.19163331E+02  5.29252520E+02
  8.01410250E+01  8.83744760E+01  5.89183300E+02  0.00000000E+00  1.03022002E+03
  4.95732238E+02
%FLAG BONDS_INC_HYDROGEN                                                        
%FORMAT(10I8)                                                                   
      63      66      53      63      69      53      54      57      53      54
      60      53      45      48      53      36      39      54      36      42
      54      27      30      55      27      33      55      18      21      55
      18      24      55      12      15      56       0       3      57       0
       6      57       0       9      57     108     111      58     108     114
      58     108     117      58      96      99      58      96     102      58
      96     105      58      90      93      59      84      87      60      78
      81      61     147     150      62     147     153      62     138     141
      62     138     144      62     132     135      60     126     129      61
     183     186      62     183     189      62     177     180      60     171
     174      61     246     249      58     246     252      58     246     255
      58     234     237      58     234     240      58     234     243      58
     228     231      59     219     222      62     219     225      62     213
     216      60     207     210      61     291     294      61     291     297
      61     276     279      62     276     282      62     270     273      60
     264     267      61     354     357      57     354     360      57     354
     363      57     345     348      63     345     351      63     336     339
      55     336     342      55     327     330      55     327     333      55
     318     321      55     318     324      55     312     315      60     306
     309      61     411     414      64     405     408      65     399     402
      66     384     387      58     384     390      58     378     381      60
     372     375      61     453     456      60     444     447      58     444
     450      58     435     438      58     435     441      58     426     429
      67     426     432      67     516     519      68     510     513      68
     504     507      69     495     498      68     489     492      68     477
     480      58     477     483      58     471     474      60     465     468
      61     555     558      61     555     561      61     540     543      62
     540     546      62     534     537      60     528     531      61     618
     621      57     618     624      57     618     627      57     609     612
      63     609     615      63     600     603      55     600     606      55
     591     594      55     591     597      55     582     585      55     582
     588      55     576     579      60     570     573      61     687     690
      68     681     684      68     675     678      69     666     669      68
     660     663      68     648     651      58     648     654      58     642
     645      60     636     639      61     756     759      53     756     762
      53     747     750      53     747     753      53     738     741      53
     729     732      54     729     735      54     720     723      55     720
     726      55     711     714      55     711     717      55     705     708
      60     699     702      61     792     795      69     783     786      70
     783     789      70     777     780      60     771     774      61     831
     834      61     831     837      61     816     819      62     816     822
      62     810     813      60     804     807      61     885     888      58
     885     891      58     885     894      58     876     879      62     876
     882      62     864     867      58     864     870      58     864     873
      58     858     861      59     852     855      60     846     849      61
     933     936      58     933     939      58     933     942      58     921
     924      58     921     927      58     921     930      58     915     918
      59     909     912      60     903     906      61    1008    1011      53
    1008    1014      53     999    1002      53     999    1005      53     990
     993      53     981     984      54     981     987      54     972     975
      55     972     978      55     963     966      55     963     969      55
     957     960      60     951     954      61    1053    1056      58    1053
    1059      58    1053    1062      58    1041    1044      58    1041    1047
      58    1041    1050      58    1035    1038      59    1029    1032      60
    1023    1026      61    1122    1125      68    1116    1119      68    1110
    1113      69    1101    1104      68    1095    1098      68    1083    1086
      58    1083    1089      58    1077    1080      60    1071    1074      61
    1140    1143      60    1140    1146      60    1134    1137      61    1176
    1179      62    1176    1182      62    1167    1170      62    1167    1173
      62    1161    1164      60    1155    1158      61    1257    1260      53
    1257    1263      53    1248    1251      53    1248    1254      53    1239
    1242      53    1230    1233      54    1230    1236      54    1221    1224
      55    1221    1227      55    1212    1215      55    1212    1218      55
    1206    1209      60    1200    1203      61    1278    1281      60    1278
    1284      60    1272    1275      61    1305    1308      62    1305    1311
      62    1299    1302      60    1293    1296      61    1368    1371      58
    1368    1374      58    1368    1377      58    1356    1359      58    1356
    1362      58    1356    1365      58    1350    1353      59    1341    1344
      62    1341    1347      62    1335    1338      60    1329    1332      61
    1413    1416      61    1413    1419      61    1398    1401      62    1398
    1404      62    1392    1395      60    1386    1389      61    1434    1437
      60    1434    1440      60    1428    1431      61    1497    1500      68
    1491    1494      68    1485    1488      68    1479    1482      68    1473
    1476      68    1461    1464      58    1461    1467      58    1455    1458
      60    1449    1452      61    1548    1551      58    1548    1554      58
    1548    1557      58    1536    1539      58    1536    1542      58    1536
    1545      58    1530    1533      59    1521    1524      62    1521    1527
      62    1515    1518      60    1509    1512      61    1587    1590      69
    1578    1581      70    1578    1584      70    1572    1575      60    1566
    1569      61    1605    1608      60    1605    1611      60    1599    1602
      61    1668    1671      57    1668    1674      57    1668    1677      57
    1659    1662      63    1659    1665      63    1650    1653      55    1650
    1656      55    1641    1644      55    1641    1647      55    1632    1635
      55    1632    1638      55    1626    1629      60    1620    1623      61
    1734    1737      68    1728    1731      68    1722    1725      68    1716
    1719      68    1710    1713      68    1698    1701      58    1698    1704
      58    1692    1695      60    1686    1689      61    1785    1788      58
    1785    1791      58    1785    1794      58    1773    1776      58    1773
    1779      58    1773    1782      58    1767    1770      59    1758    1761
      62    1758    1764      62    1752    1755      60    1746    1749      61
    1854    1857      68    1848    1851      68    1842    1845      69    1833
    1836      68    1827    1830      68    1815    1818      58    1815    1821
      58    1809    1812      60    1803    1806      61    1914    1917      68
    1908    1911      68    1902    1905      68    1896    1899      68    1890
    1893      68    1878    1881      58    1878    1884      58    1872    1875
      60    1866    1869      61    1956    1959      60    1947    1950      58
    1947    1953      58    1938    1941      58    1938    1944      58    1929
    1932      67    1929    1935      67    2025    2028      53    2025    2031
      53    2016    2019      53    2016    2022      53    2007    2010      53
    1998    2001      54    1998    2004      54    1989    1992      55    1989
    1995      55    1980    1983      55    1980    1986      55    1974    1977
      60    1968    1971      61    2079    2082      64    2073    2076      65
    2067    2070      66    2052    2055      58    2052    2058      58    2046
    2049      60    2040    2043      61    2130    2133      58    2130    2136
      58    2130    2139      58    2121    2124      62    2121    2127      62
    2109    2112      58    2109    2115      58    2109    2118      58    2103
    2106      59    2097    2100      60    2091    2094      61    2196    2199
      68    2190    2193      68    2184    2187      68    2178    2181      68
    2172    2175      68    2160    2163      58    2160    2166      58    2154
    2157      60    2148    2151      61    2220    2223      62    2220    2226
      62    2214    2217      60    2208    2211      61    2265    2268      69
    2256    2259      70    2256    2262      70    2250    2253      60    2244
    2247      61    2298    2301      71    2289    2292      70    2289    2295
      70    2283    2286      60    2277    2280      61    2340    2343      69
    2328    2331      58    2328    2334      58    2328    2337      58    2322
    2325      72    2316    2319      60    2310    2313      61    2364    2367
      62    2364    2370      62    2358    2361      60    2352    2355      61
    2415    2418      61    2415    2421      61    2400    2403      62    2400
    2406      62    2394    2397      60    2388    2391      61    2460    2463
      69    2448    2451      58    2448    2454      58    2448    2457      58
    2442    2445      72    2436    2439      60    2430    2433      61    2511
    2514      58    2511    2517      58    2511    2520      58    2499    2502
      58    2499    2505      58    2499    2508      58    2493    2496      59
    2484    2487      62    2484    2490      62    2478    2481      60    2472
    2475      61    2559    2562      69    2547    2550      58    2547    2553
      58    2547    2556      58    2541    2544      72    2535    2538      60
    2529    2532      61    2628    2631      53    2628    2634      53    2619
    2622      53    2619    2625      53    2610    2613      53    2601    2604
      54    2601    2607      54    2592    2595      55    2592    2598      55
    2583    2586      55    2583    2589      55    2577    2580      60    2571
    2574      61    2682    2685      64    2676    2679      65    2670    2673
      66    2655    2658      58    2655    2661      58    2649    2652      60
    2643    2646      61    2733    2736      58    2733    2739      58    2733
    2742      58    2724    2727      62    2724    2730      62    2712    2715
      58    2712    2718      58    2712    2721      58    2706    2709      59
    2700    2703      60    2694    2697      61    2808    2811      53    2808
    2814      53    2799    2802      53    2799    2805      53    2790    2793
      53    2781    2784      54    2781    2787      54    2772    2775      55
    2772    2778      55    2763    2766      55    2763    2769      55    2757
    2760      60    2751    2754      61    2853    2856      58    2853    2859
      58    2853    2862      58    2841    2844      58    2841    2847      58
    2841    2850      58    2835    2838      59    2829    2832      60    2823
    2826      61    2901    2904      69    2889    2892      58    2889    2895
      58    2889    2898      58    2883    2886      72    2877    2880      60
    2871    2874      61    2961    2964      57    2961    2967      57    2961
    2970      57    2952    2955      63    2952    2958      63    2943    2946
      55    2943    2949      55    2934    2937      55    2934    2940      55
    2925    2928      55    2925    2931      55    2919    2922      60    2913
    2916      61    2985    2988      60    2985    2991      60    2979    2982
      61    3021    3024      62    3021    3027      62    3012    3015      62
    3012    3018      62    3006    3009      60    3000    3003      61    3066
    3069      62    3066    3072      62    3057    3060      62    3057    3063
      62    3051    3054      60    3045    3048      61    3120    3123      69
    3108    3111      58    3108    3114      58    3108    3117      58    3102
    3105      72    3096    3099      60    3090    3093      61    3171    3174
      64    3165    3168      65    3159    3162      66    3144    3147      58
    3144    3150      58    3138    3141      60    3132    3135      61    3195
    3198      62    3195    3201      62    3189    3192      60    3183    3186
      61    3258    3261      58    3258    3264      58    3258    3267      58
    3249    3252      62    3249    3255      62    3237    3240      58    3237
    3243      58    3237    3246      58    3231    3234      59    3225    3228
      60    3219    3222      61    3297    3300      62    3297    3303      62
    3288    3291      62    3288    3294      62    3282    3285      60    3276
    3279      61    3360    3363      58    3360    3366      58    3360    3369
      58    3348    3351      58    3348    3354      58    3348    3357      58
    3342    3345      59    3333    3336      62    3333    3339      62    3327
    3330      60    3321    3324      61    3417    3420      58    3417    3423
      58    3417    3426      58    3405    3408      58    3405    3411      58
    3405    3414      58    3399    3402      59    3390    3393      62    3390
    3396      62    3384    3387      60    3378    3381      61    3456    3459
      69    3447    3450      70    3447    3453      70    3441    3444      60
    3435    3438      61    3480    3483      62    3480    3486      62    3474
    3477      60    3468    3471      61    3525    3528      62    3525    3531
      62    3516    3519      62    3516    3522      62    3510    3513      60
    3504    3507      61    3600    3603      68    3594    3597      68    3588
    3591      69    3579    3582      68    3573    3576      68    3561    3564
      58    3561    3567      58    3555    3558      60    3549    3552      61
    3624    3627      62    3624    3630      62    3618    3621      60    3612
    3615      61    3660    3663      58    3660    3666      58    3660    3669
      58    3654    3657      60    3648    3651      61    3708    3711      69
    3696    3699      58    3696    3702      58    3696    3705      58    3690
    3693      72    3684    3687      60    3678    3681      61    3750    3753
      60    3741    3744      58    3741    3747      58    3732    3735      58
    3732    3738      58    3723    3726      67    3723    3729      67    3810
    3813      68    3804    3807      68    3798    3801      68    3792    3795
      68    3786    3789      68    3774    3777      58    3774    3780      58
    3768    3771      60    3762    3765      61    3861    3864      58    3861
    3867      58    3861    3870      58    3852    3855      62    3852    3858
      62    3840    3843      58    3840    3846      58    3840    3849      58
    3834    3837      59    3828    3831      60    3822    3825      61    3927
    3930      57    3927    3933      57    3927    3936      57    3918    3921
      63    3918    3924      63    3909    3912      55    3909    3915      55
    3900    3903      55    3900    3906      55    3891    3894      55    3891
    3897      55    3885    3888      60    3879    3882      61    3984    3987
      58    3984    3990      58    3984    3993      58    3975    3978      62
    3975    3981      62    3963    3966      58    3963    3969      58    3963
    3972      58    3957    3960      59    3951    3954      60    3945    3948
      61    4014    4017      62    4014    4020      62    4008    4011      60
    4002    4005      61    4059    4062      69    4050    4053      70    4050
    4056      70    4044    4047      60    4038    4041      61    4101    4104
      60    4092    4095      58    4092    4098      58    4083    4086      58
    4083    4089      58    4074    4077      67    4074    4080      67    4161
    4164      68    4155    4158      68    4149    4152      68    4143    4146
      68    4137    4140      68    4125    4128      58    4125    4131      58
    4119    4122      60    4113    4116      61    4185    4188      58    4185
    4191      58    4185    4194      58    4179    4182      60    4173    4176
      61    4224    4227      62    4224    4230      62    4215    4218      62
    4215    4221      62    4209    4212      60    4203    4206      61    4260
    4263      58    4260    4266      58    4260    4269      58    4254    4257
      60    4248    4251      61    4308    4311      69    4296    4299      58
    4296    4302      58    4296    4305      58    4290    4293      72    4284
    4287      60    4278    4281      61    4350    4353      58    4350    4356
      58    4350    4359      58    4338    4341      58    4338    4344      58
    4338    4347      58    4332    4335      59    4326    4329      60    4320
    4323      61    4407    4410      58    4407    4413      58    4407    4416
      58    4395    4398      58    4395    4401      58    4395    4404      58
    4389    4392      59    4380    4383      62    4380    4386      62    4374
    4377      60    4368    4371      61    4473    4476      57    4473    4479
      57    4473    4482      57    4464    4467      63    4464    4470      63
    4455    4458      55    4455    4461      55    4446    4449      55    4446
    4452      55    4437    4440      55    4437    4443      55    4431    4434
      60    4425    4428      61    4539    4542      68    4533    4536      68
    4527    4530      68    4521    4524      68    4515    4518      68    4503
    4506      58    4503    4509      58    4497    4500      60    4491    4494
      61    4557    4560      60    4557    4563      60    4551    4554      61
    4620    4623      57    4620    4626      57    4620    4629      57    4611
    4614      63    4611    4617      63    4602    4605      55    4602    4608
      55    4593    4596      55    4593    4599      55    4584    4587      55
    4584    4590      55    4578    4581      60    4572    4575      61    4677
    4680      58    4677    4683      58    4677    4686      58    4665    4668
      58    4665    4671      58    4665    4674      58    4659    4662      59
    4650    4653      62    4650    4656      62    4644    4647      60    4638
    4641      61    4731    4734      61    4731    4737      61    4716    4719
      62    4716    4722      62    4707    4710      62    4707    4713      62
    4701    4704      60    4695    4698      61    4803    4806      53    4803
    4809      53    4794    4797      53    4794    4800      53    4785    4788
      53    4776    4779      54    4776    4782      54    4767    4770      55
    4767    4773      55    4758    4761      55    4758    4764      55    4752
    4755      60    4746    4749      61    4848    4851      69    4836    4839
      58    4836    4842      58    4836    4845      58    4830    4833      72
    4824    4827      60    4818    4821      61    4896    4899      61    4896
    4902      61    4881    4884      62    4881    4887      62    4872    4875
      62    4872    4878      62    4866    4869      60    4860    4863      61
    4962    4965      68    4956    4959      68    4950    4953      69    4941
    4944      68    4935    4938      68    4923    4926      58    4923    4929
      58    4917    4920      60    4911    4914      61    4986    4989      58
    4986    4992      58    4986    4995      58    4980    4983      60    4974
    4977      61    5055    5058      68    5049    5052      68    5043    5046
      69    5034    5037      68    5028    5031      68    5016    5019      58
    5016    5022      58    5010    5013      60    5004    5007      61    5115
    5118      68    5109    5112      68    5103    5106      68    5097    5100
      68    5091    5094      68    5079    5082      58    5079    5085      58
    5073    5076      60    5067    5070      61    5157    5160      58    5157
    5163      58    5157    5166      58    5145    5148      58    5145    5151
      58    5145    5154      58    5139    5142      59    5133    5136      60
    5127    5130      61    5205    5208      69    5193    5196      58    5193
    5199      58    5193    5202      58    5187    5190      72    5181    5184
      60    5175    5178      61    5229    5232      58    5229    5235      58
    5229    5238      58    5223    5226      60    5217    5220      61    5259
    5262      62    5259    5265      62    5253    5256      60    5247    5250
      61    5295    5298      62    5295    5301      62    5289    5292      60
    5283    5286      61    5358    5361      58    5358    5364      58    5358
    5367      58    5349    5352      62    5349    5355      62    5337    5340
      58    5337    5343      58    5337    5346      58    5331    5334      59
    5325    5328      60    5319    5322      61    5433    5436      53    5433
    5439      53    5424    5427      53    5424    5430      53    5415    5418
      53    5406    5409      54    5406    5412      54    5397    5400      55
    5397    5403      55    5388    5391      55    5388    5394      55    5382
    5385      60    5376    5379      61    5478    5481      58    5478    5484
      58    5478    5487      58    5466    5469      58    5466    5472      58
    5466    5475      58    5460    5463      59    5454    5457      60    5448
    5451      61    5502    5505      60    5502    5508      60    5496    5499
      61    5538    5541      69    5529    5532      70    5529    5535      70
    5523    5526      60    5517    5520      61    5583    5586      67    5583
    5589      67    5583    5592      67    5571    5574      70    5571    5577
      70    5562    5565      62    5562    5568      62    5556    5559      60
    5550    5553      61    5622    5625      69    5613    5616      70    5613
    5619      70    5607    5610      60    5601    5604      61    5664    5667
      58    5664    5670      58    5664    5673      58    5652    5655      58
    5652    5658      58    5652    5661      58    5646    5649      59    5640
    5643      60    5634    5637      61    5694    5697      62    5694    5700
      62    5688    5691      60    5682    5685      61    5724    5727      60
    5724    5730      60    5718    5721      61    5790    5793      68    5784
    5787      68    5778    5781      69    5769    5772      68    5763    5766
      68    5751    5754      58    5751    5757      58    5745    5748      60
    5739    5742      61    5841    5844      64    5835    5838      65    5829
    5832      66    5814    5817      58    5814    5820      58    5808    5811
      60    5802    5805      61    5880    5883      61    5880    5886      61
    5865    5868      62    5865    5871      62    5859    5862      60    5853
    5856      61    5934    5937      58    5934    5940      58    5934    5943
      58    5925    5928      62    5925    5931      62    5913    5916      58
    5913    5919      58    5913    5922      58    5907    5910      59    5901
    5904      60    5895    5898      61    5973    5976      69    5964    5967
      70    5964    5970      70    5958    5961      60    5952    5955      61
    6015    6018      69    6003    6006      58    6003    6009      58    6003
    6012      58    5997    6000      72    5991    5994      60    5985    5988
      61    6075    6078      57    6075    6081      57    6075    6084      57
    6066    6069      63    6066    6072      63    6057    6060      55    6057
    6063      55    6048    6051      55    6048    6054      55    6039    6042
      55    6039    6045      55    6033    6036      60    6027    6030      61
    6105    6108      62    6105    6111      62    6099    6102      60    6093
    6096      61    6135    6138      60    6135    6141      60    6129    6132
      61    6162    6165      62    6162    6168      62    6156    6159      60
    6150    6153      61    6207    6210      71    6198    6201      70    6198
    6204      70    6192    6195      60    6186    6189      61    6225    6228
      60    6225    6231      60    6219    6222      61    6261    6264      69
    6252    6255      70    6252    6258      70    6246    6249      60    6240
    6243      61    6312    6315      58    6312    6318      58    6312    6321
      58    6300    6303      58    6300    6306      58    6300    6309      58
    6294    6297      59    6285    6288      62    6285    6291      62    6279
    6282      60    6273    6276      61    6369    6372      58    6369    6375
      58    6369    6378      58    6357    6360      58    6357    6363      58
    6357    6366      58    6351    6354      59    6342    6345      62    6342
    6348      62    6336    6339      60    6330    6333      61    6435    6438
      68    6429    6432      68    6423    6426      68    6417    6420      68
    6411    6414      68    6399    6402      58    6399    6405      58    6393
    6396      60    6387    6390      61    6459    6462      62    6459    6465
      62    6453    6456      60    6447    6450      61    6522    6525      64
    6516    6519      65    6510    6513      66    6495    6498      58    6495
    6501      58    6489    6492      60    6483    6486      61    6573    6576
      58    6573    6579      58    6573    6582      58    6561    6564      58
    6561    6567      58    6561    6570      58    6555    6558      59    6546
    6549      62    6546    6552      62    6540    6543      60    6534    6537
      61    6630    6633      64    6624    6627      65    6618    6621      66
    6603    6606      58    6603    6609      58    6597    6600      60    6591
    6594      61    6669    6672      61    6669    6675      61    6654    6657
      62    6654    6660      62    6648    6651      60    6642    6645      61
    6714    6717      58    6714    6720      58    6714    6723      58    6702
    6705      58    6702    6708      58    6702    6711      58    6696    6699
      59    6690    6693      60    6684    6687      61    6762    6765      58
    6762    6768      58    6762    6771      58    6750    6753      58    6750
    6756      58    6750    6759      58    6744    6747      59    6738    6741
      60    6732    6735      61    6786    6789      60    6786    6792      60
    6780    6783      61    6813    6816      58    6813    6819      58    6813
    6822      58    6807    6810      60    6801    6804      61    6870    6873
      64    6864    6867      65    6858    6861      66    6843    6846      58
    6843    6849      58    6837    6840      60    6831    6834      61    6921
    6924      58    6921    6927      58    6921    6930      58    6912    6915
      62    6912    6918      62    6900    6903      58    6900    6906      58
    6900    6909      58    6894    6897      59    6888    6891      60    6882
    6885      61    6969    6972      58    6969    6975      58    6969    6978
      58    6957    6960      58    6957    6963      58    6957    6966      58
    6951    6954      59    6945    6948      60    6939    6942      61    6993
    6996      60    6993    6999      60    6987    6990      61    7047    7050
      58    7047    7053      58    7047    7056      58    7038    7041      62
    7038    7044      62    7026    7029      58    7026    7032      58    7026
    7035      58    7020    7023      59    7014    7017      60    7008    7011
      61    7077    7080      58    7077    7083      58    7077    7086      58
    7071    7074      60    7065    7068      61    7116    7119      69    7107
    7110      70    7107    7113      70    7101    7104      60    7095    7098
      61    7167    7170      58    7167    7173      58    7167    7176      58
    7158    7161      62    7158    7164      62    7146    7149      58    7146
    7152      58    7146    7155      58    7140    7143      59    7134    7137
      60    7128    7131      61    7215    7218      60    7206    7209      58
    7206    7212      58    7197    7200      58    7197    7203      58    7188
    7191      67    7188    7194      67    7257    7260      60    7248    7251
      58    7248    7254      58    7239    7242      58    7239    7245      58
    7230    7233      67    7230    7236      67    7299    7302      58    7299
    7305      58    7299    7308      58    7287    7290      58    7287    7293
      58    7287    7296      58    7281    7284      59    7275    7278      60
    7269    7272      61    7344    7347      61    7344    7350      61    7329
    7332      62    7329    7335      62    7323    7326      60    7317    7320
      61    7365    7368      60    7365    7371      60    7359    7362      61
    7392    7395      58    7392    7398      58    7392    7401      58    7386
    7389      60    7380    7383      61    7449    7452      58    7449    7455
      58    7449    7458      58    7437    7440      58    7437    7443      58
    7437    7446      58    7431    7434      59    7422    7425      62    7422
    7428      62    7416    7419      60    7410    7413      61    7497    7500
      69    7485    7488      58    7485    7491      58    7485    7494      58
    7479    7482      72    7473    7476      60    7467    7470      61    7566
    7569      68    7560    7563      68    7554    7557      68    7548    7551
      68    7539    7542      65    7533    7536      64    7521    7524      58
    7521    7527      58    7515    7518      60    7509    7512      61    7608
    7611      61    7608    7614      61    7593    7596      62    7593    7599
      62    7587    7590      60    7581    7584      61    7635    7638      58
    7635    7641      58    7635    7644      58    7629    7632      60    7623
    7626      61    7674    7677      62    7674    7680      62    7665    7668
      62    7665    7671      62    7659    7662      60    7653    7656      61
    7746    7749      57    7746    7752      57    7746    7755      57    7737
    7740      63    7737    7743      63    7728    7731      55    7728    7734
      55    7719    7722      55    7719    7725      55    7710    7713      55
    7710    7716      55    7704    7707      60    7698    7701      61    7785
    7788      62    7785    7791      62    7776    7779      62    7776    7782
      62    7770    7773      60    7764    7767      61    7842    7845      67
    7842    7848      67    7842    7851      67    7830    7833      70    7830
    7836      70    7821    7824      62    7821    7827      62    7815    7818
      60    7809    7812      61    7899    7902      58    7899    7905      58
    7899    7908      58    7887    7890      58    7887    7893      58    7887
    7896      58    7881    7884      59    7872    7875      62    7872    7878
      62    7866    7869      60    7860    7863      61    7938    7941      71
    7929    7932      70    7929    7935      70    7923    7926      60    7917
    7920      61    7956    7959      60    7956    7962      60    7950    7953
      61    8001    8004      60    7992    7995      58    7992    7998      58
    7983    7986      58    7983    7989      58    7974    7977      67    7974
    7980      67    8040    8043      61    8040    8046      61    8025    8028
      62    8025    8031      62    8019    8022      60    8013    8016      61
    8067    8070      62    8067    8073      62    8061    8064      60    8055
    8058      61    8103    8106      62    8103    8109      62    8097    8100
      60    8091    8094      61    8178    8181      68    8172    8175      68
    8166    8169      69    8157    8160      68    8151    8154      68    8139
    8142      58    8139    8145      58    8133    8136      60    8127    8130
      61    8202    8205      62    8202    8208      62    8196    8199      60
    8190    8193      61    8277    8280      68    8271    8274      68    8265
    8268      69    8256    8259      68    8250    8253      68    8238    8241
      58    8238    8244      58    8232    8235      60    8226    8229      61
    8301    8304      62    8301    8307      62    8295    8298      60    8289
    8292      61    8355    8358      60    8346    8349      58    8346    8352
      58    8337    8340      58    8337    8343      58    8328    8331      67
    8328    8334      67    8388    8391      62    8388    8394      62    8379
    8382      62    8379    8385      62    8373    8376      60    8367    8370
      61    8460    8463      57    8460    8466      57    8460    8469      57
    8451    8454      63    8451    8457      63    8442    8445      55    8442
    8448      55    8433    8436      55    8433    8439      55    8424    8427
      55    8424    8430      55    8418    8421      60    8412    8415      61
    8508    8511      58    8508    8514      58    8508    8517      58    8496
    8499      58    8496    8502      58    8496    8505      58    8490    8493
      59    8484    8487      60    8478    8481      61    8532    8535      60
    8532    8538      60    8526    8529      61    8577    8580      60    8568
    8571      58    8568    8574      58    8559    8562      58    8559    8565
      58    8550    8553      67    8550    8556      67    8619    8622      60
    8610    8613      58    8610    8616      58    8601    8604      58    8601
    8607      58    8592    8595      67    8592    8598      67    8679    8682
      57    8679    8685      57    8679    8688      57    8670    8673      63
    8670    8676      63    8661    8664      55    8661    8667      55    8652
    8655      55    8652    8658      55    8643    8646      55    8643    8649
      55    8637    8640      60    8631    8634      61    8727    8730      58
    8727    8733      58    8727    8736      58    8715    8718      58    8715
    8721      58    8715    8724      58    8709    8712      59    8703    8706
      60    8697    8700      61    8802    8805      68    8796    8799      68
    8790    8793      68    8784    8787      68    8775    8778      65    8769
    8772      64    8757    8760      58    8757    8763      58    8751    8754
      60    8745    8748      61    8976    8979      68    8970    8973      68
    8964    8967      68    8958    8961      68    8952    8955      68    8943
    8946      73    8937    8940      73    8919    8922      68    8913    8916
      69    8901    8904      68    8898    8907      68    8889    8892      73
    8883    8886      73    8868    8871      68    8856    8859      67    8856
    8862      67    8856    8865      67    8841    8844      68    8838    8847
      68    8820    8823      67    8820    8826      67    8820    8829      67
%FLAG BONDS_WITHOUT_HYDROGEN                                                    
%FORMAT(10I8)                                                                   
      72      75       1      72      78       2      51      54       3      51
      63       3      45      51       3      36      45       4      27      36
       5      18      27       5      12      18       6      12      72       7
       0      12       8     120     123       1     120     126       2      90
      96       9      90     108       9      84      90      10      84     120
       7      78      84      11     165     168       1     165     171       2
     156     159      12     156     162      12     147     156      13     138
     147      14     132     138      15     132     165       7     126     132
      11     201     204       1     201     207       2     192     195      12
     192     198      12     183     192      13     177     183      15     177
     201       7     171     177      11     258     261       1     258     264
       2     228     234       9     228     246       9     219     228      16
     213     219      15     213     258       7     207     213      11     300
     303       1     300     306       2     285     288       1     285     291
       2     276     285      17     270     276      15     270     300       7
     264     270      11     366     369       1     366     372       2     345
     354      18     336     345       5     327     336       5     318     327
       5     312     318       6     312     366       7     306     312      11
     417     420       1     417     423       2     405     411      19     399
     405      20     396     399      21     393     396      22     393     411
      23     384     393      24     378     384      25     378     417       7
     372     378      11     459     462       1     459     465       2     453
     459       7     444     453      25     435     444      26     426     435
      26     423     426      27     423     453      11     522     525       1
     522     528       2     510     516      28     501     504      29     501
     510      30     495     501      30     489     495      28     486     489
      28     486     516      28     477     486      31     471     477      25
     471     522       7     465     471      11     564     567       1     564
     570       2     549     552       1     549     555       2     540     549
      17     534     540      15     534     564       7     528     534      11
     630     633       1     630     636       2     609     618      18     600
     609       5     591     600       5     582     591       5     576     582
       6     576     630       7     570     576      11     693     696       1
     693     699       2     681     687      28     672     675      29     672
     681      30     666     672      30     660     666      28     657     660
      28     657     687      28     648     657      31     642     648      25
     642     693       7     636     642      11     765     768       1     765
     771       2     744     747       3     744     756       3     738     744
       3     729     738       4     720     729       5     711     720       5
     705     711       6     705     765       7     699     705      11     798
     801       1     798     804       2     783     792      32     777     783
      15     777     798       7     771     777      11     840     843       1
     840     846       2     825     828       1     825     831       2     816
     825      17     810     816      15     810     840       7     804     810
      11     897     900       1     897     903       2     876     885      33
     858     864       9     858     876      16     852     858      10     852
     897       7     846     852      11     945     948       1     945     951
       2     915     921       9     915     933       9     909     915      10
     909     945       7     903     909      11    1017    1020       1    1017
    1023       2     996     999       3     996    1008       3     990     996
       3     981     990       4     972     981       5     963     972       5
     957     963       6     957    1017       7     951     957      11    1065
    1068       1    1065    1071       2    1035    1041       9    1035    1053
       9    1029    1035      10    1029    1065       7    1023    1029      11
    1128    1131       1    1128    1134       2    1116    1122      28    1107
    1110      29    1107    1116      30    1101    1107      30    1095    1101
      28    1092    1095      28    1092    1122      28    1083    1092      31
    1077    1083      25    1077    1128       7    1071    1077      11    1149
    1152       1    1149    1155       2    1140    1149       7    1134    1140
      11    1194    1197       1    1194    1200       2    1185    1188      12
    1185    1191      12    1176    1185      13    1167    1176      14    1161
    1167      15    1161    1194       7    1155    1161      11    1266    1269
       1    1266    1272       2    1245    1248       3    1245    1257       3
    1239    1245       3    1230    1239       4    1221    1230       5    1212
    1221       5    1206    1212       6    1206    1266       7    1200    1206
      11    1287    1290       1    1287    1293       2    1278    1287       7
    1272    1278      11    1323    1326       1    1323    1329       2    1314
    1317      12    1314    1320      12    1305    1314      13    1299    1305
      15    1299    1323       7    1293    1299      11    1380    1383       1
    1380    1386       2    1350    1356       9    1350    1368       9    1341
    1350      16    1335    1341      15    1335    1380       7    1329    1335
      11    1422    1425       1    1422    1428       2    1407    1410       1
    1407    1413       2    1398    1407      17    1392    1398      15    1392
    1422       7    1386    1392      11    1443    1446       1    1443    1449
       2    1434    1443       7    1428    1434      11    1503    1506       1
    1503    1509       2    1491    1497      28    1485    1491      28    1479
    1485      28    1473    1479      28    1470    1473      28    1470    1497
      28    1461    1470      31    1455    1461      25    1455    1503       7
    1449    1455      11    1560    1563       1    1560    1566       2    1530
    1536       9    1530    1548       9    1521    1530      16    1515    1521
      15    1515    1560       7    1509    1515      11    1593    1596       1
    1593    1599       2    1578    1587      32    1572    1578      15    1572
    1593       7    1566    1572      11    1614    1617       1    1614    1620
       2    1605    1614       7    1599    1605      11    1680    1683       1
    1680    1686       2    1659    1668      18    1650    1659       5    1641
    1650       5    1632    1641       5    1626    1632       6    1626    1680
       7    1620    1626      11    1740    1743       1    1740    1746       2
    1728    1734      28    1722    1728      28    1716    1722      28    1710
    1716      28    1707    1710      28    1707    1734      28    1698    1707
      31    1692    1698      25    1692    1740       7    1686    1692      11
    1797    1800       1    1797    1803       2    1767    1773       9    1767
    1785       9    1758    1767      16    1752    1758      15    1752    1797
       7    1746    1752      11    1860    1863       1    1860    1866       2
    1848    1854      28    1839    1842      29    1839    1848      30    1833
    1839      30    1827    1833      28    1824    1827      28    1824    1854
      28    1815    1824      31    1809    1815      25    1809    1860       7
    1803    1809      11    1920    1923       1    1920    1926       2    1908
    1914      28    1902    1908      28    1896    1902      28    1890    1896
      28    1887    1890      28    1887    1914      28    1878    1887      31
    1872    1878      25    1872    1920       7    1866    1872      11    1962
    1965       1    1962    1968       2    1956    1962       7    1947    1956
      25    1938    1947      26    1929    1938      26    1926    1929      27
    1926    1956      11    2034    2037       1    2034    2040       2    2013
    2016       3    2013    2025       3    2007    2013       3    1998    2007
       4    1989    1998       5    1980    1989       5    1974    1980       6
    1974    2034       7    1968    1974      11    2085    2088       1    2085
    2091       2    2073    2079      19    2067    2073      20    2064    2067
      21    2061    2064      22    2061    2079      23    2052    2061      24
    2046    2052      25    2046    2085       7    2040    2046      11    2142
    2145       1    2142    2148       2    2121    2130      33    2103    2109
       9    2103    2121      16    2097    2103      10    2097    2142       7
    2091    2097      11    2202    2205       1    2202    2208       2    2190
    2196      28    2184    2190      28    2178    2184      28    2172    2178
      28    2169    2172      28    2169    2196      28    2160    2169      31
    2154    2160      25    2154    2202       7    2148    2154      11    2238
    2241       1    2238    2244       2    2229    2232      12    2229    2235
      12    2220    2229      13    2214    2220      15    2214    2238       7
    2208    2214      11    2271    2274       1    2271    2277       2    2256
    2265      32    2250    2256      15    2250    2271       7    2244    2250
      11    2304    2307       1    2304    2310       2    2289    2298      34
    2283    2289      15    2283    2304       7    2277    2283      11    2346
    2349       1    2346    2352       2    2322    2328       9    2322    2340
      35    2316    2322      10    2316    2346       7    2310    2316      11
    2382    2385       1    2382    2388       2    2373    2376      12    2373
    2379      12    2364    2373      13    2358    2364      15    2358    2382
       7    2352    2358      11    2424    2427       1    2424    2430       2
    2409    2412       1    2409    2415       2    2400    2409      17    2394
    2400      15    2394    2424       7    2388    2394      11    2466    2469
       1    2466    2472       2    2442    2448       9    2442    2460      35
    2436    2442      10    2436    2466       7    2430    2436      11    2523
    2526       1    2523    2529       2    2493    2499       9    2493    2511
       9    2484    2493      16    2478    2484      15    2478    2523       7
    2472    2478      11    2565    2568       1    2565    2571       2    2541
    2547       9    2541    2559      35    2535    2541      10    2535    2565
       7    2529    2535      11    2637    2640       1    2637    2643       2
    2616    2619       3    2616    2628       3    2610    2616       3    2601
    2610       4    2592    2601       5    2583    2592       5    2577    2583
       6    2577    2637       7    2571    2577      11    2688    2691       1
    2688    2694       2    2676    2682      19    2670    2676      20    2667
    2670      21    2664    2667      22    2664    2682      23    2655    2664
      24    2649    2655      25    2649    2688       7    2643    2649      11
    2745    2748       1    2745    2751       2    2724    2733      33    2706
    2712       9    2706    2724      16    2700    2706      10    2700    2745
       7    2694    2700      11    2817    2820       1    2817    2823       2
    2796    2799       3    2796    2808       3    2790    2796       3    2781
    2790       4    2772    2781       5    2763    2772       5    2757    2763
       6    2757    2817       7    2751    2757      11    2865    2868       1
    2865    2871       2    2835    2841       9    2835    2853       9    2829
    2835      10    2829    2865       7    2823    2829      11    2907    2910
       1    2907    2913       2    2883    2889       9    2883    2901      35
    2877    2883      10    2877    2907       7    2871    2877      11    2973
    2976       1    2973    2979       2    2952    2961      18    2943    2952
       5    2934    2943       5    2925    2934       5    2919    2925       6
    2919    2973       7    2913    2919      11    2994    2997       1    2994
    3000       2    2985    2994       7    2979    2985      11    3039    3042
       1    3039    3045       2    3030    3033      12    3030    3036      12
    3021    3030      13    3012    3021      14    3006    3012      15    3006
    3039       7    3000    3006      11    3084    3087       1    3084    3090
       2    3075    3078      12    3075    3081      12    3066    3075      13
    3057    3066      14    3051    3057      15    3051    3084       7    3045
    3051      11    3126    3129       1    3126    3132       2    3102    3108
       9    3102    3120      35    3096    3102      10    3096    3126       7
    3090    3096      11    3177    3180       1    3177    3183       2    3165
    3171      19    3159    3165      20    3156    3159      21    3153    3156
      22    3153    3171      23    3144    3153      24    3138    3144      25
    3138    3177       7    3132    3138      11    3213    3216       1    3213
    3219       2    3204    3207      12    3204    3210      12    3195    3204
      13    3189    3195      15    3189    3213       7    3183    3189      11
    3270    3273       1    3270    3276       2    3249    3258      33    3231
    3237       9    3231    3249      16    3225    3231      10    3225    3270
       7    3219    3225      11    3315    3318       1    3315    3321       2
    3306    3309      12    3306    3312      12    3297    3306      13    3288
    3297      14    3282    3288      15    3282    3315       7    3276    3282
      11    3372    3375       1    3372    3378       2    3342    3348       9
    3342    3360       9    3333    3342      16    3327    3333      15    3327
    3372       7    3321    3327      11    3429    3432       1    3429    3435
       2    3399    3405       9    3399    3417       9    3390    3399      16
    3384    3390      15    3384    3429       7    3378    3384      11    3462
    3465       1    3462    3468       2    3447    3456      32    3441    3447
      15    3441    3462       7    3435    3441      11    3498    3501       1
    3498    3504       2    3489    3492      12    3489    3495      12    3480
    3489      13    3474    3480      15    3474    3498       7    3468    3474
      11    3543    3546       1    3543    3549       2    3534    3537      12
    3534    3540      12    3525    3534      13    3516    3525      14    3510
    3516      15    3510    3543       7    3504    3510      11    3606    3609
       1    3606    3612       2    3594    3600      28    3585    3588      29
    3585    3594      30    3579    3585      30    3573    3579      28    3570
    3573      28    3570    3600      28    3561    3570      31    3555    3561
      25    3555    3606       7    3549    3555      11    3642    3645       1
    3642    3648       2    3633    3636      12    3633    3639      12    3624
    3633      13    3618    3624      15    3618    3642       7    3612    3618
      11    3672    3675       1    3672    3678       2    3654    3660      25
    3654    3672       7    3648    3654      11    3714    3717       1    3714
    3720       2    3690    3696       9    3690    3708      35    3684    3690
      10    3684    3714       7    3678    3684      11    3756    3759       1
    3756    3762       2    3750    3756       7    3741    3750      25    3732
    3741      26    3723    3732      26    3720    3723      27    3720    3750
      11    3816    3819       1    3816    3822       2    3804    3810      28
    3798    3804      28    3792    3798      28    3786    3792      28    3783
    3786      28    3783    3810      28    3774    3783      31    3768    3774
      25    3768    3816       7    3762    3768      11    3873    3876       1
    3873    3879       2    3852    3861      33    3834    3840       9    3834
    3852      16    3828    3834      10    3828    3873       7    3822    3828
      11    3939    3942       1    3939    3945       2    3918    3927      18
    3909    3918       5    3900    3909       5    3891    3900       5    3885
    3891       6    3885    3939       7    3879    3885      11    3996    3999
       1    3996    4002       2    3975    3984      33    3957    3963       9
    3957    3975      16    3951    3957      10    3951    3996       7    3945
    3951      11    4032    4035       1    4032    4038       2    4023    4026
      12    4023    4029      12    4014    4023      13    4008    4014      15
    4008    4032       7    4002    4008      11    4065    4068       1    4065
    4071       2    4050    4059      32    4044    4050      15    4044    4065
       7    4038    4044      11    4107    4110       1    4107    4113       2
    4101    4107       7    4092    4101      25    4083    4092      26    4074
    4083      26    4071    4074      27    4071    4101      11    4167    4170
       1    4167    4173       2    4155    4161      28    4149    4155      28
    4143    4149      28    4137    4143      28    4134    4137      28    4134
    4161      28    4125    4134      31    4119    4125      25    4119    4167
       7    4113    4119      11    4197    4200       1    4197    4203       2
    4179    4185      25    4179    4197       7    4173    4179      11    4242
    4245       1    4242    4248       2    4233    4236      12    4233    4239
      12    4224    4233      13    4215    4224      14    4209    4215      15
    4209    4242       7    4203    4209      11    4272    4275       1    4272
    4278       2    4254    4260      25    4254    4272       7    4248    4254
      11    4314    4317       1    4314    4320       2    4290    4296       9
    4290    4308      35    4284    4290      10    4284    4314       7    4278
    4284      11    4362    4365       1    4362    4368       2    4332    4338
       9    4332    4350       9    4326    4332      10    4326    4362       7
    4320    4326      11    4419    4422       1    4419    4425       2    4389
    4395       9    4389    4407       9    4380    4389      16    4374    4380
      15    4374    4419       7    4368    4374      11    4485    4488       1
    4485    4491       2    4464    4473      18    4455    4464       5    4446
    4455       5    4437    4446       5    4431    4437       6    4431    4485
       7    4425    4431      11    4545    4548       1    4545    4551       2
    4533    4539      28    4527    4533      28    4521    4527      28    4515
    4521      28    4512    4515      28    4512    4539      28    4503    4512
      31    4497    4503      25    4497    4545       7    4491    4497      11
    4566    4569       1    4566    4572       2    4557    4566       7    4551
    4557      11    4632    4635       1    4632    4638       2    4611    4620
      18    4602    4611       5    4593    4602       5    4584    4593       5
    4578    4584       6    4578    4632       7    4572    4578      11    4689
    4692       1    4689    4695       2    4659    4665       9    4659    4677
       9    4650    4659      16    4644    4650      15    4644    4689       7
    4638    4644      11    4740    4743       1    4740    4746       2    4725
    4728       1    4725    4731       2    4716    4725      17    4707    4716
      14    4701    4707      15    4701    4740       7    4695    4701      11
    4812    4815       1    4812    4818       2    4791    4794       3    4791
    4803       3    4785    4791       3    4776    4785       4    4767    4776
       5    4758    4767       5    4752    4758       6    4752    4812       7
    4746    4752      11    4854    4857       1    4854    4860       2    4830
    4836       9    4830    4848      35    4824    4830      10    4824    4854
       7    4818    4824      11    4905    4908       1    4905    4911       2
    4890    4893       1    4890    4896       2    4881    4890      17    4872
    4881      14    4866    4872      15    4866    4905       7    4860    4866
      11    4968    4971       1    4968    4974       2    4956    4962      28
    4947    4950      29    4947    4956      30    4941    4947      30    4935
    4941      28    4932    4935      28    4932    4962      28    4923    4932
      31    4917    4923      25    4917    4968       7    4911    4917      11
    4998    5001       1    4998    5004       2    4980    4986      25    4980
    4998       7    4974    4980      11    5061    5064       1    5061    5067
       2    5049    5055      28    5040    5043      29    5040    5049      30
    5034    5040      30    5028    5034      28    5025    5028      28    5025
    5055      28    5016    5025      31    5010    5016      25    5010    5061
       7    5004    5010      11    5121    5124       1    5121    5127       2
    5109    5115      28    5103    5109      28    5097    5103      28    5091
    5097      28    5088    5091      28    5088    5115      28    5079    5088
      31    5073    5079      25    5073    5121       7    5067    5073      11
    5169    5172       1    5169    5175       2    5139    5145       9    5139
    5157       9    5133    5139      10    5133    5169       7    5127    5133
      11    5211    5214       1    5211    5217       2    5187    5193       9
    5187    5205      35    5181    5187      10    5181    5211       7    5175
    5181      11    5241    5244       1    5241    5247       2    5223    5229
      25    5223    5241       7    5217    5223      11    5277    5280       1
    5277    5283       2    5268    5271      12    5268    5274      12    5259
    5268      13    5253    5259      15    5253    5277       7    5247    5253
      11    5313    5316       1    5313    5319       2    5304    5307      12
    5304    5310      12    5295    5304      13    5289    5295      15    5289
    5313       7    5283    5289      11    5370    5373       1    5370    5376
       2    5349    5358      33    5331    5337       9    5331    5349      16
    5325    5331      10    5325    5370       7    5319    5325      11    5442
    5445       1    5442    5448       2    5421    5424       3    5421    5433
       3    5415    5421       3    5406    5415       4    5397    5406       5
    5388    5397       5    5382    5388       6    5382    5442       7    5376
    5382      11    5490    5493       1    5490    5496       2    5460    5466
       9    5460    5478       9    5454    5460      10    5454    5490       7
    5448    5454      11    5511    5514       1    5511    5517       2    5502
    5511       7    5496    5502      11    5544    5547       1    5544    5550
       2    5529    5538      32    5523    5529      15    5523    5544       7
    5517    5523      11    5595    5598       1    5595    5601       2    5580
    5583      36    5571    5580      37    5562    5571      14    5556    5562
      15    5556    5595       7    5550    5556      11    5628    5631       1
    5628    5634       2    5613    5622      32    5607    5613      15    5607
    5628       7    5601    5607      11    5676    5679       1    5676    5682
       2    5646    5652       9    5646    5664       9    5640    5646      10
    5640    5676       7    5634    5640      11    5712    5715       1    5712
    5718       2    5703    5706      12    5703    5709      12    5694    5703
      13    5688    5694      15    5688    5712       7    5682    5688      11
    5733    5736       1    5733    5739       2    5724    5733       7    5718
    5724      11    5796    5799       1    5796    5802       2    5784    5790
      28    5775    5778      29    5775    5784      30    5769    5775      30
    5763    5769      28    5760    5763      28    5760    5790      28    5751
    5760      31    5745    5751      25    5745    5796       7    5739    5745
      11    5847    5850       1    5847    5853       2    5835    5841      19
    5829    5835      20    5826    5829      21    5823    5826      22    5823
    5841      23    5814    5823      24    5808    5814      25    5808    5847
       7    5802    5808      11    5889    5892       1    5889    5895       2
    5874    5877       1    5874    5880       2    5865    5874      17    5859
    5865      15    5859    5889       7    5853    5859      11    5946    5949
       1    5946    5952       2    5925    5934      33    5907    5913       9
    5907    5925      16    5901    5907      10    5901    5946       7    5895
    5901      11    5979    5982       1    5979    5985       2    5964    5973
      32    5958    5964      15    5958    5979       7    5952    5958      11
    6021    6024       1    6021    6027       2    5997    6003       9    5997
    6015      35    5991    5997      10    5991    6021       7    5985    5991
      11    6087    6090       1    6087    6093       2    6066    6075      18
    6057    6066       5    6048    6057       5    6039    6048       5    6033
    6039       6    6033    6087       7    6027    6033      11    6123    6126
       1    6123    6129       2    6114    6117      12    6114    6120      12
    6105    6114      13    6099    6105      15    6099    6123       7    6093
    6099      11    6144    6147       1    6144    6150       2    6135    6144
       7    6129    6135      11    6180    6183       1    6180    6186       2
    6171    6174      12    6171    6177      12    6162    6171      13    6156
    6162      15    6156    6180       7    6150    6156      11    6213    6216
       1    6213    6219       2    6198    6207      34    6192    6198      15
    6192    6213       7    6186    6192      11    6234    6237       1    6234
    6240       2    6225    6234       7    6219    6225      11    6267    6270
       1    6267    6273       2    6252    6261      32    6246    6252      15
    6246    6267       7    6240    6246      11    6324    6327       1    6324
    6330       2    6294    6300       9    6294    6312       9    6285    6294
      16    6279    6285      15    6279    6324       7    6273    6279      11
    6381    6384       1    6381    6387       2    6351    6357       9    6351
    6369       9    6342    6351      16    6336    6342      15    6336    6381
       7    6330    6336      11    6441    6444       1    6441    6447       2
    6429    6435      28    6423    6429      28    6417    6423      28    6411
    6417      28    6408    6411      28    6408    6435      28    6399    6408
      31    6393    6399      25    6393    6441       7    6387    6393      11
    6477    6480       1    6477    6483       2    6468    6471      12    6468
    6474      12    6459    6468      13    6453    6459      15    6453    6477
       7    6447    6453      11    6528    6531       1    6528    6534       2
    6516    6522      19    6510    6516      20    6507    6510      21    6504
    6507      22    6504    6522      23    6495    6504      24    6489    6495
      25    6489    6528       7    6483    6489      11    6585    6588       1
    6585    6591       2    6555    6561       9    6555    6573       9    6546
    6555      16    6540    6546      15    6540    6585       7    6534    6540
      11    6636    6639       1    6636    6642       2    6624    6630      19
    6618    6624      20    6615    6618      21    6612    6615      22    6612
    6630      23    6603    6612      24    6597    6603      25    6597    6636
       7    6591    6597      11    6678    6681       1    6678    6684       2
    6663    6666       1    6663    6669       2    6654    6663      17    6648
    6654      15    6648    6678       7    6642    6648      11    6726    6729
       1    6726    6732       2    6696    6702       9    6696    6714       9
    6690    6696      10    6690    6726       7    6684    6690      11    6774
    6777       1    6774    6780       2    6744    6750       9    6744    6762
       9    6738    6744      10    6738    6774       7    6732    6738      11
    6795    6798       1    6795    6801       2    6786    6795       7    6780
    6786      11    6825    6828       1    6825    6831       2    6807    6813
      25    6807    6825       7    6801    6807      11    6876    6879       1
    6876    6882       2    6864    6870      19    6858    6864      20    6855
    6858      21    6852    6855      22    6852    6870      23    6843    6852
      24    6837    6843      25    6837    6876       7    6831    6837      11
    6933    6936       1    6933    6939       2    6912    6921      33    6894
    6900       9    6894    6912      16    6888    6894      10    6888    6933
       7    6882    6888      11    6981    6984       1    6981    6987       2
    6951    6957       9    6951    6969       9    6945    6951      10    6945
    6981       7    6939    6945      11    7002    7005       1    7002    7008
       2    6993    7002       7    6987    6993      11    7059    7062       1
    7059    7065       2    7038    7047      33    7020    7026       9    7020
    7038      16    7014    7020      10    7014    7059       7    7008    7014
      11    7089    7092       1    7089    7095       2    7071    7077      25
    7071    7089       7    7065    7071      11    7122    7125       1    7122
    7128       2    7107    7116      32    7101    7107      15    7101    7122
       7    7095    7101      11    7179    7182       1    7179    7185       2
    7158    7167      33    7140    7146       9    7140    7158      16    7134
    7140      10    7134    7179       7    7128    7134      11    7221    7224
       1    7221    7227       2    7215    7221       7    7206    7215      25
    7197    7206      26    7188    7197      26    7185    7188      27    7185
    7215      11    7263    7266       1    7263    7269       2    7257    7263
       7    7248    7257      25    7239    7248      26    7230    7239      26
    7227    7230      27    7227    7257      11    7311    7314       1    7311
    7317       2    7281    7287       9    7281    7299       9    7275    7281
      10    7275    7311       7    7269    7275      11    7353    7356       1
    7353    7359       2    7338    7341       1    7338    7344       2    7329
    7338      17    7323    7329      15    7323    7353       7    7317    7323
      11    7374    7377       1    7374    7380       2    7365    7374       7
    7359    7365      11    7404    7407       1    7404    7410       2    7386
    7392      25    7386    7404       7    7380    7386      11    7461    7464
       1    7461    7467       2    7431    7437       9    7431    7449       9
    7422    7431      16    7416    7422      15    7416    7461       7    7410
    7416      11    7503    7506       1    7503    7509       2    7479    7485
       9    7479    7497      35    7473    7479      10    7473    7503       7
    7467    7473      11    7575    7578       1    7575    7581       2    7566
    7572      38    7560    7566      28    7554    7560      28    7548    7554
      28    7545    7548      39    7545    7572      40    7539    7545      41
    7533    7539      19    7530    7533      42    7530    7572      43    7521
    7530      44    7515    7521      25    7515    7575       7    7509    7515
      11    7617    7620       1    7617    7623       2    7602    7605       1
    7602    7608       2    7593    7602      17    7587    7593      15    7587
    7617       7    7581    7587      11    7647    7650       1    7647    7653
       2    7629    7635      25    7629    7647       7    7623    7629      11
    7692    7695       1    7692    7698       2    7683    7686      12    7683
    7689      12    7674    7683      13    7665    7674      14    7659    7665
      15    7659    7692       7    7653    7659      11    7758    7761       1
    7758    7764       2    7737    7746      18    7728    7737       5    7719
    7728       5    7710    7719       5    7704    7710       6    7704    7758
       7    7698    7704      11    7803    7806       1    7803    7809       2
    7794    7797      12    7794    7800      12    7785    7794      13    7776
    7785      14    7770    7776      15    7770    7803       7    7764    7770
      11    7854    7857       1    7854    7860       2    7839    7842      36
    7830    7839      37    7821    7830      14    7815    7821      15    7815
    7854       7    7809    7815      11    7911    7914       1    7911    7917
       2    7881    7887       9    7881    7899       9    7872    7881      16
    7866    7872      15    7866    7911       7    7860    7866      11    7944
    7947       1    7944    7950       2    7929    7938      34    7923    7929
      15    7923    7944       7    7917    7923      11    7965    7968       1
    7965    7971       2    7956    7965       7    7950    7956      11    8007
    8010       1    8007    8013       2    8001    8007       7    7992    8001
      25    7983    7992      26    7974    7983      26    7971    7974      27
    7971    8001      11    8049    8052       1    8049    8055       2    8034
    8037       1    8034    8040       2    8025    8034      17    8019    8025
      15    8019    8049       7    8013    8019      11    8085    8088       1
    8085    8091       2    8076    8079      12    8076    8082      12    8067
    8076      13    8061    8067      15    8061    8085       7    8055    8061
      11    8121    8124       1    8121    8127       2    8112    8115      12
    8112    8118      12    8103    8112      13    8097    8103      15    8097
    8121       7    8091    8097      11    8184    8187       1    8184    8190
       2    8172    8178      28    8163    8166      29    8163    8172      30
    8157    8163      30    8151    8157      28    8148    8151      28    8148
    8178      28    8139    8148      31    8133    8139      25    8133    8184
       7    8127    8133      11    8220    8223       1    8220    8226       2
    8211    8214      12    8211    8217      12    8202    8211      13    8196
    8202      15    8196    8220       7    8190    8196      11    8283    8286
       1    8283    8289       2    8271    8277      28    8262    8265      29
    8262    8271      30    8256    8262      30    8250    8256      28    8247
    8250      28    8247    8277      28    8238    8247      31    8232    8238
      25    8232    8283       7    8226    8232      11    8319    8322       1
    8319    8325       2    8310    8313      12    8310    8316      12    8301
    8310      13    8295    8301      15    8295    8319       7    8289    8295
      11    8361    8364       1    8361    8367       2    8355    8361       7
    8346    8355      25    8337    8346      26    8328    8337      26    8325
    8328      27    8325    8355      11    8406    8409       1    8406    8412
       2    8397    8400      12    8397    8403      12    8388    8397      13
    8379    8388      14    8373    8379      15    8373    8406       7    8367
    8373      11    8472    8475       1    8472    8478       2    8451    8460
      18    8442    8451       5    8433    8442       5    8424    8433       5
    8418    8424       6    8418    8472       7    8412    8418      11    8520
    8523       1    8520    8526       2    8490    8496       9    8490    8508
       9    8484    8490      10    8484    8520       7    8478    8484      11
    8541    8544       1    8541    8547       2    8532    8541       7    8526
    8532      11    8583    8586       1    8583    8589       2    8577    8583
       7    8568    8577      25    8559    8568      26    8550    8559      26
    8547    8550      27    8547    8577      11    8625    8628       1    8625
    8631       2    8619    8625       7    8610    8619      25    8601    8610
      26    8592    8601      26    8589    8592      27    8589    8619      11
    8691    8694       1    8691    8697       2    8670    8679      18    8661
    8670       5    8652    8661       5    8643    8652       5    8637    8643
       6    8637    8691       7    8631    8637      11    8739    8742       1
    8739    8745       2    8709    8715       9    8709    8727       9    8703
    8709      10    8703    8739       7    8697    8703      11    8811    8814
      45    8811    8817      45    8802    8808      38    8796    8802      28
    8790    8796      28    8784    8790      28    8781    8784      39    8781
    8808      40    8775    8781      41    8769    8775      19    8766    8769
      42    8766    8808      43    8757    8766      44    8751    8757      25
    8751    8811       7    8745    8751      11    8970    8976      28    8964
    8970      28    8958    8964      28    8952    8958      28    8949    8952
      28    8949    8976      28    8943    8949      46    8937    8943      47
    8931    8934       1    8931    8937      48    8928    8931      49    8925
    8928      50    8919    8925      28    8910    8913      51    8910    8919
      28    8901    8925      28    8898    8901      28    8895    8898      28
    8895    8910      28    8889    8895      46    8883    8889      47    8877
    8880       1    8877    8883      48    8874    8877      30    8868    8874
      28    8853    8856      52    8850    8853      50    8850    8868      28
    8841    8874      28    8838    8841      28    8835    8838      28    8835
    8850      28    8832    8835      50    8820    8832      52
%FLAG ANGLES_INC_HYDROGEN                                                       
%FORMAT(10I8)                                                                   
      72      78      81      90      66      63      69      91      57      54
      60      91      51      54      57      92      51      54      60      92
      51      63      66      92      51      63      69      92      48      45
      51      92      42      36      45      93      39      36      42      94
      39      36      45      93      36      45      48      95      33      27
      36      96      30      27      33      97      30      27      36      96
      27      36      39      98      27      36      42      98      24      18
      27      96      21      18      24      97      21      18      27      96
      18      27      30      96      18      27      33      96      15      12
      18      99      15      12      72     100      12      18      21     101
      12      18      24     101       9       0      12     102       6       0
       9     103       6       0      12     102       3       0       6     103
       3       0       9     103       3       0      12     102       0      12
      15     104     120     126     129      90     114     108     117     105
     111     108     114     105     111     108     117     105     102      96
     105     105      99      96     102     105      99      96     105     105
      93      90      96     106      93      90     108     106      90      96
      99     107      90      96     102     107      90      96     105     107
      90     108     111     107      90     108     114     107      90     108
     117     107      87      84      90     108      87      84     120     109
      84      90      93     110      81      78      84     111      78      84
      87     112     165     171     174      90     153     147     156     113
     150     147     153     114     150     147     156     113     144     138
     147     115     141     138     144     114     141     138     147     115
     138     147     150     115     138     147     153     115     135     132
     138     116     135     132     165     109     132     138     141     117
     132     138     144     117     129     126     132     111     126     132
     135     112     201     207     210      90     189     183     192     113
     186     183     189     114     186     183     192     113     180     177
     183     116     180     177     201     109     177     183     186     117
     177     183     189     117     174     171     177     111     171     177
     180     112     258     264     267      90     252     246     255     105
     249     246     252     105     249     246     255     105     240     234
     243     105     237     234     240     105     237     234     243     105
     231     228     234     106     231     228     246     106     228     234
     237     107     228     234     240     107     228     234     243     107
     228     246     249     107     228     246     252     107     228     246
     255     107     225     219     228     118     222     219     225     114
     222     219     228     118     219     228     231     119     216     213
     219     116     216     213     258     109     213     219     222     117
     213     219     225     117     210     207     213     111     207     213
     216     112     300     306     309      90     294     291     297     120
     285     291     294      90     285     291     297      90     282     276
     285     121     279     276     282     114     279     276     285     121
     273     270     276     116     273     270     300     109     270     276
     279     117     270     276     282     117     267     264     270     111
     264     270     273     112     366     372     375      90     360     354
     363     103     357     354     360     103     357     354     363     103
     351     345     354     122     348     345     351     123     348     345
     354     122     345     354     357     124     345     354     360     124
     345     354     363     124     342     336     345      96     339     336
     342      97     339     336     345      96     336     345     348     125
     336     345     351     125     333     327     336      96     330     327
     333      97     330     327     336      96     327     336     339      96
     327     336     342      96     324     318     327      96     321     318
     324      97     321     318     327      96     318     327     330      96
     318     327     333      96     315     312     318     126     315     312
     366     109     312     318     321     101     312     318     324     101
     309     306     312     111     306     312     315     112     408     405
     411     127     405     411     414     128     402     399     405     129
     399     405     408     130     396     399     402     131     393     411
     414     132     390     384     393     133     387     384     390     105
     387     384     393     133     381     378     384     134     381     378
     417     109     378     384     387     135     378     384     390     135
     375     372     378     111     372     378     381     112     459     465
     468      90     456     453     459     109     450     444     453     135
     447     444     450     105     447     444     453     135     444     453
     456     134     441     435     444     136     438     435     441     105
     438     435     444     136     435     444     447     136     435     444
     450     136     432     426     435     137     429     426     432     138
     429     426     435     137     426     435     438     136     426     435
     441     136     423     426     429     139     423     426     432     139
     423     453     456     112     522     528     531      90     513     510
     516     140     510     516     519     140     501     504     507     141
     501     510     513     142     498     495     501     142     492     489
     495     140     489     495     498     140     486     489     492     140
     486     516     519     140     483     477     486     143     480     477
     483     105     480     477     486     143     474     471     477     134
     474     471     522     109     471     477     480     135     471     477
     483     135     468     465     471     111     465     471     474     112
     564     570     573      90     558     555     561     120     549     555
     558      90     549     555     561      90     546     540     549     121
     543     540     546     114     543     540     549     121     537     534
     540     116     537     534     564     109     534     540     543     117
     534     540     546     117     531     528     534     111     528     534
     537     112     630     636     639      90     624     618     627     103
     621     618     624     103     621     618     627     103     615     609
     618     122     612     609     615     123     612     609     618     122
     609     618     621     124     609     618     624     124     609     618
     627     124     606     600     609      96     603     600     606      97
     603     600     609      96     600     609     612     125     600     609
     615     125     597     591     600      96     594     591     597      97
     594     591     600      96     591     600     603      96     591     600
     606      96     588     582     591      96     585     582     588      97
     585     582     591      96     582     591     594      96     582     591
     597      96     579     576     582     126     579     576     630     109
     576     582     585     101     576     582     588     101     573     570
     576     111     570     576     579     112     693     699     702      90
     684     681     687     140     681     687     690     140     672     675
     678     141     672     681     684     142     669     666     672     142
     663     660     666     140     660     666     669     140     657     660
     663     140     657     687     690     140     654     648     657     143
     651     648     654     105     651     648     657     143     645     642
     648     134     645     642     693     109     642     648     651     135
     642     648     654     135     639     636     642     111     636     642
     645     112     765     771     774      90     759     756     762      91
     750     747     753      91     744     747     750      92     744     747
     753      92     744     756     759      92     744     756     762      92
     741     738     744      92     735     729     738      93     732     729
     735      94     732     729     738      93     729     738     741      95
     726     720     729      96     723     720     726      97     723     720
     729      96     720     729     732      98     720     729     735      98
     717     711     720      96     714     711     717      97     714     711
     720      96     711     720     723      96     711     720     726      96
     708     705     711     126     708     705     765     109     705     711
     714     101     705     711     717     101     702     699     705     111
     699     705     708     112     798     804     807      90     789     783
     792     144     786     783     789     145     786     783     792     144
     783     792     795     146     780     777     783     116     780     777
     798     109     777     783     786     147     777     783     789     147
     774     771     777     111     771     777     780     112     840     846
     849      90     834     831     837     120     825     831     834      90
     825     831     837      90     822     816     825     121     819     816
     822     114     819     816     825     121     813     810     816     116
     813     810     840     109     810     816     819     117     810     816
     822     117     807     804     810     111     804     810     813     112
     897     903     906      90     891     885     894     105     888     885
     891     105     888     885     894     105     882     876     885     148
     879     876     882     114     879     876     885     148     876     885
     888     149     876     885     891     149     876     885     894     149
     870     864     873     105     867     864     870     105     867     864
     873     105     861     858     864     106     861     858     876     119
     858     864     867     107     858     864     870     107     858     864
     873     107     858     876     879     118     858     876     882     118
     855     852     858     108     855     852     897     109     852     858
     861     110     849     846     852     111     846     852     855     112
     945     951     954      90     939     933     942     105     936     933
     939     105     936     933     942     105     927     921     930     105
     924     921     927     105     924     921     930     105     918     915
     921     106     918     915     933     106     915     921     924     107
     915     921     927     107     915     921     930     107     915     933
     936     107     915     933     939     107     915     933     942     107
     912     909     915     108     912     909     945     109     909     915
     918     110     906     903     909     111     903     909     912     112
    1017    1023    1026      90    1011    1008    1014      91    1002     999
    1005      91     996     999    1002      92     996     999    1005      92
     996    1008    1011      92     996    1008    1014      92     993     990
     996      92     987     981     990      93     984     981     987      94
     984     981     990      93     981     990     993      95     978     972
     981      96     975     972     978      97     975     972     981      96
     972     981     984      98     972     981     987      98     969     963
     972      96     966     963     969      97     966     963     972      96
     963     972     975      96     963     972     978      96     960     957
     963     126     960     957    1017     109     957     963     966     101
     957     963     969     101     954     951     957     111     951     957
     960     112    1065    1071    1074      90    1059    1053    1062     105
    1056    1053    1059     105    1056    1053    1062     105    1047    1041
    1050     105    1044    1041    1047     105    1044    1041    1050     105
    1038    1035    1041     106    1038    1035    1053     106    1035    1041
    1044     107    1035    1041    1047     107    1035    1041    1050     107
    1035    1053    1056     107    1035    1053    1059     107    1035    1053
    1062     107    1032    1029    1035     108    1032    1029    1065     109
    1029    1035    1038     110    1026    1023    1029     111    1023    1029
    1032     112    1128    1134    1137      90    1119    1116    1122     140
    1116    1122    1125     140    1107    1110    1113     141    1107    1116
    1119     142    1104    1101    1107     142    1098    1095    1101     140
    1095    1101    1104     140    1092    1095    1098     140    1092    1122
    1125     140    1089    1083    1092     143    1086    1083    1089     105
    1086    1083    1092     143    1080    1077    1083     134    1080    1077
    1128     109    1077    1083    1086     135    1077    1083    1089     135
    1074    1071    1077     111    1071    1077    1080     112    1149    1155
    1158      90    1146    1140    1149     109    1143    1140    1146     150
    1143    1140    1149     109    1137    1134    1140     111    1134    1140
    1143     112    1134    1140    1146     112    1194    1200    1203      90
    1182    1176    1185     113    1179    1176    1182     114    1179    1176
    1185     113    1173    1167    1176     115    1170    1167    1173     114
    1170    1167    1176     115    1167    1176    1179     115    1167    1176
    1182     115    1164    1161    1167     116    1164    1161    1194     109
    1161    1167    1170     117    1161    1167    1173     117    1158    1155
    1161     111    1155    1161    1164     112    1266    1272    1275      90
    1260    1257    1263      91    1251    1248    1254      91    1245    1248
    1251      92    1245    1248    1254      92    1245    1257    1260      92
    1245    1257    1263      92    1242    1239    1245      92    1236    1230
    1239      93    1233    1230    1236      94    1233    1230    1239      93
    1230    1239    1242      95    1227    1221    1230      96    1224    1221
    1227      97    1224    1221    1230      96    1221    1230    1233      98
    1221    1230    1236      98    1218    1212    1221      96    1215    1212
    1218      97    1215    1212    1221      96    1212    1221    1224      96
    1212    1221    1227      96    1209    1206    1212     126    1209    1206
    1266     109    1206    1212    1215     101    1206    1212    1218     101
    1203    1200    1206     111    1200    1206    1209     112    1287    1293
    1296      90    1284    1278    1287     109    1281    1278    1284     150
    1281    1278    1287     109    1275    1272    1278     111    1272    1278
    1281     112    1272    1278    1284     112    1323    1329    1332      90
    1311    1305    1314     113    1308    1305    1311     114    1308    1305
    1314     113    1302    1299    1305     116    1302    1299    1323     109
    1299    1305    1308     117    1299    1305    1311     117    1296    1293
    1299     111    1293    1299    1302     112    1380    1386    1389      90
    1374    1368    1377     105    1371    1368    1374     105    1371    1368
    1377     105    1362    1356    1365     105    1359    1356    1362     105
    1359    1356    1365     105    1353    1350    1356     106    1353    1350
    1368     106    1350    1356    1359     107    1350    1356    1362     107
    1350    1356    1365     107    1350    1368    1371     107    1350    1368
    1374     107    1350    1368    1377     107    1347    1341    1350     118
    1344    1341    1347     114    1344    1341    1350     118    1341    1350
    1353     119    1338    1335    1341     116    1338    1335    1380     109
    1335    1341    1344     117    1335    1341    1347     117    1332    1329
    1335     111    1329    1335    1338     112    1422    1428    1431      90
    1416    1413    1419     120    1407    1413    1416      90    1407    1413
    1419      90    1404    1398    1407     121    1401    1398    1404     114
    1401    1398    1407     121    1395    1392    1398     116    1395    1392
    1422     109    1392    1398    1401     117    1392    1398    1404     117
    1389    1386    1392     111    1386    1392    1395     112    1443    1449
    1452      90    1440    1434    1443     109    1437    1434    1440     150
    1437    1434    1443     109    1431    1428    1434     111    1428    1434
    1437     112    1428    1434    1440     112    1503    1509    1512      90
    1494    1491    1497     140    1491    1497    1500     140    1488    1485
    1491     140    1485    1491    1494     140    1482    1479    1485     140
    1479    1485    1488     140    1476    1473    1479     140    1473    1479
    1482     140    1470    1473    1476     140    1470    1497    1500     140
    1467    1461    1470     143    1464    1461    1467     105    1464    1461
    1470     143    1458    1455    1461     134    1458    1455    1503     109
    1455    1461    1464     135    1455    1461    1467     135    1452    1449
    1455     111    1449    1455    1458     112    1560    1566    1569      90
    1554    1548    1557     105    1551    1548    1554     105    1551    1548
    1557     105    1542    1536    1545     105    1539    1536    1542     105
    1539    1536    1545     105    1533    1530    1536     106    1533    1530
    1548     106    1530    1536    1539     107    1530    1536    1542     107
    1530    1536    1545     107    1530    1548    1551     107    1530    1548
    1554     107    1530    1548    1557     107    1527    1521    1530     118
    1524    1521    1527     114    1524    1521    1530     118    1521    1530
    1533     119    1518    1515    1521     116    1518    1515    1560     109
    1515    1521    1524     117    1515    1521    1527     117    1512    1509
    1515     111    1509    1515    1518     112    1593    1599    1602      90
    1584    1578    1587     144    1581    1578    1584     145    1581    1578
    1587     144    1578    1587    1590     146    1575    1572    1578     116
    1575    1572    1593     109    1572    1578    1581     147    1572    1578
    1584     147    1569    1566    1572     111    1566    1572    1575     112
    1614    1620    1623      90    1611    1605    1614     109    1608    1605
    1611     150    1608    1605    1614     109    1602    1599    1605     111
    1599    1605    1608     112    1599    1605    1611     112    1680    1686
    1689      90    1674    1668    1677     103    1671    1668    1674     103
    1671    1668    1677     103    1665    1659    1668     122    1662    1659
    1665     123    1662    1659    1668     122    1659    1668    1671     124
    1659    1668    1674     124    1659    1668    1677     124    1656    1650
    1659      96    1653    1650    1656      97    1653    1650    1659      96
    1650    1659    1662     125    1650    1659    1665     125    1647    1641
    1650      96    1644    1641    1647      97    1644    1641    1650      96
    1641    1650    1653      96    1641    1650    1656      96    1638    1632
    1641      96    1635    1632    1638      97    1635    1632    1641      96
    1632    1641    1644      96    1632    1641    1647      96    1629    1626
    1632     126    1629    1626    1680     109    1626    1632    1635     101
    1626    1632    1638     101    1623    1620    1626     111    1620    1626
    1629     112    1740    1746    1749      90    1731    1728    1734     140
    1728    1734    1737     140    1725    1722    1728     140    1722    1728
    1731     140    1719    1716    1722     140    1716    1722    1725     140
    1713    1710    1716     140    1710    1716    1719     140    1707    1710
    1713     140    1707    1734    1737     140    1704    1698    1707     143
    1701    1698    1704     105    1701    1698    1707     143    1695    1692
    1698     134    1695    1692    1740     109    1692    1698    1701     135
    1692    1698    1704     135    1689    1686    1692     111    1686    1692
    1695     112    1797    1803    1806      90    1791    1785    1794     105
    1788    1785    1791     105    1788    1785    1794     105    1779    1773
    1782     105    1776    1773    1779     105    1776    1773    1782     105
    1770    1767    1773     106    1770    1767    1785     106    1767    1773
    1776     107    1767    1773    1779     107    1767    1773    1782     107
    1767    1785    1788     107    1767    1785    1791     107    1767    1785
    1794     107    1764    1758    1767     118    1761    1758    1764     114
    1761    1758    1767     118    1758    1767    1770     119    1755    1752
    1758     116    1755    1752    1797     109    1752    1758    1761     117
    1752    1758    1764     117    1749    1746    1752     111    1746    1752
    1755     112    1860    1866    1869      90    1851    1848    1854     140
    1848    1854    1857     140    1839    1842    1845     141    1839    1848
    1851     142    1836    1833    1839     142    1830    1827    1833     140
    1827    1833    1836     140    1824    1827    1830     140    1824    1854
    1857     140    1821    1815    1824     143    1818    1815    1821     105
    1818    1815    1824     143    1812    1809    1815     134    1812    1809
    1860     109    1809    1815    1818     135    1809    1815    1821     135
    1806    1803    1809     111    1803    1809    1812     112    1911    1908
    1914     140    1908    1914    1917     140    1905    1902    1908     140
    1902    1908    1911     140    1899    1896    1902     140    1896    1902
    1905     140    1893    1890    1896     140    1890    1896    1899     140
    1887    1890    1893     140    1887    1914    1917     140    1884    1878
    1887     143    1881    1878    1884     105    1881    1878    1887     143
    1875    1872    1878     134    1875    1872    1920     109    1872    1878
    1881     135    1872    1878    1884     135    1869    1866    1872     111
    1866    1872    1875     112    1962    1968    1971      90    1959    1956
    1962     109    1953    1947    1956     135    1950    1947    1953     105
    1950    1947    1956     135    1947    1956    1959     134    1944    1938
    1947     136    1941    1938    1944     105    1941    1938    1947     136
    1938    1947    1950     136    1938    1947    1953     136    1935    1929
    1938     137    1932    1929    1935     138    1932    1929    1938     137
    1929    1938    1941     136    1929    1938    1944     136    1926    1929
    1932     139    1926    1929    1935     139    1926    1956    1959     112
    2034    2040    2043      90    2028    2025    2031      91    2019    2016
    2022      91    2013    2016    2019      92    2013    2016    2022      92
    2013    2025    2028      92    2013    2025    2031      92    2010    2007
    2013      92    2004    1998    2007      93    2001    1998    2004      94
    2001    1998    2007      93    1998    2007    2010      95    1995    1989
    1998      96    1992    1989    1995      97    1992    1989    1998      96
    1989    1998    2001      98    1989    1998    2004      98    1986    1980
    1989      96    1983    1980    1986      97    1983    1980    1989      96
    1980    1989    1992      96    1980    1989    1995      96    1977    1974
    1980     126    1977    1974    2034     109    1974    1980    1983     101
    1974    1980    1986     101    1971    1968    1974     111    1968    1974
    1977     112    2085    2091    2094      90    2076    2073    2079     127
    2073    2079    2082     128    2070    2067    2073     129    2067    2073
    2076     130    2064    2067    2070     131    2061    2079    2082     132
    2058    2052    2061     133    2055    2052    2058     105    2055    2052
    2061     133    2049    2046    2052     134    2049    2046    2085     109
    2046    2052    2055     135    2046    2052    2058     135    2043    2040
    2046     111    2040    2046    2049     112    2142    2148    2151      90
    2136    2130    2139     105    2133    2130    2136     105    2133    2130
    2139     105    2127    2121    2130     148    2124    2121    2127     114
    2124    2121    2130     148    2121    2130    2133     149    2121    2130
    2136     149    2121    2130    2139     149    2115    2109    2118     105
    2112    2109    2115     105    2112    2109    2118     105    2106    2103
    2109     106    2106    2103    2121     119    2103    2109    2112     107
    2103    2109    2115     107    2103    2109    2118     107    2103    2121
    2124     118    2103    2121    2127     118    2100    2097    2103     108
    2100    2097    2142     109    2097    2103    2106     110    2094    2091
    2097     111    2091    2097    2100     112    2202    2208    2211      90
    2193    2190    2196     140    2190    2196    2199     140    2187    2184
    2190     140    2184    2190    2193     140    2181    2178    2184     140
    2178    2184    2187     140    2175    2172    2178     140    2172    2178
    2181     140    2169    2172    2175     140    2169    2196    2199     140
    2166    2160    2169     143    2163    2160    2166     105    2163    2160
    2169     143    2157    2154    2160     134    2157    2154    2202     109
    2154    2160    2163     135    2154    2160    2166     135    2151    2148
    2154     111    2148    2154    2157     112    2238    2244    2247      90
    2226    2220    2229     113    2223    2220    2226     114    2223    2220
    2229     113    2217    2214    2220     116    2217    2214    2238     109
    2214    2220    2223     117    2214    2220    2226     117    2211    2208
    2214     111    2208    2214    2217     112    2271    2277    2280      90
    2262    2256    2265     144    2259    2256    2262     145    2259    2256
    2265     144    2256    2265    2268     146    2253    2250    2256     116
    2253    2250    2271     109    2250    2256    2259     147    2250    2256
    2262     147    2247    2244    2250     111    2244    2250    2253     112
    2304    2310    2313      90    2295    2289    2298     151    2292    2289
    2295     145    2292    2289    2298     151    2289    2298    2301     152
    2286    2283    2289     116    2286    2283    2304     109    2283    2289
    2292     147    2283    2289    2295     147    2280    2277    2283     111
    2277    2283    2286     112    2346    2352    2355      90    2334    2328
    2337     105    2331    2328    2334     105    2331    2328    2337     105
    2325    2322    2328     153    2325    2322    2340     154    2322    2328
    2331     107    2322    2328    2334     107    2322    2328    2337     107
    2322    2340    2343     155    2319    2316    2322     108    2319    2316
    2346     109    2316    2322    2325     156    2313    2310    2316     111
    2310    2316    2319     112    2382    2388    2391      90    2370    2364
    2373     113    2367    2364    2370     114    2367    2364    2373     113
    2361    2358    2364     116    2361    2358    2382     109    2358    2364
    2367     117    2358    2364    2370     117    2355    2352    2358     111
    2352    2358    2361     112    2424    2430    2433      90    2418    2415
    2421     120    2409    2415    2418      90    2409    2415    2421      90
    2406    2400    2409     121    2403    2400    2406     114    2403    2400
    2409     121    2397    2394    2400     116    2397    2394    2424     109
    2394    2400    2403     117    2394    2400    2406     117    2391    2388
    2394     111    2388    2394    2397     112    2466    2472    2475      90
    2454    2448    2457     105    2451    2448    2454     105    2451    2448
    2457     105    2445    2442    2448     153    2445    2442    2460     154
    2442    2448    2451     107    2442    2448    2454     107    2442    2448
    2457     107    2442    2460    2463     155    2439    2436    2442     108
    2439    2436    2466     109    2436    2442    2445     156    2433    2430
    2436     111    2430    2436    2439     112    2523    2529    2532      90
    2517    2511    2520     105    2514    2511    2517     105    2514    2511
    2520     105    2505    2499    2508     105    2502    2499    2505     105
    2502    2499    2508     105    2496    2493    2499     106    2496    2493
    2511     106    2493    2499    2502     107    2493    2499    2505     107
    2493    2499    2508     107    2493    2511    2514     107    2493    2511
    2517     107    2493    2511    2520     107    2490    2484    2493     118
    2487    2484    2490     114    2487    2484    2493     118    2484    2493
    2496     119    2481    2478    2484     116    2481    2478    2523     109
    2478    2484    2487     117    2478    2484    2490     117    2475    2472
    2478     111    2472    2478    2481     112    2565    2571    2574      90
    2553    2547    2556     105    2550    2547    2553     105    2550    2547
    2556     105    2544    2541    2547     153    2544    2541    2559     154
    2541    2547    2550     107    2541    2547    2553     107    2541    2547
    2556     107    2541    2559    2562     155    2538    2535    2541     108
    2538    2535    2565     109    2535    2541    2544     156    2532    2529
    2535     111    2529    2535    2538     112    2637    2643    2646      90
    2631    2628    2634      91    2622    2619    2625      91    2616    2619
    2622      92    2616    2619    2625      92    2616    2628    2631      92
    2616    2628    2634      92    2613    2610    2616      92    2607    2601
    2610      93    2604    2601    2607      94    2604    2601    2610      93
    2601    2610    2613      95    2598    2592    2601      96    2595    2592
    2598      97    2595    2592    2601      96    2592    2601    2604      98
    2592    2601    2607      98    2589    2583    2592      96    2586    2583
    2589      97    2586    2583    2592      96    2583    2592    2595      96
    2583    2592    2598      96    2580    2577    2583     126    2580    2577
    2637     109    2577    2583    2586     101    2577    2583    2589     101
    2574    2571    2577     111    2571    2577    2580     112    2688    2694
    2697      90    2679    2676    2682     127    2676    2682    2685     128
    2673    2670    2676     129    2670    2676    2679     130    2667    2670
    2673     131    2664    2682    2685     132    2661    2655    2664     133
    2658    2655    2661     105    2658    2655    2664     133    2652    2649
    2655     134    2652    2649    2688     109    2649    2655    2658     135
    2649    2655    2661     135    2646    2643    2649     111    2643    2649
    2652     112    2745    2751    2754      90    2739    2733    2742     105
    2736    2733    2739     105    2736    2733    2742     105    2730    2724
    2733     148    2727    2724    2730     114    2727    2724    2733     148
    2724    2733    2736     149    2724    2733    2739     149    2724    2733
    2742     149    2718    2712    2721     105    2715    2712    2718     105
    2715    2712    2721     105    2709    2706    2712     106    2709    2706
    2724     119    2706    2712    2715     107    2706    2712    2718     107
    2706    2712    2721     107    2706    2724    2727     118    2706    2724
    2730     118    2703    2700    2706     108    2703    2700    2745     109
    2700    2706    2709     110    2697    2694    2700     111    2694    2700
    2703     112    2817    2823    2826      90    2811    2808    2814      91
    2802    2799    2805      91    2796    2799    2802      92    2796    2799
    2805      92    2796    2808    2811      92    2796    2808    2814      92
    2793    2790    2796      92    2787    2781    2790      93    2784    2781
    2787      94    2784    2781    2790      93    2781    2790    2793      95
    2778    2772    2781      96    2775    2772    2778      97    2775    2772
    2781      96    2772    2781    2784      98    2772    2781    2787      98
    2769    2763    2772      96    2766    2763    2769      97    2766    2763
    2772      96    2763    2772    2775      96    2763    2772    2778      96
    2760    2757    2763     126    2760    2757    2817     109    2757    2763
    2766     101    2757    2763    2769     101    2754    2751    2757     111
    2751    2757    2760     112    2865    2871    2874      90    2859    2853
    2862     105    2856    2853    2859     105    2856    2853    2862     105
    2847    2841    2850     105    2844    2841    2847     105    2844    2841
    2850     105    2838    2835    2841     106    2838    2835    2853     106
    2835    2841    2844     107    2835    2841    2847     107    2835    2841
    2850     107    2835    2853    2856     107    2835    2853    2859     107
    2835    2853    2862     107    2832    2829    2835     108    2832    2829
    2865     109    2829    2835    2838     110    2826    2823    2829     111
    2823    2829    2832     112    2907    2913    2916      90    2895    2889
    2898     105    2892    2889    2895     105    2892    2889    2898     105
    2886    2883    2889     153    2886    2883    2901     154    2883    2889
    2892     107    2883    2889    2895     107    2883    2889    2898     107
    2883    2901    2904     155    2880    2877    2883     108    2880    2877
    2907     109    2877    2883    2886     156    2874    2871    2877     111
    2871    2877    2880     112    2973    2979    2982      90    2967    2961
    2970     103    2964    2961    2967     103    2964    2961    2970     103
    2958    2952    2961     122    2955    2952    2958     123    2955    2952
    2961     122    2952    2961    2964     124    2952    2961    2967     124
    2952    2961    2970     124    2949    2943    2952      96    2946    2943
    2949      97    2946    2943    2952      96    2943    2952    2955     125
    2943    2952    2958     125    2940    2934    2943      96    2937    2934
    2940      97    2937    2934    2943      96    2934    2943    2946      96
    2934    2943    2949      96    2931    2925    2934      96    2928    2925
    2931      97    2928    2925    2934      96    2925    2934    2937      96
    2925    2934    2940      96    2922    2919    2925     126    2922    2919
    2973     109    2919    2925    2928     101    2919    2925    2931     101
    2916    2913    2919     111    2913    2919    2922     112    2994    3000
    3003      90    2991    2985    2994     109    2988    2985    2991     150
    2988    2985    2994     109    2982    2979    2985     111    2979    2985
    2988     112    2979    2985    2991     112    3039    3045    3048      90
    3027    3021    3030     113    3024    3021    3027     114    3024    3021
    3030     113    3018    3012    3021     115    3015    3012    3018     114
    3015    3012    3021     115    3012    3021    3024     115    3012    3021
    3027     115    3009    3006    3012     116    3009    3006    3039     109
    3006    3012    3015     117    3006    3012    3018     117    3003    3000
    3006     111    3000    3006    3009     112    3084    3090    3093      90
    3072    3066    3075     113    3069    3066    3072     114    3069    3066
    3075     113    3063    3057    3066     115    3060    3057    3063     114
    3060    3057    3066     115    3057    3066    3069     115    3057    3066
    3072     115    3054    3051    3057     116    3054    3051    3084     109
    3051    3057    3060     117    3051    3057    3063     117    3048    3045
    3051     111    3045    3051    3054     112    3126    3132    3135      90
    3114    3108    3117     105    3111    3108    3114     105    3111    3108
    3117     105    3105    3102    3108     153    3105    3102    3120     154
    3102    3108    3111     107    3102    3108    3114     107    3102    3108
    3117     107    3102    3120    3123     155    3099    3096    3102     108
    3099    3096    3126     109    3096    3102    3105     156    3093    3090
    3096     111    3090    3096    3099     112    3177    3183    3186      90
    3168    3165    3171     127    3165    3171    3174     128    3162    3159
    3165     129    3159    3165    3168     130    3156    3159    3162     131
    3153    3171    3174     132    3150    3144    3153     133    3147    3144
    3150     105    3147    3144    3153     133    3141    3138    3144     134
    3141    3138    3177     109    3138    3144    3147     135    3138    3144
    3150     135    3135    3132    3138     111    3132    3138    3141     112
    3213    3219    3222      90    3201    3195    3204     113    3198    3195
    3201     114    3198    3195    3204     113    3192    3189    3195     116
    3192    3189    3213     109    3189    3195    3198     117    3189    3195
    3201     117    3186    3183    3189     111    3183    3189    3192     112
    3270    3276    3279      90    3264    3258    3267     105    3261    3258
    3264     105    3261    3258    3267     105    3255    3249    3258     148
    3252    3249    3255     114    3252    3249    3258     148    3249    3258
    3261     149    3249    3258    3264     149    3249    3258    3267     149
    3243    3237    3246     105    3240    3237    3243     105    3240    3237
    3246     105    3234    3231    3237     106    3234    3231    3249     119
    3231    3237    3240     107    3231    3237    3243     107    3231    3237
    3246     107    3231    3249    3252     118    3231    3249    3255     118
    3228    3225    3231     108    3228    3225    3270     109    3225    3231
    3234     110    3222    3219    3225     111    3219    3225    3228     112
    3315    3321    3324      90    3303    3297    3306     113    3300    3297
    3303     114    3300    3297    3306     113    3294    3288    3297     115
    3291    3288    3294     114    3291    3288    3297     115    3288    3297
    3300     115    3288    3297    3303     115    3285    3282    3288     116
    3285    3282    3315     109    3282    3288    3291     117    3282    3288
    3294     117    3279    3276    3282     111    3276    3282    3285     112
    3372    3378    3381      90    3366    3360    3369     105    3363    3360
    3366     105    3363    3360    3369     105    3354    3348    3357     105
    3351    3348    3354     105    3351    3348    3357     105    3345    3342
    3348     106    3345    3342    3360     106    3342    3348    3351     107
    3342    3348    3354     107    3342    3348    3357     107    3342    3360
    3363     107    3342    3360    3366     107    3342    3360    3369     107
    3339    3333    3342     118    3336    3333    3339     114    3336    3333
    3342     118    3333    3342    3345     119    3330    3327    3333     116
    3330    3327    3372     109    3327    3333    3336     117    3327    3333
    3339     117    3324    3321    3327     111    3321    3327    3330     112
    3429    3435    3438      90    3423    3417    3426     105    3420    3417
    3423     105    3420    3417    3426     105    3411    3405    3414     105
    3408    3405    3411     105    3408    3405    3414     105    3402    3399
    3405     106    3402    3399    3417     106    3399    3405    3408     107
    3399    3405    3411     107    3399    3405    3414     107    3399    3417
    3420     107    3399    3417    3423     107    3399    3417    3426     107
    3396    3390    3399     118    3393    3390    3396     114    3393    3390
    3399     118    3390    3399    3402     119    3387    3384    3390     116
    3387    3384    3429     109    3384    3390    3393     117    3384    3390
    3396     117    3381    3378    3384     111    3378    3384    3387     112
    3462    3468    3471      90    3453    3447    3456     144    3450    3447
    3453     145    3450    3447    3456     144    3447    3456    3459     146
    3444    3441    3447     116    3444    3441    3462     109    3441    3447
    3450     147    3441    3447    3453     147    3438    3435    3441     111
    3435    3441    3444     112    3498    3504    3507      90    3486    3480
    3489     113    3483    3480    3486     114    3483    3480    3489     113
    3477    3474    3480     116    3477    3474    3498     109    3474    3480
    3483     117    3474    3480    3486     117    3471    3468    3474     111
    3468    3474    3477     112    3543    3549    3552      90    3531    3525
    3534     113    3528    3525    3531     114    3528    3525    3534     113
    3522    3516    3525     115    3519    3516    3522     114    3519    3516
    3525     115    3516    3525    3528     115    3516    3525    3531     115
    3513    3510    3516     116    3513    3510    3543     109    3510    3516
    3519     117    3510    3516    3522     117    3507    3504    3510     111
    3504    3510    3513     112    3606    3612    3615      90    3597    3594
    3600     140    3594    3600    3603     140    3585    3588    3591     141
    3585    3594    3597     142    3582    3579    3585     142    3576    3573
    3579     140    3573    3579    3582     140    3570    3573    3576     140
    3570    3600    3603     140    3567    3561    3570     143    3564    3561
    3567     105    3564    3561    3570     143    3558    3555    3561     134
    3558    3555    3606     109    3555    3561    3564     135    3555    3561
    3567     135    3552    3549    3555     111    3549    3555    3558     112
    3642    3648    3651      90    3630    3624    3633     113    3627    3624
    3630     114    3627    3624    3633     113    3621    3618    3624     116
    3621    3618    3642     109    3618    3624    3627     117    3618    3624
    3630     117    3615    3612    3618     111    3612    3618    3621     112
    3672    3678    3681      90    3666    3660    3669     105    3663    3660
    3666     105    3663    3660    3669     105    3657    3654    3660     134
    3657    3654    3672     109    3654    3660    3663     135    3654    3660
    3666     135    3654    3660    3669     135    3651    3648    3654     111
    3648    3654    3657     112    3702    3696    3705     105    3699    3696
    3702     105    3699    3696    3705     105    3693    3690    3696     153
    3693    3690    3708     154    3690    3696    3699     107    3690    3696
    3702     107    3690    3696    3705     107    3690    3708    3711     155
    3687    3684    3690     108    3687    3684    3714     109    3684    3690
    3693     156    3681    3678    3684     111    3678    3684    3687     112
    3756    3762    3765      90    3753    3750    3756     109    3747    3741
    3750     135    3744    3741    3747     105    3744    3741    3750     135
    3741    3750    3753     134    3738    3732    3741     136    3735    3732
    3738     105    3735    3732    3741     136    3732    3741    3744     136
    3732    3741    3747     136    3729    3723    3732     137    3726    3723
    3729     138    3726    3723    3732     137    3723    3732    3735     136
    3723    3732    3738     136    3720    3723    3726     139    3720    3723
    3729     139    3720    3750    3753     112    3816    3822    3825      90
    3807    3804    3810     140    3804    3810    3813     140    3801    3798
    3804     140    3798    3804    3807     140    3795    3792    3798     140
    3792    3798    3801     140    3789    3786    3792     140    3786    3792
    3795     140    3783    3786    3789     140    3783    3810    3813     140
    3780    3774    3783     143    3777    3774    3780     105    3777    3774
    3783     143    3771    3768    3774     134    3771    3768    3816     109
    3768    3774    3777     135    3768    3774    3780     135    3765    3762
    3768     111    3762    3768    3771     112    3873    3879    3882      90
    3867    3861    3870     105    3864    3861    3867     105    3864    3861
    3870     105    3858    3852    3861     148    3855    3852    3858     114
    3855    3852    3861     148    3852    3861    3864     149    3852    3861
    3867     149    3852    3861    3870     149    3846    3840    3849     105
    3843    3840    3846     105    3843    3840    3849     105    3837    3834
    3840     106    3837    3834    3852     119    3834    3840    3843     107
    3834    3840    3846     107    3834    3840    3849     107    3834    3852
    3855     118    3834    3852    3858     118    3831    3828    3834     108
    3831    3828    3873     109    3828    3834    3837     110    3825    3822
    3828     111    3822    3828    3831     112    3939    3945    3948      90
    3933    3927    3936     103    3930    3927    3933     103    3930    3927
    3936     103    3924    3918    3927     122    3921    3918    3924     123
    3921    3918    3927     122    3918    3927    3930     124    3918    3927
    3933     124    3918    3927    3936     124    3915    3909    3918      96
    3912    3909    3915      97    3912    3909    3918      96    3909    3918
    3921     125    3909    3918    3924     125    3906    3900    3909      96
    3903    3900    3906      97    3903    3900    3909      96    3900    3909
    3912      96    3900    3909    3915      96    3897    3891    3900      96
    3894    3891    3897      97    3894    3891    3900      96    3891    3900
    3903      96    3891    3900    3906      96    3888    3885    3891     126
    3888    3885    3939     109    3885    3891    3894     101    3885    3891
    3897     101    3882    3879    3885     111    3879    3885    3888     112
    3996    4002    4005      90    3990    3984    3993     105    3987    3984
    3990     105    3987    3984    3993     105    3981    3975    3984     148
    3978    3975    3981     114    3978    3975    3984     148    3975    3984
    3987     149    3975    3984    3990     149    3975    3984    3993     149
    3969    3963    3972     105    3966    3963    3969     105    3966    3963
    3972     105    3960    3957    3963     106    3960    3957    3975     119
    3957    3963    3966     107    3957    3963    3969     107    3957    3963
    3972     107    3957    3975    3978     118    3957    3975    3981     118
    3954    3951    3957     108    3954    3951    3996     109    3951    3957
    3960     110    3948    3945    3951     111    3945    3951    3954     112
    4032    4038    4041      90    4020    4014    4023     113    4017    4014
    4020     114    4017    4014    4023     113    4011    4008    4014     116
    4011    4008    4032     109    4008    4014    4017     117    4008    4014
    4020     117    4005    4002    4008     111    4002    4008    4011     112
    4056    4050    4059     144    4053    4050    4056     145    4053    4050
    4059     144    4050    4059    4062     146    4047    4044    4050     116
    4047    4044    4065     109    4044    4050    4053     147    4044    4050
    4056     147    4041    4038    4044     111    4038    4044    4047     112
    4107    4113    4116      90    4104    4101    4107     109    4098    4092
    4101     135    4095    4092    4098     105    4095    4092    4101     135
    4092    4101    4104     134    4089    4083    4092     136    4086    4083
    4089     105    4086    4083    4092     136    4083    4092    4095     136
    4083    4092    4098     136    4080    4074    4083     137    4077    4074
    4080     138    4077    4074    4083     137    4074    4083    4086     136
    4074    4083    4089     136    4071    4074    4077     139    4071    4074
    4080     139    4071    4101    4104     112    4167    4173    4176      90
    4158    4155    4161     140    4155    4161    4164     140    4152    4149
    4155     140    4149    4155    4158     140    4146    4143    4149     140
    4143    4149    4152     140    4140    4137    4143     140    4137    4143
    4146     140    4134    4137    4140     140    4134    4161    4164     140
    4131    4125    4134     143    4128    4125    4131     105    4128    4125
    4134     143    4122    4119    4125     134    4122    4119    4167     109
    4119    4125    4128     135    4119    4125    4131     135    4116    4113
    4119     111    4113    4119    4122     112    4197    4203    4206      90
    4191    4185    4194     105    4188    4185    4191     105    4188    4185
    4194     105    4182    4179    4185     134    4182    4179    4197     109
    4179    4185    4188     135    4179    4185    4191     135    4179    4185
    4194     135    4176    4173    4179     111    4173    4179    4182     112
    4242    4248    4251      90    4230    4224    4233     113    4227    4224
    4230     114    4227    4224    4233     113    4221    4215    4224     115
    4218    4215    4221     114    4218    4215    4224     115    4215    4224
    4227     115    4215    4224    4230     115    4212    4209    4215     116
    4212    4209    4242     109    4209    4215    4218     117    4209    4215
    4221     117    4206    4203    4209     111    4203    4209    4212     112
    4272    4278    4281      90    4266    4260    4269     105    4263    4260
    4266     105    4263    4260    4269     105    4257    4254    4260     134
    4257    4254    4272     109    4254    4260    4263     135    4254    4260
    4266     135    4254    4260    4269     135    4251    4248    4254     111
    4248    4254    4257     112    4314    4320    4323      90    4302    4296
    4305     105    4299    4296    4302     105    4299    4296    4305     105
    4293    4290    4296     153    4293    4290    4308     154    4290    4296
    4299     107    4290    4296    4302     107    4290    4296    4305     107
    4290    4308    4311     155    4287    4284    4290     108    4287    4284
    4314     109    4284    4290    4293     156    4281    4278    4284     111
    4278    4284    4287     112    4362    4368    4371      90    4356    4350
    4359     105    4353    4350    4356     105    4353    4350    4359     105
    4344    4338    4347     105    4341    4338    4344     105    4341    4338
    4347     105    4335    4332    4338     106    4335    4332    4350     106
    4332    4338    4341     107    4332    4338    4344     107    4332    4338
    4347     107    4332    4350    4353     107    4332    4350    4356     107
    4332    4350    4359     107    4329    4326    4332     108    4329    4326
    4362     109    4326    4332    4335     110    4323    4320    4326     111
    4320    4326    4329     112    4419    4425    4428      90    4413    4407
    4416     105    4410    4407    4413     105    4410    4407    4416     105
    4401    4395    4404     105    4398    4395    4401     105    4398    4395
    4404     105    4392    4389    4395     106    4392    4389    4407     106
    4389    4395    4398     107    4389    4395    4401     107    4389    4395
    4404     107    4389    4407    4410     107    4389    4407    4413     107
    4389    4407    4416     107    4386    4380    4389     118    4383    4380
    4386     114    4383    4380    4389     118    4380    4389    4392     119
    4377    4374    4380     116    4377    4374    4419     109    4374    4380
    4383     117    4374    4380    4386     117    4371    4368    4374     111
    4368    4374    4377     112    4485    4491    4494      90    4479    4473
    4482     103    4476    4473    4479     103    4476    4473    4482     103
    4470    4464    4473     122    4467    4464    4470     123    4467    4464
    4473     122    4464    4473    4476     124    4464    4473    4479     124
    4464    4473    4482     124    4461    4455    4464      96    4458    4455
    4461      97    4458    4455    4464      96    4455    4464    4467     125
    4455    4464    4470     125    4452    4446    4455      96    4449    4446
    4452      97    4449    4446    4455      96    4446    4455    4458      96
    4446    4455    4461      96    4443    4437    4446      96    4440    4437
    4443      97    4440    4437    4446      96    4437    4446    4449      96
    4437    4446    4452      96    4434    4431    4437     126    4434    4431
    4485     109    4431    4437    4440     101    4431    4437    4443     101
    4428    4425    4431     111    4425    4431    4434     112    4545    4551
    4554      90    4536    4533    4539     140    4533    4539    4542     140
    4530    4527    4533     140    4527    4533    4536     140    4524    4521
    4527     140    4521    4527    4530     140    4518    4515    4521     140
    4515    4521    4524     140    4512    4515    4518     140    4512    4539
    4542     140    4509    4503    4512     143    4506    4503    4509     105
    4506    4503    4512     143    4500    4497    4503     134    4500    4497
    4545     109    4497    4503    4506     135    4497    4503    4509     135
    4494    4491    4497     111    4491    4497    4500     112    4566    4572
    4575      90    4563    4557    4566     109    4560    4557    4563     150
    4560    4557    4566     109    4554    4551    4557     111    4551    4557
    4560     112    4551    4557    4563     112    4632    4638    4641      90
    4626    4620    4629     103    4623    4620    4626     103    4623    4620
    4629     103    4617    4611    4620     122    4614    4611    4617     123
    4614    4611    4620     122    4611    4620    4623     124    4611    4620
    4626     124    4611    4620    4629     124    4608    4602    4611      96
    4605    4602    4608      97    4605    4602    4611      96    4602    4611
    4614     125    4602    4611    4617     125    4599    4593    4602      96
    4596    4593    4599      97    4596    4593    4602      96    4593    4602
    4605      96    4593    4602    4608      96    4590    4584    4593      96
    4587    4584    4590      97    4587    4584    4593      96    4584    4593
    4596      96    4584    4593    4599      96    4581    4578    4584     126
    4581    4578    4632     109    4578    4584    4587     101    4578    4584
    4590     101    4575    4572    4578     111    4572    4578    4581     112
    4689    4695    4698      90    4683    4677    4686     105    4680    4677
    4683     105    4680    4677    4686     105    4671    4665    4674     105
    4668    4665    4671     105    4668    4665    4674     105    4662    4659
    4665     106    4662    4659    4677     106    4659    4665    4668     107
    4659    4665    4671     107    4659    4665    4674     107    4659    4677
    4680     107    4659    4677    4683     107    4659    4677    4686     107
    4656    4650    4659     118    4653    4650    4656     114    4653    4650
    4659     118    4650    4659    4662     119    4647    4644    4650     116
    4647    4644    4689     109    4644    4650    4653     117    4644    4650
    4656     117    4641    4638    4644     111    4638    4644    4647     112
    4740    4746    4749      90    4734    4731    4737     120    4725    4731
    4734      90    4725    4731    4737      90    4722    4716    4725     121
    4719    4716    4722     114    4719    4716    4725     121    4713    4707
    4716     115    4710    4707    4713     114    4710    4707    4716     115
    4707    4716    4719     115    4707    4716    4722     115    4704    4701
    4707     116    4704    4701    4740     109    4701    4707    4710     117
    4701    4707    4713     117    4698    4695    4701     111    4695    4701
    4704     112    4812    4818    4821      90    4806    4803    4809      91
    4797    4794    4800      91    4791    4794    4797      92    4791    4794
    4800      92    4791    4803    4806      92    4791    4803    4809      92
    4788    4785    4791      92    4782    4776    4785      93    4779    4776
    4782      94    4779    4776    4785      93    4776    4785    4788      95
    4773    4767    4776      96    4770    4767    4773      97    4770    4767
    4776      96    4767    4776    4779      98    4767    4776    4782      98
    4764    4758    4767      96    4761    4758    4764      97    4761    4758
    4767      96    4758    4767    4770      96    4758    4767    4773      96
    4755    4752    4758     126    4755    4752    4812     109    4752    4758
    4761     101    4752    4758    4764     101    4749    4746    4752     111
    4746    4752    4755     112    4854    4860    4863      90    4842    4836
    4845     105    4839    4836    4842     105    4839    4836    4845     105
    4833    4830    4836     153    4833    4830    4848     154    4830    4836
    4839     107    4830    4836    4842     107    4830    4836    4845     107
    4830    4848    4851     155    4827    4824    4830     108    4827    4824
    4854     109    4824    4830    4833     156    4821    4818    4824     111
    4818    4824    4827     112    4905    4911    4914      90    4899    4896
    4902     120    4890    4896    4899      90    4890    4896    4902      90
    4887    4881    4890     121    4884    4881    4887     114    4884    4881
    4890     121    4878    4872    4881     115    4875    4872    4878     114
    4875    4872    4881     115    4872    4881    4884     115    4872    4881
    4887     115    4869    4866    4872     116    4869    4866    4905     109
    4866    4872    4875     117    4866    4872    4878     117    4863    4860
    4866     111    4860    4866    4869     112    4968    4974    4977      90
    4959    4956    4962     140    4956    4962    4965     140    4947    4950
    4953     141    4947    4956    4959     142    4944    4941    4947     142
    4938    4935    4941     140    4935    4941    4944     140    4932    4935
    4938     140    4932    4962    4965     140    4929    4923    4932     143
    4926    4923    4929     105    4926    4923    4932     143    4920    4917
    4923     134    4920    4917    4968     109    4917    4923    4926     135
    4917    4923    4929     135    4914    4911    4917     111    4911    4917
    4920     112    4998    5004    5007      90    4992    4986    4995     105
    4989    4986    4992     105    4989    4986    4995     105    4983    4980
    4986     134    4983    4980    4998     109    4980    4986    4989     135
    4980    4986    4992     135    4980    4986    4995     135    4977    4974
    4980     111    4974    4980    4983     112    5061    5067    5070      90
    5052    5049    5055     140    5049    5055    5058     140    5040    5043
    5046     141    5040    5049    5052     142    5037    5034    5040     142
    5031    5028    5034     140    5028    5034    5037     140    5025    5028
    5031     140    5025    5055    5058     140    5022    5016    5025     143
    5019    5016    5022     105    5019    5016    5025     143    5013    5010
    5016     134    5013    5010    5061     109    5010    5016    5019     135
    5010    5016    5022     135    5007    5004    5010     111    5004    5010
    5013     112    5121    5127    5130      90    5112    5109    5115     140
    5109    5115    5118     140    5106    5103    5109     140    5103    5109
    5112     140    5100    5097    5103     140    5097    5103    5106     140
    5094    5091    5097     140    5091    5097    5100     140    5088    5091
    5094     140    5088    5115    5118     140    5085    5079    5088     143
    5082    5079    5085     105    5082    5079    5088     143    5076    5073
    5079     134    5076    5073    5121     109    5073    5079    5082     135
    5073    5079    5085     135    5070    5067    5073     111    5067    5073
    5076     112    5169    5175    5178      90    5163    5157    5166     105
    5160    5157    5163     105    5160    5157    5166     105    5151    5145
    5154     105    5148    5145    5151     105    5148    5145    5154     105
    5142    5139    5145     106    5142    5139    5157     106    5139    5145
    5148     107    5139    5145    5151     107    5139    5145    5154     107
    5139    5157    5160     107    5139    5157    5163     107    5139    5157
    5166     107    5136    5133    5139     108    5136    5133    5169     109
    5133    5139    5142     110    5130    5127    5133     111    5127    5133
    5136     112    5211    5217    5220      90    5199    5193    5202     105
    5196    5193    5199     105    5196    5193    5202     105    5190    5187
    5193     153    5190    5187    5205     154    5187    5193    5196     107
    5187    5193    5199     107    5187    5193    5202     107    5187    5205
    5208     155    5184    5181    5187     108    5184    5181    5211     109
    5181    5187    5190     156    5178    5175    5181     111    5175    5181
    5184     112    5241    5247    5250      90    5235    5229    5238     105
    5232    5229    5235     105    5232    5229    5238     105    5226    5223
    5229     134    5226    5223    5241     109    5223    5229    5232     135
    5223    5229    5235     135    5223    5229    5238     135    5220    5217
    5223     111    5217    5223    5226     112    5277    5283    5286      90
    5265    5259    5268     113    5262    5259    5265     114    5262    5259
    5268     113    5256    5253    5259     116    5256    5253    5277     109
    5253    5259    5262     117    5253    5259    5265     117    5250    5247
    5253     111    5247    5253    5256     112    5313    5319    5322      90
    5301    5295    5304     113    5298    5295    5301     114    5298    5295
    5304     113    5292    5289    5295     116    5292    5289    5313     109
    5289    5295    5298     117    5289    5295    5301     117    5286    5283
    5289     111    5283    5289    5292     112    5370    5376    5379      90
    5364    5358    5367     105    5361    5358    5364     105    5361    5358
    5367     105    5355    5349    5358     148    5352    5349    5355     114
    5352    5349    5358     148    5349    5358    5361     149    5349    5358
    5364     149    5349    5358    5367     149    5343    5337    5346     105
    5340    5337    5343     105    5340    5337    5346     105    5334    5331
    5337     106    5334    5331    5349     119    5331    5337    5340     107
    5331    5337    5343     107    5331    5337    5346     107    5331    5349
    5352     118    5331    5349    5355     118    5328    5325    5331     108
    5328    5325    5370     109    5325    5331    5334     110    5322    5319
    5325     111    5319    5325    5328     112    5442    5448    5451      90
    5436    5433    5439      91    5427    5424    5430      91    5421    5424
    5427      92    5421    5424    5430      92    5421    5433    5436      92
    5421    5433    5439      92    5418    5415    5421      92    5412    5406
    5415      93    5409    5406    5412      94    5409    5406    5415      93
    5406    5415    5418      95    5403    5397    5406      96    5400    5397
    5403      97    5400    5397    5406      96    5397    5406    5409      98
    5397    5406    5412      98    5394    5388    5397      96    5391    5388
    5394      97    5391    5388    5397      96    5388    5397    5400      96
    5388    5397    5403      96    5385    5382    5388     126    5385    5382
    5442     109    5382    5388    5391     101    5382    5388    5394     101
    5379    5376    5382     111    5376    5382    5385     112    5490    5496
    5499      90    5484    5478    5487     105    5481    5478    5484     105
    5481    5478    5487     105    5472    5466    5475     105    5469    5466
    5472     105    5469    5466    5475     105    5463    5460    5466     106
    5463    5460    5478     106    5460    5466    5469     107    5460    5466
    5472     107    5460    5466    5475     107    5460    5478    5481     107
    5460    5478    5484     107    5460    5478    5487     107    5457    5454
    5460     108    5457    5454    5490     109    5454    5460    5463     110
    5451    5448    5454     111    5448    5454    5457     112    5511    5517
    5520      90    5508    5502    5511     109    5505    5502    5508     150
    5505    5502    5511     109    5499    5496    5502     111    5496    5502
    5505     112    5496    5502    5508     112    5544    5550    5553      90
    5535    5529    5538     144    5532    5529    5535     145    5532    5529
    5538     144    5529    5538    5541     146    5526    5523    5529     116
    5526    5523    5544     109    5523    5529    5532     147    5523    5529
    5535     147    5520    5517    5523     111    5517    5523    5526     112
    5595    5601    5604      90    5589    5583    5592     138    5586    5583
    5589     138    5586    5583    5592     138    5580    5583    5586     157
    5580    5583    5589     157    5580    5583    5592     157    5577    5571
    5580     158    5574    5571    5577     145    5574    5571    5580     158
    5568    5562    5571     115    5565    5562    5568     114    5565    5562
    5571     115    5562    5571    5574     159    5562    5571    5577     159
    5559    5556    5562     116    5559    5556    5595     109    5556    5562
    5565     117    5556    5562    5568     117    5553    5550    5556     111
    5550    5556    5559     112    5628    5634    5637      90    5619    5613
    5622     144    5616    5613    5619     145    5616    5613    5622     144
    5613    5622    5625     146    5610    5607    5613     116    5610    5607
    5628     109    5607    5613    5616     147    5607    5613    5619     147
    5604    5601    5607     111    5601    5607    5610     112    5676    5682
    5685      90    5670    5664    5673     105    5667    5664    5670     105
    5667    5664    5673     105    5658    5652    5661     105    5655    5652
    5658     105    5655    5652    5661     105    5649    5646    5652     106
    5649    5646    5664     106    5646    5652    5655     107    5646    5652
    5658     107    5646    5652    5661     107    5646    5664    5667     107
    5646    5664    5670     107    5646    5664    5673     107    5643    5640
    5646     108    5643    5640    5676     109    5640    5646    5649     110
    5637    5634    5640     111    5634    5640    5643     112    5712    5718
    5721      90    5700    5694    5703     113    5697    5694    5700     114
    5697    5694    5703     113    5691    5688    5694     116    5691    5688
    5712     109    5688    5694    5697     117    5688    5694    5700     117
    5685    5682    5688     111    5682    5688    5691     112    5733    5739
    5742      90    5730    5724    5733     109    5727    5724    5730     150
    5727    5724    5733     109    5721    5718    5724     111    5718    5724
    5727     112    5718    5724    5730     112    5796    5802    5805      90
    5787    5784    5790     140    5784    5790    5793     140    5775    5778
    5781     141    5775    5784    5787     142    5772    5769    5775     142
    5766    5763    5769     140    5763    5769    5772     140    5760    5763
    5766     140    5760    5790    5793     140    5757    5751    5760     143
    5754    5751    5757     105    5754    5751    5760     143    5748    5745
    5751     134    5748    5745    5796     109    5745    5751    5754     135
    5745    5751    5757     135    5742    5739    5745     111    5739    5745
    5748     112    5847    5853    5856      90    5838    5835    5841     127
    5835    5841    5844     128    5832    5829    5835     129    5829    5835
    5838     130    5826    5829    5832     131    5823    5841    5844     132
    5820    5814    5823     133    5817    5814    5820     105    5817    5814
    5823     133    5811    5808    5814     134    5811    5808    5847     109
    5808    5814    5817     135    5808    5814    5820     135    5805    5802
    5808     111    5802    5808    5811     112    5889    5895    5898      90
    5883    5880    5886     120    5874    5880    5883      90    5874    5880
    5886      90    5871    5865    5874     121    5868    5865    5871     114
    5868    5865    5874     121    5862    5859    5865     116    5862    5859
    5889     109    5859    5865    5868     117    5859    5865    5871     117
    5856    5853    5859     111    5853    5859    5862     112    5946    5952
    5955      90    5940    5934    5943     105    5937    5934    5940     105
    5937    5934    5943     105    5931    5925    5934     148    5928    5925
    5931     114    5928    5925    5934     148    5925    5934    5937     149
    5925    5934    5940     149    5925    5934    5943     149    5919    5913
    5922     105    5916    5913    5919     105    5916    5913    5922     105
    5910    5907    5913     106    5910    5907    5925     119    5907    5913
    5916     107    5907    5913    5919     107    5907    5913    5922     107
    5907    5925    5928     118    5907    5925    5931     118    5904    5901
    5907     108    5904    5901    5946     109    5901    5907    5910     110
    5898    5895    5901     111    5895    5901    5904     112    5979    5985
    5988      90    5970    5964    5973     144    5967    5964    5970     145
    5967    5964    5973     144    5964    5973    5976     146    5961    5958
    5964     116    5961    5958    5979     109    5958    5964    5967     147
    5958    5964    5970     147    5955    5952    5958     111    5952    5958
    5961     112    6021    6027    6030      90    6009    6003    6012     105
    6006    6003    6009     105    6006    6003    6012     105    6000    5997
    6003     153    6000    5997    6015     154    5997    6003    6006     107
    5997    6003    6009     107    5997    6003    6012     107    5997    6015
    6018     155    5994    5991    5997     108    5994    5991    6021     109
    5991    5997    6000     156    5988    5985    5991     111    5985    5991
    5994     112    6087    6093    6096      90    6081    6075    6084     103
    6078    6075    6081     103    6078    6075    6084     103    6072    6066
    6075     122    6069    6066    6072     123    6069    6066    6075     122
    6066    6075    6078     124    6066    6075    6081     124    6066    6075
    6084     124    6063    6057    6066      96    6060    6057    6063      97
    6060    6057    6066      96    6057    6066    6069     125    6057    6066
    6072     125    6054    6048    6057      96    6051    6048    6054      97
    6051    6048    6057      96    6048    6057    6060      96    6048    6057
    6063      96    6045    6039    6048      96    6042    6039    6045      97
    6042    6039    6048      96    6039    6048    6051      96    6039    6048
    6054      96    6036    6033    6039     126    6036    6033    6087     109
    6033    6039    6042     101    6033    6039    6045     101    6030    6027
    6033     111    6027    6033    6036     112    6123    6129    6132      90
    6111    6105    6114     113    6108    6105    6111     114    6108    6105
    6114     113    6102    6099    6105     116    6102    6099    6123     109
    6099    6105    6108     117    6099    6105    6111     117    6096    6093
    6099     111    6093    6099    6102     112    6144    6150    6153      90
    6141    6135    6144     109    6138    6135    6141     150    6138    6135
    6144     109    6132    6129    6135     111    6129    6135    6138     112
    6129    6135    6141     112    6180    6186    6189      90    6168    6162
    6171     113    6165    6162    6168     114    6165    6162    6171     113
    6159    6156    6162     116    6159    6156    6180     109    6156    6162
    6165     117    6156    6162    6168     117    6153    6150    6156     111
    6150    6156    6159     112    6213    6219    6222      90    6204    6198
    6207     151    6201    6198    6204     145    6201    6198    6207     151
    6198    6207    6210     152    6195    6192    6198     116    6195    6192
    6213     109    6192    6198    6201     147    6192    6198    6204     147
    6189    6186    6192     111    6186    6192    6195     112    6234    6240
    6243      90    6231    6225    6234     109    6228    6225    6231     150
    6228    6225    6234     109    6222    6219    6225     111    6219    6225
    6228     112    6219    6225    6231     112    6267    6273    6276      90
    6258    6252    6261     144    6255    6252    6258     145    6255    6252
    6261     144    6252    6261    6264     146    6249    6246    6252     116
    6249    6246    6267     109    6246    6252    6255     147    6246    6252
    6258     147    6243    6240    6246     111    6240    6246    6249     112
    6324    6330    6333      90    6318    6312    6321     105    6315    6312
    6318     105    6315    6312    6321     105    6306    6300    6309     105
    6303    6300    6306     105    6303    6300    6309     105    6297    6294
    6300     106    6297    6294    6312     106    6294    6300    6303     107
    6294    6300    6306     107    6294    6300    6309     107    6294    6312
    6315     107    6294    6312    6318     107    6294    6312    6321     107
    6291    6285    6294     118    6288    6285    6291     114    6288    6285
    6294     118    6285    6294    6297     119    6282    6279    6285     116
    6282    6279    6324     109    6279    6285    6288     117    6279    6285
    6291     117    6276    6273    6279     111    6273    6279    6282     112
    6381    6387    6390      90    6375    6369    6378     105    6372    6369
    6375     105    6372    6369    6378     105    6363    6357    6366     105
    6360    6357    6363     105    6360    6357    6366     105    6354    6351
    6357     106    6354    6351    6369     106    6351    6357    6360     107
    6351    6357    6363     107    6351    6357    6366     107    6351    6369
    6372     107    6351    6369    6375     107    6351    6369    6378     107
    6348    6342    6351     118    6345    6342    6348     114    6345    6342
    6351     118    6342    6351    6354     119    6339    6336    6342     116
    6339    6336    6381     109    6336    6342    6345     117    6336    6342
    6348     117    6333    6330    6336     111    6330    6336    6339     112
    6441    6447    6450      90    6432    6429    6435     140    6429    6435
    6438     140    6426    6423    6429     140    6423    6429    6432     140
    6420    6417    6423     140    6417    6423    6426     140    6414    6411
    6417     140    6411    6417    6420     140    6408    6411    6414     140
    6408    6435    6438     140    6405    6399    6408     143    6402    6399
    6405     105    6402    6399    6408     143    6396    6393    6399     134
    6396    6393    6441     109    6393    6399    6402     135    6393    6399
    6405     135    6390    6387    6393     111    6387    6393    6396     112
    6477    6483    6486      90    6465    6459    6468     113    6462    6459
    6465     114    6462    6459    6468     113    6456    6453    6459     116
    6456    6453    6477     109    6453    6459    6462     117    6453    6459
    6465     117    6450    6447    6453     111    6447    6453    6456     112
    6528    6534    6537      90    6519    6516    6522     127    6516    6522
    6525     128    6513    6510    6516     129    6510    6516    6519     130
    6507    6510    6513     131    6504    6522    6525     132    6501    6495
    6504     133    6498    6495    6501     105    6498    6495    6504     133
    6492    6489    6495     134    6492    6489    6528     109    6489    6495
    6498     135    6489    6495    6501     135    6486    6483    6489     111
    6483    6489    6492     112    6585    6591    6594      90    6579    6573
    6582     105    6576    6573    6579     105    6576    6573    6582     105
    6567    6561    6570     105    6564    6561    6567     105    6564    6561
    6570     105    6558    6555    6561     106    6558    6555    6573     106
    6555    6561    6564     107    6555    6561    6567     107    6555    6561
    6570     107    6555    6573    6576     107    6555    6573    6579     107
    6555    6573    6582     107    6552    6546    6555     118    6549    6546
    6552     114    6549    6546    6555     118    6546    6555    6558     119
    6543    6540    6546     116    6543    6540    6585     109    6540    6546
    6549     117    6540    6546    6552     117    6537    6534    6540     111
    6534    6540    6543     112    6636    6642    6645      90    6627    6624
    6630     127    6624    6630    6633     128    6621    6618    6624     129
    6618    6624    6627     130    6615    6618    6621     131    6612    6630
    6633     132    6609    6603    6612     133    6606    6603    6609     105
    6606    6603    6612     133    6600    6597    6603     134    6600    6597
    6636     109    6597    6603    6606     135    6597    6603    6609     135
    6594    6591    6597     111    6591    6597    6600     112    6678    6684
    6687      90    6672    6669    6675     120    6663    6669    6672      90
    6663    6669    6675      90    6660    6654    6663     121    6657    6654
    6660     114    6657    6654    6663     121    6651    6648    6654     116
    6651    6648    6678     109    6648    6654    6657     117    6648    6654
    6660     117    6645    6642    6648     111    6642    6648    6651     112
    6726    6732    6735      90    6720    6714    6723     105    6717    6714
    6720     105    6717    6714    6723     105    6708    6702    6711     105
    6705    6702    6708     105    6705    6702    6711     105    6699    6696
    6702     106    6699    6696    6714     106    6696    6702    6705     107
    6696    6702    6708     107    6696    6702    6711     107    6696    6714
    6717     107    6696    6714    6720     107    6696    6714    6723     107
    6693    6690    6696     108    6693    6690    6726     109    6690    6696
    6699     110    6687    6684    6690     111    6684    6690    6693     112
    6774    6780    6783      90    6768    6762    6771     105    6765    6762
    6768     105    6765    6762    6771     105    6756    6750    6759     105
    6753    6750    6756     105    6753    6750    6759     105    6747    6744
    6750     106    6747    6744    6762     106    6744    6750    6753     107
    6744    6750    6756     107    6744    6750    6759     107    6744    6762
    6765     107    6744    6762    6768     107    6744    6762    6771     107
    6741    6738    6744     108    6741    6738    6774     109    6738    6744
    6747     110    6735    6732    6738     111    6732    6738    6741     112
    6795    6801    6804      90    6792    6786    6795     109    6789    6786
    6792     150    6789    6786    6795     109    6783    6780    6786     111
    6780    6786    6789     112    6780    6786    6792     112    6825    6831
    6834      90    6819    6813    6822     105    6816    6813    6819     105
    6816    6813    6822     105    6810    6807    6813     134    6810    6807
    6825     109    6807    6813    6816     135    6807    6813    6819     135
    6807    6813    6822     135    6804    6801    6807     111    6801    6807
    6810     112    6876    6882    6885      90    6867    6864    6870     127
    6864    6870    6873     128    6861    6858    6864     129    6858    6864
    6867     130    6855    6858    6861     131    6852    6870    6873     132
    6849    6843    6852     133    6846    6843    6849     105    6846    6843
    6852     133    6840    6837    6843     134    6840    6837    6876     109
    6837    6843    6846     135    6837    6843    6849     135    6834    6831
    6837     111    6831    6837    6840     112    6933    6939    6942      90
    6927    6921    6930     105    6924    6921    6927     105    6924    6921
    6930     105    6918    6912    6921     148    6915    6912    6918     114
    6915    6912    6921     148    6912    6921    6924     149    6912    6921
    6927     149    6912    6921    6930     149    6906    6900    6909     105
    6903    6900    6906     105    6903    6900    6909     105    6897    6894
    6900     106    6897    6894    6912     119    6894    6900    6903     107
    6894    6900    6906     107    6894    6900    6909     107    6894    6912
    6915     118    6894    6912    6918     118    6891    6888    6894     108
    6891    6888    6933     109    6888    6894    6897     110    6885    6882
    6888     111    6882    6888    6891     112    6981    6987    6990      90
    6975    6969    6978     105    6972    6969    6975     105    6972    6969
    6978     105    6963    6957    6966     105    6960    6957    6963     105
    6960    6957    6966     105    6954    6951    6957     106    6954    6951
    6969     106    6951    6957    6960     107    6951    6957    6963     107
    6951    6957    6966     107    6951    6969    6972     107    6951    6969
    6975     107    6951    6969    6978     107    6948    6945    6951     108
    6948    6945    6981     109    6945    6951    6954     110    6942    6939
    6945     111    6939    6945    6948     112    7002    7008    7011      90
    6999    6993    7002     109    6996    6993    6999     150    6996    6993
    7002     109    6990    6987    6993     111    6987    6993    6996     112
    6987    6993    6999     112    7059    7065    7068      90    7053    7047
    7056     105    7050    7047    7053     105    7050    7047    7056     105
    7044    7038    7047     148    7041    7038    7044     114    7041    7038
    7047     148    7038    7047    7050     149    7038    7047    7053     149
    7038    7047    7056     149    7032    7026    7035     105    7029    7026
    7032     105    7029    7026    7035     105    7023    7020    7026     106
    7023    7020    7038     119    7020    7026    7029     107    7020    7026
    7032     107    7020    7026    7035     107    7020    7038    7041     118
    7020    7038    7044     118    7017    7014    7020     108    7017    7014
    7059     109    7014    7020    7023     110    7011    7008    7014     111
    7008    7014    7017     112    7089    7095    7098      90    7083    7077
    7086     105    7080    7077    7083     105    7080    7077    7086     105
    7074    7071    7077     134    7074    7071    7089     109    7071    7077
    7080     135    7071    7077    7083     135    7071    7077    7086     135
    7068    7065    7071     111    7065    7071    7074     112    7122    7128
    7131      90    7113    7107    7116     144    7110    7107    7113     145
    7110    7107    7116     144    7107    7116    7119     146    7104    7101
    7107     116    7104    7101    7122     109    7101    7107    7110     147
    7101    7107    7113     147    7098    7095    7101     111    7095    7101
    7104     112    7173    7167    7176     105    7170    7167    7173     105
    7170    7167    7176     105    7164    7158    7167     148    7161    7158
    7164     114    7161    7158    7167     148    7158    7167    7170     149
    7158    7167    7173     149    7158    7167    7176     149    7152    7146
    7155     105    7149    7146    7152     105    7149    7146    7155     105
    7143    7140    7146     106    7143    7140    7158     119    7140    7146
    7149     107    7140    7146    7152     107    7140    7146    7155     107
    7140    7158    7161     118    7140    7158    7164     118    7137    7134
    7140     108    7137    7134    7179     109    7134    7140    7143     110
    7131    7128    7134     111    7128    7134    7137     112    7218    7215
    7221     109    7212    7206    7215     135    7209    7206    7212     105
    7209    7206    7215     135    7206    7215    7218     134    7203    7197
    7206     136    7200    7197    7203     105    7200    7197    7206     136
    7197    7206    7209     136    7197    7206    7212     136    7194    7188
    7197     137    7191    7188    7194     138    7191    7188    7197     137
    7188    7197    7200     136    7188    7197    7203     136    7185    7188
    7191     139    7185    7188    7194     139    7185    7215    7218     112
    7263    7269    7272      90    7260    7257    7263     109    7254    7248
    7257     135    7251    7248    7254     105    7251    7248    7257     135
    7248    7257    7260     134    7245    7239    7248     136    7242    7239
    7245     105    7242    7239    7248     136    7239    7248    7251     136
    7239    7248    7254     136    7236    7230    7239     137    7233    7230
    7236     138    7233    7230    7239     137    7230    7239    7242     136
    7230    7239    7245     136    7227    7230    7233     139    7227    7230
    7236     139    7227    7257    7260     112    7311    7317    7320      90
    7305    7299    7308     105    7302    7299    7305     105    7302    7299
    7308     105    7293    7287    7296     105    7290    7287    7293     105
    7290    7287    7296     105    7284    7281    7287     106    7284    7281
    7299     106    7281    7287    7290     107    7281    7287    7293     107
    7281    7287    7296     107    7281    7299    7302     107    7281    7299
    7305     107    7281    7299    7308     107    7278    7275    7281     108
    7278    7275    7311     109    7275    7281    7284     110    7272    7269
    7275     111    7269    7275    7278     112    7353    7359    7362      90
    7347    7344    7350     120    7338    7344    7347      90    7338    7344
    7350      90    7335    7329    7338     121    7332    7329    7335     114
    7332    7329    7338     121    7326    7323    7329     116    7326    7323
    7353     109    7323    7329    7332     117    7323    7329    7335     117
    7320    7317    7323     111    7317    7323    7326     112    7374    7380
    7383      90    7371    7365    7374     109    7368    7365    7371     150
    7368    7365    7374     109    7362    7359    7365     111    7359    7365
    7368     112    7359    7365    7371     112    7404    7410    7413      90
    7398    7392    7401     105    7395    7392    7398     105    7395    7392
    7401     105    7389    7386    7392     134    7389    7386    7404     109
    7386    7392    7395     135    7386    7392    7398     135    7386    7392
    7401     135    7383    7380    7386     111    7380    7386    7389     112
    7461    7467    7470      90    7455    7449    7458     105    7452    7449
    7455     105    7452    7449    7458     105    7443    7437    7446     105
    7440    7437    7443     105    7440    7437    7446     105    7434    7431
    7437     106    7434    7431    7449     106    7431    7437    7440     107
    7431    7437    7443     107    7431    7437    7446     107    7431    7449
    7452     107    7431    7449    7455     107    7431    7449    7458     107
    7428    7422    7431     118    7425    7422    7428     114    7425    7422
    7431     118    7422    7431    7434     119    7419    7416    7422     116
    7419    7416    7461     109    7416    7422    7425     117    7416    7422
    7428     117    7413    7410    7416     111    7410    7416    7419     112
    7503    7509    7512      90    7491    7485    7494     105    7488    7485
    7491     105    7488    7485    7494     105    7482    7479    7485     153
    7482    7479    7497     154    7479    7485    7488     107    7479    7485
    7491     107    7479    7485    7494     107    7479    7497    7500     155
    7476    7473    7479     108    7476    7473    7503     109    7473    7479
    7482     156    7470    7467    7473     111    7467    7473    7476     112
    7575    7581    7584      90    7569    7566    7572     160    7563    7560
    7566     140    7560    7566    7569     140    7557    7554    7560     140
    7554    7560    7563     140    7551    7548    7554     140    7548    7554
    7557     140    7545    7548    7551     161    7542    7539    7545     162
    7536    7533    7539     128    7533    7539    7542     127    7530    7533
    7536     163    7527    7521    7530     164    7524    7521    7527     105
    7524    7521    7530     164    7518    7515    7521     134    7518    7515
    7575     109    7515    7521    7524     135    7515    7521    7527     135
    7512    7509    7515     111    7509    7515    7518     112    7617    7623
    7626      90    7611    7608    7614     120    7602    7608    7611      90
    7602    7608    7614      90    7599    7593    7602     121    7596    7593
    7599     114    7596    7593    7602     121    7590    7587    7593     116
    7590    7587    7617     109    7587    7593    7596     117    7587    7593
    7599     117    7584    7581    7587     111    7581    7587    7590     112
    7647    7653    7656      90    7641    7635    7644     105    7638    7635
    7641     105    7638    7635    7644     105    7632    7629    7635     134
    7632    7629    7647     109    7629    7635    7638     135    7629    7635
    7641     135    7629    7635    7644     135    7626    7623    7629     111
    7623    7629    7632     112    7692    7698    7701      90    7680    7674
    7683     113    7677    7674    7680     114    7677    7674    7683     113
    7671    7665    7674     115    7668    7665    7671     114    7668    7665
    7674     115    7665    7674    7677     115    7665    7674    7680     115
    7662    7659    7665     116    7662    7659    7692     109    7659    7665
    7668     117    7659    7665    7671     117    7656    7653    7659     111
    7653    7659    7662     112    7758    7764    7767      90    7752    7746
    7755     103    7749    7746    7752     103    7749    7746    7755     103
    7743    7737    7746     122    7740    7737    7743     123    7740    7737
    7746     122    7737    7746    7749     124    7737    7746    7752     124
    7737    7746    7755     124    7734    7728    7737      96    7731    7728
    7734      97    7731    7728    7737      96    7728    7737    7740     125
    7728    7737    7743     125    7725    7719    7728      96    7722    7719
    7725      97    7722    7719    7728      96    7719    7728    7731      96
    7719    7728    7734      96    7716    7710    7719      96    7713    7710
    7716      97    7713    7710    7719      96    7710    7719    7722      96
    7710    7719    7725      96    7707    7704    7710     126    7707    7704
    7758     109    7704    7710    7713     101    7704    7710    7716     101
    7701    7698    7704     111    7698    7704    7707     112    7803    7809
    7812      90    7791    7785    7794     113    7788    7785    7791     114
    7788    7785    7794     113    7782    7776    7785     115    7779    7776
    7782     114    7779    7776    7785     115    7776    7785    7788     115
    7776    7785    7791     115    7773    7770    7776     116    7773    7770
    7803     109    7770    7776    7779     117    7770    7776    7782     117
    7767    7764    7770     111    7764    7770    7773     112    7854    7860
    7863      90    7848    7842    7851     138    7845    7842    7848     138
    7845    7842    7851     138    7839    7842    7845     157    7839    7842
    7848     157    7839    7842    7851     157    7836    7830    7839     158
    7833    7830    7836     145    7833    7830    7839     158    7827    7821
    7830     115    7824    7821    7827     114    7824    7821    7830     115
    7821    7830    7833     159    7821    7830    7836     159    7818    7815
    7821     116    7818    7815    7854     109    7815    7821    7824     117
    7815    7821    7827     117    7812    7809    7815     111    7809    7815
    7818     112    7911    7917    7920      90    7905    7899    7908     105
    7902    7899    7905     105    7902    7899    7908     105    7893    7887
    7896     105    7890    7887    7893     105    7890    7887    7896     105
    7884    7881    7887     106    7884    7881    7899     106    7881    7887
    7890     107    7881    7887    7893     107    7881    7887    7896     107
    7881    7899    7902     107    7881    7899    7905     107    7881    7899
    7908     107    7878    7872    7881     118    7875    7872    7878     114
    7875    7872    7881     118    7872    7881    7884     119    7869    7866
    7872     116    7869    7866    7911     109    7866    7872    7875     117
    7866    7872    7878     117    7863    7860    7866     111    7860    7866
    7869     112    7944    7950    7953      90    7935    7929    7938     151
    7932    7929    7935     145    7932    7929    7938     151    7929    7938
    7941     152    7926    7923    7929     116    7926    7923    7944     109
    7923    7929    7932     147    7923    7929    7935     147    7920    7917
    7923     111    7917    7923    7926     112    7962    7956    7965     109
    7959    7956    7962     150    7959    7956    7965     109    7953    7950
    7956     111    7950    7956    7959     112    7950    7956    7962     112
    8007    8013    8016      90    8004    8001    8007     109    7998    7992
    8001     135    7995    7992    7998     105    7995    7992    8001     135
    7992    8001    8004     134    7989    7983    7992     136    7986    7983
    7989     105    7986    7983    7992     136    7983    7992    7995     136
    7983    7992    7998     136    7980    7974    7983     137    7977    7974
    7980     138    7977    7974    7983     137    7974    7983    7986     136
    7974    7983    7989     136    7971    7974    7977     139    7971    7974
    7980     139    7971    8001    8004     112    8049    8055    8058      90
    8043    8040    8046     120    8034    8040    8043      90    8034    8040
    8046      90    8031    8025    8034     121    8028    8025    8031     114
    8028    8025    8034     121    8022    8019    8025     116    8022    8019
    8049     109    8019    8025    8028     117    8019    8025    8031     117
    8016    8013    8019     111    8013    8019    8022     112    8085    8091
    8094      90    8073    8067    8076     113    8070    8067    8073     114
    8070    8067    8076     113    8064    8061    8067     116    8064    8061
    8085     109    8061    8067    8070     117    8061    8067    8073     117
    8058    8055    8061     111    8055    8061    8064     112    8121    8127
    8130      90    8109    8103    8112     113    8106    8103    8109     114
    8106    8103    8112     113    8100    8097    8103     116    8100    8097
    8121     109    8097    8103    8106     117    8097    8103    8109     117
    8094    8091    8097     111    8091    8097    8100     112    8184    8190
    8193      90    8175    8172    8178     140    8172    8178    8181     140
    8163    8166    8169     141    8163    8172    8175     142    8160    8157
    8163     142    8154    8151    8157     140    8151    8157    8160     140
    8148    8151    8154     140    8148    8178    8181     140    8145    8139
    8148     143    8142    8139    8145     105    8142    8139    8148     143
    8136    8133    8139     134    8136    8133    8184     109    8133    8139
    8142     135    8133    8139    8145     135    8130    8127    8133     111
    8127    8133    8136     112    8220    8226    8229      90    8208    8202
    8211     113    8205    8202    8208     114    8205    8202    8211     113
    8199    8196    8202     116    8199    8196    8220     109    8196    8202
    8205     117    8196    8202    8208     117    8193    8190    8196     111
    8190    8196    8199     112    8283    8289    8292      90    8274    8271
    8277     140    8271    8277    8280     140    8262    8265    8268     141
    8262    8271    8274     142    8259    8256    8262     142    8253    8250
    8256     140    8250    8256    8259     140    8247    8250    8253     140
    8247    8277    8280     140    8244    8238    8247     143    8241    8238
    8244     105    8241    8238    8247     143    8235    8232    8238     134
    8235    8232    8283     109    8232    8238    8241     135    8232    8238
    8244     135    8229    8226    8232     111    8226    8232    8235     112
    8307    8301    8310     113    8304    8301    8307     114    8304    8301
    8310     113    8298    8295    8301     116    8298    8295    8319     109
    8295    8301    8304     117    8295    8301    8307     117    8292    8289
    8295     111    8289    8295    8298     112    8361    8367    8370      90
    8358    8355    8361     109    8352    8346    8355     135    8349    8346
    8352     105    8349    8346    8355     135    8346    8355    8358     134
    8343    8337    8346     136    8340    8337    8343     105    8340    8337
    8346     136    8337    8346    8349     136    8337    8346    8352     136
    8334    8328    8337     137    8331    8328    8334     138    8331    8328
    8337     137    8328    8337    8340     136    8328    8337    8343     136
    8325    8328    8331     139    8325    8328    8334     139    8325    8355
    8358     112    8406    8412    8415      90    8394    8388    8397     113
    8391    8388    8394     114    8391    8388    8397     113    8385    8379
    8388     115    8382    8379    8385     114    8382    8379    8388     115
    8379    8388    8391     115    8379    8388    8394     115    8376    8373
    8379     116    8376    8373    8406     109    8373    8379    8382     117
    8373    8379    8385     117    8370    8367    8373     111    8367    8373
    8376     112    8472    8478    8481      90    8466    8460    8469     103
    8463    8460    8466     103    8463    8460    8469     103    8457    8451
    8460     122    8454    8451    8457     123    8454    8451    8460     122
    8451    8460    8463     124    8451    8460    8466     124    8451    8460
    8469     124    8448    8442    8451      96    8445    8442    8448      97
    8445    8442    8451      96    8442    8451    8454     125    8442    8451
    8457     125    8439    8433    8442      96    8436    8433    8439      97
    8436    8433    8442      96    8433    8442    8445      96    8433    8442
    8448      96    8430    8424    8433      96    8427    8424    8430      97
    8427    8424    8433      96    8424    8433    8436      96    8424    8433
    8439      96    8421    8418    8424     126    8421    8418    8472     109
    8418    8424    8427     101    8418    8424    8430     101    8415    8412
    8418     111    8412    8418    8421     112    8520    8526    8529      90
    8514    8508    8517     105    8511    8508    8514     105    8511    8508
    8517     105    8502    8496    8505     105    8499    8496    8502     105
    8499    8496    8505     105    8493    8490    8496     106    8493    8490
    8508     106    8490    8496    8499     107    8490    8496    8502     107
    8490    8496    8505     107    8490    8508    8511     107    8490    8508
    8514     107    8490    8508    8517     107    8487    8484    8490     108
    8487    8484    8520     109    8484    8490    8493     110    8481    8478
    8484     111    8478    8484    8487     112    8538    8532    8541     109
    8535    8532    8538     150    8535    8532    8541     109    8529    8526
    8532     111    8526    8532    8535     112    8526    8532    8538     112
    8580    8577    8583     109    8574    8568    8577     135    8571    8568
    8574     105    8571    8568    8577     135    8568    8577    8580     134
    8565    8559    8568     136    8562    8559    8565     105    8562    8559
    8568     136    8559    8568    8571     136    8559    8568    8574     136
    8556    8550    8559     137    8553    8550    8556     138    8553    8550
    8559     137    8550    8559    8562     136    8550    8559    8565     136
    8547    8550    8553     139    8547    8550    8556     139    8547    8577
    8580     112    8625    8631    8634      90    8622    8619    8625     109
    8616    8610    8619     135    8613    8610    8616     105    8613    8610
    8619     135    8610    8619    8622     134    8607    8601    8610     136
    8604    8601    8607     105    8604    8601    8610     136    8601    8610
    8613     136    8601    8610    8616     136    8598    8592    8601     137
    8595    8592    8598     138    8595    8592    8601     137    8592    8601
    8604     136    8592    8601    8607     136    8589    8592    8595     139
    8589    8592    8598     139    8589    8619    8622     112    8691    8697
    8700      90    8685    8679    8688     103    8682    8679    8685     103
    8682    8679    8688     103    8676    8670    8679     122    8673    8670
    8676     123    8673    8670    8679     122    8670    8679    8682     124
    8670    8679    8685     124    8670    8679    8688     124    8667    8661
    8670      96    8664    8661    8667      97    8664    8661    8670      96
    8661    8670    8673     125    8661    8670    8676     125    8658    8652
    8661      96    8655    8652    8658      97    8655    8652    8661      96
    8652    8661    8664      96    8652    8661    8667      96    8649    8643
    8652      96    8646    8643    8649      97    8646    8643    8652      96
    8643    8652    8655      96    8643    8652    8658      96    8640    8637
    8643     126    8640    8637    8691     109    8637    8643    8646     101
    8637    8643    8649     101    8634    8631    8637     111    8631    8637
    8640     112    8739    8745    8748      90    8733    8727    8736     105
    8730    8727    8733     105    8730    8727    8736     105    8721    8715
    8724     105    8718    8715    8721     105    8718    8715    8724     105
    8712    8709    8715     106    8712    8709    8727     106    8709    8715
    8718     107    8709    8715    8721     107    8709    8715    8724     107
    8709    8727    8730     107    8709    8727    8733     107    8709    8727
    8736     107    8706    8703    8709     108    8706    8703    8739     109
    8703    8709    8712     110    8700    8697    8703     111    8697    8703
    8706     112    8805    8802    8808     160    8799    8796    8802     140
    8796    8802    8805     140    8793    8790    8796     140    8790    8796
    8799     140    8787    8784    8790     140    8784    8790    8793     140
    8781    8784    8787     161    8778    8775    8781     162    8772    8769
    8775     128    8769    8775    8778     127    8766    8769    8772     163
    8763    8757    8766     164    8760    8757    8763     105    8760    8757
    8766     164    8754    8751    8757     134    8754    8751    8811     109
    8751    8757    8760     135    8751    8757    8763     135    8748    8745
    8751     111    8745    8751    8754     112    8973    8970    8976     140
    8970    8976    8979     140    8967    8964    8970     140    8964    8970
    8973     140    8961    8958    8964     140    8958    8964    8967     140
    8955    8952    8958     140    8952    8958    8961     140    8949    8952
    8955     140    8949    8976    8979     140    8946    8943    8949     165
    8940    8937    8943     166    8937    8943    8946     166    8931    8937
    8940     167    8922    8919    8925     140    8910    8913    8916     168
    8910    8919    8922     140    8904    8901    8925     140    8901    8898
    8907     140    8898    8901    8904     140    8895    8898    8907     140
    8892    8889    8895     165    8886    8883    8889     166    8883    8889
    8892     166    8877    8883    8886     167    8871    8868    8874     140
    8862    8856    8865     138    8859    8856    8862     138    8859    8856
    8865     138    8853    8856    8859     169    8853    8856    8862     169
    8853    8856    8865     169    8850    8868    8871     140    8844    8841
    8874     140    8841    8838    8847     140    8838    8841    8844     140
    8835    8838    8847     140    8829    8820    8832     169    8826    8820
    8829     138    8826    8820    8832     169    8823    8820    8826     138
    8823    8820    8829     138    8823    8820    8832     169
%FLAG ANGLES_WITHOUT_HYDROGEN                                                   
%FORMAT(10I8)                                                                   
      75      72      78       1      72      78      84       2      54      51
      63       3      45      51      54       3      45      51      63       3
      36      45      51       4      27      36      45       5      18      12
      72       6      18      27      36       7      12      18      27       8
      12      72      75       9      12      72      78      10       0      12
      18      11       0      12      72      12     123     120     126       1
     120     126     132       2      96      90     108      13      90      84
     120      14      84      90      96      15      84      90     108      15
      84     120     123       9      84     120     126      10      78      84
      90      16      78      84     120      17     168     165     171       1
     165     171     177       2     159     156     162      18     147     156
     159      19     147     156     162      19     138     132     165      20
[truncated: 919,488 more chars]
