# Supplementary material for: In silico screening of chalcones and flavonoids as potential inhibitors against yellow head virus 3C-like protease
Source: PeerJ. 2023 Apr 24;11:e15086. doi: 10.7717/peerj.15086 (PMC10135407; doi:10.7717/peerj.15086)
Supplement: Supplemental Information 11 — All topology files used in trajectory analysis. [file peerj-11-15086-s011.zip › topology_files/stripped.07_DN071_f.top]

%VERSION  VERSION_STAMP = V0001.000  DATE = 12/12/21 03:44:53                  
%FLAG TITLE                                                                     
%FORMAT(20a4)                                                                   
default_name                                                                    
%FLAG POINTERS                                                                  
%FORMAT(10I8)                                                                   
    3000      13    1461    1585    3325    2158    6972    6697       0       0
   16566     189    1585    2158    6697      80     185     202      41       0
       0       0       0       0       0       0       0       1      60       0
       0
%FLAG ATOM_NAME                                                                 
%FORMAT(20a4)                                                                   
N   H1  H2  H3  CA  HA  CB  HB2 HB3 CG  HG2 HG3 CD  HD2 HD3 NE  HE  CZ  NH1 HH11
HH12NH2 HH21HH22C   O   N   H   CA  HA  CB  HB  CG1 HG11HG12HG13CG2 HG21HG22HG23
C   O   N   H   CA  HA  CB  HB2 HB3 CG  HG2 HG3 CD  OE1 OE2 C   O   N   H   CA  
HA  CB  HB2 HB3 CG  OD1 OD2 C   O   N   H   CA  HA  CB  HB2 HB3 CG  HG  CD1 HD11
HD12HD13CD2 HD21HD22HD23C   O   N   H   CA  HA  CB  HB2 HB3 CG  OD1 ND2 HD21HD22
C   O   N   H   CA  HA  CB  HB2 HB3 CG  HG2 HG3 CD  HD2 HD3 CE  HE2 HE3 NZ  HZ1 
HZ2 HZ3 C   O   N   H   CA  HA  CB  HB2 HB3 CG  ND1 CE1 HE1 NE2 HE2 CD2 HD2 C   
O   N   CD  HD2 HD3 CG  HG2 HG3 CB  HB2 HB3 CA  HA  C   O   N   H   CA  HA  CB  
HB2 HB3 CG  CD1 HD1 CE1 HE1 CZ  OH  HH  CE2 HE2 CD2 HD2 C   O   N   H   CA  HA  
CB  HB2 HB3 CG  OD1 ND2 HD21HD22C   O   N   H   CA  HA  CB  HB2 HB3 CG  HG2 HG3 
CD  HD2 HD3 CE  HE2 HE3 NZ  HZ1 HZ2 HZ3 C   O   N   H   CA  HA  CB  HB2 HB3 CG  
CD1 HD1 CE1 HE1 CZ  OH  HH  CE2 HE2 CD2 HD2 C   O   N   H   CA  HA  CB  HB2 HB3 
CG  HG2 HG3 CD  HD2 HD3 NE  HE  CZ  NH1 HH11HH12NH2 HH21HH22C   O   N   H   CA  
HA  CB  HB2 HB3 OG  HG  C   O   N   H   CA  HA  CB  HB2 HB3 CG  OD1 ND2 HD21HD22
C   O   N   H   CA  HA  CB  HB  CG2 HG21HG22HG23CG1 HG12HG13CD1 HD11HD12HD13C   
O   N   H   CA  HA  CB  HB  CG1 HG11HG12HG13CG2 HG21HG22HG23C   O   N   H   CA  
HA  CB  HB2 HB3 CG  HG2 HG3 CD  HD2 HD3 NE  HE  CZ  NH1 HH11HH12NH2 HH21HH22C   
O   N   H   CA  HA  CB  HB  CG1 HG11HG12HG13CG2 HG21HG22HG23C   O   N   H   CA  
HA  CB  HB2 HB3 CG  CD1 HD1 CE1 HE1 CZ  OH  HH  CE2 HE2 CD2 HD2 C   O   N   H   
CA  HA2 HA3 C   O   N   H   CA  HA  CB  HB2 HB3 CG  HG2 HG3 CD  OE1 OE2 C   O   
N   H   CA  HA  CB  HB2 HB3 CG  HG2 HG3 CD  HD2 HD3 NE  HE  CZ  NH1 HH11HH12NH2 
HH21HH22C   O   N   H   CA  HA2 HA3 C   O   N   H   CA  HA  CB  HB2 HB3 CG  OD1 
OD2 C   O   N   H   CA  HA  CB  HB2 HB3 CG  HG  CD1 HD11HD12HD13CD2 HD21HD22HD23
C   O   N   H   CA  HA  CB  HB2 HB3 CG  OD1 ND2 HD21HD22C   O   N   H   CA  HA2 
HA3 C   O   N   H   CA  HA  CB  HB2 HB3 CG  CD1 HD1 CE1 HE1 CZ  HZ  CE2 HE2 CD2 
HD2 C   O   N   H   CA  HA  CB  HB2 HB3 CG  HG  CD1 HD11HD12HD13CD2 HD21HD22HD23
C   O   N   H   CA  HA  CB  HB2 HB3 OG  HG  C   O   N   H   CA  HA2 HA3 C   O   
N   H   CA  HA  CB  HB2 HB3 CG  HG2 HG3 CD  HD2 HD3 CE  HE2 HE3 NZ  HZ1 HZ2 HZ3 
C   O   N   H   CA  HA  CB  HB2 HB3 CG  CD1 HD1 CE1 HE1 CZ  HZ  CE2 HE2 CD2 HD2 
C   O   N   H   CA  HA  CB  HB2 HB3 CG  HG  CD1 HD11HD12HD13CD2 HD21HD22HD23C   
O   N   H   CA  HA  CB  HB2 HB3 CG  CD1 HD1 CE1 HE1 CZ  OH  HH  CE2 HE2 CD2 HD2 
C   O   N   H   CA  HA  CB  HB2 HB3 CG  CD1 HD1 CE1 HE1 CZ  HZ  CE2 HE2 CD2 HD2 
C   O   N   CD  HD2 HD3 CG  HG2 HG3 CB  HB2 HB3 CA  HA  C   O   N   H   CA  HA  
CB  HB2 HB3 CG  HG2 HG3 CD  HD2 HD3 NE  HE  CZ  NH1 HH11HH12NH2 HH21HH22C   O   
N   H   CA  HA  CB  HB2 HB3 CG  ND1 CE1 HE1 NE2 HE2 CD2 HD2 C   O   N   H   CA  
HA  CB  HB  CG2 HG21HG22HG23CG1 HG12HG13CD1 HD11HD12HD13C   O   N   H   CA  HA  
CB  HB2 HB3 CG  CD1 HD1 CE1 HE1 CZ  HZ  CE2 HE2 CD2 HD2 C   O   N   H   CA  HA  
CB  HB2 HB3 CG  OD1 OD2 C   O   N   H   CA  HA  CB  HB2 HB3 OG  HG  C   O   N   
H   CA  HA  CB  HB2 HB3 SG  HG  C   O   N   H   CA  HA  CB  HB  CG2 HG21HG22HG23
OG1 HG1 C   O   N   H   CA  HA  CB  HB2 HB3 CG  OD1 OD2 C   O   N   H   CA  HA  
CB  HB2 HB3 CG  OD1 ND2 HD21HD22C   O   N   H   CA  HA  CB  HB  CG2 HG21HG22HG23
OG1 HG1 C   O   N   H   CA  HA  CB  HB2 HB3 CG  HG  CD1 HD11HD12HD13CD2 HD21HD22
HD23C   O   N   H   CA  HA  CB  HB  CG2 HG21HG22HG23OG1 HG1 C   O   N   H   CA  
HA  CB  HB2 HB3 CG  HG2 HG3 CD  HD2 HD3 NE  HE  CZ  NH1 HH11HH12NH2 HH21HH22C   
O   N   H   CA  HA  CB  HB2 HB3 CG  ND1 CE1 HE1 NE2 HE2 CD2 HD2 C   O   N   H   
CA  HA  CB  HB  CG2 HG21HG22HG23CG1 HG12HG13CD1 HD11HD12HD13C   O   N   H   CA  
HA  CB  HB2 HB3 CG  HG2 HG3 CD  HD2 HD3 NE  HE  CZ  NH1 HH11HH12NH2 HH21HH22C   
O   N   H   CA  HA  CB  HB  CG1 HG11HG12HG13CG2 HG21HG22HG23C   O   N   H   CA  
HA  CB  HB  CG2 HG21HG22HG23OG1 HG1 C   O   N   H   CA  HA  CB  HB2 HB3 CG  HG2 
HG3 CD  HD2 HD3 CE  HE2 HE3 NZ  HZ1 HZ2 HZ3 C   O   N   H   CA  HA2 HA3 C   O   
N   H   CA  HA  CB  HB2 HB3 CG  HG2 HG3 CD  OE1 OE2 C   O   N   H   CA  HA  CB  
HB2 HB3 CG  HG2 HG3 CD  OE1 OE2 C   O   N   H   CA  HA  CB  HB  CG2 HG21HG22HG23
OG1 HG1 C   O   N   H   CA  HA  CB  HB2 HB3 CG  ND1 CE1 HE1 NE2 HE2 CD2 HD2 C   
O   N   H   CA  HA  CB  HB2 HB3 CG  OD1 OD2 C   O   N   H   CA  HA  CB  HB  CG2 
HG21HG22HG23CG1 HG12HG13CD1 HD11HD12HD13C   O   N   H   CA  HA  CB  HB2 HB3 CG  
HG2 HG3 CD  OE1 OE2 C   O   N   H   CA  HA  CB  HB2 HB3 CG  HG  CD1 HD11HD12HD13
CD2 HD21HD22HD23C   O   N   H   CA  HA  CB  HB2 HB3 CG  HG  CD1 HD11HD12HD13CD2 
HD21HD22HD23C   O   N   H   CA  HA  CB  HB2 HB3 OG  HG  C   O   N   H   CA  HA  
CB  HB2 HB3 CG  OD1 OD2 C   O   N   H   CA  HA  CB  HB2 HB3 CG  HG2 HG3 CD  OE1 
OE2 C   O   N   H   CA  HA  CB  HB2 HB3 CG  CD1 HD1 CE1 HE1 CZ  OH  HH  CE2 HE2 
CD2 HD2 C   O   N   H   CA  HA  CB  HB2 HB3 CG  OD1 OD2 C   O   N   H   CA  HA  
CB  HB1 HB2 HB3 C   O   N   H   CA  HA  CB  HB  CG2 HG21HG22HG23OG1 HG1 C   O   
N   CD  HD2 HD3 CG  HG2 HG3 CB  HB2 HB3 CA  HA  C   O   N   H   CA  HA  CB  HB2 
HB3 CG  CD1 HD1 CE1 HE1 CZ  HZ  CE2 HE2 CD2 HD2 C   O   N   H   CA  HA  CB  HB  
CG2 HG21HG22HG23CG1 HG12HG13CD1 HD11HD12HD13C   O   N   H   CA  HA  CB  HB2 HB3 
CG  HG2 HG3 CD  HD2 HD3 CE  HE2 HE3 NZ  HZ1 HZ2 HZ3 C   O   N   H   CA  HA  CB  
HB  CG2 HG21HG22HG23CG1 HG12HG13CD1 HD11HD12HD13C   O   N   H   CA  HA  CB  HB2 
HB3 CG  OD1 OD2 C   O   N   H   CA  HA  CB  HB2 HB3 OG  HG  C   O   N   CD  HD2 
HD3 CG  HG2 HG3 CB  HB2 HB3 CA  HA  C   O   N   H   CA  HA  CB  HB2 HB3 CG  CD1 
HD1 CE1 HE1 CZ  HZ  CE2 HE2 CD2 HD2 C   O   N   H   CA  HA  CB  HB1 HB2 HB3 C   
O   N   H   CA  HA  CB  HB2 HB3 CG  HG2 HG3 CD  OE1 OE2 C   O   N   H   CA  HA  
CB  HB1 HB2 HB3 C   O   N   H   CA  HA  CB  HB  CG2 HG21HG22HG23OG1 HG1 C   O   
N   H   CA  HA  CB  HB  CG1 HG11HG12HG13CG2 HG21HG22HG23C   O   N   H   CA  HA  
CB  HB2 HB3 CG  HG  CD1 HD11HD12HD13CD2 HD21HD22HD23C   O   N   H   CA  HA  CB  
HB2 HB3 CG  HG2 HG3 CD  HD2 HD3 CE  HE2 HE3 NZ  HZ1 HZ2 HZ3 C   O   N   H   CA  
HA  CB  HB2 HB3 CG  CD1 HD1 CE1 HE1 CZ  HZ  CE2 HE2 CD2 HD2 C   O   N   H   CA  
HA2 HA3 C   O   N   H   CA  HA  CB  HB2 HB3 CG  HG2 HG3 CD  HD2 HD3 CE  HE2 HE3 
NZ  HZ1 HZ2 HZ3 C   O   N   H   CA  HA  CB  HB2 HB3 CG  HG  CD1 HD11HD12HD13CD2 
HD21HD22HD23C   O   N   H   CA  HA  CB  HB2 HB3 CG  HG2 HG3 CD  OE1 NE2 HE21HE22
C   O   N   H   CA  HA  CB  HB2 HB3 CG  HG2 HG3 CD  HD2 HD3 NE  HE  CZ  NH1 HH11
HH12NH2 HH21HH22C   O   N   H   CA  HA  CB  HB  CG2 HG21HG22HG23OG1 HG1 C   O   
N   H   CA  HA  CB  HB2 HB3 CG  HG2 HG3 CD  OE1 NE2 HE21HE22C   O   N   H   CA  
HA  CB  HB2 HB3 CG  CD1 HD1 CE1 HE1 CZ  OH  HH  CE2 HE2 CD2 HD2 C   O   N   H   
CA  HA  CB  HB1 HB2 HB3 C   O   N   H   CA  HA  CB  HB2 HB3 CG  CD1 HD1 CE1 HE1 
CZ  OH  HH  CE2 HE2 CD2 HD2 C   O   N   H   CA  HA  CB  HB2 HB3 CG  CD1 HD1 CE1 
HE1 CZ  HZ  CE2 HE2 CD2 HD2 C   O   N   H   CA  HA  CB  HB  CG1 HG11HG12HG13CG2 
HG21HG22HG23C   O   N   H   CA  HA  CB  HB  CG2 HG21HG22HG23OG1 HG1 C   O   N   
H   CA  HA  CB  HB1 HB2 HB3 C   O   N   H   CA  HA  CB  HB2 HB3 CG  OD1 OD2 C   
O   N   H   CA  HA  CB  HB2 HB3 CG  OD1 OD2 C   O   N   H   CA  HA  CB  HB  CG2 
HG21HG22HG23CG1 HG12HG13CD1 HD11HD12HD13C   O   N   H   CA  HA  CB  HB2 HB3 CG  
HG2 HG3 CD  HD2 HD3 NE  HE  CZ  NH1 HH11HH12NH2 HH21HH22C   O   N   H   CA  HA  
CB  HB  CG1 HG11HG12HG13CG2 HG21HG22HG23C   O   N   H   CA  HA2 HA3 C   O   N   
H   CA  HA  CB  HB2 HB3 OG  HG  C   O   N   H   CA  HA  CB  HB2 HB3 CG  HG2 HG3 
SD  CE  HE1 HE2 HE3 C   O   N   H   CA  HA  CB  HB2 HB3 OG  HG  C   O   N   H   
CA  HA  CB  HB  CG1 HG11HG12HG13CG2 HG21HG22HG23C   O   N   H   CA  HA  CB  HB2 
HB3 CG  OD1 OD2 C   O   N   H   CA  HA2 HA3 C   O   N   H   CA  HA  CB  HB2 HB3 
CG  CD1 HD1 CE1 HE1 CZ  OH  HH  CE2 HE2 CD2 HD2 C   O   N   H   CA  HA  CB  HB2 
HB3 CG  ND1 CE1 HE1 NE2 HE2 CD2 HD2 C   O   N   H   CA  HA  CB  HB2 HB3 CG  OD1 
ND2 HD21HD22C   O   N   H   CA  HA  CB  HB  CG2 HG21HG22HG23CG1 HG12HG13CD1 HD11
HD12HD13C   O   N   H   CA  HA  CB  HB2 HB3 OG  HG  C   O   N   H   CA  HA  CB  
HB  CG2 HG21HG22HG23OG1 HG1 C   O   N   H   CA  HA  CB  HB2 HB3 CG  HG2 HG3 CD  
HD2 HD3 CE  HE2 HE3 NZ  HZ1 HZ2 HZ3 C   O   N   H   CA  HA  CB  HB2 HB3 CG  OD1 
OD2 C   O   N   H   CA  HA2 HA3 C   O   N   H   CA  HA  CB  HB2 HB3 CG  OD1 OD2 
C   O   N   H   CA  HA  CB  HB2 HB3 SG  HG  C   O   N   H   CA  HA2 HA3 C   O   
N   H   CA  HA  CB  HB2 HB3 OG  HG  C   O   N   H   CA  HA  CB  HB2 HB3 CG  HG  
CD1 HD11HD12HD13CD2 HD21HD22HD23C   O   N   H   CA  HA  CB  HB2 HB3 CG  HG  CD1 
HD11HD12HD13CD2 HD21HD22HD23C   O   N   H   CA  HA  CB  HB2 HB3 CG  CD1 HD1 CE1 
HE1 CZ  HZ  CE2 HE2 CD2 HD2 C   O   N   H   CA  HA  CB  HB2 HB3 CG  OD1 OD2 C   
O   N   H   CA  HA  CB  HB2 HB3 CG  ND1 CE1 HE1 NE2 HE2 CD2 HD2 C   O   N   H   
CA  HA  CB  HB2 HB3 CG  HG  CD1 HD11HD12HD13CD2 HD21HD22HD23C   O   N   H   CA  
HA  CB  HB2 HB3 CG  ND1 CE1 HE1 NE2 HE2 CD2 HD2 C   O   N   H   CA  HA  CB  HB2 
HB3 CG  OD1 ND2 HD21HD22C   O   N   H   CA  HA  CB  HB  CG1 HG11HG12HG13CG2 HG21
HG22HG23C   O   N   H   CA  HA  CB  HB  CG1 HG11HG12HG13CG2 HG21HG22HG23C   O   
N   H   CA  HA2 HA3 C   O   N   H   CA  HA  CB  HB1 HB2 HB3 C   O   N   H   CA  
HA  CB  HB2 HB3 CG  ND1 CE1 HE1 NE2 HE2 CD2 HD2 C   O   N   H   CA  HA  CB  HB  
CG2 HG21HG22HG23CG1 HG12HG13CD1 HD11HD12HD13C   O   N   H   CA  HA  CB  HB  CG1 
HG11HG12HG13CG2 HG21HG22HG23C   O   N   H   CA  HA2 HA3 C   O   N   H   CA  HA  
CB  HB  CG2 HG21HG22HG23CG1 HG12HG13CD1 HD11HD12HD13C   O   N   H   CA  HA  CB  
HB1 HB2 HB3 C   O   N   H   CA  HA  CB  HB2 HB3 OG  HG  C   O   N   H   CA  HA  
CB  HB  CG2 HG21HG22HG23CG1 HG12HG13CD1 HD11HD12HD13C   O   N   CD  HD2 HD3 CG  
HG2 HG3 CB  HB2 HB3 CA  HA  C   O   N   CD  HD2 HD3 CG  HG2 HG3 CB  HB2 HB3 CA  
HA  C   O   N   H   CA  HA  CB  HB  CG1 HG11HG12HG13CG2 HG21HG22HG23C   O   N   
H   CA  HA  CB  HB2 HB3 CG  OD1 ND2 HD21HD22C   O   N   H   CA  HA2 HA3 C   O   
N   H   CA  HA  CB  HB1 HB2 HB3 C   O   N   H   CA  HA  CB  HB2 HB3 CG  HG  CD1 
HD11HD12HD13CD2 HD21HD22HD23C   O   N   H   CA  HA  CB  HB  CG2 HG21HG22HG23OG1 
HG1 C   O   N   H   CA  HA  CB  HB2 HB3 CG  CD1 HD1 NE1 HE1 CE2 CZ2 HZ2 CH2 HH2 
CZ3 HZ3 CE3 HE3 CD2 C   O   N   H   CA  HA  CB  HB2 HB3 CG  OD1 ND2 HD21HD22C   
O   N   H   CA  HA  CB  HB1 HB2 HB3 C   O   N   H   CA  HA  CB  HB2 HB3 CG  HG2 
HG3 CD  OE1 OE2 C   O   N   H   CA  HA  CB  HB2 HB3 CG  HG2 HG3 CD  HD2 HD3 CE  
HE2 HE3 NZ  HZ1 HZ2 HZ3 C   O   N   H   CA  HA  CB  HB2 HB3 CG  HG2 HG3 CD  OE1 
OE2 C   O   N   H   CA  HA  CB  HB2 HB3 CG  HG2 HG3 SD  CE  HE1 HE2 HE3 C   O   
N   H   CA  HA  CB  HB2 HB3 CG  HG  CD1 HD11HD12HD13CD2 HD21HD22HD23C   O   N   
H   CA  HA  CB  HB2 HB3 SG  HG  C   O   N   H   CA  HA2 HA3 C   O   N   CD  HD2 
HD3 CG  HG2 HG3 CB  HB2 HB3 CA  HA  C   O   N   H   CA  HA  CB  HB2 HB3 CG  OD1 
ND2 HD21HD22C   O   N   H   CA  HA  CB  HB2 HB3 CG  OD1 OD2 C   O   N   H   CA  
HA  CB  HB2 HB3 CG  OD1 OD2 C   O   N   H   CA  HA  CB  HB2 HB3 CG  CD1 HD1 CE1 
HE1 CZ  OH  HH  CE2 HE2 CD2 HD2 C   O   N   H   CA  HA  CB  HB2 HB3 CG  OD1 OD2 
C   O   N   H   CA  HA  CB  HB2 HB3 CG  CD1 HD1 CE1 HE1 CZ  OH  HH  CE2 HE2 CD2 
HD2 C   O   N   H   CA  HA  CB  HB2 HB3 CG  OD1 OD2 C   O   N   CD  HD2 HD3 CG  
HG2 HG3 CB  HB2 HB3 CA  HA  C   O   N   H   CA  HA  CB  HB2 HB3 CG  HG2 HG3 CD  
OE1 OE2 C   O   N   H   CA  HA  CB  HB2 HB3 CG  HG2 HG3 CD  HD2 HD3 CE  HE2 HE3 
NZ  HZ1 HZ2 HZ3 C   O   N   H   CA  HA  CB  HB  CG1 HG11HG12HG13CG2 HG21HG22HG23
C   O   N   H   CA  HA2 HA3 C   O   N   CD  HD2 HD3 CG  HG2 HG3 CB  HB2 HB3 CA  
HA  C   O   N   CD  HD2 HD3 CG  HG2 HG3 CB  HB2 HB3 CA  HA  C   O   N   H   CA  
HA  CB  HB2 HB3 CG  HG2 HG3 CD  HD2 HD3 CE  HE2 HE3 NZ  HZ1 HZ2 HZ3 C   O   N   
H   CA  HA  CB  HB  CG1 HG11HG12HG13CG2 HG21HG22HG23C   O   N   H   CA  HA  CB  
HB2 HB3 CG  CD1 HD1 NE1 HE1 CE2 CZ2 HZ2 CH2 HH2 CZ3 HZ3 CE3 HE3 CD2 C   O   OXT 
C18 O2  C16 C17 C11 C12 C13 N1  C9  C3  H5  H8  H9  H6  H7  H11 H12 H13 O1  C15 
C14 H10 C10 C8  C7  H3  H4  C2  C1  H1  C6  H2  C5  O7  C29 H21 H22 H23 C4  O3  
C19 O4  C20 H14 C21 H15 C22 C23 H16 C24 O5  C26 H17 H18 O6  C25 C27 H19 C28 H20 
%FLAG CHARGE                                                                    
%FORMAT(5E16.8)                                                                 
  2.37801015E+00  3.79570509E+00  3.79570509E+00  3.79570509E+00 -4.06357290E-01
  2.26320966E+00  2.15023140E-01  4.11823980E-01  4.11823980E-01  4.30046280E-01
  5.63069070E-01  5.63069070E-01  1.70378505E+00  9.60315210E-01  9.60315210E-01
 -1.02955995E+01  6.54545016E+00  1.50898866E+01 -1.58406454E+01  8.18910162E+00
  8.18910162E+00 -1.58406454E+01  8.18910162E+00  8.18910162E+00  1.31455672E+01
 -1.09570690E+01 -7.57501011E+00  4.95464337E+00 -1.59445125E+00  1.76574087E+00
  5.43935655E+00 -5.41202310E-01 -5.81655816E+00  1.44138393E+00  1.44138393E+00
  1.44138393E+00 -5.81655816E+00  1.44138393E+00  1.44138393E+00  1.44138393E+00
  1.08841798E+01 -1.03484442E+01 -9.40817349E+00  5.35006728E+00  7.23425310E-01
  2.01356415E+00  1.02044880E+00 -3.15245790E-01 -3.15245790E-01  2.47823280E-01
 -7.74447750E-01 -7.74447750E-01  1.46762404E+01 -1.49204192E+01 -1.49204192E+01
  9.77808618E+00 -1.06035564E+01 -9.40817349E+00  5.35006728E+00  6.94269630E-01
  1.60356240E+00 -5.52135690E-01 -2.22312060E-01 -2.22312060E-01  1.45669066E+01
 -1.46033512E+01 -1.46033512E+01  9.77808618E+00 -1.06035564E+01 -7.57501011E+00
  4.95464337E+00 -9.43915140E-01  1.68009606E+00 -2.00809746E+00  8.32759110E-01
  8.32759110E-01  6.43429413E+00 -6.57825030E-01 -7.50940983E+00  1.82223000E+00
  1.82223000E+00  1.82223000E+00 -7.50940983E+00  1.82223000E+00  1.82223000E+00
  1.82223000E+00  1.08841798E+01 -1.03484442E+01 -7.57501011E+00  4.95464337E+00
  2.60578890E-01  1.90969704E+00 -3.71917143E+00  1.45231731E+00  1.45231731E+00
  1.29924999E+01 -1.08076461E+01 -1.67481159E+01  7.64607708E+00  7.64607708E+00
  1.08841798E+01 -1.03484442E+01 -6.33953817E+00  5.00566581E+00 -4.37335200E+00
  2.59849998E+00 -1.71289620E-01  6.59647260E-01  6.59647260E-01  3.40757010E-01
  1.87689690E-01  1.87689690E-01 -8.72848170E-01  1.13160483E+00  1.13160483E+00
 -2.60578890E-01  2.06823105E+00  2.06823105E+00 -7.02287442E+00  6.19558200E+00
  6.19558200E+00  6.19558200E+00  1.33769904E+01 -1.07402236E+01 -7.57501011E+00
  4.95464337E+00 -1.05871563E+00  2.47823280E+00 -1.34845020E-01  6.68758410E-01
  6.68758410E-01  3.40392564E+00 -9.89835336E+00  2.97934605E+00  2.61490005E+00
 -5.09313285E+00  6.08442597E+00 -4.02166161E+00  3.39299226E+00  1.08841798E+01
 -1.03484442E+01 -4.64304204E+00  3.49868160E-01  7.12491930E-01  7.12491930E-01
  3.44401470E-01  3.88134990E-01  3.88134990E-01 -1.27556100E-01  4.61024190E-01
  4.61024190E-01 -4.84713180E-01  1.16804943E+00  1.07438681E+01 -1.04741780E+01
 -7.57501011E+00  4.95464337E+00 -2.55112200E-02  1.59627348E+00 -2.76978960E-01
  5.37557850E-01  5.37557850E-01 -2.00445300E-02 -3.47317038E+00  3.09596877E+00
 -4.26584043E+00  3.01761288E+00  5.87851398E+00 -1.01662212E+01  7.27434216E+00
 -4.26584043E+00  3.01761288E+00 -3.47317038E+00  3.09596877E+00  1.08841798E+01
 -1.03484442E+01 -7.57501011E+00  4.95464337E+00  2.60578890E-01  1.90969704E+00
 -3.71917143E+00  1.45231731E+00  1.45231731E+00  1.29924999E+01 -1.08076461E+01
 -1.67481159E+01  7.64607708E+00  7.64607708E+00  1.08841798E+01 -1.03484442E+01
 -6.33953817E+00  5.00566581E+00 -4.37335200E+00  2.59849998E+00 -1.71289620E-01
  6.59647260E-01  6.59647260E-01  3.40757010E-01  1.87689690E-01  1.87689690E-01
 -8.72848170E-01  1.13160483E+00  1.13160483E+00 -2.60578890E-01  2.06823105E+00
  2.06823105E+00 -7.02287442E+00  6.19558200E+00  6.19558200E+00  6.19558200E+00
  1.33769904E+01 -1.07402236E+01 -7.57501011E+00  4.95464337E+00 -2.55112200E-02
  1.59627348E+00 -2.76978960E-01  5.37557850E-01  5.37557850E-01 -2.00445300E-02
 -3.47317038E+00  3.09596877E+00 -4.26584043E+00  3.01761288E+00  5.87851398E+00
 -1.01662212E+01  7.27434216E+00 -4.26584043E+00  3.01761288E+00 -3.47317038E+00
  3.09596877E+00  1.08841798E+01 -1.03484442E+01 -6.33953817E+00  5.00566581E+00
 -4.80522051E+00  2.84267880E+00 -1.27556100E-02  5.95869210E-01  5.95869210E-01
  7.10669700E-01  5.19335550E-01  5.19335550E-01  8.85603780E-01  1.25187201E+00
  1.25187201E+00 -9.64870785E+00  6.29762688E+00  1.47163295E+01 -1.57203782E+01
  8.15994594E+00  8.15994594E+00 -1.57203782E+01  8.15994594E+00  8.15994594E+00
  1.33769904E+01 -1.07402236E+01 -7.57501011E+00  4.95464337E+00 -4.53735270E-01
  1.53613989E+00  3.85766091E+00  6.41424960E-01  6.41424960E-01 -1.19283176E+01
  7.79003325E+00  1.08841798E+01 -1.03484442E+01 -7.57501011E+00  4.95464337E+00
  2.60578890E-01  1.90969704E+00 -3.71917143E+00  1.45231731E+00  1.45231731E+00
  1.29924999E+01 -1.08076461E+01 -1.67481159E+01  7.64607708E+00  7.64607708E+00
  1.08841798E+01 -1.03484442E+01 -7.57501011E+00  4.95464337E+00 -1.08787131E+00
  1.58351787E+00  2.37436569E+00  3.40757010E-01 -5.83842492E+00  1.60720686E+00
  1.60720686E+00  1.60720686E+00 -7.83558900E-01  4.30046280E-01  4.30046280E-01
 -1.20267180E+00  3.38934780E-01  3.38934780E-01  3.38934780E-01  1.08841798E+01
 -1.03484442E+01 -7.57501011E+00  4.95464337E+00 -1.59445125E+00  1.76574087E+00
  5.43935655E+00 -5.41202310E-01 -5.81655816E+00  1.44138393E+00  1.44138393E+00
  1.44138393E+00 -5.81655816E+00  1.44138393E+00  1.44138393E+00  1.44138393E+00
  1.08841798E+01 -1.03484442E+01 -6.33953817E+00  5.00566581E+00 -4.80522051E+00
  2.84267880E+00 -1.27556100E-02  5.95869210E-01  5.95869210E-01  7.10669700E-01
  5.19335550E-01  5.19335550E-01  8.85603780E-01  1.25187201E+00  1.25187201E+00
 -9.64870785E+00  6.29762688E+00  1.47163295E+01 -1.57203782E+01  8.15994594E+00
  8.15994594E+00 -1.57203782E+01  8.15994594E+00  8.15994594E+00  1.33769904E+01
 -1.07402236E+01 -7.57501011E+00  4.95464337E+00 -1.59445125E+00  1.76574087E+00
  5.43935655E+00 -5.41202310E-01 -5.81655816E+00  1.44138393E+00  1.44138393E+00
  1.44138393E+00 -5.81655816E+00  1.44138393E+00  1.44138393E+00  1.44138393E+00
  1.08841798E+01 -1.03484442E+01 -7.57501011E+00  4.95464337E+00 -2.55112200E-02
  1.59627348E+00 -2.76978960E-01  5.37557850E-01  5.37557850E-01 -2.00445300E-02
 -3.47317038E+00  3.09596877E+00 -4.26584043E+00  3.01761288E+00  5.87851398E+00
 -1.01662212E+01  7.27434216E+00 -4.26584043E+00  3.01761288E+00 -3.47317038E+00
  3.09596877E+00  1.08841798E+01 -1.03484442E+01 -7.57501011E+00  4.95464337E+00
 -4.59201960E-01  1.27191654E+00  1.27191654E+00  1.08841798E+01 -1.03484442E+01
 -9.40817349E+00  5.35006728E+00  7.23425310E-01  2.01356415E+00  1.02044880E+00
 -3.15245790E-01 -3.15245790E-01  2.47823280E-01 -7.74447750E-01 -7.74447750E-01
  1.46762404E+01 -1.49204192E+01 -1.49204192E+01  9.77808618E+00 -1.06035564E+01
 -6.33953817E+00  5.00566581E+00 -4.80522051E+00  2.84267880E+00 -1.27556100E-02
  5.95869210E-01  5.95869210E-01  7.10669700E-01  5.19335550E-01  5.19335550E-01
  8.85603780E-01  1.25187201E+00  1.25187201E+00 -9.64870785E+00  6.29762688E+00
  1.47163295E+01 -1.57203782E+01  8.15994594E+00  8.15994594E+00 -1.57203782E+01
  8.15994594E+00  8.15994594E+00  1.33769904E+01 -1.07402236E+01 -7.57501011E+00
  4.95464337E+00 -4.59201960E-01  1.27191654E+00  1.27191654E+00  1.08841798E+01
 -1.03484442E+01 -9.40817349E+00  5.35006728E+00  6.94269630E-01  1.60356240E+00
 -5.52135690E-01 -2.22312060E-01 -2.22312060E-01  1.45669066E+01 -1.46033512E+01
 -1.46033512E+01  9.77808618E+00 -1.06035564E+01 -7.57501011E+00  4.95464337E+00
 -9.43915140E-01  1.68009606E+00 -2.00809746E+00  8.32759110E-01  8.32759110E-01
  6.43429413E+00 -6.57825030E-01 -7.50940983E+00  1.82223000E+00  1.82223000E+00
  1.82223000E+00 -7.50940983E+00  1.82223000E+00  1.82223000E+00  1.82223000E+00
  1.08841798E+01 -1.03484442E+01 -7.57501011E+00  4.95464337E+00  2.60578890E-01
  1.90969704E+00 -3.71917143E+00  1.45231731E+00  1.45231731E+00  1.29924999E+01
 -1.08076461E+01 -1.67481159E+01  7.64607708E+00  7.64607708E+00  1.08841798E+01
 -1.03484442E+01 -7.57501011E+00  4.95464337E+00 -4.59201960E-01  1.27191654E+00
  1.27191654E+00  1.08841798E+01 -1.03484442E+01 -7.57501011E+00  4.95464337E+00
 -4.37335200E-02  1.78214094E+00 -6.25024890E-01  5.37557850E-01  5.37557850E-01
  2.15023140E-01 -2.28872088E+00  2.42356590E+00 -3.10507992E+00  2.60578890E+00
 -1.95343056E+00  2.36343231E+00 -3.10507992E+00  2.60578890E+00 -2.28872088E+00
  2.42356590E+00  1.08841798E+01 -1.03484442E+01 -7.57501011E+00  4.95464337E+00
 -9.43915140E-01  1.68009606E+00 -2.00809746E+00  8.32759110E-01  8.32759110E-01
  6.43429413E+00 -6.57825030E-01 -7.50940983E+00  1.82223000E+00  1.82223000E+00
  1.82223000E+00 -7.50940983E+00  1.82223000E+00  1.82223000E+00  1.82223000E+00
  1.08841798E+01 -1.03484442E+01 -7.57501011E+00  4.95464337E+00 -4.53735270E-01
  1.53613989E+00  3.85766091E+00  6.41424960E-01  6.41424960E-01 -1.19283176E+01
  7.79003325E+00  1.08841798E+01 -1.03484442E+01 -7.57501011E+00  4.95464337E+00
 -4.59201960E-01  1.27191654E+00  1.27191654E+00  1.08841798E+01 -1.03484442E+01
 -6.33953817E+00  5.00566581E+00 -4.37335200E+00  2.59849998E+00 -1.71289620E-01
  6.59647260E-01  6.59647260E-01  3.40757010E-01  1.87689690E-01  1.87689690E-01
 -8.72848170E-01  1.13160483E+00  1.13160483E+00 -2.60578890E-01  2.06823105E+00
  2.06823105E+00 -7.02287442E+00  6.19558200E+00  6.19558200E+00  6.19558200E+00
  1.33769904E+01 -1.07402236E+01 -7.57501011E+00  4.95464337E+00 -4.37335200E-02
  1.78214094E+00 -6.25024890E-01  5.37557850E-01  5.37557850E-01  2.15023140E-01
 -2.28872088E+00  2.42356590E+00 -3.10507992E+00  2.60578890E+00 -1.95343056E+00
  2.36343231E+00 -3.10507992E+00  2.60578890E+00 -2.28872088E+00  2.42356590E+00
  1.08841798E+01 -1.03484442E+01 -7.57501011E+00  4.95464337E+00 -9.43915140E-01
  1.68009606E+00 -2.00809746E+00  8.32759110E-01  8.32759110E-01  6.43429413E+00
 -6.57825030E-01 -7.50940983E+00  1.82223000E+00  1.82223000E+00  1.82223000E+00
 -7.50940983E+00  1.82223000E+00  1.82223000E+00  1.82223000E+00  1.08841798E+01
 -1.03484442E+01 -7.57501011E+00  4.95464337E+00 -2.55112200E-02  1.59627348E+00
 -2.76978960E-01  5.37557850E-01  5.37557850E-01 -2.00445300E-02 -3.47317038E+00
  3.09596877E+00 -4.26584043E+00  3.01761288E+00  5.87851398E+00 -1.01662212E+01
  7.27434216E+00 -4.26584043E+00  3.01761288E+00 -3.47317038E+00  3.09596877E+00
  1.08841798E+01 -1.03484442E+01 -7.57501011E+00  4.95464337E+00 -4.37335200E-02
  1.78214094E+00 -6.25024890E-01  5.37557850E-01  5.37557850E-01  2.15023140E-01
 -2.28872088E+00  2.42356590E+00 -3.10507992E+00  2.60578890E+00 -1.95343056E+00
  2.36343231E+00 -3.10507992E+00  2.60578890E+00 -2.28872088E+00  2.42356590E+00
  1.08841798E+01 -1.03484442E+01 -4.64304204E+00  3.49868160E-01  7.12491930E-01
  7.12491930E-01  3.44401470E-01  3.88134990E-01  3.88134990E-01 -1.27556100E-01
  4.61024190E-01  4.61024190E-01 -4.84713180E-01  1.16804943E+00  1.07438681E+01
 -1.04741780E+01 -6.33953817E+00  5.00566581E+00 -4.80522051E+00  2.84267880E+00
 -1.27556100E-02  5.95869210E-01  5.95869210E-01  7.10669700E-01  5.19335550E-01
  5.19335550E-01  8.85603780E-01  1.25187201E+00  1.25187201E+00 -9.64870785E+00
  6.29762688E+00  1.47163295E+01 -1.57203782E+01  8.15994594E+00  8.15994594E+00
 -1.57203782E+01  8.15994594E+00  8.15994594E+00  1.33769904E+01 -1.07402236E+01
 -7.57501011E+00  4.95464337E+00 -1.05871563E+00  2.47823280E+00 -1.34845020E-01
  6.68758410E-01  6.68758410E-01  3.40392564E+00 -9.89835336E+00  2.97934605E+00
  2.61490005E+00 -5.09313285E+00  6.08442597E+00 -4.02166161E+00  3.39299226E+00
  1.08841798E+01 -1.03484442E+01 -7.57501011E+00  4.95464337E+00 -1.08787131E+00
  1.58351787E+00  2.37436569E+00  3.40757010E-01 -5.83842492E+00  1.60720686E+00
  1.60720686E+00  1.60720686E+00 -7.83558900E-01  4.30046280E-01  4.30046280E-01
 -1.20267180E+00  3.38934780E-01  3.38934780E-01  3.38934780E-01  1.08841798E+01
 -1.03484442E+01 -7.57501011E+00  4.95464337E+00 -4.37335200E-02  1.78214094E+00
 -6.25024890E-01  5.37557850E-01  5.37557850E-01  2.15023140E-01 -2.28872088E+00
  2.42356590E+00 -3.10507992E+00  2.60578890E+00 -1.95343056E+00  2.36343231E+00
 -3.10507992E+00  2.60578890E+00 -2.28872088E+00  2.42356590E+00  1.08841798E+01
 -1.03484442E+01 -9.40817349E+00  5.35006728E+00  6.94269630E-01  1.60356240E+00
 -5.52135690E-01 -2.22312060E-01 -2.22312060E-01  1.45669066E+01 -1.46033512E+01
 -1.46033512E+01  9.77808618E+00 -1.06035564E+01 -7.57501011E+00  4.95464337E+00
 -4.53735270E-01  1.53613989E+00  3.85766091E+00  6.41424960E-01  6.41424960E-01
 -1.19283176E+01  7.79003325E+00  1.08841798E+01 -1.03484442E+01 -7.57501011E+00
  4.95464337E+00  3.88134990E-01  2.04818652E+00 -2.24316513E+00  2.02631976E+00
  2.02631976E+00 -5.68353537E+00  3.52237059E+00  1.08841798E+01 -1.03484442E+01
 -7.57501011E+00  4.95464337E+00 -7.08847470E-01  1.83498561E+00  6.65842842E+00
  7.83558900E-02 -4.44259674E+00  1.16987166E+00  1.16987166E+00  1.16987166E+00
 -1.23200970E+01  7.47478746E+00  1.08841798E+01 -1.03484442E+01 -9.40817349E+00
  5.35006728E+00  6.94269630E-01  1.60356240E+00 -5.52135690E-01 -2.22312060E-01
 -2.22312060E-01  1.45669066E+01 -1.46033512E+01 -1.46033512E+01  9.77808618E+00
 -1.06035564E+01 -7.57501011E+00  4.95464337E+00  2.60578890E-01  1.90969704E+00
 -3.71917143E+00  1.45231731E+00  1.45231731E+00  1.29924999E+01 -1.08076461E+01
 -1.67481159E+01  7.64607708E+00  7.64607708E+00  1.08841798E+01 -1.03484442E+01
 -7.57501011E+00  4.95464337E+00 -7.08847470E-01  1.83498561E+00  6.65842842E+00
  7.83558900E-02 -4.44259674E+00  1.16987166E+00  1.16987166E+00  1.16987166E+00
 -1.23200970E+01  7.47478746E+00  1.08841798E+01 -1.03484442E+01 -7.57501011E+00
  4.95464337E+00 -9.43915140E-01  1.68009606E+00 -2.00809746E+00  8.32759110E-01
  8.32759110E-01  6.43429413E+00 -6.57825030E-01 -7.50940983E+00  1.82223000E+00
  1.82223000E+00  1.82223000E+00 -7.50940983E+00  1.82223000E+00  1.82223000E+00
  1.82223000E+00  1.08841798E+01 -1.03484442E+01 -7.57501011E+00  4.95464337E+00
 -7.08847470E-01  1.83498561E+00  6.65842842E+00  7.83558900E-02 -4.44259674E+00
  1.16987166E+00  1.16987166E+00  1.16987166E+00 -1.23200970E+01  7.47478746E+00
  1.08841798E+01 -1.03484442E+01 -6.33953817E+00  5.00566581E+00 -4.80522051E+00
  2.84267880E+00 -1.27556100E-02  5.95869210E-01  5.95869210E-01  7.10669700E-01
  5.19335550E-01  5.19335550E-01  8.85603780E-01  1.25187201E+00  1.25187201E+00
 -9.64870785E+00  6.29762688E+00  1.47163295E+01 -1.57203782E+01  8.15994594E+00
  8.15994594E+00 -1.57203782E+01  8.15994594E+00  8.15994594E+00  1.33769904E+01
 -1.07402236E+01 -7.57501011E+00  4.95464337E+00 -1.05871563E+00  2.47823280E+00
 -1.34845020E-01  6.68758410E-01  6.68758410E-01  3.40392564E+00 -9.89835336E+00
  2.97934605E+00  2.61490005E+00 -5.09313285E+00  6.08442597E+00 -4.02166161E+00
  3.39299226E+00  1.08841798E+01 -1.03484442E+01 -7.57501011E+00  4.95464337E+00
 -1.08787131E+00  1.58351787E+00  2.37436569E+00  3.40757010E-01 -5.83842492E+00
  1.60720686E+00  1.60720686E+00  1.60720686E+00 -7.83558900E-01  4.30046280E-01
  4.30046280E-01 -1.20267180E+00  3.38934780E-01  3.38934780E-01  3.38934780E-01
  1.08841798E+01 -1.03484442E+01 -6.33953817E+00  5.00566581E+00 -4.80522051E+00
  2.84267880E+00 -1.27556100E-02  5.95869210E-01  5.95869210E-01  7.10669700E-01
  5.19335550E-01  5.19335550E-01  8.85603780E-01  1.25187201E+00  1.25187201E+00
 -9.64870785E+00  6.29762688E+00  1.47163295E+01 -1.57203782E+01  8.15994594E+00
  8.15994594E+00 -1.57203782E+01  8.15994594E+00  8.15994594E+00  1.33769904E+01
 -1.07402236E+01 -7.57501011E+00  4.95464337E+00 -1.59445125E+00  1.76574087E+00
  5.43935655E+00 -5.41202310E-01 -5.81655816E+00  1.44138393E+00  1.44138393E+00
  1.44138393E+00 -5.81655816E+00  1.44138393E+00  1.44138393E+00  1.44138393E+00
  1.08841798E+01 -1.03484442E+01 -7.57501011E+00  4.95464337E+00 -7.08847470E-01
  1.83498561E+00  6.65842842E+00  7.83558900E-02 -4.44259674E+00  1.16987166E+00
  1.16987166E+00  1.16987166E+00 -1.23200970E+01  7.47478746E+00  1.08841798E+01
 -1.03484442E+01 -6.33953817E+00  5.00566581E+00 -4.37335200E+00  2.59849998E+00
 -1.71289620E-01  6.59647260E-01  6.59647260E-01  3.40757010E-01  1.87689690E-01
  1.87689690E-01 -8.72848170E-01  1.13160483E+00  1.13160483E+00 -2.60578890E-01
  2.06823105E+00  2.06823105E+00 -7.02287442E+00  6.19558200E+00  6.19558200E+00
  6.19558200E+00  1.33769904E+01 -1.07402236E+01 -7.57501011E+00  4.95464337E+00
 -4.59201960E-01  1.27191654E+00  1.27191654E+00  1.08841798E+01 -1.03484442E+01
 -9.40817349E+00  5.35006728E+00  7.23425310E-01  2.01356415E+00  1.02044880E+00
 -3.15245790E-01 -3.15245790E-01  2.47823280E-01 -7.74447750E-01 -7.74447750E-01
  1.46762404E+01 -1.49204192E+01 -1.49204192E+01  9.77808618E+00 -1.06035564E+01
 -9.40817349E+00  5.35006728E+00  7.23425310E-01  2.01356415E+00  1.02044880E+00
 -3.15245790E-01 -3.15245790E-01  2.47823280E-01 -7.74447750E-01 -7.74447750E-01
  1.46762404E+01 -1.49204192E+01 -1.49204192E+01  9.77808618E+00 -1.06035564E+01
 -7.57501011E+00  4.95464337E+00 -7.08847470E-01  1.83498561E+00  6.65842842E+00
  7.83558900E-02 -4.44259674E+00  1.16987166E+00  1.16987166E+00  1.16987166E+00
 -1.23200970E+01  7.47478746E+00  1.08841798E+01 -1.03484442E+01 -7.57501011E+00
  4.95464337E+00 -1.05871563E+00  2.47823280E+00 -1.34845020E-01  6.68758410E-01
  6.68758410E-01  3.40392564E+00 -9.89835336E+00  2.97934605E+00  2.61490005E+00
 -5.09313285E+00  6.08442597E+00 -4.02166161E+00  3.39299226E+00  1.08841798E+01
 -1.03484442E+01 -9.40817349E+00  5.35006728E+00  6.94269630E-01  1.60356240E+00
 -5.52135690E-01 -2.22312060E-01 -2.22312060E-01  1.45669066E+01 -1.46033512E+01
 -1.46033512E+01  9.77808618E+00 -1.06035564E+01 -7.57501011E+00  4.95464337E+00
 -1.08787131E+00  1.58351787E+00  2.37436569E+00  3.40757010E-01 -5.83842492E+00
  1.60720686E+00  1.60720686E+00  1.60720686E+00 -7.83558900E-01  4.30046280E-01
  4.30046280E-01 -1.20267180E+00  3.38934780E-01  3.38934780E-01  3.38934780E-01
  1.08841798E+01 -1.03484442E+01 -9.40817349E+00  5.35006728E+00  7.23425310E-01
  2.01356415E+00  1.02044880E+00 -3.15245790E-01 -3.15245790E-01  2.47823280E-01
 -7.74447750E-01 -7.74447750E-01  1.46762404E+01 -1.49204192E+01 -1.49204192E+01
  9.77808618E+00 -1.06035564E+01 -7.57501011E+00  4.95464337E+00 -9.43915140E-01
  1.68009606E+00 -2.00809746E+00  8.32759110E-01  8.32759110E-01  6.43429413E+00
 -6.57825030E-01 -7.50940983E+00  1.82223000E+00  1.82223000E+00  1.82223000E+00
 -7.50940983E+00  1.82223000E+00  1.82223000E+00  1.82223000E+00  1.08841798E+01
 -1.03484442E+01 -7.57501011E+00  4.95464337E+00 -9.43915140E-01  1.68009606E+00
 -2.00809746E+00  8.32759110E-01  8.32759110E-01  6.43429413E+00 -6.57825030E-01
 -7.50940983E+00  1.82223000E+00  1.82223000E+00  1.82223000E+00 -7.50940983E+00
  1.82223000E+00  1.82223000E+00  1.82223000E+00  1.08841798E+01 -1.03484442E+01
 -7.57501011E+00  4.95464337E+00 -4.53735270E-01  1.53613989E+00  3.85766091E+00
  6.41424960E-01  6.41424960E-01 -1.19283176E+01  7.79003325E+00  1.08841798E+01
 -1.03484442E+01 -9.40817349E+00  5.35006728E+00  6.94269630E-01  1.60356240E+00
 -5.52135690E-01 -2.22312060E-01 -2.22312060E-01  1.45669066E+01 -1.46033512E+01
 -1.46033512E+01  9.77808618E+00 -1.06035564E+01 -9.40817349E+00  5.35006728E+00
  7.23425310E-01  2.01356415E+00  1.02044880E+00 -3.15245790E-01 -3.15245790E-01
  2.47823280E-01 -7.74447750E-01 -7.74447750E-01  1.46762404E+01 -1.49204192E+01
 -1.49204192E+01  9.77808618E+00 -1.06035564E+01 -7.57501011E+00  4.95464337E+00
 -2.55112200E-02  1.59627348E+00 -2.76978960E-01  5.37557850E-01  5.37557850E-01
 -2.00445300E-02 -3.47317038E+00  3.09596877E+00 -4.26584043E+00  3.01761288E+00
  5.87851398E+00 -1.01662212E+01  7.27434216E+00 -4.26584043E+00  3.01761288E+00
 -3.47317038E+00  3.09596877E+00  1.08841798E+01 -1.03484442E+01 -9.40817349E+00
  5.35006728E+00  6.94269630E-01  1.60356240E+00 -5.52135690E-01 -2.22312060E-01
 -2.22312060E-01  1.45669066E+01 -1.46033512E+01 -1.46033512E+01  9.77808618E+00
 -1.06035564E+01 -7.57501011E+00  4.95464337E+00  6.14091510E-01  1.49969529E+00
 -3.32556975E+00  1.09880469E+00  1.09880469E+00  1.09880469E+00  1.08841798E+01
 -1.03484442E+01 -7.57501011E+00  4.95464337E+00 -7.08847470E-01  1.83498561E+00
  6.65842842E+00  7.83558900E-02 -4.44259674E+00  1.16987166E+00  1.16987166E+00
  1.16987166E+00 -1.23200970E+01  7.47478746E+00  1.08841798E+01 -1.03484442E+01
 -4.64304204E+00  3.49868160E-01  7.12491930E-01  7.12491930E-01  3.44401470E-01
  3.88134990E-01  3.88134990E-01 -1.27556100E-01  4.61024190E-01  4.61024190E-01
 -4.84713180E-01  1.16804943E+00  1.07438681E+01 -1.04741780E+01 -7.57501011E+00
  4.95464337E+00 -4.37335200E-02  1.78214094E+00 -6.25024890E-01  5.37557850E-01
  5.37557850E-01  2.15023140E-01 -2.28872088E+00  2.42356590E+00 -3.10507992E+00
  2.60578890E+00 -1.95343056E+00  2.36343231E+00 -3.10507992E+00  2.60578890E+00
 -2.28872088E+00  2.42356590E+00  1.08841798E+01 -1.03484442E+01 -7.57501011E+00
  4.95464337E+00 -1.08787131E+00  1.58351787E+00  2.37436569E+00  3.40757010E-01
 -5.83842492E+00  1.60720686E+00  1.60720686E+00  1.60720686E+00 -7.83558900E-01
  4.30046280E-01  4.30046280E-01 -1.20267180E+00  3.38934780E-01  3.38934780E-01
  3.38934780E-01  1.08841798E+01 -1.03484442E+01 -6.33953817E+00  5.00566581E+00
 -4.37335200E+00  2.59849998E+00 -1.71289620E-01  6.59647260E-01  6.59647260E-01
  3.40757010E-01  1.87689690E-01  1.87689690E-01 -8.72848170E-01  1.13160483E+00
  1.13160483E+00 -2.60578890E-01  2.06823105E+00  2.06823105E+00 -7.02287442E+00
  6.19558200E+00  6.19558200E+00  6.19558200E+00  1.33769904E+01 -1.07402236E+01
 -7.57501011E+00  4.95464337E+00 -1.08787131E+00  1.58351787E+00  2.37436569E+00
  3.40757010E-01 -5.83842492E+00  1.60720686E+00  1.60720686E+00  1.60720686E+00
 -7.83558900E-01  4.30046280E-01  4.30046280E-01 -1.20267180E+00  3.38934780E-01
  3.38934780E-01  3.38934780E-01  1.08841798E+01 -1.03484442E+01 -9.40817349E+00
  5.35006728E+00  6.94269630E-01  1.60356240E+00 -5.52135690E-01 -2.22312060E-01
 -2.22312060E-01  1.45669066E+01 -1.46033512E+01 -1.46033512E+01  9.77808618E+00
 -1.06035564E+01 -7.57501011E+00  4.95464337E+00 -4.53735270E-01  1.53613989E+00
  3.85766091E+00  6.41424960E-01  6.41424960E-01 -1.19283176E+01  7.79003325E+00
  1.08841798E+01 -1.03484442E+01 -4.64304204E+00  3.49868160E-01  7.12491930E-01
  7.12491930E-01  3.44401470E-01  3.88134990E-01  3.88134990E-01 -1.27556100E-01
  4.61024190E-01  4.61024190E-01 -4.84713180E-01  1.16804943E+00  1.07438681E+01
 -1.04741780E+01 -7.57501011E+00  4.95464337E+00 -4.37335200E-02  1.78214094E+00
 -6.25024890E-01  5.37557850E-01  5.37557850E-01  2.15023140E-01 -2.28872088E+00
  2.42356590E+00 -3.10507992E+00  2.60578890E+00 -1.95343056E+00  2.36343231E+00
 -3.10507992E+00  2.60578890E+00 -2.28872088E+00  2.42356590E+00  1.08841798E+01
 -1.03484442E+01 -7.57501011E+00  4.95464337E+00  6.14091510E-01  1.49969529E+00
 -3.32556975E+00  1.09880469E+00  1.09880469E+00  1.09880469E+00  1.08841798E+01
 -1.03484442E+01 -9.40817349E+00  5.35006728E+00  7.23425310E-01  2.01356415E+00
  1.02044880E+00 -3.15245790E-01 -3.15245790E-01  2.47823280E-01 -7.74447750E-01
 -7.74447750E-01  1.46762404E+01 -1.49204192E+01 -1.49204192E+01  9.77808618E+00
 -1.06035564E+01 -7.57501011E+00  4.95464337E+00  6.14091510E-01  1.49969529E+00
 -3.32556975E+00  1.09880469E+00  1.09880469E+00  1.09880469E+00  1.08841798E+01
 -1.03484442E+01 -7.57501011E+00  4.95464337E+00 -7.08847470E-01  1.83498561E+00
  6.65842842E+00  7.83558900E-02 -4.44259674E+00  1.16987166E+00  1.16987166E+00
  1.16987166E+00 -1.23200970E+01  7.47478746E+00  1.08841798E+01 -1.03484442E+01
 -7.57501011E+00  4.95464337E+00 -1.59445125E+00  1.76574087E+00  5.43935655E+00
 -5.41202310E-01 -5.81655816E+00  1.44138393E+00  1.44138393E+00  1.44138393E+00
 -5.81655816E+00  1.44138393E+00  1.44138393E+00  1.44138393E+00  1.08841798E+01
 -1.03484442E+01 -7.57501011E+00  4.95464337E+00 -9.43915140E-01  1.68009606E+00
 -2.00809746E+00  8.32759110E-01  8.32759110E-01  6.43429413E+00 -6.57825030E-01
 -7.50940983E+00  1.82223000E+00  1.82223000E+00  1.82223000E+00 -7.50940983E+00
  1.82223000E+00  1.82223000E+00  1.82223000E+00  1.08841798E+01 -1.03484442E+01
 -6.33953817E+00  5.00566581E+00 -4.37335200E+00  2.59849998E+00 -1.71289620E-01
  6.59647260E-01  6.59647260E-01  3.40757010E-01  1.87689690E-01  1.87689690E-01
 -8.72848170E-01  1.13160483E+00  1.13160483E+00 -2.60578890E-01  2.06823105E+00
  2.06823105E+00 -7.02287442E+00  6.19558200E+00  6.19558200E+00  6.19558200E+00
  1.33769904E+01 -1.07402236E+01 -7.57501011E+00  4.95464337E+00 -4.37335200E-02
  1.78214094E+00 -6.25024890E-01  5.37557850E-01  5.37557850E-01  2.15023140E-01
 -2.28872088E+00  2.42356590E+00 -3.10507992E+00  2.60578890E+00 -1.95343056E+00
  2.36343231E+00 -3.10507992E+00  2.60578890E+00 -2.28872088E+00  2.42356590E+00
  1.08841798E+01 -1.03484442E+01 -7.57501011E+00  4.95464337E+00 -4.59201960E-01
  1.27191654E+00  1.27191654E+00  1.08841798E+01 -1.03484442E+01 -6.33953817E+00
  5.00566581E+00 -4.37335200E+00  2.59849998E+00 -1.71289620E-01  6.59647260E-01
  6.59647260E-01  3.40757010E-01  1.87689690E-01  1.87689690E-01 -8.72848170E-01
  1.13160483E+00  1.13160483E+00 -2.60578890E-01  2.06823105E+00  2.06823105E+00
 -7.02287442E+00  6.19558200E+00  6.19558200E+00  6.19558200E+00  1.33769904E+01
 -1.07402236E+01 -7.57501011E+00  4.95464337E+00 -9.43915140E-01  1.68009606E+00
 -2.00809746E+00  8.32759110E-01  8.32759110E-01  6.43429413E+00 -6.57825030E-01
 -7.50940983E+00  1.82223000E+00  1.82223000E+00  1.82223000E+00 -7.50940983E+00
  1.82223000E+00  1.82223000E+00  1.82223000E+00  1.08841798E+01 -1.03484442E+01
 -7.57501011E+00  4.95464337E+00 -5.64891300E-02  1.54889550E+00 -6.56002800E-02
  3.11601330E-01  3.11601330E-01 -1.17533835E+00  6.41424960E-01  6.41424960E-01
  1.26663207E+01 -1.10900918E+01 -1.71417176E+01  7.74629973E+00  7.74629973E+00
  1.08841798E+01 -1.03484442E+01 -6.33953817E+00  5.00566581E+00 -4.80522051E+00
  2.84267880E+00 -1.27556100E-02  5.95869210E-01  5.95869210E-01  7.10669700E-01
  5.19335550E-01  5.19335550E-01  8.85603780E-01  1.25187201E+00  1.25187201E+00
 -9.64870785E+00  6.29762688E+00  1.47163295E+01 -1.57203782E+01  8.15994594E+00
  8.15994594E+00 -1.57203782E+01  8.15994594E+00  8.15994594E+00  1.33769904E+01
 -1.07402236E+01 -7.57501011E+00  4.95464337E+00 -7.08847470E-01  1.83498561E+00
  6.65842842E+00  7.83558900E-02 -4.44259674E+00  1.16987166E+00  1.16987166E+00
  1.16987166E+00 -1.23200970E+01  7.47478746E+00  1.08841798E+01 -1.03484442E+01
 -7.57501011E+00  4.95464337E+00 -5.64891300E-02  1.54889550E+00 -6.56002800E-02
  3.11601330E-01  3.11601330E-01 -1.17533835E+00  6.41424960E-01  6.41424960E-01
  1.26663207E+01 -1.10900918E+01 -1.71417176E+01  7.74629973E+00  7.74629973E+00
  1.08841798E+01 -1.03484442E+01 -7.57501011E+00  4.95464337E+00 -2.55112200E-02
  1.59627348E+00 -2.76978960E-01  5.37557850E-01  5.37557850E-01 -2.00445300E-02
 -3.47317038E+00  3.09596877E+00 -4.26584043E+00  3.01761288E+00  5.87851398E+00
 -1.01662212E+01  7.27434216E+00 -4.26584043E+00  3.01761288E+00 -3.47317038E+00
  3.09596877E+00  1.08841798E+01 -1.03484442E+01 -7.57501011E+00  4.95464337E+00
  6.14091510E-01  1.49969529E+00 -3.32556975E+00  1.09880469E+00  1.09880469E+00
  1.09880469E+00  1.08841798E+01 -1.03484442E+01 -7.57501011E+00  4.95464337E+00
 -2.55112200E-02  1.59627348E+00 -2.76978960E-01  5.37557850E-01  5.37557850E-01
 -2.00445300E-02 -3.47317038E+00  3.09596877E+00 -4.26584043E+00  3.01761288E+00
  5.87851398E+00 -1.01662212E+01  7.27434216E+00 -4.26584043E+00  3.01761288E+00
 -3.47317038E+00  3.09596877E+00  1.08841798E+01 -1.03484442E+01 -7.57501011E+00
  4.95464337E+00 -4.37335200E-02  1.78214094E+00 -6.25024890E-01  5.37557850E-01
  5.37557850E-01  2.15023140E-01 -2.28872088E+00  2.42356590E+00 -3.10507992E+00
  2.60578890E+00 -1.95343056E+00  2.36343231E+00 -3.10507992E+00  2.60578890E+00
 -2.28872088E+00  2.42356590E+00  1.08841798E+01 -1.03484442E+01 -7.57501011E+00
  4.95464337E+00 -1.59445125E+00  1.76574087E+00  5.43935655E+00 -5.41202310E-01
 -5.81655816E+00  1.44138393E+00  1.44138393E+00  1.44138393E+00 -5.81655816E+00
  1.44138393E+00  1.44138393E+00  1.44138393E+00  1.08841798E+01 -1.03484442E+01
 -7.57501011E+00  4.95464337E+00 -7.08847470E-01  1.83498561E+00  6.65842842E+00
  7.83558900E-02 -4.44259674E+00  1.16987166E+00  1.16987166E+00  1.16987166E+00
 -1.23200970E+01  7.47478746E+00  1.08841798E+01 -1.03484442E+01 -7.57501011E+00
  4.95464337E+00  6.14091510E-01  1.49969529E+00 -3.32556975E+00  1.09880469E+00
  1.09880469E+00  1.09880469E+00  1.08841798E+01 -1.03484442E+01 -9.40817349E+00
  5.35006728E+00  6.94269630E-01  1.60356240E+00 -5.52135690E-01 -2.22312060E-01
 -2.22312060E-01  1.45669066E+01 -1.46033512E+01 -1.46033512E+01  9.77808618E+00
 -1.06035564E+01 -9.40817349E+00  5.35006728E+00  6.94269630E-01  1.60356240E+00
 -5.52135690E-01 -2.22312060E-01 -2.22312060E-01  1.45669066E+01 -1.46033512E+01
 -1.46033512E+01  9.77808618E+00 -1.06035564E+01 -7.57501011E+00  4.95464337E+00
 -1.08787131E+00  1.58351787E+00  2.37436569E+00  3.40757010E-01 -5.83842492E+00
  1.60720686E+00  1.60720686E+00  1.60720686E+00 -7.83558900E-01  4.30046280E-01
  4.30046280E-01 -1.20267180E+00  3.38934780E-01  3.38934780E-01  3.38934780E-01
  1.08841798E+01 -1.03484442E+01 -6.33953817E+00  5.00566581E+00 -4.80522051E+00
  2.84267880E+00 -1.27556100E-02  5.95869210E-01  5.95869210E-01  7.10669700E-01
  5.19335550E-01  5.19335550E-01  8.85603780E-01  1.25187201E+00  1.25187201E+00
 -9.64870785E+00  6.29762688E+00  1.47163295E+01 -1.57203782E+01  8.15994594E+00
  8.15994594E+00 -1.57203782E+01  8.15994594E+00  8.15994594E+00  1.33769904E+01
 -1.07402236E+01 -7.57501011E+00  4.95464337E+00 -1.59445125E+00  1.76574087E+00
  5.43935655E+00 -5.41202310E-01 -5.81655816E+00  1.44138393E+00  1.44138393E+00
  1.44138393E+00 -5.81655816E+00  1.44138393E+00  1.44138393E+00  1.44138393E+00
  1.08841798E+01 -1.03484442E+01 -7.57501011E+00  4.95464337E+00 -4.59201960E-01
  1.27191654E+00  1.27191654E+00  1.08841798E+01 -1.03484442E+01 -7.57501011E+00
  4.95464337E+00 -4.53735270E-01  1.53613989E+00  3.85766091E+00  6.41424960E-01
  6.41424960E-01 -1.19283176E+01  7.79003325E+00  1.08841798E+01 -1.03484442E+01
 -7.57501011E+00  4.95464337E+00 -4.31868510E-01  1.60356240E+00  6.23202660E-01
  4.39157430E-01  4.39157430E-01  3.28001400E-02  8.01781200E-01  8.01781200E-01
 -4.98744351E+00 -9.76715280E-01  1.24640532E+00  1.24640532E+00  1.24640532E+00
  1.08841798E+01 -1.03484442E+01 -7.57501011E+00  4.95464337E+00 -4.53735270E-01
  1.53613989E+00  3.85766091E+00  6.41424960E-01  6.41424960E-01 -1.19283176E+01
  7.79003325E+00  1.08841798E+01 -1.03484442E+01 -7.57501011E+00  4.95464337E+00
 -1.59445125E+00  1.76574087E+00  5.43935655E+00 -5.41202310E-01 -5.81655816E+00
  1.44138393E+00  1.44138393E+00  1.44138393E+00 -5.81655816E+00  1.44138393E+00
  1.44138393E+00  1.44138393E+00  1.08841798E+01 -1.03484442E+01 -9.40817349E+00
  5.35006728E+00  6.94269630E-01  1.60356240E+00 -5.52135690E-01 -2.22312060E-01
 -2.22312060E-01  1.45669066E+01 -1.46033512E+01 -1.46033512E+01  9.77808618E+00
 -1.06035564E+01 -7.57501011E+00  4.95464337E+00 -4.59201960E-01  1.27191654E+00
  1.27191654E+00  1.08841798E+01 -1.03484442E+01 -7.57501011E+00  4.95464337E+00
 -2.55112200E-02  1.59627348E+00 -2.76978960E-01  5.37557850E-01  5.37557850E-01
 -2.00445300E-02 -3.47317038E+00  3.09596877E+00 -4.26584043E+00  3.01761288E+00
  5.87851398E+00 -1.01662212E+01  7.27434216E+00 -4.26584043E+00  3.01761288E+00
 -3.47317038E+00  3.09596877E+00  1.08841798E+01 -1.03484442E+01 -7.57501011E+00
  4.95464337E+00 -1.05871563E+00  2.47823280E+00 -1.34845020E-01  6.68758410E-01
  6.68758410E-01  3.40392564E+00 -9.89835336E+00  2.97934605E+00  2.61490005E+00
 -5.09313285E+00  6.08442597E+00 -4.02166161E+00  3.39299226E+00  1.08841798E+01
 -1.03484442E+01 -7.57501011E+00  4.95464337E+00  2.60578890E-01  1.90969704E+00
 -3.71917143E+00  1.45231731E+00  1.45231731E+00  1.29924999E+01 -1.08076461E+01
 -1.67481159E+01  7.64607708E+00  7.64607708E+00  1.08841798E+01 -1.03484442E+01
 -7.57501011E+00  4.95464337E+00 -1.08787131E+00  1.58351787E+00  2.37436569E+00
  3.40757010E-01 -5.83842492E+00  1.60720686E+00  1.60720686E+00  1.60720686E+00
 -7.83558900E-01  4.30046280E-01  4.30046280E-01 -1.20267180E+00  3.38934780E-01
  3.38934780E-01  3.38934780E-01  1.08841798E+01 -1.03484442E+01 -7.57501011E+00
  4.95464337E+00 -4.53735270E-01  1.53613989E+00  3.85766091E+00  6.41424960E-01
  6.41424960E-01 -1.19283176E+01  7.79003325E+00  1.08841798E+01 -1.03484442E+01
 -7.57501011E+00  4.95464337E+00 -7.08847470E-01  1.83498561E+00  6.65842842E+00
  7.83558900E-02 -4.44259674E+00  1.16987166E+00  1.16987166E+00  1.16987166E+00
 -1.23200970E+01  7.47478746E+00  1.08841798E+01 -1.03484442E+01 -6.33953817E+00
  5.00566581E+00 -4.37335200E+00  2.59849998E+00 -1.71289620E-01  6.59647260E-01
  6.59647260E-01  3.40757010E-01  1.87689690E-01  1.87689690E-01 -8.72848170E-01
  1.13160483E+00  1.13160483E+00 -2.60578890E-01  2.06823105E+00  2.06823105E+00
 -7.02287442E+00  6.19558200E+00  6.19558200E+00  6.19558200E+00  1.33769904E+01
 -1.07402236E+01 -9.40817349E+00  5.35006728E+00  6.94269630E-01  1.60356240E+00
 -5.52135690E-01 -2.22312060E-01 -2.22312060E-01  1.45669066E+01 -1.46033512E+01
 -1.46033512E+01  9.77808618E+00 -1.06035564E+01 -7.57501011E+00  4.95464337E+00
 -4.59201960E-01  1.27191654E+00  1.27191654E+00  1.08841798E+01 -1.03484442E+01
 -9.40817349E+00  5.35006728E+00  6.94269630E-01  1.60356240E+00 -5.52135690E-01
 -2.22312060E-01 -2.22312060E-01  1.45669066E+01 -1.46033512E+01 -1.46033512E+01
  9.77808618E+00 -1.06035564E+01 -7.57501011E+00  4.95464337E+00  3.88134990E-01
  2.04818652E+00 -2.24316513E+00  2.02631976E+00  2.02631976E+00 -5.68353537E+00
  3.52237059E+00  1.08841798E+01 -1.03484442E+01 -7.57501011E+00  4.95464337E+00
 -4.59201960E-01  1.27191654E+00  1.27191654E+00  1.08841798E+01 -1.03484442E+01
 -7.57501011E+00  4.95464337E+00 -4.53735270E-01  1.53613989E+00  3.85766091E+00
  6.41424960E-01  6.41424960E-01 -1.19283176E+01  7.79003325E+00  1.08841798E+01
 -1.03484442E+01 -7.57501011E+00  4.95464337E+00 -9.43915140E-01  1.68009606E+00
 -2.00809746E+00  8.32759110E-01  8.32759110E-01  6.43429413E+00 -6.57825030E-01
 -7.50940983E+00  1.82223000E+00  1.82223000E+00  1.82223000E+00 -7.50940983E+00
  1.82223000E+00  1.82223000E+00  1.82223000E+00  1.08841798E+01 -1.03484442E+01
 -7.57501011E+00  4.95464337E+00 -9.43915140E-01  1.68009606E+00 -2.00809746E+00
  8.32759110E-01  8.32759110E-01  6.43429413E+00 -6.57825030E-01 -7.50940983E+00
  1.82223000E+00  1.82223000E+00  1.82223000E+00 -7.50940983E+00  1.82223000E+00
  1.82223000E+00  1.82223000E+00  1.08841798E+01 -1.03484442E+01 -7.57501011E+00
  4.95464337E+00 -4.37335200E-02  1.78214094E+00 -6.25024890E-01  5.37557850E-01
  5.37557850E-01  2.15023140E-01 -2.28872088E+00  2.42356590E+00 -3.10507992E+00
  2.60578890E+00 -1.95343056E+00  2.36343231E+00 -3.10507992E+00  2.60578890E+00
 -2.28872088E+00  2.42356590E+00  1.08841798E+01 -1.03484442E+01 -9.40817349E+00
  5.35006728E+00  6.94269630E-01  1.60356240E+00 -5.52135690E-01 -2.22312060E-01
 -2.22312060E-01  1.45669066E+01 -1.46033512E+01 -1.46033512E+01  9.77808618E+00
 -1.06035564E+01 -7.57501011E+00  4.95464337E+00 -1.05871563E+00  2.47823280E+00
 -1.34845020E-01  6.68758410E-01  6.68758410E-01  3.40392564E+00 -9.89835336E+00
  2.97934605E+00  2.61490005E+00 -5.09313285E+00  6.08442597E+00 -4.02166161E+00
  3.39299226E+00  1.08841798E+01 -1.03484442E+01 -7.57501011E+00  4.95464337E+00
 -9.43915140E-01  1.68009606E+00 -2.00809746E+00  8.32759110E-01  8.32759110E-01
  6.43429413E+00 -6.57825030E-01 -7.50940983E+00  1.82223000E+00  1.82223000E+00
  1.82223000E+00 -7.50940983E+00  1.82223000E+00  1.82223000E+00  1.82223000E+00
  1.08841798E+01 -1.03484442E+01 -7.57501011E+00  4.95464337E+00 -1.05871563E+00
  2.47823280E+00 -1.34845020E-01  6.68758410E-01  6.68758410E-01  3.40392564E+00
 -9.89835336E+00  2.97934605E+00  2.61490005E+00 -5.09313285E+00  6.08442597E+00
 -4.02166161E+00  3.39299226E+00  1.08841798E+01 -1.03484442E+01 -7.57501011E+00
  4.95464337E+00  2.60578890E-01  1.90969704E+00 -3.71917143E+00  1.45231731E+00
  1.45231731E+00  1.29924999E+01 -1.08076461E+01 -1.67481159E+01  7.64607708E+00
  7.64607708E+00  1.08841798E+01 -1.03484442E+01 -7.57501011E+00  4.95464337E+00
 -1.59445125E+00  1.76574087E+00  5.43935655E+00 -5.41202310E-01 -5.81655816E+00
  1.44138393E+00  1.44138393E+00  1.44138393E+00 -5.81655816E+00  1.44138393E+00
  1.44138393E+00  1.44138393E+00  1.08841798E+01 -1.03484442E+01 -7.57501011E+00
  4.95464337E+00 -1.59445125E+00  1.76574087E+00  5.43935655E+00 -5.41202310E-01
 -5.81655816E+00  1.44138393E+00  1.44138393E+00  1.44138393E+00 -5.81655816E+00
  1.44138393E+00  1.44138393E+00  1.44138393E+00  1.08841798E+01 -1.03484442E+01
 -7.57501011E+00  4.95464337E+00 -4.59201960E-01  1.27191654E+00  1.27191654E+00
  1.08841798E+01 -1.03484442E+01 -7.57501011E+00  4.95464337E+00  6.14091510E-01
  1.49969529E+00 -3.32556975E+00  1.09880469E+00  1.09880469E+00  1.09880469E+00
  1.08841798E+01 -1.03484442E+01 -7.57501011E+00  4.95464337E+00 -1.05871563E+00
  2.47823280E+00 -1.34845020E-01  6.68758410E-01  6.68758410E-01  3.40392564E+00
 -9.89835336E+00  2.97934605E+00  2.61490005E+00 -5.09313285E+00  6.08442597E+00
 -4.02166161E+00  3.39299226E+00  1.08841798E+01 -1.03484442E+01 -7.57501011E+00
  4.95464337E+00 -1.08787131E+00  1.58351787E+00  2.37436569E+00  3.40757010E-01
 -5.83842492E+00  1.60720686E+00  1.60720686E+00  1.60720686E+00 -7.83558900E-01
  4.30046280E-01  4.30046280E-01 -1.20267180E+00  3.38934780E-01  3.38934780E-01
  3.38934780E-01  1.08841798E+01 -1.03484442E+01 -7.57501011E+00  4.95464337E+00
 -1.59445125E+00  1.76574087E+00  5.43935655E+00 -5.41202310E-01 -5.81655816E+00
  1.44138393E+00  1.44138393E+00  1.44138393E+00 -5.81655816E+00  1.44138393E+00
  1.44138393E+00  1.44138393E+00  1.08841798E+01 -1.03484442E+01 -7.57501011E+00
  4.95464337E+00 -4.59201960E-01  1.27191654E+00  1.27191654E+00  1.08841798E+01
 -1.03484442E+01 -7.57501011E+00  4.95464337E+00 -1.08787131E+00  1.58351787E+00
  2.37436569E+00  3.40757010E-01 -5.83842492E+00  1.60720686E+00  1.60720686E+00
  1.60720686E+00 -7.83558900E-01  4.30046280E-01  4.30046280E-01 -1.20267180E+00
  3.38934780E-01  3.38934780E-01  3.38934780E-01  1.08841798E+01 -1.03484442E+01
 -7.57501011E+00  4.95464337E+00  6.14091510E-01  1.49969529E+00 -3.32556975E+00
  1.09880469E+00  1.09880469E+00  1.09880469E+00  1.08841798E+01 -1.03484442E+01
 -7.57501011E+00  4.95464337E+00 -4.53735270E-01  1.53613989E+00  3.85766091E+00
  6.41424960E-01  6.41424960E-01 -1.19283176E+01  7.79003325E+00  1.08841798E+01
 -1.03484442E+01 -7.57501011E+00  4.95464337E+00 -1.08787131E+00  1.58351787E+00
  2.37436569E+00  3.40757010E-01 -5.83842492E+00  1.60720686E+00  1.60720686E+00
  1.60720686E+00 -7.83558900E-01  4.30046280E-01  4.30046280E-01 -1.20267180E+00
  3.38934780E-01  3.38934780E-01  3.38934780E-01  1.08841798E+01 -1.03484442E+01
 -4.64304204E+00  3.49868160E-01  7.12491930E-01  7.12491930E-01  3.44401470E-01
  3.88134990E-01  3.88134990E-01 -1.27556100E-01  4.61024190E-01  4.61024190E-01
 -4.84713180E-01  1.16804943E+00  1.07438681E+01 -1.04741780E+01 -4.64304204E+00
  3.49868160E-01  7.12491930E-01  7.12491930E-01  3.44401470E-01  3.88134990E-01
  3.88134990E-01 -1.27556100E-01  4.61024190E-01  4.61024190E-01 -4.84713180E-01
  1.16804943E+00  1.07438681E+01 -1.04741780E+01 -7.57501011E+00  4.95464337E+00
 -1.59445125E+00  1.76574087E+00  5.43935655E+00 -5.41202310E-01 -5.81655816E+00
  1.44138393E+00  1.44138393E+00  1.44138393E+00 -5.81655816E+00  1.44138393E+00
  1.44138393E+00  1.44138393E+00  1.08841798E+01 -1.03484442E+01 -7.57501011E+00
  4.95464337E+00  2.60578890E-01  1.90969704E+00 -3.71917143E+00  1.45231731E+00
  1.45231731E+00  1.29924999E+01 -1.08076461E+01 -1.67481159E+01  7.64607708E+00
  7.64607708E+00  1.08841798E+01 -1.03484442E+01 -7.57501011E+00  4.95464337E+00
 -4.59201960E-01  1.27191654E+00  1.27191654E+00  1.08841798E+01 -1.03484442E+01
 -7.57501011E+00  4.95464337E+00  6.14091510E-01  1.49969529E+00 -3.32556975E+00
  1.09880469E+00  1.09880469E+00  1.09880469E+00  1.08841798E+01 -1.03484442E+01
 -7.57501011E+00  4.95464337E+00 -9.43915140E-01  1.68009606E+00 -2.00809746E+00
  8.32759110E-01  8.32759110E-01  6.43429413E+00 -6.57825030E-01 -7.50940983E+00
  1.82223000E+00  1.82223000E+00  1.82223000E+00 -7.50940983E+00  1.82223000E+00
  1.82223000E+00  1.82223000E+00  1.08841798E+01 -1.03484442E+01 -7.57501011E+00
  4.95464337E+00 -7.08847470E-01  1.83498561E+00  6.65842842E+00  7.83558900E-02
 -4.44259674E+00  1.16987166E+00  1.16987166E+00  1.16987166E+00 -1.23200970E+01
  7.47478746E+00  1.08841798E+01 -1.03484442E+01 -7.57501011E+00  4.95464337E+00
 -5.01113250E-01  2.04636429E+00 -9.11115000E-02  6.17735970E-01  6.17735970E-01
 -2.57845545E+00 -2.98481274E+00  3.75743826E+00 -6.22838214E+00  6.21744876E+00
  2.51467740E+00 -4.73962023E+00  2.86454556E+00 -2.06640882E+00  2.58209991E+00
 -3.59343756E+00  2.63676681E+00 -4.34966301E+00  3.09779100E+00  2.26503189E+00
  1.08841798E+01 -1.03484442E+01 -7.57501011E+00  4.95464337E+00  2.60578890E-01
  1.90969704E+00 -3.71917143E+00  1.45231731E+00  1.45231731E+00  1.29924999E+01
 -1.08076461E+01 -1.67481159E+01  7.64607708E+00  7.64607708E+00  1.08841798E+01
 -1.03484442E+01 -7.57501011E+00  4.95464337E+00  6.14091510E-01  1.49969529E+00
 -3.32556975E+00  1.09880469E+00  1.09880469E+00  1.09880469E+00  1.08841798E+01
 -1.03484442E+01 -9.40817349E+00  5.35006728E+00  7.23425310E-01  2.01356415E+00
  1.02044880E+00 -3.15245790E-01 -3.15245790E-01  2.47823280E-01 -7.74447750E-01
 -7.74447750E-01  1.46762404E+01 -1.49204192E+01 -1.49204192E+01  9.77808618E+00
 -1.06035564E+01 -6.33953817E+00  5.00566581E+00 -4.37335200E+00  2.59849998E+00
 -1.71289620E-01  6.59647260E-01  6.59647260E-01  3.40757010E-01  1.87689690E-01
  1.87689690E-01 -8.72848170E-01  1.13160483E+00  1.13160483E+00 -2.60578890E-01
  2.06823105E+00  2.06823105E+00 -7.02287442E+00  6.19558200E+00  6.19558200E+00
  6.19558200E+00  1.33769904E+01 -1.07402236E+01 -9.40817349E+00  5.35006728E+00
  7.23425310E-01  2.01356415E+00  1.02044880E+00 -3.15245790E-01 -3.15245790E-01
  2.47823280E-01 -7.74447750E-01 -7.74447750E-01  1.46762404E+01 -1.49204192E+01
 -1.49204192E+01  9.77808618E+00 -1.06035564E+01 -7.57501011E+00  4.95464337E+00
 -4.31868510E-01  1.60356240E+00  6.23202660E-01  4.39157430E-01  4.39157430E-01
  3.28001400E-02  8.01781200E-01  8.01781200E-01 -4.98744351E+00 -9.76715280E-01
  1.24640532E+00  1.24640532E+00  1.24640532E+00  1.08841798E+01 -1.03484442E+01
 -7.57501011E+00  4.95464337E+00 -9.43915140E-01  1.68009606E+00 -2.00809746E+00
  8.32759110E-01  8.32759110E-01  6.43429413E+00 -6.57825030E-01 -7.50940983E+00
  1.82223000E+00  1.82223000E+00  1.82223000E+00 -7.50940983E+00  1.82223000E+00
  1.82223000E+00  1.82223000E+00  1.08841798E+01 -1.03484442E+01 -7.57501011E+00
  4.95464337E+00  3.88134990E-01  2.04818652E+00 -2.24316513E+00  2.02631976E+00
  2.02631976E+00 -5.68353537E+00  3.52237059E+00  1.08841798E+01 -1.03484442E+01
 -7.57501011E+00  4.95464337E+00 -4.59201960E-01  1.27191654E+00  1.27191654E+00
  1.08841798E+01 -1.03484442E+01 -4.64304204E+00  3.49868160E-01  7.12491930E-01
  7.12491930E-01  3.44401470E-01  3.88134990E-01  3.88134990E-01 -1.27556100E-01
  4.61024190E-01  4.61024190E-01 -4.84713180E-01  1.16804943E+00  1.07438681E+01
 -1.04741780E+01 -7.57501011E+00  4.95464337E+00  2.60578890E-01  1.90969704E+00
 -3.71917143E+00  1.45231731E+00  1.45231731E+00  1.29924999E+01 -1.08076461E+01
 -1.67481159E+01  7.64607708E+00  7.64607708E+00  1.08841798E+01 -1.03484442E+01
 -9.40817349E+00  5.35006728E+00  6.94269630E-01  1.60356240E+00 -5.52135690E-01
 -2.22312060E-01 -2.22312060E-01  1.45669066E+01 -1.46033512E+01 -1.46033512E+01
  9.77808618E+00 -1.06035564E+01 -9.40817349E+00  5.35006728E+00  6.94269630E-01
  1.60356240E+00 -5.52135690E-01 -2.22312060E-01 -2.22312060E-01  1.45669066E+01
 -1.46033512E+01 -1.46033512E+01  9.77808618E+00 -1.06035564E+01 -7.57501011E+00
  4.95464337E+00 -2.55112200E-02  1.59627348E+00 -2.76978960E-01  5.37557850E-01
  5.37557850E-01 -2.00445300E-02 -3.47317038E+00  3.09596877E+00 -4.26584043E+00
  3.01761288E+00  5.87851398E+00 -1.01662212E+01  7.27434216E+00 -4.26584043E+00
  3.01761288E+00 -3.47317038E+00  3.09596877E+00  1.08841798E+01 -1.03484442E+01
 -9.40817349E+00  5.35006728E+00  6.94269630E-01  1.60356240E+00 -5.52135690E-01
 -2.22312060E-01 -2.22312060E-01  1.45669066E+01 -1.46033512E+01 -1.46033512E+01
  9.77808618E+00 -1.06035564E+01 -7.57501011E+00  4.95464337E+00 -2.55112200E-02
  1.59627348E+00 -2.76978960E-01  5.37557850E-01  5.37557850E-01 -2.00445300E-02
 -3.47317038E+00  3.09596877E+00 -4.26584043E+00  3.01761288E+00  5.87851398E+00
 -1.01662212E+01  7.27434216E+00 -4.26584043E+00  3.01761288E+00 -3.47317038E+00
  3.09596877E+00  1.08841798E+01 -1.03484442E+01 -9.40817349E+00  5.35006728E+00
  6.94269630E-01  1.60356240E+00 -5.52135690E-01 -2.22312060E-01 -2.22312060E-01
  1.45669066E+01 -1.46033512E+01 -1.46033512E+01  9.77808618E+00 -1.06035564E+01
 -4.64304204E+00  3.49868160E-01  7.12491930E-01  7.12491930E-01  3.44401470E-01
  3.88134990E-01  3.88134990E-01 -1.27556100E-01  4.61024190E-01  4.61024190E-01
 -4.84713180E-01  1.16804943E+00  1.07438681E+01 -1.04741780E+01 -9.40817349E+00
  5.35006728E+00  7.23425310E-01  2.01356415E+00  1.02044880E+00 -3.15245790E-01
 -3.15245790E-01  2.47823280E-01 -7.74447750E-01 -7.74447750E-01  1.46762404E+01
 -1.49204192E+01 -1.49204192E+01  9.77808618E+00 -1.06035564E+01 -6.33953817E+00
  5.00566581E+00 -4.37335200E+00  2.59849998E+00 -1.71289620E-01  6.59647260E-01
  6.59647260E-01  3.40757010E-01  1.87689690E-01  1.87689690E-01 -8.72848170E-01
  1.13160483E+00  1.13160483E+00 -2.60578890E-01  2.06823105E+00  2.06823105E+00
 -7.02287442E+00  6.19558200E+00  6.19558200E+00  6.19558200E+00  1.33769904E+01
 -1.07402236E+01 -7.57501011E+00  4.95464337E+00 -1.59445125E+00  1.76574087E+00
  5.43935655E+00 -5.41202310E-01 -5.81655816E+00  1.44138393E+00  1.44138393E+00
  1.44138393E+00 -5.81655816E+00  1.44138393E+00  1.44138393E+00  1.44138393E+00
  1.08841798E+01 -1.03484442E+01 -7.57501011E+00  4.95464337E+00 -4.59201960E-01
  1.27191654E+00  1.27191654E+00  1.08841798E+01 -1.03484442E+01 -4.64304204E+00
  3.49868160E-01  7.12491930E-01  7.12491930E-01  3.44401470E-01  3.88134990E-01
  3.88134990E-01 -1.27556100E-01  4.61024190E-01  4.61024190E-01 -4.84713180E-01
  1.16804943E+00  1.07438681E+01 -1.04741780E+01 -4.64304204E+00  3.49868160E-01
  7.12491930E-01  7.12491930E-01  3.44401470E-01  3.88134990E-01  3.88134990E-01
 -1.27556100E-01  4.61024190E-01  4.61024190E-01 -4.84713180E-01  1.16804943E+00
  1.07438681E+01 -1.04741780E+01 -6.33953817E+00  5.00566581E+00 -4.37335200E+00
  2.59849998E+00 -1.71289620E-01  6.59647260E-01  6.59647260E-01  3.40757010E-01
  1.87689690E-01  1.87689690E-01 -8.72848170E-01  1.13160483E+00  1.13160483E+00
 -2.60578890E-01  2.06823105E+00  2.06823105E+00 -7.02287442E+00  6.19558200E+00
  6.19558200E+00  6.19558200E+00  1.33769904E+01 -1.07402236E+01 -7.57501011E+00
  4.95464337E+00 -1.59445125E+00  1.76574087E+00  5.43935655E+00 -5.41202310E-01
 -5.81655816E+00  1.44138393E+00  1.44138393E+00  1.44138393E+00 -5.81655816E+00
  1.44138393E+00  1.44138393E+00  1.44138393E+00  1.08841798E+01 -1.03484442E+01
 -6.96274083E+00  4.88539863E+00 -3.79752732E+00  2.31787656E+00 -1.35209466E+00
  9.05648310E-01  9.05648310E-01 -1.45049508E+00 -3.29459184E+00  3.72281589E+00
 -6.04251468E+00  6.21927099E+00  2.22676506E+00 -4.72686462E+00  2.85543441E+00
 -1.85867460E+00  2.55294423E+00 -4.16744001E+00  2.74610061E+00 -3.34743651E+00
  2.71694493E+00  1.96436394E+00  1.39546373E+01 -1.45978845E+01 -1.45978845E+01
  6.46895294E+00 -7.82653252E+00  6.67337071E+00 -8.67552770E+00  1.41589093E+00
  2.35723673E-01 -6.50536110E-01  9.50311167E-01 -7.69008393E+00  3.51107276E+00
  3.42633907E+00  1.47558719E+00  1.47558719E+00  8.41724482E-01  8.41724482E-01
  4.28411740E+00  9.95101581E-01  9.95101581E-01 -7.66123803E+00  5.46031220E+00
 -5.90635765E+00  3.49441758E+00 -3.10194568E+00  2.23760733E+00  2.40479693E-01
  8.38426245E-01  8.38426245E-01 -2.26171543E+00 -3.53334041E+00  3.04875479E+00
 -6.17209346E+00  3.19976299E+00  6.48241922E+00 -5.63444449E+00 -1.84610121E-01
  1.24948489E+00  1.24948489E+00  1.24948489E+00 -6.80238459E-01 -6.56068400E+00
  1.55328890E+01 -1.04086871E+01 -8.49771449E+00  3.36950372E+00 -4.46810796E-02
  2.21426456E+00  2.03410068E+00 -7.88132697E+00  4.31425708E+00  6.22909281E+00
 -8.03953298E+00  7.39832669E+00  8.34417339E-01  8.34417339E-01 -8.08312072E+00
  6.46824227E+00 -6.85710616E+00  4.10643175E+00 -3.55249205E+00  3.38841846E+00
%FLAG ATOMIC_NUMBER                                                             
%FORMAT(10I8)                                                                   
       7       1       1       1       6       1       6       1       1       6
       1       1       6       1       1       7       1       6       7       1
       1       7       1       1       6       8       7       1       6       1
       6       1       6       1       1       1       6       1       1       1
       6       8       7       1       6       1       6       1       1       6
       1       1       6       8       8       6       8       7       1       6
       1       6       1       1       6       8       8       6       8       7
       1       6       1       6       1       1       6       1       6       1
       1       1       6       1       1       1       6       8       7       1
       6       1       6       1       1       6       8       7       1       1
       6       8       7       1       6       1       6       1       1       6
       1       1       6       1       1       6       1       1       7       1
       1       1       6       8       7       1       6       1       6       1
       1       6       7       6       1       7       1       6       1       6
       8       7       6       1       1       6       1       1       6       1
       1       6       1       6       8       7       1       6       1       6
       1       1       6       6       1       6       1       6       8       1
       6       1       6       1       6       8       7       1       6       1
       6       1       1       6       8       7       1       1       6       8
       7       1       6       1       6       1       1       6       1       1
       6       1       1       6       1       1       7       1       1       1
       6       8       7       1       6       1       6       1       1       6
       6       1       6       1       6       8       1       6       1       6
       1       6       8       7       1       6       1       6       1       1
       6       1       1       6       1       1       7       1       6       7
       1       1       7       1       1       6       8       7       1       6
       1       6       1       1       8       1       6       8       7       1
       6       1       6       1       1       6       8       7       1       1
       6       8       7       1       6       1       6       1       6       1
       1       1       6       1       1       6       1       1       1       6
       8       7       1       6       1       6       1       6       1       1
       1       6       1       1       1       6       8       7       1       6
       1       6       1       1       6       1       1       6       1       1
       7       1       6       7       1       1       7       1       1       6
       8       7       1       6       1       6       1       6       1       1
       1       6       1       1       1       6       8       7       1       6
       1       6       1       1       6       6       1       6       1       6
       8       1       6       1       6       1       6       8       7       1
       6       1       1       6       8       7       1       6       1       6
       1       1       6       1       1       6       8       8       6       8
       7       1       6       1       6       1       1       6       1       1
       6       1       1       7       1       6       7       1       1       7
       1       1       6       8       7       1       6       1       1       6
       8       7       1       6       1       6       1       1       6       8
       8       6       8       7       1       6       1       6       1       1
       6       1       6       1       1       1       6       1       1       1
       6       8       7       1       6       1       6       1       1       6
       8       7       1       1       6       8       7       1       6       1
       1       6       8       7       1       6       1       6       1       1
       6       6       1       6       1       6       1       6       1       6
       1       6       8       7       1       6       1       6       1       1
       6       1       6       1       1       1       6       1       1       1
       6       8       7       1       6       1       6       1       1       8
       1       6       8       7       1       6       1       1       6       8
       7       1       6       1       6       1       1       6       1       1
       6       1       1       6       1       1       7       1       1       1
       6       8       7       1       6       1       6       1       1       6
       6       1       6       1       6       1       6       1       6       1
       6       8       7       1       6       1       6       1       1       6
       1       6       1       1       1       6       1       1       1       6
       8       7       1       6       1       6       1       1       6       6
       1       6       1       6       8       1       6       1       6       1
       6       8       7       1       6       1       6       1       1       6
       6       1       6       1       6       1       6       1       6       1
       6       8       7       6       1       1       6       1       1       6
       1       1       6       1       6       8       7       1       6       1
       6       1       1       6       1       1       6       1       1       7
       1       6       7       1       1       7       1       1       6       8
       7       1       6       1       6       1       1       6       7       6
       1       7       1       6       1       6       8       7       1       6
       1       6       1       6       1       1       1       6       1       1
       6       1       1       1       6       8       7       1       6       1
       6       1       1       6       6       1       6       1       6       1
       6       1       6       1       6       8       7       1       6       1
       6       1       1       6       8       8       6       8       7       1
       6       1       6       1       1       8       1       6       8       7
       1       6       1       6       1       1      16       1       6       8
       7       1       6       1       6       1       6       1       1       1
       8       1       6       8       7       1       6       1       6       1
       1       6       8       8       6       8       7       1       6       1
       6       1       1       6       8       7       1       1       6       8
       7       1       6       1       6       1       6       1       1       1
       8       1       6       8       7       1       6       1       6       1
       1       6       1       6       1       1       1       6       1       1
       1       6       8       7       1       6       1       6       1       6
       1       1       1       8       1       6       8       7       1       6
       1       6       1       1       6       1       1       6       1       1
       7       1       6       7       1       1       7       1       1       6
       8       7       1       6       1       6       1       1       6       7
       6       1       7       1       6       1       6       8       7       1
       6       1       6       1       6       1       1       1       6       1
       1       6       1       1       1       6       8       7       1       6
       1       6       1       1       6       1       1       6       1       1
       7       1       6       7       1       1       7       1       1       6
       8       7       1       6       1       6       1       6       1       1
       1       6       1       1       1       6       8       7       1       6
       1       6       1       6       1       1       1       8       1       6
       8       7       1       6       1       6       1       1       6       1
       1       6       1       1       6       1       1       7       1       1
       1       6       8       7       1       6       1       1       6       8
       7       1       6       1       6       1       1       6       1       1
       6       8       8       6       8       7       1       6       1       6
       1       1       6       1       1       6       8       8       6       8
       7       1       6       1       6       1       6       1       1       1
       8       1       6       8       7       1       6       1       6       1
       1       6       7       6       1       7       1       6       1       6
       8       7       1       6       1       6       1       1       6       8
       8       6       8       7       1       6       1       6       1       6
       1       1       1       6       1       1       6       1       1       1
       6       8       7       1       6       1       6       1       1       6
       1       1       6       8       8       6       8       7       1       6
       1       6       1       1       6       1       6       1       1       1
       6       1       1       1       6       8       7       1       6       1
       6       1       1       6       1       6       1       1       1       6
       1       1       1       6       8       7       1       6       1       6
       1       1       8       1       6       8       7       1       6       1
       6       1       1       6       8       8       6       8       7       1
       6       1       6       1       1       6       1       1       6       8
       8       6       8       7       1       6       1       6       1       1
       6       6       1       6       1       6       8       1       6       1
       6       1       6       8       7       1       6       1       6       1
       1       6       8       8       6       8       7       1       6       1
       6       1       1       1       6       8       7       1       6       1
       6       1       6       1       1       1       8       1       6       8
       7       6       1       1       6       1       1       6       1       1
       6       1       6       8       7       1       6       1       6       1
       1       6       6       1       6       1       6       1       6       1
       6       1       6       8       7       1       6       1       6       1
       6       1       1       1       6       1       1       6       1       1
       1       6       8       7       1       6       1       6       1       1
       6       1       1       6       1       1       6       1       1       7
       1       1       1       6       8       7       1       6       1       6
       1       6       1       1       1       6       1       1       6       1
       1       1       6       8       7       1       6       1       6       1
       1       6       8       8       6       8       7       1       6       1
       6       1       1       8       1       6       8       7       6       1
       1       6       1       1       6       1       1       6       1       6
       8       7       1       6       1       6       1       1       6       6
       1       6       1       6       1       6       1       6       1       6
       8       7       1       6       1       6       1       1       1       6
       8       7       1       6       1       6       1       1       6       1
       1       6       8       8       6       8       7       1       6       1
       6       1       1       1       6       8       7       1       6       1
       6       1       6       1       1       1       8       1       6       8
       7       1       6       1       6       1       6       1       1       1
       6       1       1       1       6       8       7       1       6       1
       6       1       1       6       1       6       1       1       1       6
       1       1       1       6       8       7       1       6       1       6
       1       1       6       1       1       6       1       1       6       1
       1       7       1       1       1       6       8       7       1       6
       1       6       1       1       6       6       1       6       1       6
       1       6       1       6       1       6       8       7       1       6
       1       1       6       8       7       1       6       1       6       1
       1       6       1       1       6       1       1       6       1       1
       7       1       1       1       6       8       7       1       6       1
       6       1       1       6       1       6       1       1       1       6
       1       1       1       6       8       7       1       6       1       6
       1       1       6       1       1       6       8       7       1       1
       6       8       7       1       6       1       6       1       1       6
       1       1       6       1       1       7       1       6       7       1
       1       7       1       1       6       8       7       1       6       1
       6       1       6       1       1       1       8       1       6       8
       7       1       6       1       6       1       1       6       1       1
       6       8       7       1       1       6       8       7       1       6
       1       6       1       1       6       6       1       6       1       6
       8       1       6       1       6       1       6       8       7       1
       6       1       6       1       1       1       6       8       7       1
       6       1       6       1       1       6       6       1       6       1
       6       8       1       6       1       6       1       6       8       7
       1       6       1       6       1       1       6       6       1       6
       1       6       1       6       1       6       1       6       8       7
       1       6       1       6       1       6       1       1       1       6
       1       1       1       6       8       7       1       6       1       6
       1       6       1       1       1       8       1       6       8       7
       1       6       1       6       1       1       1       6       8       7
       1       6       1       6       1       1       6       8       8       6
       8       7       1       6       1       6       1       1       6       8
       8       6       8       7       1       6       1       6       1       6
       1       1       1       6       1       1       6       1       1       1
       6       8       7       1       6       1       6       1       1       6
       1       1       6       1       1       7       1       6       7       1
       1       7       1       1       6       8       7       1       6       1
       6       1       6       1       1       1       6       1       1       1
       6       8       7       1       6       1       1       6       8       7
       1       6       1       6       1       1       8       1       6       8
       7       1       6       1       6       1       1       6       1       1
      16       6       1       1       1       6       8       7       1       6
       1       6       1       1       8       1       6       8       7       1
       6       1       6       1       6       1       1       1       6       1
       1       1       6       8       7       1       6       1       6       1
       1       6       8       8       6       8       7       1       6       1
       1       6       8       7       1       6       1       6       1       1
       6       6       1       6       1       6       8       1       6       1
       6       1       6       8       7       1       6       1       6       1
       1       6       7       6       1       7       1       6       1       6
       8       7       1       6       1       6       1       1       6       8
       7       1       1       6       8       7       1       6       1       6
       1       6       1       1       1       6       1       1       6       1
       1       1       6       8       7       1       6       1       6       1
       1       8       1       6       8       7       1       6       1       6
       1       6       1       1       1       8       1       6       8       7
       1       6       1       6       1       1       6       1       1       6
       1       1       6       1       1       7       1       1       1       6
       8       7       1       6       1       6       1       1       6       8
       8       6       8       7       1       6       1       1       6       8
       7       1       6       1       6       1       1       6       8       8
       6       8       7       1       6       1       6       1       1      16
       1       6       8       7       1       6       1       1       6       8
       7       1       6       1       6       1       1       8       1       6
       8       7       1       6       1       6       1       1       6       1
       6       1       1       1       6       1       1       1       6       8
       7       1       6       1       6       1       1       6       1       6
       1       1       1       6       1       1       1       6       8       7
       1       6       1       6       1       1       6       6       1       6
       1       6       1       6       1       6       1       6       8       7
       1       6       1       6       1       1       6       8       8       6
       8       7       1       6       1       6       1       1       6       7
       6       1       7       1       6       1       6       8       7       1
       6       1       6       1       1       6       1       6       1       1
       1       6       1       1       1       6       8       7       1       6
       1       6       1       1       6       7       6       1       7       1
       6       1       6       8       7       1       6       1       6       1
       1       6       8       7       1       1       6       8       7       1
       6       1       6       1       6       1       1       1       6       1
       1       1       6       8       7       1       6       1       6       1
       6       1       1       1       6       1       1       1       6       8
       7       1       6       1       1       6       8       7       1       6
       1       6       1       1       1       6       8       7       1       6
       1       6       1       1       6       7       6       1       7       1
       6       1       6       8       7       1       6       1       6       1
       6       1       1       1       6       1       1       6       1       1
       1       6       8       7       1       6       1       6       1       6
       1       1       1       6       1       1       1       6       8       7
       1       6       1       1       6       8       7       1       6       1
       6       1       6       1       1       1       6       1       1       6
       1       1       1       6       8       7       1       6       1       6
       1       1       1       6       8       7       1       6       1       6
       1       1       8       1       6       8       7       1       6       1
       6       1       6       1       1       1       6       1       1       6
       1       1       1       6       8       7       6       1       1       6
       1       1       6       1       1       6       1       6       8       7
       6       1       1       6       1       1       6       1       1       6
       1       6       8       7       1       6       1       6       1       6
       1       1       1       6       1       1       1       6       8       7
       1       6       1       6       1       1       6       8       7       1
       1       6       8       7       1       6       1       1       6       8
       7       1       6       1       6       1       1       1       6       8
       7       1       6       1       6       1       1       6       1       6
       1       1       1       6       1       1       1       6       8       7
       1       6       1       6       1       6       1       1       1       8
       1       6       8       7       1       6       1       6       1       1
       6       6       1       7       1       6       6       1       6       1
       6       1       6       1       6       6       8       7       1       6
       1       6       1       1       6       8       7       1       1       6
       8       7       1       6       1       6       1       1       1       6
       8       7       1       6       1       6       1       1       6       1
       1       6       8       8       6       8       7       1       6       1
       6       1       1       6       1       1       6       1       1       6
       1       1       7       1       1       1       6       8       7       1
       6       1       6       1       1       6       1       1       6       8
       8       6       8       7       1       6       1       6       1       1
       6       1       1      16       6       1       1       1       6       8
       7       1       6       1       6       1       1       6       1       6
       1       1       1       6       1       1       1       6       8       7
       1       6       1       6       1       1      16       1       6       8
       7       1       6       1       1       6       8       7       6       1
       1       6       1       1       6       1       1       6       1       6
       8       7       1       6       1       6       1       1       6       8
       7       1       1       6       8       7       1       6       1       6
       1       1       6       8       8       6       8       7       1       6
       1       6       1       1       6       8       8       6       8       7
       1       6       1       6       1       1       6       6       1       6
       1       6       8       1       6       1       6       1       6       8
       7       1       6       1       6       1       1       6       8       8
       6       8       7       1       6       1       6       1       1       6
       6       1       6       1       6       8       1       6       1       6
       1       6       8       7       1       6       1       6       1       1
       6       8       8       6       8       7       6       1       1       6
       1       1       6       1       1       6       1       6       8       7
       1       6       1       6       1       1       6       1       1       6
       8       8       6       8       7       1       6       1       6       1
       1       6       1       1       6       1       1       6       1       1
       7       1       1       1       6       8       7       1       6       1
       6       1       6       1       1       1       6       1       1       1
       6       8       7       1       6       1       1       6       8       7
       6       1       1       6       1       1       6       1       1       6
       1       6       8       7       6       1       1       6       1       1
       6       1       1       6       1       6       8       7       1       6
       1       6       1       1       6       1       1       6       1       1
       6       1       1       7       1       1       1       6       8       7
       1       6       1       6       1       6       1       1       1       6
       1       1       1       6       8       7       1       6       1       6
       1       1       6       6       1       7       1       6       6       1
       6       1       6       1       6       1       6       6       8       8
       6       8       6       6       6       6       6       7       6       6
       1       1       1       1       1       1       1       1       8       6
       6       1       6       6       6       1       1       6       6       1
       6       1       6       8       6       1       1       1       6       8
       6       8       6       1       6       1       6       6       1       6
       8       6       1       1       8       6       6       1       6       1
%FLAG MASS                                                                      
%FORMAT(5E16.8)                                                                 
  1.40100000E+01  1.00800000E+00  1.00800000E+00  1.00800000E+00  1.20100000E+01
  1.00800000E+00  1.20100000E+01  1.00800000E+00  1.00800000E+00  1.20100000E+01
  1.00800000E+00  1.00800000E+00  1.20100000E+01  1.00800000E+00  1.00800000E+00
  1.40100000E+01  1.00800000E+00  1.20100000E+01  1.40100000E+01  1.00800000E+00
  1.00800000E+00  1.40100000E+01  1.00800000E+00  1.00800000E+00  1.20100000E+01
  1.60000000E+01  1.40100000E+01  1.00800000E+00  1.20100000E+01  1.00800000E+00
  1.20100000E+01  1.00800000E+00  1.20100000E+01  1.00800000E+00  1.00800000E+00
  1.00800000E+00  1.20100000E+01  1.00800000E+00  1.00800000E+00  1.00800000E+00
  1.20100000E+01  1.60000000E+01  1.40100000E+01  1.00800000E+00  1.20100000E+01
  1.00800000E+00  1.20100000E+01  1.00800000E+00  1.00800000E+00  1.20100000E+01
  1.00800000E+00  1.00800000E+00  1.20100000E+01  1.60000000E+01  1.60000000E+01
  1.20100000E+01  1.60000000E+01  1.40100000E+01  1.00800000E+00  1.20100000E+01
  1.00800000E+00  1.20100000E+01  1.00800000E+00  1.00800000E+00  1.20100000E+01
  1.60000000E+01  1.60000000E+01  1.20100000E+01  1.60000000E+01  1.40100000E+01
  1.00800000E+00  1.20100000E+01  1.00800000E+00  1.20100000E+01  1.00800000E+00
  1.00800000E+00  1.20100000E+01  1.00800000E+00  1.20100000E+01  1.00800000E+00
  1.00800000E+00  1.00800000E+00  1.20100000E+01  1.00800000E+00  1.00800000E+00
  1.00800000E+00  1.20100000E+01  1.60000000E+01  1.40100000E+01  1.00800000E+00
  1.20100000E+01  1.00800000E+00  1.20100000E+01  1.00800000E+00  1.00800000E+00
  1.20100000E+01  1.60000000E+01  1.40100000E+01  1.00800000E+00  1.00800000E+00
  1.20100000E+01  1.60000000E+01  1.40100000E+01  1.00800000E+00  1.20100000E+01
  1.00800000E+00  1.20100000E+01  1.00800000E+00  1.00800000E+00  1.20100000E+01
  1.00800000E+00  1.00800000E+00  1.20100000E+01  1.00800000E+00  1.00800000E+00
  1.20100000E+01  1.00800000E+00  1.00800000E+00  1.40100000E+01  1.00800000E+00
  1.00800000E+00  1.00800000E+00  1.20100000E+01  1.60000000E+01  1.40100000E+01
  1.00800000E+00  1.20100000E+01  1.00800000E+00  1.20100000E+01  1.00800000E+00
  1.00800000E+00  1.20100000E+01  1.40100000E+01  1.20100000E+01  1.00800000E+00
  1.40100000E+01  1.00800000E+00  1.20100000E+01  1.00800000E+00  1.20100000E+01
  1.60000000E+01  1.40100000E+01  1.20100000E+01  1.00800000E+00  1.00800000E+00
  1.20100000E+01  1.00800000E+00  1.00800000E+00  1.20100000E+01  1.00800000E+00
  1.00800000E+00  1.20100000E+01  1.00800000E+00  1.20100000E+01  1.60000000E+01
  1.40100000E+01  1.00800000E+00  1.20100000E+01  1.00800000E+00  1.20100000E+01
  1.00800000E+00  1.00800000E+00  1.20100000E+01  1.20100000E+01  1.00800000E+00
  1.20100000E+01  1.00800000E+00  1.20100000E+01  1.60000000E+01  1.00800000E+00
  1.20100000E+01  1.00800000E+00  1.20100000E+01  1.00800000E+00  1.20100000E+01
  1.60000000E+01  1.40100000E+01  1.00800000E+00  1.20100000E+01  1.00800000E+00
  1.20100000E+01  1.00800000E+00  1.00800000E+00  1.20100000E+01  1.60000000E+01
  1.40100000E+01  1.00800000E+00  1.00800000E+00  1.20100000E+01  1.60000000E+01
  1.40100000E+01  1.00800000E+00  1.20100000E+01  1.00800000E+00  1.20100000E+01
  1.00800000E+00  1.00800000E+00  1.20100000E+01  1.00800000E+00  1.00800000E+00
  1.20100000E+01  1.00800000E+00  1.00800000E+00  1.20100000E+01  1.00800000E+00
  1.00800000E+00  1.40100000E+01  1.00800000E+00  1.00800000E+00  1.00800000E+00
  1.20100000E+01  1.60000000E+01  1.40100000E+01  1.00800000E+00  1.20100000E+01
  1.00800000E+00  1.20100000E+01  1.00800000E+00  1.00800000E+00  1.20100000E+01
  1.20100000E+01  1.00800000E+00  1.20100000E+01  1.00800000E+00  1.20100000E+01
  1.60000000E+01  1.00800000E+00  1.20100000E+01  1.00800000E+00  1.20100000E+01
  1.00800000E+00  1.20100000E+01  1.60000000E+01  1.40100000E+01  1.00800000E+00
  1.20100000E+01  1.00800000E+00  1.20100000E+01  1.00800000E+00  1.00800000E+00
  1.20100000E+01  1.00800000E+00  1.00800000E+00  1.20100000E+01  1.00800000E+00
  1.00800000E+00  1.40100000E+01  1.00800000E+00  1.20100000E+01  1.40100000E+01
  1.00800000E+00  1.00800000E+00  1.40100000E+01  1.00800000E+00  1.00800000E+00
  1.20100000E+01  1.60000000E+01  1.40100000E+01  1.00800000E+00  1.20100000E+01
  1.00800000E+00  1.20100000E+01  1.00800000E+00  1.00800000E+00  1.60000000E+01
  1.00800000E+00  1.20100000E+01  1.60000000E+01  1.40100000E+01  1.00800000E+00
  1.20100000E+01  1.00800000E+00  1.20100000E+01  1.00800000E+00  1.00800000E+00
  1.20100000E+01  1.60000000E+01  1.40100000E+01  1.00800000E+00  1.00800000E+00
  1.20100000E+01  1.60000000E+01  1.40100000E+01  1.00800000E+00  1.20100000E+01
  1.00800000E+00  1.20100000E+01  1.00800000E+00  1.20100000E+01  1.00800000E+00
  1.00800000E+00  1.00800000E+00  1.20100000E+01  1.00800000E+00  1.00800000E+00
  1.20100000E+01  1.00800000E+00  1.00800000E+00  1.00800000E+00  1.20100000E+01
  1.60000000E+01  1.40100000E+01  1.00800000E+00  1.20100000E+01  1.00800000E+00
  1.20100000E+01  1.00800000E+00  1.20100000E+01  1.00800000E+00  1.00800000E+00
  1.00800000E+00  1.20100000E+01  1.00800000E+00  1.00800000E+00  1.00800000E+00
  1.20100000E+01  1.60000000E+01  1.40100000E+01  1.00800000E+00  1.20100000E+01
  1.00800000E+00  1.20100000E+01  1.00800000E+00  1.00800000E+00  1.20100000E+01
  1.00800000E+00  1.00800000E+00  1.20100000E+01  1.00800000E+00  1.00800000E+00
  1.40100000E+01  1.00800000E+00  1.20100000E+01  1.40100000E+01  1.00800000E+00
  1.00800000E+00  1.40100000E+01  1.00800000E+00  1.00800000E+00  1.20100000E+01
  1.60000000E+01  1.40100000E+01  1.00800000E+00  1.20100000E+01  1.00800000E+00
  1.20100000E+01  1.00800000E+00  1.20100000E+01  1.00800000E+00  1.00800000E+00
  1.00800000E+00  1.20100000E+01  1.00800000E+00  1.00800000E+00  1.00800000E+00
  1.20100000E+01  1.60000000E+01  1.40100000E+01  1.00800000E+00  1.20100000E+01
  1.00800000E+00  1.20100000E+01  1.00800000E+00  1.00800000E+00  1.20100000E+01
  1.20100000E+01  1.00800000E+00  1.20100000E+01  1.00800000E+00  1.20100000E+01
  1.60000000E+01  1.00800000E+00  1.20100000E+01  1.00800000E+00  1.20100000E+01
  1.00800000E+00  1.20100000E+01  1.60000000E+01  1.40100000E+01  1.00800000E+00
  1.20100000E+01  1.00800000E+00  1.00800000E+00  1.20100000E+01  1.60000000E+01
  1.40100000E+01  1.00800000E+00  1.20100000E+01  1.00800000E+00  1.20100000E+01
  1.00800000E+00  1.00800000E+00  1.20100000E+01  1.00800000E+00  1.00800000E+00
  1.20100000E+01  1.60000000E+01  1.60000000E+01  1.20100000E+01  1.60000000E+01
  1.40100000E+01  1.00800000E+00  1.20100000E+01  1.00800000E+00  1.20100000E+01
  1.00800000E+00  1.00800000E+00  1.20100000E+01  1.00800000E+00  1.00800000E+00
  1.20100000E+01  1.00800000E+00  1.00800000E+00  1.40100000E+01  1.00800000E+00
  1.20100000E+01  1.40100000E+01  1.00800000E+00  1.00800000E+00  1.40100000E+01
  1.00800000E+00  1.00800000E+00  1.20100000E+01  1.60000000E+01  1.40100000E+01
  1.00800000E+00  1.20100000E+01  1.00800000E+00  1.00800000E+00  1.20100000E+01
  1.60000000E+01  1.40100000E+01  1.00800000E+00  1.20100000E+01  1.00800000E+00
  1.20100000E+01  1.00800000E+00  1.00800000E+00  1.20100000E+01  1.60000000E+01
  1.60000000E+01  1.20100000E+01  1.60000000E+01  1.40100000E+01  1.00800000E+00
  1.20100000E+01  1.00800000E+00  1.20100000E+01  1.00800000E+00  1.00800000E+00
  1.20100000E+01  1.00800000E+00  1.20100000E+01  1.00800000E+00  1.00800000E+00
  1.00800000E+00  1.20100000E+01  1.00800000E+00  1.00800000E+00  1.00800000E+00
  1.20100000E+01  1.60000000E+01  1.40100000E+01  1.00800000E+00  1.20100000E+01
  1.00800000E+00  1.20100000E+01  1.00800000E+00  1.00800000E+00  1.20100000E+01
  1.60000000E+01  1.40100000E+01  1.00800000E+00  1.00800000E+00  1.20100000E+01
  1.60000000E+01  1.40100000E+01  1.00800000E+00  1.20100000E+01  1.00800000E+00
  1.00800000E+00  1.20100000E+01  1.60000000E+01  1.40100000E+01  1.00800000E+00
  1.20100000E+01  1.00800000E+00  1.20100000E+01  1.00800000E+00  1.00800000E+00
  1.20100000E+01  1.20100000E+01  1.00800000E+00  1.20100000E+01  1.00800000E+00
  1.20100000E+01  1.00800000E+00  1.20100000E+01  1.00800000E+00  1.20100000E+01
  1.00800000E+00  1.20100000E+01  1.60000000E+01  1.40100000E+01  1.00800000E+00
  1.20100000E+01  1.00800000E+00  1.20100000E+01  1.00800000E+00  1.00800000E+00
  1.20100000E+01  1.00800000E+00  1.20100000E+01  1.00800000E+00  1.00800000E+00
  1.00800000E+00  1.20100000E+01  1.00800000E+00  1.00800000E+00  1.00800000E+00
  1.20100000E+01  1.60000000E+01  1.40100000E+01  1.00800000E+00  1.20100000E+01
  1.00800000E+00  1.20100000E+01  1.00800000E+00  1.00800000E+00  1.60000000E+01
  1.00800000E+00  1.20100000E+01  1.60000000E+01  1.40100000E+01  1.00800000E+00
  1.20100000E+01  1.00800000E+00  1.00800000E+00  1.20100000E+01  1.60000000E+01
  1.40100000E+01  1.00800000E+00  1.20100000E+01  1.00800000E+00  1.20100000E+01
  1.00800000E+00  1.00800000E+00  1.20100000E+01  1.00800000E+00  1.00800000E+00
  1.20100000E+01  1.00800000E+00  1.00800000E+00  1.20100000E+01  1.00800000E+00
  1.00800000E+00  1.40100000E+01  1.00800000E+00  1.00800000E+00  1.00800000E+00
  1.20100000E+01  1.60000000E+01  1.40100000E+01  1.00800000E+00  1.20100000E+01
  1.00800000E+00  1.20100000E+01  1.00800000E+00  1.00800000E+00  1.20100000E+01
  1.20100000E+01  1.00800000E+00  1.20100000E+01  1.00800000E+00  1.20100000E+01
  1.00800000E+00  1.20100000E+01  1.00800000E+00  1.20100000E+01  1.00800000E+00
  1.20100000E+01  1.60000000E+01  1.40100000E+01  1.00800000E+00  1.20100000E+01
  1.00800000E+00  1.20100000E+01  1.00800000E+00  1.00800000E+00  1.20100000E+01
  1.00800000E+00  1.20100000E+01  1.00800000E+00  1.00800000E+00  1.00800000E+00
  1.20100000E+01  1.00800000E+00  1.00800000E+00  1.00800000E+00  1.20100000E+01
  1.60000000E+01  1.40100000E+01  1.00800000E+00  1.20100000E+01  1.00800000E+00
  1.20100000E+01  1.00800000E+00  1.00800000E+00  1.20100000E+01  1.20100000E+01
  1.00800000E+00  1.20100000E+01  1.00800000E+00  1.20100000E+01  1.60000000E+01
  1.00800000E+00  1.20100000E+01  1.00800000E+00  1.20100000E+01  1.00800000E+00
  1.20100000E+01  1.60000000E+01  1.40100000E+01  1.00800000E+00  1.20100000E+01
  1.00800000E+00  1.20100000E+01  1.00800000E+00  1.00800000E+00  1.20100000E+01
  1.20100000E+01  1.00800000E+00  1.20100000E+01  1.00800000E+00  1.20100000E+01
  1.00800000E+00  1.20100000E+01  1.00800000E+00  1.20100000E+01  1.00800000E+00
  1.20100000E+01  1.60000000E+01  1.40100000E+01  1.20100000E+01  1.00800000E+00
  1.00800000E+00  1.20100000E+01  1.00800000E+00  1.00800000E+00  1.20100000E+01
  1.00800000E+00  1.00800000E+00  1.20100000E+01  1.00800000E+00  1.20100000E+01
  1.60000000E+01  1.40100000E+01  1.00800000E+00  1.20100000E+01  1.00800000E+00
  1.20100000E+01  1.00800000E+00  1.00800000E+00  1.20100000E+01  1.00800000E+00
  1.00800000E+00  1.20100000E+01  1.00800000E+00  1.00800000E+00  1.40100000E+01
  1.00800000E+00  1.20100000E+01  1.40100000E+01  1.00800000E+00  1.00800000E+00
  1.40100000E+01  1.00800000E+00  1.00800000E+00  1.20100000E+01  1.60000000E+01
  1.40100000E+01  1.00800000E+00  1.20100000E+01  1.00800000E+00  1.20100000E+01
  1.00800000E+00  1.00800000E+00  1.20100000E+01  1.40100000E+01  1.20100000E+01
  1.00800000E+00  1.40100000E+01  1.00800000E+00  1.20100000E+01  1.00800000E+00
  1.20100000E+01  1.60000000E+01  1.40100000E+01  1.00800000E+00  1.20100000E+01
  1.00800000E+00  1.20100000E+01  1.00800000E+00  1.20100000E+01  1.00800000E+00
  1.00800000E+00  1.00800000E+00  1.20100000E+01  1.00800000E+00  1.00800000E+00
  1.20100000E+01  1.00800000E+00  1.00800000E+00  1.00800000E+00  1.20100000E+01
  1.60000000E+01  1.40100000E+01  1.00800000E+00  1.20100000E+01  1.00800000E+00
  1.20100000E+01  1.00800000E+00  1.00800000E+00  1.20100000E+01  1.20100000E+01
  1.00800000E+00  1.20100000E+01  1.00800000E+00  1.20100000E+01  1.00800000E+00
  1.20100000E+01  1.00800000E+00  1.20100000E+01  1.00800000E+00  1.20100000E+01
  1.60000000E+01  1.40100000E+01  1.00800000E+00  1.20100000E+01  1.00800000E+00
  1.20100000E+01  1.00800000E+00  1.00800000E+00  1.20100000E+01  1.60000000E+01
  1.60000000E+01  1.20100000E+01  1.60000000E+01  1.40100000E+01  1.00800000E+00
  1.20100000E+01  1.00800000E+00  1.20100000E+01  1.00800000E+00  1.00800000E+00
  1.60000000E+01  1.00800000E+00  1.20100000E+01  1.60000000E+01  1.40100000E+01
  1.00800000E+00  1.20100000E+01  1.00800000E+00  1.20100000E+01  1.00800000E+00
  1.00800000E+00  3.20600000E+01  1.00800000E+00  1.20100000E+01  1.60000000E+01
  1.40100000E+01  1.00800000E+00  1.20100000E+01  1.00800000E+00  1.20100000E+01
  1.00800000E+00  1.20100000E+01  1.00800000E+00  1.00800000E+00  1.00800000E+00
  1.60000000E+01  1.00800000E+00  1.20100000E+01  1.60000000E+01  1.40100000E+01
  1.00800000E+00  1.20100000E+01  1.00800000E+00  1.20100000E+01  1.00800000E+00
  1.00800000E+00  1.20100000E+01  1.60000000E+01  1.60000000E+01  1.20100000E+01
  1.60000000E+01  1.40100000E+01  1.00800000E+00  1.20100000E+01  1.00800000E+00
  1.20100000E+01  1.00800000E+00  1.00800000E+00  1.20100000E+01  1.60000000E+01
  1.40100000E+01  1.00800000E+00  1.00800000E+00  1.20100000E+01  1.60000000E+01
  1.40100000E+01  1.00800000E+00  1.20100000E+01  1.00800000E+00  1.20100000E+01
  1.00800000E+00  1.20100000E+01  1.00800000E+00  1.00800000E+00  1.00800000E+00
  1.60000000E+01  1.00800000E+00  1.20100000E+01  1.60000000E+01  1.40100000E+01
  1.00800000E+00  1.20100000E+01  1.00800000E+00  1.20100000E+01  1.00800000E+00
  1.00800000E+00  1.20100000E+01  1.00800000E+00  1.20100000E+01  1.00800000E+00
  1.00800000E+00  1.00800000E+00  1.20100000E+01  1.00800000E+00  1.00800000E+00
  1.00800000E+00  1.20100000E+01  1.60000000E+01  1.40100000E+01  1.00800000E+00
  1.20100000E+01  1.00800000E+00  1.20100000E+01  1.00800000E+00  1.20100000E+01
  1.00800000E+00  1.00800000E+00  1.00800000E+00  1.60000000E+01  1.00800000E+00
  1.20100000E+01  1.60000000E+01  1.40100000E+01  1.00800000E+00  1.20100000E+01
  1.00800000E+00  1.20100000E+01  1.00800000E+00  1.00800000E+00  1.20100000E+01
  1.00800000E+00  1.00800000E+00  1.20100000E+01  1.00800000E+00  1.00800000E+00
  1.40100000E+01  1.00800000E+00  1.20100000E+01  1.40100000E+01  1.00800000E+00
  1.00800000E+00  1.40100000E+01  1.00800000E+00  1.00800000E+00  1.20100000E+01
  1.60000000E+01  1.40100000E+01  1.00800000E+00  1.20100000E+01  1.00800000E+00
  1.20100000E+01  1.00800000E+00  1.00800000E+00  1.20100000E+01  1.40100000E+01
  1.20100000E+01  1.00800000E+00  1.40100000E+01  1.00800000E+00  1.20100000E+01
  1.00800000E+00  1.20100000E+01  1.60000000E+01  1.40100000E+01  1.00800000E+00
  1.20100000E+01  1.00800000E+00  1.20100000E+01  1.00800000E+00  1.20100000E+01
  1.00800000E+00  1.00800000E+00  1.00800000E+00  1.20100000E+01  1.00800000E+00
  1.00800000E+00  1.20100000E+01  1.00800000E+00  1.00800000E+00  1.00800000E+00
  1.20100000E+01  1.60000000E+01  1.40100000E+01  1.00800000E+00  1.20100000E+01
  1.00800000E+00  1.20100000E+01  1.00800000E+00  1.00800000E+00  1.20100000E+01
  1.00800000E+00  1.00800000E+00  1.20100000E+01  1.00800000E+00  1.00800000E+00
  1.40100000E+01  1.00800000E+00  1.20100000E+01  1.40100000E+01  1.00800000E+00
  1.00800000E+00  1.40100000E+01  1.00800000E+00  1.00800000E+00  1.20100000E+01
  1.60000000E+01  1.40100000E+01  1.00800000E+00  1.20100000E+01  1.00800000E+00
  1.20100000E+01  1.00800000E+00  1.20100000E+01  1.00800000E+00  1.00800000E+00
  1.00800000E+00  1.20100000E+01  1.00800000E+00  1.00800000E+00  1.00800000E+00
  1.20100000E+01  1.60000000E+01  1.40100000E+01  1.00800000E+00  1.20100000E+01
  1.00800000E+00  1.20100000E+01  1.00800000E+00  1.20100000E+01  1.00800000E+00
  1.00800000E+00  1.00800000E+00  1.60000000E+01  1.00800000E+00  1.20100000E+01
  1.60000000E+01  1.40100000E+01  1.00800000E+00  1.20100000E+01  1.00800000E+00
  1.20100000E+01  1.00800000E+00  1.00800000E+00  1.20100000E+01  1.00800000E+00
  1.00800000E+00  1.20100000E+01  1.00800000E+00  1.00800000E+00  1.20100000E+01
  1.00800000E+00  1.00800000E+00  1.40100000E+01  1.00800000E+00  1.00800000E+00
  1.00800000E+00  1.20100000E+01  1.60000000E+01  1.40100000E+01  1.00800000E+00
  1.20100000E+01  1.00800000E+00  1.00800000E+00  1.20100000E+01  1.60000000E+01
  1.40100000E+01  1.00800000E+00  1.20100000E+01  1.00800000E+00  1.20100000E+01
  1.00800000E+00  1.00800000E+00  1.20100000E+01  1.00800000E+00  1.00800000E+00
  1.20100000E+01  1.60000000E+01  1.60000000E+01  1.20100000E+01  1.60000000E+01
  1.40100000E+01  1.00800000E+00  1.20100000E+01  1.00800000E+00  1.20100000E+01
  1.00800000E+00  1.00800000E+00  1.20100000E+01  1.00800000E+00  1.00800000E+00
  1.20100000E+01  1.60000000E+01  1.60000000E+01  1.20100000E+01  1.60000000E+01
  1.40100000E+01  1.00800000E+00  1.20100000E+01  1.00800000E+00  1.20100000E+01
  1.00800000E+00  1.20100000E+01  1.00800000E+00  1.00800000E+00  1.00800000E+00
  1.60000000E+01  1.00800000E+00  1.20100000E+01  1.60000000E+01  1.40100000E+01
  1.00800000E+00  1.20100000E+01  1.00800000E+00  1.20100000E+01  1.00800000E+00
  1.00800000E+00  1.20100000E+01  1.40100000E+01  1.20100000E+01  1.00800000E+00
  1.40100000E+01  1.00800000E+00  1.20100000E+01  1.00800000E+00  1.20100000E+01
  1.60000000E+01  1.40100000E+01  1.00800000E+00  1.20100000E+01  1.00800000E+00
  1.20100000E+01  1.00800000E+00  1.00800000E+00  1.20100000E+01  1.60000000E+01
  1.60000000E+01  1.20100000E+01  1.60000000E+01  1.40100000E+01  1.00800000E+00
  1.20100000E+01  1.00800000E+00  1.20100000E+01  1.00800000E+00  1.20100000E+01
  1.00800000E+00  1.00800000E+00  1.00800000E+00  1.20100000E+01  1.00800000E+00
  1.00800000E+00  1.20100000E+01  1.00800000E+00  1.00800000E+00  1.00800000E+00
  1.20100000E+01  1.60000000E+01  1.40100000E+01  1.00800000E+00  1.20100000E+01
  1.00800000E+00  1.20100000E+01  1.00800000E+00  1.00800000E+00  1.20100000E+01
  1.00800000E+00  1.00800000E+00  1.20100000E+01  1.60000000E+01  1.60000000E+01
  1.20100000E+01  1.60000000E+01  1.40100000E+01  1.00800000E+00  1.20100000E+01
  1.00800000E+00  1.20100000E+01  1.00800000E+00  1.00800000E+00  1.20100000E+01
  1.00800000E+00  1.20100000E+01  1.00800000E+00  1.00800000E+00  1.00800000E+00
  1.20100000E+01  1.00800000E+00  1.00800000E+00  1.00800000E+00  1.20100000E+01
  1.60000000E+01  1.40100000E+01  1.00800000E+00  1.20100000E+01  1.00800000E+00
  1.20100000E+01  1.00800000E+00  1.00800000E+00  1.20100000E+01  1.00800000E+00
  1.20100000E+01  1.00800000E+00  1.00800000E+00  1.00800000E+00  1.20100000E+01
  1.00800000E+00  1.00800000E+00  1.00800000E+00  1.20100000E+01  1.60000000E+01
  1.40100000E+01  1.00800000E+00  1.20100000E+01  1.00800000E+00  1.20100000E+01
  1.00800000E+00  1.00800000E+00  1.60000000E+01  1.00800000E+00  1.20100000E+01
  1.60000000E+01  1.40100000E+01  1.00800000E+00  1.20100000E+01  1.00800000E+00
  1.20100000E+01  1.00800000E+00  1.00800000E+00  1.20100000E+01  1.60000000E+01
  1.60000000E+01  1.20100000E+01  1.60000000E+01  1.40100000E+01  1.00800000E+00
  1.20100000E+01  1.00800000E+00  1.20100000E+01  1.00800000E+00  1.00800000E+00
  1.20100000E+01  1.00800000E+00  1.00800000E+00  1.20100000E+01  1.60000000E+01
  1.60000000E+01  1.20100000E+01  1.60000000E+01  1.40100000E+01  1.00800000E+00
  1.20100000E+01  1.00800000E+00  1.20100000E+01  1.00800000E+00  1.00800000E+00
  1.20100000E+01  1.20100000E+01  1.00800000E+00  1.20100000E+01  1.00800000E+00
  1.20100000E+01  1.60000000E+01  1.00800000E+00  1.20100000E+01  1.00800000E+00
  1.20100000E+01  1.00800000E+00  1.20100000E+01  1.60000000E+01  1.40100000E+01
  1.00800000E+00  1.20100000E+01  1.00800000E+00  1.20100000E+01  1.00800000E+00
  1.00800000E+00  1.20100000E+01  1.60000000E+01  1.60000000E+01  1.20100000E+01
  1.60000000E+01  1.40100000E+01  1.00800000E+00  1.20100000E+01  1.00800000E+00
  1.20100000E+01  1.00800000E+00  1.00800000E+00  1.00800000E+00  1.20100000E+01
  1.60000000E+01  1.40100000E+01  1.00800000E+00  1.20100000E+01  1.00800000E+00
  1.20100000E+01  1.00800000E+00  1.20100000E+01  1.00800000E+00  1.00800000E+00
  1.00800000E+00  1.60000000E+01  1.00800000E+00  1.20100000E+01  1.60000000E+01
  1.40100000E+01  1.20100000E+01  1.00800000E+00  1.00800000E+00  1.20100000E+01
  1.00800000E+00  1.00800000E+00  1.20100000E+01  1.00800000E+00  1.00800000E+00
  1.20100000E+01  1.00800000E+00  1.20100000E+01  1.60000000E+01  1.40100000E+01
  1.00800000E+00  1.20100000E+01  1.00800000E+00  1.20100000E+01  1.00800000E+00
  1.00800000E+00  1.20100000E+01  1.20100000E+01  1.00800000E+00  1.20100000E+01
  1.00800000E+00  1.20100000E+01  1.00800000E+00  1.20100000E+01  1.00800000E+00
  1.20100000E+01  1.00800000E+00  1.20100000E+01  1.60000000E+01  1.40100000E+01
  1.00800000E+00  1.20100000E+01  1.00800000E+00  1.20100000E+01  1.00800000E+00
  1.20100000E+01  1.00800000E+00  1.00800000E+00  1.00800000E+00  1.20100000E+01
  1.00800000E+00  1.00800000E+00  1.20100000E+01  1.00800000E+00  1.00800000E+00
  1.00800000E+00  1.20100000E+01  1.60000000E+01  1.40100000E+01  1.00800000E+00
  1.20100000E+01  1.00800000E+00  1.20100000E+01  1.00800000E+00  1.00800000E+00
  1.20100000E+01  1.00800000E+00  1.00800000E+00  1.20100000E+01  1.00800000E+00
  1.00800000E+00  1.20100000E+01  1.00800000E+00  1.00800000E+00  1.40100000E+01
  1.00800000E+00  1.00800000E+00  1.00800000E+00  1.20100000E+01  1.60000000E+01
  1.40100000E+01  1.00800000E+00  1.20100000E+01  1.00800000E+00  1.20100000E+01
  1.00800000E+00  1.20100000E+01  1.00800000E+00  1.00800000E+00  1.00800000E+00
  1.20100000E+01  1.00800000E+00  1.00800000E+00  1.20100000E+01  1.00800000E+00
  1.00800000E+00  1.00800000E+00  1.20100000E+01  1.60000000E+01  1.40100000E+01
  1.00800000E+00  1.20100000E+01  1.00800000E+00  1.20100000E+01  1.00800000E+00
  1.00800000E+00  1.20100000E+01  1.60000000E+01  1.60000000E+01  1.20100000E+01
  1.60000000E+01  1.40100000E+01  1.00800000E+00  1.20100000E+01  1.00800000E+00
  1.20100000E+01  1.00800000E+00  1.00800000E+00  1.60000000E+01  1.00800000E+00
  1.20100000E+01  1.60000000E+01  1.40100000E+01  1.20100000E+01  1.00800000E+00
  1.00800000E+00  1.20100000E+01  1.00800000E+00  1.00800000E+00  1.20100000E+01
  1.00800000E+00  1.00800000E+00  1.20100000E+01  1.00800000E+00  1.20100000E+01
  1.60000000E+01  1.40100000E+01  1.00800000E+00  1.20100000E+01  1.00800000E+00
  1.20100000E+01  1.00800000E+00  1.00800000E+00  1.20100000E+01  1.20100000E+01
  1.00800000E+00  1.20100000E+01  1.00800000E+00  1.20100000E+01  1.00800000E+00
  1.20100000E+01  1.00800000E+00  1.20100000E+01  1.00800000E+00  1.20100000E+01
  1.60000000E+01  1.40100000E+01  1.00800000E+00  1.20100000E+01  1.00800000E+00
  1.20100000E+01  1.00800000E+00  1.00800000E+00  1.00800000E+00  1.20100000E+01
  1.60000000E+01  1.40100000E+01  1.00800000E+00  1.20100000E+01  1.00800000E+00
  1.20100000E+01  1.00800000E+00  1.00800000E+00  1.20100000E+01  1.00800000E+00
  1.00800000E+00  1.20100000E+01  1.60000000E+01  1.60000000E+01  1.20100000E+01
  1.60000000E+01  1.40100000E+01  1.00800000E+00  1.20100000E+01  1.00800000E+00
  1.20100000E+01  1.00800000E+00  1.00800000E+00  1.00800000E+00  1.20100000E+01
  1.60000000E+01  1.40100000E+01  1.00800000E+00  1.20100000E+01  1.00800000E+00
  1.20100000E+01  1.00800000E+00  1.20100000E+01  1.00800000E+00  1.00800000E+00
  1.00800000E+00  1.60000000E+01  1.00800000E+00  1.20100000E+01  1.60000000E+01
  1.40100000E+01  1.00800000E+00  1.20100000E+01  1.00800000E+00  1.20100000E+01
  1.00800000E+00  1.20100000E+01  1.00800000E+00  1.00800000E+00  1.00800000E+00
  1.20100000E+01  1.00800000E+00  1.00800000E+00  1.00800000E+00  1.20100000E+01
  1.60000000E+01  1.40100000E+01  1.00800000E+00  1.20100000E+01  1.00800000E+00
  1.20100000E+01  1.00800000E+00  1.00800000E+00  1.20100000E+01  1.00800000E+00
  1.20100000E+01  1.00800000E+00  1.00800000E+00  1.00800000E+00  1.20100000E+01
  1.00800000E+00  1.00800000E+00  1.00800000E+00  1.20100000E+01  1.60000000E+01
  1.40100000E+01  1.00800000E+00  1.20100000E+01  1.00800000E+00  1.20100000E+01
  1.00800000E+00  1.00800000E+00  1.20100000E+01  1.00800000E+00  1.00800000E+00
  1.20100000E+01  1.00800000E+00  1.00800000E+00  1.20100000E+01  1.00800000E+00
  1.00800000E+00  1.40100000E+01  1.00800000E+00  1.00800000E+00  1.00800000E+00
  1.20100000E+01  1.60000000E+01  1.40100000E+01  1.00800000E+00  1.20100000E+01
  1.00800000E+00  1.20100000E+01  1.00800000E+00  1.00800000E+00  1.20100000E+01
  1.20100000E+01  1.00800000E+00  1.20100000E+01  1.00800000E+00  1.20100000E+01
  1.00800000E+00  1.20100000E+01  1.00800000E+00  1.20100000E+01  1.00800000E+00
  1.20100000E+01  1.60000000E+01  1.40100000E+01  1.00800000E+00  1.20100000E+01
  1.00800000E+00  1.00800000E+00  1.20100000E+01  1.60000000E+01  1.40100000E+01
  1.00800000E+00  1.20100000E+01  1.00800000E+00  1.20100000E+01  1.00800000E+00
  1.00800000E+00  1.20100000E+01  1.00800000E+00  1.00800000E+00  1.20100000E+01
  1.00800000E+00  1.00800000E+00  1.20100000E+01  1.00800000E+00  1.00800000E+00
  1.40100000E+01  1.00800000E+00  1.00800000E+00  1.00800000E+00  1.20100000E+01
  1.60000000E+01  1.40100000E+01  1.00800000E+00  1.20100000E+01  1.00800000E+00
  1.20100000E+01  1.00800000E+00  1.00800000E+00  1.20100000E+01  1.00800000E+00
  1.20100000E+01  1.00800000E+00  1.00800000E+00  1.00800000E+00  1.20100000E+01
  1.00800000E+00  1.00800000E+00  1.00800000E+00  1.20100000E+01  1.60000000E+01
  1.40100000E+01  1.00800000E+00  1.20100000E+01  1.00800000E+00  1.20100000E+01
  1.00800000E+00  1.00800000E+00  1.20100000E+01  1.00800000E+00  1.00800000E+00
  1.20100000E+01  1.60000000E+01  1.40100000E+01  1.00800000E+00  1.00800000E+00
  1.20100000E+01  1.60000000E+01  1.40100000E+01  1.00800000E+00  1.20100000E+01
  1.00800000E+00  1.20100000E+01  1.00800000E+00  1.00800000E+00  1.20100000E+01
  1.00800000E+00  1.00800000E+00  1.20100000E+01  1.00800000E+00  1.00800000E+00
  1.40100000E+01  1.00800000E+00  1.20100000E+01  1.40100000E+01  1.00800000E+00
  1.00800000E+00  1.40100000E+01  1.00800000E+00  1.00800000E+00  1.20100000E+01
  1.60000000E+01  1.40100000E+01  1.00800000E+00  1.20100000E+01  1.00800000E+00
  1.20100000E+01  1.00800000E+00  1.20100000E+01  1.00800000E+00  1.00800000E+00
  1.00800000E+00  1.60000000E+01  1.00800000E+00  1.20100000E+01  1.60000000E+01
  1.40100000E+01  1.00800000E+00  1.20100000E+01  1.00800000E+00  1.20100000E+01
  1.00800000E+00  1.00800000E+00  1.20100000E+01  1.00800000E+00  1.00800000E+00
  1.20100000E+01  1.60000000E+01  1.40100000E+01  1.00800000E+00  1.00800000E+00
  1.20100000E+01  1.60000000E+01  1.40100000E+01  1.00800000E+00  1.20100000E+01
  1.00800000E+00  1.20100000E+01  1.00800000E+00  1.00800000E+00  1.20100000E+01
  1.20100000E+01  1.00800000E+00  1.20100000E+01  1.00800000E+00  1.20100000E+01
  1.60000000E+01  1.00800000E+00  1.20100000E+01  1.00800000E+00  1.20100000E+01
  1.00800000E+00  1.20100000E+01  1.60000000E+01  1.40100000E+01  1.00800000E+00
  1.20100000E+01  1.00800000E+00  1.20100000E+01  1.00800000E+00  1.00800000E+00
  1.00800000E+00  1.20100000E+01  1.60000000E+01  1.40100000E+01  1.00800000E+00
  1.20100000E+01  1.00800000E+00  1.20100000E+01  1.00800000E+00  1.00800000E+00
  1.20100000E+01  1.20100000E+01  1.00800000E+00  1.20100000E+01  1.00800000E+00
  1.20100000E+01  1.60000000E+01  1.00800000E+00  1.20100000E+01  1.00800000E+00
  1.20100000E+01  1.00800000E+00  1.20100000E+01  1.60000000E+01  1.40100000E+01
  1.00800000E+00  1.20100000E+01  1.00800000E+00  1.20100000E+01  1.00800000E+00
  1.00800000E+00  1.20100000E+01  1.20100000E+01  1.00800000E+00  1.20100000E+01
  1.00800000E+00  1.20100000E+01  1.00800000E+00  1.20100000E+01  1.00800000E+00
  1.20100000E+01  1.00800000E+00  1.20100000E+01  1.60000000E+01  1.40100000E+01
  1.00800000E+00  1.20100000E+01  1.00800000E+00  1.20100000E+01  1.00800000E+00
  1.20100000E+01  1.00800000E+00  1.00800000E+00  1.00800000E+00  1.20100000E+01
  1.00800000E+00  1.00800000E+00  1.00800000E+00  1.20100000E+01  1.60000000E+01
  1.40100000E+01  1.00800000E+00  1.20100000E+01  1.00800000E+00  1.20100000E+01
  1.00800000E+00  1.20100000E+01  1.00800000E+00  1.00800000E+00  1.00800000E+00
  1.60000000E+01  1.00800000E+00  1.20100000E+01  1.60000000E+01  1.40100000E+01
  1.00800000E+00  1.20100000E+01  1.00800000E+00  1.20100000E+01  1.00800000E+00
  1.00800000E+00  1.00800000E+00  1.20100000E+01  1.60000000E+01  1.40100000E+01
  1.00800000E+00  1.20100000E+01  1.00800000E+00  1.20100000E+01  1.00800000E+00
  1.00800000E+00  1.20100000E+01  1.60000000E+01  1.60000000E+01  1.20100000E+01
  1.60000000E+01  1.40100000E+01  1.00800000E+00  1.20100000E+01  1.00800000E+00
  1.20100000E+01  1.00800000E+00  1.00800000E+00  1.20100000E+01  1.60000000E+01
  1.60000000E+01  1.20100000E+01  1.60000000E+01  1.40100000E+01  1.00800000E+00
  1.20100000E+01  1.00800000E+00  1.20100000E+01  1.00800000E+00  1.20100000E+01
  1.00800000E+00  1.00800000E+00  1.00800000E+00  1.20100000E+01  1.00800000E+00
  1.00800000E+00  1.20100000E+01  1.00800000E+00  1.00800000E+00  1.00800000E+00
  1.20100000E+01  1.60000000E+01  1.40100000E+01  1.00800000E+00  1.20100000E+01
  1.00800000E+00  1.20100000E+01  1.00800000E+00  1.00800000E+00  1.20100000E+01
  1.00800000E+00  1.00800000E+00  1.20100000E+01  1.00800000E+00  1.00800000E+00
  1.40100000E+01  1.00800000E+00  1.20100000E+01  1.40100000E+01  1.00800000E+00
  1.00800000E+00  1.40100000E+01  1.00800000E+00  1.00800000E+00  1.20100000E+01
  1.60000000E+01  1.40100000E+01  1.00800000E+00  1.20100000E+01  1.00800000E+00
  1.20100000E+01  1.00800000E+00  1.20100000E+01  1.00800000E+00  1.00800000E+00
  1.00800000E+00  1.20100000E+01  1.00800000E+00  1.00800000E+00  1.00800000E+00
  1.20100000E+01  1.60000000E+01  1.40100000E+01  1.00800000E+00  1.20100000E+01
  1.00800000E+00  1.00800000E+00  1.20100000E+01  1.60000000E+01  1.40100000E+01
  1.00800000E+00  1.20100000E+01  1.00800000E+00  1.20100000E+01  1.00800000E+00
  1.00800000E+00  1.60000000E+01  1.00800000E+00  1.20100000E+01  1.60000000E+01
  1.40100000E+01  1.00800000E+00  1.20100000E+01  1.00800000E+00  1.20100000E+01
  1.00800000E+00  1.00800000E+00  1.20100000E+01  1.00800000E+00  1.00800000E+00
  3.20600000E+01  1.20100000E+01  1.00800000E+00  1.00800000E+00  1.00800000E+00
  1.20100000E+01  1.60000000E+01  1.40100000E+01  1.00800000E+00  1.20100000E+01
  1.00800000E+00  1.20100000E+01  1.00800000E+00  1.00800000E+00  1.60000000E+01
  1.00800000E+00  1.20100000E+01  1.60000000E+01  1.40100000E+01  1.00800000E+00
  1.20100000E+01  1.00800000E+00  1.20100000E+01  1.00800000E+00  1.20100000E+01
  1.00800000E+00  1.00800000E+00  1.00800000E+00  1.20100000E+01  1.00800000E+00
  1.00800000E+00  1.00800000E+00  1.20100000E+01  1.60000000E+01  1.40100000E+01
  1.00800000E+00  1.20100000E+01  1.00800000E+00  1.20100000E+01  1.00800000E+00
  1.00800000E+00  1.20100000E+01  1.60000000E+01  1.60000000E+01  1.20100000E+01
  1.60000000E+01  1.40100000E+01  1.00800000E+00  1.20100000E+01  1.00800000E+00
  1.00800000E+00  1.20100000E+01  1.60000000E+01  1.40100000E+01  1.00800000E+00
  1.20100000E+01  1.00800000E+00  1.20100000E+01  1.00800000E+00  1.00800000E+00
  1.20100000E+01  1.20100000E+01  1.00800000E+00  1.20100000E+01  1.00800000E+00
  1.20100000E+01  1.60000000E+01  1.00800000E+00  1.20100000E+01  1.00800000E+00
  1.20100000E+01  1.00800000E+00  1.20100000E+01  1.60000000E+01  1.40100000E+01
  1.00800000E+00  1.20100000E+01  1.00800000E+00  1.20100000E+01  1.00800000E+00
  1.00800000E+00  1.20100000E+01  1.40100000E+01  1.20100000E+01  1.00800000E+00
  1.40100000E+01  1.00800000E+00  1.20100000E+01  1.00800000E+00  1.20100000E+01
  1.60000000E+01  1.40100000E+01  1.00800000E+00  1.20100000E+01  1.00800000E+00
  1.20100000E+01  1.00800000E+00  1.00800000E+00  1.20100000E+01  1.60000000E+01
  1.40100000E+01  1.00800000E+00  1.00800000E+00  1.20100000E+01  1.60000000E+01
  1.40100000E+01  1.00800000E+00  1.20100000E+01  1.00800000E+00  1.20100000E+01
  1.00800000E+00  1.20100000E+01  1.00800000E+00  1.00800000E+00  1.00800000E+00
  1.20100000E+01  1.00800000E+00  1.00800000E+00  1.20100000E+01  1.00800000E+00
  1.00800000E+00  1.00800000E+00  1.20100000E+01  1.60000000E+01  1.40100000E+01
  1.00800000E+00  1.20100000E+01  1.00800000E+00  1.20100000E+01  1.00800000E+00
  1.00800000E+00  1.60000000E+01  1.00800000E+00  1.20100000E+01  1.60000000E+01
  1.40100000E+01  1.00800000E+00  1.20100000E+01  1.00800000E+00  1.20100000E+01
  1.00800000E+00  1.20100000E+01  1.00800000E+00  1.00800000E+00  1.00800000E+00
  1.60000000E+01  1.00800000E+00  1.20100000E+01  1.60000000E+01  1.40100000E+01
  1.00800000E+00  1.20100000E+01  1.00800000E+00  1.20100000E+01  1.00800000E+00
  1.00800000E+00  1.20100000E+01  1.00800000E+00  1.00800000E+00  1.20100000E+01
  1.00800000E+00  1.00800000E+00  1.20100000E+01  1.00800000E+00  1.00800000E+00
  1.40100000E+01  1.00800000E+00  1.00800000E+00  1.00800000E+00  1.20100000E+01
  1.60000000E+01  1.40100000E+01  1.00800000E+00  1.20100000E+01  1.00800000E+00
  1.20100000E+01  1.00800000E+00  1.00800000E+00  1.20100000E+01  1.60000000E+01
  1.60000000E+01  1.20100000E+01  1.60000000E+01  1.40100000E+01  1.00800000E+00
  1.20100000E+01  1.00800000E+00  1.00800000E+00  1.20100000E+01  1.60000000E+01
  1.40100000E+01  1.00800000E+00  1.20100000E+01  1.00800000E+00  1.20100000E+01
  1.00800000E+00  1.00800000E+00  1.20100000E+01  1.60000000E+01  1.60000000E+01
  1.20100000E+01  1.60000000E+01  1.40100000E+01  1.00800000E+00  1.20100000E+01
  1.00800000E+00  1.20100000E+01  1.00800000E+00  1.00800000E+00  3.20600000E+01
  1.00800000E+00  1.20100000E+01  1.60000000E+01  1.40100000E+01  1.00800000E+00
  1.20100000E+01  1.00800000E+00  1.00800000E+00  1.20100000E+01  1.60000000E+01
  1.40100000E+01  1.00800000E+00  1.20100000E+01  1.00800000E+00  1.20100000E+01
  1.00800000E+00  1.00800000E+00  1.60000000E+01  1.00800000E+00  1.20100000E+01
  1.60000000E+01  1.40100000E+01  1.00800000E+00  1.20100000E+01  1.00800000E+00
  1.20100000E+01  1.00800000E+00  1.00800000E+00  1.20100000E+01  1.00800000E+00
  1.20100000E+01  1.00800000E+00  1.00800000E+00  1.00800000E+00  1.20100000E+01
  1.00800000E+00  1.00800000E+00  1.00800000E+00  1.20100000E+01  1.60000000E+01
  1.40100000E+01  1.00800000E+00  1.20100000E+01  1.00800000E+00  1.20100000E+01
  1.00800000E+00  1.00800000E+00  1.20100000E+01  1.00800000E+00  1.20100000E+01
  1.00800000E+00  1.00800000E+00  1.00800000E+00  1.20100000E+01  1.00800000E+00
  1.00800000E+00  1.00800000E+00  1.20100000E+01  1.60000000E+01  1.40100000E+01
  1.00800000E+00  1.20100000E+01  1.00800000E+00  1.20100000E+01  1.00800000E+00
  1.00800000E+00  1.20100000E+01  1.20100000E+01  1.00800000E+00  1.20100000E+01
  1.00800000E+00  1.20100000E+01  1.00800000E+00  1.20100000E+01  1.00800000E+00
  1.20100000E+01  1.00800000E+00  1.20100000E+01  1.60000000E+01  1.40100000E+01
  1.00800000E+00  1.20100000E+01  1.00800000E+00  1.20100000E+01  1.00800000E+00
  1.00800000E+00  1.20100000E+01  1.60000000E+01  1.60000000E+01  1.20100000E+01
  1.60000000E+01  1.40100000E+01  1.00800000E+00  1.20100000E+01  1.00800000E+00
  1.20100000E+01  1.00800000E+00  1.00800000E+00  1.20100000E+01  1.40100000E+01
  1.20100000E+01  1.00800000E+00  1.40100000E+01  1.00800000E+00  1.20100000E+01
  1.00800000E+00  1.20100000E+01  1.60000000E+01  1.40100000E+01  1.00800000E+00
  1.20100000E+01  1.00800000E+00  1.20100000E+01  1.00800000E+00  1.00800000E+00
  1.20100000E+01  1.00800000E+00  1.20100000E+01  1.00800000E+00  1.00800000E+00
  1.00800000E+00  1.20100000E+01  1.00800000E+00  1.00800000E+00  1.00800000E+00
  1.20100000E+01  1.60000000E+01  1.40100000E+01  1.00800000E+00  1.20100000E+01
  1.00800000E+00  1.20100000E+01  1.00800000E+00  1.00800000E+00  1.20100000E+01
  1.40100000E+01  1.20100000E+01  1.00800000E+00  1.40100000E+01  1.00800000E+00
  1.20100000E+01  1.00800000E+00  1.20100000E+01  1.60000000E+01  1.40100000E+01
  1.00800000E+00  1.20100000E+01  1.00800000E+00  1.20100000E+01  1.00800000E+00
  1.00800000E+00  1.20100000E+01  1.60000000E+01  1.40100000E+01  1.00800000E+00
  1.00800000E+00  1.20100000E+01  1.60000000E+01  1.40100000E+01  1.00800000E+00
  1.20100000E+01  1.00800000E+00  1.20100000E+01  1.00800000E+00  1.20100000E+01
  1.00800000E+00  1.00800000E+00  1.00800000E+00  1.20100000E+01  1.00800000E+00
  1.00800000E+00  1.00800000E+00  1.20100000E+01  1.60000000E+01  1.40100000E+01
  1.00800000E+00  1.20100000E+01  1.00800000E+00  1.20100000E+01  1.00800000E+00
  1.20100000E+01  1.00800000E+00  1.00800000E+00  1.00800000E+00  1.20100000E+01
  1.00800000E+00  1.00800000E+00  1.00800000E+00  1.20100000E+01  1.60000000E+01
  1.40100000E+01  1.00800000E+00  1.20100000E+01  1.00800000E+00  1.00800000E+00
  1.20100000E+01  1.60000000E+01  1.40100000E+01  1.00800000E+00  1.20100000E+01
  1.00800000E+00  1.20100000E+01  1.00800000E+00  1.00800000E+00  1.00800000E+00
  1.20100000E+01  1.60000000E+01  1.40100000E+01  1.00800000E+00  1.20100000E+01
  1.00800000E+00  1.20100000E+01  1.00800000E+00  1.00800000E+00  1.20100000E+01
  1.40100000E+01  1.20100000E+01  1.00800000E+00  1.40100000E+01  1.00800000E+00
  1.20100000E+01  1.00800000E+00  1.20100000E+01  1.60000000E+01  1.40100000E+01
  1.00800000E+00  1.20100000E+01  1.00800000E+00  1.20100000E+01  1.00800000E+00
  1.20100000E+01  1.00800000E+00  1.00800000E+00  1.00800000E+00  1.20100000E+01
  1.00800000E+00  1.00800000E+00  1.20100000E+01  1.00800000E+00  1.00800000E+00
  1.00800000E+00  1.20100000E+01  1.60000000E+01  1.40100000E+01  1.00800000E+00
  1.20100000E+01  1.00800000E+00  1.20100000E+01  1.00800000E+00  1.20100000E+01
  1.00800000E+00  1.00800000E+00  1.00800000E+00  1.20100000E+01  1.00800000E+00
  1.00800000E+00  1.00800000E+00  1.20100000E+01  1.60000000E+01  1.40100000E+01
  1.00800000E+00  1.20100000E+01  1.00800000E+00  1.00800000E+00  1.20100000E+01
  1.60000000E+01  1.40100000E+01  1.00800000E+00  1.20100000E+01  1.00800000E+00
  1.20100000E+01  1.00800000E+00  1.20100000E+01  1.00800000E+00  1.00800000E+00
  1.00800000E+00  1.20100000E+01  1.00800000E+00  1.00800000E+00  1.20100000E+01
  1.00800000E+00  1.00800000E+00  1.00800000E+00  1.20100000E+01  1.60000000E+01
  1.40100000E+01  1.00800000E+00  1.20100000E+01  1.00800000E+00  1.20100000E+01
  1.00800000E+00  1.00800000E+00  1.00800000E+00  1.20100000E+01  1.60000000E+01
  1.40100000E+01  1.00800000E+00  1.20100000E+01  1.00800000E+00  1.20100000E+01
  1.00800000E+00  1.00800000E+00  1.60000000E+01  1.00800000E+00  1.20100000E+01
  1.60000000E+01  1.40100000E+01  1.00800000E+00  1.20100000E+01  1.00800000E+00
  1.20100000E+01  1.00800000E+00  1.20100000E+01  1.00800000E+00  1.00800000E+00
  1.00800000E+00  1.20100000E+01  1.00800000E+00  1.00800000E+00  1.20100000E+01
  1.00800000E+00  1.00800000E+00  1.00800000E+00  1.20100000E+01  1.60000000E+01
  1.40100000E+01  1.20100000E+01  1.00800000E+00  1.00800000E+00  1.20100000E+01
  1.00800000E+00  1.00800000E+00  1.20100000E+01  1.00800000E+00  1.00800000E+00
  1.20100000E+01  1.00800000E+00  1.20100000E+01  1.60000000E+01  1.40100000E+01
  1.20100000E+01  1.00800000E+00  1.00800000E+00  1.20100000E+01  1.00800000E+00
  1.00800000E+00  1.20100000E+01  1.00800000E+00  1.00800000E+00  1.20100000E+01
  1.00800000E+00  1.20100000E+01  1.60000000E+01  1.40100000E+01  1.00800000E+00
  1.20100000E+01  1.00800000E+00  1.20100000E+01  1.00800000E+00  1.20100000E+01
  1.00800000E+00  1.00800000E+00  1.00800000E+00  1.20100000E+01  1.00800000E+00
  1.00800000E+00  1.00800000E+00  1.20100000E+01  1.60000000E+01  1.40100000E+01
  1.00800000E+00  1.20100000E+01  1.00800000E+00  1.20100000E+01  1.00800000E+00
  1.00800000E+00  1.20100000E+01  1.60000000E+01  1.40100000E+01  1.00800000E+00
  1.00800000E+00  1.20100000E+01  1.60000000E+01  1.40100000E+01  1.00800000E+00
  1.20100000E+01  1.00800000E+00  1.00800000E+00  1.20100000E+01  1.60000000E+01
  1.40100000E+01  1.00800000E+00  1.20100000E+01  1.00800000E+00  1.20100000E+01
  1.00800000E+00  1.00800000E+00  1.00800000E+00  1.20100000E+01  1.60000000E+01
  1.40100000E+01  1.00800000E+00  1.20100000E+01  1.00800000E+00  1.20100000E+01
  1.00800000E+00  1.00800000E+00  1.20100000E+01  1.00800000E+00  1.20100000E+01
  1.00800000E+00  1.00800000E+00  1.00800000E+00  1.20100000E+01  1.00800000E+00
  1.00800000E+00  1.00800000E+00  1.20100000E+01  1.60000000E+01  1.40100000E+01
  1.00800000E+00  1.20100000E+01  1.00800000E+00  1.20100000E+01  1.00800000E+00
  1.20100000E+01  1.00800000E+00  1.00800000E+00  1.00800000E+00  1.60000000E+01
  1.00800000E+00  1.20100000E+01  1.60000000E+01  1.40100000E+01  1.00800000E+00
  1.20100000E+01  1.00800000E+00  1.20100000E+01  1.00800000E+00  1.00800000E+00
  1.20100000E+01  1.20100000E+01  1.00800000E+00  1.40100000E+01  1.00800000E+00
  1.20100000E+01  1.20100000E+01  1.00800000E+00  1.20100000E+01  1.00800000E+00
  1.20100000E+01  1.00800000E+00  1.20100000E+01  1.00800000E+00  1.20100000E+01
  1.20100000E+01  1.60000000E+01  1.40100000E+01  1.00800000E+00  1.20100000E+01
  1.00800000E+00  1.20100000E+01  1.00800000E+00  1.00800000E+00  1.20100000E+01
  1.60000000E+01  1.40100000E+01  1.00800000E+00  1.00800000E+00  1.20100000E+01
  1.60000000E+01  1.40100000E+01  1.00800000E+00  1.20100000E+01  1.00800000E+00
  1.20100000E+01  1.00800000E+00  1.00800000E+00  1.00800000E+00  1.20100000E+01
  1.60000000E+01  1.40100000E+01  1.00800000E+00  1.20100000E+01  1.00800000E+00
  1.20100000E+01  1.00800000E+00  1.00800000E+00  1.20100000E+01  1.00800000E+00
  1.00800000E+00  1.20100000E+01  1.60000000E+01  1.60000000E+01  1.20100000E+01
  1.60000000E+01  1.40100000E+01  1.00800000E+00  1.20100000E+01  1.00800000E+00
  1.20100000E+01  1.00800000E+00  1.00800000E+00  1.20100000E+01  1.00800000E+00
  1.00800000E+00  1.20100000E+01  1.00800000E+00  1.00800000E+00  1.20100000E+01
  1.00800000E+00  1.00800000E+00  1.40100000E+01  1.00800000E+00  1.00800000E+00
  1.00800000E+00  1.20100000E+01  1.60000000E+01  1.40100000E+01  1.00800000E+00
  1.20100000E+01  1.00800000E+00  1.20100000E+01  1.00800000E+00  1.00800000E+00
  1.20100000E+01  1.00800000E+00  1.00800000E+00  1.20100000E+01  1.60000000E+01
  1.60000000E+01  1.20100000E+01  1.60000000E+01  1.40100000E+01  1.00800000E+00
  1.20100000E+01  1.00800000E+00  1.20100000E+01  1.00800000E+00  1.00800000E+00
  1.20100000E+01  1.00800000E+00  1.00800000E+00  3.20600000E+01  1.20100000E+01
  1.00800000E+00  1.00800000E+00  1.00800000E+00  1.20100000E+01  1.60000000E+01
  1.40100000E+01  1.00800000E+00  1.20100000E+01  1.00800000E+00  1.20100000E+01
  1.00800000E+00  1.00800000E+00  1.20100000E+01  1.00800000E+00  1.20100000E+01
  1.00800000E+00  1.00800000E+00  1.00800000E+00  1.20100000E+01  1.00800000E+00
  1.00800000E+00  1.00800000E+00  1.20100000E+01  1.60000000E+01  1.40100000E+01
  1.00800000E+00  1.20100000E+01  1.00800000E+00  1.20100000E+01  1.00800000E+00
  1.00800000E+00  3.20600000E+01  1.00800000E+00  1.20100000E+01  1.60000000E+01
  1.40100000E+01  1.00800000E+00  1.20100000E+01  1.00800000E+00  1.00800000E+00
  1.20100000E+01  1.60000000E+01  1.40100000E+01  1.20100000E+01  1.00800000E+00
  1.00800000E+00  1.20100000E+01  1.00800000E+00  1.00800000E+00  1.20100000E+01
  1.00800000E+00  1.00800000E+00  1.20100000E+01  1.00800000E+00  1.20100000E+01
  1.60000000E+01  1.40100000E+01  1.00800000E+00  1.20100000E+01  1.00800000E+00
  1.20100000E+01  1.00800000E+00  1.00800000E+00  1.20100000E+01  1.60000000E+01
  1.40100000E+01  1.00800000E+00  1.00800000E+00  1.20100000E+01  1.60000000E+01
  1.40100000E+01  1.00800000E+00  1.20100000E+01  1.00800000E+00  1.20100000E+01
  1.00800000E+00  1.00800000E+00  1.20100000E+01  1.60000000E+01  1.60000000E+01
  1.20100000E+01  1.60000000E+01  1.40100000E+01  1.00800000E+00  1.20100000E+01
  1.00800000E+00  1.20100000E+01  1.00800000E+00  1.00800000E+00  1.20100000E+01
  1.60000000E+01  1.60000000E+01  1.20100000E+01  1.60000000E+01  1.40100000E+01
  1.00800000E+00  1.20100000E+01  1.00800000E+00  1.20100000E+01  1.00800000E+00
  1.00800000E+00  1.20100000E+01  1.20100000E+01  1.00800000E+00  1.20100000E+01
  1.00800000E+00  1.20100000E+01  1.60000000E+01  1.00800000E+00  1.20100000E+01
  1.00800000E+00  1.20100000E+01  1.00800000E+00  1.20100000E+01  1.60000000E+01
  1.40100000E+01  1.00800000E+00  1.20100000E+01  1.00800000E+00  1.20100000E+01
  1.00800000E+00  1.00800000E+00  1.20100000E+01  1.60000000E+01  1.60000000E+01
  1.20100000E+01  1.60000000E+01  1.40100000E+01  1.00800000E+00  1.20100000E+01
  1.00800000E+00  1.20100000E+01  1.00800000E+00  1.00800000E+00  1.20100000E+01
  1.20100000E+01  1.00800000E+00  1.20100000E+01  1.00800000E+00  1.20100000E+01
  1.60000000E+01  1.00800000E+00  1.20100000E+01  1.00800000E+00  1.20100000E+01
  1.00800000E+00  1.20100000E+01  1.60000000E+01  1.40100000E+01  1.00800000E+00
  1.20100000E+01  1.00800000E+00  1.20100000E+01  1.00800000E+00  1.00800000E+00
  1.20100000E+01  1.60000000E+01  1.60000000E+01  1.20100000E+01  1.60000000E+01
  1.40100000E+01  1.20100000E+01  1.00800000E+00  1.00800000E+00  1.20100000E+01
  1.00800000E+00  1.00800000E+00  1.20100000E+01  1.00800000E+00  1.00800000E+00
  1.20100000E+01  1.00800000E+00  1.20100000E+01  1.60000000E+01  1.40100000E+01
  1.00800000E+00  1.20100000E+01  1.00800000E+00  1.20100000E+01  1.00800000E+00
  1.00800000E+00  1.20100000E+01  1.00800000E+00  1.00800000E+00  1.20100000E+01
  1.60000000E+01  1.60000000E+01  1.20100000E+01  1.60000000E+01  1.40100000E+01
  1.00800000E+00  1.20100000E+01  1.00800000E+00  1.20100000E+01  1.00800000E+00
  1.00800000E+00  1.20100000E+01  1.00800000E+00  1.00800000E+00  1.20100000E+01
  1.00800000E+00  1.00800000E+00  1.20100000E+01  1.00800000E+00  1.00800000E+00
  1.40100000E+01  1.00800000E+00  1.00800000E+00  1.00800000E+00  1.20100000E+01
  1.60000000E+01  1.40100000E+01  1.00800000E+00  1.20100000E+01  1.00800000E+00
  1.20100000E+01  1.00800000E+00  1.20100000E+01  1.00800000E+00  1.00800000E+00
  1.00800000E+00  1.20100000E+01  1.00800000E+00  1.00800000E+00  1.00800000E+00
  1.20100000E+01  1.60000000E+01  1.40100000E+01  1.00800000E+00  1.20100000E+01
  1.00800000E+00  1.00800000E+00  1.20100000E+01  1.60000000E+01  1.40100000E+01
  1.20100000E+01  1.00800000E+00  1.00800000E+00  1.20100000E+01  1.00800000E+00
  1.00800000E+00  1.20100000E+01  1.00800000E+00  1.00800000E+00  1.20100000E+01
  1.00800000E+00  1.20100000E+01  1.60000000E+01  1.40100000E+01  1.20100000E+01
  1.00800000E+00  1.00800000E+00  1.20100000E+01  1.00800000E+00  1.00800000E+00
  1.20100000E+01  1.00800000E+00  1.00800000E+00  1.20100000E+01  1.00800000E+00
  1.20100000E+01  1.60000000E+01  1.40100000E+01  1.00800000E+00  1.20100000E+01
  1.00800000E+00  1.20100000E+01  1.00800000E+00  1.00800000E+00  1.20100000E+01
  1.00800000E+00  1.00800000E+00  1.20100000E+01  1.00800000E+00  1.00800000E+00
  1.20100000E+01  1.00800000E+00  1.00800000E+00  1.40100000E+01  1.00800000E+00
  1.00800000E+00  1.00800000E+00  1.20100000E+01  1.60000000E+01  1.40100000E+01
  1.00800000E+00  1.20100000E+01  1.00800000E+00  1.20100000E+01  1.00800000E+00
  1.20100000E+01  1.00800000E+00  1.00800000E+00  1.00800000E+00  1.20100000E+01
  1.00800000E+00  1.00800000E+00  1.00800000E+00  1.20100000E+01  1.60000000E+01
  1.40100000E+01  1.00800000E+00  1.20100000E+01  1.00800000E+00  1.20100000E+01
  1.00800000E+00  1.00800000E+00  1.20100000E+01  1.20100000E+01  1.00800000E+00
  1.40100000E+01  1.00800000E+00  1.20100000E+01  1.20100000E+01  1.00800000E+00
  1.20100000E+01  1.00800000E+00  1.20100000E+01  1.00800000E+00  1.20100000E+01
  1.00800000E+00  1.20100000E+01  1.20100000E+01  1.60000000E+01  1.60000000E+01
  1.20100000E+01  1.60000000E+01  1.20100000E+01  1.20100000E+01  1.20100000E+01
  1.20100000E+01  1.20100000E+01  1.40100000E+01  1.20100000E+01  1.20100000E+01
  1.00800000E+00  1.00800000E+00  1.00800000E+00  1.00800000E+00  1.00800000E+00
  1.00800000E+00  1.00800000E+00  1.00800000E+00  1.60000000E+01  1.20100000E+01
  1.20100000E+01  1.00800000E+00  1.20100000E+01  1.20100000E+01  1.20100000E+01
  1.00800000E+00  1.00800000E+00  1.20100000E+01  1.20100000E+01  1.00800000E+00
  1.20100000E+01  1.00800000E+00  1.20100000E+01  1.60000000E+01  1.20100000E+01
  1.00800000E+00  1.00800000E+00  1.00800000E+00  1.20100000E+01  1.60000000E+01
  1.20100000E+01  1.60000000E+01  1.20100000E+01  1.00800000E+00  1.20100000E+01
  1.00800000E+00  1.20100000E+01  1.20100000E+01  1.00800000E+00  1.20100000E+01
  1.60000000E+01  1.20100000E+01  1.00800000E+00  1.00800000E+00  1.60000000E+01
  1.20100000E+01  1.20100000E+01  1.00800000E+00  1.20100000E+01  1.00800000E+00
%FLAG ATOM_TYPE_INDEX                                                           
%FORMAT(10I8)                                                                   
       1       2       2       2       3       4       3       5       5       3
       5       5       3       5       5       1       2       6       1       2
       2       1       2       2       6       7       1       2       3       5
       3       5       3       5       5       5       3       5       5       5
       6       7       1       2       3       5       3       5       5       3
       5       5       6       7       7       6       7       1       2       3
       5       3       5       5       6       7       7       6       7       1
       2       3       5       3       5       5       3       5       3       5
       5       5       3       5       5       5       6       7       1       2
       3       5       3       5       5       6       7       1       2       2
       6       7       1       2       3       5       3       5       5       3
       5       5       3       5       5       3       4       4       1       2
       2       2       6       7       1       2       3       5       3       5
       5       6       1       6       8       1       2       6       9       6
       7       1       3       5       5       3       5       5       3       5
       5       3       5       6       7       1       2       3       5       3
       5       5       6       6       5       6       5       6      10      11
       6       5       6       5       6       7       1       2       3       5
       3       5       5       6       7       1       2       2       6       7
       1       2       3       5       3       5       5       3       5       5
       3       5       5       3       4       4       1       2       2       2
       6       7       1       2       3       5       3       5       5       6
       6       5       6       5       6      10      11       6       5       6
       5       6       7       1       2       3       5       3       5       5
       3       5       5       3       5       5       1       2       6       1
       2       2       1       2       2       6       7       1       2       3
       5       3       5       5      10      11       6       7       1       2
       3       5       3       5       5       6       7       1       2       2
       6       7       1       2       3       5       3       5       3       5
       5       5       3       5       5       3       5       5       5       6
       7       1       2       3       5       3       5       3       5       5
       5       3       5       5       5       6       7       1       2       3
       5       3       5       5       3       5       5       3       5       5
       1       2       6       1       2       2       1       2       2       6
       7       1       2       3       5       3       5       3       5       5
       5       3       5       5       5       6       7       1       2       3
       5       3       5       5       6       6       5       6       5       6
      10      11       6       5       6       5       6       7       1       2
       3       5       5       6       7       1       2       3       5       3
       5       5       3       5       5       6       7       7       6       7
       1       2       3       5       3       5       5       3       5       5
       3       5       5       1       2       6       1       2       2       1
       2       2       6       7       1       2       3       5       5       6
       7       1       2       3       5       3       5       5       6       7
       7       6       7       1       2       3       5       3       5       5
       3       5       3       5       5       5       3       5       5       5
       6       7       1       2       3       5       3       5       5       6
       7       1       2       2       6       7       1       2       3       5
       5       6       7       1       2       3       5       3       5       5
       6       6       5       6       5       6       5       6       5       6
       5       6       7       1       2       3       5       3       5       5
       3       5       3       5       5       5       3       5       5       5
       6       7       1       2       3       5       3       5       5      10
      11       6       7       1       2       3       5       5       6       7
       1       2       3       5       3       5       5       3       5       5
       3       5       5       3       4       4       1       2       2       2
       6       7       1       2       3       5       3       5       5       6
       6       5       6       5       6       5       6       5       6       5
       6       7       1       2       3       5       3       5       5       3
       5       3       5       5       5       3       5       5       5       6
       7       1       2       3       5       3       5       5       6       6
       5       6       5       6      10      11       6       5       6       5
       6       7       1       2       3       5       3       5       5       6
       6       5       6       5       6       5       6       5       6       5
       6       7       1       3       5       5       3       5       5       3
       5       5       3       5       6       7       1       2       3       5
       3       5       5       3       5       5       3       5       5       1
       2       6       1       2       2       1       2       2       6       7
       1       2       3       5       3       5       5       6       1       6
       8       1       2       6       9       6       7       1       2       3
       5       3       5       3       5       5       5       3       5       5
       3       5       5       5       6       7       1       2       3       5
       3       5       5       6       6       5       6       5       6       5
       6       5       6       5       6       7       1       2       3       5
       3       5       5       6       7       7       6       7       1       2
       3       5       3       5       5      10      11       6       7       1
       2       3       5       3       5       5      12       2       6       7
       1       2       3       5       3       5       3       5       5       5
      10      11       6       7       1       2       3       5       3       5
       5       6       7       7       6       7       1       2       3       5
       3       5       5       6       7       1       2       2       6       7
       1       2       3       5       3       5       3       5       5       5
      10      11       6       7       1       2       3       5       3       5
       5       3       5       3       5       5       5       3       5       5
       5       6       7       1       2       3       5       3       5       3
       5       5       5      10      11       6       7       1       2       3
       5       3       5       5       3       5       5       3       5       5
       1       2       6       1       2       2       1       2       2       6
       7       1       2       3       5       3       5       5       6       1
       6       8       1       2       6       9       6       7       1       2
       3       5       3       5       3       5       5       5       3       5
       5       3       5       5       5       6       7       1       2       3
       5       3       5       5       3       5       5       3       5       5
       1       2       6       1       2       2       1       2       2       6
       7       1       2       3       5       3       5       3       5       5
       5       3       5       5       5       6       7       1       2       3
       5       3       5       3       5       5       5      10      11       6
       7       1       2       3       5       3       5       5       3       5
       5       3       5       5       3       4       4       1       2       2
       2       6       7       1       2       3       5       5       6       7
       1       2       3       5       3       5       5       3       5       5
       6       7       7       6       7       1       2       3       5       3
       5       5       3       5       5       6       7       7       6       7
       1       2       3       5       3       5       3       5       5       5
      10      11       6       7       1       2       3       5       3       5
       5       6       1       6       8       1       2       6       9       6
       7       1       2       3       5       3       5       5       6       7
       7       6       7       1       2       3       5       3       5       3
       5       5       5       3       5       5       3       5       5       5
       6       7       1       2       3       5       3       5       5       3
       5       5       6       7       7       6       7       1       2       3
       5       3       5       5       3       5       3       5       5       5
       3       5       5       5       6       7       1       2       3       5
       3       5       5       3       5       3       5       5       5       3
       5       5       5       6       7       1       2       3       5       3
       5       5      10      11       6       7       1       2       3       5
       3       5       5       6       7       7       6       7       1       2
       3       5       3       5       5       3       5       5       6       7
       7       6       7       1       2       3       5       3       5       5
       6       6       5       6       5       6      10      11       6       5
       6       5       6       7       1       2       3       5       3       5
       5       6       7       7       6       7       1       2       3       5
       3       5       5       5       6       7       1       2       3       5
       3       5       3       5       5       5      10      11       6       7
       1       3       5       5       3       5       5       3       5       5
       3       5       6       7       1       2       3       5       3       5
       5       6       6       5       6       5       6       5       6       5
       6       5       6       7       1       2       3       5       3       5
       3       5       5       5       3       5       5       3       5       5
       5       6       7       1       2       3       5       3       5       5
       3       5       5       3       5       5       3       4       4       1
       2       2       2       6       7       1       2       3       5       3
       5       3       5       5       5       3       5       5       3       5
       5       5       6       7       1       2       3       5       3       5
       5       6       7       7       6       7       1       2       3       5
       3       5       5      10      11       6       7       1       3       5
       5       3       5       5       3       5       5       3       5       6
       7       1       2       3       5       3       5       5       6       6
       5       6       5       6       5       6       5       6       5       6
       7       1       2       3       5       3       5       5       5       6
       7       1       2       3       5       3       5       5       3       5
       5       6       7       7       6       7       1       2       3       5
       3       5       5       5       6       7       1       2       3       5
       3       5       3       5       5       5      10      11       6       7
       1       2       3       5       3       5       3       5       5       5
       3       5       5       5       6       7       1       2       3       5
       3       5       5       3       5       3       5       5       5       3
       5       5       5       6       7       1       2       3       5       3
       5       5       3       5       5       3       5       5       3       4
       4       1       2       2       2       6       7       1       2       3
       5       3       5       5       6       6       5       6       5       6
       5       6       5       6       5       6       7       1       2       3
       5       5       6       7       1       2       3       5       3       5
       5       3       5       5       3       5       5       3       4       4
       1       2       2       2       6       7       1       2       3       5
       3       5       5       3       5       3       5       5       5       3
       5       5       5       6       7       1       2       3       5       3
       5       5       3       5       5       6       7       1       2       2
       6       7       1       2       3       5       3       5       5       3
       5       5       3       5       5       1       2       6       1       2
       2       1       2       2       6       7       1       2       3       5
       3       5       3       5       5       5      10      11       6       7
       1       2       3       5       3       5       5       3       5       5
       6       7       1       2       2       6       7       1       2       3
       5       3       5       5       6       6       5       6       5       6
      10      11       6       5       6       5       6       7       1       2
       3       5       3       5       5       5       6       7       1       2
       3       5       3       5       5       6       6       5       6       5
       6      10      11       6       5       6       5       6       7       1
       2       3       5       3       5       5       6       6       5       6
       5       6       5       6       5       6       5       6       7       1
       2       3       5       3       5       3       5       5       5       3
       5       5       5       6       7       1       2       3       5       3
       5       3       5       5       5      10      11       6       7       1
       2       3       5       3       5       5       5       6       7       1
       2       3       5       3       5       5       6       7       7       6
       7       1       2       3       5       3       5       5       6       7
       7       6       7       1       2       3       5       3       5       3
       5       5       5       3       5       5       3       5       5       5
       6       7       1       2       3       5       3       5       5       3
       5       5       3       5       5       1       2       6       1       2
       2       1       2       2       6       7       1       2       3       5
       3       5       3       5       5       5       3       5       5       5
       6       7       1       2       3       5       5       6       7       1
       2       3       5       3       5       5      10      11       6       7
       1       2       3       5       3       5       5       3       5       5
      12       3       5       5       5       6       7       1       2       3
       5       3       5       5      10      11       6       7       1       2
       3       5       3       5       3       5       5       5       3       5
       5       5       6       7       1       2       3       5       3       5
       5       6       7       7       6       7       1       2       3       5
       5       6       7       1       2       3       5       3       5       5
       6       6       5       6       5       6      10      11       6       5
       6       5       6       7       1       2       3       5       3       5
       5       6       1       6       8       1       2       6       9       6
       7       1       2       3       5       3       5       5       6       7
       1       2       2       6       7       1       2       3       5       3
       5       3       5       5       5       3       5       5       3       5
       5       5       6       7       1       2       3       5       3       5
       5      10      11       6       7       1       2       3       5       3
       5       3       5       5       5      10      11       6       7       1
       2       3       5       3       5       5       3       5       5       3
       5       5       3       4       4       1       2       2       2       6
       7       1       2       3       5       3       5       5       6       7
       7       6       7       1       2       3       5       5       6       7
       1       2       3       5       3       5       5       6       7       7
       6       7       1       2       3       5       3       5       5      12
       2       6       7       1       2       3       5       5       6       7
       1       2       3       5       3       5       5      10      11       6
       7       1       2       3       5       3       5       5       3       5
       3       5       5       5       3       5       5       5       6       7
       1       2       3       5       3       5       5       3       5       3
       5       5       5       3       5       5       5       6       7       1
       2       3       5       3       5       5       6       6       5       6
       5       6       5       6       5       6       5       6       7       1
       2       3       5       3       5       5       6       7       7       6
       7       1       2       3       5       3       5       5       6       1
       6       8       1       2       6       9       6       7       1       2
       3       5       3       5       5       3       5       3       5       5
       5       3       5       5       5       6       7       1       2       3
       5       3       5       5       6       1       6       8       1       2
       6       9       6       7       1       2       3       5       3       5
       5       6       7       1       2       2       6       7       1       2
       3       5       3       5       3       5       5       5       3       5
       5       5       6       7       1       2       3       5       3       5
       3       5       5       5       3       5       5       5       6       7
       1       2       3       5       5       6       7       1       2       3
       5       3       5       5       5       6       7       1       2       3
       5       3       5       5       6       1       6       8       1       2
       6       9       6       7       1       2       3       5       3       5
       3       5       5       5       3       5       5       3       5       5
       5       6       7       1       2       3       5       3       5       3
       5       5       5       3       5       5       5       6       7       1
       2       3       5       5       6       7       1       2       3       5
       3       5       3       5       5       5       3       5       5       3
       5       5       5       6       7       1       2       3       5       3
       5       5       5       6       7       1       2       3       5       3
       5       5      10      11       6       7       1       2       3       5
       3       5       3       5       5       5       3       5       5       3
       5       5       5       6       7       1       3       5       5       3
       5       5       3       5       5       3       5       6       7       1
       3       5       5       3       5       5       3       5       5       3
       5       6       7       1       2       3       5       3       5       3
       5       5       5       3       5       5       5       6       7       1
       2       3       5       3       5       5       6       7       1       2
       2       6       7       1       2       3       5       5       6       7
       1       2       3       5       3       5       5       5       6       7
       1       2       3       5       3       5       5       3       5       3
       5       5       5       3       5       5       5       6       7       1
       2       3       5       3       5       3       5       5       5      10
      11       6       7       1       2       3       5       3       5       5
       6       6       9       1       2       6       6       5       6       5
       6       5       6       5       6       6       7       1       2       3
       5       3       5       5       6       7       1       2       2       6
       7       1       2       3       5       3       5       5       5       6
       7       1       2       3       5       3       5       5       3       5
       5       6       7       7       6       7       1       2       3       5
       3       5       5       3       5       5       3       5       5       3
       4       4       1       2       2       2       6       7       1       2
       3       5       3       5       5       3       5       5       6       7
       7       6       7       1       2       3       5       3       5       5
       3       5       5      12       3       5       5       5       6       7
       1       2       3       5       3       5       5       3       5       3
       5       5       5       3       5       5       5       6       7       1
       2       3       5       3       5       5      12       2       6       7
       1       2       3       5       5       6       7       1       3       5
       5       3       5       5       3       5       5       3       5       6
       7       1       2       3       5       3       5       5       6       7
       1       2       2       6       7       1       2       3       5       3
       5       5       6       7       7       6       7       1       2       3
       5       3       5       5       6       7       7       6       7       1
       2       3       5       3       5       5       6       6       5       6
       5       6      10      11       6       5       6       5       6       7
       1       2       3       5       3       5       5       6       7       7
       6       7       1       2       3       5       3       5       5       6
       6       5       6       5       6      10      11       6       5       6
       5       6       7       1       2       3       5       3       5       5
       6       7       7       6       7       1       3       5       5       3
       5       5       3       5       5       3       5       6       7       1
       2       3       5       3       5       5       3       5       5       6
       7       7       6       7       1       2       3       5       3       5
       5       3       5       5       3       5       5       3       4       4
       1       2       2       2       6       7       1       2       3       5
       3       5       3       5       5       5       3       5       5       5
       6       7       1       2       3       5       5       6       7       1
       3       5       5       3       5       5       3       5       5       3
       5       6       7       1       3       5       5       3       5       5
       3       5       5       3       5       6       7       1       2       3
       5       3       5       5       3       5       5       3       5       5
       3       4       4       1       2       2       2       6       7       1
       2       3       5       3       5       3       5       5       5       3
       5       5       5       6       7       1       2       3       5       3
       5       5       6       6       9       1       2       6       6       5
       6       5       6       5       6       5       6       6       7       7
       3      13       6       6       6       3       3       1       6       6
       5       5       5       5       5       5       5       5      13       6
       6       5       6       6       3       5       5       6       6       5
       6       5       6      13       3       5       5       5       6      13
       6       7       6       5       6       5       6       6       5       6
      13       3       5       5      13       6       6       5       6       5
%FLAG NUMBER_EXCLUDED_ATOMS                                                     
%FORMAT(10I8)                                                                   
      12       6       5       4      13       7      12       6       5       9
       5       4       7       4       3       8       3       6       5       2
       1       2       1       1       7       3      10       4      16       7
      12       9       8       3       2       1       4       2       1       1
       7       3      10       4      13       7      11       6       5       6
       4       3       2       1       1       7       3      10       4      12
       7       8       5       4       3       1       1       7       3      10
       4      13       7      15       6       5      10       8       7       3
       2       1       3       2       1       1       7       3      10       4
      12       7      10       5       4       5       3       2       1       1
       7       3      10       4      13       7      12       6       5      10
       5       4       9       5       4       6       5       4       3       2
       1       1       7       3      10       4      12       7      11       5
       4       8       6       5       3       3       2       1       1      10
       3      14      11       6       5       8       5       4       7       4
       3       6       3       7       3      10       4      12       7      12
       5       4      10       8       4       7       3       6       4       1
       3       2       1       1       7       3      10       4      12       7
      10       5       4       5       3       2       1       1       7       3
      10       4      13       7      12       6       5      10       5       4
       9       5       4       6       5       4       3       2       1       1
       7       3      10       4      12       7      12       5       4      10
       8       4       7       3       6       4       1       3       2       1
       1       7       3      10       4      13       7      12       6       5
       9       5       4       7       4       3       8       3       6       5
       2       1       2       1       1       7       3      10       4      11
       7       7       4       3       2       1       7       3      10       4
      12       7      10       5       4       5       3       2       1       1
       7       3      10       4      16       7      15       9       8       3
       2       1       7       5       4       3       2       1       1       7
       3      10       4      16       7      12       9       8       3       2
       1       4       2       1       1       7       3      10       4      13
       7      12       6       5       9       5       4       7       4       3
       8       3       6       5       2       1       2       1       1       7
       3      10       4      16       7      12       9       8       3       2
       1       4       2       1       1       7       3      10       4      12
       7      12       5       4      10       8       4       7       3       6
       4       1       3       2       1       1       7       3       7       4
       7       4       3       7       3      10       4      13       7      11
       6       5       6       4       3       2       1       1       7       3
      10       4      13       7      12       6       5       9       5       4
       7       4       3       8       3       6       5       2       1       2
       1       1       7       3       7       4       7       4       3       7
       3      10       4      12       7       8       5       4       3       1
       1       7       3      10       4      13       7      15       6       5
      10       8       7       3       2       1       3       2       1       1
       7       3      10       4      12       7      10       5       4       5
       3       2       1       1       7       3       7       4       7       4
       3       7       3      10       4      12       7      12       5       4
      10       8       4       6       3       5       3       3       2       1
       1       7       3      10       4      13       7      15       6       5
      10       8       7       3       2       1       3       2       1       1
       7       3      10       4      11       7       7       4       3       2
       1       7       3       7       4       7       4       3       7       3
      10       4      13       7      12       6       5      10       5       4
       9       5       4       6       5       4       3       2       1       1
       7       3      10       4      12       7      12       5       4      10
       8       4       6       3       5       3       3       2       1       1
       7       3      10       4      13       7      15       6       5      10
       8       7       3       2       1       3       2       1       1       7
       3      10       4      12       7      12       5       4      10       8
       4       7       3       6       4       1       3       2       1       1
       7       3      10       4      12       7      12       5       4      10
       8       4       6       3       5       3       3       2       1       1
      10       3      14      11       6       5       8       5       4       7
       4       3       6       3       7       3      10       4      13       7
      12       6       5       9       5       4       7       4       3       8
       3       6       5       2       1       2       1       1       7       3
      10       4      12       7      11       5       4       8       6       5
       3       3       2       1       1       7       3      10       4      16
       7      15       9       8       3       2       1       7       5       4
       3       2       1       1       7       3      10       4      12       7
      12       5       4      10       8       4       6       3       5       3
       3       2       1       1       7       3      10       4      12       7
       8       5       4       3       1       1       7       3      10       4
      11       7       7       4       3       2       1       7       3      10
       4      11       7       7       4       3       2       1       7       3
      10       4      14       7      10       7       6       3       2       1
       2       1       7       3      10       4      12       7       8       5
       4       3       1       1       7       3      10       4      12       7
      10       5       4       5       3       2       1       1       7       3
      10       4      14       7      10       7       6       3       2       1
       2       1       7       3      10       4      13       7      15       6
       5      10       8       7       3       2       1       3       2       1
       1       7       3      10       4      14       7      10       7       6
       3       2       1       2       1       7       3      10       4      13
       7      12       6       5       9       5       4       7       4       3
       8       3       6       5       2       1       2       1       1       7
       3      10       4      12       7      11       5       4       8       6
       5       3       3       2       1       1       7       3      10       4
      16       7      15       9       8       3       2       1       7       5
       4       3       2       1       1       7       3      10       4      13
       7      12       6       5       9       5       4       7       4       3
       8       3       6       5       2       1       2       1       1       7
       3      10       4      16       7      12       9       8       3       2
       1       4       2       1       1       7       3      10       4      14
       7      10       7       6       3       2       1       2       1       7
       3      10       4      13       7      12       6       5      10       5
       4       9       5       4       6       5       4       3       2       1
       1       7       3       7       4       7       4       3       7       3
      10       4      13       7      11       6       5       6       4       3
       2       1       1       7       3      10       4      13       7      11
       6       5       6       4       3       2       1       1       7       3
      10       4      14       7      10       7       6       3       2       1
       2       1       7       3      10       4      12       7      11       5
       4       8       6       5       3       3       2       1       1       7
       3      10       4      12       7       8       5       4       3       1
       1       7       3      10       4      16       7      15       9       8
       3       2       1       7       5       4       3       2       1       1
       7       3      10       4      13       7      11       6       5       6
       4       3       2       1       1       7       3      10       4      13
       7      15       6       5      10       8       7       3       2       1
       3       2       1       1       7       3      10       4      13       7
      15       6       5      10       8       7       3       2       1       3
       2       1       1       7       3      10       4      11       7       7
       4       3       2       1       7       3      10       4      12       7
       8       5       4       3       1       1       7       3      10       4
      13       7      11       6       5       6       4       3       2       1
       1       7       3      10       4      12       7      12       5       4
      10       8       4       7       3       6       4       1       3       2
       1       1       7       3      10       4      12       7       8       5
       4       3       1       1       7       3      10       4      10       7
       6       3       2       1       7       3      10       4      14       7
      10       7       6       3       2       1       2       1      10       3
      14      11       6       5       8       5       4       7       4       3
       6       3       7       3      10       4      12       7      12       5
       4      10       8       4       6       3       5       3       3       2
       1       1       7       3      10       4      16       7      15       9
       8       3       2       1       7       5       4       3       2       1
       1       7       3      10       4      13       7      12       6       5
      10       5       4       9       5       4       6       5       4       3
       2       1       1       7       3      10       4      16       7      15
       9       8       3       2       1       7       5       4       3       2
       1       1       7       3      10       4      12       7       8       5
       4       3       1       1       7       3      10       4      11       7
       7       4       3       2       1      10       3      14      11       6
       5       8       5       4       7       4       3       6       3       7
       3      10       4      12       7      12       5       4      10       8
       4       6       3       5       3       3       2       1       1       7
       3      10       4      10       7       6       3       2       1       7
       3      10       4      13       7      11       6       5       6       4
       3       2       1       1       7       3      10       4      10       7
       6       3       2       1       7       3      10       4      14       7
      10       7       6       3       2       1       2       1       7       3
      10       4      16       7      12       9       8       3       2       1
       4       2       1       1       7       3      10       4      13       7
      15       6       5      10       8       7       3       2       1       3
       2       1       1       7       3      10       4      13       7      12
       6       5      10       5       4       9       5       4       6       5
       4       3       2       1       1       7       3      10       4      12
       7      12       5       4      10       8       4       6       3       5
       3       3       2       1       1       7       3       7       4       7
       4       3       7       3      10       4      13       7      12       6
       5      10       5       4       9       5       4       6       5       4
       3       2       1       1       7       3      10       4      13       7
      15       6       5      10       8       7       3       2       1       3
       2       1       1       7       3      10       4      13       7      11
       6       5       8       4       3       4       3       2       1       1
       7       3      10       4      13       7      12       6       5       9
       5       4       7       4       3       8       3       6       5       2
       1       2       1       1       7       3      10       4      14       7
      10       7       6       3       2       1       2       1       7       3
      10       4      13       7      11       6       5       8       4       3
       4       3       2       1       1       7       3      10       4      12
       7      12       5       4      10       8       4       7       3       6
       4       1       3       2       1       1       7       3      10       4
      10       7       6       3       2       1       7       3      10       4
      12       7      12       5       4      10       8       4       7       3
       6       4       1       3       2       1       1       7       3      10
       4      12       7      12       5       4      10       8       4       6
       3       5       3       3       2       1       1       7       3      10
       4      16       7      12       9       8       3       2       1       4
       2       1       1       7       3      10       4      14       7      10
       7       6       3       2       1       2       1       7       3      10
       4      10       7       6       3       2       1       7       3      10
       4      12       7       8       5       4       3       1       1       7
       3      10       4      12       7       8       5       4       3       1
       1       7       3      10       4      16       7      15       9       8
       3       2       1       7       5       4       3       2       1       1
       7       3      10       4      13       7      12       6       5       9
       5       4       7       4       3       8       3       6       5       2
       1       2       1       1       7       3      10       4      16       7
      12       9       8       3       2       1       4       2       1       1
       7       3       7       4       7       4       3       7       3      10
       4      11       7       7       4       3       2       1       7       3
      10       4      13       7      10       6       5       8       3       2
       4       3       2       1       1       7       3      10       4      11
       7       7       4       3       2       1       7       3      10       4
      16       7      12       9       8       3       2       1       4       2
       1       1       7       3      10       4      12       7       8       5
       4       3       1       1       7       3       7       4       7       4
       3       7       3      10       4      12       7      12       5       4
      10       8       4       7       3       6       4       1       3       2
       1       1       7       3      10       4      12       7      11       5
       4       8       6       5       3       3       2       1       1       7
       3      10       4      12       7      10       5       4       5       3
       2       1       1       7       3      10       4      16       7      15
       9       8       3       2       1       7       5       4       3       2
       1       1       7       3      10       4      11       7       7       4
       3       2       1       7       3      10       4      14       7      10
       7       6       3       2       1       2       1       7       3      10
       4      13       7      12       6       5      10       5       4       9
       5       4       6       5       4       3       2       1       1       7
       3      10       4      12       7       8       5       4       3       1
       1       7       3       7       4       7       4       3       7       3
      10       4      12       7       8       5       4       3       1       1
       7       3      10       4      11       7       7       4       3       2
       1       7       3       7       4       7       4       3       7       3
      10       4      11       7       7       4       3       2       1       7
       3      10       4      13       7      15       6       5      10       8
       7       3       2       1       3       2       1       1       7       3
      10       4      13       7      15       6       5      10       8       7
       3       2       1       3       2       1       1       7       3      10
       4      12       7      12       5       4      10       8       4       6
       3       5       3       3       2       1       1       7       3      10
       4      12       7       8       5       4       3       1       1       7
       3      10       4      12       7      11       5       4       8       6
       5       3       3       2       1       1       7       3      10       4
      13       7      15       6       5      10       8       7       3       2
       1       3       2       1       1       7       3      10       4      12
       7      11       5       4       8       6       5       3       3       2
       1       1       7       3      10       4      12       7      10       5
       4       5       3       2       1       1       7       3      10       4
      16       7      12       9       8       3       2       1       4       2
       1       1       7       3      10       4      16       7      12       9
       8       3       2       1       4       2       1       1       7       3
       7       4       7       4       3       7       3      10       4      10
       7       6       3       2       1       7       3      10       4      12
       7      11       5       4       8       6       5       3       3       2
       1       1       7       3      10       4      16       7      15       9
       8       3       2       1       7       5       4       3       2       1
       1       7       3      10       4      16       7      12       9       8
       3       2       1       4       2       1       1       7       3       7
       4       7       4       3       7       3      10       4      16       7
      15       9       8       3       2       1       7       5       4       3
       2       1       1       7       3      10       4      10       7       6
       3       2       1       7       3      10       4      11       7       7
       4       3       2       1       7       3      10       4      16       7
      15       9       8       3       2       1       7       5       4       3
       2       1       1      10       3      14      11       6       5       8
       5       4       7       4       3       6       3      10       3      14
      11       6       5       8       5       4       7       4       3       6
       3       7       3      10       4      16       7      12       9       8
       3       2       1       4       2       1       1       7       3      10
       4      12       7      10       5       4       5       3       2       1
       1       7       3       7       4       7       4       3       7       3
      10       4      10       7       6       3       2       1       7       3
      10       4      13       7      15       6       5      10       8       7
       3       2       1       3       2       1       1       7       3      10
       4      14       7      10       7       6       3       2       1       2
       1       7       3      10       4      12       7      12       5       4
      11       7       4       7       3       8       7       4       6       3
       4       3       2       1       1       7       3      10       4      12
       7      10       5       4       5       3       2       1       1       7
       3      10       4      10       7       6       3       2       1       7
       3      10       4      13       7      11       6       5       6       4
       3       2       1       1       7       3      10       4      13       7
      12       6       5      10       5       4       9       5       4       6
       5       4       3       2       1       1       7       3      10       4
      13       7      11       6       5       6       4       3       2       1
       1       7       3      10       4      13       7      10       6       5
       8       3       2       4       3       2       1       1       7       3
      10       4      13       7      15       6       5      10       8       7
       3       2       1       3       2       1       1       7       3      10
       4      11       7       7       4       3       2       1       7       3
       7       4       7       4       3      10       3      14      11       6
       5       8       5       4       7       4       3       6       3       7
       3      10       4      12       7      10       5       4       5       3
       2       1       1       7       3      10       4      12       7       8
       5       4       3       1       1       7       3      10       4      12
       7       8       5       4       3       1       1       7       3      10
       4      12       7      12       5       4      10       8       4       7
       3       6       4       1       3       2       1       1       7       3
      10       4      12       7       8       5       4       3       1       1
       7       3      10       4      12       7      12       5       4      10
       8       4       7       3       6       4       1       3       2       1
       1       7       3      10       4      12       7       8       5       4
       3       1       1      10       3      14      11       6       5       8
       5       4       7       4       3       6       3       7       3      10
       4      13       7      11       6       5       6       4       3       2
       1       1       7       3      10       4      13       7      12       6
       5      10       5       4       9       5       4       6       5       4
       3       2       1       1       7       3      10       4      16       7
      12       9       8       3       2       1       4       2       1       1
       7       3       7       4       7       4       3      10       3      14
      11       6       5       8       5       4       7       4       3       6
       3      10       3      14      11       6       5       8       5       4
       7       4       3       6       3       7       3      10       4      13
       7      12       6       5      10       5       4       9       5       4
       6       5       4       3       2       1       1       7       3      10
       4      16       7      12       9       8       3       2       1       4
       2       1       1       7       3      10       4      10       7      12
       5       4      11       7       4       7       3       8       7       4
       6       3       4       3       2       1       1       2       1       1
       8       9      11      11      14      11      11      15      12      14
       3       4       3       2       1       2       3       2       4       4
       4       2       5       5       7       3       2       7       6       3
       6       3       8       6       4       2       1       1       4       5
       6       3       6       3       8       3       9       9       4       9
       6       5       3       2       4       4       3       2       1       1
%FLAG NONBONDED_PARM_INDEX                                                      
%FORMAT(10I8)                                                                   
       1       2       4       7      11      16      22      29      37      46
      56      67      79       2       3       5       8      12      17      23
      30      38      47      57      68      80       4       5       6       9
      13      18      24      31      39      48      58      69      81       7
       8       9      10      14      19      25      32      40      49      59
      70      82      11      12      13      14      15      20      26      33
      41      50      60      71      83      16      17      18      19      20
      21      27      34      42      51      61      72      84      22      23
      24      25      26      27      28      35      43      52      62      73
      85      29      30      31      32      33      34      35      36      44
      53      63      74      86      37      38      39      40      41      42
      43      44      45      54      64      75      87      46      47      48
      49      50      51      52      53      54      55      65      76      88
      56      57      58      59      60      61      62      63      64      65
      66      77      89      67      68      69      70      71      72      73
      74      75      76      77      78      90      79      80      81      82
      83      84      85      86      87      88      89      90      91
%FLAG RESIDUE_LABEL                                                             
%FORMAT(20a4)                                                                   
ARG VAL GLU ASP LEU ASN LYS HIE PRO TYR ASN LYS TYR ARG SER ASN ILE VAL ARG VAL 
TYR GLY GLU ARG GLY ASP LEU ASN GLY PHE LEU SER GLY LYS PHE LEU TYR PHE PRO ARG 
HIE ILE PHE ASP SER CYS THR ASP ASN THR LEU THR ARG HIE ILE ARG VAL THR LYS GLY 
GLU GLU THR HIE ASP ILE GLU LEU LEU SER ASP GLU TYR ASP ALA THR PRO PHE ILE LYS 
ILE ASP SER PRO PHE ALA GLU ALA THR VAL LEU LYS PHE GLY LYS LEU GLN ARG THR GLN 
TYR ALA TYR PHE VAL THR ALA ASP ASP ILE ARG VAL GLY SER MET SER VAL ASP GLY TYR 
HIE ASN ILE SER THR LYS ASP GLY ASP CYS GLY SER LEU LEU PHE ASP HIE LEU HIE ASN 
VAL VAL GLY ALA HIE ILE VAL GLY ILE ALA SER ILE PRO PRO VAL ASN GLY ALA LEU THR 
TRP ASN ALA GLU LYS GLU MET LEU CYS GLY PRO ASN ASP ASP TYR ASP TYR ASP PRO GLU 
LYS VAL GLY PRO PRO LYS VAL TRP MOL 
%FLAG RESIDUE_POINTER                                                           
%FORMAT(10I8)                                                                   
       1      27      43      58      70      89     103     125     142     156
     177     191     213     234     258     269     283     302     318     342
     358     379     386     401     425     432     444     463     477     484
     504     523     534     541     563     583     602     623     643     657
     681     698     717     737     749     760     771     785     797     811
     825     844     858     882     899     918     942     958     972     994
    1001    1016    1031    1045    1062    1074    1093    1108    1127    1146
    1157    1169    1184    1205    1217    1227    1241    1255    1275    1294
    1316    1335    1347    1358    1372    1392    1402    1417    1427    1441
    1457    1476    1498    1518    1525    1547    1566    1583    1607    1621
    1638    1659    1669    1690    1710    1726    1740    1750    1762    1774
    1793    1817    1833    1840    1851    1868    1879    1895    1907    1914
    1935    1952    1966    1985    1996    2010    2032    2044    2051    2063
    2074    2081    2092    2111    2130    2150    2162    2179    2198    2215
    2229    2245    2261    2268    2278    2295    2314    2330    2337    2356
    2366    2377    2396    2410    2424    2440    2454    2461    2471    2490
    2504    2528    2542    2552    2567    2589    2604    2621    2640    2651
    2658    2672    2686    2698    2710    2731    2743    2764    2776    2790
    2805    2827    2843    2850    2864    2878    2900    2916    2941
%FLAG BOND_FORCE_CONSTANT                                                       
%FORMAT(5E16.8)                                                                 
  6.37700000E+02  4.90000000E+02  4.81000000E+02  3.37000000E+02  3.10000000E+02
  3.10000000E+02  3.17000000E+02  3.67000000E+02  3.10000000E+02  3.10000000E+02
  3.37000000E+02  6.56000000E+02  3.17000000E+02  3.10000000E+02  3.10000000E+02
  3.10000000E+02  3.17000000E+02  3.67000000E+02  4.27000000E+02  4.77000000E+02
  4.88000000E+02  4.10000000E+02  5.18000000E+02  3.17000000E+02  3.10000000E+02
  3.00900000E+02  3.37000000E+02  4.61100000E+02  4.50000000E+02  4.69000000E+02
  3.26800000E+02  3.20000000E+02  3.10000000E+02  2.37000000E+02  3.20000000E+02
  2.27000000E+02  2.27000000E+02  3.85100000E+02  4.69000000E+02  4.47000000E+02
  4.28000000E+02  5.46000000E+02  3.88000000E+02  3.17000000E+02  6.56000000E+02
  3.89200000E+02  3.08600000E+02  4.19800000E+02  3.61300000E+02  3.82800000E+02
  4.49900000E+02  3.90800000E+02  3.89200000E+02  3.26800000E+02  3.85100000E+02
  4.86300000E+02  3.25900000E+02  4.34000000E+02  3.40000000E+02  3.40000000E+02
  3.40000000E+02  4.34000000E+02  3.30600000E+02  3.40000000E+02  3.40000000E+02
  4.34000000E+02  3.40000000E+02  3.40000000E+02  3.67000000E+02  4.34000000E+02
  3.67000000E+02  3.30600000E+02  3.44300000E+02  5.53000000E+02  3.40000000E+02
  2.74000000E+02  3.40000000E+02  3.30600000E+02  3.44300000E+02  3.44300000E+02
%FLAG BOND_EQUIL_VALUE                                                          
%FORMAT(5E16.8)                                                                 
  1.21800000E+00  1.33500000E+00  1.34000000E+00  1.46300000E+00  1.52600000E+00
  1.52600000E+00  1.52200000E+00  1.47100000E+00  1.52600000E+00  1.52600000E+00
  1.44900000E+00  1.25000000E+00  1.52200000E+00  1.52600000E+00  1.52600000E+00
  1.52600000E+00  1.52200000E+00  1.47100000E+00  1.38100000E+00  1.34300000E+00
  1.33500000E+00  1.39400000E+00  1.37100000E+00  1.50400000E+00  1.52600000E+00
  1.53800000E+00  1.44900000E+00  1.39800000E+00  1.36400000E+00  1.40900000E+00
  1.51000000E+00  1.41000000E+00  1.52600000E+00  1.81000000E+00  1.41000000E+00
  1.81000000E+00  1.81000000E+00  1.45600000E+00  1.40000000E+00  1.41900000E+00
  1.38000000E+00  1.35200000E+00  1.45900000E+00  1.49500000E+00  1.25000000E+00
  1.36000000E+00  1.43200000E+00  1.42800000E+00  1.47600000E+00  1.45700000E+00
  1.40600000E+00  1.35800000E+00  1.36000000E+00  1.51000000E+00  1.45600000E+00
  1.34000000E+00  1.46500000E+00  1.01000000E+00  1.09000000E+00  1.09000000E+00
  1.09000000E+00  1.01000000E+00  1.09700000E+00  1.09000000E+00  1.09000000E+00
  1.01000000E+00  1.09000000E+00  1.09000000E+00  1.08000000E+00  1.01000000E+00
  1.08000000E+00  1.09700000E+00  1.08700000E+00  9.60000000E-01  1.09000000E+00
  1.33600000E+00  1.09000000E+00  1.09700000E+00  1.08700000E+00  1.08700000E+00
%FLAG ANGLE_FORCE_CONSTANT                                                      
%FORMAT(5E16.8)                                                                 
  8.00000000E+01  5.00000000E+01  7.00000000E+01  5.00000000E+01  8.00000000E+01
  6.30000000E+01  4.00000000E+01  4.00000000E+01  8.00000000E+01  7.00000000E+01
  8.00000000E+01  8.00000000E+01  4.00000000E+01  6.30000000E+01  4.00000000E+01
  8.00000000E+01  6.30000000E+01  8.00000000E+01  7.00000000E+01  6.30000000E+01
  6.30000000E+01  4.00000000E+01  8.00000000E+01  6.30000000E+01  4.00000000E+01
  4.00000000E+01  8.00000000E+01  7.00000000E+01  6.30000000E+01  8.00000000E+01
  8.00000000E+01  5.00000000E+01  7.00000000E+01  7.00000000E+01  7.00000000E+01
  7.00000000E+01  7.00000000E+01  6.30000000E+01  7.00000000E+01  7.00000000E+01
  6.30000000E+01  8.00000000E+01  4.00000000E+01  5.00000000E+01  4.00000000E+01
  8.00000000E+01  7.00000000E+01  6.30000000E+01  6.30000000E+01  6.66200000E+01
  6.40600000E+01  6.30000000E+01  5.00000000E+01  4.00000000E+01  4.00000000E+01
  5.00000000E+01  5.00000000E+01  5.00000000E+01  6.30000000E+01  6.20000000E+01
  5.00000000E+01  6.50200000E+01  6.30000000E+01  6.30000000E+01  6.30000000E+01
  7.00000000E+01  7.00000000E+01  6.30000000E+01  7.00000000E+01  7.00000000E+01
  6.30000000E+01  6.30000000E+01  7.00000000E+01  7.00000000E+01  6.30000000E+01
  8.00000000E+01  7.00000000E+01  7.07100000E+01  6.33600000E+01  7.07100000E+01
  7.27400000E+01  6.71700000E+01  6.45000000E+01  6.36300000E+01  7.26800000E+01
  6.77100000E+01  7.53200000E+01  7.12060000E+01  6.44300000E+01  7.07100000E+01
  6.33600000E+01  6.38900000E+01  6.40600000E+01  6.50200000E+01  6.62200000E+01
  7.00700000E+01  6.73510000E+01  6.46460000E+01  6.60200000E+01  6.34100000E+01
  5.00000000E+01  3.50000000E+01  5.00000000E+01  5.00000000E+01  3.50000000E+01
  5.00000000E+01  5.00000000E+01  3.50000000E+01  5.00000000E+01  5.00000000E+01
  5.00000000E+01  5.00000000E+01  5.00000000E+01  3.50000000E+01  5.00000000E+01
  3.94000000E+01  5.00000000E+01  5.00000000E+01  5.00000000E+01  5.00000000E+01
  5.00000000E+01  5.00000000E+01  5.00000000E+01  5.00000000E+01  3.50000000E+01
  5.00000000E+01  5.00000000E+01  5.00000000E+01  5.00000000E+01  5.00000000E+01
  3.50000000E+01  5.00000000E+01  5.00000000E+01  3.50000000E+01  5.00000000E+01
  5.00000000E+01  5.00000000E+01  5.00000000E+01  5.00000000E+01  5.00000000E+01
  5.00000000E+01  5.00000000E+01  5.00000000E+01  5.00000000E+01  5.00000000E+01
  5.00000000E+01  4.63400000E+01  4.63400000E+01  3.94000000E+01  5.00000000E+01
  5.00100000E+01  5.00000000E+01  5.00000000E+01  4.69900000E+01  5.00000000E+01
  3.50000000E+01  5.50000000E+01  5.00000000E+01  5.00000000E+01  5.00000000E+01
  3.50000000E+01  5.00000000E+01  4.30000000E+01  5.00000000E+01  5.00000000E+01
  5.50000000E+01  5.00000000E+01  5.00000000E+01  5.00000000E+01  5.00000000E+01
  5.00100000E+01  5.00000000E+01  5.00000000E+01  5.00000000E+01  5.00000000E+01
  5.10500000E+01  3.94000000E+01  5.00100000E+01  5.00100000E+01  4.80000000E+01
  5.12340000E+01  4.69900000E+01  5.00100000E+01  4.95500000E+01  5.12860000E+01
%FLAG ANGLE_EQUIL_VALUE                                                         
%FORMAT(5E16.8)                                                                 
  2.14501057E+00  2.12755727E+00  2.09439600E+00  2.15024656E+00  1.94080696E+00
  1.93906163E+00  1.91113635E+00  1.91113635E+00  2.10137732E+00  2.03505478E+00
  1.94080696E+00  1.94080696E+00  1.91113635E+00  1.93906163E+00  1.91113635E+00
  1.91462701E+00  1.92160833E+00  2.19911580E+00  2.04203610E+00  1.93906163E+00
  1.93906163E+00  1.91113635E+00  1.91462701E+00  1.93906163E+00  1.91113635E+00
  1.91113635E+00  2.10137732E+00  2.03505478E+00  1.93906163E+00  1.94080696E+00
  1.91462701E+00  2.12755727E+00  2.09439600E+00  2.09439600E+00  2.09439600E+00
  2.04203610E+00  2.09439600E+00  1.93906163E+00  2.09439600E+00  2.09439600E+00
  1.97396823E+00  1.91462701E+00  1.91113635E+00  2.05948940E+00  1.91113635E+00
  1.91462701E+00  2.09439600E+00  2.09439600E+00  2.09439600E+00  2.09474507E+00
  2.15775148E+00  1.98967620E+00  1.91113635E+00  1.91113635E+00  1.91113635E+00
  1.89542838E+00  1.91113635E+00  1.91113635E+00  1.93906163E+00  1.72613137E+00
  2.00189351E+00  2.10818411E+00  2.14151991E+00  2.09439600E+00  2.02807346E+00
  2.31779824E+00  1.82212452E+00  1.85703112E+00  1.94778828E+00  1.89717371E+00
  1.89891904E+00  2.35445017E+00  2.18166250E+00  2.24449438E+00  2.01760148E+00
  2.19911580E+00  2.04203610E+00  2.12703367E+00  2.01742695E+00  2.12703367E+00
  1.89001786E+00  1.93801443E+00  2.10870771E+00  2.08636748E+00  2.07903710E+00
  2.10661331E+00  2.15111922E+00  1.99028707E+00  2.06332913E+00  2.12703367E+00
  2.01742695E+00  1.95476960E+00  2.15775148E+00  2.10818411E+00  2.17607744E+00
  2.17380852E+00  2.04308330E+00  2.06847785E+00  1.93801443E+00  1.94709015E+00
  2.09439600E+00  2.09439600E+00  2.09439600E+00  1.91113635E+00  1.91113635E+00
  2.06647072E+00  1.91113635E+00  1.91113635E+00  1.91113635E+00  1.91113635E+00
  1.91113635E+00  1.91113635E+00  1.91113635E+00  1.91113635E+00  1.91113635E+00
  1.87762601E+00  1.91113635E+00  1.91113635E+00  1.91113635E+00  1.91113635E+00
  1.91113635E+00  2.06018753E+00  1.91113635E+00  1.91113635E+00  1.91113635E+00
  1.91113635E+00  1.91113635E+00  1.91113635E+00  1.91113635E+00  1.91113635E+00
  2.09439600E+00  1.91113635E+00  1.91113635E+00  1.91113635E+00  1.91113635E+00
  1.91113635E+00  1.91113635E+00  2.09439600E+00  2.09439600E+00  2.09439600E+00
  2.09439600E+00  2.09439600E+00  2.09439600E+00  1.91113635E+00  1.91113635E+00
  1.91113635E+00  1.91637234E+00  1.91637234E+00  1.87762601E+00  1.91113635E+00
  2.08916001E+00  1.97222290E+00  2.09439600E+00  1.92614619E+00  1.91113635E+00
  1.91113635E+00  1.89368305E+00  1.91113635E+00  1.91113635E+00  1.91113635E+00
  1.91113635E+00  1.91113635E+00  1.67551680E+00  1.91113635E+00  1.91113635E+00
  1.89368305E+00  1.91113635E+00  1.91113635E+00  1.91113635E+00  1.91113635E+00
  2.08916001E+00  2.09439600E+00  2.14850123E+00  2.09439600E+00  1.91113635E+00
  1.89717371E+00  1.87762601E+00  2.08916001E+00  2.08916001E+00  2.08916001E+00
  1.88382194E+00  1.92614619E+00  2.08916001E+00  1.91637234E+00  2.07161944E+00
%FLAG DIHEDRAL_FORCE_CONSTANT                                                   
%FORMAT(5E16.8)                                                                 
  2.50000000E+00  2.00000000E+00  1.80000000E+00  8.00000000E-01  0.00000000E+00
  0.00000000E+00  2.70000000E-01  4.20000000E-01  2.40000000E+00  1.55555556E-01
  0.00000000E+00  0.00000000E+00  2.00000000E-01  2.00000000E-01  4.00000000E-01
  2.00000000E-01  2.50000000E-01  1.80000000E-01  4.06000000E-01  2.89000000E-01
  1.48000000E-01  1.12000000E-01  3.37000000E-01  2.16000000E-01  1.00000000E-03
  4.50000000E-01  1.58000000E+00  5.50000000E-01  4.21000000E-01  3.93000000E-01
  1.44000000E-01  1.45000000E-01  3.90000000E-01  6.40000000E-02  1.36700000E+00
  2.22000000E-01  6.08000000E-01  5.60000000E-02  1.00000000E-01  1.84000000E-01
  7.80000000E-02  4.24000000E-01  4.59000000E-01  5.80000000E-02  1.54000000E-01
  7.69000000E-01  3.10000000E-02  2.15400000E+00  6.47000000E-01  8.90000000E-02
  7.06000000E-01  6.20000000E-01  1.90000000E-01  3.79000000E-01  2.70000000E-02
  1.42000000E-01  1.79000000E-01  9.80000000E-02  2.59000000E-01  7.30000000E-02
  1.04600000E+00  3.03000000E-01  3.30000000E-02  1.07000000E-01  8.28000000E-01
  4.85000000E-01  3.01000000E-01  8.00000000E-03  6.88000000E-01  2.97000000E-01
  5.90000000E-02  2.00000000E+00  5.37500000E+00  2.32500000E+00  1.43000000E-01
  2.44000000E-01  2.19000000E-01  2.50000000E-02  5.00000000E+00  1.50000000E+00
  6.90000000E-01  2.04000000E-01  7.40000000E-01  4.70000000E-02  3.06000000E-01
  2.21000000E-01  3.62500000E+00  5.50000000E-02  4.69000000E-01  1.92000000E-01
  1.20000000E-02  6.65000000E+00  6.90000000E-02  4.80000000E-02  1.20000000E-02
  2.90000000E-01  7.00000000E-03  6.61000000E-01  2.18000000E-01  4.01000000E-01
  1.29000000E-01  6.66000000E-01  2.46000000E-01  1.60000000E-01  1.62000000E-01
  7.35000000E-01  1.13000000E-01  1.15000000E-01  2.02000000E-01  7.70000000E-02
  1.07000000E-01  2.24000000E-01  4.47000000E-01  5.30000000E-02  2.30000000E-01
  3.10000000E-01  1.44000000E-01  9.70000000E-02  2.69000000E-01  3.37000000E-01
  2.51000000E-01  7.50000000E-02  1.54000000E-01  4.86000000E-01  3.30000000E-02
  6.97000000E-01  1.19000000E-01  3.15000000E-01  1.56000000E-01  6.74000000E-01
  6.00000000E-03  9.50000000E-02  6.09000000E-01  8.45000000E-01  8.50000000E-02
  4.20000000E-02  1.96000000E-01  8.30000000E-02  4.12000000E-01  1.38000000E-01
  2.47000000E-01  4.42000000E-01  4.14000000E-01  5.70000000E-02  4.17000000E-01
  2.45000000E-01  1.60000000E-02  2.80000000E-02  3.00000000E+00  3.50000000E+00
  6.52500000E+00  1.67500000E+00  1.52500000E+00  1.70000000E-02  3.53000000E-01
  2.34000000E-01  7.40000000E-02  3.65000000E-01  4.08000000E-01  8.19000000E-01
  9.50000000E-02  7.90000000E-02  3.13000000E-01  3.10000000E-02  1.05000000E+00
  3.83000000E-01  4.00000000E+00  2.17500000E+00  3.00000000E-01  2.70000000E+00
  3.00000000E-01  1.56000000E-01  1.05000000E+01  1.10000000E+00  1.00000000E+00
  1.50000000E-01  1.60000000E-01  8.00000000E-01  8.00000000E-02  8.83000000E-01
  6.50000000E-02  1.15000000E+00  3.80000000E-01  1.66666667E-01  2.50000000E-01
  2.11000000E-01  4.44000000E-01  2.67000000E-01  7.00000000E-03  2.50000000E-01
  9.20000000E-02  6.12000000E-01  2.52000000E-01  3.00000000E-02  6.43000000E-01
  7.90000000E-02  2.36000000E-01  4.80000000E-02  6.00000000E-03  2.51000000E-01
  1.30000000E-02  3.33333333E-01
%FLAG DIHEDRAL_PERIODICITY                                                      
%FORMAT(5E16.8)                                                                 
  2.00000000E+00  1.00000000E+00  2.00000000E+00  3.00000000E+00  4.00000000E+00
  1.00000000E+00  2.00000000E+00  3.00000000E+00  2.00000000E+00  3.00000000E+00
  3.00000000E+00  2.00000000E+00  1.00000000E+00  2.00000000E+00  3.00000000E+00
  1.00000000E+00  2.00000000E+00  3.00000000E+00  1.00000000E+00  2.00000000E+00
  3.00000000E+00  4.00000000E+00  1.00000000E+00  2.00000000E+00  4.00000000E+00
  1.00000000E+00  2.00000000E+00  3.00000000E+00  1.00000000E+00  2.00000000E+00
  3.00000000E+00  4.00000000E+00  2.00000000E+00  4.00000000E+00  1.00000000E+00
  2.00000000E+00  3.00000000E+00  4.00000000E+00  1.00000000E+00  2.00000000E+00
  4.00000000E+00  1.00000000E+00  2.00000000E+00  3.00000000E+00  4.00000000E+00
  2.00000000E+00  4.00000000E+00  1.00000000E+00  2.00000000E+00  4.00000000E+00
  1.00000000E+00  2.00000000E+00  4.00000000E+00  1.00000000E+00  2.00000000E+00
  3.00000000E+00  4.00000000E+00  1.00000000E+00  2.00000000E+00  4.00000000E+00
  1.00000000E+00  2.00000000E+00  3.00000000E+00  4.00000000E+00  1.00000000E+00
  2.00000000E+00  3.00000000E+00  4.00000000E+00  1.00000000E+00  2.00000000E+00
  4.00000000E+00  2.00000000E+00  2.00000000E+00  2.00000000E+00  1.00000000E+00
  2.00000000E+00  3.00000000E+00  4.00000000E+00  2.00000000E+00  2.00000000E+00
  1.00000000E+00  2.00000000E+00  3.00000000E+00  4.00000000E+00  1.00000000E+00
  2.00000000E+00  2.00000000E+00  1.00000000E+00  2.00000000E+00  3.00000000E+00
  4.00000000E+00  2.00000000E+00  2.00000000E+00  4.00000000E+00  1.00000000E+00
  2.00000000E+00  4.00000000E+00  1.00000000E+00  2.00000000E+00  3.00000000E+00
  4.00000000E+00  1.00000000E+00  2.00000000E+00  4.00000000E+00  1.00000000E+00
  2.00000000E+00  3.00000000E+00  4.00000000E+00  1.00000000E+00  2.00000000E+00
  3.00000000E+00  4.00000000E+00  1.00000000E+00  2.00000000E+00  4.00000000E+00
  1.00000000E+00  2.00000000E+00  4.00000000E+00  1.00000000E+00  2.00000000E+00
  3.00000000E+00  4.00000000E+00  1.00000000E+00  2.00000000E+00  4.00000000E+00
  1.00000000E+00  2.00000000E+00  3.00000000E+00  4.00000000E+00  1.00000000E+00
  2.00000000E+00  4.00000000E+00  1.00000000E+00  2.00000000E+00  3.00000000E+00
  4.00000000E+00  1.00000000E+00  2.00000000E+00  3.00000000E+00  4.00000000E+00
  1.00000000E+00  2.00000000E+00  3.00000000E+00  4.00000000E+00  1.00000000E+00
  2.00000000E+00  3.00000000E+00  4.00000000E+00  2.00000000E+00  2.00000000E+00
  2.00000000E+00  2.00000000E+00  2.00000000E+00  1.00000000E+00  2.00000000E+00
  3.00000000E+00  4.00000000E+00  1.00000000E+00  2.00000000E+00  3.00000000E+00
  4.00000000E+00  1.00000000E+00  2.00000000E+00  4.00000000E+00  2.00000000E+00
  3.00000000E+00  2.00000000E+00  2.00000000E+00  3.00000000E+00  2.00000000E+00
  2.00000000E+00  3.00000000E+00  2.00000000E+00  2.00000000E+00  2.00000000E+00
  3.00000000E+00  3.00000000E+00  1.00000000E+00  3.00000000E+00  2.00000000E+00
  4.00000000E+00  1.00000000E+00  3.00000000E+00  3.00000000E+00  1.00000000E+00
  1.00000000E+00  2.00000000E+00  3.00000000E+00  4.00000000E+00  3.00000000E+00
  1.00000000E+00  2.00000000E+00  3.00000000E+00  4.00000000E+00  1.00000000E+00
  2.00000000E+00  3.00000000E+00  4.00000000E+00  1.00000000E+00  2.00000000E+00
  4.00000000E+00  3.00000000E+00
%FLAG DIHEDRAL_PHASE                                                            
%FORMAT(5E16.8)                                                                 
  3.14159400E+00  0.00000000E+00  0.00000000E+00  0.00000000E+00  0.00000000E+00
  0.00000000E+00  0.00000000E+00  0.00000000E+00  3.14159400E+00  0.00000000E+00
  0.00000000E+00  0.00000000E+00  0.00000000E+00  0.00000000E+00  0.00000000E+00
  3.14159400E+00  3.14159400E+00  0.00000000E+00  3.14159400E+00  3.14159400E+00
  0.00000000E+00  0.00000000E+00  0.00000000E+00  3.14159400E+00  3.14159400E+00
  3.14159400E+00  3.14159400E+00  3.14159400E+00  3.14159400E+00  3.14159400E+00
  0.00000000E+00  0.00000000E+00  3.14159400E+00  0.00000000E+00  3.14159400E+00
  3.14159400E+00  3.14159400E+00  3.14159400E+00  3.14159400E+00  3.14159400E+00
  0.00000000E+00  0.00000000E+00  3.14159400E+00  0.00000000E+00  0.00000000E+00
  3.14159400E+00  3.14159400E+00  3.14159400E+00  3.14159400E+00  0.00000000E+00
  0.00000000E+00  3.14159400E+00  0.00000000E+00  0.00000000E+00  3.14159400E+00
  0.00000000E+00  0.00000000E+00  0.00000000E+00  3.14159400E+00  0.00000000E+00
  0.00000000E+00  3.14159400E+00  0.00000000E+00  0.00000000E+00  3.14159400E+00
  3.14159400E+00  3.14159400E+00  0.00000000E+00  3.14159400E+00  3.14159400E+00
  0.00000000E+00  0.00000000E+00  3.14159400E+00  3.14159400E+00  3.14159400E+00
  3.14159400E+00  0.00000000E+00  0.00000000E+00  3.14159400E+00  3.14159400E+00
  0.00000000E+00  0.00000000E+00  0.00000000E+00  3.14159400E+00  3.14159400E+00
  3.14159400E+00  3.14159400E+00  0.00000000E+00  3.14159400E+00  0.00000000E+00
  3.14159400E+00  3.14159400E+00  3.14159400E+00  3.14159400E+00  3.14159400E+00
  3.14159400E+00  3.14159400E+00  3.14159400E+00  3.14159400E+00  0.00000000E+00
  0.00000000E+00  0.00000000E+00  3.14159400E+00  0.00000000E+00  0.00000000E+00
  3.14159400E+00  0.00000000E+00  0.00000000E+00  0.00000000E+00  3.14159400E+00
  0.00000000E+00  0.00000000E+00  0.00000000E+00  0.00000000E+00  0.00000000E+00
  0.00000000E+00  3.14159400E+00  3.14159400E+00  3.14159400E+00  3.14159400E+00
  0.00000000E+00  0.00000000E+00  0.00000000E+00  3.14159400E+00  0.00000000E+00
  3.14159400E+00  3.14159400E+00  0.00000000E+00  0.00000000E+00  0.00000000E+00
  0.00000000E+00  0.00000000E+00  3.14159400E+00  3.14159400E+00  3.14159400E+00
  0.00000000E+00  3.14159400E+00  0.00000000E+00  3.14159400E+00  0.00000000E+00
  3.14159400E+00  0.00000000E+00  0.00000000E+00  0.00000000E+00  0.00000000E+00
  0.00000000E+00  0.00000000E+00  0.00000000E+00  3.14159400E+00  3.14159400E+00
  3.14159400E+00  3.14159400E+00  3.14159400E+00  3.14159400E+00  3.14159400E+00
  0.00000000E+00  0.00000000E+00  0.00000000E+00  0.00000000E+00  0.00000000E+00
  3.14159400E+00  0.00000000E+00  3.14159400E+00  0.00000000E+00  3.14159400E+00
  0.00000000E+00  3.14159400E+00  3.14159400E+00  0.00000000E+00  3.14159400E+00
  3.14159400E+00  0.00000000E+00  3.14159400E+00  3.14159400E+00  3.14159400E+00
  0.00000000E+00  0.00000000E+00  0.00000000E+00  3.14159400E+00  3.14159400E+00
  0.00000000E+00  0.00000000E+00  3.14159400E+00  0.00000000E+00  0.00000000E+00
  0.00000000E+00  0.00000000E+00  0.00000000E+00  0.00000000E+00  0.00000000E+00
  0.00000000E+00  0.00000000E+00  0.00000000E+00  0.00000000E+00  0.00000000E+00
  3.14159400E+00  0.00000000E+00  0.00000000E+00  3.14159400E+00  0.00000000E+00
  0.00000000E+00  0.00000000E+00
%FLAG SCEE_SCALE_FACTOR                                                         
%FORMAT(5E16.8)                                                                 
  1.20000000E+00  1.20000000E+00  1.20000000E+00  1.20000000E+00  1.20000000E+00
  1.20000000E+00  1.20000000E+00  1.20000000E+00  1.20000000E+00  1.20000000E+00
  1.20000000E+00  1.20000000E+00  1.20000000E+00  1.20000000E+00  1.20000000E+00
  1.20000000E+00  1.20000000E+00  1.20000000E+00  1.20000000E+00  1.20000000E+00
  1.20000000E+00  1.20000000E+00  1.20000000E+00  1.20000000E+00  1.20000000E+00
  1.20000000E+00  1.20000000E+00  1.20000000E+00  1.20000000E+00  1.20000000E+00
  1.20000000E+00  1.20000000E+00  1.20000000E+00  1.20000000E+00  1.20000000E+00
  1.20000000E+00  1.20000000E+00  1.20000000E+00  1.20000000E+00  1.20000000E+00
  1.20000000E+00  1.20000000E+00  1.20000000E+00  1.20000000E+00  1.20000000E+00
  1.20000000E+00  1.20000000E+00  1.20000000E+00  1.20000000E+00  1.20000000E+00
  1.20000000E+00  1.20000000E+00  1.20000000E+00  1.20000000E+00  1.20000000E+00
  1.20000000E+00  1.20000000E+00  1.20000000E+00  1.20000000E+00  1.20000000E+00
  1.20000000E+00  1.20000000E+00  1.20000000E+00  1.20000000E+00  1.20000000E+00
  1.20000000E+00  1.20000000E+00  1.20000000E+00  1.20000000E+00  1.20000000E+00
  1.20000000E+00  1.20000000E+00  1.20000000E+00  1.20000000E+00  1.20000000E+00
  1.20000000E+00  1.20000000E+00  1.20000000E+00  1.20000000E+00  1.20000000E+00
  1.20000000E+00  1.20000000E+00  1.20000000E+00  1.20000000E+00  1.20000000E+00
  1.20000000E+00  1.20000000E+00  1.20000000E+00  1.20000000E+00  1.20000000E+00
  1.20000000E+00  1.20000000E+00  1.20000000E+00  1.20000000E+00  1.20000000E+00
  1.20000000E+00  1.20000000E+00  1.20000000E+00  1.20000000E+00  1.20000000E+00
  1.20000000E+00  1.20000000E+00  1.20000000E+00  1.20000000E+00  1.20000000E+00
  1.20000000E+00  1.20000000E+00  1.20000000E+00  1.20000000E+00  1.20000000E+00
  1.20000000E+00  1.20000000E+00  1.20000000E+00  1.20000000E+00  1.20000000E+00
  1.20000000E+00  1.20000000E+00  1.20000000E+00  1.20000000E+00  1.20000000E+00
  1.20000000E+00  1.20000000E+00  1.20000000E+00  1.20000000E+00  1.20000000E+00
  1.20000000E+00  1.20000000E+00  1.20000000E+00  1.20000000E+00  1.20000000E+00
  1.20000000E+00  1.20000000E+00  1.20000000E+00  1.20000000E+00  1.20000000E+00
  1.20000000E+00  1.20000000E+00  1.20000000E+00  1.20000000E+00  1.20000000E+00
  1.20000000E+00  1.20000000E+00  1.20000000E+00  1.20000000E+00  1.20000000E+00
  1.20000000E+00  1.20000000E+00  1.20000000E+00  1.20000000E+00  1.20000000E+00
  1.20000000E+00  1.20000000E+00  1.20000000E+00  1.20000000E+00  1.20000000E+00
  1.20000000E+00  1.20000000E+00  1.20000000E+00  1.20000000E+00  1.20000000E+00
  1.20000000E+00  1.20000000E+00  1.20000000E+00  1.20000000E+00  1.20000000E+00
  1.20000000E+00  1.20000000E+00  1.20000000E+00  1.20000000E+00  1.20000000E+00
  1.20000000E+00  1.20000000E+00  0.00000000E+00  0.00000000E+00  0.00000000E+00
  1.20000000E+00  1.20000000E+00  1.20000000E+00  1.20000000E+00  1.20000000E+00
  1.20000000E+00  1.20000000E+00  1.20000000E+00  1.20000000E+00  1.20000000E+00
  1.20000000E+00  1.20000000E+00  1.20000000E+00  1.20000000E+00  1.20000000E+00
  1.20000000E+00  1.20000000E+00  1.20000000E+00  1.20000000E+00  1.20000000E+00
  1.20000000E+00  1.20000000E+00  1.20000000E+00  1.20000000E+00  1.20000000E+00
  1.20000000E+00  1.20000000E+00
%FLAG SCNB_SCALE_FACTOR                                                         
%FORMAT(5E16.8)                                                                 
  2.00000000E+00  2.00000000E+00  2.00000000E+00  2.00000000E+00  2.00000000E+00
  2.00000000E+00  2.00000000E+00  2.00000000E+00  2.00000000E+00  2.00000000E+00
  2.00000000E+00  2.00000000E+00  2.00000000E+00  2.00000000E+00  2.00000000E+00
  2.00000000E+00  2.00000000E+00  2.00000000E+00  2.00000000E+00  2.00000000E+00
  2.00000000E+00  2.00000000E+00  2.00000000E+00  2.00000000E+00  2.00000000E+00
  2.00000000E+00  2.00000000E+00  2.00000000E+00  2.00000000E+00  2.00000000E+00
  2.00000000E+00  2.00000000E+00  2.00000000E+00  2.00000000E+00  2.00000000E+00
  2.00000000E+00  2.00000000E+00  2.00000000E+00  2.00000000E+00  2.00000000E+00
  2.00000000E+00  2.00000000E+00  2.00000000E+00  2.00000000E+00  2.00000000E+00
  2.00000000E+00  2.00000000E+00  2.00000000E+00  2.00000000E+00  2.00000000E+00
  2.00000000E+00  2.00000000E+00  2.00000000E+00  2.00000000E+00  2.00000000E+00
  2.00000000E+00  2.00000000E+00  2.00000000E+00  2.00000000E+00  2.00000000E+00
  2.00000000E+00  2.00000000E+00  2.00000000E+00  2.00000000E+00  2.00000000E+00
  2.00000000E+00  2.00000000E+00  2.00000000E+00  2.00000000E+00  2.00000000E+00
  2.00000000E+00  2.00000000E+00  2.00000000E+00  2.00000000E+00  2.00000000E+00
  2.00000000E+00  2.00000000E+00  2.00000000E+00  2.00000000E+00  2.00000000E+00
  2.00000000E+00  2.00000000E+00  2.00000000E+00  2.00000000E+00  2.00000000E+00
  2.00000000E+00  2.00000000E+00  2.00000000E+00  2.00000000E+00  2.00000000E+00
  2.00000000E+00  2.00000000E+00  2.00000000E+00  2.00000000E+00  2.00000000E+00
  2.00000000E+00  2.00000000E+00  2.00000000E+00  2.00000000E+00  2.00000000E+00
  2.00000000E+00  2.00000000E+00  2.00000000E+00  2.00000000E+00  2.00000000E+00
  2.00000000E+00  2.00000000E+00  2.00000000E+00  2.00000000E+00  2.00000000E+00
  2.00000000E+00  2.00000000E+00  2.00000000E+00  2.00000000E+00  2.00000000E+00
  2.00000000E+00  2.00000000E+00  2.00000000E+00  2.00000000E+00  2.00000000E+00
  2.00000000E+00  2.00000000E+00  2.00000000E+00  2.00000000E+00  2.00000000E+00
  2.00000000E+00  2.00000000E+00  2.00000000E+00  2.00000000E+00  2.00000000E+00
  2.00000000E+00  2.00000000E+00  2.00000000E+00  2.00000000E+00  2.00000000E+00
  2.00000000E+00  2.00000000E+00  2.00000000E+00  2.00000000E+00  2.00000000E+00
  2.00000000E+00  2.00000000E+00  2.00000000E+00  2.00000000E+00  2.00000000E+00
  2.00000000E+00  2.00000000E+00  2.00000000E+00  2.00000000E+00  2.00000000E+00
  2.00000000E+00  2.00000000E+00  2.00000000E+00  2.00000000E+00  2.00000000E+00
  2.00000000E+00  2.00000000E+00  2.00000000E+00  2.00000000E+00  2.00000000E+00
  2.00000000E+00  2.00000000E+00  2.00000000E+00  2.00000000E+00  2.00000000E+00
  2.00000000E+00  2.00000000E+00  2.00000000E+00  2.00000000E+00  2.00000000E+00
  2.00000000E+00  2.00000000E+00  0.00000000E+00  0.00000000E+00  0.00000000E+00
  2.00000000E+00  2.00000000E+00  2.00000000E+00  2.00000000E+00  2.00000000E+00
  2.00000000E+00  2.00000000E+00  2.00000000E+00  2.00000000E+00  2.00000000E+00
  2.00000000E+00  2.00000000E+00  2.00000000E+00  2.00000000E+00  2.00000000E+00
  2.00000000E+00  2.00000000E+00  2.00000000E+00  2.00000000E+00  2.00000000E+00
  2.00000000E+00  2.00000000E+00  2.00000000E+00  2.00000000E+00  2.00000000E+00
  2.00000000E+00  2.00000000E+00
%FLAG SOLTY                                                                     
%FORMAT(5E16.8)                                                                 
  0.00000000E+00  0.00000000E+00  0.00000000E+00  0.00000000E+00  0.00000000E+00
  0.00000000E+00  0.00000000E+00  0.00000000E+00  0.00000000E+00  0.00000000E+00
  0.00000000E+00  0.00000000E+00  0.00000000E+00  0.00000000E+00  0.00000000E+00
  0.00000000E+00  0.00000000E+00  0.00000000E+00  0.00000000E+00  0.00000000E+00
  0.00000000E+00  0.00000000E+00  0.00000000E+00  0.00000000E+00  0.00000000E+00
  0.00000000E+00  0.00000000E+00  0.00000000E+00  0.00000000E+00  0.00000000E+00
  0.00000000E+00  0.00000000E+00  0.00000000E+00  0.00000000E+00  0.00000000E+00
  0.00000000E+00  0.00000000E+00  0.00000000E+00  0.00000000E+00  0.00000000E+00
  0.00000000E+00
%FLAG LENNARD_JONES_ACOEF                                                       
%FORMAT(5E16.8)                                                                 
  9.44293233E+05  2.12601181E+03  1.39982777E-01  9.95480466E+05  2.56678134E+03
  1.04308023E+06  2.01791425E+04  9.14716912E+00  2.27401052E+04  2.01823541E+02
  8.96776989E+04  1.07193646E+02  9.71708117E+04  1.41077189E+03  7.51607703E+03
  8.82619071E+05  2.27577561E+03  9.24822270E+05  2.01619733E+04  8.61541883E+04
  8.19971662E+05  6.06829342E+05  1.02595236E+03  6.47841731E+05  1.12780457E+04
  5.44261042E+04  5.74393458E+05  3.79876399E+05  5.46147253E+04  4.90239937E+01
  5.98885646E+04  7.50063100E+02  4.33325458E+03  5.30987710E+04  3.23283631E+04
  2.43828624E+03  6.58473870E+04  6.63368273E+01  7.18621074E+04  9.55000044E+02
  5.34045360E+03  6.37148278E+04  3.93690817E+04  3.03448006E+03  3.76169105E+03
  7.44975864E+05  1.40467023E+03  7.91544157E+05  1.45985502E+04  6.82786631E+04
  7.01803794E+05  4.71003287E+05  4.09427581E+04  4.96707306E+04  5.81803229E+05
  0.00000000E+00  0.00000000E+00  0.00000000E+00  0.00000000E+00  0.00000000E+00
  0.00000000E+00  0.00000000E+00  0.00000000E+00  0.00000000E+00  0.00000000E+00
  0.00000000E+00  2.01562190E+06  5.97860700E+03  2.09861767E+06  4.93469320E+04
  2.02461849E+05  1.86068943E+06  1.32911052E+06  1.26338489E+05  1.50848032E+05
  1.61587928E+06  0.00000000E+00  4.19430400E+06  5.89818288E+05  1.03954408E+03
  6.28541240E+05  1.11851919E+04  5.33379252E+04  5.57281136E+05  3.70622491E+05
  3.17965283E+04  3.86654993E+04  4.58874091E+05  0.00000000E+00  1.28707992E+06
  3.61397723E+05
%FLAG LENNARD_JONES_BCOEF                                                       
%FORMAT(5E16.8)                                                                 
  8.01323529E+02  2.09604198E+01  9.37598976E-02  7.36907417E+02  2.06278363E+01
  6.75612247E+02  6.45756063E+01  7.57919667E-01  6.13981767E+01  3.56012899E+00
  1.36131731E+02  2.59456373E+00  1.26919150E+02  9.41257003E+00  2.17257828E+01
  6.53361429E+02  1.82891803E+01  5.99015525E+02  5.44372326E+01  1.12529845E+02
  5.31102864E+02  6.77220874E+02  1.53505284E+01  6.26720080E+02  5.08951803E+01
  1.11805549E+02  5.55666448E+02  5.64885984E+02  1.05031585E+02  1.73473071E+00
  9.85097219E+01  6.78541827E+00  1.63092814E+01  8.73413012E+01  8.51921330E+01
  1.20953369E+01  1.15327881E+02  2.01792524E+00  1.07908863E+02  7.65648470E+00
  1.81057616E+01  9.56748258E+01  9.40124296E+01  1.34932874E+01  1.50233639E+01
  7.50714425E+02  1.79702257E+01  6.93079947E+02  5.79323581E+01  1.25287818E+02
  6.14502845E+02  6.29300710E+02  9.59185913E+01  1.05648788E+02  6.99746810E+02
  0.00000000E+00  0.00000000E+00  0.00000000E+00  0.00000000E+00  0.00000000E+00
  0.00000000E+00  0.00000000E+00  0.00000000E+00  0.00000000E+00  0.00000000E+00
  0.00000000E+00  1.28923404E+03  3.87070358E+01  1.17824605E+03  1.11203892E+02
  2.25248294E+02  1.04466382E+03  1.10369829E+03  1.75916126E+02  1.92224012E+02
  1.21753341E+03  0.00000000E+00  2.04800000E+03  6.33305958E+02  1.46567808E+01
  5.85549272E+02  4.80771660E+01  1.04986921E+02  5.19163331E+02  5.29252520E+02
  8.01410250E+01  8.83744760E+01  5.89183300E+02  0.00000000E+00  1.03022002E+03
  4.95732238E+02
%FLAG BONDS_INC_HYDROGEN                                                        
%FORMAT(10I8)                                                                   
      63      66      58      63      69      58      54      57      58      54
      60      58      45      48      58      36      39      59      36      42
      59      27      30      60      27      33      60      18      21      60
      18      24      60      12      15      61       0       3      62       0
       6      62       0       9      62     108     111      63     108     114
      63     108     117      63      96      99      63      96     102      63
      96     105      63      90      93      64      84      87      65      78
      81      66     147     150      67     147     153      67     138     141
      67     138     144      67     132     135      65     126     129      66
     183     186      67     183     189      67     177     180      65     171
     174      66     246     249      63     246     252      63     246     255
      63     234     237      63     234     240      63     234     243      63
     228     231      64     219     222      67     219     225      67     213
     216      65     207     210      66     291     294      66     291     297
      66     276     279      67     276     282      67     270     273      65
     264     267      66     354     357      62     354     360      62     354
     363      62     345     348      68     345     351      68     336     339
      60     336     342      60     327     330      60     327     333      60
     318     321      60     318     324      60     312     315      65     306
     309      66     411     414      69     405     408      70     399     402
      71     384     387      63     384     390      63     378     381      65
     372     375      66     453     456      65     444     447      63     444
     450      63     435     438      63     435     441      63     426     429
      72     426     432      72     516     519      73     510     513      73
     504     507      74     495     498      73     489     492      73     477
     480      63     477     483      63     471     474      65     465     468
      66     555     558      66     555     561      66     540     543      67
     540     546      67     534     537      65     528     531      66     618
     621      62     618     624      62     618     627      62     609     612
      68     609     615      68     600     603      60     600     606      60
     591     594      60     591     597      60     582     585      60     582
     588      60     576     579      65     570     573      66     687     690
      73     681     684      73     675     678      74     666     669      73
     660     663      73     648     651      63     648     654      63     642
     645      65     636     639      66     756     759      58     756     762
      58     747     750      58     747     753      58     738     741      58
     729     732      59     729     735      59     720     723      60     720
     726      60     711     714      60     711     717      60     705     708
      65     699     702      66     792     795      74     783     786      75
     783     789      75     777     780      65     771     774      66     831
     834      66     831     837      66     816     819      67     816     822
      67     810     813      65     804     807      66     885     888      63
     885     891      63     885     894      63     876     879      67     876
     882      67     864     867      63     864     870      63     864     873
      63     858     861      64     852     855      65     846     849      66
     933     936      63     933     939      63     933     942      63     921
     924      63     921     927      63     921     930      63     915     918
      64     909     912      65     903     906      66    1008    1011      58
    1008    1014      58     999    1002      58     999    1005      58     990
     993      58     981     984      59     981     987      59     972     975
      60     972     978      60     963     966      60     963     969      60
     957     960      65     951     954      66    1053    1056      63    1053
    1059      63    1053    1062      63    1041    1044      63    1041    1047
      63    1041    1050      63    1035    1038      64    1029    1032      65
    1023    1026      66    1122    1125      73    1116    1119      73    1110
    1113      74    1101    1104      73    1095    1098      73    1083    1086
      63    1083    1089      63    1077    1080      65    1071    1074      66
    1140    1143      65    1140    1146      65    1134    1137      66    1176
    1179      67    1176    1182      67    1167    1170      67    1167    1173
      67    1161    1164      65    1155    1158      66    1257    1260      58
    1257    1263      58    1248    1251      58    1248    1254      58    1239
    1242      58    1230    1233      59    1230    1236      59    1221    1224
      60    1221    1227      60    1212    1215      60    1212    1218      60
    1206    1209      65    1200    1203      66    1278    1281      65    1278
    1284      65    1272    1275      66    1305    1308      67    1305    1311
      67    1299    1302      65    1293    1296      66    1368    1371      63
    1368    1374      63    1368    1377      63    1356    1359      63    1356
    1362      63    1356    1365      63    1350    1353      64    1341    1344
      67    1341    1347      67    1335    1338      65    1329    1332      66
    1413    1416      66    1413    1419      66    1398    1401      67    1398
    1404      67    1392    1395      65    1386    1389      66    1434    1437
      65    1434    1440      65    1428    1431      66    1497    1500      73
    1491    1494      73    1485    1488      73    1479    1482      73    1473
    1476      73    1461    1464      63    1461    1467      63    1455    1458
      65    1449    1452      66    1548    1551      63    1548    1554      63
    1548    1557      63    1536    1539      63    1536    1542      63    1536
    1545      63    1530    1533      64    1521    1524      67    1521    1527
      67    1515    1518      65    1509    1512      66    1587    1590      74
    1578    1581      75    1578    1584      75    1572    1575      65    1566
    1569      66    1605    1608      65    1605    1611      65    1599    1602
      66    1668    1671      62    1668    1674      62    1668    1677      62
    1659    1662      68    1659    1665      68    1650    1653      60    1650
    1656      60    1641    1644      60    1641    1647      60    1632    1635
      60    1632    1638      60    1626    1629      65    1620    1623      66
    1734    1737      73    1728    1731      73    1722    1725      73    1716
    1719      73    1710    1713      73    1698    1701      63    1698    1704
      63    1692    1695      65    1686    1689      66    1785    1788      63
    1785    1791      63    1785    1794      63    1773    1776      63    1773
    1779      63    1773    1782      63    1767    1770      64    1758    1761
      67    1758    1764      67    1752    1755      65    1746    1749      66
    1854    1857      73    1848    1851      73    1842    1845      74    1833
    1836      73    1827    1830      73    1815    1818      63    1815    1821
      63    1809    1812      65    1803    1806      66    1914    1917      73
    1908    1911      73    1902    1905      73    1896    1899      73    1890
    1893      73    1878    1881      63    1878    1884      63    1872    1875
      65    1866    1869      66    1956    1959      65    1947    1950      63
    1947    1953      63    1938    1941      63    1938    1944      63    1929
    1932      72    1929    1935      72    2025    2028      58    2025    2031
      58    2016    2019      58    2016    2022      58    2007    2010      58
    1998    2001      59    1998    2004      59    1989    1992      60    1989
    1995      60    1980    1983      60    1980    1986      60    1974    1977
      65    1968    1971      66    2079    2082      69    2073    2076      70
    2067    2070      71    2052    2055      63    2052    2058      63    2046
    2049      65    2040    2043      66    2130    2133      63    2130    2136
      63    2130    2139      63    2121    2124      67    2121    2127      67
    2109    2112      63    2109    2115      63    2109    2118      63    2103
    2106      64    2097    2100      65    2091    2094      66    2196    2199
      73    2190    2193      73    2184    2187      73    2178    2181      73
    2172    2175      73    2160    2163      63    2160    2166      63    2154
    2157      65    2148    2151      66    2220    2223      67    2220    2226
      67    2214    2217      65    2208    2211      66    2265    2268      74
    2256    2259      75    2256    2262      75    2250    2253      65    2244
    2247      66    2298    2301      76    2289    2292      75    2289    2295
      75    2283    2286      65    2277    2280      66    2340    2343      74
    2328    2331      63    2328    2334      63    2328    2337      63    2322
    2325      77    2316    2319      65    2310    2313      66    2364    2367
      67    2364    2370      67    2358    2361      65    2352    2355      66
    2415    2418      66    2415    2421      66    2400    2403      67    2400
    2406      67    2394    2397      65    2388    2391      66    2460    2463
      74    2448    2451      63    2448    2454      63    2448    2457      63
    2442    2445      77    2436    2439      65    2430    2433      66    2511
    2514      63    2511    2517      63    2511    2520      63    2499    2502
      63    2499    2505      63    2499    2508      63    2493    2496      64
    2484    2487      67    2484    2490      67    2478    2481      65    2472
    2475      66    2559    2562      74    2547    2550      63    2547    2553
      63    2547    2556      63    2541    2544      77    2535    2538      65
    2529    2532      66    2628    2631      58    2628    2634      58    2619
    2622      58    2619    2625      58    2610    2613      58    2601    2604
      59    2601    2607      59    2592    2595      60    2592    2598      60
    2583    2586      60    2583    2589      60    2577    2580      65    2571
    2574      66    2682    2685      69    2676    2679      70    2670    2673
      71    2655    2658      63    2655    2661      63    2649    2652      65
    2643    2646      66    2733    2736      63    2733    2739      63    2733
    2742      63    2724    2727      67    2724    2730      67    2712    2715
      63    2712    2718      63    2712    2721      63    2706    2709      64
    2700    2703      65    2694    2697      66    2808    2811      58    2808
    2814      58    2799    2802      58    2799    2805      58    2790    2793
      58    2781    2784      59    2781    2787      59    2772    2775      60
    2772    2778      60    2763    2766      60    2763    2769      60    2757
    2760      65    2751    2754      66    2853    2856      63    2853    2859
      63    2853    2862      63    2841    2844      63    2841    2847      63
    2841    2850      63    2835    2838      64    2829    2832      65    2823
    2826      66    2901    2904      74    2889    2892      63    2889    2895
      63    2889    2898      63    2883    2886      77    2877    2880      65
    2871    2874      66    2961    2964      62    2961    2967      62    2961
    2970      62    2952    2955      68    2952    2958      68    2943    2946
      60    2943    2949      60    2934    2937      60    2934    2940      60
    2925    2928      60    2925    2931      60    2919    2922      65    2913
    2916      66    2985    2988      65    2985    2991      65    2979    2982
      66    3021    3024      67    3021    3027      67    3012    3015      67
    3012    3018      67    3006    3009      65    3000    3003      66    3066
    3069      67    3066    3072      67    3057    3060      67    3057    3063
      67    3051    3054      65    3045    3048      66    3120    3123      74
    3108    3111      63    3108    3114      63    3108    3117      63    3102
    3105      77    3096    3099      65    3090    3093      66    3171    3174
      69    3165    3168      70    3159    3162      71    3144    3147      63
    3144    3150      63    3138    3141      65    3132    3135      66    3195
    3198      67    3195    3201      67    3189    3192      65    3183    3186
      66    3258    3261      63    3258    3264      63    3258    3267      63
    3249    3252      67    3249    3255      67    3237    3240      63    3237
    3243      63    3237    3246      63    3231    3234      64    3225    3228
      65    3219    3222      66    3297    3300      67    3297    3303      67
    3288    3291      67    3288    3294      67    3282    3285      65    3276
    3279      66    3360    3363      63    3360    3366      63    3360    3369
      63    3348    3351      63    3348    3354      63    3348    3357      63
    3342    3345      64    3333    3336      67    3333    3339      67    3327
    3330      65    3321    3324      66    3417    3420      63    3417    3423
      63    3417    3426      63    3405    3408      63    3405    3411      63
    3405    3414      63    3399    3402      64    3390    3393      67    3390
    3396      67    3384    3387      65    3378    3381      66    3456    3459
      74    3447    3450      75    3447    3453      75    3441    3444      65
    3435    3438      66    3480    3483      67    3480    3486      67    3474
    3477      65    3468    3471      66    3525    3528      67    3525    3531
      67    3516    3519      67    3516    3522      67    3510    3513      65
    3504    3507      66    3600    3603      73    3594    3597      73    3588
    3591      74    3579    3582      73    3573    3576      73    3561    3564
      63    3561    3567      63    3555    3558      65    3549    3552      66
    3624    3627      67    3624    3630      67    3618    3621      65    3612
    3615      66    3660    3663      63    3660    3666      63    3660    3669
      63    3654    3657      65    3648    3651      66    3708    3711      74
    3696    3699      63    3696    3702      63    3696    3705      63    3690
    3693      77    3684    3687      65    3678    3681      66    3750    3753
      65    3741    3744      63    3741    3747      63    3732    3735      63
    3732    3738      63    3723    3726      72    3723    3729      72    3810
    3813      73    3804    3807      73    3798    3801      73    3792    3795
      73    3786    3789      73    3774    3777      63    3774    3780      63
    3768    3771      65    3762    3765      66    3861    3864      63    3861
    3867      63    3861    3870      63    3852    3855      67    3852    3858
      67    3840    3843      63    3840    3846      63    3840    3849      63
    3834    3837      64    3828    3831      65    3822    3825      66    3927
    3930      62    3927    3933      62    3927    3936      62    3918    3921
      68    3918    3924      68    3909    3912      60    3909    3915      60
    3900    3903      60    3900    3906      60    3891    3894      60    3891
    3897      60    3885    3888      65    3879    3882      66    3984    3987
      63    3984    3990      63    3984    3993      63    3975    3978      67
    3975    3981      67    3963    3966      63    3963    3969      63    3963
    3972      63    3957    3960      64    3951    3954      65    3945    3948
      66    4014    4017      67    4014    4020      67    4008    4011      65
    4002    4005      66    4059    4062      74    4050    4053      75    4050
    4056      75    4044    4047      65    4038    4041      66    4101    4104
      65    4092    4095      63    4092    4098      63    4083    4086      63
    4083    4089      63    4074    4077      72    4074    4080      72    4161
    4164      73    4155    4158      73    4149    4152      73    4143    4146
      73    4137    4140      73    4125    4128      63    4125    4131      63
    4119    4122      65    4113    4116      66    4185    4188      63    4185
    4191      63    4185    4194      63    4179    4182      65    4173    4176
      66    4224    4227      67    4224    4230      67    4215    4218      67
    4215    4221      67    4209    4212      65    4203    4206      66    4260
    4263      63    4260    4266      63    4260    4269      63    4254    4257
      65    4248    4251      66    4308    4311      74    4296    4299      63
    4296    4302      63    4296    4305      63    4290    4293      77    4284
    4287      65    4278    4281      66    4350    4353      63    4350    4356
      63    4350    4359      63    4338    4341      63    4338    4344      63
    4338    4347      63    4332    4335      64    4326    4329      65    4320
    4323      66    4407    4410      63    4407    4413      63    4407    4416
      63    4395    4398      63    4395    4401      63    4395    4404      63
    4389    4392      64    4380    4383      67    4380    4386      67    4374
    4377      65    4368    4371      66    4473    4476      62    4473    4479
      62    4473    4482      62    4464    4467      68    4464    4470      68
    4455    4458      60    4455    4461      60    4446    4449      60    4446
    4452      60    4437    4440      60    4437    4443      60    4431    4434
      65    4425    4428      66    4539    4542      73    4533    4536      73
    4527    4530      73    4521    4524      73    4515    4518      73    4503
    4506      63    4503    4509      63    4497    4500      65    4491    4494
      66    4557    4560      65    4557    4563      65    4551    4554      66
    4620    4623      62    4620    4626      62    4620    4629      62    4611
    4614      68    4611    4617      68    4602    4605      60    4602    4608
      60    4593    4596      60    4593    4599      60    4584    4587      60
    4584    4590      60    4578    4581      65    4572    4575      66    4677
    4680      63    4677    4683      63    4677    4686      63    4665    4668
      63    4665    4671      63    4665    4674      63    4659    4662      64
    4650    4653      67    4650    4656      67    4644    4647      65    4638
    4641      66    4731    4734      66    4731    4737      66    4716    4719
      67    4716    4722      67    4707    4710      67    4707    4713      67
    4701    4704      65    4695    4698      66    4803    4806      58    4803
    4809      58    4794    4797      58    4794    4800      58    4785    4788
      58    4776    4779      59    4776    4782      59    4767    4770      60
    4767    4773      60    4758    4761      60    4758    4764      60    4752
    4755      65    4746    4749      66    4848    4851      74    4836    4839
      63    4836    4842      63    4836    4845      63    4830    4833      77
    4824    4827      65    4818    4821      66    4896    4899      66    4896
    4902      66    4881    4884      67    4881    4887      67    4872    4875
      67    4872    4878      67    4866    4869      65    4860    4863      66
    4962    4965      73    4956    4959      73    4950    4953      74    4941
    4944      73    4935    4938      73    4923    4926      63    4923    4929
      63    4917    4920      65    4911    4914      66    4986    4989      63
    4986    4992      63    4986    4995      63    4980    4983      65    4974
    4977      66    5055    5058      73    5049    5052      73    5043    5046
      74    5034    5037      73    5028    5031      73    5016    5019      63
    5016    5022      63    5010    5013      65    5004    5007      66    5115
    5118      73    5109    5112      73    5103    5106      73    5097    5100
      73    5091    5094      73    5079    5082      63    5079    5085      63
    5073    5076      65    5067    5070      66    5157    5160      63    5157
    5163      63    5157    5166      63    5145    5148      63    5145    5151
      63    5145    5154      63    5139    5142      64    5133    5136      65
    5127    5130      66    5205    5208      74    5193    5196      63    5193
    5199      63    5193    5202      63    5187    5190      77    5181    5184
      65    5175    5178      66    5229    5232      63    5229    5235      63
    5229    5238      63    5223    5226      65    5217    5220      66    5259
    5262      67    5259    5265      67    5253    5256      65    5247    5250
      66    5295    5298      67    5295    5301      67    5289    5292      65
    5283    5286      66    5358    5361      63    5358    5364      63    5358
    5367      63    5349    5352      67    5349    5355      67    5337    5340
      63    5337    5343      63    5337    5346      63    5331    5334      64
    5325    5328      65    5319    5322      66    5433    5436      58    5433
    5439      58    5424    5427      58    5424    5430      58    5415    5418
      58    5406    5409      59    5406    5412      59    5397    5400      60
    5397    5403      60    5388    5391      60    5388    5394      60    5382
    5385      65    5376    5379      66    5478    5481      63    5478    5484
      63    5478    5487      63    5466    5469      63    5466    5472      63
    5466    5475      63    5460    5463      64    5454    5457      65    5448
    5451      66    5502    5505      65    5502    5508      65    5496    5499
      66    5538    5541      74    5529    5532      75    5529    5535      75
    5523    5526      65    5517    5520      66    5583    5586      72    5583
    5589      72    5583    5592      72    5571    5574      75    5571    5577
      75    5562    5565      67    5562    5568      67    5556    5559      65
    5550    5553      66    5622    5625      74    5613    5616      75    5613
    5619      75    5607    5610      65    5601    5604      66    5664    5667
      63    5664    5670      63    5664    5673      63    5652    5655      63
    5652    5658      63    5652    5661      63    5646    5649      64    5640
    5643      65    5634    5637      66    5694    5697      67    5694    5700
      67    5688    5691      65    5682    5685      66    5724    5727      65
    5724    5730      65    5718    5721      66    5790    5793      73    5784
    5787      73    5778    5781      74    5769    5772      73    5763    5766
      73    5751    5754      63    5751    5757      63    5745    5748      65
    5739    5742      66    5841    5844      69    5835    5838      70    5829
    5832      71    5814    5817      63    5814    5820      63    5808    5811
      65    5802    5805      66    5880    5883      66    5880    5886      66
    5865    5868      67    5865    5871      67    5859    5862      65    5853
    5856      66    5934    5937      63    5934    5940      63    5934    5943
      63    5925    5928      67    5925    5931      67    5913    5916      63
    5913    5919      63    5913    5922      63    5907    5910      64    5901
    5904      65    5895    5898      66    5973    5976      74    5964    5967
      75    5964    5970      75    5958    5961      65    5952    5955      66
    6015    6018      74    6003    6006      63    6003    6009      63    6003
    6012      63    5997    6000      77    5991    5994      65    5985    5988
      66    6075    6078      62    6075    6081      62    6075    6084      62
    6066    6069      68    6066    6072      68    6057    6060      60    6057
    6063      60    6048    6051      60    6048    6054      60    6039    6042
      60    6039    6045      60    6033    6036      65    6027    6030      66
    6105    6108      67    6105    6111      67    6099    6102      65    6093
    6096      66    6135    6138      65    6135    6141      65    6129    6132
      66    6162    6165      67    6162    6168      67    6156    6159      65
    6150    6153      66    6207    6210      76    6198    6201      75    6198
    6204      75    6192    6195      65    6186    6189      66    6225    6228
      65    6225    6231      65    6219    6222      66    6261    6264      74
    6252    6255      75    6252    6258      75    6246    6249      65    6240
    6243      66    6312    6315      63    6312    6318      63    6312    6321
      63    6300    6303      63    6300    6306      63    6300    6309      63
    6294    6297      64    6285    6288      67    6285    6291      67    6279
    6282      65    6273    6276      66    6369    6372      63    6369    6375
      63    6369    6378      63    6357    6360      63    6357    6363      63
    6357    6366      63    6351    6354      64    6342    6345      67    6342
    6348      67    6336    6339      65    6330    6333      66    6435    6438
      73    6429    6432      73    6423    6426      73    6417    6420      73
    6411    6414      73    6399    6402      63    6399    6405      63    6393
    6396      65    6387    6390      66    6459    6462      67    6459    6465
      67    6453    6456      65    6447    6450      66    6522    6525      69
    6516    6519      70    6510    6513      71    6495    6498      63    6495
    6501      63    6489    6492      65    6483    6486      66    6573    6576
      63    6573    6579      63    6573    6582      63    6561    6564      63
    6561    6567      63    6561    6570      63    6555    6558      64    6546
    6549      67    6546    6552      67    6540    6543      65    6534    6537
      66    6630    6633      69    6624    6627      70    6618    6621      71
    6603    6606      63    6603    6609      63    6597    6600      65    6591
    6594      66    6669    6672      66    6669    6675      66    6654    6657
      67    6654    6660      67    6648    6651      65    6642    6645      66
    6714    6717      63    6714    6720      63    6714    6723      63    6702
    6705      63    6702    6708      63    6702    6711      63    6696    6699
      64    6690    6693      65    6684    6687      66    6762    6765      63
    6762    6768      63    6762    6771      63    6750    6753      63    6750
    6756      63    6750    6759      63    6744    6747      64    6738    6741
      65    6732    6735      66    6786    6789      65    6786    6792      65
    6780    6783      66    6813    6816      63    6813    6819      63    6813
    6822      63    6807    6810      65    6801    6804      66    6870    6873
      69    6864    6867      70    6858    6861      71    6843    6846      63
    6843    6849      63    6837    6840      65    6831    6834      66    6921
    6924      63    6921    6927      63    6921    6930      63    6912    6915
      67    6912    6918      67    6900    6903      63    6900    6906      63
    6900    6909      63    6894    6897      64    6888    6891      65    6882
    6885      66    6969    6972      63    6969    6975      63    6969    6978
      63    6957    6960      63    6957    6963      63    6957    6966      63
    6951    6954      64    6945    6948      65    6939    6942      66    6993
    6996      65    6993    6999      65    6987    6990      66    7047    7050
      63    7047    7053      63    7047    7056      63    7038    7041      67
    7038    7044      67    7026    7029      63    7026    7032      63    7026
    7035      63    7020    7023      64    7014    7017      65    7008    7011
      66    7077    7080      63    7077    7083      63    7077    7086      63
    7071    7074      65    7065    7068      66    7116    7119      74    7107
    7110      75    7107    7113      75    7101    7104      65    7095    7098
      66    7167    7170      63    7167    7173      63    7167    7176      63
    7158    7161      67    7158    7164      67    7146    7149      63    7146
    7152      63    7146    7155      63    7140    7143      64    7134    7137
      65    7128    7131      66    7215    7218      65    7206    7209      63
    7206    7212      63    7197    7200      63    7197    7203      63    7188
    7191      72    7188    7194      72    7257    7260      65    7248    7251
      63    7248    7254      63    7239    7242      63    7239    7245      63
    7230    7233      72    7230    7236      72    7299    7302      63    7299
    7305      63    7299    7308      63    7287    7290      63    7287    7293
      63    7287    7296      63    7281    7284      64    7275    7278      65
    7269    7272      66    7344    7347      66    7344    7350      66    7329
    7332      67    7329    7335      67    7323    7326      65    7317    7320
      66    7365    7368      65    7365    7371      65    7359    7362      66
    7392    7395      63    7392    7398      63    7392    7401      63    7386
    7389      65    7380    7383      66    7449    7452      63    7449    7455
      63    7449    7458      63    7437    7440      63    7437    7443      63
    7437    7446      63    7431    7434      64    7422    7425      67    7422
    7428      67    7416    7419      65    7410    7413      66    7497    7500
      74    7485    7488      63    7485    7491      63    7485    7494      63
    7479    7482      77    7473    7476      65    7467    7470      66    7566
    7569      73    7560    7563      73    7554    7557      73    7548    7551
      73    7539    7542      70    7533    7536      69    7521    7524      63
    7521    7527      63    7515    7518      65    7509    7512      66    7608
    7611      66    7608    7614      66    7593    7596      67    7593    7599
      67    7587    7590      65    7581    7584      66    7635    7638      63
    7635    7641      63    7635    7644      63    7629    7632      65    7623
    7626      66    7674    7677      67    7674    7680      67    7665    7668
      67    7665    7671      67    7659    7662      65    7653    7656      66
    7746    7749      62    7746    7752      62    7746    7755      62    7737
    7740      68    7737    7743      68    7728    7731      60    7728    7734
      60    7719    7722      60    7719    7725      60    7710    7713      60
    7710    7716      60    7704    7707      65    7698    7701      66    7785
    7788      67    7785    7791      67    7776    7779      67    7776    7782
      67    7770    7773      65    7764    7767      66    7842    7845      72
    7842    7848      72    7842    7851      72    7830    7833      75    7830
    7836      75    7821    7824      67    7821    7827      67    7815    7818
      65    7809    7812      66    7899    7902      63    7899    7905      63
    7899    7908      63    7887    7890      63    7887    7893      63    7887
    7896      63    7881    7884      64    7872    7875      67    7872    7878
      67    7866    7869      65    7860    7863      66    7938    7941      76
    7929    7932      75    7929    7935      75    7923    7926      65    7917
    7920      66    7956    7959      65    7956    7962      65    7950    7953
      66    8001    8004      65    7992    7995      63    7992    7998      63
    7983    7986      63    7983    7989      63    7974    7977      72    7974
    7980      72    8040    8043      66    8040    8046      66    8025    8028
      67    8025    8031      67    8019    8022      65    8013    8016      66
    8067    8070      67    8067    8073      67    8061    8064      65    8055
    8058      66    8103    8106      67    8103    8109      67    8097    8100
      65    8091    8094      66    8178    8181      73    8172    8175      73
    8166    8169      74    8157    8160      73    8151    8154      73    8139
    8142      63    8139    8145      63    8133    8136      65    8127    8130
      66    8202    8205      67    8202    8208      67    8196    8199      65
    8190    8193      66    8277    8280      73    8271    8274      73    8265
    8268      74    8256    8259      73    8250    8253      73    8238    8241
      63    8238    8244      63    8232    8235      65    8226    8229      66
    8301    8304      67    8301    8307      67    8295    8298      65    8289
    8292      66    8355    8358      65    8346    8349      63    8346    8352
      63    8337    8340      63    8337    8343      63    8328    8331      72
    8328    8334      72    8388    8391      67    8388    8394      67    8379
    8382      67    8379    8385      67    8373    8376      65    8367    8370
      66    8460    8463      62    8460    8466      62    8460    8469      62
    8451    8454      68    8451    8457      68    8442    8445      60    8442
    8448      60    8433    8436      60    8433    8439      60    8424    8427
      60    8424    8430      60    8418    8421      65    8412    8415      66
    8508    8511      63    8508    8514      63    8508    8517      63    8496
    8499      63    8496    8502      63    8496    8505      63    8490    8493
      64    8484    8487      65    8478    8481      66    8532    8535      65
    8532    8538      65    8526    8529      66    8577    8580      65    8568
    8571      63    8568    8574      63    8559    8562      63    8559    8565
      63    8550    8553      72    8550    8556      72    8619    8622      65
    8610    8613      63    8610    8616      63    8601    8604      63    8601
    8607      63    8592    8595      72    8592    8598      72    8679    8682
      62    8679    8685      62    8679    8688      62    8670    8673      68
    8670    8676      68    8661    8664      60    8661    8667      60    8652
    8655      60    8652    8658      60    8643    8646      60    8643    8649
      60    8637    8640      65    8631    8634      66    8727    8730      63
    8727    8733      63    8727    8736      63    8715    8718      63    8715
    8721      63    8715    8724      63    8709    8712      64    8703    8706
      65    8697    8700      66    8802    8805      73    8796    8799      73
    8790    8793      73    8784    8787      73    8775    8778      70    8769
    8772      69    8757    8760      63    8757    8763      63    8751    8754
      65    8745    8748      66    8994    8997      73    8988    8991      73
    8973    8976      78    8973    8979      78    8961    8964      73    8952
    8955      79    8946    8949      79    8922    8925      72    8922    8928
      72    8922    8931      72    8910    8913      73    8904    8907      73
    8892    8895      63    8892    8898      63    8880    8883      73    8844
    8850      80    8838    8853      72    8838    8856      72    8835    8859
      63    8835    8862      63    8829    8865      73    8820    8868      78
    8820    8871      78
%FLAG BONDS_WITHOUT_HYDROGEN                                                    
%FORMAT(10I8)                                                                   
      72      75       1      72      78       2      51      54       3      51
      63       3      45      51       3      36      45       4      27      36
       5      18      27       5      12      18       6      12      72       7
       0      12       8     120     123       1     120     126       2      90
      96       9      90     108       9      84      90      10      84     120
       7      78      84      11     165     168       1     165     171       2
     156     159      12     156     162      12     147     156      13     138
     147      14     132     138      15     132     165       7     126     132
      11     201     204       1     201     207       2     192     195      12
     192     198      12     183     192      13     177     183      15     177
     201       7     171     177      11     258     261       1     258     264
       2     228     234       9     228     246       9     219     228      16
     213     219      15     213     258       7     207     213      11     300
     303       1     300     306       2     285     288       1     285     291
       2     276     285      17     270     276      15     270     300       7
     264     270      11     366     369       1     366     372       2     345
     354      18     336     345       5     327     336       5     318     327
       5     312     318       6     312     366       7     306     312      11
     417     420       1     417     423       2     405     411      19     399
     405      20     396     399      21     393     396      22     393     411
      23     384     393      24     378     384      25     378     417       7
     372     378      11     459     462       1     459     465       2     453
     459       7     444     453      25     435     444      26     426     435
      26     423     426      27     423     453      11     522     525       1
     522     528       2     510     516      28     501     504      29     501
     510      30     495     501      30     489     495      28     486     489
      28     486     516      28     477     486      31     471     477      25
     471     522       7     465     471      11     564     567       1     564
     570       2     549     552       1     549     555       2     540     549
      17     534     540      15     534     564       7     528     534      11
     630     633       1     630     636       2     609     618      18     600
     609       5     591     600       5     582     591       5     576     582
       6     576     630       7     570     576      11     693     696       1
     693     699       2     681     687      28     672     675      29     672
     681      30     666     672      30     660     666      28     657     660
      28     657     687      28     648     657      31     642     648      25
     642     693       7     636     642      11     765     768       1     765
     771       2     744     747       3     744     756       3     738     744
       3     729     738       4     720     729       5     711     720       5
     705     711       6     705     765       7     699     705      11     798
     801       1     798     804       2     783     792      32     777     783
      15     777     798       7     771     777      11     840     843       1
     840     846       2     825     828       1     825     831       2     816
     825      17     810     816      15     810     840       7     804     810
      11     897     900       1     897     903       2     876     885      33
     858     864       9     858     876      16     852     858      10     852
     897       7     846     852      11     945     948       1     945     951
       2     915     921       9     915     933       9     909     915      10
     909     945       7     903     909      11    1017    1020       1    1017
    1023       2     996     999       3     996    1008       3     990     996
       3     981     990       4     972     981       5     963     972       5
     957     963       6     957    1017       7     951     957      11    1065
    1068       1    1065    1071       2    1035    1041       9    1035    1053
       9    1029    1035      10    1029    1065       7    1023    1029      11
    1128    1131       1    1128    1134       2    1116    1122      28    1107
    1110      29    1107    1116      30    1101    1107      30    1095    1101
      28    1092    1095      28    1092    1122      28    1083    1092      31
    1077    1083      25    1077    1128       7    1071    1077      11    1149
    1152       1    1149    1155       2    1140    1149       7    1134    1140
      11    1194    1197       1    1194    1200       2    1185    1188      12
    1185    1191      12    1176    1185      13    1167    1176      14    1161
    1167      15    1161    1194       7    1155    1161      11    1266    1269
       1    1266    1272       2    1245    1248       3    1245    1257       3
    1239    1245       3    1230    1239       4    1221    1230       5    1212
    1221       5    1206    1212       6    1206    1266       7    1200    1206
      11    1287    1290       1    1287    1293       2    1278    1287       7
    1272    1278      11    1323    1326       1    1323    1329       2    1314
    1317      12    1314    1320      12    1305    1314      13    1299    1305
      15    1299    1323       7    1293    1299      11    1380    1383       1
    1380    1386       2    1350    1356       9    1350    1368       9    1341
    1350      16    1335    1341      15    1335    1380       7    1329    1335
      11    1422    1425       1    1422    1428       2    1407    1410       1
    1407    1413       2    1398    1407      17    1392    1398      15    1392
    1422       7    1386    1392      11    1443    1446       1    1443    1449
       2    1434    1443       7    1428    1434      11    1503    1506       1
    1503    1509       2    1491    1497      28    1485    1491      28    1479
    1485      28    1473    1479      28    1470    1473      28    1470    1497
      28    1461    1470      31    1455    1461      25    1455    1503       7
    1449    1455      11    1560    1563       1    1560    1566       2    1530
    1536       9    1530    1548       9    1521    1530      16    1515    1521
      15    1515    1560       7    1509    1515      11    1593    1596       1
    1593    1599       2    1578    1587      32    1572    1578      15    1572
    1593       7    1566    1572      11    1614    1617       1    1614    1620
       2    1605    1614       7    1599    1605      11    1680    1683       1
    1680    1686       2    1659    1668      18    1650    1659       5    1641
    1650       5    1632    1641       5    1626    1632       6    1626    1680
       7    1620    1626      11    1740    1743       1    1740    1746       2
    1728    1734      28    1722    1728      28    1716    1722      28    1710
    1716      28    1707    1710      28    1707    1734      28    1698    1707
      31    1692    1698      25    1692    1740       7    1686    1692      11
    1797    1800       1    1797    1803       2    1767    1773       9    1767
    1785       9    1758    1767      16    1752    1758      15    1752    1797
       7    1746    1752      11    1860    1863       1    1860    1866       2
    1848    1854      28    1839    1842      29    1839    1848      30    1833
    1839      30    1827    1833      28    1824    1827      28    1824    1854
      28    1815    1824      31    1809    1815      25    1809    1860       7
    1803    1809      11    1920    1923       1    1920    1926       2    1908
    1914      28    1902    1908      28    1896    1902      28    1890    1896
      28    1887    1890      28    1887    1914      28    1878    1887      31
    1872    1878      25    1872    1920       7    1866    1872      11    1962
    1965       1    1962    1968       2    1956    1962       7    1947    1956
      25    1938    1947      26    1929    1938      26    1926    1929      27
    1926    1956      11    2034    2037       1    2034    2040       2    2013
    2016       3    2013    2025       3    2007    2013       3    1998    2007
       4    1989    1998       5    1980    1989       5    1974    1980       6
    1974    2034       7    1968    1974      11    2085    2088       1    2085
    2091       2    2073    2079      19    2067    2073      20    2064    2067
      21    2061    2064      22    2061    2079      23    2052    2061      24
    2046    2052      25    2046    2085       7    2040    2046      11    2142
    2145       1    2142    2148       2    2121    2130      33    2103    2109
       9    2103    2121      16    2097    2103      10    2097    2142       7
    2091    2097      11    2202    2205       1    2202    2208       2    2190
    2196      28    2184    2190      28    2178    2184      28    2172    2178
      28    2169    2172      28    2169    2196      28    2160    2169      31
    2154    2160      25    2154    2202       7    2148    2154      11    2238
    2241       1    2238    2244       2    2229    2232      12    2229    2235
      12    2220    2229      13    2214    2220      15    2214    2238       7
    2208    2214      11    2271    2274       1    2271    2277       2    2256
    2265      32    2250    2256      15    2250    2271       7    2244    2250
      11    2304    2307       1    2304    2310       2    2289    2298      34
    2283    2289      15    2283    2304       7    2277    2283      11    2346
    2349       1    2346    2352       2    2322    2328       9    2322    2340
      35    2316    2322      10    2316    2346       7    2310    2316      11
    2382    2385       1    2382    2388       2    2373    2376      12    2373
    2379      12    2364    2373      13    2358    2364      15    2358    2382
       7    2352    2358      11    2424    2427       1    2424    2430       2
    2409    2412       1    2409    2415       2    2400    2409      17    2394
    2400      15    2394    2424       7    2388    2394      11    2466    2469
       1    2466    2472       2    2442    2448       9    2442    2460      35
    2436    2442      10    2436    2466       7    2430    2436      11    2523
    2526       1    2523    2529       2    2493    2499       9    2493    2511
       9    2484    2493      16    2478    2484      15    2478    2523       7
    2472    2478      11    2565    2568       1    2565    2571       2    2541
    2547       9    2541    2559      35    2535    2541      10    2535    2565
       7    2529    2535      11    2637    2640       1    2637    2643       2
    2616    2619       3    2616    2628       3    2610    2616       3    2601
    2610       4    2592    2601       5    2583    2592       5    2577    2583
       6    2577    2637       7    2571    2577      11    2688    2691       1
    2688    2694       2    2676    2682      19    2670    2676      20    2667
    2670      21    2664    2667      22    2664    2682      23    2655    2664
      24    2649    2655      25    2649    2688       7    2643    2649      11
    2745    2748       1    2745    2751       2    2724    2733      33    2706
    2712       9    2706    2724      16    2700    2706      10    2700    2745
       7    2694    2700      11    2817    2820       1    2817    2823       2
    2796    2799       3    2796    2808       3    2790    2796       3    2781
    2790       4    2772    2781       5    2763    2772       5    2757    2763
       6    2757    2817       7    2751    2757      11    2865    2868       1
    2865    2871       2    2835    2841       9    2835    2853       9    2829
    2835      10    2829    2865       7    2823    2829      11    2907    2910
       1    2907    2913       2    2883    2889       9    2883    2901      35
    2877    2883      10    2877    2907       7    2871    2877      11    2973
    2976       1    2973    2979       2    2952    2961      18    2943    2952
       5    2934    2943       5    2925    2934       5    2919    2925       6
    2919    2973       7    2913    2919      11    2994    2997       1    2994
    3000       2    2985    2994       7    2979    2985      11    3039    3042
       1    3039    3045       2    3030    3033      12    3030    3036      12
    3021    3030      13    3012    3021      14    3006    3012      15    3006
    3039       7    3000    3006      11    3084    3087       1    3084    3090
       2    3075    3078      12    3075    3081      12    3066    3075      13
    3057    3066      14    3051    3057      15    3051    3084       7    3045
    3051      11    3126    3129       1    3126    3132       2    3102    3108
       9    3102    3120      35    3096    3102      10    3096    3126       7
    3090    3096      11    3177    3180       1    3177    3183       2    3165
    3171      19    3159    3165      20    3156    3159      21    3153    3156
      22    3153    3171      23    3144    3153      24    3138    3144      25
    3138    3177       7    3132    3138      11    3213    3216       1    3213
    3219       2    3204    3207      12    3204    3210      12    3195    3204
      13    3189    3195      15    3189    3213       7    3183    3189      11
    3270    3273       1    3270    3276       2    3249    3258      33    3231
    3237       9    3231    3249      16    3225    3231      10    3225    3270
       7    3219    3225      11    3315    3318       1    3315    3321       2
    3306    3309      12    3306    3312      12    3297    3306      13    3288
    3297      14    3282    3288      15    3282    3315       7    3276    3282
      11    3372    3375       1    3372    3378       2    3342    3348       9
    3342    3360       9    3333    3342      16    3327    3333      15    3327
    3372       7    3321    3327      11    3429    3432       1    3429    3435
       2    3399    3405       9    3399    3417       9    3390    3399      16
    3384    3390      15    3384    3429       7    3378    3384      11    3462
    3465       1    3462    3468       2    3447    3456      32    3441    3447
      15    3441    3462       7    3435    3441      11    3498    3501       1
    3498    3504       2    3489    3492      12    3489    3495      12    3480
    3489      13    3474    3480      15    3474    3498       7    3468    3474
      11    3543    3546       1    3543    3549       2    3534    3537      12
    3534    3540      12    3525    3534      13    3516    3525      14    3510
    3516      15    3510    3543       7    3504    3510      11    3606    3609
       1    3606    3612       2    3594    3600      28    3585    3588      29
    3585    3594      30    3579    3585      30    3573    3579      28    3570
    3573      28    3570    3600      28    3561    3570      31    3555    3561
      25    3555    3606       7    3549    3555      11    3642    3645       1
    3642    3648       2    3633    3636      12    3633    3639      12    3624
    3633      13    3618    3624      15    3618    3642       7    3612    3618
      11    3672    3675       1    3672    3678       2    3654    3660      25
    3654    3672       7    3648    3654      11    3714    3717       1    3714
    3720       2    3690    3696       9    3690    3708      35    3684    3690
      10    3684    3714       7    3678    3684      11    3756    3759       1
    3756    3762       2    3750    3756       7    3741    3750      25    3732
    3741      26    3723    3732      26    3720    3723      27    3720    3750
      11    3816    3819       1    3816    3822       2    3804    3810      28
    3798    3804      28    3792    3798      28    3786    3792      28    3783
    3786      28    3783    3810      28    3774    3783      31    3768    3774
      25    3768    3816       7    3762    3768      11    3873    3876       1
    3873    3879       2    3852    3861      33    3834    3840       9    3834
    3852      16    3828    3834      10    3828    3873       7    3822    3828
      11    3939    3942       1    3939    3945       2    3918    3927      18
    3909    3918       5    3900    3909       5    3891    3900       5    3885
    3891       6    3885    3939       7    3879    3885      11    3996    3999
       1    3996    4002       2    3975    3984      33    3957    3963       9
    3957    3975      16    3951    3957      10    3951    3996       7    3945
    3951      11    4032    4035       1    4032    4038       2    4023    4026
      12    4023    4029      12    4014    4023      13    4008    4014      15
    4008    4032       7    4002    4008      11    4065    4068       1    4065
    4071       2    4050    4059      32    4044    4050      15    4044    4065
       7    4038    4044      11    4107    4110       1    4107    4113       2
    4101    4107       7    4092    4101      25    4083    4092      26    4074
    4083      26    4071    4074      27    4071    4101      11    4167    4170
       1    4167    4173       2    4155    4161      28    4149    4155      28
    4143    4149      28    4137    4143      28    4134    4137      28    4134
    4161      28    4125    4134      31    4119    4125      25    4119    4167
       7    4113    4119      11    4197    4200       1    4197    4203       2
    4179    4185      25    4179    4197       7    4173    4179      11    4242
    4245       1    4242    4248       2    4233    4236      12    4233    4239
      12    4224    4233      13    4215    4224      14    4209    4215      15
    4209    4242       7    4203    4209      11    4272    4275       1    4272
    4278       2    4254    4260      25    4254    4272       7    4248    4254
      11    4314    4317       1    4314    4320       2    4290    4296       9
    4290    4308      35    4284    4290      10    4284    4314       7    4278
    4284      11    4362    4365       1    4362    4368       2    4332    4338
       9    4332    4350       9    4326    4332      10    4326    4362       7
    4320    4326      11    4419    4422       1    4419    4425       2    4389
    4395       9    4389    4407       9    4380    4389      16    4374    4380
      15    4374    4419       7    4368    4374      11    4485    4488       1
    4485    4491       2    4464    4473      18    4455    4464       5    4446
    4455       5    4437    4446       5    4431    4437       6    4431    4485
       7    4425    4431      11    4545    4548       1    4545    4551       2
    4533    4539      28    4527    4533      28    4521    4527      28    4515
    4521      28    4512    4515      28    4512    4539      28    4503    4512
      31    4497    4503      25    4497    4545       7    4491    4497      11
    4566    4569       1    4566    4572       2    4557    4566       7    4551
    4557      11    4632    4635       1    4632    4638       2    4611    4620
      18    4602    4611       5    4593    4602       5    4584    4593       5
    4578    4584       6    4578    4632       7    4572    4578      11    4689
    4692       1    4689    4695       2    4659    4665       9    4659    4677
       9    4650    4659      16    4644    4650      15    4644    4689       7
    4638    4644      11    4740    4743       1    4740    4746       2    4725
    4728       1    4725    4731       2    4716    4725      17    4707    4716
      14    4701    4707      15    4701    4740       7    4695    4701      11
    4812    4815       1    4812    4818       2    4791    4794       3    4791
    4803       3    4785    4791       3    4776    4785       4    4767    4776
       5    4758    4767       5    4752    4758       6    4752    4812       7
    4746    4752      11    4854    4857       1    4854    4860       2    4830
    4836       9    4830    4848      35    4824    4830      10    4824    4854
       7    4818    4824      11    4905    4908       1    4905    4911       2
    4890    4893       1    4890    4896       2    4881    4890      17    4872
    4881      14    4866    4872      15    4866    4905       7    4860    4866
      11    4968    4971       1    4968    4974       2    4956    4962      28
    4947    4950      29    4947    4956      30    4941    4947      30    4935
    4941      28    4932    4935      28    4932    4962      28    4923    4932
      31    4917    4923      25    4917    4968       7    4911    4917      11
    4998    5001       1    4998    5004       2    4980    4986      25    4980
    4998       7    4974    4980      11    5061    5064       1    5061    5067
       2    5049    5055      28    5040    5043      29    5040    5049      30
    5034    5040      30    5028    5034      28    5025    5028      28    5025
    5055      28    5016    5025      31    5010    5016      25    5010    5061
       7    5004    5010      11    5121    5124       1    5121    5127       2
    5109    5115      28    5103    5109      28    5097    5103      28    5091
    5097      28    5088    5091      28    5088    5115      28    5079    5088
      31    5073    5079      25    5073    5121       7    5067    5073      11
    5169    5172       1    5169    5175       2    5139    5145       9    5139
    5157       9    5133    5139      10    5133    5169       7    5127    5133
      11    5211    5214       1    5211    5217       2    5187    5193       9
    5187    5205      35    5181    5187      10    5181    5211       7    5175
    5181      11    5241    5244       1    5241    5247       2    5223    5229
      25    5223    5241       7    5217    5223      11    5277    5280       1
    5277    5283       2    5268    5271      12    5268    5274      12    5259
    5268      13    5253    5259      15    5253    5277       7    5247    5253
      11    5313    5316       1    5313    5319       2    5304    5307      12
    5304    5310      12    5295    5304      13    5289    5295      15    5289
    5313       7    5283    5289      11    5370    5373       1    5370    5376
       2    5349    5358      33    5331    5337       9    5331    5349      16
    5325    5331      10    5325    5370       7    5319    5325      11    5442
    5445       1    5442    5448       2    5421    5424       3    5421    5433
       3    5415    5421       3    5406    5415       4    5397    5406       5
    5388    5397       5    5382    5388       6    5382    5442       7    5376
    5382      11    5490    5493       1    5490    5496       2    5460    5466
       9    5460    5478       9    5454    5460      10    5454    5490       7
    5448    5454      11    5511    5514       1    5511    5517       2    5502
    5511       7    5496    5502      11    5544    5547       1    5544    5550
       2    5529    5538      32    5523    5529      15    5523    5544       7
    5517    5523      11    5595    5598       1    5595    5601       2    5580
    5583      36    5571    5580      37    5562    5571      14    5556    5562
      15    5556    5595       7    5550    5556      11    5628    5631       1
    5628    5634       2    5613    5622      32    5607    5613      15    5607
    5628       7    5601    5607      11    5676    5679       1    5676    5682
       2    5646    5652       9    5646    5664       9    5640    5646      10
    5640    5676       7    5634    5640      11    5712    5715       1    5712
    5718       2    5703    5706      12    5703    5709      12    5694    5703
      13    5688    5694      15    5688    5712       7    5682    5688      11
    5733    5736       1    5733    5739       2    5724    5733       7    5718
    5724      11    5796    5799       1    5796    5802       2    5784    5790
      28    5775    5778      29    5775    5784      30    5769    5775      30
    5763    5769      28    5760    5763      28    5760    5790      28    5751
    5760      31    5745    5751      25    5745    5796       7    5739    5745
      11    5847    5850       1    5847    5853       2    5835    5841      19
    5829    5835      20    5826    5829      21    5823    5826      22    5823
    5841      23    5814    5823      24    5808    5814      25    5808    5847
       7    5802    5808      11    5889    5892       1    5889    5895       2
    5874    5877       1    5874    5880       2    5865    5874      17    5859
    5865      15    5859    5889       7    5853    5859      11    5946    5949
       1    5946    5952       2    5925    5934      33    5907    5913       9
    5907    5925      16    5901    5907      10    5901    5946       7    5895
    5901      11    5979    5982       1    5979    5985       2    5964    5973
      32    5958    5964      15    5958    5979       7    5952    5958      11
    6021    6024       1    6021    6027       2    5997    6003       9    5997
    6015      35    5991    5997      10    5991    6021       7    5985    5991
      11    6087    6090       1    6087    6093       2    6066    6075      18
    6057    6066       5    6048    6057       5    6039    6048       5    6033
    6039       6    6033    6087       7    6027    6033      11    6123    6126
       1    6123    6129       2    6114    6117      12    6114    6120      12
    6105    6114      13    6099    6105      15    6099    6123       7    6093
    6099      11    6144    6147       1    6144    6150       2    6135    6144
       7    6129    6135      11    6180    6183       1    6180    6186       2
    6171    6174      12    6171    6177      12    6162    6171      13    6156
    6162      15    6156    6180       7    6150    6156      11    6213    6216
       1    6213    6219       2    6198    6207      34    6192    6198      15
    6192    6213       7    6186    6192      11    6234    6237       1    6234
    6240       2    6225    6234       7    6219    6225      11    6267    6270
       1    6267    6273       2    6252    6261      32    6246    6252      15
    6246    6267       7    6240    6246      11    6324    6327       1    6324
    6330       2    6294    6300       9    6294    6312       9    6285    6294
      16    6279    6285      15    6279    6324       7    6273    6279      11
    6381    6384       1    6381    6387       2    6351    6357       9    6351
    6369       9    6342    6351      16    6336    6342      15    6336    6381
       7    6330    6336      11    6441    6444       1    6441    6447       2
    6429    6435      28    6423    6429      28    6417    6423      28    6411
    6417      28    6408    6411      28    6408    6435      28    6399    6408
      31    6393    6399      25    6393    6441       7    6387    6393      11
    6477    6480       1    6477    6483       2    6468    6471      12    6468
    6474      12    6459    6468      13    6453    6459      15    6453    6477
       7    6447    6453      11    6528    6531       1    6528    6534       2
    6516    6522      19    6510    6516      20    6507    6510      21    6504
    6507      22    6504    6522      23    6495    6504      24    6489    6495
      25    6489    6528       7    6483    6489      11    6585    6588       1
    6585    6591       2    6555    6561       9    6555    6573       9    6546
    6555      16    6540    6546      15    6540    6585       7    6534    6540
      11    6636    6639       1    6636    6642       2    6624    6630      19
    6618    6624      20    6615    6618      21    6612    6615      22    6612
    6630      23    6603    6612      24    6597    6603      25    6597    6636
       7    6591    6597      11    6678    6681       1    6678    6684       2
    6663    6666       1    6663    6669       2    6654    6663      17    6648
    6654      15    6648    6678       7    6642    6648      11    6726    6729
       1    6726    6732       2    6696    6702       9    6696    6714       9
    6690    6696      10    6690    6726       7    6684    6690      11    6774
    6777       1    6774    6780       2    6744    6750       9    6744    6762
       9    6738    6744      10    6738    6774       7    6732    6738      11
    6795    6798       1    6795    6801       2    6786    6795       7    6780
    6786      11    6825    6828       1    6825    6831       2    6807    6813
      25    6807    6825       7    6801    6807      11    6876    6879       1
    6876    6882       2    6864    6870      19    6858    6864      20    6855
    6858      21    6852    6855      22    6852    6870      23    6843    6852
      24    6837    6843      25    6837    6876       7    6831    6837      11
    6933    6936       1    6933    6939       2    6912    6921      33    6894
    6900       9    6894    6912      16    6888    6894      10    6888    6933
       7    6882    6888      11    6981    6984       1    6981    6987       2
    6951    6957       9    6951    6969       9    6945    6951      10    6945
    6981       7    6939    6945      11    7002    7005       1    7002    7008
       2    6993    7002       7    6987    6993      11    7059    7062       1
    7059    7065       2    7038    7047      33    7020    7026       9    7020
    7038      16    7014    7020      10    7014    7059       7    7008    7014
      11    7089    7092       1    7089    7095       2    7071    7077      25
    7071    7089       7    7065    7071      11    7122    7125       1    7122
    7128       2    7107    7116      32    7101    7107      15    7101    7122
       7    7095    7101      11    7179    7182       1    7179    7185       2
    7158    7167      33    7140    7146       9    7140    7158      16    7134
    7140      10    7134    7179       7    7128    7134      11    7221    7224
       1    7221    7227       2    7215    7221       7    7206    7215      25
    7197    7206      26    7188    7197      26    7185    7188      27    7185
    7215      11    7263    7266       1    7263    7269       2    7257    7263
       7    7248    7257      25    7239    7248      26    7230    7239      26
    7227    7230      27    7227    7257      11    7311    7314       1    7311
    7317       2    7281    7287       9    7281    7299       9    7275    7281
      10    7275    7311       7    7269    7275      11    7353    7356       1
    7353    7359       2    7338    7341       1    7338    7344       2    7329
    7338      17    7323    7329      15    7323    7353       7    7317    7323
      11    7374    7377       1    7374    7380       2    7365    7374       7
    7359    7365      11    7404    7407       1    7404    7410       2    7386
    7392      25    7386    7404       7    7380    7386      11    7461    7464
       1    7461    7467       2    7431    7437       9    7431    7449       9
    7422    7431      16    7416    7422      15    7416    7461       7    7410
    7416      11    7503    7506       1    7503    7509       2    7479    7485
       9    7479    7497      35    7473    7479      10    7473    7503       7
    7467    7473      11    7575    7578       1    7575    7581       2    7566
    7572      38    7560    7566      28    7554    7560      28    7548    7554
      28    7545    7548      39    7545    7572      40    7539    7545      41
    7533    7539      19    7530    7533      42    7530    7572      43    7521
    7530      44    7515    7521      25    7515    7575       7    7509    7515
      11    7617    7620       1    7617    7623       2    7602    7605       1
    7602    7608       2    7593    7602      17    7587    7593      15    7587
    7617       7    7581    7587      11    7647    7650       1    7647    7653
       2    7629    7635      25    7629    7647       7    7623    7629      11
    7692    7695       1    7692    7698       2    7683    7686      12    7683
    7689      12    7674    7683      13    7665    7674      14    7659    7665
      15    7659    7692       7    7653    7659      11    7758    7761       1
    7758    7764       2    7737    7746      18    7728    7737       5    7719
    7728       5    7710    7719       5    7704    7710       6    7704    7758
       7    7698    7704      11    7803    7806       1    7803    7809       2
    7794    7797      12    7794    7800      12    7785    7794      13    7776
    7785      14    7770    7776      15    7770    7803       7    7764    7770
      11    7854    7857       1    7854    7860       2    7839    7842      36
    7830    7839      37    7821    7830      14    7815    7821      15    7815
    7854       7    7809    7815      11    7911    7914       1    7911    7917
       2    7881    7887       9    7881    7899       9    7872    7881      16
    7866    7872      15    7866    7911       7    7860    7866      11    7944
    7947       1    7944    7950       2    7929    7938      34    7923    7929
      15    7923    7944       7    7917    7923      11    7965    7968       1
    7965    7971       2    7956    7965       7    7950    7956      11    8007
    8010       1    8007    8013       2    8001    8007       7    7992    8001
      25    7983    7992      26    7974    7983      26    7971    7974      27
    7971    8001      11    8049    8052       1    8049    8055       2    8034
    8037       1    8034    8040       2    8025    8034      17    8019    8025
      15    8019    8049       7    8013    8019      11    8085    8088       1
    8085    8091       2    8076    8079      12    8076    8082      12    8067
    8076      13    8061    8067      15    8061    8085       7    8055    8061
      11    8121    8124       1    8121    8127       2    8112    8115      12
    8112    8118      12    8103    8112      13    8097    8103      15    8097
    8121       7    8091    8097      11    8184    8187       1    8184    8190
       2    8172    8178      28    8163    8166      29    8163    8172      30
    8157    8163      30    8151    8157      28    8148    8151      28    8148
    8178      28    8139    8148      31    8133    8139      25    8133    8184
       7    8127    8133      11    8220    8223       1    8220    8226       2
    8211    8214      12    8211    8217      12    8202    8211      13    8196
    8202      15    8196    8220       7    8190    8196      11    8283    8286
       1    8283    8289       2    8271    8277      28    8262    8265      29
    8262    8271      30    8256    8262      30    8250    8256      28    8247
    8250      28    8247    8277      28    8238    8247      31    8232    8238
      25    8232    8283       7    8226    8232      11    8319    8322       1
    8319    8325       2    8310    8313      12    8310    8316      12    8301
    8310      13    8295    8301      15    8295    8319       7    8289    8295
      11    8361    8364       1    8361    8367       2    8355    8361       7
    8346    8355      25    8337    8346      26    8328    8337      26    8325
    8328      27    8325    8355      11    8406    8409       1    8406    8412
       2    8397    8400      12    8397    8403      12    8388    8397      13
    8379    8388      14    8373    8379      15    8373    8406       7    8367
    8373      11    8472    8475       1    8472    8478       2    8451    8460
      18    8442    8451       5    8433    8442       5    8424    8433       5
    8418    8424       6    8418    8472       7    8412    8418      11    8520
    8523       1    8520    8526       2    8490    8496       9    8490    8508
       9    8484    8490      10    8484    8520       7    8478    8484      11
    8541    8544       1    8541    8547       2    8532    8541       7    8526
    8532      11    8583    8586       1    8583    8589       2    8577    8583
       7    8568    8577      25    8559    8568      26    8550    8559      26
    8547    8550      27    8547    8577      11    8625    8628       1    8625
    8631       2    8619    8625       7    8610    8619      25    8601    8610
      26    8592    8601      26    8589    8592      27    8589    8619      11
    8691    8694       1    8691    8697       2    8670    8679      18    8661
    8670       5    8652    8661       5    8643    8652       5    8637    8643
       6    8637    8691       7    8631    8637      11    8739    8742       1
    8739    8745       2    8709    8715       9    8709    8727       9    8703
    8709      10    8703    8739       7    8697    8703      11    8811    8814
      45    8811    8817      45    8802    8808      38    8796    8802      28
    8790    8796      28    8784    8790      28    8781    8784      39    8781
    8808      40    8775    8781      41    8769    8775      19    8766    8769
      42    8766    8808      43    8757    8766      44    8751    8757      25
    8751    8811       7    8745    8751      11    8988    8994      28    8985
    8988      38    8982    8985      46    8973    8982      47    8970    8973
      47    8967    8970      46    8967    8985      48    8961    8967      38
    8958    8961      28    8958    8994      28    8952    8958      49    8946
    8952      50    8940    8943       1    8940    8946      51    8937    8940
      52    8934    8937      53    8919    8922      47    8916    8919      53
    8916    8934      28    8910    8916      28    8904    8910      28    8901
    8904      28    8892    8901      31    8889    8892      54    8886    8889
      55    8880    8886      28    8877    8880      38    8874    8877      46
    8847    8901      28    8847    8934      28    8844    8847      55    8841
    8844      56    8841    8889      56    8838    8841      57    8835    8838
      26    8832    8835      31    8832    8886      28    8829    8832      28
    8826    8829      38    8826    8877      48    8823    8826      46    8820
    8823      47    8820    8874      47
%FLAG ANGLES_INC_HYDROGEN                                                       
%FORMAT(10I8)                                                                   
      72      78      81     101      66      63      69     102      57      54
      60     102      51      54      57     103      51      54      60     103
      51      63      66     103      51      63      69     103      48      45
      51     103      42      36      45     104      39      36      42     105
      39      36      45     104      36      45      48     106      33      27
      36     107      30      27      33     108      30      27      36     107
      27      36      39     109      27      36      42     109      24      18
      27     107      21      18      24     108      21      18      27     107
      18      27      30     107      18      27      33     107      15      12
      18     110      15      12      72     111      12      18      21     112
      12      18      24     112       9       0      12     113       6       0
       9     114       6       0      12     113       3       0       6     114
       3       0       9     114       3       0      12     113       0      12
      15     115     120     126     129     101     114     108     117     116
     111     108     114     116     111     108     117     116     102      96
     105     116      99      96     102     116      99      96     105     116
      93      90      96     117      93      90     108     117      90      96
      99     118      90      96     102     118      90      96     105     118
      90     108     111     118      90     108     114     118      90     108
     117     118      87      84      90     119      87      84     120     120
      84      90      93     121      81      78      84     122      78      84
      87     123     165     171     174     101     153     147     156     124
     150     147     153     125     150     147     156     124     144     138
     147     126     141     138     144     125     141     138     147     126
     138     147     150     126     138     147     153     126     135     132
     138     127     135     132     165     120     132     138     141     128
     132     138     144     128     129     126     132     122     126     132
     135     123     201     207     210     101     189     183     192     124
     186     183     189     125     186     183     192     124     180     177
     183     127     180     177     201     120     177     183     186     128
     177     183     189     128     174     171     177     122     171     177
     180     123     258     264     267     101     252     246     255     116
     249     246     252     116     249     246     255     116     240     234
     243     116     237     234     240     116     237     234     243     116
     231     228     234     117     231     228     246     117     228     234
     237     118     228     234     240     118     228     234     243     118
     228     246     249     118     228     246     252     118     228     246
     255     118     225     219     228     129     222     219     225     125
     222     219     228     129     219     228     231     130     216     213
     219     127     216     213     258     120     213     219     222     128
     213     219     225     128     210     207     213     122     207     213
     216     123     300     306     309     101     294     291     297     131
     285     291     294     101     285     291     297     101     282     276
     285     132     279     276     282     125     279     276     285     132
     273     270     276     127     273     270     300     120     270     276
     279     128     270     276     282     128     267     264     270     122
     264     270     273     123     366     372     375     101     360     354
     363     114     357     354     360     114     357     354     363     114
     351     345     354     133     348     345     351     134     348     345
     354     133     345     354     357     135     345     354     360     135
     345     354     363     135     342     336     345     107     339     336
     342     108     339     336     345     107     336     345     348     136
     336     345     351     136     333     327     336     107     330     327
     333     108     330     327     336     107     327     336     339     107
     327     336     342     107     324     318     327     107     321     318
     324     108     321     318     327     107     318     327     330     107
     318     327     333     107     315     312     318     137     315     312
     366     120     312     318     321     112     312     318     324     112
     309     306     312     122     306     312     315     123     408     405
     411     138     405     411     414     139     402     399     405     140
     399     405     408     141     396     399     402     142     393     411
     414     143     390     384     393     144     387     384     390     116
     387     384     393     144     381     378     384     145     381     378
     417     120     378     384     387     146     378     384     390     146
     375     372     378     122     372     378     381     123     459     465
     468     101     456     453     459     120     450     444     453     146
     447     444     450     116     447     444     453     146     444     453
     456     145     441     435     444     147     438     435     441     116
     438     435     444     147     435     444     447     147     435     444
     450     147     432     426     435     148     429     426     432     149
     429     426     435     148     426     435     438     147     426     435
     441     147     423     426     429     150     423     426     432     150
     423     453     456     123     522     528     531     101     513     510
     516     151     510     516     519     151     501     504     507     152
     501     510     513     153     498     495     501     153     492     489
     495     151     489     495     498     151     486     489     492     151
     486     516     519     151     483     477     486     154     480     477
     483     116     480     477     486     154     474     471     477     145
     474     471     522     120     471     477     480     146     471     477
     483     146     468     465     471     122     465     471     474     123
     564     570     573     101     558     555     561     131     549     555
     558     101     549     555     561     101     546     540     549     132
     543     540     546     125     543     540     549     132     537     534
     540     127     537     534     564     120     534     540     543     128
     534     540     546     128     531     528     534     122     528     534
     537     123     630     636     639     101     624     618     627     114
     621     618     624     114     621     618     627     114     615     609
     618     133     612     609     615     134     612     609     618     133
     609     618     621     135     609     618     624     135     609     618
     627     135     606     600     609     107     603     600     606     108
     603     600     609     107     600     609     612     136     600     609
     615     136     597     591     600     107     594     591     597     108
     594     591     600     107     591     600     603     107     591     600
     606     107     588     582     591     107     585     582     588     108
     585     582     591     107     582     591     594     107     582     591
     597     107     579     576     582     137     579     576     630     120
     576     582     585     112     576     582     588     112     573     570
     576     122     570     576     579     123     693     699     702     101
     684     681     687     151     681     687     690     151     672     675
     678     152     672     681     684     153     669     666     672     153
     663     660     666     151     660     666     669     151     657     660
     663     151     657     687     690     151     654     648     657     154
     651     648     654     116     651     648     657     154     645     642
     648     145     645     642     693     120     642     648     651     146
     642     648     654     146     639     636     642     122     636     642
     645     123     765     771     774     101     759     756     762     102
     750     747     753     102     744     747     750     103     744     747
     753     103     744     756     759     103     744     756     762     103
     741     738     744     103     735     729     738     104     732     729
     735     105     732     729     738     104     729     738     741     106
     726     720     729     107     723     720     726     108     723     720
     729     107     720     729     732     109     720     729     735     109
     717     711     720     107     714     711     717     108     714     711
     720     107     711     720     723     107     711     720     726     107
     708     705     711     137     708     705     765     120     705     711
     714     112     705     711     717     112     702     699     705     122
     699     705     708     123     798     804     807     101     789     783
     792     155     786     783     789     156     786     783     792     155
     783     792     795     157     780     777     783     127     780     777
     798     120     777     783     786     158     777     783     789     158
     774     771     777     122     771     777     780     123     840     846
     849     101     834     831     837     131     825     831     834     101
     825     831     837     101     822     816     825     132     819     816
     822     125     819     816     825     132     813     810     816     127
     813     810     840     120     810     816     819     128     810     816
     822     128     807     804     810     122     804     810     813     123
     897     903     906     101     891     885     894     116     888     885
     891     116     888     885     894     116     882     876     885     159
     879     876     882     125     879     876     885     159     876     885
     888     160     876     885     891     160     876     885     894     160
     870     864     873     116     867     864     870     116     867     864
     873     116     861     858     864     117     861     858     876     130
     858     864     867     118     858     864     870     118     858     864
     873     118     858     876     879     129     858     876     882     129
     855     852     858     119     855     852     897     120     852     858
     861     121     849     846     852     122     846     852     855     123
     945     951     954     101     939     933     942     116     936     933
     939     116     936     933     942     116     927     921     930     116
     924     921     927     116     924     921     930     116     918     915
     921     117     918     915     933     117     915     921     924     118
     915     921     927     118     915     921     930     118     915     933
     936     118     915     933     939     118     915     933     942     118
     912     909     915     119     912     909     945     120     909     915
     918     121     906     903     909     122     903     909     912     123
    1017    1023    1026     101    1011    1008    1014     102    1002     999
    1005     102     996     999    1002     103     996     999    1005     103
     996    1008    1011     103     996    1008    1014     103     993     990
     996     103     987     981     990     104     984     981     987     105
     984     981     990     104     981     990     993     106     978     972
     981     107     975     972     978     108     975     972     981     107
     972     981     984     109     972     981     987     109     969     963
     972     107     966     963     969     108     966     963     972     107
     963     972     975     107     963     972     978     107     960     957
     963     137     960     957    1017     120     957     963     966     112
     957     963     969     112     954     951     957     122     951     957
     960     123    1065    1071    1074     101    1059    1053    1062     116
    1056    1053    1059     116    1056    1053    1062     116    1047    1041
    1050     116    1044    1041    1047     116    1044    1041    1050     116
    1038    1035    1041     117    1038    1035    1053     117    1035    1041
    1044     118    1035    1041    1047     118    1035    1041    1050     118
    1035    1053    1056     118    1035    1053    1059     118    1035    1053
    1062     118    1032    1029    1035     119    1032    1029    1065     120
    1029    1035    1038     121    1026    1023    1029     122    1023    1029
    1032     123    1128    1134    1137     101    1119    1116    1122     151
    1116    1122    1125     151    1107    1110    1113     152    1107    1116
    1119     153    1104    1101    1107     153    1098    1095    1101     151
    1095    1101    1104     151    1092    1095    1098     151    1092    1122
    1125     151    1089    1083    1092     154    1086    1083    1089     116
    1086    1083    1092     154    1080    1077    1083     145    1080    1077
    1128     120    1077    1083    1086     146    1077    1083    1089     146
    1074    1071    1077     122    1071    1077    1080     123    1149    1155
    1158     101    1146    1140    1149     120    1143    1140    1146     161
    1143    1140    1149     120    1137    1134    1140     122    1134    1140
    1143     123    1134    1140    1146     123    1194    1200    1203     101
    1182    1176    1185     124    1179    1176    1182     125    1179    1176
    1185     124    1173    1167    1176     126    1170    1167    1173     125
    1170    1167    1176     126    1167    1176    1179     126    1167    1176
    1182     126    1164    1161    1167     127    1164    1161    1194     120
    1161    1167    1170     128    1161    1167    1173     128    1158    1155
    1161     122    1155    1161    1164     123    1266    1272    1275     101
    1260    1257    1263     102    1251    1248    1254     102    1245    1248
    1251     103    1245    1248    1254     103    1245    1257    1260     103
    1245    1257    1263     103    1242    1239    1245     103    1236    1230
    1239     104    1233    1230    1236     105    1233    1230    1239     104
    1230    1239    1242     106    1227    1221    1230     107    1224    1221
    1227     108    1224    1221    1230     107    1221    1230    1233     109
    1221    1230    1236     109    1218    1212    1221     107    1215    1212
    1218     108    1215    1212    1221     107    1212    1221    1224     107
    1212    1221    1227     107    1209    1206    1212     137    1209    1206
    1266     120    1206    1212    1215     112    1206    1212    1218     112
    1203    1200    1206     122    1200    1206    1209     123    1287    1293
    1296     101    1284    1278    1287     120    1281    1278    1284     161
    1281    1278    1287     120    1275    1272    1278     122    1272    1278
    1281     123    1272    1278    1284     123    1323    1329    1332     101
    1311    1305    1314     124    1308    1305    1311     125    1308    1305
    1314     124    1302    1299    1305     127    1302    1299    1323     120
    1299    1305    1308     128    1299    1305    1311     128    1296    1293
    1299     122    1293    1299    1302     123    1380    1386    1389     101
    1374    1368    1377     116    1371    1368    1374     116    1371    1368
    1377     116    1362    1356    1365     116    1359    1356    1362     116
    1359    1356    1365     116    1353    1350    1356     117    1353    1350
    1368     117    1350    1356    1359     118    1350    1356    1362     118
    1350    1356    1365     118    1350    1368    1371     118    1350    1368
    1374     118    1350    1368    1377     118    1347    1341    1350     129
    1344    1341    1347     125    1344    1341    1350     129    1341    1350
    1353     130    1338    1335    1341     127    1338    1335    1380     120
    1335    1341    1344     128    1335    1341    1347     128    1332    1329
    1335     122    1329    1335    1338     123    1422    1428    1431     101
    1416    1413    1419     131    1407    1413    1416     101    1407    1413
    1419     101    1404    1398    1407     132    1401    1398    1404     125
    1401    1398    1407     132    1395    1392    1398     127    1395    1392
    1422     120    1392    1398    1401     128    1392    1398    1404     128
    1389    1386    1392     122    1386    1392    1395     123    1443    1449
    1452     101    1440    1434    1443     120    1437    1434    1440     161
    1437    1434    1443     120    1431    1428    1434     122    1428    1434
    1437     123    1428    1434    1440     123    1503    1509    1512     101
    1494    1491    1497     151    1491    1497    1500     151    1488    1485
    1491     151    1485    1491    1494     151    1482    1479    1485     151
    1479    1485    1488     151    1476    1473    1479     151    1473    1479
    1482     151    1470    1473    1476     151    1470    1497    1500     151
    1467    1461    1470     154    1464    1461    1467     116    1464    1461
    1470     154    1458    1455    1461     145    1458    1455    1503     120
    1455    1461    1464     146    1455    1461    1467     146    1452    1449
    1455     122    1449    1455    1458     123    1560    1566    1569     101
    1554    1548    1557     116    1551    1548    1554     116    1551    1548
    1557     116    1542    1536    1545     116    1539    1536    1542     116
    1539    1536    1545     116    1533    1530    1536     117    1533    1530
    1548     117    1530    1536    1539     118    1530    1536    1542     118
    1530    1536    1545     118    1530    1548    1551     118    1530    1548
    1554     118    1530    1548    1557     118    1527    1521    1530     129
    1524    1521    1527     125    1524    1521    1530     129    1521    1530
    1533     130    1518    1515    1521     127    1518    1515    1560     120
    1515    1521    1524     128    1515    1521    1527     128    1512    1509
    1515     122    1509    1515    1518     123    1593    1599    1602     101
    1584    1578    1587     155    1581    1578    1584     156    1581    1578
    1587     155    1578    1587    1590     157    1575    1572    1578     127
    1575    1572    1593     120    1572    1578    1581     158    1572    1578
    1584     158    1569    1566    1572     122    1566    1572    1575     123
    1614    1620    1623     101    1611    1605    1614     120    1608    1605
    1611     161    1608    1605    1614     120    1602    1599    1605     122
    1599    1605    1608     123    1599    1605    1611     123    1680    1686
    1689     101    1674    1668    1677     114    1671    1668    1674     114
    1671    1668    1677     114    1665    1659    1668     133    1662    1659
    1665     134    1662    1659    1668     133    1659    1668    1671     135
    1659    1668    1674     135    1659    1668    1677     135    1656    1650
    1659     107    1653    1650    1656     108    1653    1650    1659     107
    1650    1659    1662     136    1650    1659    1665     136    1647    1641
    1650     107    1644    1641    1647     108    1644    1641    1650     107
    1641    1650    1653     107    1641    1650    1656     107    1638    1632
    1641     107    1635    1632    1638     108    1635    1632    1641     107
    1632    1641    1644     107    1632    1641    1647     107    1629    1626
    1632     137    1629    1626    1680     120    1626    1632    1635     112
    1626    1632    1638     112    1623    1620    1626     122    1620    1626
    1629     123    1740    1746    1749     101    1731    1728    1734     151
    1728    1734    1737     151    1725    1722    1728     151    1722    1728
    1731     151    1719    1716    1722     151    1716    1722    1725     151
    1713    1710    1716     151    1710    1716    1719     151    1707    1710
    1713     151    1707    1734    1737     151    1704    1698    1707     154
    1701    1698    1704     116    1701    1698    1707     154    1695    1692
    1698     145    1695    1692    1740     120    1692    1698    1701     146
    1692    1698    1704     146    1689    1686    1692     122    1686    1692
    1695     123    1797    1803    1806     101    1791    1785    1794     116
    1788    1785    1791     116    1788    1785    1794     116    1779    1773
    1782     116    1776    1773    1779     116    1776    1773    1782     116
    1770    1767    1773     117    1770    1767    1785     117    1767    1773
    1776     118    1767    1773    1779     118    1767    1773    1782     118
    1767    1785    1788     118    1767    1785    1791     118    1767    1785
    1794     118    1764    1758    1767     129    1761    1758    1764     125
    1761    1758    1767     129    1758    1767    1770     130    1755    1752
    1758     127    1755    1752    1797     120    1752    1758    1761     128
    1752    1758    1764     128    1749    1746    1752     122    1746    1752
    1755     123    1860    1866    1869     101    1851    1848    1854     151
    1848    1854    1857     151    1839    1842    1845     152    1839    1848
    1851     153    1836    1833    1839     153    1830    1827    1833     151
    1827    1833    1836     151    1824    1827    1830     151    1824    1854
    1857     151    1821    1815    1824     154    1818    1815    1821     116
    1818    1815    1824     154    1812    1809    1815     145    1812    1809
    1860     120    1809    1815    1818     146    1809    1815    1821     146
    1806    1803    1809     122    1803    1809    1812     123    1911    1908
    1914     151    1908    1914    1917     151    1905    1902    1908     151
    1902    1908    1911     151    1899    1896    1902     151    1896    1902
    1905     151    1893    1890    1896     151    1890    1896    1899     151
    1887    1890    1893     151    1887    1914    1917     151    1884    1878
    1887     154    1881    1878    1884     116    1881    1878    1887     154
    1875    1872    1878     145    1875    1872    1920     120    1872    1878
    1881     146    1872    1878    1884     146    1869    1866    1872     122
    1866    1872    1875     123    1962    1968    1971     101    1959    1956
    1962     120    1953    1947    1956     146    1950    1947    1953     116
    1950    1947    1956     146    1947    1956    1959     145    1944    1938
    1947     147    1941    1938    1944     116    1941    1938    1947     147
    1938    1947    1950     147    1938    1947    1953     147    1935    1929
    1938     148    1932    1929    1935     149    1932    1929    1938     148
    1929    1938    1941     147    1929    1938    1944     147    1926    1929
    1932     150    1926    1929    1935     150    1926    1956    1959     123
    2034    2040    2043     101    2028    2025    2031     102    2019    2016
    2022     102    2013    2016    2019     103    2013    2016    2022     103
    2013    2025    2028     103    2013    2025    2031     103    2010    2007
    2013     103    2004    1998    2007     104    2001    1998    2004     105
    2001    1998    2007     104    1998    2007    2010     106    1995    1989
    1998     107    1992    1989    1995     108    1992    1989    1998     107
    1989    1998    2001     109    1989    1998    2004     109    1986    1980
    1989     107    1983    1980    1986     108    1983    1980    1989     107
    1980    1989    1992     107    1980    1989    1995     107    1977    1974
    1980     137    1977    1974    2034     120    1974    1980    1983     112
    1974    1980    1986     112    1971    1968    1974     122    1968    1974
    1977     123    2085    2091    2094     101    2076    2073    2079     138
    2073    2079    2082     139    2070    2067    2073     140    2067    2073
    2076     141    2064    2067    2070     142    2061    2079    2082     143
    2058    2052    2061     144    2055    2052    2058     116    2055    2052
    2061     144    2049    2046    2052     145    2049    2046    2085     120
    2046    2052    2055     146    2046    2052    2058     146    2043    2040
    2046     122    2040    2046    2049     123    2142    2148    2151     101
    2136    2130    2139     116    2133    2130    2136     116    2133    2130
    2139     116    2127    2121    2130     159    2124    2121    2127     125
    2124    2121    2130     159    2121    2130    2133     160    2121    2130
    2136     160    2121    2130    2139     160    2115    2109    2118     116
    2112    2109    2115     116    2112    2109    2118     116    2106    2103
    2109     117    2106    2103    2121     130    2103    2109    2112     118
    2103    2109    2115     118    2103    2109    2118     118    2103    2121
    2124     129    2103    2121    2127     129    2100    2097    2103     119
    2100    2097    2142     120    2097    2103    2106     121    2094    2091
    2097     122    2091    2097    2100     123    2202    2208    2211     101
    2193    2190    2196     151    2190    2196    2199     151    2187    2184
    2190     151    2184    2190    2193     151    2181    2178    2184     151
    2178    2184    2187     151    2175    2172    2178     151    2172    2178
    2181     151    2169    2172    2175     151    2169    2196    2199     151
    2166    2160    2169     154    2163    2160    2166     116    2163    2160
    2169     154    2157    2154    2160     145    2157    2154    2202     120
    2154    2160    2163     146    2154    2160    2166     146    2151    2148
    2154     122    2148    2154    2157     123    2238    2244    2247     101
    2226    2220    2229     124    2223    2220    2226     125    2223    2220
    2229     124    2217    2214    2220     127    2217    2214    2238     120
    2214    2220    2223     128    2214    2220    2226     128    2211    2208
    2214     122    2208    2214    2217     123    2271    2277    2280     101
    2262    2256    2265     155    2259    2256    2262     156    2259    2256
    2265     155    2256    2265    2268     157    2253    2250    2256     127
    2253    2250    2271     120    2250    2256    2259     158    2250    2256
    2262     158    2247    2244    2250     122    2244    2250    2253     123
    2304    2310    2313     101    2295    2289    2298     162    2292    2289
    2295     156    2292    2289    2298     162    2289    2298    2301     163
    2286    2283    2289     127    2286    2283    2304     120    2283    2289
    2292     158    2283    2289    2295     158    2280    2277    2283     122
    2277    2283    2286     123    2346    2352    2355     101    2334    2328
    2337     116    2331    2328    2334     116    2331    2328    2337     116
    2325    2322    2328     164    2325    2322    2340     165    2322    2328
    2331     118    2322    2328    2334     118    2322    2328    2337     118
    2322    2340    2343     166    2319    2316    2322     119    2319    2316
    2346     120    2316    2322    2325     167    2313    2310    2316     122
    2310    2316    2319     123    2382    2388    2391     101    2370    2364
    2373     124    2367    2364    2370     125    2367    2364    2373     124
    2361    2358    2364     127    2361    2358    2382     120    2358    2364
    2367     128    2358    2364    2370     128    2355    2352    2358     122
    2352    2358    2361     123    2424    2430    2433     101    2418    2415
    2421     131    2409    2415    2418     101    2409    2415    2421     101
    2406    2400    2409     132    2403    2400    2406     125    2403    2400
    2409     132    2397    2394    2400     127    2397    2394    2424     120
    2394    2400    2403     128    2394    2400    2406     128    2391    2388
    2394     122    2388    2394    2397     123    2466    2472    2475     101
    2454    2448    2457     116    2451    2448    2454     116    2451    2448
    2457     116    2445    2442    2448     164    2445    2442    2460     165
    2442    2448    2451     118    2442    2448    2454     118    2442    2448
    2457     118    2442    2460    2463     166    2439    2436    2442     119
    2439    2436    2466     120    2436    2442    2445     167    2433    2430
    2436     122    2430    2436    2439     123    2523    2529    2532     101
    2517    2511    2520     116    2514    2511    2517     116    2514    2511
    2520     116    2505    2499    2508     116    2502    2499    2505     116
    2502    2499    2508     116    2496    2493    2499     117    2496    2493
    2511     117    2493    2499    2502     118    2493    2499    2505     118
    2493    2499    2508     118    2493    2511    2514     118    2493    2511
    2517     118    2493    2511    2520     118    2490    2484    2493     129
    2487    2484    2490     125    2487    2484    2493     129    2484    2493
    2496     130    2481    2478    2484     127    2481    2478    2523     120
    2478    2484    2487     128    2478    2484    2490     128    2475    2472
    2478     122    2472    2478    2481     123    2565    2571    2574     101
    2553    2547    2556     116    2550    2547    2553     116    2550    2547
    2556     116    2544    2541    2547     164    2544    2541    2559     165
    2541    2547    2550     118    2541    2547    2553     118    2541    2547
    2556     118    2541    2559    2562     166    2538    2535    2541     119
    2538    2535    2565     120    2535    2541    2544     167    2532    2529
    2535     122    2529    2535    2538     123    2637    2643    2646     101
    2631    2628    2634     102    2622    2619    2625     102    2616    2619
    2622     103    2616    2619    2625     103    2616    2628    2631     103
    2616    2628    2634     103    2613    2610    2616     103    2607    2601
    2610     104    2604    2601    2607     105    2604    2601    2610     104
    2601    2610    2613     106    2598    2592    2601     107    2595    2592
    2598     108    2595    2592    2601     107    2592    2601    2604     109
    2592    2601    2607     109    2589    2583    2592     107    2586    2583
    2589     108    2586    2583    2592     107    2583    2592    2595     107
    2583    2592    2598     107    2580    2577    2583     137    2580    2577
    2637     120    2577    2583    2586     112    2577    2583    2589     112
    2574    2571    2577     122    2571    2577    2580     123    2688    2694
    2697     101    2679    2676    2682     138    2676    2682    2685     139
    2673    2670    2676     140    2670    2676    2679     141    2667    2670
    2673     142    2664    2682    2685     143    2661    2655    2664     144
    2658    2655    2661     116    2658    2655    2664     144    2652    2649
    2655     145    2652    2649    2688     120    2649    2655    2658     146
    2649    2655    2661     146    2646    2643    2649     122    2643    2649
    2652     123    2745    2751    2754     101    2739    2733    2742     116
    2736    2733    2739     116    2736    2733    2742     116    2730    2724
    2733     159    2727    2724    2730     125    2727    2724    2733     159
    2724    2733    2736     160    2724    2733    2739     160    2724    2733
    2742     160    2718    2712    2721     116    2715    2712    2718     116
    2715    2712    2721     116    2709    2706    2712     117    2709    2706
    2724     130    2706    2712    2715     118    2706    2712    2718     118
    2706    2712    2721     118    2706    2724    2727     129    2706    2724
    2730     129    2703    2700    2706     119    2703    2700    2745     120
    2700    2706    2709     121    2697    2694    2700     122    2694    2700
    2703     123    2817    2823    2826     101    2811    2808    2814     102
    2802    2799    2805     102    2796    2799    2802     103    2796    2799
    2805     103    2796    2808    2811     103    2796    2808    2814     103
    2793    2790    2796     103    2787    2781    2790     104    2784    2781
    2787     105    2784    2781    2790     104    2781    2790    2793     106
    2778    2772    2781     107    2775    2772    2778     108    2775    2772
    2781     107    2772    2781    2784     109    2772    2781    2787     109
    2769    2763    2772     107    2766    2763    2769     108    2766    2763
    2772     107    2763    2772    2775     107    2763    2772    2778     107
    2760    2757    2763     137    2760    2757    2817     120    2757    2763
    2766     112    2757    2763    2769     112    2754    2751    2757     122
    2751    2757    2760     123    2865    2871    2874     101    2859    2853
    2862     116    2856    2853    2859     116    2856    2853    2862     116
    2847    2841    2850     116    2844    2841    2847     116    2844    2841
    2850     116    2838    2835    2841     117    2838    2835    2853     117
    2835    2841    2844     118    2835    2841    2847     118    2835    2841
    2850     118    2835    2853    2856     118    2835    2853    2859     118
    2835    2853    2862     118    2832    2829    2835     119    2832    2829
    2865     120    2829    2835    2838     121    2826    2823    2829     122
    2823    2829    2832     123    2907    2913    2916     101    2895    2889
    2898     116    2892    2889    2895     116    2892    2889    2898     116
    2886    2883    2889     164    2886    2883    2901     165    2883    2889
    2892     118    2883    2889    2895     118    2883    2889    2898     118
    2883    2901    2904     166    2880    2877    2883     119    2880    2877
    2907     120    2877    2883    2886     167    2874    2871    2877     122
    2871    2877    2880     123    2973    2979    2982     101    2967    2961
    2970     114    2964    2961    2967     114    2964    2961    2970     114
    2958    2952    2961     133    2955    2952    2958     134    2955    2952
    2961     133    2952    2961    2964     135    2952    2961    2967     135
    2952    2961    2970     135    2949    2943    2952     107    2946    2943
    2949     108    2946    2943    2952     107    2943    2952    2955     136
    2943    2952    2958     136    2940    2934    2943     107    2937    2934
    2940     108    2937    2934    2943     107    2934    2943    2946     107
    2934    2943    2949     107    2931    2925    2934     107    2928    2925
    2931     108    2928    2925    2934     107    2925    2934    2937     107
    2925    2934    2940     107    2922    2919    2925     137    2922    2919
    2973     120    2919    2925    2928     112    2919    2925    2931     112
    2916    2913    2919     122    2913    2919    2922     123    2994    3000
    3003     101    2991    2985    2994     120    2988    2985    2991     161
    2988    2985    2994     120    2982    2979    2985     122    2979    2985
    2988     123    2979    2985    2991     123    3039    3045    3048     101
    3027    3021    3030     124    3024    3021    3027     125    3024    3021
    3030     124    3018    3012    3021     126    3015    3012    3018     125
    3015    3012    3021     126    3012    3021    3024     126    3012    3021
    3027     126    3009    3006    3012     127    3009    3006    3039     120
    3006    3012    3015     128    3006    3012    3018     128    3003    3000
    3006     122    3000    3006    3009     123    3084    3090    3093     101
    3072    3066    3075     124    3069    3066    3072     125    3069    3066
    3075     124    3063    3057    3066     126    3060    3057    3063     125
    3060    3057    3066     126    3057    3066    3069     126    3057    3066
    3072     126    3054    3051    3057     127    3054    3051    3084     120
    3051    3057    3060     128    3051    3057    3063     128    3048    3045
    3051     122    3045    3051    3054     123    3126    3132    3135     101
    3114    3108    3117     116    3111    3108    3114     116    3111    3108
    3117     116    3105    3102    3108     164    3105    3102    3120     165
    3102    3108    3111     118    3102    3108    3114     118    3102    3108
    3117     118    3102    3120    3123     166    3099    3096    3102     119
    3099    3096    3126     120    3096    3102    3105     167    3093    3090
    3096     122    3090    3096    3099     123    3177    3183    3186     101
    3168    3165    3171     138    3165    3171    3174     139    3162    3159
    3165     140    3159    3165    3168     141    3156    3159    3162     142
    3153    3171    3174     143    3150    3144    3153     144    3147    3144
    3150     116    3147    3144    3153     144    3141    3138    3144     145
    3141    3138    3177     120    3138    3144    3147     146    3138    3144
    3150     146    3135    3132    3138     122    3132    3138    3141     123
    3213    3219    3222     101    3201    3195    3204     124    3198    3195
    3201     125    3198    3195    3204     124    3192    3189    3195     127
    3192    3189    3213     120    3189    3195    3198     128    3189    3195
    3201     128    3186    3183    3189     122    3183    3189    3192     123
    3270    3276    3279     101    3264    3258    3267     116    3261    3258
    3264     116    3261    3258    3267     116    3255    3249    3258     159
    3252    3249    3255     125    3252    3249    3258     159    3249    3258
    3261     160    3249    3258    3264     160    3249    3258    3267     160
    3243    3237    3246     116    3240    3237    3243     116    3240    3237
    3246     116    3234    3231    3237     117    3234    3231    3249     130
    3231    3237    3240     118    3231    3237    3243     118    3231    3237
    3246     118    3231    3249    3252     129    3231    3249    3255     129
    3228    3225    3231     119    3228    3225    3270     120    3225    3231
    3234     121    3222    3219    3225     122    3219    3225    3228     123
    3315    3321    3324     101    3303    3297    3306     124    3300    3297
    3303     125    3300    3297    3306     124    3294    3288    3297     126
    3291    3288    3294     125    3291    3288    3297     126    3288    3297
    3300     126    3288    3297    3303     126    3285    3282    3288     127
    3285    3282    3315     120    3282    3288    3291     128    3282    3288
    3294     128    3279    3276    3282     122    3276    3282    3285     123
    3372    3378    3381     101    3366    3360    3369     116    3363    3360
    3366     116    3363    3360    3369     116    3354    3348    3357     116
    3351    3348    3354     116    3351    3348    3357     116    3345    3342
    3348     117    3345    3342    3360     117    3342    3348    3351     118
    3342    3348    3354     118    3342    3348    3357     118    3342    3360
    3363     118    3342    3360    3366     118    3342    3360    3369     118
    3339    3333    3342     129    3336    3333    3339     125    3336    3333
    3342     129    3333    3342    3345     130    3330    3327    3333     127
    3330    3327    3372     120    3327    3333    3336     128    3327    3333
    3339     128    3324    3321    3327     122    3321    3327    3330     123
    3429    3435    3438     101    3423    3417    3426     116    3420    3417
    3423     116    3420    3417    3426     116    3411    3405    3414     116
    3408    3405    3411     116    3408    3405    3414     116    3402    3399
    3405     117    3402    3399    3417     117    3399    3405    3408     118
    3399    3405    3411     118    3399    3405    3414     118    3399    3417
    3420     118    3399    3417    3423     118    3399    3417    3426     118
    3396    3390    3399     129    3393    3390    3396     125    3393    3390
    3399     129    3390    3399    3402     130    3387    3384    3390     127
    3387    3384    3429     120    3384    3390    3393     128    3384    3390
    3396     128    3381    3378    3384     122    3378    3384    3387     123
    3462    3468    3471     101    3453    3447    3456     155    3450    3447
    3453     156    3450    3447    3456     155    3447    3456    3459     157
    3444    3441    3447     127    3444    3441    3462     120    3441    3447
    3450     158    3441    3447    3453     158    3438    3435    3441     122
    3435    3441    3444     123    3498    3504    3507     101    3486    3480
    3489     124    3483    3480    3486     125    3483    3480    3489     124
    3477    3474    3480     127    3477    3474    3498     120    3474    3480
    3483     128    3474    3480    3486     128    3471    3468    3474     122
    3468    3474    3477     123    3543    3549    3552     101    3531    3525
    3534     124    3528    3525    3531     125    3528    3525    3534     124
    3522    3516    3525     126    3519    3516    3522     125    3519    3516
    3525     126    3516    3525    3528     126    3516    3525    3531     126
    3513    3510    3516     127    3513    3510    3543     120    3510    3516
    3519     128    3510    3516    3522     128    3507    3504    3510     122
    3504    3510    3513     123    3606    3612    3615     101    3597    3594
    3600     151    3594    3600    3603     151    3585    3588    3591     152
    3585    3594    3597     153    3582    3579    3585     153    3576    3573
    3579     151    3573    3579    3582     151    3570    3573    3576     151
    3570    3600    3603     151    3567    3561    3570     154    3564    3561
    3567     116    3564    3561    3570     154    3558    3555    3561     145
    3558    3555    3606     120    3555    3561    3564     146    3555    3561
    3567     146    3552    3549    3555     122    3549    3555    3558     123
    3642    3648    3651     101    3630    3624    3633     124    3627    3624
    3630     125    3627    3624    3633     124    3621    3618    3624     127
    3621    3618    3642     120    3618    3624    3627     128    3618    3624
    3630     128    3615    3612    3618     122    3612    3618    3621     123
    3672    3678    3681     101    3666    3660    3669     116    3663    3660
    3666     116    3663    3660    3669     116    3657    3654    3660     145
    3657    3654    3672     120    3654    3660    3663     146    3654    3660
    3666     146    3654    3660    3669     146    3651    3648    3654     122
    3648    3654    3657     123    3702    3696    3705     116    3699    3696
    3702     116    3699    3696    3705     116    3693    3690    3696     164
    3693    3690    3708     165    3690    3696    3699     118    3690    3696
    3702     118    3690    3696    3705     118    3690    3708    3711     166
    3687    3684    3690     119    3687    3684    3714     120    3684    3690
    3693     167    3681    3678    3684     122    3678    3684    3687     123
    3756    3762    3765     101    3753    3750    3756     120    3747    3741
    3750     146    3744    3741    3747     116    3744    3741    3750     146
    3741    3750    3753     145    3738    3732    3741     147    3735    3732
    3738     116    3735    3732    3741     147    3732    3741    3744     147
    3732    3741    3747     147    3729    3723    3732     148    3726    3723
    3729     149    3726    3723    3732     148    3723    3732    3735     147
    3723    3732    3738     147    3720    3723    3726     150    3720    3723
    3729     150    3720    3750    3753     123    3816    3822    3825     101
    3807    3804    3810     151    3804    3810    3813     151    3801    3798
    3804     151    3798    3804    3807     151    3795    3792    3798     151
    3792    3798    3801     151    3789    3786    3792     151    3786    3792
    3795     151    3783    3786    3789     151    3783    3810    3813     151
    3780    3774    3783     154    3777    3774    3780     116    3777    3774
    3783     154    3771    3768    3774     145    3771    3768    3816     120
    3768    3774    3777     146    3768    3774    3780     146    3765    3762
    3768     122    3762    3768    3771     123    3873    3879    3882     101
    3867    3861    3870     116    3864    3861    3867     116    3864    3861
    3870     116    3858    3852    3861     159    3855    3852    3858     125
    3855    3852    3861     159    3852    3861    3864     160    3852    3861
    3867     160    3852    3861    3870     160    3846    3840    3849     116
    3843    3840    3846     116    3843    3840    3849     116    3837    3834
    3840     117    3837    3834    3852     130    3834    3840    3843     118
    3834    3840    3846     118    3834    3840    3849     118    3834    3852
    3855     129    3834    3852    3858     129    3831    3828    3834     119
    3831    3828    3873     120    3828    3834    3837     121    3825    3822
    3828     122    3822    3828    3831     123    3939    3945    3948     101
    3933    3927    3936     114    3930    3927    3933     114    3930    3927
    3936     114    3924    3918    3927     133    3921    3918    3924     134
    3921    3918    3927     133    3918    3927    3930     135    3918    3927
    3933     135    3918    3927    3936     135    3915    3909    3918     107
    3912    3909    3915     108    3912    3909    3918     107    3909    3918
    3921     136    3909    3918    3924     136    3906    3900    3909     107
    3903    3900    3906     108    3903    3900    3909     107    3900    3909
    3912     107    3900    3909    3915     107    3897    3891    3900     107
    3894    3891    3897     108    3894    3891    3900     107    3891    3900
    3903     107    3891    3900    3906     107    3888    3885    3891     137
    3888    3885    3939     120    3885    3891    3894     112    3885    3891
    3897     112    3882    3879    3885     122    3879    3885    3888     123
    3996    4002    4005     101    3990    3984    3993     116    3987    3984
    3990     116    3987    3984    3993     116    3981    3975    3984     159
    3978    3975    3981     125    3978    3975    3984     159    3975    3984
    3987     160    3975    3984    3990     160    3975    3984    3993     160
    3969    3963    3972     116    3966    3963    3969     116    3966    3963
    3972     116    3960    3957    3963     117    3960    3957    3975     130
    3957    3963    3966     118    3957    3963    3969     118    3957    3963
    3972     118    3957    3975    3978     129    3957    3975    3981     129
    3954    3951    3957     119    3954    3951    3996     120    3951    3957
    3960     121    3948    3945    3951     122    3945    3951    3954     123
    4032    4038    4041     101    4020    4014    4023     124    4017    4014
    4020     125    4017    4014    4023     124    4011    4008    4014     127
    4011    4008    4032     120    4008    4014    4017     128    4008    4014
    4020     128    4005    4002    4008     122    4002    4008    4011     123
    4056    4050    4059     155    4053    4050    4056     156    4053    4050
    4059     155    4050    4059    4062     157    4047    4044    4050     127
    4047    4044    4065     120    4044    4050    4053     158    4044    4050
    4056     158    4041    4038    4044     122    4038    4044    4047     123
    4107    4113    4116     101    4104    4101    4107     120    4098    4092
    4101     146    4095    4092    4098     116    4095    4092    4101     146
    4092    4101    4104     145    4089    4083    4092     147    4086    4083
    4089     116    4086    4083    4092     147    4083    4092    4095     147
    4083    4092    4098     147    4080    4074    4083     148    4077    4074
    4080     149    4077    4074    4083     148    4074    4083    4086     147
    4074    4083    4089     147    4071    4074    4077     150    4071    4074
    4080     150    4071    4101    4104     123    4167    4173    4176     101
    4158    4155    4161     151    4155    4161    4164     151    4152    4149
    4155     151    4149    4155    4158     151    4146    4143    4149     151
    4143    4149    4152     151    4140    4137    4143     151    4137    4143
    4146     151    4134    4137    4140     151    4134    4161    4164     151
    4131    4125    4134     154    4128    4125    4131     116    4128    4125
    4134     154    4122    4119    4125     145    4122    4119    4167     120
    4119    4125    4128     146    4119    4125    4131     146    4116    4113
    4119     122    4113    4119    4122     123    4197    4203    4206     101
    4191    4185    4194     116    4188    4185    4191     116    4188    4185
    4194     116    4182    4179    4185     145    4182    4179    4197     120
    4179    4185    4188     146    4179    4185    4191     146    4179    4185
    4194     146    4176    4173    4179     122    4173    4179    4182     123
    4242    4248    4251     101    4230    4224    4233     124    4227    4224
    4230     125    4227    4224    4233     124    4221    4215    4224     126
    4218    4215    4221     125    4218    4215    4224     126    4215    4224
    4227     126    4215    4224    4230     126    4212    4209    4215     127
    4212    4209    4242     120    4209    4215    4218     128    4209    4215
    4221     128    4206    4203    4209     122    4203    4209    4212     123
    4272    4278    4281     101    4266    4260    4269     116    4263    4260
    4266     116    4263    4260    4269     116    4257    4254    4260     145
    4257    4254    4272     120    4254    4260    4263     146    4254    4260
    4266     146    4254    4260    4269     146    4251    4248    4254     122
    4248    4254    4257     123    4314    4320    4323     101    4302    4296
    4305     116    4299    4296    4302     116    4299    4296    4305     116
    4293    4290    4296     164    4293    4290    4308     165    4290    4296
    4299     118    4290    4296    4302     118    4290    4296    4305     118
    4290    4308    4311     166    4287    4284    4290     119    4287    4284
    4314     120    4284    4290    4293     167    4281    4278    4284     122
    4278    4284    4287     123    4362    4368    4371     101    4356    4350
    4359     116    4353    4350    4356     116    4353    4350    4359     116
    4344    4338    4347     116    4341    4338    4344     116    4341    4338
    4347     116    4335    4332    4338     117    4335    4332    4350     117
    4332    4338    4341     118    4332    4338    4344     118    4332    4338
    4347     118    4332    4350    4353     118    4332    4350    4356     118
    4332    4350    4359     118    4329    4326    4332     119    4329    4326
    4362     120    4326    4332    4335     121    4323    4320    4326     122
    4320    4326    4329     123    4419    4425    4428     101    4413    4407
    4416     116    4410    4407    4413     116    4410    4407    4416     116
    4401    4395    4404     116    4398    4395    4401     116    4398    4395
    4404     116    4392    4389    4395     117    4392    4389    4407     117
    4389    4395    4398     118    4389    4395    4401     118    4389    4395
    4404     118    4389    4407    4410     118    4389    4407    4413     118
    4389    4407    4416     118    4386    4380    4389     129    4383    4380
    4386     125    4383    4380    4389     129    4380    4389    4392     130
    4377    4374    4380     127    4377    4374    4419     120    4374    4380
    4383     128    4374    4380    4386     128    4371    4368    4374     122
    4368    4374    4377     123    4485    4491    4494     101    4479    4473
    4482     114    4476    4473    4479     114    4476    4473    4482     114
    4470    4464    4473     133    4467    4464    4470     134    4467    4464
    4473     133    4464    4473    4476     135    4464    4473    4479     135
    4464    4473    4482     135    4461    4455    4464     107    4458    4455
    4461     108    4458    4455    4464     107    4455    4464    4467     136
    4455    4464    4470     136    4452    4446    4455     107    4449    4446
    4452     108    4449    4446    4455     107    4446    4455    4458     107
    4446    4455    4461     107    4443    4437    4446     107    4440    4437
    4443     108    4440    4437    4446     107    4437    4446    4449     107
    4437    4446    4452     107    4434    4431    4437     137    4434    4431
    4485     120    4431    4437    4440     112    4431    4437    4443     112
    4428    4425    4431     122    4425    4431    4434     123    4545    4551
    4554     101    4536    4533    4539     151    4533    4539    4542     151
    4530    4527    4533     151    4527    4533    4536     151    4524    4521
    4527     151    4521    4527    4530     151    4518    4515    4521     151
    4515    4521    4524     151    4512    4515    4518     151    4512    4539
    4542     151    4509    4503    4512     154    4506    4503    4509     116
    4506    4503    4512     154    4500    4497    4503     145    4500    4497
    4545     120    4497    4503    4506     146    4497    4503    4509     146
    4494    4491    4497     122    4491    4497    4500     123    4566    4572
    4575     101    4563    4557    4566     120    4560    4557    4563     161
    4560    4557    4566     120    4554    4551    4557     122    4551    4557
    4560     123    4551    4557    4563     123    4632    4638    4641     101
    4626    4620    4629     114    4623    4620    4626     114    4623    4620
    4629     114    4617    4611    4620     133    4614    4611    4617     134
    4614    4611    4620     133    4611    4620    4623     135    4611    4620
    4626     135    4611    4620    4629     135    4608    4602    4611     107
    4605    4602    4608     108    4605    4602    4611     107    4602    4611
    4614     136    4602    4611    4617     136    4599    4593    4602     107
    4596    4593    4599     108    4596    4593    4602     107    4593    4602
    4605     107    4593    4602    4608     107    4590    4584    4593     107
    4587    4584    4590     108    4587    4584    4593     107    4584    4593
    4596     107    4584    4593    4599     107    4581    4578    4584     137
    4581    4578    4632     120    4578    4584    4587     112    4578    4584
    4590     112    4575    4572    4578     122    4572    4578    4581     123
    4689    4695    4698     101    4683    4677    4686     116    4680    4677
    4683     116    4680    4677    4686     116    4671    4665    4674     116
    4668    4665    4671     116    4668    4665    4674     116    4662    4659
    4665     117    4662    4659    4677     117    4659    4665    4668     118
    4659    4665    4671     118    4659    4665    4674     118    4659    4677
    4680     118    4659    4677    4683     118    4659    4677    4686     118
    4656    4650    4659     129    4653    4650    4656     125    4653    4650
    4659     129    4650    4659    4662     130    4647    4644    4650     127
    4647    4644    4689     120    4644    4650    4653     128    4644    4650
    4656     128    4641    4638    4644     122    4638    4644    4647     123
    4740    4746    4749     101    4734    4731    4737     131    4725    4731
    4734     101    4725    4731    4737     101    4722    4716    4725     132
    4719    4716    4722     125    4719    4716    4725     132    4713    4707
    4716     126    4710    4707    4713     125    4710    4707    4716     126
    4707    4716    4719     126    4707    4716    4722     126    4704    4701
    4707     127    4704    4701    4740     120    4701    4707    4710     128
    4701    4707    4713     128    4698    4695    4701     122    4695    4701
    4704     123    4812    4818    4821     101    4806    4803    4809     102
    4797    4794    4800     102    4791    4794    4797     103    4791    4794
    4800     103    4791    4803    4806     103    4791    4803    4809     103
    4788    4785    4791     103    4782    4776    4785     104    4779    4776
    4782     105    4779    4776    4785     104    4776    4785    4788     106
    4773    4767    4776     107    4770    4767    4773     108    4770    4767
    4776     107    4767    4776    4779     109    4767    4776    4782     109
    4764    4758    4767     107    4761    4758    4764     108    4761    4758
    4767     107    4758    4767    4770     107    4758    4767    4773     107
    4755    4752    4758     137    4755    4752    4812     120    4752    4758
    4761     112    4752    4758    4764     112    4749    4746    4752     122
    4746    4752    4755     123    4854    4860    4863     101    4842    4836
    4845     116    4839    4836    4842     116    4839    4836    4845     116
    4833    4830    4836     164    4833    4830    4848     165    4830    4836
    4839     118    4830    4836    4842     118    4830    4836    4845     118
    4830    4848    4851     166    4827    4824    4830     119    4827    4824
    4854     120    4824    4830    4833     167    4821    4818    4824     122
    4818    4824    4827     123    4905    4911    4914     101    4899    4896
    4902     131    4890    4896    4899     101    4890    4896    4902     101
    4887    4881    4890     132    4884    4881    4887     125    4884    4881
    4890     132    4878    4872    4881     126    4875    4872    4878     125
    4875    4872    4881     126    4872    4881    4884     126    4872    4881
    4887     126    4869    4866    4872     127    4869    4866    4905     120
    4866    4872    4875     128    4866    4872    4878     128    4863    4860
    4866     122    4860    4866    4869     123    4968    4974    4977     101
    4959    4956    4962     151    4956    4962    4965     151    4947    4950
    4953     152    4947    4956    4959     153    4944    4941    4947     153
    4938    4935    4941     151    4935    4941    4944     151    4932    4935
    4938     151    4932    4962    4965     151    4929    4923    4932     154
    4926    4923    4929     116    4926    4923    4932     154    4920    4917
    4923     145    4920    4917    4968     120    4917    4923    4926     146
    4917    4923    4929     146    4914    4911    4917     122    4911    4917
    4920     123    4998    5004    5007     101    4992    4986    4995     116
    4989    4986    4992     116    4989    4986    4995     116    4983    4980
    4986     145    4983    4980    4998     120    4980    4986    4989     146
    4980    4986    4992     146    4980    4986    4995     146    4977    4974
    4980     122    4974    4980    4983     123    5061    5067    5070     101
    5052    5049    5055     151    5049    5055    5058     151    5040    5043
    5046     152    5040    5049    5052     153    5037    5034    5040     153
    5031    5028    5034     151    5028    5034    5037     151    5025    5028
    5031     151    5025    5055    5058     151    5022    5016    5025     154
    5019    5016    5022     116    5019    5016    5025     154    5013    5010
    5016     145    5013    5010    5061     120    5010    5016    5019     146
    5010    5016    5022     146    5007    5004    5010     122    5004    5010
    5013     123    5121    5127    5130     101    5112    5109    5115     151
    5109    5115    5118     151    5106    5103    5109     151    5103    5109
    5112     151    5100    5097    5103     151    5097    5103    5106     151
    5094    5091    5097     151    5091    5097    5100     151    5088    5091
    5094     151    5088    5115    5118     151    5085    5079    5088     154
    5082    5079    5085     116    5082    5079    5088     154    5076    5073
    5079     145    5076    5073    5121     120    5073    5079    5082     146
    5073    5079    5085     146    5070    5067    5073     122    5067    5073
    5076     123    5169    5175    5178     101    5163    5157    5166     116
    5160    5157    5163     116    5160    5157    5166     116    5151    5145
    5154     116    5148    5145    5151     116    5148    5145    5154     116
    5142    5139    5145     117    5142    5139    5157     117    5139    5145
    5148     118    5139    5145    5151     118    5139    5145    5154     118
    5139    5157    5160     118    5139    5157    5163     118    5139    5157
    5166     118    5136    5133    5139     119    5136    5133    5169     120
    5133    5139    5142     121    5130    5127    5133     122    5127    5133
    5136     123    5211    5217    5220     101    5199    5193    5202     116
    5196    5193    5199     116    5196    5193    5202     116    5190    5187
    5193     164    5190    5187    5205     165    5187    5193    5196     118
    5187    5193    5199     118    5187    5193    5202     118    5187    5205
    5208     166    5184    5181    5187     119    5184    5181    5211     120
    5181    5187    5190     167    5178    5175    5181     122    5175    5181
    5184     123    5241    5247    5250     101    5235    5229    5238     116
    5232    5229    5235     116    5232    5229    5238     116    5226    5223
    5229     145    5226    5223    5241     120    5223    5229    5232     146
    5223    5229    5235     146    5223    5229    5238     146    5220    5217
    5223     122    5217    5223    5226     123    5277    5283    5286     101
    5265    5259    5268     124    5262    5259    5265     125    5262    5259
    5268     124    5256    5253    5259     127    5256    5253    5277     120
    5253    5259    5262     128    5253    5259    5265     128    5250    5247
    5253     122    5247    5253    5256     123    5313    5319    5322     101
    5301    5295    5304     124    5298    5295    5301     125    5298    5295
    5304     124    5292    5289    5295     127    5292    5289    5313     120
    5289    5295    5298     128    5289    5295    5301     128    5286    5283
    5289     122    5283    5289    5292     123    5370    5376    5379     101
    5364    5358    5367     116    5361    5358    5364     116    5361    5358
    5367     116    5355    5349    5358     159    5352    5349    5355     125
    5352    5349    5358     159    5349    5358    5361     160    5349    5358
    5364     160    5349    5358    5367     160    5343    5337    5346     116
    5340    5337    5343     116    5340    5337    5346     116    5334    5331
    5337     117    5334    5331    5349     130    5331    5337    5340     118
    5331    5337    5343     118    5331    5337    5346     118    5331    5349
    5352     129    5331    5349    5355     129    5328    5325    5331     119
    5328    5325    5370     120    5325    5331    5334     121    5322    5319
    5325     122    5319    5325    5328     123    5442    5448    5451     101
    5436    5433    5439     102    5427    5424    5430     102    5421    5424
    5427     103    5421    5424    5430     103    5421    5433    5436     103
    5421    5433    5439     103    5418    5415    5421     103    5412    5406
    5415     104    5409    5406    5412     105    5409    5406    5415     104
    5406    5415    5418     106    5403    5397    5406     107    5400    5397
    5403     108    5400    5397    5406     107    5397    5406    5409     109
    5397    5406    5412     109    5394    5388    5397     107    5391    5388
    5394     108    5391    5388    5397     107    5388    5397    5400     107
    5388    5397    5403     107    5385    5382    5388     137    5385    5382
    5442     120    5382    5388    5391     112    5382    5388    5394     112
    5379    5376    5382     122    5376    5382    5385     123    5490    5496
    5499     101    5484    5478    5487     116    5481    5478    5484     116
    5481    5478    5487     116    5472    5466    5475     116    5469    5466
    5472     116    5469    5466    5475     116    5463    5460    5466     117
    5463    5460    5478     117    5460    5466    5469     118    5460    5466
    5472     118    5460    5466    5475     118    5460    5478    5481     118
    5460    5478    5484     118    5460    5478    5487     118    5457    5454
    5460     119    5457    5454    5490     120    5454    5460    5463     121
    5451    5448    5454     122    5448    5454    5457     123    5511    5517
    5520     101    5508    5502    5511     120    5505    5502    5508     161
    5505    5502    5511     120    5499    5496    5502     122    5496    5502
    5505     123    5496    5502    5508     123    5544    5550    5553     101
    5535    5529    5538     155    5532    5529    5535     156    5532    5529
    5538     155    5529    5538    5541     157    5526    5523    5529     127
    5526    5523    5544     120    5523    5529    5532     158    5523    5529
    5535     158    5520    5517    5523     122    5517    5523    5526     123
    5595    5601    5604     101    5589    5583    5592     149    5586    5583
    5589     149    5586    5583    5592     149    5580    5583    5586     168
    5580    5583    5589     168    5580    5583    5592     168    5577    5571
    5580     169    5574    5571    5577     156    5574    5571    5580     169
    5568    5562    5571     126    5565    5562    5568     125    5565    5562
    5571     126    5562    5571    5574     170    5562    5571    5577     170
    5559    5556    5562     127    5559    5556    5595     120    5556    5562
    5565     128    5556    5562    5568     128    5553    5550    5556     122
    5550    5556    5559     123    5628    5634    5637     101    5619    5613
    5622     155    5616    5613    5619     156    5616    5613    5622     155
    5613    5622    5625     157    5610    5607    5613     127    5610    5607
    5628     120    5607    5613    5616     158    5607    5613    5619     158
    5604    5601    5607     122    5601    5607    5610     123    5676    5682
    5685     101    5670    5664    5673     116    5667    5664    5670     116
    5667    5664    5673     116    5658    5652    5661     116    5655    5652
    5658     116    5655    5652    5661     116    5649    5646    5652     117
    5649    5646    5664     117    5646    5652    5655     118    5646    5652
    5658     118    5646    5652    5661     118    5646    5664    5667     118
    5646    5664    5670     118    5646    5664    5673     118    5643    5640
    5646     119    5643    5640    5676     120    5640    5646    5649     121
    5637    5634    5640     122    5634    5640    5643     123    5712    5718
    5721     101    5700    5694    5703     124    5697    5694    5700     125
    5697    5694    5703     124    5691    5688    5694     127    5691    5688
    5712     120    5688    5694    5697     128    5688    5694    5700     128
    5685    5682    5688     122    5682    5688    5691     123    5733    5739
    5742     101    5730    5724    5733     120    5727    5724    5730     161
    5727    5724    5733     120    5721    5718    5724     122    5718    5724
    5727     123    5718    5724    5730     123    5796    5802    5805     101
    5787    5784    5790     151    5784    5790    5793     151    5775    5778
    5781     152    5775    5784    5787     153    5772    5769    5775     153
    5766    5763    5769     151    5763    5769    5772     151    5760    5763
    5766     151    5760    5790    5793     151    5757    5751    5760     154
    5754    5751    5757     116    5754    5751    5760     154    5748    5745
    5751     145    5748    5745    5796     120    5745    5751    5754     146
    5745    5751    5757     146    5742    5739    5745     122    5739    5745
    5748     123    5847    5853    5856     101    5838    5835    5841     138
    5835    5841    5844     139    5832    5829    5835     140    5829    5835
    5838     141    5826    5829    5832     142    5823    5841    5844     143
    5820    5814    5823     144    5817    5814    5820     116    5817    5814
    5823     144    5811    5808    5814     145    5811    5808    5847     120
    5808    5814    5817     146    5808    5814    5820     146    5805    5802
    5808     122    5802    5808    5811     123    5889    5895    5898     101
    5883    5880    5886     131    5874    5880    5883     101    5874    5880
    5886     101    5871    5865    5874     132    5868    5865    5871     125
    5868    5865    5874     132    5862    5859    5865     127    5862    5859
    5889     120    5859    5865    5868     128    5859    5865    5871     128
    5856    5853    5859     122    5853    5859    5862     123    5946    5952
    5955     101    5940    5934    5943     116    5937    5934    5940     116
    5937    5934    5943     116    5931    5925    5934     159    5928    5925
    5931     125    5928    5925    5934     159    5925    5934    5937     160
    5925    5934    5940     160    5925    5934    5943     160    5919    5913
    5922     116    5916    5913    5919     116    5916    5913    5922     116
    5910    5907    5913     117    5910    5907    5925     130    5907    5913
    5916     118    5907    5913    5919     118    5907    5913    5922     118
    5907    5925    5928     129    5907    5925    5931     129    5904    5901
    5907     119    5904    5901    5946     120    5901    5907    5910     121
    5898    5895    5901     122    5895    5901    5904     123    5979    5985
    5988     101    5970    5964    5973     155    5967    5964    5970     156
    5967    5964    5973     155    5964    5973    5976     157    5961    5958
    5964     127    5961    5958    5979     120    5958    5964    5967     158
    5958    5964    5970     158    5955    5952    5958     122    5952    5958
    5961     123    6021    6027    6030     101    6009    6003    6012     116
    6006    6003    6009     116    6006    6003    6012     116    6000    5997
    6003     164    6000    5997    6015     165    5997    6003    6006     118
    5997    6003    6009     118    5997    6003    6012     118    5997    6015
    6018     166    5994    5991    5997     119    5994    5991    6021     120
    5991    5997    6000     167    5988    5985    5991     122    5985    5991
    5994     123    6087    6093    6096     101    6081    6075    6084     114
    6078    6075    6081     114    6078    6075    6084     114    6072    6066
    6075     133    6069    6066    6072     134    6069    6066    6075     133
    6066    6075    6078     135    6066    6075    6081     135    6066    6075
    6084     135    6063    6057    6066     107    6060    6057    6063     108
    6060    6057    6066     107    6057    6066    6069     136    6057    6066
    6072     136    6054    6048    6057     107    6051    6048    6054     108
    6051    6048    6057     107    6048    6057    6060     107    6048    6057
    6063     107    6045    6039    6048     107    6042    6039    6045     108
    6042    6039    6048     107    6039    6048    6051     107    6039    6048
    6054     107    6036    6033    6039     137    6036    6033    6087     120
    6033    6039    6042     112    6033    6039    6045     112    6030    6027
    6033     122    6027    6033    6036     123    6123    6129    6132     101
    6111    6105    6114     124    6108    6105    6111     125    6108    6105
    6114     124    6102    6099    6105     127    6102    6099    6123     120
    6099    6105    6108     128    6099    6105    6111     128    6096    6093
    6099     122    6093    6099    6102     123    6144    6150    6153     101
    6141    6135    6144     120    6138    6135    6141     161    6138    6135
    6144     120    6132    6129    6135     122    6129    6135    6138     123
    6129    6135    6141     123    6180    6186    6189     101    6168    6162
    6171     124    6165    6162    6168     125    6165    6162    6171     124
    6159    6156    6162     127    6159    6156    6180     120    6156    6162
    6165     128    6156    6162    6168     128    6153    6150    6156     122
    6150    6156    6159     123    6213    6219    6222     101    6204    6198
    6207     162    6201    6198    6204     156    6201    6198    6207     162
    6198    6207    6210     163    6195    6192    6198     127    6195    6192
    6213     120    6192    6198    6201     158    6192    6198    6204     158
    6189    6186    6192     122    6186    6192    6195     123    6234    6240
    6243     101    6231    6225    6234     120    6228    6225    6231     161
    6228    6225    6234     120    6222    6219    6225     122    6219    6225
    6228     123    6219    6225    6231     123    6267    6273    6276     101
    6258    6252    6261     155    6255    6252    6258     156    6255    6252
    6261     155    6252    6261    6264     157    6249    6246    6252     127
    6249    6246    6267     120    6246    6252    6255     158    6246    6252
    6258     158    6243    6240    6246     122    6240    6246    6249     123
    6324    6330    6333     101    6318    6312    6321     116    6315    6312
    6318     116    6315    6312    6321     116    6306    6300    6309     116
    6303    6300    6306     116    6303    6300    6309     116    6297    6294
    6300     117    6297    6294    6312     117    6294    6300    6303     118
    6294    6300    6306     118    6294    6300    6309     118    6294    6312
    6315     118    6294    6312    6318     118    6294    6312    6321     118
    6291    6285    6294     129    6288    6285    6291     125    6288    6285
    6294     129    6285    6294    6297     130    6282    6279    6285     127
    6282    6279    6324     120    6279    6285    6288     128    6279    6285
    6291     128    6276    6273    6279     122    6273    6279    6282     123
    6381    6387    6390     101    6375    6369    6378     116    6372    6369
    6375     116    6372    6369    6378     116    6363    6357    6366     116
    6360    6357    6363     116    6360    6357    6366     116    6354    6351
    6357     117    6354    6351    6369     117    6351    6357    6360     118
    6351    6357    6363     118    6351    6357    6366     118    6351    6369
    6372     118    6351    6369    6375     118    6351    6369    6378     118
    6348    6342    6351     129    6345    6342    6348     125    6345    6342
    6351     129    6342    6351    6354     130    6339    6336    6342     127
    6339    6336    6381     120    6336    6342    6345     128    6336    6342
    6348     128    6333    6330    6336     122    6330    6336    6339     123
    6441    6447    6450     101    6432    6429    6435     151    6429    6435
    6438     151    6426    6423    6429     151    6423    6429    6432     151
    6420    6417    6423     151    6417    6423    6426     151    6414    6411
    6417     151    6411    6417    6420     151    6408    6411    6414     151
    6408    6435    6438     151    6405    6399    6408     154    6402    6399
    6405     116    6402    6399    6408     154    6396    6393    6399     145
    6396    6393    6441     120    6393    6399    6402     146    6393    6399
    6405     146    6390    6387    6393     122    6387    6393    6396     123
    6477    6483    6486     101    6465    6459    6468     124    6462    6459
    6465     125    6462    6459    6468     124    6456    6453    6459     127
    6456    6453    6477     120    6453    6459    6462     128    6453    6459
    6465     128    6450    6447    6453     122    6447    6453    6456     123
    6528    6534    6537     101    6519    6516    6522     138    6516    6522
    6525     139    6513    6510    6516     140    6510    6516    6519     141
    6507    6510    6513     142    6504    6522    6525     143    6501    6495
    6504     144    6498    6495    6501     116    6498    6495    6504     144
    6492    6489    6495     145    6492    6489    6528     120    6489    6495
    6498     146    6489    6495    6501     146    6486    6483    6489     122
    6483    6489    6492     123    6585    6591    6594     101    6579    6573
    6582     116    6576    6573    6579     116    6576    6573    6582     116
    6567    6561    6570     116    6564    6561    6567     116    6564    6561
    6570     116    6558    6555    6561     117    6558    6555    6573     117
    6555    6561    6564     118    6555    6561    6567     118    6555    6561
    6570     118    6555    6573    6576     118    6555    6573    6579     118
    6555    6573    6582     118    6552    6546    6555     129    6549    6546
    6552     125    6549    6546    6555     129    6546    6555    6558     130
    6543    6540    6546     127    6543    6540    6585     120    6540    6546
    6549     128    6540    6546    6552     128    6537    6534    6540     122
    6534    6540    6543     123    6636    6642    6645     101    6627    6624
    6630     138    6624    6630    6633     139    6621    6618    6624     140
    6618    6624    6627     141    6615    6618    6621     142    6612    6630
    6633     143    6609    6603    6612     144    6606    6603    6609     116
    6606    6603    6612     144    6600    6597    6603     145    6600    6597
    6636     120    6597    6603    6606     146    6597    6603    6609     146
    6594    6591    6597     122    6591    6597    6600     123    6678    6684
    6687     101    6672    6669    6675     131    6663    6669    6672     101
    6663    6669    6675     101    6660    6654    6663     132    6657    6654
    6660     125    6657    6654    6663     132    6651    6648    6654     127
    6651    6648    6678     120    6648    6654    6657     128    6648    6654
    6660     128    6645    6642    6648     122    6642    6648    6651     123
    6726    6732    6735     101    6720    6714    6723     116    6717    6714
    6720     116    6717    6714    6723     116    6708    6702    6711     116
    6705    6702    6708     116    6705    6702    6711     116    6699    6696
    6702     117    6699    6696    6714     117    6696    6702    6705     118
    6696    6702    6708     118    6696    6702    6711     118    6696    6714
    6717     118    6696    6714    6720     118    6696    6714    6723     118
    6693    6690    6696     119    6693    6690    6726     120    6690    6696
    6699     121    6687    6684    6690     122    6684    6690    6693     123
    6774    6780    6783     101    6768    6762    6771     116    6765    6762
    6768     116    6765    6762    6771     116    6756    6750    6759     116
    6753    6750    6756     116    6753    6750    6759     116    6747    6744
    6750     117    6747    6744    6762     117    6744    6750    6753     118
    6744    6750    6756     118    6744    6750    6759     118    6744    6762
    6765     118    6744    6762    6768     118    6744    6762    6771     118
    6741    6738    6744     119    6741    6738    6774     120    6738    6744
    6747     121    6735    6732    6738     122    6732    6738    6741     123
    6795    6801    6804     101    6792    6786    6795     120    6789    6786
    6792     161    6789    6786    6795     120    6783    6780    6786     122
    6780    6786    6789     123    6780    6786    6792     123    6825    6831
    6834     101    6819    6813    6822     116    6816    6813    6819     116
    6816    6813    6822     116    6810    6807    6813     145    6810    6807
    6825     120    6807    6813    6816     146    6807    6813    6819     146
    6807    6813    6822     146    6804    6801    6807     122    6801    6807
    6810     123    6876    6882    6885     101    6867    6864    6870     138
    6864    6870    6873     139    6861    6858    6864     140    6858    6864
    6867     141    6855    6858    6861     142    6852    6870    6873     143
    6849    6843    6852     144    6846    6843    6849     116    6846    6843
    6852     144    6840    6837    6843     145    6840    6837    6876     120
    6837    6843    6846     146    6837    6843    6849     146    6834    6831
    6837     122    6831    6837    6840     123    6933    6939    6942     101
    6927    6921    6930     116    6924    6921    6927     116    6924    6921
    6930     116    6918    6912    6921     159    6915    6912    6918     125
    6915    6912    6921     159    6912    6921    6924     160    6912    6921
    6927     160    6912    6921    6930     160    6906    6900    6909     116
    6903    6900    6906     116    6903    6900    6909     116    6897    6894
    6900     117    6897    6894    6912     130    6894    6900    6903     118
    6894    6900    6906     118    6894    6900    6909     118    6894    6912
    6915     129    6894    6912    6918     129    6891    6888    6894     119
    6891    6888    6933     120    6888    6894    6897     121    6885    6882
    6888     122    6882    6888    6891     123    6981    6987    6990     101
    6975    6969    6978     116    6972    6969    6975     116    6972    6969
    6978     116    6963    6957    6966     116    6960    6957    6963     116
    6960    6957    6966     116    6954    6951    6957     117    6954    6951
    6969     117    6951    6957    6960     118    6951    6957    6963     118
    6951    6957    6966     118    6951    6969    6972     118    6951    6969
    6975     118    6951    6969    6978     118    6948    6945    6951     119
    6948    6945    6981     120    6945    6951    6954     121    6942    6939
    6945     122    6939    6945    6948     123    7002    7008    7011     101
    6999    6993    7002     120    6996    6993    6999     161    6996    6993
    7002     120    6990    6987    6993     122    6987    6993    6996     123
    6987    6993    6999     123    7059    7065    7068     101    7053    7047
    7056     116    7050    7047    7053     116    7050    7047    7056     116
    7044    7038    7047     159    7041    7038    7044     125    7041    7038
    7047     159    7038    7047    7050     160    7038    7047    7053     160
    7038    7047    7056     160    7032    7026    7035     116    7029    7026
    7032     116    7029    7026    7035     116    7023    7020    7026     117
    7023    7020    7038     130    7020    7026    7029     118    7020    7026
    7032     118    7020    7026    7035     118    7020    7038    7041     129
    7020    7038    7044     129    7017    7014    7020     119    7017    7014
    7059     120    7014    7020    7023     121    7011    7008    7014     122
    7008    7014    7017     123    7089    7095    7098     101    7083    7077
    7086     116    7080    7077    7083     116    7080    7077    7086     116
    7074    7071    7077     145    7074    7071    7089     120    7071    7077
    7080     146    7071    7077    7083     146    7071    7077    7086     146
    7068    7065    7071     122    7065    7071    7074     123    7122    7128
    7131     101    7113    7107    7116     155    7110    7107    7113     156
    7110    7107    7116     155    7107    7116    7119     157    7104    7101
    7107     127    7104    7101    7122     120    7101    7107    7110     158
    7101    7107    7113     158    7098    7095    7101     122    7095    7101
    7104     123    7173    7167    7176     116    7170    7167    7173     116
    7170    7167    7176     116    7164    7158    7167     159    7161    7158
    7164     125    7161    7158    7167     159    7158    7167    7170     160
    7158    7167    7173     160    7158    7167    7176     160    7152    7146
    7155     116    7149    7146    7152     116    7149    7146    7155     116
    7143    7140    7146     117    7143    7140    7158     130    7140    7146
    7149     118    7140    7146    7152     118    7140    7146    7155     118
    7140    7158    7161     129    7140    7158    7164     129    7137    7134
    7140     119    7137    7134    7179     120    7134    7140    7143     121
    7131    7128    7134     122    7128    7134    7137     123    7218    7215
    7221     120    7212    7206    7215     146    7209    7206    7212     116
    7209    7206    7215     146    7206    7215    7218     145    7203    7197
    7206     147    7200    7197    7203     116    7200    7197    7206     147
    7197    7206    7209     147    7197    7206    7212     147    7194    7188
    7197     148    7191    7188    7194     149    7191    7188    7197     148
    7188    7197    7200     147    7188    7197    7203     147    7185    7188
    7191     150    7185    7188    7194     150    7185    7215    7218     123
    7263    7269    7272     101    7260    7257    7263     120    7254    7248
    7257     146    7251    7248    7254     116    7251    7248    7257     146
    7248    7257    7260     145    7245    7239    7248     147    7242    7239
    7245     116    7242    7239    7248     147    7239    7248    7251     147
    7239    7248    7254     147    7236    7230    7239     148    7233    7230
    7236     149    7233    7230    7239     148    7230    7239    7242     147
    7230    7239    7245     147    7227    7230    7233     150    7227    7230
    7236     150    7227    7257    7260     123    7311    7317    7320     101
    7305    7299    7308     116    7302    7299    7305     116    7302    7299
    7308     116    7293    7287    7296     116    7290    7287    7293     116
    7290    7287    7296     116    7284    7281    7287     117    7284    7281
    7299     117    7281    7287    7290     118    7281    7287    7293     118
    7281    7287    7296     118    7281    7299    7302     118    7281    7299
    7305     118    7281    7299    7308     118    7278    7275    7281     119
    7278    7275    7311     120    7275    7281    7284     121    7272    7269
    7275     122    7269    7275    7278     123    7353    7359    7362     101
    7347    7344    7350     131    7338    7344    7347     101    7338    7344
    7350     101    7335    7329    7338     132    7332    7329    7335     125
    7332    7329    7338     132    7326    7323    7329     127    7326    7323
    7353     120    7323    7329    7332     128    7323    7329    7335     128
    7320    7317    7323     122    7317    7323    7326     123    7374    7380
    7383     101    7371    7365    7374     120    7368    7365    7371     161
    7368    7365    7374     120    7362    7359    7365     122    7359    7365
    7368     123    7359    7365    7371     123    7404    7410    7413     101
    7398    7392    7401     116    7395    7392    7398     116    7395    7392
    7401     116    7389    7386    7392     145    7389    7386    7404     120
    7386    7392    7395     146    7386    7392    7398     146    7386    7392
    7401     146    7383    7380    7386     122    7380    7386    7389     123
    7461    7467    7470     101    7455    7449    7458     116    7452    7449
    7455     116    7452    7449    7458     116    7443    7437    7446     116
    7440    7437    7443     116    7440    7437    7446     116    7434    7431
    7437     117    7434    7431    7449     117    7431    7437    7440     118
    7431    7437    7443     118    7431    7437    7446     118    7431    7449
    7452     118    7431    7449    7455     118    7431    7449    7458     118
    7428    7422    7431     129    7425    7422    7428     125    7425    7422
    7431     129    7422    7431    7434     130    7419    7416    7422     127
    7419    7416    7461     120    7416    7422    7425     128    7416    7422
    7428     128    7413    7410    7416     122    7410    7416    7419     123
    7503    7509    7512     101    7491    7485    7494     116    7488    7485
    7491     116    7488    7485    7494     116    7482    7479    7485     164
    7482    7479    7497     165    7479    7485    7488     118    7479    7485
    7491     118    7479    7485    7494     118    7479    7497    7500     166
    7476    7473    7479     119    7476    7473    7503     120    7473    7479
    7482     167    7470    7467    7473     122    7467    7473    7476     123
    7575    7581    7584     101    7569    7566    7572     171    7563    7560
    7566     151    7560    7566    7569     151    7557    7554    7560     151
    7554    7560    7563     151    7551    7548    7554     151    7548    7554
    7557     151    7545    7548    7551     172    7542    7539    7545     173
    7536    7533    7539     139    7533    7539    7542     138    7530    7533
    7536     174    7527    7521    7530     175    7524    7521    7527     116
    7524    7521    7530     175    7518    7515    7521     145    7518    7515
    7575     120    7515    7521    7524     146    7515    7521    7527     146
    7512    7509    7515     122    7509    7515    7518     123    7617    7623
    7626     101    7611    7608    7614     131    7602    7608    7611     101
    7602    7608    7614     101    7599    7593    7602     132    7596    7593
    7599     125    7596    7593    7602     132    7590    7587    7593     127
    7590    7587    7617     120    7587    7593    7596     128    7587    7593
    7599     128    7584    7581    7587     122    7581    7587    7590     123
    7647    7653    7656     101    7641    7635    7644     116    7638    7635
    7641     116    7638    7635    7644     116    7632    7629    7635     145
    7632    7629    7647     120    7629    7635    7638     146    7629    7635
    7641     146    7629    7635    7644     146    7626    7623    7629     122
    7623    7629    7632     123    7692    7698    7701     101    7680    7674
    7683     124    7677    7674    7680     125    7677    7674    7683     124
    7671    7665    7674     126    7668    7665    7671     125    7668    7665
    7674     126    7665    7674    7677     126    7665    7674    7680     126
    7662    7659    7665     127    7662    7659    7692     120    7659    7665
    7668     128    7659    7665    7671     128    7656    7653    7659     122
    7653    7659    7662     123    7758    7764    7767     101    7752    7746
    7755     114    7749    7746    7752     114    7749    7746    7755     114
    7743    7737    7746     133    7740    7737    7743     134    7740    7737
    7746     133    7737    7746    7749     135    7737    7746    7752     135
    7737    7746    7755     135    7734    7728    7737     107    7731    7728
    7734     108    7731    7728    7737     107    7728    7737    7740     136
    7728    7737    7743     136    7725    7719    7728     107    7722    7719
    7725     108    7722    7719    7728     107    7719    7728    7731     107
    7719    7728    7734     107    7716    7710    7719     107    7713    7710
    7716     108    7713    7710    7719     107    7710    7719    7722     107
    7710    7719    7725     107    7707    7704    7710     137    7707    7704
    7758     120    7704    7710    7713     112    7704    7710    7716     112
    7701    7698    7704     122    7698    7704    7707     123    7803    7809
    7812     101    7791    7785    7794     124    7788    7785    7791     125
    7788    7785    7794     124    7782    7776    7785     126    7779    7776
    7782     125    7779    7776    7785     126    7776    7785    7788     126
    7776    7785    7791     126    7773    7770    7776     127    7773    7770
    7803     120    7770    7776    7779     128    7770    7776    7782     128
    7767    7764    7770     122    7764    7770    7773     123    7854    7860
    7863     101    7848    7842    7851     149    7845    7842    7848     149
    7845    7842    7851     149    7839    7842    7845     168    7839    7842
    7848     168    7839    7842    7851     168    7836    7830    7839     169
    7833    7830    7836     156    7833    7830    7839     169    7827    7821
    7830     126    7824    7821    7827     125    7824    7821    7830     126
    7821    7830    7833     170    7821    7830    7836     170    7818    7815
    7821     127    7818    7815    7854     120    7815    7821    7824     128
    7815    7821    7827     128    7812    7809    7815     122    7809    7815
    7818     123    7911    7917    7920     101    7905    7899    7908     116
    7902    7899    7905     116    7902    7899    7908     116    7893    7887
    7896     116    7890    7887    7893     116    7890    7887    7896     116
    7884    7881    7887     117    7884    7881    7899     117    7881    7887
    7890     118    7881    7887    7893     118    7881    7887    7896     118
    7881    7899    7902     118    7881    7899    7905     118    7881    7899
    7908     118    7878    7872    7881     129    7875    7872    7878     125
    7875    7872    7881     129    7872    7881    7884     130    7869    7866
    7872     127    7869    7866    7911     120    7866    7872    7875     128
    7866    7872    7878     128    7863    7860    7866     122    7860    7866
    7869     123    7944    7950    7953     101    7935    7929    7938     162
    7932    7929    7935     156    7932    7929    7938     162    7929    7938
    7941     163    7926    7923    7929     127    7926    7923    7944     120
    7923    7929    7932     158    7923    7929    7935     158    7920    7917
    7923     122    7917    7923    7926     123    7962    7956    7965     120
    7959    7956    7962     161    7959    7956    7965     120    7953    7950
    7956     122    7950    7956    7959     123    7950    7956    7962     123
    8007    8013    8016     101    8004    8001    8007     120    7998    7992
    8001     146    7995    7992    7998     116    7995    7992    8001     146
    7992    8001    8004     145    7989    7983    7992     147    7986    7983
    7989     116    7986    7983    7992     147    7983    7992    7995     147
    7983    7992    7998     147    7980    7974    7983     148    7977    7974
    7980     149    7977    7974    7983     148    7974    7983    7986     147
    7974    7983    7989     147    7971    7974    7977     150    7971    7974
    7980     150    7971    8001    8004     123    8049    8055    8058     101
    8043    8040    8046     131    8034    8040    8043     101    8034    8040
    8046     101    8031    8025    8034     132    8028    8025    8031     125
    8028    8025    8034     132    8022    8019    8025     127    8022    8019
    8049     120    8019    8025    8028     128    8019    8025    8031     128
    8016    8013    8019     122    8013    8019    8022     123    8085    8091
    8094     101    8073    8067    8076     124    8070    8067    8073     125
    8070    8067    8076     124    8064    8061    8067     127    8064    8061
    8085     120    8061    8067    8070     128    8061    8067    8073     128
    8058    8055    8061     122    8055    8061    8064     123    8121    8127
    8130     101    8109    8103    8112     124    8106    8103    8109     125
    8106    8103    8112     124    8100    8097    8103     127    8100    8097
    8121     120    8097    8103    8106     128    8097    8103    8109     128
    8094    8091    8097     122    8091    8097    8100     123    8184    8190
    8193     101    8175    8172    8178     151    8172    8178    8181     151
    8163    8166    8169     152    8163    8172    8175     153    8160    8157
    8163     153    8154    8151    8157     151    8151    8157    8160     151
    8148    8151    8154     151    8148    8178    8181     151    8145    8139
    8148     154    8142    8139    8145     116    8142    8139    8148     154
    8136    8133    8139     145    8136    8133    8184     120    8133    8139
    8142     146    8133    8139    8145     146    8130    8127    8133     122
    8127    8133    8136     123    8220    8226    8229     101    8208    8202
    8211     124    8205    8202    8208     125    8205    8202    8211     124
    8199    8196    8202     127    8199    8196    8220     120    8196    8202
    8205     128    8196    8202    8208     128    8193    8190    8196     122
    8190    8196    8199     123    8283    8289    8292     101    8274    8271
    8277     151    8271    8277    8280     151    8262    8265    8268     152
    8262    8271    8274     153    8259    8256    8262     153    8253    8250
    8256     151    8250    8256    8259     151    8247    8250    8253     151
    8247    8277    8280     151    8244    8238    8247     154    8241    8238
    8244     116    8241    8238    8247     154    8235    8232    8238     145
    8235    8232    8283     120    8232    8238    8241     146    8232    8238
    8244     146    8229    8226    8232     122    8226    8232    8235     123
    8307    8301    8310     124    8304    8301    8307     125    8304    8301
    8310     124    8298    8295    8301     127    8298    8295    8319     120
    8295    8301    8304     128    8295    8301    8307     128    8292    8289
    8295     122    8289    8295    8298     123    8361    8367    8370     101
    8358    8355    8361     120    8352    8346    8355     146    8349    8346
    8352     116    8349    8346    8355     146    8346    8355    8358     145
    8343    8337    8346     147    8340    8337    8343     116    8340    8337
    8346     147    8337    8346    8349     147    8337    8346    8352     147
    8334    8328    8337     148    8331    8328    8334     149    8331    8328
    8337     148    8328    8337    8340     147    8328    8337    8343     147
    8325    8328    8331     150    8325    8328    8334     150    8325    8355
    8358     123    8406    8412    8415     101    8394    8388    8397     124
    8391    8388    8394     125    8391    8388    8397     124    8385    8379
    8388     126    8382    8379    8385     125    8382    8379    8388     126
    8379    8388    8391     126    8379    8388    8394     126    8376    8373
    8379     127    8376    8373    8406     120    8373    8379    8382     128
    8373    8379    8385     128    8370    8367    8373     122    8367    8373
    8376     123    8472    8478    8481     101    8466    8460    8469     114
    8463    8460    8466     114    8463    8460    8469     114    8457    8451
    8460     133    8454    8451    8457     134    8454    8451    8460     133
    8451    8460    8463     135    8451    8460    8466     135    8451    8460
    8469     135    8448    8442    8451     107    8445    8442    8448     108
    8445    8442    8451     107    8442    8451    8454     136    8442    8451
    8457     136    8439    8433    8442     107    8436    8433    8439     108
    8436    8433    8442     107    8433    8442    8445     107    8433    8442
    8448     107    8430    8424    8433     107    8427    8424    8430     108
    8427    8424    8433     107    8424    8433    8436     107    8424    8433
    8439     107    8421    8418    8424     137    8421    8418    8472     120
    8418    8424    8427     112    8418    8424    8430     112    8415    8412
    8418     122    8412    8418    8421     123    8520    8526    8529     101
    8514    8508    8517     116    8511    8508    8514     116    8511    8508
    8517     116    8502    8496    8505     116    8499    8496    8502     116
    8499    8496    8505     116    8493    8490    8496     117    8493    8490
    8508     117    8490    8496    8499     118    8490    8496    8502     118
    8490    8496    8505     118    8490    8508    8511     118    8490    8508
    8514     118    8490    8508    8517     118    8487    8484    8490     119
    8487    8484    8520     120    8484    8490    8493     121    8481    8478
    8484     122    8478    8484    8487     123    8538    8532    8541     120
    8535    8532    8538     161    8535    8532    8541     120    8529    8526
    8532     122    8526    8532    8535     123    8526    8532    8538     123
    8580    8577    8583     120    8574    8568    8577     146    8571    8568
    8574     116    8571    8568    8577     146    8568    8577    8580     145
    8565    8559    8568     147    8562    8559    8565     116    8562    8559
    8568     147    8559    8568    8571     147    8559    8568    8574     147
    8556    8550    8559     148    8553    8550    8556     149    8553    8550
    8559     148    8550    8559    8562     147    8550    8559    8565     147
    8547    8550    8553     150    8547    8550    8556     150    8547    8577
    8580     123    8625    8631    8634     101    8622    8619    8625     120
    8616    8610    8619     146    8613    8610    8616     116    8613    8610
    8619     146    8610    8619    8622     145    8607    8601    8610     147
    8604    8601    8607     116    8604    8601    8610     147    8601    8610
    8613     147    8601    8610    8616     147    8598    8592    8601     148
    8595    8592    8598     149    8595    8592    8601     148    8592    8601
    8604     147    8592    8601    8607     147    8589    8592    8595     150
    8589    8592    8598     150    8589    8619    8622     123    8691    8697
    8700     101    8685    8679    8688     114    8682    8679    8685     114
    8682    8679    8688     114    8676    8670    8679     133    8673    8670
    8676     134    8673    8670    8679     133    8670    8679    8682     135
    8670    8679    8685     135    8670    8679    8688     135    8667    8661
    8670     107    8664    8661    8667     108    8664    8661    8670     107
    8661    8670    8673     136    8661    8670    8676     136    8658    8652
    8661     107    8655    8652    8658     108    8655    8652    8661     107
    8652    8661    8664     107    8652    8661    8667     107    8649    8643
    8652     107    8646    8643    8649     108    8646    8643    8652     107
    8643    8652    8655     107    8643    8652    8658     107    8640    8637
    8643     137    8640    8637    8691     120    8637    8643    8646     112
    8637    8643    8649     112    8634    8631    8637     122    8631    8637
    8640     123    8739    8745    8748     101    8733    8727    8736     116
    8730    8727    8733     116    8730    8727    8736     116    8721    8715
    8724     116    8718    8715    8721     116    8718    8715    8724     116
    8712    8709    8715     117    8712    8709    8727     117    8709    8715
    8718     118    8709    8715    8721     118    8709    8715    8724     118
    8709    8727    8730     118    8709    8727    8733     118    8709    8727
    8736     118    8706    8703    8709     119    8706    8703    8739     120
    8703    8709    8712     121    8700    8697    8703     122    8697    8703
    8706     123    8805    8802    8808     171    8799    8796    8802     151
    8796    8802    8805     151    8793    8790    8796     151    8790    8796
    8799     151    8787    8784    8790     151    8784    8790    8793     151
    8781    8784    8787     172    8778    8775    8781     173    8772    8769
    8775     139    8769    8775    8778     138    8766    8769    8772     174
    8763    8757    8766     175    8760    8757    8763     116    8760    8757
    8766     175    8754    8751    8757     145    8754    8751    8811     120
    8751    8757    8760     146    8751    8757    8763     146    8748    8745
    8751     122    8745    8751    8754     123    8991    8988    8994     151
    8988    8994    8997     151    8985    8988    8991     171    8979    8973
    8982     176    8976    8973    8979     177    8976    8973    8982     176
    8970    8973    8976     176    8970    8973    8979     176    8964    8961
    8967     171    8958    8961    8964     151    8958    8994    8997     151
    8955    8952    8958     178    8949    8946    8952     179    8946    8952
    8955     179    8940    8946    8949     180    8928    8922    8931     149
    8925    8922    8928     149    8925    8922    8931     149    8919    8922
    8925     181    8919    8922    8928     181    8919    8922    8931     181
    8913    8910    8916     151    8907    8904    8910     151    8904    8910
[truncated: 931,637 more chars]
