# Supplementary material for: In silico screening of chalcones and flavonoids as potential inhibitors against yellow head virus 3C-like protease
Source: PeerJ. 2023 Apr 24;11:e15086. doi: 10.7717/peerj.15086 (PMC10135407; doi:10.7717/peerj.15086)
Supplement: Supplemental Information 11 — All topology files used in trajectory analysis. [file peerj-11-15086-s011.zip › topology_files/stripped.05_cpd41.top]

%VERSION  VERSION_STAMP = V0001.000  DATE = 12/19/21 12:44:09                  
%FLAG TITLE                                                                     
%FORMAT(20a4)                                                                   
default_name                                                                    
%FLAG POINTERS                                                                  
%FORMAT(10I8)                                                                   
    2991      15    1459    1574    3315    2140    6794    6656       0       0
   16495     189    1574    2140    6656      86     183     200      51       0
       0       0       0       0       0       0       0       1      51       0
       0
%FLAG ATOM_NAME                                                                 
%FORMAT(20a4)                                                                   
N   H1  H2  H3  CA  HA  CB  HB2 HB3 CG  HG2 HG3 CD  HD2 HD3 NE  HE  CZ  NH1 HH11
HH12NH2 HH21HH22C   O   N   H   CA  HA  CB  HB  CG1 HG11HG12HG13CG2 HG21HG22HG23
C   O   N   H   CA  HA  CB  HB2 HB3 CG  HG2 HG3 CD  OE1 OE2 C   O   N   H   CA  
HA  CB  HB2 HB3 CG  OD1 OD2 C   O   N   H   CA  HA  CB  HB2 HB3 CG  HG  CD1 HD11
HD12HD13CD2 HD21HD22HD23C   O   N   H   CA  HA  CB  HB2 HB3 CG  OD1 ND2 HD21HD22
C   O   N   H   CA  HA  CB  HB2 HB3 CG  HG2 HG3 CD  HD2 HD3 CE  HE2 HE3 NZ  HZ1 
HZ2 HZ3 C   O   N   H   CA  HA  CB  HB2 HB3 CG  ND1 CE1 HE1 NE2 HE2 CD2 HD2 C   
O   N   CD  HD2 HD3 CG  HG2 HG3 CB  HB2 HB3 CA  HA  C   O   N   H   CA  HA  CB  
HB2 HB3 CG  CD1 HD1 CE1 HE1 CZ  OH  HH  CE2 HE2 CD2 HD2 C   O   N   H   CA  HA  
CB  HB2 HB3 CG  OD1 ND2 HD21HD22C   O   N   H   CA  HA  CB  HB2 HB3 CG  HG2 HG3 
CD  HD2 HD3 CE  HE2 HE3 NZ  HZ1 HZ2 HZ3 C   O   N   H   CA  HA  CB  HB2 HB3 CG  
CD1 HD1 CE1 HE1 CZ  OH  HH  CE2 HE2 CD2 HD2 C   O   N   H   CA  HA  CB  HB2 HB3 
CG  HG2 HG3 CD  HD2 HD3 NE  HE  CZ  NH1 HH11HH12NH2 HH21HH22C   O   N   H   CA  
HA  CB  HB2 HB3 OG  HG  C   O   N   H   CA  HA  CB  HB2 HB3 CG  OD1 ND2 HD21HD22
C   O   N   H   CA  HA  CB  HB  CG2 HG21HG22HG23CG1 HG12HG13CD1 HD11HD12HD13C   
O   N   H   CA  HA  CB  HB  CG1 HG11HG12HG13CG2 HG21HG22HG23C   O   N   H   CA  
HA  CB  HB2 HB3 CG  HG2 HG3 CD  HD2 HD3 NE  HE  CZ  NH1 HH11HH12NH2 HH21HH22C   
O   N   H   CA  HA  CB  HB  CG1 HG11HG12HG13CG2 HG21HG22HG23C   O   N   H   CA  
HA  CB  HB2 HB3 CG  CD1 HD1 CE1 HE1 CZ  OH  HH  CE2 HE2 CD2 HD2 C   O   N   H   
CA  HA2 HA3 C   O   N   H   CA  HA  CB  HB2 HB3 CG  HG2 HG3 CD  OE1 OE2 C   O   
N   H   CA  HA  CB  HB2 HB3 CG  HG2 HG3 CD  HD2 HD3 NE  HE  CZ  NH1 HH11HH12NH2 
HH21HH22C   O   N   H   CA  HA2 HA3 C   O   N   H   CA  HA  CB  HB2 HB3 CG  OD1 
OD2 C   O   N   H   CA  HA  CB  HB2 HB3 CG  HG  CD1 HD11HD12HD13CD2 HD21HD22HD23
C   O   N   H   CA  HA  CB  HB2 HB3 CG  OD1 ND2 HD21HD22C   O   N   H   CA  HA2 
HA3 C   O   N   H   CA  HA  CB  HB2 HB3 CG  CD1 HD1 CE1 HE1 CZ  HZ  CE2 HE2 CD2 
HD2 C   O   N   H   CA  HA  CB  HB2 HB3 CG  HG  CD1 HD11HD12HD13CD2 HD21HD22HD23
C   O   N   H   CA  HA  CB  HB2 HB3 OG  HG  C   O   N   H   CA  HA2 HA3 C   O   
N   H   CA  HA  CB  HB2 HB3 CG  HG2 HG3 CD  HD2 HD3 CE  HE2 HE3 NZ  HZ1 HZ2 HZ3 
C   O   N   H   CA  HA  CB  HB2 HB3 CG  CD1 HD1 CE1 HE1 CZ  HZ  CE2 HE2 CD2 HD2 
C   O   N   H   CA  HA  CB  HB2 HB3 CG  HG  CD1 HD11HD12HD13CD2 HD21HD22HD23C   
O   N   H   CA  HA  CB  HB2 HB3 CG  CD1 HD1 CE1 HE1 CZ  OH  HH  CE2 HE2 CD2 HD2 
C   O   N   H   CA  HA  CB  HB2 HB3 CG  CD1 HD1 CE1 HE1 CZ  HZ  CE2 HE2 CD2 HD2 
C   O   N   CD  HD2 HD3 CG  HG2 HG3 CB  HB2 HB3 CA  HA  C   O   N   H   CA  HA  
CB  HB2 HB3 CG  HG2 HG3 CD  HD2 HD3 NE  HE  CZ  NH1 HH11HH12NH2 HH21HH22C   O   
N   H   CA  HA  CB  HB2 HB3 CG  ND1 CE1 HE1 NE2 HE2 CD2 HD2 C   O   N   H   CA  
HA  CB  HB  CG2 HG21HG22HG23CG1 HG12HG13CD1 HD11HD12HD13C   O   N   H   CA  HA  
CB  HB2 HB3 CG  CD1 HD1 CE1 HE1 CZ  HZ  CE2 HE2 CD2 HD2 C   O   N   H   CA  HA  
CB  HB2 HB3 CG  OD1 OD2 C   O   N   H   CA  HA  CB  HB2 HB3 OG  HG  C   O   N   
H   CA  HA  CB  HB2 HB3 SG  HG  C   O   N   H   CA  HA  CB  HB  CG2 HG21HG22HG23
OG1 HG1 C   O   N   H   CA  HA  CB  HB2 HB3 CG  OD1 OD2 C   O   N   H   CA  HA  
CB  HB2 HB3 CG  OD1 ND2 HD21HD22C   O   N   H   CA  HA  CB  HB  CG2 HG21HG22HG23
OG1 HG1 C   O   N   H   CA  HA  CB  HB2 HB3 CG  HG  CD1 HD11HD12HD13CD2 HD21HD22
HD23C   O   N   H   CA  HA  CB  HB  CG2 HG21HG22HG23OG1 HG1 C   O   N   H   CA  
HA  CB  HB2 HB3 CG  HG2 HG3 CD  HD2 HD3 NE  HE  CZ  NH1 HH11HH12NH2 HH21HH22C   
O   N   H   CA  HA  CB  HB2 HB3 CG  ND1 CE1 HE1 NE2 HE2 CD2 HD2 C   O   N   H   
CA  HA  CB  HB  CG2 HG21HG22HG23CG1 HG12HG13CD1 HD11HD12HD13C   O   N   H   CA  
HA  CB  HB2 HB3 CG  HG2 HG3 CD  HD2 HD3 NE  HE  CZ  NH1 HH11HH12NH2 HH21HH22C   
O   N   H   CA  HA  CB  HB  CG1 HG11HG12HG13CG2 HG21HG22HG23C   O   N   H   CA  
HA  CB  HB  CG2 HG21HG22HG23OG1 HG1 C   O   N   H   CA  HA  CB  HB2 HB3 CG  HG2 
HG3 CD  HD2 HD3 CE  HE2 HE3 NZ  HZ1 HZ2 HZ3 C   O   N   H   CA  HA2 HA3 C   O   
N   H   CA  HA  CB  HB2 HB3 CG  HG2 HG3 CD  OE1 OE2 C   O   N   H   CA  HA  CB  
HB2 HB3 CG  HG2 HG3 CD  OE1 OE2 C   O   N   H   CA  HA  CB  HB  CG2 HG21HG22HG23
OG1 HG1 C   O   N   H   CA  HA  CB  HB2 HB3 CG  ND1 CE1 HE1 NE2 HE2 CD2 HD2 C   
O   N   H   CA  HA  CB  HB2 HB3 CG  OD1 OD2 C   O   N   H   CA  HA  CB  HB  CG2 
HG21HG22HG23CG1 HG12HG13CD1 HD11HD12HD13C   O   N   H   CA  HA  CB  HB2 HB3 CG  
HG2 HG3 CD  OE1 OE2 C   O   N   H   CA  HA  CB  HB2 HB3 CG  HG  CD1 HD11HD12HD13
CD2 HD21HD22HD23C   O   N   H   CA  HA  CB  HB2 HB3 CG  HG  CD1 HD11HD12HD13CD2 
HD21HD22HD23C   O   N   H   CA  HA  CB  HB2 HB3 OG  HG  C   O   N   H   CA  HA  
CB  HB2 HB3 CG  OD1 OD2 C   O   N   H   CA  HA  CB  HB2 HB3 CG  HG2 HG3 CD  OE1 
OE2 C   O   N   H   CA  HA  CB  HB2 HB3 CG  CD1 HD1 CE1 HE1 CZ  OH  HH  CE2 HE2 
CD2 HD2 C   O   N   H   CA  HA  CB  HB2 HB3 CG  OD1 OD2 C   O   N   H   CA  HA  
CB  HB1 HB2 HB3 C   O   N   H   CA  HA  CB  HB  CG2 HG21HG22HG23OG1 HG1 C   O   
N   CD  HD2 HD3 CG  HG2 HG3 CB  HB2 HB3 CA  HA  C   O   N   H   CA  HA  CB  HB2 
HB3 CG  CD1 HD1 CE1 HE1 CZ  HZ  CE2 HE2 CD2 HD2 C   O   N   H   CA  HA  CB  HB  
CG2 HG21HG22HG23CG1 HG12HG13CD1 HD11HD12HD13C   O   N   H   CA  HA  CB  HB2 HB3 
CG  HG2 HG3 CD  HD2 HD3 CE  HE2 HE3 NZ  HZ1 HZ2 HZ3 C   O   N   H   CA  HA  CB  
HB  CG2 HG21HG22HG23CG1 HG12HG13CD1 HD11HD12HD13C   O   N   H   CA  HA  CB  HB2 
HB3 CG  OD1 OD2 C   O   N   H   CA  HA  CB  HB2 HB3 OG  HG  C   O   N   CD  HD2 
HD3 CG  HG2 HG3 CB  HB2 HB3 CA  HA  C   O   N   H   CA  HA  CB  HB2 HB3 CG  CD1 
HD1 CE1 HE1 CZ  HZ  CE2 HE2 CD2 HD2 C   O   N   H   CA  HA  CB  HB1 HB2 HB3 C   
O   N   H   CA  HA  CB  HB2 HB3 CG  HG2 HG3 CD  OE1 OE2 C   O   N   H   CA  HA  
CB  HB1 HB2 HB3 C   O   N   H   CA  HA  CB  HB  CG2 HG21HG22HG23OG1 HG1 C   O   
N   H   CA  HA  CB  HB  CG1 HG11HG12HG13CG2 HG21HG22HG23C   O   N   H   CA  HA  
CB  HB2 HB3 CG  HG  CD1 HD11HD12HD13CD2 HD21HD22HD23C   O   N   H   CA  HA  CB  
HB2 HB3 CG  HG2 HG3 CD  HD2 HD3 CE  HE2 HE3 NZ  HZ1 HZ2 HZ3 C   O   N   H   CA  
HA  CB  HB2 HB3 CG  CD1 HD1 CE1 HE1 CZ  HZ  CE2 HE2 CD2 HD2 C   O   N   H   CA  
HA2 HA3 C   O   N   H   CA  HA  CB  HB2 HB3 CG  HG2 HG3 CD  HD2 HD3 CE  HE2 HE3 
NZ  HZ1 HZ2 HZ3 C   O   N   H   CA  HA  CB  HB2 HB3 CG  HG  CD1 HD11HD12HD13CD2 
HD21HD22HD23C   O   N   H   CA  HA  CB  HB2 HB3 CG  HG2 HG3 CD  OE1 NE2 HE21HE22
C   O   N   H   CA  HA  CB  HB2 HB3 CG  HG2 HG3 CD  HD2 HD3 NE  HE  CZ  NH1 HH11
HH12NH2 HH21HH22C   O   N   H   CA  HA  CB  HB  CG2 HG21HG22HG23OG1 HG1 C   O   
N   H   CA  HA  CB  HB2 HB3 CG  HG2 HG3 CD  OE1 NE2 HE21HE22C   O   N   H   CA  
HA  CB  HB2 HB3 CG  CD1 HD1 CE1 HE1 CZ  OH  HH  CE2 HE2 CD2 HD2 C   O   N   H   
CA  HA  CB  HB1 HB2 HB3 C   O   N   H   CA  HA  CB  HB2 HB3 CG  CD1 HD1 CE1 HE1 
CZ  OH  HH  CE2 HE2 CD2 HD2 C   O   N   H   CA  HA  CB  HB2 HB3 CG  CD1 HD1 CE1 
HE1 CZ  HZ  CE2 HE2 CD2 HD2 C   O   N   H   CA  HA  CB  HB  CG1 HG11HG12HG13CG2 
HG21HG22HG23C   O   N   H   CA  HA  CB  HB  CG2 HG21HG22HG23OG1 HG1 C   O   N   
H   CA  HA  CB  HB1 HB2 HB3 C   O   N   H   CA  HA  CB  HB2 HB3 CG  OD1 OD2 C   
O   N   H   CA  HA  CB  HB2 HB3 CG  OD1 OD2 C   O   N   H   CA  HA  CB  HB  CG2 
HG21HG22HG23CG1 HG12HG13CD1 HD11HD12HD13C   O   N   H   CA  HA  CB  HB2 HB3 CG  
HG2 HG3 CD  HD2 HD3 NE  HE  CZ  NH1 HH11HH12NH2 HH21HH22C   O   N   H   CA  HA  
CB  HB  CG1 HG11HG12HG13CG2 HG21HG22HG23C   O   N   H   CA  HA2 HA3 C   O   N   
H   CA  HA  CB  HB2 HB3 OG  HG  C   O   N   H   CA  HA  CB  HB2 HB3 CG  HG2 HG3 
SD  CE  HE1 HE2 HE3 C   O   N   H   CA  HA  CB  HB2 HB3 OG  HG  C   O   N   H   
CA  HA  CB  HB  CG1 HG11HG12HG13CG2 HG21HG22HG23C   O   N   H   CA  HA  CB  HB2 
HB3 CG  OD1 OD2 C   O   N   H   CA  HA2 HA3 C   O   N   H   CA  HA  CB  HB2 HB3 
CG  CD1 HD1 CE1 HE1 CZ  OH  HH  CE2 HE2 CD2 HD2 C   O   N   H   CA  HA  CB  HB2 
HB3 CG  ND1 CE1 HE1 NE2 HE2 CD2 HD2 C   O   N   H   CA  HA  CB  HB2 HB3 CG  OD1 
ND2 HD21HD22C   O   N   H   CA  HA  CB  HB  CG2 HG21HG22HG23CG1 HG12HG13CD1 HD11
HD12HD13C   O   N   H   CA  HA  CB  HB2 HB3 OG  HG  C   O   N   H   CA  HA  CB  
HB  CG2 HG21HG22HG23OG1 HG1 C   O   N   H   CA  HA  CB  HB2 HB3 CG  HG2 HG3 CD  
HD2 HD3 CE  HE2 HE3 NZ  HZ1 HZ2 HZ3 C   O   N   H   CA  HA  CB  HB2 HB3 CG  OD1 
OD2 C   O   N   H   CA  HA2 HA3 C   O   N   H   CA  HA  CB  HB2 HB3 CG  OD1 OD2 
C   O   N   H   CA  HA  CB  HB2 HB3 SG  HG  C   O   N   H   CA  HA2 HA3 C   O   
N   H   CA  HA  CB  HB2 HB3 OG  HG  C   O   N   H   CA  HA  CB  HB2 HB3 CG  HG  
CD1 HD11HD12HD13CD2 HD21HD22HD23C   O   N   H   CA  HA  CB  HB2 HB3 CG  HG  CD1 
HD11HD12HD13CD2 HD21HD22HD23C   O   N   H   CA  HA  CB  HB2 HB3 CG  CD1 HD1 CE1 
HE1 CZ  HZ  CE2 HE2 CD2 HD2 C   O   N   H   CA  HA  CB  HB2 HB3 CG  OD1 OD2 C   
O   N   H   CA  HA  CB  HB2 HB3 CG  ND1 CE1 HE1 NE2 HE2 CD2 HD2 C   O   N   H   
CA  HA  CB  HB2 HB3 CG  HG  CD1 HD11HD12HD13CD2 HD21HD22HD23C   O   N   H   CA  
HA  CB  HB2 HB3 CG  ND1 CE1 HE1 NE2 HE2 CD2 HD2 C   O   N   H   CA  HA  CB  HB2 
HB3 CG  OD1 ND2 HD21HD22C   O   N   H   CA  HA  CB  HB  CG1 HG11HG12HG13CG2 HG21
HG22HG23C   O   N   H   CA  HA  CB  HB  CG1 HG11HG12HG13CG2 HG21HG22HG23C   O   
N   H   CA  HA2 HA3 C   O   N   H   CA  HA  CB  HB1 HB2 HB3 C   O   N   H   CA  
HA  CB  HB2 HB3 CG  ND1 CE1 HE1 NE2 HE2 CD2 HD2 C   O   N   H   CA  HA  CB  HB  
CG2 HG21HG22HG23CG1 HG12HG13CD1 HD11HD12HD13C   O   N   H   CA  HA  CB  HB  CG1 
HG11HG12HG13CG2 HG21HG22HG23C   O   N   H   CA  HA2 HA3 C   O   N   H   CA  HA  
CB  HB  CG2 HG21HG22HG23CG1 HG12HG13CD1 HD11HD12HD13C   O   N   H   CA  HA  CB  
HB1 HB2 HB3 C   O   N   H   CA  HA  CB  HB2 HB3 OG  HG  C   O   N   H   CA  HA  
CB  HB  CG2 HG21HG22HG23CG1 HG12HG13CD1 HD11HD12HD13C   O   N   CD  HD2 HD3 CG  
HG2 HG3 CB  HB2 HB3 CA  HA  C   O   N   CD  HD2 HD3 CG  HG2 HG3 CB  HB2 HB3 CA  
HA  C   O   N   H   CA  HA  CB  HB  CG1 HG11HG12HG13CG2 HG21HG22HG23C   O   N   
H   CA  HA  CB  HB2 HB3 CG  OD1 ND2 HD21HD22C   O   N   H   CA  HA2 HA3 C   O   
N   H   CA  HA  CB  HB1 HB2 HB3 C   O   N   H   CA  HA  CB  HB2 HB3 CG  HG  CD1 
HD11HD12HD13CD2 HD21HD22HD23C   O   N   H   CA  HA  CB  HB  CG2 HG21HG22HG23OG1 
HG1 C   O   N   H   CA  HA  CB  HB2 HB3 CG  CD1 HD1 NE1 HE1 CE2 CZ2 HZ2 CH2 HH2 
CZ3 HZ3 CE3 HE3 CD2 C   O   N   H   CA  HA  CB  HB2 HB3 CG  OD1 ND2 HD21HD22C   
O   N   H   CA  HA  CB  HB1 HB2 HB3 C   O   N   H   CA  HA  CB  HB2 HB3 CG  HG2 
HG3 CD  OE1 OE2 C   O   N   H   CA  HA  CB  HB2 HB3 CG  HG2 HG3 CD  HD2 HD3 CE  
HE2 HE3 NZ  HZ1 HZ2 HZ3 C   O   N   H   CA  HA  CB  HB2 HB3 CG  HG2 HG3 CD  OE1 
OE2 C   O   N   H   CA  HA  CB  HB2 HB3 CG  HG2 HG3 SD  CE  HE1 HE2 HE3 C   O   
N   H   CA  HA  CB  HB2 HB3 CG  HG  CD1 HD11HD12HD13CD2 HD21HD22HD23C   O   N   
H   CA  HA  CB  HB2 HB3 SG  HG  C   O   N   H   CA  HA2 HA3 C   O   N   CD  HD2 
HD3 CG  HG2 HG3 CB  HB2 HB3 CA  HA  C   O   N   H   CA  HA  CB  HB2 HB3 CG  OD1 
ND2 HD21HD22C   O   N   H   CA  HA  CB  HB2 HB3 CG  OD1 OD2 C   O   N   H   CA  
HA  CB  HB2 HB3 CG  OD1 OD2 C   O   N   H   CA  HA  CB  HB2 HB3 CG  CD1 HD1 CE1 
HE1 CZ  OH  HH  CE2 HE2 CD2 HD2 C   O   N   H   CA  HA  CB  HB2 HB3 CG  OD1 OD2 
C   O   N   H   CA  HA  CB  HB2 HB3 CG  CD1 HD1 CE1 HE1 CZ  OH  HH  CE2 HE2 CD2 
HD2 C   O   N   H   CA  HA  CB  HB2 HB3 CG  OD1 OD2 C   O   N   CD  HD2 HD3 CG  
HG2 HG3 CB  HB2 HB3 CA  HA  C   O   N   H   CA  HA  CB  HB2 HB3 CG  HG2 HG3 CD  
OE1 OE2 C   O   N   H   CA  HA  CB  HB2 HB3 CG  HG2 HG3 CD  HD2 HD3 CE  HE2 HE3 
NZ  HZ1 HZ2 HZ3 C   O   N   H   CA  HA  CB  HB  CG1 HG11HG12HG13CG2 HG21HG22HG23
C   O   N   H   CA  HA2 HA3 C   O   N   CD  HD2 HD3 CG  HG2 HG3 CB  HB2 HB3 CA  
HA  C   O   N   CD  HD2 HD3 CG  HG2 HG3 CB  HB2 HB3 CA  HA  C   O   N   H   CA  
HA  CB  HB2 HB3 CG  HG2 HG3 CD  HD2 HD3 CE  HE2 HE3 NZ  HZ1 HZ2 HZ3 C   O   N   
H   CA  HA  CB  HB  CG1 HG11HG12HG13CG2 HG21HG22HG23C   O   N   H   CA  HA  CB  
HB2 HB3 CG  CD1 HD1 NE1 HE1 CE2 CZ2 HZ2 CH2 HH2 CZ3 HZ3 CE3 HE3 CD2 C   O   OXT 
C16 H12 H13 H14 O3  C14 C15 H11 C13 O2  H1  C12 H10 C11 H9  C10 C9  H8  C8  H7  
C7  O1  C1  C3  C4  H5  H4  C2  H3  C6  H6  C5  N1  H2  S1  O4  O5  C17 C18 H15 
C19 H16 C20 C22 H18 H19 H20 C21 H17 C23 H21 
%FLAG CHARGE                                                                    
%FORMAT(5E16.8)                                                                 
  2.37801015E+00  3.79570509E+00  3.79570509E+00  3.79570509E+00 -4.06357290E-01
  2.26320966E+00  2.15023140E-01  4.11823980E-01  4.11823980E-01  4.30046280E-01
  5.63069070E-01  5.63069070E-01  1.70378505E+00  9.60315210E-01  9.60315210E-01
 -1.02955995E+01  6.54545016E+00  1.50898866E+01 -1.58406454E+01  8.18910162E+00
  8.18910162E+00 -1.58406454E+01  8.18910162E+00  8.18910162E+00  1.31455672E+01
 -1.09570690E+01 -7.57501011E+00  4.95464337E+00 -1.59445125E+00  1.76574087E+00
  5.43935655E+00 -5.41202310E-01 -5.81655816E+00  1.44138393E+00  1.44138393E+00
  1.44138393E+00 -5.81655816E+00  1.44138393E+00  1.44138393E+00  1.44138393E+00
  1.08841798E+01 -1.03484442E+01 -9.40817349E+00  5.35006728E+00  7.23425310E-01
  2.01356415E+00  1.02044880E+00 -3.15245790E-01 -3.15245790E-01  2.47823280E-01
 -7.74447750E-01 -7.74447750E-01  1.46762404E+01 -1.49204192E+01 -1.49204192E+01
  9.77808618E+00 -1.06035564E+01 -9.40817349E+00  5.35006728E+00  6.94269630E-01
  1.60356240E+00 -5.52135690E-01 -2.22312060E-01 -2.22312060E-01  1.45669066E+01
 -1.46033512E+01 -1.46033512E+01  9.77808618E+00 -1.06035564E+01 -7.57501011E+00
  4.95464337E+00 -9.43915140E-01  1.68009606E+00 -2.00809746E+00  8.32759110E-01
  8.32759110E-01  6.43429413E+00 -6.57825030E-01 -7.50940983E+00  1.82223000E+00
  1.82223000E+00  1.82223000E+00 -7.50940983E+00  1.82223000E+00  1.82223000E+00
  1.82223000E+00  1.08841798E+01 -1.03484442E+01 -7.57501011E+00  4.95464337E+00
  2.60578890E-01  1.90969704E+00 -3.71917143E+00  1.45231731E+00  1.45231731E+00
  1.29924999E+01 -1.08076461E+01 -1.67481159E+01  7.64607708E+00  7.64607708E+00
  1.08841798E+01 -1.03484442E+01 -6.33953817E+00  5.00566581E+00 -4.37335200E+00
  2.59849998E+00 -1.71289620E-01  6.59647260E-01  6.59647260E-01  3.40757010E-01
  1.87689690E-01  1.87689690E-01 -8.72848170E-01  1.13160483E+00  1.13160483E+00
 -2.60578890E-01  2.06823105E+00  2.06823105E+00 -7.02287442E+00  6.19558200E+00
  6.19558200E+00  6.19558200E+00  1.33769904E+01 -1.07402236E+01 -7.57501011E+00
  4.95464337E+00 -1.05871563E+00  2.47823280E+00 -1.34845020E-01  6.68758410E-01
  6.68758410E-01  3.40392564E+00 -9.89835336E+00  2.97934605E+00  2.61490005E+00
 -5.09313285E+00  6.08442597E+00 -4.02166161E+00  3.39299226E+00  1.08841798E+01
 -1.03484442E+01 -4.64304204E+00  3.49868160E-01  7.12491930E-01  7.12491930E-01
  3.44401470E-01  3.88134990E-01  3.88134990E-01 -1.27556100E-01  4.61024190E-01
  4.61024190E-01 -4.84713180E-01  1.16804943E+00  1.07438681E+01 -1.04741780E+01
 -7.57501011E+00  4.95464337E+00 -2.55112200E-02  1.59627348E+00 -2.76978960E-01
  5.37557850E-01  5.37557850E-01 -2.00445300E-02 -3.47317038E+00  3.09596877E+00
 -4.26584043E+00  3.01761288E+00  5.87851398E+00 -1.01662212E+01  7.27434216E+00
 -4.26584043E+00  3.01761288E+00 -3.47317038E+00  3.09596877E+00  1.08841798E+01
 -1.03484442E+01 -7.57501011E+00  4.95464337E+00  2.60578890E-01  1.90969704E+00
 -3.71917143E+00  1.45231731E+00  1.45231731E+00  1.29924999E+01 -1.08076461E+01
 -1.67481159E+01  7.64607708E+00  7.64607708E+00  1.08841798E+01 -1.03484442E+01
 -6.33953817E+00  5.00566581E+00 -4.37335200E+00  2.59849998E+00 -1.71289620E-01
  6.59647260E-01  6.59647260E-01  3.40757010E-01  1.87689690E-01  1.87689690E-01
 -8.72848170E-01  1.13160483E+00  1.13160483E+00 -2.60578890E-01  2.06823105E+00
  2.06823105E+00 -7.02287442E+00  6.19558200E+00  6.19558200E+00  6.19558200E+00
  1.33769904E+01 -1.07402236E+01 -7.57501011E+00  4.95464337E+00 -2.55112200E-02
  1.59627348E+00 -2.76978960E-01  5.37557850E-01  5.37557850E-01 -2.00445300E-02
 -3.47317038E+00  3.09596877E+00 -4.26584043E+00  3.01761288E+00  5.87851398E+00
 -1.01662212E+01  7.27434216E+00 -4.26584043E+00  3.01761288E+00 -3.47317038E+00
  3.09596877E+00  1.08841798E+01 -1.03484442E+01 -6.33953817E+00  5.00566581E+00
 -4.80522051E+00  2.84267880E+00 -1.27556100E-02  5.95869210E-01  5.95869210E-01
  7.10669700E-01  5.19335550E-01  5.19335550E-01  8.85603780E-01  1.25187201E+00
  1.25187201E+00 -9.64870785E+00  6.29762688E+00  1.47163295E+01 -1.57203782E+01
  8.15994594E+00  8.15994594E+00 -1.57203782E+01  8.15994594E+00  8.15994594E+00
  1.33769904E+01 -1.07402236E+01 -7.57501011E+00  4.95464337E+00 -4.53735270E-01
  1.53613989E+00  3.85766091E+00  6.41424960E-01  6.41424960E-01 -1.19283176E+01
  7.79003325E+00  1.08841798E+01 -1.03484442E+01 -7.57501011E+00  4.95464337E+00
  2.60578890E-01  1.90969704E+00 -3.71917143E+00  1.45231731E+00  1.45231731E+00
  1.29924999E+01 -1.08076461E+01 -1.67481159E+01  7.64607708E+00  7.64607708E+00
  1.08841798E+01 -1.03484442E+01 -7.57501011E+00  4.95464337E+00 -1.08787131E+00
  1.58351787E+00  2.37436569E+00  3.40757010E-01 -5.83842492E+00  1.60720686E+00
  1.60720686E+00  1.60720686E+00 -7.83558900E-01  4.30046280E-01  4.30046280E-01
 -1.20267180E+00  3.38934780E-01  3.38934780E-01  3.38934780E-01  1.08841798E+01
 -1.03484442E+01 -7.57501011E+00  4.95464337E+00 -1.59445125E+00  1.76574087E+00
  5.43935655E+00 -5.41202310E-01 -5.81655816E+00  1.44138393E+00  1.44138393E+00
  1.44138393E+00 -5.81655816E+00  1.44138393E+00  1.44138393E+00  1.44138393E+00
  1.08841798E+01 -1.03484442E+01 -6.33953817E+00  5.00566581E+00 -4.80522051E+00
  2.84267880E+00 -1.27556100E-02  5.95869210E-01  5.95869210E-01  7.10669700E-01
  5.19335550E-01  5.19335550E-01  8.85603780E-01  1.25187201E+00  1.25187201E+00
 -9.64870785E+00  6.29762688E+00  1.47163295E+01 -1.57203782E+01  8.15994594E+00
  8.15994594E+00 -1.57203782E+01  8.15994594E+00  8.15994594E+00  1.33769904E+01
 -1.07402236E+01 -7.57501011E+00  4.95464337E+00 -1.59445125E+00  1.76574087E+00
  5.43935655E+00 -5.41202310E-01 -5.81655816E+00  1.44138393E+00  1.44138393E+00
  1.44138393E+00 -5.81655816E+00  1.44138393E+00  1.44138393E+00  1.44138393E+00
  1.08841798E+01 -1.03484442E+01 -7.57501011E+00  4.95464337E+00 -2.55112200E-02
  1.59627348E+00 -2.76978960E-01  5.37557850E-01  5.37557850E-01 -2.00445300E-02
 -3.47317038E+00  3.09596877E+00 -4.26584043E+00  3.01761288E+00  5.87851398E+00
 -1.01662212E+01  7.27434216E+00 -4.26584043E+00  3.01761288E+00 -3.47317038E+00
  3.09596877E+00  1.08841798E+01 -1.03484442E+01 -7.57501011E+00  4.95464337E+00
 -4.59201960E-01  1.27191654E+00  1.27191654E+00  1.08841798E+01 -1.03484442E+01
 -9.40817349E+00  5.35006728E+00  7.23425310E-01  2.01356415E+00  1.02044880E+00
 -3.15245790E-01 -3.15245790E-01  2.47823280E-01 -7.74447750E-01 -7.74447750E-01
  1.46762404E+01 -1.49204192E+01 -1.49204192E+01  9.77808618E+00 -1.06035564E+01
 -6.33953817E+00  5.00566581E+00 -4.80522051E+00  2.84267880E+00 -1.27556100E-02
  5.95869210E-01  5.95869210E-01  7.10669700E-01  5.19335550E-01  5.19335550E-01
  8.85603780E-01  1.25187201E+00  1.25187201E+00 -9.64870785E+00  6.29762688E+00
  1.47163295E+01 -1.57203782E+01  8.15994594E+00  8.15994594E+00 -1.57203782E+01
  8.15994594E+00  8.15994594E+00  1.33769904E+01 -1.07402236E+01 -7.57501011E+00
  4.95464337E+00 -4.59201960E-01  1.27191654E+00  1.27191654E+00  1.08841798E+01
 -1.03484442E+01 -9.40817349E+00  5.35006728E+00  6.94269630E-01  1.60356240E+00
 -5.52135690E-01 -2.22312060E-01 -2.22312060E-01  1.45669066E+01 -1.46033512E+01
 -1.46033512E+01  9.77808618E+00 -1.06035564E+01 -7.57501011E+00  4.95464337E+00
 -9.43915140E-01  1.68009606E+00 -2.00809746E+00  8.32759110E-01  8.32759110E-01
  6.43429413E+00 -6.57825030E-01 -7.50940983E+00  1.82223000E+00  1.82223000E+00
  1.82223000E+00 -7.50940983E+00  1.82223000E+00  1.82223000E+00  1.82223000E+00
  1.08841798E+01 -1.03484442E+01 -7.57501011E+00  4.95464337E+00  2.60578890E-01
  1.90969704E+00 -3.71917143E+00  1.45231731E+00  1.45231731E+00  1.29924999E+01
 -1.08076461E+01 -1.67481159E+01  7.64607708E+00  7.64607708E+00  1.08841798E+01
 -1.03484442E+01 -7.57501011E+00  4.95464337E+00 -4.59201960E-01  1.27191654E+00
  1.27191654E+00  1.08841798E+01 -1.03484442E+01 -7.57501011E+00  4.95464337E+00
 -4.37335200E-02  1.78214094E+00 -6.25024890E-01  5.37557850E-01  5.37557850E-01
  2.15023140E-01 -2.28872088E+00  2.42356590E+00 -3.10507992E+00  2.60578890E+00
 -1.95343056E+00  2.36343231E+00 -3.10507992E+00  2.60578890E+00 -2.28872088E+00
  2.42356590E+00  1.08841798E+01 -1.03484442E+01 -7.57501011E+00  4.95464337E+00
 -9.43915140E-01  1.68009606E+00 -2.00809746E+00  8.32759110E-01  8.32759110E-01
  6.43429413E+00 -6.57825030E-01 -7.50940983E+00  1.82223000E+00  1.82223000E+00
  1.82223000E+00 -7.50940983E+00  1.82223000E+00  1.82223000E+00  1.82223000E+00
  1.08841798E+01 -1.03484442E+01 -7.57501011E+00  4.95464337E+00 -4.53735270E-01
  1.53613989E+00  3.85766091E+00  6.41424960E-01  6.41424960E-01 -1.19283176E+01
  7.79003325E+00  1.08841798E+01 -1.03484442E+01 -7.57501011E+00  4.95464337E+00
 -4.59201960E-01  1.27191654E+00  1.27191654E+00  1.08841798E+01 -1.03484442E+01
 -6.33953817E+00  5.00566581E+00 -4.37335200E+00  2.59849998E+00 -1.71289620E-01
  6.59647260E-01  6.59647260E-01  3.40757010E-01  1.87689690E-01  1.87689690E-01
 -8.72848170E-01  1.13160483E+00  1.13160483E+00 -2.60578890E-01  2.06823105E+00
  2.06823105E+00 -7.02287442E+00  6.19558200E+00  6.19558200E+00  6.19558200E+00
  1.33769904E+01 -1.07402236E+01 -7.57501011E+00  4.95464337E+00 -4.37335200E-02
  1.78214094E+00 -6.25024890E-01  5.37557850E-01  5.37557850E-01  2.15023140E-01
 -2.28872088E+00  2.42356590E+00 -3.10507992E+00  2.60578890E+00 -1.95343056E+00
  2.36343231E+00 -3.10507992E+00  2.60578890E+00 -2.28872088E+00  2.42356590E+00
  1.08841798E+01 -1.03484442E+01 -7.57501011E+00  4.95464337E+00 -9.43915140E-01
  1.68009606E+00 -2.00809746E+00  8.32759110E-01  8.32759110E-01  6.43429413E+00
 -6.57825030E-01 -7.50940983E+00  1.82223000E+00  1.82223000E+00  1.82223000E+00
 -7.50940983E+00  1.82223000E+00  1.82223000E+00  1.82223000E+00  1.08841798E+01
 -1.03484442E+01 -7.57501011E+00  4.95464337E+00 -2.55112200E-02  1.59627348E+00
 -2.76978960E-01  5.37557850E-01  5.37557850E-01 -2.00445300E-02 -3.47317038E+00
  3.09596877E+00 -4.26584043E+00  3.01761288E+00  5.87851398E+00 -1.01662212E+01
  7.27434216E+00 -4.26584043E+00  3.01761288E+00 -3.47317038E+00  3.09596877E+00
  1.08841798E+01 -1.03484442E+01 -7.57501011E+00  4.95464337E+00 -4.37335200E-02
  1.78214094E+00 -6.25024890E-01  5.37557850E-01  5.37557850E-01  2.15023140E-01
 -2.28872088E+00  2.42356590E+00 -3.10507992E+00  2.60578890E+00 -1.95343056E+00
  2.36343231E+00 -3.10507992E+00  2.60578890E+00 -2.28872088E+00  2.42356590E+00
  1.08841798E+01 -1.03484442E+01 -4.64304204E+00  3.49868160E-01  7.12491930E-01
  7.12491930E-01  3.44401470E-01  3.88134990E-01  3.88134990E-01 -1.27556100E-01
  4.61024190E-01  4.61024190E-01 -4.84713180E-01  1.16804943E+00  1.07438681E+01
 -1.04741780E+01 -6.33953817E+00  5.00566581E+00 -4.80522051E+00  2.84267880E+00
 -1.27556100E-02  5.95869210E-01  5.95869210E-01  7.10669700E-01  5.19335550E-01
  5.19335550E-01  8.85603780E-01  1.25187201E+00  1.25187201E+00 -9.64870785E+00
  6.29762688E+00  1.47163295E+01 -1.57203782E+01  8.15994594E+00  8.15994594E+00
 -1.57203782E+01  8.15994594E+00  8.15994594E+00  1.33769904E+01 -1.07402236E+01
 -7.57501011E+00  4.95464337E+00 -1.05871563E+00  2.47823280E+00 -1.34845020E-01
  6.68758410E-01  6.68758410E-01  3.40392564E+00 -9.89835336E+00  2.97934605E+00
  2.61490005E+00 -5.09313285E+00  6.08442597E+00 -4.02166161E+00  3.39299226E+00
  1.08841798E+01 -1.03484442E+01 -7.57501011E+00  4.95464337E+00 -1.08787131E+00
  1.58351787E+00  2.37436569E+00  3.40757010E-01 -5.83842492E+00  1.60720686E+00
  1.60720686E+00  1.60720686E+00 -7.83558900E-01  4.30046280E-01  4.30046280E-01
 -1.20267180E+00  3.38934780E-01  3.38934780E-01  3.38934780E-01  1.08841798E+01
 -1.03484442E+01 -7.57501011E+00  4.95464337E+00 -4.37335200E-02  1.78214094E+00
 -6.25024890E-01  5.37557850E-01  5.37557850E-01  2.15023140E-01 -2.28872088E+00
  2.42356590E+00 -3.10507992E+00  2.60578890E+00 -1.95343056E+00  2.36343231E+00
 -3.10507992E+00  2.60578890E+00 -2.28872088E+00  2.42356590E+00  1.08841798E+01
 -1.03484442E+01 -9.40817349E+00  5.35006728E+00  6.94269630E-01  1.60356240E+00
 -5.52135690E-01 -2.22312060E-01 -2.22312060E-01  1.45669066E+01 -1.46033512E+01
 -1.46033512E+01  9.77808618E+00 -1.06035564E+01 -7.57501011E+00  4.95464337E+00
 -4.53735270E-01  1.53613989E+00  3.85766091E+00  6.41424960E-01  6.41424960E-01
 -1.19283176E+01  7.79003325E+00  1.08841798E+01 -1.03484442E+01 -7.57501011E+00
  4.95464337E+00  3.88134990E-01  2.04818652E+00 -2.24316513E+00  2.02631976E+00
  2.02631976E+00 -5.68353537E+00  3.52237059E+00  1.08841798E+01 -1.03484442E+01
 -7.57501011E+00  4.95464337E+00 -7.08847470E-01  1.83498561E+00  6.65842842E+00
  7.83558900E-02 -4.44259674E+00  1.16987166E+00  1.16987166E+00  1.16987166E+00
 -1.23200970E+01  7.47478746E+00  1.08841798E+01 -1.03484442E+01 -9.40817349E+00
  5.35006728E+00  6.94269630E-01  1.60356240E+00 -5.52135690E-01 -2.22312060E-01
 -2.22312060E-01  1.45669066E+01 -1.46033512E+01 -1.46033512E+01  9.77808618E+00
 -1.06035564E+01 -7.57501011E+00  4.95464337E+00  2.60578890E-01  1.90969704E+00
 -3.71917143E+00  1.45231731E+00  1.45231731E+00  1.29924999E+01 -1.08076461E+01
 -1.67481159E+01  7.64607708E+00  7.64607708E+00  1.08841798E+01 -1.03484442E+01
 -7.57501011E+00  4.95464337E+00 -7.08847470E-01  1.83498561E+00  6.65842842E+00
  7.83558900E-02 -4.44259674E+00  1.16987166E+00  1.16987166E+00  1.16987166E+00
 -1.23200970E+01  7.47478746E+00  1.08841798E+01 -1.03484442E+01 -7.57501011E+00
  4.95464337E+00 -9.43915140E-01  1.68009606E+00 -2.00809746E+00  8.32759110E-01
  8.32759110E-01  6.43429413E+00 -6.57825030E-01 -7.50940983E+00  1.82223000E+00
  1.82223000E+00  1.82223000E+00 -7.50940983E+00  1.82223000E+00  1.82223000E+00
  1.82223000E+00  1.08841798E+01 -1.03484442E+01 -7.57501011E+00  4.95464337E+00
 -7.08847470E-01  1.83498561E+00  6.65842842E+00  7.83558900E-02 -4.44259674E+00
  1.16987166E+00  1.16987166E+00  1.16987166E+00 -1.23200970E+01  7.47478746E+00
  1.08841798E+01 -1.03484442E+01 -6.33953817E+00  5.00566581E+00 -4.80522051E+00
  2.84267880E+00 -1.27556100E-02  5.95869210E-01  5.95869210E-01  7.10669700E-01
  5.19335550E-01  5.19335550E-01  8.85603780E-01  1.25187201E+00  1.25187201E+00
 -9.64870785E+00  6.29762688E+00  1.47163295E+01 -1.57203782E+01  8.15994594E+00
  8.15994594E+00 -1.57203782E+01  8.15994594E+00  8.15994594E+00  1.33769904E+01
 -1.07402236E+01 -7.57501011E+00  4.95464337E+00 -1.05871563E+00  2.47823280E+00
 -1.34845020E-01  6.68758410E-01  6.68758410E-01  3.40392564E+00 -9.89835336E+00
  2.97934605E+00  2.61490005E+00 -5.09313285E+00  6.08442597E+00 -4.02166161E+00
  3.39299226E+00  1.08841798E+01 -1.03484442E+01 -7.57501011E+00  4.95464337E+00
 -1.08787131E+00  1.58351787E+00  2.37436569E+00  3.40757010E-01 -5.83842492E+00
  1.60720686E+00  1.60720686E+00  1.60720686E+00 -7.83558900E-01  4.30046280E-01
  4.30046280E-01 -1.20267180E+00  3.38934780E-01  3.38934780E-01  3.38934780E-01
  1.08841798E+01 -1.03484442E+01 -6.33953817E+00  5.00566581E+00 -4.80522051E+00
  2.84267880E+00 -1.27556100E-02  5.95869210E-01  5.95869210E-01  7.10669700E-01
  5.19335550E-01  5.19335550E-01  8.85603780E-01  1.25187201E+00  1.25187201E+00
 -9.64870785E+00  6.29762688E+00  1.47163295E+01 -1.57203782E+01  8.15994594E+00
  8.15994594E+00 -1.57203782E+01  8.15994594E+00  8.15994594E+00  1.33769904E+01
 -1.07402236E+01 -7.57501011E+00  4.95464337E+00 -1.59445125E+00  1.76574087E+00
  5.43935655E+00 -5.41202310E-01 -5.81655816E+00  1.44138393E+00  1.44138393E+00
  1.44138393E+00 -5.81655816E+00  1.44138393E+00  1.44138393E+00  1.44138393E+00
  1.08841798E+01 -1.03484442E+01 -7.57501011E+00  4.95464337E+00 -7.08847470E-01
  1.83498561E+00  6.65842842E+00  7.83558900E-02 -4.44259674E+00  1.16987166E+00
  1.16987166E+00  1.16987166E+00 -1.23200970E+01  7.47478746E+00  1.08841798E+01
 -1.03484442E+01 -6.33953817E+00  5.00566581E+00 -4.37335200E+00  2.59849998E+00
 -1.71289620E-01  6.59647260E-01  6.59647260E-01  3.40757010E-01  1.87689690E-01
  1.87689690E-01 -8.72848170E-01  1.13160483E+00  1.13160483E+00 -2.60578890E-01
  2.06823105E+00  2.06823105E+00 -7.02287442E+00  6.19558200E+00  6.19558200E+00
  6.19558200E+00  1.33769904E+01 -1.07402236E+01 -7.57501011E+00  4.95464337E+00
 -4.59201960E-01  1.27191654E+00  1.27191654E+00  1.08841798E+01 -1.03484442E+01
 -9.40817349E+00  5.35006728E+00  7.23425310E-01  2.01356415E+00  1.02044880E+00
 -3.15245790E-01 -3.15245790E-01  2.47823280E-01 -7.74447750E-01 -7.74447750E-01
  1.46762404E+01 -1.49204192E+01 -1.49204192E+01  9.77808618E+00 -1.06035564E+01
 -9.40817349E+00  5.35006728E+00  7.23425310E-01  2.01356415E+00  1.02044880E+00
 -3.15245790E-01 -3.15245790E-01  2.47823280E-01 -7.74447750E-01 -7.74447750E-01
  1.46762404E+01 -1.49204192E+01 -1.49204192E+01  9.77808618E+00 -1.06035564E+01
 -7.57501011E+00  4.95464337E+00 -7.08847470E-01  1.83498561E+00  6.65842842E+00
  7.83558900E-02 -4.44259674E+00  1.16987166E+00  1.16987166E+00  1.16987166E+00
 -1.23200970E+01  7.47478746E+00  1.08841798E+01 -1.03484442E+01 -7.57501011E+00
  4.95464337E+00 -1.05871563E+00  2.47823280E+00 -1.34845020E-01  6.68758410E-01
  6.68758410E-01  3.40392564E+00 -9.89835336E+00  2.97934605E+00  2.61490005E+00
 -5.09313285E+00  6.08442597E+00 -4.02166161E+00  3.39299226E+00  1.08841798E+01
 -1.03484442E+01 -9.40817349E+00  5.35006728E+00  6.94269630E-01  1.60356240E+00
 -5.52135690E-01 -2.22312060E-01 -2.22312060E-01  1.45669066E+01 -1.46033512E+01
 -1.46033512E+01  9.77808618E+00 -1.06035564E+01 -7.57501011E+00  4.95464337E+00
 -1.08787131E+00  1.58351787E+00  2.37436569E+00  3.40757010E-01 -5.83842492E+00
  1.60720686E+00  1.60720686E+00  1.60720686E+00 -7.83558900E-01  4.30046280E-01
  4.30046280E-01 -1.20267180E+00  3.38934780E-01  3.38934780E-01  3.38934780E-01
  1.08841798E+01 -1.03484442E+01 -9.40817349E+00  5.35006728E+00  7.23425310E-01
  2.01356415E+00  1.02044880E+00 -3.15245790E-01 -3.15245790E-01  2.47823280E-01
 -7.74447750E-01 -7.74447750E-01  1.46762404E+01 -1.49204192E+01 -1.49204192E+01
  9.77808618E+00 -1.06035564E+01 -7.57501011E+00  4.95464337E+00 -9.43915140E-01
  1.68009606E+00 -2.00809746E+00  8.32759110E-01  8.32759110E-01  6.43429413E+00
 -6.57825030E-01 -7.50940983E+00  1.82223000E+00  1.82223000E+00  1.82223000E+00
 -7.50940983E+00  1.82223000E+00  1.82223000E+00  1.82223000E+00  1.08841798E+01
 -1.03484442E+01 -7.57501011E+00  4.95464337E+00 -9.43915140E-01  1.68009606E+00
 -2.00809746E+00  8.32759110E-01  8.32759110E-01  6.43429413E+00 -6.57825030E-01
 -7.50940983E+00  1.82223000E+00  1.82223000E+00  1.82223000E+00 -7.50940983E+00
  1.82223000E+00  1.82223000E+00  1.82223000E+00  1.08841798E+01 -1.03484442E+01
 -7.57501011E+00  4.95464337E+00 -4.53735270E-01  1.53613989E+00  3.85766091E+00
  6.41424960E-01  6.41424960E-01 -1.19283176E+01  7.79003325E+00  1.08841798E+01
 -1.03484442E+01 -9.40817349E+00  5.35006728E+00  6.94269630E-01  1.60356240E+00
 -5.52135690E-01 -2.22312060E-01 -2.22312060E-01  1.45669066E+01 -1.46033512E+01
 -1.46033512E+01  9.77808618E+00 -1.06035564E+01 -9.40817349E+00  5.35006728E+00
  7.23425310E-01  2.01356415E+00  1.02044880E+00 -3.15245790E-01 -3.15245790E-01
  2.47823280E-01 -7.74447750E-01 -7.74447750E-01  1.46762404E+01 -1.49204192E+01
 -1.49204192E+01  9.77808618E+00 -1.06035564E+01 -7.57501011E+00  4.95464337E+00
 -2.55112200E-02  1.59627348E+00 -2.76978960E-01  5.37557850E-01  5.37557850E-01
 -2.00445300E-02 -3.47317038E+00  3.09596877E+00 -4.26584043E+00  3.01761288E+00
  5.87851398E+00 -1.01662212E+01  7.27434216E+00 -4.26584043E+00  3.01761288E+00
 -3.47317038E+00  3.09596877E+00  1.08841798E+01 -1.03484442E+01 -9.40817349E+00
  5.35006728E+00  6.94269630E-01  1.60356240E+00 -5.52135690E-01 -2.22312060E-01
 -2.22312060E-01  1.45669066E+01 -1.46033512E+01 -1.46033512E+01  9.77808618E+00
 -1.06035564E+01 -7.57501011E+00  4.95464337E+00  6.14091510E-01  1.49969529E+00
 -3.32556975E+00  1.09880469E+00  1.09880469E+00  1.09880469E+00  1.08841798E+01
 -1.03484442E+01 -7.57501011E+00  4.95464337E+00 -7.08847470E-01  1.83498561E+00
  6.65842842E+00  7.83558900E-02 -4.44259674E+00  1.16987166E+00  1.16987166E+00
  1.16987166E+00 -1.23200970E+01  7.47478746E+00  1.08841798E+01 -1.03484442E+01
 -4.64304204E+00  3.49868160E-01  7.12491930E-01  7.12491930E-01  3.44401470E-01
  3.88134990E-01  3.88134990E-01 -1.27556100E-01  4.61024190E-01  4.61024190E-01
 -4.84713180E-01  1.16804943E+00  1.07438681E+01 -1.04741780E+01 -7.57501011E+00
  4.95464337E+00 -4.37335200E-02  1.78214094E+00 -6.25024890E-01  5.37557850E-01
  5.37557850E-01  2.15023140E-01 -2.28872088E+00  2.42356590E+00 -3.10507992E+00
  2.60578890E+00 -1.95343056E+00  2.36343231E+00 -3.10507992E+00  2.60578890E+00
 -2.28872088E+00  2.42356590E+00  1.08841798E+01 -1.03484442E+01 -7.57501011E+00
  4.95464337E+00 -1.08787131E+00  1.58351787E+00  2.37436569E+00  3.40757010E-01
 -5.83842492E+00  1.60720686E+00  1.60720686E+00  1.60720686E+00 -7.83558900E-01
  4.30046280E-01  4.30046280E-01 -1.20267180E+00  3.38934780E-01  3.38934780E-01
  3.38934780E-01  1.08841798E+01 -1.03484442E+01 -6.33953817E+00  5.00566581E+00
 -4.37335200E+00  2.59849998E+00 -1.71289620E-01  6.59647260E-01  6.59647260E-01
  3.40757010E-01  1.87689690E-01  1.87689690E-01 -8.72848170E-01  1.13160483E+00
  1.13160483E+00 -2.60578890E-01  2.06823105E+00  2.06823105E+00 -7.02287442E+00
  6.19558200E+00  6.19558200E+00  6.19558200E+00  1.33769904E+01 -1.07402236E+01
 -7.57501011E+00  4.95464337E+00 -1.08787131E+00  1.58351787E+00  2.37436569E+00
  3.40757010E-01 -5.83842492E+00  1.60720686E+00  1.60720686E+00  1.60720686E+00
 -7.83558900E-01  4.30046280E-01  4.30046280E-01 -1.20267180E+00  3.38934780E-01
  3.38934780E-01  3.38934780E-01  1.08841798E+01 -1.03484442E+01 -9.40817349E+00
  5.35006728E+00  6.94269630E-01  1.60356240E+00 -5.52135690E-01 -2.22312060E-01
 -2.22312060E-01  1.45669066E+01 -1.46033512E+01 -1.46033512E+01  9.77808618E+00
 -1.06035564E+01 -7.57501011E+00  4.95464337E+00 -4.53735270E-01  1.53613989E+00
  3.85766091E+00  6.41424960E-01  6.41424960E-01 -1.19283176E+01  7.79003325E+00
  1.08841798E+01 -1.03484442E+01 -4.64304204E+00  3.49868160E-01  7.12491930E-01
  7.12491930E-01  3.44401470E-01  3.88134990E-01  3.88134990E-01 -1.27556100E-01
  4.61024190E-01  4.61024190E-01 -4.84713180E-01  1.16804943E+00  1.07438681E+01
 -1.04741780E+01 -7.57501011E+00  4.95464337E+00 -4.37335200E-02  1.78214094E+00
 -6.25024890E-01  5.37557850E-01  5.37557850E-01  2.15023140E-01 -2.28872088E+00
  2.42356590E+00 -3.10507992E+00  2.60578890E+00 -1.95343056E+00  2.36343231E+00
 -3.10507992E+00  2.60578890E+00 -2.28872088E+00  2.42356590E+00  1.08841798E+01
 -1.03484442E+01 -7.57501011E+00  4.95464337E+00  6.14091510E-01  1.49969529E+00
 -3.32556975E+00  1.09880469E+00  1.09880469E+00  1.09880469E+00  1.08841798E+01
 -1.03484442E+01 -9.40817349E+00  5.35006728E+00  7.23425310E-01  2.01356415E+00
  1.02044880E+00 -3.15245790E-01 -3.15245790E-01  2.47823280E-01 -7.74447750E-01
 -7.74447750E-01  1.46762404E+01 -1.49204192E+01 -1.49204192E+01  9.77808618E+00
 -1.06035564E+01 -7.57501011E+00  4.95464337E+00  6.14091510E-01  1.49969529E+00
 -3.32556975E+00  1.09880469E+00  1.09880469E+00  1.09880469E+00  1.08841798E+01
 -1.03484442E+01 -7.57501011E+00  4.95464337E+00 -7.08847470E-01  1.83498561E+00
  6.65842842E+00  7.83558900E-02 -4.44259674E+00  1.16987166E+00  1.16987166E+00
  1.16987166E+00 -1.23200970E+01  7.47478746E+00  1.08841798E+01 -1.03484442E+01
 -7.57501011E+00  4.95464337E+00 -1.59445125E+00  1.76574087E+00  5.43935655E+00
 -5.41202310E-01 -5.81655816E+00  1.44138393E+00  1.44138393E+00  1.44138393E+00
 -5.81655816E+00  1.44138393E+00  1.44138393E+00  1.44138393E+00  1.08841798E+01
 -1.03484442E+01 -7.57501011E+00  4.95464337E+00 -9.43915140E-01  1.68009606E+00
 -2.00809746E+00  8.32759110E-01  8.32759110E-01  6.43429413E+00 -6.57825030E-01
 -7.50940983E+00  1.82223000E+00  1.82223000E+00  1.82223000E+00 -7.50940983E+00
  1.82223000E+00  1.82223000E+00  1.82223000E+00  1.08841798E+01 -1.03484442E+01
 -6.33953817E+00  5.00566581E+00 -4.37335200E+00  2.59849998E+00 -1.71289620E-01
  6.59647260E-01  6.59647260E-01  3.40757010E-01  1.87689690E-01  1.87689690E-01
 -8.72848170E-01  1.13160483E+00  1.13160483E+00 -2.60578890E-01  2.06823105E+00
  2.06823105E+00 -7.02287442E+00  6.19558200E+00  6.19558200E+00  6.19558200E+00
  1.33769904E+01 -1.07402236E+01 -7.57501011E+00  4.95464337E+00 -4.37335200E-02
  1.78214094E+00 -6.25024890E-01  5.37557850E-01  5.37557850E-01  2.15023140E-01
 -2.28872088E+00  2.42356590E+00 -3.10507992E+00  2.60578890E+00 -1.95343056E+00
  2.36343231E+00 -3.10507992E+00  2.60578890E+00 -2.28872088E+00  2.42356590E+00
  1.08841798E+01 -1.03484442E+01 -7.57501011E+00  4.95464337E+00 -4.59201960E-01
  1.27191654E+00  1.27191654E+00  1.08841798E+01 -1.03484442E+01 -6.33953817E+00
  5.00566581E+00 -4.37335200E+00  2.59849998E+00 -1.71289620E-01  6.59647260E-01
  6.59647260E-01  3.40757010E-01  1.87689690E-01  1.87689690E-01 -8.72848170E-01
  1.13160483E+00  1.13160483E+00 -2.60578890E-01  2.06823105E+00  2.06823105E+00
 -7.02287442E+00  6.19558200E+00  6.19558200E+00  6.19558200E+00  1.33769904E+01
 -1.07402236E+01 -7.57501011E+00  4.95464337E+00 -9.43915140E-01  1.68009606E+00
 -2.00809746E+00  8.32759110E-01  8.32759110E-01  6.43429413E+00 -6.57825030E-01
 -7.50940983E+00  1.82223000E+00  1.82223000E+00  1.82223000E+00 -7.50940983E+00
  1.82223000E+00  1.82223000E+00  1.82223000E+00  1.08841798E+01 -1.03484442E+01
 -7.57501011E+00  4.95464337E+00 -5.64891300E-02  1.54889550E+00 -6.56002800E-02
  3.11601330E-01  3.11601330E-01 -1.17533835E+00  6.41424960E-01  6.41424960E-01
  1.26663207E+01 -1.10900918E+01 -1.71417176E+01  7.74629973E+00  7.74629973E+00
  1.08841798E+01 -1.03484442E+01 -6.33953817E+00  5.00566581E+00 -4.80522051E+00
  2.84267880E+00 -1.27556100E-02  5.95869210E-01  5.95869210E-01  7.10669700E-01
  5.19335550E-01  5.19335550E-01  8.85603780E-01  1.25187201E+00  1.25187201E+00
 -9.64870785E+00  6.29762688E+00  1.47163295E+01 -1.57203782E+01  8.15994594E+00
  8.15994594E+00 -1.57203782E+01  8.15994594E+00  8.15994594E+00  1.33769904E+01
 -1.07402236E+01 -7.57501011E+00  4.95464337E+00 -7.08847470E-01  1.83498561E+00
  6.65842842E+00  7.83558900E-02 -4.44259674E+00  1.16987166E+00  1.16987166E+00
  1.16987166E+00 -1.23200970E+01  7.47478746E+00  1.08841798E+01 -1.03484442E+01
 -7.57501011E+00  4.95464337E+00 -5.64891300E-02  1.54889550E+00 -6.56002800E-02
  3.11601330E-01  3.11601330E-01 -1.17533835E+00  6.41424960E-01  6.41424960E-01
  1.26663207E+01 -1.10900918E+01 -1.71417176E+01  7.74629973E+00  7.74629973E+00
  1.08841798E+01 -1.03484442E+01 -7.57501011E+00  4.95464337E+00 -2.55112200E-02
  1.59627348E+00 -2.76978960E-01  5.37557850E-01  5.37557850E-01 -2.00445300E-02
 -3.47317038E+00  3.09596877E+00 -4.26584043E+00  3.01761288E+00  5.87851398E+00
 -1.01662212E+01  7.27434216E+00 -4.26584043E+00  3.01761288E+00 -3.47317038E+00
  3.09596877E+00  1.08841798E+01 -1.03484442E+01 -7.57501011E+00  4.95464337E+00
  6.14091510E-01  1.49969529E+00 -3.32556975E+00  1.09880469E+00  1.09880469E+00
  1.09880469E+00  1.08841798E+01 -1.03484442E+01 -7.57501011E+00  4.95464337E+00
 -2.55112200E-02  1.59627348E+00 -2.76978960E-01  5.37557850E-01  5.37557850E-01
 -2.00445300E-02 -3.47317038E+00  3.09596877E+00 -4.26584043E+00  3.01761288E+00
  5.87851398E+00 -1.01662212E+01  7.27434216E+00 -4.26584043E+00  3.01761288E+00
 -3.47317038E+00  3.09596877E+00  1.08841798E+01 -1.03484442E+01 -7.57501011E+00
  4.95464337E+00 -4.37335200E-02  1.78214094E+00 -6.25024890E-01  5.37557850E-01
  5.37557850E-01  2.15023140E-01 -2.28872088E+00  2.42356590E+00 -3.10507992E+00
  2.60578890E+00 -1.95343056E+00  2.36343231E+00 -3.10507992E+00  2.60578890E+00
 -2.28872088E+00  2.42356590E+00  1.08841798E+01 -1.03484442E+01 -7.57501011E+00
  4.95464337E+00 -1.59445125E+00  1.76574087E+00  5.43935655E+00 -5.41202310E-01
 -5.81655816E+00  1.44138393E+00  1.44138393E+00  1.44138393E+00 -5.81655816E+00
  1.44138393E+00  1.44138393E+00  1.44138393E+00  1.08841798E+01 -1.03484442E+01
 -7.57501011E+00  4.95464337E+00 -7.08847470E-01  1.83498561E+00  6.65842842E+00
  7.83558900E-02 -4.44259674E+00  1.16987166E+00  1.16987166E+00  1.16987166E+00
 -1.23200970E+01  7.47478746E+00  1.08841798E+01 -1.03484442E+01 -7.57501011E+00
  4.95464337E+00  6.14091510E-01  1.49969529E+00 -3.32556975E+00  1.09880469E+00
  1.09880469E+00  1.09880469E+00  1.08841798E+01 -1.03484442E+01 -9.40817349E+00
  5.35006728E+00  6.94269630E-01  1.60356240E+00 -5.52135690E-01 -2.22312060E-01
 -2.22312060E-01  1.45669066E+01 -1.46033512E+01 -1.46033512E+01  9.77808618E+00
 -1.06035564E+01 -9.40817349E+00  5.35006728E+00  6.94269630E-01  1.60356240E+00
 -5.52135690E-01 -2.22312060E-01 -2.22312060E-01  1.45669066E+01 -1.46033512E+01
 -1.46033512E+01  9.77808618E+00 -1.06035564E+01 -7.57501011E+00  4.95464337E+00
 -1.08787131E+00  1.58351787E+00  2.37436569E+00  3.40757010E-01 -5.83842492E+00
  1.60720686E+00  1.60720686E+00  1.60720686E+00 -7.83558900E-01  4.30046280E-01
  4.30046280E-01 -1.20267180E+00  3.38934780E-01  3.38934780E-01  3.38934780E-01
  1.08841798E+01 -1.03484442E+01 -6.33953817E+00  5.00566581E+00 -4.80522051E+00
  2.84267880E+00 -1.27556100E-02  5.95869210E-01  5.95869210E-01  7.10669700E-01
  5.19335550E-01  5.19335550E-01  8.85603780E-01  1.25187201E+00  1.25187201E+00
 -9.64870785E+00  6.29762688E+00  1.47163295E+01 -1.57203782E+01  8.15994594E+00
  8.15994594E+00 -1.57203782E+01  8.15994594E+00  8.15994594E+00  1.33769904E+01
 -1.07402236E+01 -7.57501011E+00  4.95464337E+00 -1.59445125E+00  1.76574087E+00
  5.43935655E+00 -5.41202310E-01 -5.81655816E+00  1.44138393E+00  1.44138393E+00
  1.44138393E+00 -5.81655816E+00  1.44138393E+00  1.44138393E+00  1.44138393E+00
  1.08841798E+01 -1.03484442E+01 -7.57501011E+00  4.95464337E+00 -4.59201960E-01
  1.27191654E+00  1.27191654E+00  1.08841798E+01 -1.03484442E+01 -7.57501011E+00
  4.95464337E+00 -4.53735270E-01  1.53613989E+00  3.85766091E+00  6.41424960E-01
  6.41424960E-01 -1.19283176E+01  7.79003325E+00  1.08841798E+01 -1.03484442E+01
 -7.57501011E+00  4.95464337E+00 -4.31868510E-01  1.60356240E+00  6.23202660E-01
  4.39157430E-01  4.39157430E-01  3.28001400E-02  8.01781200E-01  8.01781200E-01
 -4.98744351E+00 -9.76715280E-01  1.24640532E+00  1.24640532E+00  1.24640532E+00
  1.08841798E+01 -1.03484442E+01 -7.57501011E+00  4.95464337E+00 -4.53735270E-01
  1.53613989E+00  3.85766091E+00  6.41424960E-01  6.41424960E-01 -1.19283176E+01
  7.79003325E+00  1.08841798E+01 -1.03484442E+01 -7.57501011E+00  4.95464337E+00
 -1.59445125E+00  1.76574087E+00  5.43935655E+00 -5.41202310E-01 -5.81655816E+00
  1.44138393E+00  1.44138393E+00  1.44138393E+00 -5.81655816E+00  1.44138393E+00
  1.44138393E+00  1.44138393E+00  1.08841798E+01 -1.03484442E+01 -9.40817349E+00
  5.35006728E+00  6.94269630E-01  1.60356240E+00 -5.52135690E-01 -2.22312060E-01
 -2.22312060E-01  1.45669066E+01 -1.46033512E+01 -1.46033512E+01  9.77808618E+00
 -1.06035564E+01 -7.57501011E+00  4.95464337E+00 -4.59201960E-01  1.27191654E+00
  1.27191654E+00  1.08841798E+01 -1.03484442E+01 -7.57501011E+00  4.95464337E+00
 -2.55112200E-02  1.59627348E+00 -2.76978960E-01  5.37557850E-01  5.37557850E-01
 -2.00445300E-02 -3.47317038E+00  3.09596877E+00 -4.26584043E+00  3.01761288E+00
  5.87851398E+00 -1.01662212E+01  7.27434216E+00 -4.26584043E+00  3.01761288E+00
 -3.47317038E+00  3.09596877E+00  1.08841798E+01 -1.03484442E+01 -7.57501011E+00
  4.95464337E+00 -1.05871563E+00  2.47823280E+00 -1.34845020E-01  6.68758410E-01
  6.68758410E-01  3.40392564E+00 -9.89835336E+00  2.97934605E+00  2.61490005E+00
 -5.09313285E+00  6.08442597E+00 -4.02166161E+00  3.39299226E+00  1.08841798E+01
 -1.03484442E+01 -7.57501011E+00  4.95464337E+00  2.60578890E-01  1.90969704E+00
 -3.71917143E+00  1.45231731E+00  1.45231731E+00  1.29924999E+01 -1.08076461E+01
 -1.67481159E+01  7.64607708E+00  7.64607708E+00  1.08841798E+01 -1.03484442E+01
 -7.57501011E+00  4.95464337E+00 -1.08787131E+00  1.58351787E+00  2.37436569E+00
  3.40757010E-01 -5.83842492E+00  1.60720686E+00  1.60720686E+00  1.60720686E+00
 -7.83558900E-01  4.30046280E-01  4.30046280E-01 -1.20267180E+00  3.38934780E-01
  3.38934780E-01  3.38934780E-01  1.08841798E+01 -1.03484442E+01 -7.57501011E+00
  4.95464337E+00 -4.53735270E-01  1.53613989E+00  3.85766091E+00  6.41424960E-01
  6.41424960E-01 -1.19283176E+01  7.79003325E+00  1.08841798E+01 -1.03484442E+01
 -7.57501011E+00  4.95464337E+00 -7.08847470E-01  1.83498561E+00  6.65842842E+00
  7.83558900E-02 -4.44259674E+00  1.16987166E+00  1.16987166E+00  1.16987166E+00
 -1.23200970E+01  7.47478746E+00  1.08841798E+01 -1.03484442E+01 -6.33953817E+00
  5.00566581E+00 -4.37335200E+00  2.59849998E+00 -1.71289620E-01  6.59647260E-01
  6.59647260E-01  3.40757010E-01  1.87689690E-01  1.87689690E-01 -8.72848170E-01
  1.13160483E+00  1.13160483E+00 -2.60578890E-01  2.06823105E+00  2.06823105E+00
 -7.02287442E+00  6.19558200E+00  6.19558200E+00  6.19558200E+00  1.33769904E+01
 -1.07402236E+01 -9.40817349E+00  5.35006728E+00  6.94269630E-01  1.60356240E+00
 -5.52135690E-01 -2.22312060E-01 -2.22312060E-01  1.45669066E+01 -1.46033512E+01
 -1.46033512E+01  9.77808618E+00 -1.06035564E+01 -7.57501011E+00  4.95464337E+00
 -4.59201960E-01  1.27191654E+00  1.27191654E+00  1.08841798E+01 -1.03484442E+01
 -9.40817349E+00  5.35006728E+00  6.94269630E-01  1.60356240E+00 -5.52135690E-01
 -2.22312060E-01 -2.22312060E-01  1.45669066E+01 -1.46033512E+01 -1.46033512E+01
  9.77808618E+00 -1.06035564E+01 -7.57501011E+00  4.95464337E+00  3.88134990E-01
  2.04818652E+00 -2.24316513E+00  2.02631976E+00  2.02631976E+00 -5.68353537E+00
  3.52237059E+00  1.08841798E+01 -1.03484442E+01 -7.57501011E+00  4.95464337E+00
 -4.59201960E-01  1.27191654E+00  1.27191654E+00  1.08841798E+01 -1.03484442E+01
 -7.57501011E+00  4.95464337E+00 -4.53735270E-01  1.53613989E+00  3.85766091E+00
  6.41424960E-01  6.41424960E-01 -1.19283176E+01  7.79003325E+00  1.08841798E+01
 -1.03484442E+01 -7.57501011E+00  4.95464337E+00 -9.43915140E-01  1.68009606E+00
 -2.00809746E+00  8.32759110E-01  8.32759110E-01  6.43429413E+00 -6.57825030E-01
 -7.50940983E+00  1.82223000E+00  1.82223000E+00  1.82223000E+00 -7.50940983E+00
  1.82223000E+00  1.82223000E+00  1.82223000E+00  1.08841798E+01 -1.03484442E+01
 -7.57501011E+00  4.95464337E+00 -9.43915140E-01  1.68009606E+00 -2.00809746E+00
  8.32759110E-01  8.32759110E-01  6.43429413E+00 -6.57825030E-01 -7.50940983E+00
  1.82223000E+00  1.82223000E+00  1.82223000E+00 -7.50940983E+00  1.82223000E+00
  1.82223000E+00  1.82223000E+00  1.08841798E+01 -1.03484442E+01 -7.57501011E+00
  4.95464337E+00 -4.37335200E-02  1.78214094E+00 -6.25024890E-01  5.37557850E-01
  5.37557850E-01  2.15023140E-01 -2.28872088E+00  2.42356590E+00 -3.10507992E+00
  2.60578890E+00 -1.95343056E+00  2.36343231E+00 -3.10507992E+00  2.60578890E+00
 -2.28872088E+00  2.42356590E+00  1.08841798E+01 -1.03484442E+01 -9.40817349E+00
  5.35006728E+00  6.94269630E-01  1.60356240E+00 -5.52135690E-01 -2.22312060E-01
 -2.22312060E-01  1.45669066E+01 -1.46033512E+01 -1.46033512E+01  9.77808618E+00
 -1.06035564E+01 -7.57501011E+00  4.95464337E+00 -1.05871563E+00  2.47823280E+00
 -1.34845020E-01  6.68758410E-01  6.68758410E-01  3.40392564E+00 -9.89835336E+00
  2.97934605E+00  2.61490005E+00 -5.09313285E+00  6.08442597E+00 -4.02166161E+00
  3.39299226E+00  1.08841798E+01 -1.03484442E+01 -7.57501011E+00  4.95464337E+00
 -9.43915140E-01  1.68009606E+00 -2.00809746E+00  8.32759110E-01  8.32759110E-01
  6.43429413E+00 -6.57825030E-01 -7.50940983E+00  1.82223000E+00  1.82223000E+00
  1.82223000E+00 -7.50940983E+00  1.82223000E+00  1.82223000E+00  1.82223000E+00
  1.08841798E+01 -1.03484442E+01 -7.57501011E+00  4.95464337E+00 -1.05871563E+00
  2.47823280E+00 -1.34845020E-01  6.68758410E-01  6.68758410E-01  3.40392564E+00
 -9.89835336E+00  2.97934605E+00  2.61490005E+00 -5.09313285E+00  6.08442597E+00
 -4.02166161E+00  3.39299226E+00  1.08841798E+01 -1.03484442E+01 -7.57501011E+00
  4.95464337E+00  2.60578890E-01  1.90969704E+00 -3.71917143E+00  1.45231731E+00
  1.45231731E+00  1.29924999E+01 -1.08076461E+01 -1.67481159E+01  7.64607708E+00
  7.64607708E+00  1.08841798E+01 -1.03484442E+01 -7.57501011E+00  4.95464337E+00
 -1.59445125E+00  1.76574087E+00  5.43935655E+00 -5.41202310E-01 -5.81655816E+00
  1.44138393E+00  1.44138393E+00  1.44138393E+00 -5.81655816E+00  1.44138393E+00
  1.44138393E+00  1.44138393E+00  1.08841798E+01 -1.03484442E+01 -7.57501011E+00
  4.95464337E+00 -1.59445125E+00  1.76574087E+00  5.43935655E+00 -5.41202310E-01
 -5.81655816E+00  1.44138393E+00  1.44138393E+00  1.44138393E+00 -5.81655816E+00
  1.44138393E+00  1.44138393E+00  1.44138393E+00  1.08841798E+01 -1.03484442E+01
 -7.57501011E+00  4.95464337E+00 -4.59201960E-01  1.27191654E+00  1.27191654E+00
  1.08841798E+01 -1.03484442E+01 -7.57501011E+00  4.95464337E+00  6.14091510E-01
  1.49969529E+00 -3.32556975E+00  1.09880469E+00  1.09880469E+00  1.09880469E+00
  1.08841798E+01 -1.03484442E+01 -7.57501011E+00  4.95464337E+00 -1.05871563E+00
  2.47823280E+00 -1.34845020E-01  6.68758410E-01  6.68758410E-01  3.40392564E+00
 -9.89835336E+00  2.97934605E+00  2.61490005E+00 -5.09313285E+00  6.08442597E+00
 -4.02166161E+00  3.39299226E+00  1.08841798E+01 -1.03484442E+01 -7.57501011E+00
  4.95464337E+00 -1.08787131E+00  1.58351787E+00  2.37436569E+00  3.40757010E-01
 -5.83842492E+00  1.60720686E+00  1.60720686E+00  1.60720686E+00 -7.83558900E-01
  4.30046280E-01  4.30046280E-01 -1.20267180E+00  3.38934780E-01  3.38934780E-01
  3.38934780E-01  1.08841798E+01 -1.03484442E+01 -7.57501011E+00  4.95464337E+00
 -1.59445125E+00  1.76574087E+00  5.43935655E+00 -5.41202310E-01 -5.81655816E+00
  1.44138393E+00  1.44138393E+00  1.44138393E+00 -5.81655816E+00  1.44138393E+00
  1.44138393E+00  1.44138393E+00  1.08841798E+01 -1.03484442E+01 -7.57501011E+00
  4.95464337E+00 -4.59201960E-01  1.27191654E+00  1.27191654E+00  1.08841798E+01
 -1.03484442E+01 -7.57501011E+00  4.95464337E+00 -1.08787131E+00  1.58351787E+00
  2.37436569E+00  3.40757010E-01 -5.83842492E+00  1.60720686E+00  1.60720686E+00
  1.60720686E+00 -7.83558900E-01  4.30046280E-01  4.30046280E-01 -1.20267180E+00
  3.38934780E-01  3.38934780E-01  3.38934780E-01  1.08841798E+01 -1.03484442E+01
 -7.57501011E+00  4.95464337E+00  6.14091510E-01  1.49969529E+00 -3.32556975E+00
  1.09880469E+00  1.09880469E+00  1.09880469E+00  1.08841798E+01 -1.03484442E+01
 -7.57501011E+00  4.95464337E+00 -4.53735270E-01  1.53613989E+00  3.85766091E+00
  6.41424960E-01  6.41424960E-01 -1.19283176E+01  7.79003325E+00  1.08841798E+01
 -1.03484442E+01 -7.57501011E+00  4.95464337E+00 -1.08787131E+00  1.58351787E+00
  2.37436569E+00  3.40757010E-01 -5.83842492E+00  1.60720686E+00  1.60720686E+00
  1.60720686E+00 -7.83558900E-01  4.30046280E-01  4.30046280E-01 -1.20267180E+00
  3.38934780E-01  3.38934780E-01  3.38934780E-01  1.08841798E+01 -1.03484442E+01
 -4.64304204E+00  3.49868160E-01  7.12491930E-01  7.12491930E-01  3.44401470E-01
  3.88134990E-01  3.88134990E-01 -1.27556100E-01  4.61024190E-01  4.61024190E-01
 -4.84713180E-01  1.16804943E+00  1.07438681E+01 -1.04741780E+01 -4.64304204E+00
  3.49868160E-01  7.12491930E-01  7.12491930E-01  3.44401470E-01  3.88134990E-01
  3.88134990E-01 -1.27556100E-01  4.61024190E-01  4.61024190E-01 -4.84713180E-01
  1.16804943E+00  1.07438681E+01 -1.04741780E+01 -7.57501011E+00  4.95464337E+00
 -1.59445125E+00  1.76574087E+00  5.43935655E+00 -5.41202310E-01 -5.81655816E+00
  1.44138393E+00  1.44138393E+00  1.44138393E+00 -5.81655816E+00  1.44138393E+00
  1.44138393E+00  1.44138393E+00  1.08841798E+01 -1.03484442E+01 -7.57501011E+00
  4.95464337E+00  2.60578890E-01  1.90969704E+00 -3.71917143E+00  1.45231731E+00
  1.45231731E+00  1.29924999E+01 -1.08076461E+01 -1.67481159E+01  7.64607708E+00
  7.64607708E+00  1.08841798E+01 -1.03484442E+01 -7.57501011E+00  4.95464337E+00
 -4.59201960E-01  1.27191654E+00  1.27191654E+00  1.08841798E+01 -1.03484442E+01
 -7.57501011E+00  4.95464337E+00  6.14091510E-01  1.49969529E+00 -3.32556975E+00
  1.09880469E+00  1.09880469E+00  1.09880469E+00  1.08841798E+01 -1.03484442E+01
 -7.57501011E+00  4.95464337E+00 -9.43915140E-01  1.68009606E+00 -2.00809746E+00
  8.32759110E-01  8.32759110E-01  6.43429413E+00 -6.57825030E-01 -7.50940983E+00
  1.82223000E+00  1.82223000E+00  1.82223000E+00 -7.50940983E+00  1.82223000E+00
  1.82223000E+00  1.82223000E+00  1.08841798E+01 -1.03484442E+01 -7.57501011E+00
  4.95464337E+00 -7.08847470E-01  1.83498561E+00  6.65842842E+00  7.83558900E-02
 -4.44259674E+00  1.16987166E+00  1.16987166E+00  1.16987166E+00 -1.23200970E+01
  7.47478746E+00  1.08841798E+01 -1.03484442E+01 -7.57501011E+00  4.95464337E+00
 -5.01113250E-01  2.04636429E+00 -9.11115000E-02  6.17735970E-01  6.17735970E-01
 -2.57845545E+00 -2.98481274E+00  3.75743826E+00 -6.22838214E+00  6.21744876E+00
  2.51467740E+00 -4.73962023E+00  2.86454556E+00 -2.06640882E+00  2.58209991E+00
 -3.59343756E+00  2.63676681E+00 -4.34966301E+00  3.09779100E+00  2.26503189E+00
  1.08841798E+01 -1.03484442E+01 -7.57501011E+00  4.95464337E+00  2.60578890E-01
  1.90969704E+00 -3.71917143E+00  1.45231731E+00  1.45231731E+00  1.29924999E+01
 -1.08076461E+01 -1.67481159E+01  7.64607708E+00  7.64607708E+00  1.08841798E+01
 -1.03484442E+01 -7.57501011E+00  4.95464337E+00  6.14091510E-01  1.49969529E+00
 -3.32556975E+00  1.09880469E+00  1.09880469E+00  1.09880469E+00  1.08841798E+01
 -1.03484442E+01 -9.40817349E+00  5.35006728E+00  7.23425310E-01  2.01356415E+00
  1.02044880E+00 -3.15245790E-01 -3.15245790E-01  2.47823280E-01 -7.74447750E-01
 -7.74447750E-01  1.46762404E+01 -1.49204192E+01 -1.49204192E+01  9.77808618E+00
 -1.06035564E+01 -6.33953817E+00  5.00566581E+00 -4.37335200E+00  2.59849998E+00
 -1.71289620E-01  6.59647260E-01  6.59647260E-01  3.40757010E-01  1.87689690E-01
  1.87689690E-01 -8.72848170E-01  1.13160483E+00  1.13160483E+00 -2.60578890E-01
  2.06823105E+00  2.06823105E+00 -7.02287442E+00  6.19558200E+00  6.19558200E+00
  6.19558200E+00  1.33769904E+01 -1.07402236E+01 -9.40817349E+00  5.35006728E+00
  7.23425310E-01  2.01356415E+00  1.02044880E+00 -3.15245790E-01 -3.15245790E-01
  2.47823280E-01 -7.74447750E-01 -7.74447750E-01  1.46762404E+01 -1.49204192E+01
 -1.49204192E+01  9.77808618E+00 -1.06035564E+01 -7.57501011E+00  4.95464337E+00
 -4.31868510E-01  1.60356240E+00  6.23202660E-01  4.39157430E-01  4.39157430E-01
  3.28001400E-02  8.01781200E-01  8.01781200E-01 -4.98744351E+00 -9.76715280E-01
  1.24640532E+00  1.24640532E+00  1.24640532E+00  1.08841798E+01 -1.03484442E+01
 -7.57501011E+00  4.95464337E+00 -9.43915140E-01  1.68009606E+00 -2.00809746E+00
  8.32759110E-01  8.32759110E-01  6.43429413E+00 -6.57825030E-01 -7.50940983E+00
  1.82223000E+00  1.82223000E+00  1.82223000E+00 -7.50940983E+00  1.82223000E+00
  1.82223000E+00  1.82223000E+00  1.08841798E+01 -1.03484442E+01 -7.57501011E+00
  4.95464337E+00  3.88134990E-01  2.04818652E+00 -2.24316513E+00  2.02631976E+00
  2.02631976E+00 -5.68353537E+00  3.52237059E+00  1.08841798E+01 -1.03484442E+01
 -7.57501011E+00  4.95464337E+00 -4.59201960E-01  1.27191654E+00  1.27191654E+00
  1.08841798E+01 -1.03484442E+01 -4.64304204E+00  3.49868160E-01  7.12491930E-01
  7.12491930E-01  3.44401470E-01  3.88134990E-01  3.88134990E-01 -1.27556100E-01
  4.61024190E-01  4.61024190E-01 -4.84713180E-01  1.16804943E+00  1.07438681E+01
 -1.04741780E+01 -7.57501011E+00  4.95464337E+00  2.60578890E-01  1.90969704E+00
 -3.71917143E+00  1.45231731E+00  1.45231731E+00  1.29924999E+01 -1.08076461E+01
 -1.67481159E+01  7.64607708E+00  7.64607708E+00  1.08841798E+01 -1.03484442E+01
 -9.40817349E+00  5.35006728E+00  6.94269630E-01  1.60356240E+00 -5.52135690E-01
 -2.22312060E-01 -2.22312060E-01  1.45669066E+01 -1.46033512E+01 -1.46033512E+01
  9.77808618E+00 -1.06035564E+01 -9.40817349E+00  5.35006728E+00  6.94269630E-01
  1.60356240E+00 -5.52135690E-01 -2.22312060E-01 -2.22312060E-01  1.45669066E+01
 -1.46033512E+01 -1.46033512E+01  9.77808618E+00 -1.06035564E+01 -7.57501011E+00
  4.95464337E+00 -2.55112200E-02  1.59627348E+00 -2.76978960E-01  5.37557850E-01
  5.37557850E-01 -2.00445300E-02 -3.47317038E+00  3.09596877E+00 -4.26584043E+00
  3.01761288E+00  5.87851398E+00 -1.01662212E+01  7.27434216E+00 -4.26584043E+00
  3.01761288E+00 -3.47317038E+00  3.09596877E+00  1.08841798E+01 -1.03484442E+01
 -9.40817349E+00  5.35006728E+00  6.94269630E-01  1.60356240E+00 -5.52135690E-01
 -2.22312060E-01 -2.22312060E-01  1.45669066E+01 -1.46033512E+01 -1.46033512E+01
  9.77808618E+00 -1.06035564E+01 -7.57501011E+00  4.95464337E+00 -2.55112200E-02
  1.59627348E+00 -2.76978960E-01  5.37557850E-01  5.37557850E-01 -2.00445300E-02
 -3.47317038E+00  3.09596877E+00 -4.26584043E+00  3.01761288E+00  5.87851398E+00
 -1.01662212E+01  7.27434216E+00 -4.26584043E+00  3.01761288E+00 -3.47317038E+00
  3.09596877E+00  1.08841798E+01 -1.03484442E+01 -9.40817349E+00  5.35006728E+00
  6.94269630E-01  1.60356240E+00 -5.52135690E-01 -2.22312060E-01 -2.22312060E-01
  1.45669066E+01 -1.46033512E+01 -1.46033512E+01  9.77808618E+00 -1.06035564E+01
 -4.64304204E+00  3.49868160E-01  7.12491930E-01  7.12491930E-01  3.44401470E-01
  3.88134990E-01  3.88134990E-01 -1.27556100E-01  4.61024190E-01  4.61024190E-01
 -4.84713180E-01  1.16804943E+00  1.07438681E+01 -1.04741780E+01 -9.40817349E+00
  5.35006728E+00  7.23425310E-01  2.01356415E+00  1.02044880E+00 -3.15245790E-01
 -3.15245790E-01  2.47823280E-01 -7.74447750E-01 -7.74447750E-01  1.46762404E+01
 -1.49204192E+01 -1.49204192E+01  9.77808618E+00 -1.06035564E+01 -6.33953817E+00
  5.00566581E+00 -4.37335200E+00  2.59849998E+00 -1.71289620E-01  6.59647260E-01
  6.59647260E-01  3.40757010E-01  1.87689690E-01  1.87689690E-01 -8.72848170E-01
  1.13160483E+00  1.13160483E+00 -2.60578890E-01  2.06823105E+00  2.06823105E+00
 -7.02287442E+00  6.19558200E+00  6.19558200E+00  6.19558200E+00  1.33769904E+01
 -1.07402236E+01 -7.57501011E+00  4.95464337E+00 -1.59445125E+00  1.76574087E+00
  5.43935655E+00 -5.41202310E-01 -5.81655816E+00  1.44138393E+00  1.44138393E+00
  1.44138393E+00 -5.81655816E+00  1.44138393E+00  1.44138393E+00  1.44138393E+00
  1.08841798E+01 -1.03484442E+01 -7.57501011E+00  4.95464337E+00 -4.59201960E-01
  1.27191654E+00  1.27191654E+00  1.08841798E+01 -1.03484442E+01 -4.64304204E+00
  3.49868160E-01  7.12491930E-01  7.12491930E-01  3.44401470E-01  3.88134990E-01
  3.88134990E-01 -1.27556100E-01  4.61024190E-01  4.61024190E-01 -4.84713180E-01
  1.16804943E+00  1.07438681E+01 -1.04741780E+01 -4.64304204E+00  3.49868160E-01
  7.12491930E-01  7.12491930E-01  3.44401470E-01  3.88134990E-01  3.88134990E-01
 -1.27556100E-01  4.61024190E-01  4.61024190E-01 -4.84713180E-01  1.16804943E+00
  1.07438681E+01 -1.04741780E+01 -6.33953817E+00  5.00566581E+00 -4.37335200E+00
  2.59849998E+00 -1.71289620E-01  6.59647260E-01  6.59647260E-01  3.40757010E-01
  1.87689690E-01  1.87689690E-01 -8.72848170E-01  1.13160483E+00  1.13160483E+00
 -2.60578890E-01  2.06823105E+00  2.06823105E+00 -7.02287442E+00  6.19558200E+00
  6.19558200E+00  6.19558200E+00  1.33769904E+01 -1.07402236E+01 -7.57501011E+00
  4.95464337E+00 -1.59445125E+00  1.76574087E+00  5.43935655E+00 -5.41202310E-01
 -5.81655816E+00  1.44138393E+00  1.44138393E+00  1.44138393E+00 -5.81655816E+00
  1.44138393E+00  1.44138393E+00  1.44138393E+00  1.08841798E+01 -1.03484442E+01
 -6.96274083E+00  4.88539863E+00 -3.79752732E+00  2.31787656E+00 -1.35209466E+00
  9.05648310E-01  9.05648310E-01 -1.45049508E+00 -3.29459184E+00  3.72281589E+00
 -6.04251468E+00  6.21927099E+00  2.22676506E+00 -4.72686462E+00  2.85543441E+00
 -1.85867460E+00  2.55294423E+00 -4.16744001E+00  2.74610061E+00 -3.34743651E+00
  2.71694493E+00  1.96436394E+00  1.39546373E+01 -1.45978845E+01 -1.45978845E+01
  3.32156084E-01  1.25558936E+00  1.25558936E+00  1.25558936E+00 -6.74421901E+00
  9.12919008E-01 -4.18837743E+00  4.26013685E+00  8.43738046E+00 -1.15405106E+01
  8.27079219E+00 -6.25433070E+00  3.88978682E+00 -3.51167410E+00  3.22403509E+00
  8.25707080E-01  5.53356584E-01  2.32450948E+00 -8.42487996E+00  2.25502785E+00
  1.26373473E+01 -1.01891084E+01 -1.07121613E+00 -2.97065401E+00 -4.99901467E+00
  3.49000779E+00  3.07264423E+00 -2.97065401E+00  3.07264423E+00 -4.99901467E+00
  3.49000779E+00  9.50334856E+00 -1.72217135E+01  8.33099867E+00  2.21459074E+01
 -1.07212907E+01 -1.07212907E+01 -2.28607865E+00 -1.11445765E+00  3.04534722E+00
 -5.63378849E+00  3.11158528E+00  6.11185053E+00 -7.39251378E+00  2.16061811E+00
  2.16061811E+00  2.16061811E+00 -5.63378849E+00  3.11158528E+00 -1.11445765E+00
  3.04534722E+00
%FLAG ATOMIC_NUMBER                                                             
%FORMAT(10I8)                                                                   
       7       1       1       1       6       1       6       1       1       6
       1       1       6       1       1       7       1       6       7       1
       1       7       1       1       6       8       7       1       6       1
       6       1       6       1       1       1       6       1       1       1
       6       8       7       1       6       1       6       1       1       6
       1       1       6       8       8       6       8       7       1       6
       1       6       1       1       6       8       8       6       8       7
       1       6       1       6       1       1       6       1       6       1
       1       1       6       1       1       1       6       8       7       1
       6       1       6       1       1       6       8       7       1       1
       6       8       7       1       6       1       6       1       1       6
       1       1       6       1       1       6       1       1       7       1
       1       1       6       8       7       1       6       1       6       1
       1       6       7       6       1       7       1       6       1       6
       8       7       6       1       1       6       1       1       6       1
       1       6       1       6       8       7       1       6       1       6
       1       1       6       6       1       6       1       6       8       1
       6       1       6       1       6       8       7       1       6       1
       6       1       1       6       8       7       1       1       6       8
       7       1       6       1       6       1       1       6       1       1
       6       1       1       6       1       1       7       1       1       1
       6       8       7       1       6       1       6       1       1       6
       6       1       6       1       6       8       1       6       1       6
       1       6       8       7       1       6       1       6       1       1
       6       1       1       6       1       1       7       1       6       7
       1       1       7       1       1       6       8       7       1       6
       1       6       1       1       8       1       6       8       7       1
       6       1       6       1       1       6       8       7       1       1
       6       8       7       1       6       1       6       1       6       1
       1       1       6       1       1       6       1       1       1       6
       8       7       1       6       1       6       1       6       1       1
       1       6       1       1       1       6       8       7       1       6
       1       6       1       1       6       1       1       6       1       1
       7       1       6       7       1       1       7       1       1       6
       8       7       1       6       1       6       1       6       1       1
       1       6       1       1       1       6       8       7       1       6
       1       6       1       1       6       6       1       6       1       6
       8       1       6       1       6       1       6       8       7       1
       6       1       1       6       8       7       1       6       1       6
       1       1       6       1       1       6       8       8       6       8
       7       1       6       1       6       1       1       6       1       1
       6       1       1       7       1       6       7       1       1       7
       1       1       6       8       7       1       6       1       1       6
       8       7       1       6       1       6       1       1       6       8
       8       6       8       7       1       6       1       6       1       1
       6       1       6       1       1       1       6       1       1       1
       6       8       7       1       6       1       6       1       1       6
       8       7       1       1       6       8       7       1       6       1
       1       6       8       7       1       6       1       6       1       1
       6       6       1       6       1       6       1       6       1       6
       1       6       8       7       1       6       1       6       1       1
       6       1       6       1       1       1       6       1       1       1
       6       8       7       1       6       1       6       1       1       8
       1       6       8       7       1       6       1       1       6       8
       7       1       6       1       6       1       1       6       1       1
       6       1       1       6       1       1       7       1       1       1
       6       8       7       1       6       1       6       1       1       6
       6       1       6       1       6       1       6       1       6       1
       6       8       7       1       6       1       6       1       1       6
       1       6       1       1       1       6       1       1       1       6
       8       7       1       6       1       6       1       1       6       6
       1       6       1       6       8       1       6       1       6       1
       6       8       7       1       6       1       6       1       1       6
       6       1       6       1       6       1       6       1       6       1
       6       8       7       6       1       1       6       1       1       6
       1       1       6       1       6       8       7       1       6       1
       6       1       1       6       1       1       6       1       1       7
       1       6       7       1       1       7       1       1       6       8
       7       1       6       1       6       1       1       6       7       6
       1       7       1       6       1       6       8       7       1       6
       1       6       1       6       1       1       1       6       1       1
       6       1       1       1       6       8       7       1       6       1
       6       1       1       6       6       1       6       1       6       1
       6       1       6       1       6       8       7       1       6       1
       6       1       1       6       8       8       6       8       7       1
       6       1       6       1       1       8       1       6       8       7
       1       6       1       6       1       1      16       1       6       8
       7       1       6       1       6       1       6       1       1       1
       8       1       6       8       7       1       6       1       6       1
       1       6       8       8       6       8       7       1       6       1
       6       1       1       6       8       7       1       1       6       8
       7       1       6       1       6       1       6       1       1       1
       8       1       6       8       7       1       6       1       6       1
       1       6       1       6       1       1       1       6       1       1
       1       6       8       7       1       6       1       6       1       6
       1       1       1       8       1       6       8       7       1       6
       1       6       1       1       6       1       1       6       1       1
       7       1       6       7       1       1       7       1       1       6
       8       7       1       6       1       6       1       1       6       7
       6       1       7       1       6       1       6       8       7       1
       6       1       6       1       6       1       1       1       6       1
       1       6       1       1       1       6       8       7       1       6
       1       6       1       1       6       1       1       6       1       1
       7       1       6       7       1       1       7       1       1       6
       8       7       1       6       1       6       1       6       1       1
       1       6       1       1       1       6       8       7       1       6
       1       6       1       6       1       1       1       8       1       6
       8       7       1       6       1       6       1       1       6       1
       1       6       1       1       6       1       1       7       1       1
       1       6       8       7       1       6       1       1       6       8
       7       1       6       1       6       1       1       6       1       1
       6       8       8       6       8       7       1       6       1       6
       1       1       6       1       1       6       8       8       6       8
       7       1       6       1       6       1       6       1       1       1
       8       1       6       8       7       1       6       1       6       1
       1       6       7       6       1       7       1       6       1       6
       8       7       1       6       1       6       1       1       6       8
       8       6       8       7       1       6       1       6       1       6
       1       1       1       6       1       1       6       1       1       1
       6       8       7       1       6       1       6       1       1       6
       1       1       6       8       8       6       8       7       1       6
       1       6       1       1       6       1       6       1       1       1
       6       1       1       1       6       8       7       1       6       1
       6       1       1       6       1       6       1       1       1       6
       1       1       1       6       8       7       1       6       1       6
       1       1       8       1       6       8       7       1       6       1
       6       1       1       6       8       8       6       8       7       1
       6       1       6       1       1       6       1       1       6       8
       8       6       8       7       1       6       1       6       1       1
       6       6       1       6       1       6       8       1       6       1
       6       1       6       8       7       1       6       1       6       1
       1       6       8       8       6       8       7       1       6       1
       6       1       1       1       6       8       7       1       6       1
       6       1       6       1       1       1       8       1       6       8
       7       6       1       1       6       1       1       6       1       1
       6       1       6       8       7       1       6       1       6       1
       1       6       6       1       6       1       6       1       6       1
       6       1       6       8       7       1       6       1       6       1
       6       1       1       1       6       1       1       6       1       1
       1       6       8       7       1       6       1       6       1       1
       6       1       1       6       1       1       6       1       1       7
       1       1       1       6       8       7       1       6       1       6
       1       6       1       1       1       6       1       1       6       1
       1       1       6       8       7       1       6       1       6       1
       1       6       8       8       6       8       7       1       6       1
       6       1       1       8       1       6       8       7       6       1
       1       6       1       1       6       1       1       6       1       6
       8       7       1       6       1       6       1       1       6       6
       1       6       1       6       1       6       1       6       1       6
       8       7       1       6       1       6       1       1       1       6
       8       7       1       6       1       6       1       1       6       1
       1       6       8       8       6       8       7       1       6       1
       6       1       1       1       6       8       7       1       6       1
       6       1       6       1       1       1       8       1       6       8
       7       1       6       1       6       1       6       1       1       1
       6       1       1       1       6       8       7       1       6       1
       6       1       1       6       1       6       1       1       1       6
       1       1       1       6       8       7       1       6       1       6
       1       1       6       1       1       6       1       1       6       1
       1       7       1       1       1       6       8       7       1       6
       1       6       1       1       6       6       1       6       1       6
       1       6       1       6       1       6       8       7       1       6
       1       1       6       8       7       1       6       1       6       1
       1       6       1       1       6       1       1       6       1       1
       7       1       1       1       6       8       7       1       6       1
       6       1       1       6       1       6       1       1       1       6
       1       1       1       6       8       7       1       6       1       6
       1       1       6       1       1       6       8       7       1       1
       6       8       7       1       6       1       6       1       1       6
       1       1       6       1       1       7       1       6       7       1
       1       7       1       1       6       8       7       1       6       1
       6       1       6       1       1       1       8       1       6       8
       7       1       6       1       6       1       1       6       1       1
       6       8       7       1       1       6       8       7       1       6
       1       6       1       1       6       6       1       6       1       6
       8       1       6       1       6       1       6       8       7       1
       6       1       6       1       1       1       6       8       7       1
       6       1       6       1       1       6       6       1       6       1
       6       8       1       6       1       6       1       6       8       7
       1       6       1       6       1       1       6       6       1       6
       1       6       1       6       1       6       1       6       8       7
       1       6       1       6       1       6       1       1       1       6
       1       1       1       6       8       7       1       6       1       6
       1       6       1       1       1       8       1       6       8       7
       1       6       1       6       1       1       1       6       8       7
       1       6       1       6       1       1       6       8       8       6
       8       7       1       6       1       6       1       1       6       8
       8       6       8       7       1       6       1       6       1       6
       1       1       1       6       1       1       6       1       1       1
       6       8       7       1       6       1       6       1       1       6
       1       1       6       1       1       7       1       6       7       1
       1       7       1       1       6       8       7       1       6       1
       6       1       6       1       1       1       6       1       1       1
       6       8       7       1       6       1       1       6       8       7
       1       6       1       6       1       1       8       1       6       8
       7       1       6       1       6       1       1       6       1       1
      16       6       1       1       1       6       8       7       1       6
       1       6       1       1       8       1       6       8       7       1
       6       1       6       1       6       1       1       1       6       1
       1       1       6       8       7       1       6       1       6       1
       1       6       8       8       6       8       7       1       6       1
       1       6       8       7       1       6       1       6       1       1
       6       6       1       6       1       6       8       1       6       1
       6       1       6       8       7       1       6       1       6       1
       1       6       7       6       1       7       1       6       1       6
       8       7       1       6       1       6       1       1       6       8
       7       1       1       6       8       7       1       6       1       6
       1       6       1       1       1       6       1       1       6       1
       1       1       6       8       7       1       6       1       6       1
       1       8       1       6       8       7       1       6       1       6
       1       6       1       1       1       8       1       6       8       7
       1       6       1       6       1       1       6       1       1       6
       1       1       6       1       1       7       1       1       1       6
       8       7       1       6       1       6       1       1       6       8
       8       6       8       7       1       6       1       1       6       8
       7       1       6       1       6       1       1       6       8       8
       6       8       7       1       6       1       6       1       1      16
       1       6       8       7       1       6       1       1       6       8
       7       1       6       1       6       1       1       8       1       6
       8       7       1       6       1       6       1       1       6       1
       6       1       1       1       6       1       1       1       6       8
       7       1       6       1       6       1       1       6       1       6
       1       1       1       6       1       1       1       6       8       7
       1       6       1       6       1       1       6       6       1       6
       1       6       1       6       1       6       1       6       8       7
       1       6       1       6       1       1       6       8       8       6
       8       7       1       6       1       6       1       1       6       7
       6       1       7       1       6       1       6       8       7       1
       6       1       6       1       1       6       1       6       1       1
       1       6       1       1       1       6       8       7       1       6
       1       6       1       1       6       7       6       1       7       1
       6       1       6       8       7       1       6       1       6       1
       1       6       8       7       1       1       6       8       7       1
       6       1       6       1       6       1       1       1       6       1
       1       1       6       8       7       1       6       1       6       1
       6       1       1       1       6       1       1       1       6       8
       7       1       6       1       1       6       8       7       1       6
       1       6       1       1       1       6       8       7       1       6
       1       6       1       1       6       7       6       1       7       1
       6       1       6       8       7       1       6       1       6       1
       6       1       1       1       6       1       1       6       1       1
       1       6       8       7       1       6       1       6       1       6
       1       1       1       6       1       1       1       6       8       7
       1       6       1       1       6       8       7       1       6       1
       6       1       6       1       1       1       6       1       1       6
       1       1       1       6       8       7       1       6       1       6
       1       1       1       6       8       7       1       6       1       6
       1       1       8       1       6       8       7       1       6       1
       6       1       6       1       1       1       6       1       1       6
       1       1       1       6       8       7       6       1       1       6
       1       1       6       1       1       6       1       6       8       7
       6       1       1       6       1       1       6       1       1       6
       1       6       8       7       1       6       1       6       1       6
       1       1       1       6       1       1       1       6       8       7
       1       6       1       6       1       1       6       8       7       1
       1       6       8       7       1       6       1       1       6       8
       7       1       6       1       6       1       1       1       6       8
       7       1       6       1       6       1       1       6       1       6
       1       1       1       6       1       1       1       6       8       7
       1       6       1       6       1       6       1       1       1       8
       1       6       8       7       1       6       1       6       1       1
       6       6       1       7       1       6       6       1       6       1
       6       1       6       1       6       6       8       7       1       6
       1       6       1       1       6       8       7       1       1       6
       8       7       1       6       1       6       1       1       1       6
       8       7       1       6       1       6       1       1       6       1
       1       6       8       8       6       8       7       1       6       1
       6       1       1       6       1       1       6       1       1       6
       1       1       7       1       1       1       6       8       7       1
       6       1       6       1       1       6       1       1       6       8
       8       6       8       7       1       6       1       6       1       1
       6       1       1      16       6       1       1       1       6       8
       7       1       6       1       6       1       1       6       1       6
       1       1       1       6       1       1       1       6       8       7
       1       6       1       6       1       1      16       1       6       8
       7       1       6       1       1       6       8       7       6       1
       1       6       1       1       6       1       1       6       1       6
       8       7       1       6       1       6       1       1       6       8
       7       1       1       6       8       7       1       6       1       6
       1       1       6       8       8       6       8       7       1       6
       1       6       1       1       6       8       8       6       8       7
       1       6       1       6       1       1       6       6       1       6
       1       6       8       1       6       1       6       1       6       8
       7       1       6       1       6       1       1       6       8       8
       6       8       7       1       6       1       6       1       1       6
       6       1       6       1       6       8       1       6       1       6
       1       6       8       7       1       6       1       6       1       1
       6       8       8       6       8       7       6       1       1       6
       1       1       6       1       1       6       1       6       8       7
       1       6       1       6       1       1       6       1       1       6
       8       8       6       8       7       1       6       1       6       1
       1       6       1       1       6       1       1       6       1       1
       7       1       1       1       6       8       7       1       6       1
       6       1       6       1       1       1       6       1       1       1
       6       8       7       1       6       1       1       6       8       7
       6       1       1       6       1       1       6       1       1       6
       1       6       8       7       6       1       1       6       1       1
       6       1       1       6       1       6       8       7       1       6
       1       6       1       1       6       1       1       6       1       1
       6       1       1       7       1       1       1       6       8       7
       1       6       1       6       1       6       1       1       1       6
       1       1       1       6       8       7       1       6       1       6
       1       1       6       6       1       7       1       6       6       1
       6       1       6       1       6       1       6       6       8       8
       6       1       1       1       8       6       6       1       6       8
       1       6       1       6       1       6       6       1       6       1
       6       8       6       6       6       1       1       6       1       6
       1       6       7       1      16       8       8       6       6       1
       6       1       6       6       1       1       1       6       1       6
       1
%FLAG MASS                                                                      
%FORMAT(5E16.8)                                                                 
  1.40100000E+01  1.00800000E+00  1.00800000E+00  1.00800000E+00  1.20100000E+01
  1.00800000E+00  1.20100000E+01  1.00800000E+00  1.00800000E+00  1.20100000E+01
  1.00800000E+00  1.00800000E+00  1.20100000E+01  1.00800000E+00  1.00800000E+00
  1.40100000E+01  1.00800000E+00  1.20100000E+01  1.40100000E+01  1.00800000E+00
  1.00800000E+00  1.40100000E+01  1.00800000E+00  1.00800000E+00  1.20100000E+01
  1.60000000E+01  1.40100000E+01  1.00800000E+00  1.20100000E+01  1.00800000E+00
  1.20100000E+01  1.00800000E+00  1.20100000E+01  1.00800000E+00  1.00800000E+00
  1.00800000E+00  1.20100000E+01  1.00800000E+00  1.00800000E+00  1.00800000E+00
  1.20100000E+01  1.60000000E+01  1.40100000E+01  1.00800000E+00  1.20100000E+01
  1.00800000E+00  1.20100000E+01  1.00800000E+00  1.00800000E+00  1.20100000E+01
  1.00800000E+00  1.00800000E+00  1.20100000E+01  1.60000000E+01  1.60000000E+01
  1.20100000E+01  1.60000000E+01  1.40100000E+01  1.00800000E+00  1.20100000E+01
  1.00800000E+00  1.20100000E+01  1.00800000E+00  1.00800000E+00  1.20100000E+01
  1.60000000E+01  1.60000000E+01  1.20100000E+01  1.60000000E+01  1.40100000E+01
  1.00800000E+00  1.20100000E+01  1.00800000E+00  1.20100000E+01  1.00800000E+00
  1.00800000E+00  1.20100000E+01  1.00800000E+00  1.20100000E+01  1.00800000E+00
  1.00800000E+00  1.00800000E+00  1.20100000E+01  1.00800000E+00  1.00800000E+00
  1.00800000E+00  1.20100000E+01  1.60000000E+01  1.40100000E+01  1.00800000E+00
  1.20100000E+01  1.00800000E+00  1.20100000E+01  1.00800000E+00  1.00800000E+00
  1.20100000E+01  1.60000000E+01  1.40100000E+01  1.00800000E+00  1.00800000E+00
  1.20100000E+01  1.60000000E+01  1.40100000E+01  1.00800000E+00  1.20100000E+01
  1.00800000E+00  1.20100000E+01  1.00800000E+00  1.00800000E+00  1.20100000E+01
  1.00800000E+00  1.00800000E+00  1.20100000E+01  1.00800000E+00  1.00800000E+00
  1.20100000E+01  1.00800000E+00  1.00800000E+00  1.40100000E+01  1.00800000E+00
  1.00800000E+00  1.00800000E+00  1.20100000E+01  1.60000000E+01  1.40100000E+01
  1.00800000E+00  1.20100000E+01  1.00800000E+00  1.20100000E+01  1.00800000E+00
  1.00800000E+00  1.20100000E+01  1.40100000E+01  1.20100000E+01  1.00800000E+00
  1.40100000E+01  1.00800000E+00  1.20100000E+01  1.00800000E+00  1.20100000E+01
  1.60000000E+01  1.40100000E+01  1.20100000E+01  1.00800000E+00  1.00800000E+00
  1.20100000E+01  1.00800000E+00  1.00800000E+00  1.20100000E+01  1.00800000E+00
  1.00800000E+00  1.20100000E+01  1.00800000E+00  1.20100000E+01  1.60000000E+01
  1.40100000E+01  1.00800000E+00  1.20100000E+01  1.00800000E+00  1.20100000E+01
  1.00800000E+00  1.00800000E+00  1.20100000E+01  1.20100000E+01  1.00800000E+00
  1.20100000E+01  1.00800000E+00  1.20100000E+01  1.60000000E+01  1.00800000E+00
  1.20100000E+01  1.00800000E+00  1.20100000E+01  1.00800000E+00  1.20100000E+01
  1.60000000E+01  1.40100000E+01  1.00800000E+00  1.20100000E+01  1.00800000E+00
  1.20100000E+01  1.00800000E+00  1.00800000E+00  1.20100000E+01  1.60000000E+01
  1.40100000E+01  1.00800000E+00  1.00800000E+00  1.20100000E+01  1.60000000E+01
  1.40100000E+01  1.00800000E+00  1.20100000E+01  1.00800000E+00  1.20100000E+01
  1.00800000E+00  1.00800000E+00  1.20100000E+01  1.00800000E+00  1.00800000E+00
  1.20100000E+01  1.00800000E+00  1.00800000E+00  1.20100000E+01  1.00800000E+00
  1.00800000E+00  1.40100000E+01  1.00800000E+00  1.00800000E+00  1.00800000E+00
  1.20100000E+01  1.60000000E+01  1.40100000E+01  1.00800000E+00  1.20100000E+01
  1.00800000E+00  1.20100000E+01  1.00800000E+00  1.00800000E+00  1.20100000E+01
  1.20100000E+01  1.00800000E+00  1.20100000E+01  1.00800000E+00  1.20100000E+01
  1.60000000E+01  1.00800000E+00  1.20100000E+01  1.00800000E+00  1.20100000E+01
  1.00800000E+00  1.20100000E+01  1.60000000E+01  1.40100000E+01  1.00800000E+00
  1.20100000E+01  1.00800000E+00  1.20100000E+01  1.00800000E+00  1.00800000E+00
  1.20100000E+01  1.00800000E+00  1.00800000E+00  1.20100000E+01  1.00800000E+00
  1.00800000E+00  1.40100000E+01  1.00800000E+00  1.20100000E+01  1.40100000E+01
  1.00800000E+00  1.00800000E+00  1.40100000E+01  1.00800000E+00  1.00800000E+00
  1.20100000E+01  1.60000000E+01  1.40100000E+01  1.00800000E+00  1.20100000E+01
  1.00800000E+00  1.20100000E+01  1.00800000E+00  1.00800000E+00  1.60000000E+01
  1.00800000E+00  1.20100000E+01  1.60000000E+01  1.40100000E+01  1.00800000E+00
  1.20100000E+01  1.00800000E+00  1.20100000E+01  1.00800000E+00  1.00800000E+00
  1.20100000E+01  1.60000000E+01  1.40100000E+01  1.00800000E+00  1.00800000E+00
  1.20100000E+01  1.60000000E+01  1.40100000E+01  1.00800000E+00  1.20100000E+01
  1.00800000E+00  1.20100000E+01  1.00800000E+00  1.20100000E+01  1.00800000E+00
  1.00800000E+00  1.00800000E+00  1.20100000E+01  1.00800000E+00  1.00800000E+00
  1.20100000E+01  1.00800000E+00  1.00800000E+00  1.00800000E+00  1.20100000E+01
  1.60000000E+01  1.40100000E+01  1.00800000E+00  1.20100000E+01  1.00800000E+00
  1.20100000E+01  1.00800000E+00  1.20100000E+01  1.00800000E+00  1.00800000E+00
  1.00800000E+00  1.20100000E+01  1.00800000E+00  1.00800000E+00  1.00800000E+00
  1.20100000E+01  1.60000000E+01  1.40100000E+01  1.00800000E+00  1.20100000E+01
  1.00800000E+00  1.20100000E+01  1.00800000E+00  1.00800000E+00  1.20100000E+01
  1.00800000E+00  1.00800000E+00  1.20100000E+01  1.00800000E+00  1.00800000E+00
  1.40100000E+01  1.00800000E+00  1.20100000E+01  1.40100000E+01  1.00800000E+00
  1.00800000E+00  1.40100000E+01  1.00800000E+00  1.00800000E+00  1.20100000E+01
  1.60000000E+01  1.40100000E+01  1.00800000E+00  1.20100000E+01  1.00800000E+00
  1.20100000E+01  1.00800000E+00  1.20100000E+01  1.00800000E+00  1.00800000E+00
  1.00800000E+00  1.20100000E+01  1.00800000E+00  1.00800000E+00  1.00800000E+00
  1.20100000E+01  1.60000000E+01  1.40100000E+01  1.00800000E+00  1.20100000E+01
  1.00800000E+00  1.20100000E+01  1.00800000E+00  1.00800000E+00  1.20100000E+01
  1.20100000E+01  1.00800000E+00  1.20100000E+01  1.00800000E+00  1.20100000E+01
  1.60000000E+01  1.00800000E+00  1.20100000E+01  1.00800000E+00  1.20100000E+01
  1.00800000E+00  1.20100000E+01  1.60000000E+01  1.40100000E+01  1.00800000E+00
  1.20100000E+01  1.00800000E+00  1.00800000E+00  1.20100000E+01  1.60000000E+01
  1.40100000E+01  1.00800000E+00  1.20100000E+01  1.00800000E+00  1.20100000E+01
  1.00800000E+00  1.00800000E+00  1.20100000E+01  1.00800000E+00  1.00800000E+00
  1.20100000E+01  1.60000000E+01  1.60000000E+01  1.20100000E+01  1.60000000E+01
  1.40100000E+01  1.00800000E+00  1.20100000E+01  1.00800000E+00  1.20100000E+01
  1.00800000E+00  1.00800000E+00  1.20100000E+01  1.00800000E+00  1.00800000E+00
  1.20100000E+01  1.00800000E+00  1.00800000E+00  1.40100000E+01  1.00800000E+00
  1.20100000E+01  1.40100000E+01  1.00800000E+00  1.00800000E+00  1.40100000E+01
  1.00800000E+00  1.00800000E+00  1.20100000E+01  1.60000000E+01  1.40100000E+01
  1.00800000E+00  1.20100000E+01  1.00800000E+00  1.00800000E+00  1.20100000E+01
  1.60000000E+01  1.40100000E+01  1.00800000E+00  1.20100000E+01  1.00800000E+00
  1.20100000E+01  1.00800000E+00  1.00800000E+00  1.20100000E+01  1.60000000E+01
  1.60000000E+01  1.20100000E+01  1.60000000E+01  1.40100000E+01  1.00800000E+00
  1.20100000E+01  1.00800000E+00  1.20100000E+01  1.00800000E+00  1.00800000E+00
  1.20100000E+01  1.00800000E+00  1.20100000E+01  1.00800000E+00  1.00800000E+00
  1.00800000E+00  1.20100000E+01  1.00800000E+00  1.00800000E+00  1.00800000E+00
  1.20100000E+01  1.60000000E+01  1.40100000E+01  1.00800000E+00  1.20100000E+01
  1.00800000E+00  1.20100000E+01  1.00800000E+00  1.00800000E+00  1.20100000E+01
  1.60000000E+01  1.40100000E+01  1.00800000E+00  1.00800000E+00  1.20100000E+01
  1.60000000E+01  1.40100000E+01  1.00800000E+00  1.20100000E+01  1.00800000E+00
  1.00800000E+00  1.20100000E+01  1.60000000E+01  1.40100000E+01  1.00800000E+00
  1.20100000E+01  1.00800000E+00  1.20100000E+01  1.00800000E+00  1.00800000E+00
  1.20100000E+01  1.20100000E+01  1.00800000E+00  1.20100000E+01  1.00800000E+00
  1.20100000E+01  1.00800000E+00  1.20100000E+01  1.00800000E+00  1.20100000E+01
  1.00800000E+00  1.20100000E+01  1.60000000E+01  1.40100000E+01  1.00800000E+00
  1.20100000E+01  1.00800000E+00  1.20100000E+01  1.00800000E+00  1.00800000E+00
  1.20100000E+01  1.00800000E+00  1.20100000E+01  1.00800000E+00  1.00800000E+00
  1.00800000E+00  1.20100000E+01  1.00800000E+00  1.00800000E+00  1.00800000E+00
  1.20100000E+01  1.60000000E+01  1.40100000E+01  1.00800000E+00  1.20100000E+01
  1.00800000E+00  1.20100000E+01  1.00800000E+00  1.00800000E+00  1.60000000E+01
  1.00800000E+00  1.20100000E+01  1.60000000E+01  1.40100000E+01  1.00800000E+00
  1.20100000E+01  1.00800000E+00  1.00800000E+00  1.20100000E+01  1.60000000E+01
  1.40100000E+01  1.00800000E+00  1.20100000E+01  1.00800000E+00  1.20100000E+01
  1.00800000E+00  1.00800000E+00  1.20100000E+01  1.00800000E+00  1.00800000E+00
  1.20100000E+01  1.00800000E+00  1.00800000E+00  1.20100000E+01  1.00800000E+00
  1.00800000E+00  1.40100000E+01  1.00800000E+00  1.00800000E+00  1.00800000E+00
  1.20100000E+01  1.60000000E+01  1.40100000E+01  1.00800000E+00  1.20100000E+01
  1.00800000E+00  1.20100000E+01  1.00800000E+00  1.00800000E+00  1.20100000E+01
  1.20100000E+01  1.00800000E+00  1.20100000E+01  1.00800000E+00  1.20100000E+01
  1.00800000E+00  1.20100000E+01  1.00800000E+00  1.20100000E+01  1.00800000E+00
  1.20100000E+01  1.60000000E+01  1.40100000E+01  1.00800000E+00  1.20100000E+01
  1.00800000E+00  1.20100000E+01  1.00800000E+00  1.00800000E+00  1.20100000E+01
  1.00800000E+00  1.20100000E+01  1.00800000E+00  1.00800000E+00  1.00800000E+00
  1.20100000E+01  1.00800000E+00  1.00800000E+00  1.00800000E+00  1.20100000E+01
  1.60000000E+01  1.40100000E+01  1.00800000E+00  1.20100000E+01  1.00800000E+00
  1.20100000E+01  1.00800000E+00  1.00800000E+00  1.20100000E+01  1.20100000E+01
  1.00800000E+00  1.20100000E+01  1.00800000E+00  1.20100000E+01  1.60000000E+01
  1.00800000E+00  1.20100000E+01  1.00800000E+00  1.20100000E+01  1.00800000E+00
  1.20100000E+01  1.60000000E+01  1.40100000E+01  1.00800000E+00  1.20100000E+01
  1.00800000E+00  1.20100000E+01  1.00800000E+00  1.00800000E+00  1.20100000E+01
  1.20100000E+01  1.00800000E+00  1.20100000E+01  1.00800000E+00  1.20100000E+01
  1.00800000E+00  1.20100000E+01  1.00800000E+00  1.20100000E+01  1.00800000E+00
  1.20100000E+01  1.60000000E+01  1.40100000E+01  1.20100000E+01  1.00800000E+00
  1.00800000E+00  1.20100000E+01  1.00800000E+00  1.00800000E+00  1.20100000E+01
  1.00800000E+00  1.00800000E+00  1.20100000E+01  1.00800000E+00  1.20100000E+01
  1.60000000E+01  1.40100000E+01  1.00800000E+00  1.20100000E+01  1.00800000E+00
  1.20100000E+01  1.00800000E+00  1.00800000E+00  1.20100000E+01  1.00800000E+00
  1.00800000E+00  1.20100000E+01  1.00800000E+00  1.00800000E+00  1.40100000E+01
  1.00800000E+00  1.20100000E+01  1.40100000E+01  1.00800000E+00  1.00800000E+00
  1.40100000E+01  1.00800000E+00  1.00800000E+00  1.20100000E+01  1.60000000E+01
  1.40100000E+01  1.00800000E+00  1.20100000E+01  1.00800000E+00  1.20100000E+01
  1.00800000E+00  1.00800000E+00  1.20100000E+01  1.40100000E+01  1.20100000E+01
  1.00800000E+00  1.40100000E+01  1.00800000E+00  1.20100000E+01  1.00800000E+00
  1.20100000E+01  1.60000000E+01  1.40100000E+01  1.00800000E+00  1.20100000E+01
  1.00800000E+00  1.20100000E+01  1.00800000E+00  1.20100000E+01  1.00800000E+00
  1.00800000E+00  1.00800000E+00  1.20100000E+01  1.00800000E+00  1.00800000E+00
  1.20100000E+01  1.00800000E+00  1.00800000E+00  1.00800000E+00  1.20100000E+01
  1.60000000E+01  1.40100000E+01  1.00800000E+00  1.20100000E+01  1.00800000E+00
  1.20100000E+01  1.00800000E+00  1.00800000E+00  1.20100000E+01  1.20100000E+01
  1.00800000E+00  1.20100000E+01  1.00800000E+00  1.20100000E+01  1.00800000E+00
  1.20100000E+01  1.00800000E+00  1.20100000E+01  1.00800000E+00  1.20100000E+01
  1.60000000E+01  1.40100000E+01  1.00800000E+00  1.20100000E+01  1.00800000E+00
  1.20100000E+01  1.00800000E+00  1.00800000E+00  1.20100000E+01  1.60000000E+01
  1.60000000E+01  1.20100000E+01  1.60000000E+01  1.40100000E+01  1.00800000E+00
  1.20100000E+01  1.00800000E+00  1.20100000E+01  1.00800000E+00  1.00800000E+00
  1.60000000E+01  1.00800000E+00  1.20100000E+01  1.60000000E+01  1.40100000E+01
  1.00800000E+00  1.20100000E+01  1.00800000E+00  1.20100000E+01  1.00800000E+00
  1.00800000E+00  3.20600000E+01  1.00800000E+00  1.20100000E+01  1.60000000E+01
  1.40100000E+01  1.00800000E+00  1.20100000E+01  1.00800000E+00  1.20100000E+01
  1.00800000E+00  1.20100000E+01  1.00800000E+00  1.00800000E+00  1.00800000E+00
  1.60000000E+01  1.00800000E+00  1.20100000E+01  1.60000000E+01  1.40100000E+01
  1.00800000E+00  1.20100000E+01  1.00800000E+00  1.20100000E+01  1.00800000E+00
  1.00800000E+00  1.20100000E+01  1.60000000E+01  1.60000000E+01  1.20100000E+01
  1.60000000E+01  1.40100000E+01  1.00800000E+00  1.20100000E+01  1.00800000E+00
  1.20100000E+01  1.00800000E+00  1.00800000E+00  1.20100000E+01  1.60000000E+01
  1.40100000E+01  1.00800000E+00  1.00800000E+00  1.20100000E+01  1.60000000E+01
  1.40100000E+01  1.00800000E+00  1.20100000E+01  1.00800000E+00  1.20100000E+01
  1.00800000E+00  1.20100000E+01  1.00800000E+00  1.00800000E+00  1.00800000E+00
  1.60000000E+01  1.00800000E+00  1.20100000E+01  1.60000000E+01  1.40100000E+01
  1.00800000E+00  1.20100000E+01  1.00800000E+00  1.20100000E+01  1.00800000E+00
  1.00800000E+00  1.20100000E+01  1.00800000E+00  1.20100000E+01  1.00800000E+00
  1.00800000E+00  1.00800000E+00  1.20100000E+01  1.00800000E+00  1.00800000E+00
  1.00800000E+00  1.20100000E+01  1.60000000E+01  1.40100000E+01  1.00800000E+00
  1.20100000E+01  1.00800000E+00  1.20100000E+01  1.00800000E+00  1.20100000E+01
  1.00800000E+00  1.00800000E+00  1.00800000E+00  1.60000000E+01  1.00800000E+00
  1.20100000E+01  1.60000000E+01  1.40100000E+01  1.00800000E+00  1.20100000E+01
  1.00800000E+00  1.20100000E+01  1.00800000E+00  1.00800000E+00  1.20100000E+01
  1.00800000E+00  1.00800000E+00  1.20100000E+01  1.00800000E+00  1.00800000E+00
  1.40100000E+01  1.00800000E+00  1.20100000E+01  1.40100000E+01  1.00800000E+00
  1.00800000E+00  1.40100000E+01  1.00800000E+00  1.00800000E+00  1.20100000E+01
  1.60000000E+01  1.40100000E+01  1.00800000E+00  1.20100000E+01  1.00800000E+00
  1.20100000E+01  1.00800000E+00  1.00800000E+00  1.20100000E+01  1.40100000E+01
  1.20100000E+01  1.00800000E+00  1.40100000E+01  1.00800000E+00  1.20100000E+01
  1.00800000E+00  1.20100000E+01  1.60000000E+01  1.40100000E+01  1.00800000E+00
  1.20100000E+01  1.00800000E+00  1.20100000E+01  1.00800000E+00  1.20100000E+01
  1.00800000E+00  1.00800000E+00  1.00800000E+00  1.20100000E+01  1.00800000E+00
  1.00800000E+00  1.20100000E+01  1.00800000E+00  1.00800000E+00  1.00800000E+00
  1.20100000E+01  1.60000000E+01  1.40100000E+01  1.00800000E+00  1.20100000E+01
  1.00800000E+00  1.20100000E+01  1.00800000E+00  1.00800000E+00  1.20100000E+01
  1.00800000E+00  1.00800000E+00  1.20100000E+01  1.00800000E+00  1.00800000E+00
  1.40100000E+01  1.00800000E+00  1.20100000E+01  1.40100000E+01  1.00800000E+00
  1.00800000E+00  1.40100000E+01  1.00800000E+00  1.00800000E+00  1.20100000E+01
  1.60000000E+01  1.40100000E+01  1.00800000E+00  1.20100000E+01  1.00800000E+00
  1.20100000E+01  1.00800000E+00  1.20100000E+01  1.00800000E+00  1.00800000E+00
  1.00800000E+00  1.20100000E+01  1.00800000E+00  1.00800000E+00  1.00800000E+00
  1.20100000E+01  1.60000000E+01  1.40100000E+01  1.00800000E+00  1.20100000E+01
  1.00800000E+00  1.20100000E+01  1.00800000E+00  1.20100000E+01  1.00800000E+00
  1.00800000E+00  1.00800000E+00  1.60000000E+01  1.00800000E+00  1.20100000E+01
  1.60000000E+01  1.40100000E+01  1.00800000E+00  1.20100000E+01  1.00800000E+00
  1.20100000E+01  1.00800000E+00  1.00800000E+00  1.20100000E+01  1.00800000E+00
  1.00800000E+00  1.20100000E+01  1.00800000E+00  1.00800000E+00  1.20100000E+01
  1.00800000E+00  1.00800000E+00  1.40100000E+01  1.00800000E+00  1.00800000E+00
  1.00800000E+00  1.20100000E+01  1.60000000E+01  1.40100000E+01  1.00800000E+00
  1.20100000E+01  1.00800000E+00  1.00800000E+00  1.20100000E+01  1.60000000E+01
  1.40100000E+01  1.00800000E+00  1.20100000E+01  1.00800000E+00  1.20100000E+01
  1.00800000E+00  1.00800000E+00  1.20100000E+01  1.00800000E+00  1.00800000E+00
  1.20100000E+01  1.60000000E+01  1.60000000E+01  1.20100000E+01  1.60000000E+01
  1.40100000E+01  1.00800000E+00  1.20100000E+01  1.00800000E+00  1.20100000E+01
  1.00800000E+00  1.00800000E+00  1.20100000E+01  1.00800000E+00  1.00800000E+00
  1.20100000E+01  1.60000000E+01  1.60000000E+01  1.20100000E+01  1.60000000E+01
  1.40100000E+01  1.00800000E+00  1.20100000E+01  1.00800000E+00  1.20100000E+01
  1.00800000E+00  1.20100000E+01  1.00800000E+00  1.00800000E+00  1.00800000E+00
  1.60000000E+01  1.00800000E+00  1.20100000E+01  1.60000000E+01  1.40100000E+01
  1.00800000E+00  1.20100000E+01  1.00800000E+00  1.20100000E+01  1.00800000E+00
  1.00800000E+00  1.20100000E+01  1.40100000E+01  1.20100000E+01  1.00800000E+00
  1.40100000E+01  1.00800000E+00  1.20100000E+01  1.00800000E+00  1.20100000E+01
  1.60000000E+01  1.40100000E+01  1.00800000E+00  1.20100000E+01  1.00800000E+00
  1.20100000E+01  1.00800000E+00  1.00800000E+00  1.20100000E+01  1.60000000E+01
  1.60000000E+01  1.20100000E+01  1.60000000E+01  1.40100000E+01  1.00800000E+00
  1.20100000E+01  1.00800000E+00  1.20100000E+01  1.00800000E+00  1.20100000E+01
  1.00800000E+00  1.00800000E+00  1.00800000E+00  1.20100000E+01  1.00800000E+00
  1.00800000E+00  1.20100000E+01  1.00800000E+00  1.00800000E+00  1.00800000E+00
  1.20100000E+01  1.60000000E+01  1.40100000E+01  1.00800000E+00  1.20100000E+01
  1.00800000E+00  1.20100000E+01  1.00800000E+00  1.00800000E+00  1.20100000E+01
  1.00800000E+00  1.00800000E+00  1.20100000E+01  1.60000000E+01  1.60000000E+01
  1.20100000E+01  1.60000000E+01  1.40100000E+01  1.00800000E+00  1.20100000E+01
  1.00800000E+00  1.20100000E+01  1.00800000E+00  1.00800000E+00  1.20100000E+01
  1.00800000E+00  1.20100000E+01  1.00800000E+00  1.00800000E+00  1.00800000E+00
  1.20100000E+01  1.00800000E+00  1.00800000E+00  1.00800000E+00  1.20100000E+01
  1.60000000E+01  1.40100000E+01  1.00800000E+00  1.20100000E+01  1.00800000E+00
  1.20100000E+01  1.00800000E+00  1.00800000E+00  1.20100000E+01  1.00800000E+00
  1.20100000E+01  1.00800000E+00  1.00800000E+00  1.00800000E+00  1.20100000E+01
  1.00800000E+00  1.00800000E+00  1.00800000E+00  1.20100000E+01  1.60000000E+01
  1.40100000E+01  1.00800000E+00  1.20100000E+01  1.00800000E+00  1.20100000E+01
  1.00800000E+00  1.00800000E+00  1.60000000E+01  1.00800000E+00  1.20100000E+01
  1.60000000E+01  1.40100000E+01  1.00800000E+00  1.20100000E+01  1.00800000E+00
  1.20100000E+01  1.00800000E+00  1.00800000E+00  1.20100000E+01  1.60000000E+01
  1.60000000E+01  1.20100000E+01  1.60000000E+01  1.40100000E+01  1.00800000E+00
  1.20100000E+01  1.00800000E+00  1.20100000E+01  1.00800000E+00  1.00800000E+00
  1.20100000E+01  1.00800000E+00  1.00800000E+00  1.20100000E+01  1.60000000E+01
  1.60000000E+01  1.20100000E+01  1.60000000E+01  1.40100000E+01  1.00800000E+00
  1.20100000E+01  1.00800000E+00  1.20100000E+01  1.00800000E+00  1.00800000E+00
  1.20100000E+01  1.20100000E+01  1.00800000E+00  1.20100000E+01  1.00800000E+00
  1.20100000E+01  1.60000000E+01  1.00800000E+00  1.20100000E+01  1.00800000E+00
  1.20100000E+01  1.00800000E+00  1.20100000E+01  1.60000000E+01  1.40100000E+01
  1.00800000E+00  1.20100000E+01  1.00800000E+00  1.20100000E+01  1.00800000E+00
  1.00800000E+00  1.20100000E+01  1.60000000E+01  1.60000000E+01  1.20100000E+01
  1.60000000E+01  1.40100000E+01  1.00800000E+00  1.20100000E+01  1.00800000E+00
  1.20100000E+01  1.00800000E+00  1.00800000E+00  1.00800000E+00  1.20100000E+01
  1.60000000E+01  1.40100000E+01  1.00800000E+00  1.20100000E+01  1.00800000E+00
  1.20100000E+01  1.00800000E+00  1.20100000E+01  1.00800000E+00  1.00800000E+00
  1.00800000E+00  1.60000000E+01  1.00800000E+00  1.20100000E+01  1.60000000E+01
  1.40100000E+01  1.20100000E+01  1.00800000E+00  1.00800000E+00  1.20100000E+01
  1.00800000E+00  1.00800000E+00  1.20100000E+01  1.00800000E+00  1.00800000E+00
  1.20100000E+01  1.00800000E+00  1.20100000E+01  1.60000000E+01  1.40100000E+01
  1.00800000E+00  1.20100000E+01  1.00800000E+00  1.20100000E+01  1.00800000E+00
  1.00800000E+00  1.20100000E+01  1.20100000E+01  1.00800000E+00  1.20100000E+01
  1.00800000E+00  1.20100000E+01  1.00800000E+00  1.20100000E+01  1.00800000E+00
  1.20100000E+01  1.00800000E+00  1.20100000E+01  1.60000000E+01  1.40100000E+01
  1.00800000E+00  1.20100000E+01  1.00800000E+00  1.20100000E+01  1.00800000E+00
  1.20100000E+01  1.00800000E+00  1.00800000E+00  1.00800000E+00  1.20100000E+01
  1.00800000E+00  1.00800000E+00  1.20100000E+01  1.00800000E+00  1.00800000E+00
  1.00800000E+00  1.20100000E+01  1.60000000E+01  1.40100000E+01  1.00800000E+00
  1.20100000E+01  1.00800000E+00  1.20100000E+01  1.00800000E+00  1.00800000E+00
  1.20100000E+01  1.00800000E+00  1.00800000E+00  1.20100000E+01  1.00800000E+00
  1.00800000E+00  1.20100000E+01  1.00800000E+00  1.00800000E+00  1.40100000E+01
  1.00800000E+00  1.00800000E+00  1.00800000E+00  1.20100000E+01  1.60000000E+01
  1.40100000E+01  1.00800000E+00  1.20100000E+01  1.00800000E+00  1.20100000E+01
  1.00800000E+00  1.20100000E+01  1.00800000E+00  1.00800000E+00  1.00800000E+00
  1.20100000E+01  1.00800000E+00  1.00800000E+00  1.20100000E+01  1.00800000E+00
  1.00800000E+00  1.00800000E+00  1.20100000E+01  1.60000000E+01  1.40100000E+01
  1.00800000E+00  1.20100000E+01  1.00800000E+00  1.20100000E+01  1.00800000E+00
  1.00800000E+00  1.20100000E+01  1.60000000E+01  1.60000000E+01  1.20100000E+01
  1.60000000E+01  1.40100000E+01  1.00800000E+00  1.20100000E+01  1.00800000E+00
  1.20100000E+01  1.00800000E+00  1.00800000E+00  1.60000000E+01  1.00800000E+00
  1.20100000E+01  1.60000000E+01  1.40100000E+01  1.20100000E+01  1.00800000E+00
  1.00800000E+00  1.20100000E+01  1.00800000E+00  1.00800000E+00  1.20100000E+01
  1.00800000E+00  1.00800000E+00  1.20100000E+01  1.00800000E+00  1.20100000E+01
  1.60000000E+01  1.40100000E+01  1.00800000E+00  1.20100000E+01  1.00800000E+00
  1.20100000E+01  1.00800000E+00  1.00800000E+00  1.20100000E+01  1.20100000E+01
  1.00800000E+00  1.20100000E+01  1.00800000E+00  1.20100000E+01  1.00800000E+00
  1.20100000E+01  1.00800000E+00  1.20100000E+01  1.00800000E+00  1.20100000E+01
  1.60000000E+01  1.40100000E+01  1.00800000E+00  1.20100000E+01  1.00800000E+00
  1.20100000E+01  1.00800000E+00  1.00800000E+00  1.00800000E+00  1.20100000E+01
  1.60000000E+01  1.40100000E+01  1.00800000E+00  1.20100000E+01  1.00800000E+00
  1.20100000E+01  1.00800000E+00  1.00800000E+00  1.20100000E+01  1.00800000E+00
  1.00800000E+00  1.20100000E+01  1.60000000E+01  1.60000000E+01  1.20100000E+01
  1.60000000E+01  1.40100000E+01  1.00800000E+00  1.20100000E+01  1.00800000E+00
  1.20100000E+01  1.00800000E+00  1.00800000E+00  1.00800000E+00  1.20100000E+01
  1.60000000E+01  1.40100000E+01  1.00800000E+00  1.20100000E+01  1.00800000E+00
  1.20100000E+01  1.00800000E+00  1.20100000E+01  1.00800000E+00  1.00800000E+00
  1.00800000E+00  1.60000000E+01  1.00800000E+00  1.20100000E+01  1.60000000E+01
  1.40100000E+01  1.00800000E+00  1.20100000E+01  1.00800000E+00  1.20100000E+01
  1.00800000E+00  1.20100000E+01  1.00800000E+00  1.00800000E+00  1.00800000E+00
  1.20100000E+01  1.00800000E+00  1.00800000E+00  1.00800000E+00  1.20100000E+01
  1.60000000E+01  1.40100000E+01  1.00800000E+00  1.20100000E+01  1.00800000E+00
  1.20100000E+01  1.00800000E+00  1.00800000E+00  1.20100000E+01  1.00800000E+00
  1.20100000E+01  1.00800000E+00  1.00800000E+00  1.00800000E+00  1.20100000E+01
  1.00800000E+00  1.00800000E+00  1.00800000E+00  1.20100000E+01  1.60000000E+01
  1.40100000E+01  1.00800000E+00  1.20100000E+01  1.00800000E+00  1.20100000E+01
  1.00800000E+00  1.00800000E+00  1.20100000E+01  1.00800000E+00  1.00800000E+00
  1.20100000E+01  1.00800000E+00  1.00800000E+00  1.20100000E+01  1.00800000E+00
  1.00800000E+00  1.40100000E+01  1.00800000E+00  1.00800000E+00  1.00800000E+00
  1.20100000E+01  1.60000000E+01  1.40100000E+01  1.00800000E+00  1.20100000E+01
  1.00800000E+00  1.20100000E+01  1.00800000E+00  1.00800000E+00  1.20100000E+01
  1.20100000E+01  1.00800000E+00  1.20100000E+01  1.00800000E+00  1.20100000E+01
  1.00800000E+00  1.20100000E+01  1.00800000E+00  1.20100000E+01  1.00800000E+00
  1.20100000E+01  1.60000000E+01  1.40100000E+01  1.00800000E+00  1.20100000E+01
  1.00800000E+00  1.00800000E+00  1.20100000E+01  1.60000000E+01  1.40100000E+01
  1.00800000E+00  1.20100000E+01  1.00800000E+00  1.20100000E+01  1.00800000E+00
  1.00800000E+00  1.20100000E+01  1.00800000E+00  1.00800000E+00  1.20100000E+01
  1.00800000E+00  1.00800000E+00  1.20100000E+01  1.00800000E+00  1.00800000E+00
  1.40100000E+01  1.00800000E+00  1.00800000E+00  1.00800000E+00  1.20100000E+01
  1.60000000E+01  1.40100000E+01  1.00800000E+00  1.20100000E+01  1.00800000E+00
  1.20100000E+01  1.00800000E+00  1.00800000E+00  1.20100000E+01  1.00800000E+00
  1.20100000E+01  1.00800000E+00  1.00800000E+00  1.00800000E+00  1.20100000E+01
  1.00800000E+00  1.00800000E+00  1.00800000E+00  1.20100000E+01  1.60000000E+01
  1.40100000E+01  1.00800000E+00  1.20100000E+01  1.00800000E+00  1.20100000E+01
  1.00800000E+00  1.00800000E+00  1.20100000E+01  1.00800000E+00  1.00800000E+00
  1.20100000E+01  1.60000000E+01  1.40100000E+01  1.00800000E+00  1.00800000E+00
  1.20100000E+01  1.60000000E+01  1.40100000E+01  1.00800000E+00  1.20100000E+01
  1.00800000E+00  1.20100000E+01  1.00800000E+00  1.00800000E+00  1.20100000E+01
  1.00800000E+00  1.00800000E+00  1.20100000E+01  1.00800000E+00  1.00800000E+00
  1.40100000E+01  1.00800000E+00  1.20100000E+01  1.40100000E+01  1.00800000E+00
  1.00800000E+00  1.40100000E+01  1.00800000E+00  1.00800000E+00  1.20100000E+01
  1.60000000E+01  1.40100000E+01  1.00800000E+00  1.20100000E+01  1.00800000E+00
  1.20100000E+01  1.00800000E+00  1.20100000E+01  1.00800000E+00  1.00800000E+00
  1.00800000E+00  1.60000000E+01  1.00800000E+00  1.20100000E+01  1.60000000E+01
  1.40100000E+01  1.00800000E+00  1.20100000E+01  1.00800000E+00  1.20100000E+01
  1.00800000E+00  1.00800000E+00  1.20100000E+01  1.00800000E+00  1.00800000E+00
  1.20100000E+01  1.60000000E+01  1.40100000E+01  1.00800000E+00  1.00800000E+00
  1.20100000E+01  1.60000000E+01  1.40100000E+01  1.00800000E+00  1.20100000E+01
  1.00800000E+00  1.20100000E+01  1.00800000E+00  1.00800000E+00  1.20100000E+01
  1.20100000E+01  1.00800000E+00  1.20100000E+01  1.00800000E+00  1.20100000E+01
  1.60000000E+01  1.00800000E+00  1.20100000E+01  1.00800000E+00  1.20100000E+01
  1.00800000E+00  1.20100000E+01  1.60000000E+01  1.40100000E+01  1.00800000E+00
  1.20100000E+01  1.00800000E+00  1.20100000E+01  1.00800000E+00  1.00800000E+00
  1.00800000E+00  1.20100000E+01  1.60000000E+01  1.40100000E+01  1.00800000E+00
  1.20100000E+01  1.00800000E+00  1.20100000E+01  1.00800000E+00  1.00800000E+00
  1.20100000E+01  1.20100000E+01  1.00800000E+00  1.20100000E+01  1.00800000E+00
  1.20100000E+01  1.60000000E+01  1.00800000E+00  1.20100000E+01  1.00800000E+00
  1.20100000E+01  1.00800000E+00  1.20100000E+01  1.60000000E+01  1.40100000E+01
  1.00800000E+00  1.20100000E+01  1.00800000E+00  1.20100000E+01  1.00800000E+00
  1.00800000E+00  1.20100000E+01  1.20100000E+01  1.00800000E+00  1.20100000E+01
  1.00800000E+00  1.20100000E+01  1.00800000E+00  1.20100000E+01  1.00800000E+00
  1.20100000E+01  1.00800000E+00  1.20100000E+01  1.60000000E+01  1.40100000E+01
  1.00800000E+00  1.20100000E+01  1.00800000E+00  1.20100000E+01  1.00800000E+00
  1.20100000E+01  1.00800000E+00  1.00800000E+00  1.00800000E+00  1.20100000E+01
  1.00800000E+00  1.00800000E+00  1.00800000E+00  1.20100000E+01  1.60000000E+01
  1.40100000E+01  1.00800000E+00  1.20100000E+01  1.00800000E+00  1.20100000E+01
  1.00800000E+00  1.20100000E+01  1.00800000E+00  1.00800000E+00  1.00800000E+00
  1.60000000E+01  1.00800000E+00  1.20100000E+01  1.60000000E+01  1.40100000E+01
  1.00800000E+00  1.20100000E+01  1.00800000E+00  1.20100000E+01  1.00800000E+00
  1.00800000E+00  1.00800000E+00  1.20100000E+01  1.60000000E+01  1.40100000E+01
  1.00800000E+00  1.20100000E+01  1.00800000E+00  1.20100000E+01  1.00800000E+00
  1.00800000E+00  1.20100000E+01  1.60000000E+01  1.60000000E+01  1.20100000E+01
  1.60000000E+01  1.40100000E+01  1.00800000E+00  1.20100000E+01  1.00800000E+00
  1.20100000E+01  1.00800000E+00  1.00800000E+00  1.20100000E+01  1.60000000E+01
  1.60000000E+01  1.20100000E+01  1.60000000E+01  1.40100000E+01  1.00800000E+00
  1.20100000E+01  1.00800000E+00  1.20100000E+01  1.00800000E+00  1.20100000E+01
  1.00800000E+00  1.00800000E+00  1.00800000E+00  1.20100000E+01  1.00800000E+00
  1.00800000E+00  1.20100000E+01  1.00800000E+00  1.00800000E+00  1.00800000E+00
  1.20100000E+01  1.60000000E+01  1.40100000E+01  1.00800000E+00  1.20100000E+01
  1.00800000E+00  1.20100000E+01  1.00800000E+00  1.00800000E+00  1.20100000E+01
  1.00800000E+00  1.00800000E+00  1.20100000E+01  1.00800000E+00  1.00800000E+00
  1.40100000E+01  1.00800000E+00  1.20100000E+01  1.40100000E+01  1.00800000E+00
  1.00800000E+00  1.40100000E+01  1.00800000E+00  1.00800000E+00  1.20100000E+01
  1.60000000E+01  1.40100000E+01  1.00800000E+00  1.20100000E+01  1.00800000E+00
  1.20100000E+01  1.00800000E+00  1.20100000E+01  1.00800000E+00  1.00800000E+00
  1.00800000E+00  1.20100000E+01  1.00800000E+00  1.00800000E+00  1.00800000E+00
  1.20100000E+01  1.60000000E+01  1.40100000E+01  1.00800000E+00  1.20100000E+01
  1.00800000E+00  1.00800000E+00  1.20100000E+01  1.60000000E+01  1.40100000E+01
  1.00800000E+00  1.20100000E+01  1.00800000E+00  1.20100000E+01  1.00800000E+00
  1.00800000E+00  1.60000000E+01  1.00800000E+00  1.20100000E+01  1.60000000E+01
  1.40100000E+01  1.00800000E+00  1.20100000E+01  1.00800000E+00  1.20100000E+01
  1.00800000E+00  1.00800000E+00  1.20100000E+01  1.00800000E+00  1.00800000E+00
  3.20600000E+01  1.20100000E+01  1.00800000E+00  1.00800000E+00  1.00800000E+00
  1.20100000E+01  1.60000000E+01  1.40100000E+01  1.00800000E+00  1.20100000E+01
  1.00800000E+00  1.20100000E+01  1.00800000E+00  1.00800000E+00  1.60000000E+01
  1.00800000E+00  1.20100000E+01  1.60000000E+01  1.40100000E+01  1.00800000E+00
  1.20100000E+01  1.00800000E+00  1.20100000E+01  1.00800000E+00  1.20100000E+01
  1.00800000E+00  1.00800000E+00  1.00800000E+00  1.20100000E+01  1.00800000E+00
  1.00800000E+00  1.00800000E+00  1.20100000E+01  1.60000000E+01  1.40100000E+01
  1.00800000E+00  1.20100000E+01  1.00800000E+00  1.20100000E+01  1.00800000E+00
  1.00800000E+00  1.20100000E+01  1.60000000E+01  1.60000000E+01  1.20100000E+01
  1.60000000E+01  1.40100000E+01  1.00800000E+00  1.20100000E+01  1.00800000E+00
  1.00800000E+00  1.20100000E+01  1.60000000E+01  1.40100000E+01  1.00800000E+00
  1.20100000E+01  1.00800000E+00  1.20100000E+01  1.00800000E+00  1.00800000E+00
  1.20100000E+01  1.20100000E+01  1.00800000E+00  1.20100000E+01  1.00800000E+00
  1.20100000E+01  1.60000000E+01  1.00800000E+00  1.20100000E+01  1.00800000E+00
  1.20100000E+01  1.00800000E+00  1.20100000E+01  1.60000000E+01  1.40100000E+01
  1.00800000E+00  1.20100000E+01  1.00800000E+00  1.20100000E+01  1.00800000E+00
  1.00800000E+00  1.20100000E+01  1.40100000E+01  1.20100000E+01  1.00800000E+00
  1.40100000E+01  1.00800000E+00  1.20100000E+01  1.00800000E+00  1.20100000E+01
  1.60000000E+01  1.40100000E+01  1.00800000E+00  1.20100000E+01  1.00800000E+00
  1.20100000E+01  1.00800000E+00  1.00800000E+00  1.20100000E+01  1.60000000E+01
  1.40100000E+01  1.00800000E+00  1.00800000E+00  1.20100000E+01  1.60000000E+01
  1.40100000E+01  1.00800000E+00  1.20100000E+01  1.00800000E+00  1.20100000E+01
  1.00800000E+00  1.20100000E+01  1.00800000E+00  1.00800000E+00  1.00800000E+00
  1.20100000E+01  1.00800000E+00  1.00800000E+00  1.20100000E+01  1.00800000E+00
  1.00800000E+00  1.00800000E+00  1.20100000E+01  1.60000000E+01  1.40100000E+01
  1.00800000E+00  1.20100000E+01  1.00800000E+00  1.20100000E+01  1.00800000E+00
  1.00800000E+00  1.60000000E+01  1.00800000E+00  1.20100000E+01  1.60000000E+01
  1.40100000E+01  1.00800000E+00  1.20100000E+01  1.00800000E+00  1.20100000E+01
  1.00800000E+00  1.20100000E+01  1.00800000E+00  1.00800000E+00  1.00800000E+00
  1.60000000E+01  1.00800000E+00  1.20100000E+01  1.60000000E+01  1.40100000E+01
  1.00800000E+00  1.20100000E+01  1.00800000E+00  1.20100000E+01  1.00800000E+00
  1.00800000E+00  1.20100000E+01  1.00800000E+00  1.00800000E+00  1.20100000E+01
  1.00800000E+00  1.00800000E+00  1.20100000E+01  1.00800000E+00  1.00800000E+00
  1.40100000E+01  1.00800000E+00  1.00800000E+00  1.00800000E+00  1.20100000E+01
  1.60000000E+01  1.40100000E+01  1.00800000E+00  1.20100000E+01  1.00800000E+00
  1.20100000E+01  1.00800000E+00  1.00800000E+00  1.20100000E+01  1.60000000E+01
  1.60000000E+01  1.20100000E+01  1.60000000E+01  1.40100000E+01  1.00800000E+00
  1.20100000E+01  1.00800000E+00  1.00800000E+00  1.20100000E+01  1.60000000E+01
  1.40100000E+01  1.00800000E+00  1.20100000E+01  1.00800000E+00  1.20100000E+01
  1.00800000E+00  1.00800000E+00  1.20100000E+01  1.60000000E+01  1.60000000E+01
  1.20100000E+01  1.60000000E+01  1.40100000E+01  1.00800000E+00  1.20100000E+01
  1.00800000E+00  1.20100000E+01  1.00800000E+00  1.00800000E+00  3.20600000E+01
  1.00800000E+00  1.20100000E+01  1.60000000E+01  1.40100000E+01  1.00800000E+00
  1.20100000E+01  1.00800000E+00  1.00800000E+00  1.20100000E+01  1.60000000E+01
  1.40100000E+01  1.00800000E+00  1.20100000E+01  1.00800000E+00  1.20100000E+01
  1.00800000E+00  1.00800000E+00  1.60000000E+01  1.00800000E+00  1.20100000E+01
  1.60000000E+01  1.40100000E+01  1.00800000E+00  1.20100000E+01  1.00800000E+00
  1.20100000E+01  1.00800000E+00  1.00800000E+00  1.20100000E+01  1.00800000E+00
  1.20100000E+01  1.00800000E+00  1.00800000E+00  1.00800000E+00  1.20100000E+01
  1.00800000E+00  1.00800000E+00  1.00800000E+00  1.20100000E+01  1.60000000E+01
  1.40100000E+01  1.00800000E+00  1.20100000E+01  1.00800000E+00  1.20100000E+01
  1.00800000E+00  1.00800000E+00  1.20100000E+01  1.00800000E+00  1.20100000E+01
  1.00800000E+00  1.00800000E+00  1.00800000E+00  1.20100000E+01  1.00800000E+00
  1.00800000E+00  1.00800000E+00  1.20100000E+01  1.60000000E+01  1.40100000E+01
  1.00800000E+00  1.20100000E+01  1.00800000E+00  1.20100000E+01  1.00800000E+00
  1.00800000E+00  1.20100000E+01  1.20100000E+01  1.00800000E+00  1.20100000E+01
  1.00800000E+00  1.20100000E+01  1.00800000E+00  1.20100000E+01  1.00800000E+00
  1.20100000E+01  1.00800000E+00  1.20100000E+01  1.60000000E+01  1.40100000E+01
  1.00800000E+00  1.20100000E+01  1.00800000E+00  1.20100000E+01  1.00800000E+00
  1.00800000E+00  1.20100000E+01  1.60000000E+01  1.60000000E+01  1.20100000E+01
  1.60000000E+01  1.40100000E+01  1.00800000E+00  1.20100000E+01  1.00800000E+00
  1.20100000E+01  1.00800000E+00  1.00800000E+00  1.20100000E+01  1.40100000E+01
  1.20100000E+01  1.00800000E+00  1.40100000E+01  1.00800000E+00  1.20100000E+01
  1.00800000E+00  1.20100000E+01  1.60000000E+01  1.40100000E+01  1.00800000E+00
  1.20100000E+01  1.00800000E+00  1.20100000E+01  1.00800000E+00  1.00800000E+00
  1.20100000E+01  1.00800000E+00  1.20100000E+01  1.00800000E+00  1.00800000E+00
  1.00800000E+00  1.20100000E+01  1.00800000E+00  1.00800000E+00  1.00800000E+00
  1.20100000E+01  1.60000000E+01  1.40100000E+01  1.00800000E+00  1.20100000E+01
  1.00800000E+00  1.20100000E+01  1.00800000E+00  1.00800000E+00  1.20100000E+01
  1.40100000E+01  1.20100000E+01  1.00800000E+00  1.40100000E+01  1.00800000E+00
  1.20100000E+01  1.00800000E+00  1.20100000E+01  1.60000000E+01  1.40100000E+01
  1.00800000E+00  1.20100000E+01  1.00800000E+00  1.20100000E+01  1.00800000E+00
  1.00800000E+00  1.20100000E+01  1.60000000E+01  1.40100000E+01  1.00800000E+00
  1.00800000E+00  1.20100000E+01  1.60000000E+01  1.40100000E+01  1.00800000E+00
  1.20100000E+01  1.00800000E+00  1.20100000E+01  1.00800000E+00  1.20100000E+01
  1.00800000E+00  1.00800000E+00  1.00800000E+00  1.20100000E+01  1.00800000E+00
  1.00800000E+00  1.00800000E+00  1.20100000E+01  1.60000000E+01  1.40100000E+01
  1.00800000E+00  1.20100000E+01  1.00800000E+00  1.20100000E+01  1.00800000E+00
  1.20100000E+01  1.00800000E+00  1.00800000E+00  1.00800000E+00  1.20100000E+01
  1.00800000E+00  1.00800000E+00  1.00800000E+00  1.20100000E+01  1.60000000E+01
  1.40100000E+01  1.00800000E+00  1.20100000E+01  1.00800000E+00  1.00800000E+00
  1.20100000E+01  1.60000000E+01  1.40100000E+01  1.00800000E+00  1.20100000E+01
  1.00800000E+00  1.20100000E+01  1.00800000E+00  1.00800000E+00  1.00800000E+00
  1.20100000E+01  1.60000000E+01  1.40100000E+01  1.00800000E+00  1.20100000E+01
  1.00800000E+00  1.20100000E+01  1.00800000E+00  1.00800000E+00  1.20100000E+01
  1.40100000E+01  1.20100000E+01  1.00800000E+00  1.40100000E+01  1.00800000E+00
  1.20100000E+01  1.00800000E+00  1.20100000E+01  1.60000000E+01  1.40100000E+01
  1.00800000E+00  1.20100000E+01  1.00800000E+00  1.20100000E+01  1.00800000E+00
  1.20100000E+01  1.00800000E+00  1.00800000E+00  1.00800000E+00  1.20100000E+01
  1.00800000E+00  1.00800000E+00  1.20100000E+01  1.00800000E+00  1.00800000E+00
  1.00800000E+00  1.20100000E+01  1.60000000E+01  1.40100000E+01  1.00800000E+00
  1.20100000E+01  1.00800000E+00  1.20100000E+01  1.00800000E+00  1.20100000E+01
  1.00800000E+00  1.00800000E+00  1.00800000E+00  1.20100000E+01  1.00800000E+00
  1.00800000E+00  1.00800000E+00  1.20100000E+01  1.60000000E+01  1.40100000E+01
  1.00800000E+00  1.20100000E+01  1.00800000E+00  1.00800000E+00  1.20100000E+01
  1.60000000E+01  1.40100000E+01  1.00800000E+00  1.20100000E+01  1.00800000E+00
  1.20100000E+01  1.00800000E+00  1.20100000E+01  1.00800000E+00  1.00800000E+00
  1.00800000E+00  1.20100000E+01  1.00800000E+00  1.00800000E+00  1.20100000E+01
  1.00800000E+00  1.00800000E+00  1.00800000E+00  1.20100000E+01  1.60000000E+01
  1.40100000E+01  1.00800000E+00  1.20100000E+01  1.00800000E+00  1.20100000E+01
  1.00800000E+00  1.00800000E+00  1.00800000E+00  1.20100000E+01  1.60000000E+01
  1.40100000E+01  1.00800000E+00  1.20100000E+01  1.00800000E+00  1.20100000E+01
  1.00800000E+00  1.00800000E+00  1.60000000E+01  1.00800000E+00  1.20100000E+01
  1.60000000E+01  1.40100000E+01  1.00800000E+00  1.20100000E+01  1.00800000E+00
  1.20100000E+01  1.00800000E+00  1.20100000E+01  1.00800000E+00  1.00800000E+00
  1.00800000E+00  1.20100000E+01  1.00800000E+00  1.00800000E+00  1.20100000E+01
  1.00800000E+00  1.00800000E+00  1.00800000E+00  1.20100000E+01  1.60000000E+01
  1.40100000E+01  1.20100000E+01  1.00800000E+00  1.00800000E+00  1.20100000E+01
  1.00800000E+00  1.00800000E+00  1.20100000E+01  1.00800000E+00  1.00800000E+00
  1.20100000E+01  1.00800000E+00  1.20100000E+01  1.60000000E+01  1.40100000E+01
  1.20100000E+01  1.00800000E+00  1.00800000E+00  1.20100000E+01  1.00800000E+00
  1.00800000E+00  1.20100000E+01  1.00800000E+00  1.00800000E+00  1.20100000E+01
  1.00800000E+00  1.20100000E+01  1.60000000E+01  1.40100000E+01  1.00800000E+00
  1.20100000E+01  1.00800000E+00  1.20100000E+01  1.00800000E+00  1.20100000E+01
  1.00800000E+00  1.00800000E+00  1.00800000E+00  1.20100000E+01  1.00800000E+00
  1.00800000E+00  1.00800000E+00  1.20100000E+01  1.60000000E+01  1.40100000E+01
  1.00800000E+00  1.20100000E+01  1.00800000E+00  1.20100000E+01  1.00800000E+00
  1.00800000E+00  1.20100000E+01  1.60000000E+01  1.40100000E+01  1.00800000E+00
  1.00800000E+00  1.20100000E+01  1.60000000E+01  1.40100000E+01  1.00800000E+00
  1.20100000E+01  1.00800000E+00  1.00800000E+00  1.20100000E+01  1.60000000E+01
  1.40100000E+01  1.00800000E+00  1.20100000E+01  1.00800000E+00  1.20100000E+01
  1.00800000E+00  1.00800000E+00  1.00800000E+00  1.20100000E+01  1.60000000E+01
  1.40100000E+01  1.00800000E+00  1.20100000E+01  1.00800000E+00  1.20100000E+01
  1.00800000E+00  1.00800000E+00  1.20100000E+01  1.00800000E+00  1.20100000E+01
  1.00800000E+00  1.00800000E+00  1.00800000E+00  1.20100000E+01  1.00800000E+00
  1.00800000E+00  1.00800000E+00  1.20100000E+01  1.60000000E+01  1.40100000E+01
  1.00800000E+00  1.20100000E+01  1.00800000E+00  1.20100000E+01  1.00800000E+00
  1.20100000E+01  1.00800000E+00  1.00800000E+00  1.00800000E+00  1.60000000E+01
  1.00800000E+00  1.20100000E+01  1.60000000E+01  1.40100000E+01  1.00800000E+00
  1.20100000E+01  1.00800000E+00  1.20100000E+01  1.00800000E+00  1.00800000E+00
  1.20100000E+01  1.20100000E+01  1.00800000E+00  1.40100000E+01  1.00800000E+00
  1.20100000E+01  1.20100000E+01  1.00800000E+00  1.20100000E+01  1.00800000E+00
  1.20100000E+01  1.00800000E+00  1.20100000E+01  1.00800000E+00  1.20100000E+01
  1.20100000E+01  1.60000000E+01  1.40100000E+01  1.00800000E+00  1.20100000E+01
  1.00800000E+00  1.20100000E+01  1.00800000E+00  1.00800000E+00  1.20100000E+01
  1.60000000E+01  1.40100000E+01  1.00800000E+00  1.00800000E+00  1.20100000E+01
  1.60000000E+01  1.40100000E+01  1.00800000E+00  1.20100000E+01  1.00800000E+00
  1.20100000E+01  1.00800000E+00  1.00800000E+00  1.00800000E+00  1.20100000E+01
  1.60000000E+01  1.40100000E+01  1.00800000E+00  1.20100000E+01  1.00800000E+00
  1.20100000E+01  1.00800000E+00  1.00800000E+00  1.20100000E+01  1.00800000E+00
  1.00800000E+00  1.20100000E+01  1.60000000E+01  1.60000000E+01  1.20100000E+01
  1.60000000E+01  1.40100000E+01  1.00800000E+00  1.20100000E+01  1.00800000E+00
  1.20100000E+01  1.00800000E+00  1.00800000E+00  1.20100000E+01  1.00800000E+00
  1.00800000E+00  1.20100000E+01  1.00800000E+00  1.00800000E+00  1.20100000E+01
  1.00800000E+00  1.00800000E+00  1.40100000E+01  1.00800000E+00  1.00800000E+00
  1.00800000E+00  1.20100000E+01  1.60000000E+01  1.40100000E+01  1.00800000E+00
  1.20100000E+01  1.00800000E+00  1.20100000E+01  1.00800000E+00  1.00800000E+00
  1.20100000E+01  1.00800000E+00  1.00800000E+00  1.20100000E+01  1.60000000E+01
  1.60000000E+01  1.20100000E+01  1.60000000E+01  1.40100000E+01  1.00800000E+00
  1.20100000E+01  1.00800000E+00  1.20100000E+01  1.00800000E+00  1.00800000E+00
  1.20100000E+01  1.00800000E+00  1.00800000E+00  3.20600000E+01  1.20100000E+01
  1.00800000E+00  1.00800000E+00  1.00800000E+00  1.20100000E+01  1.60000000E+01
  1.40100000E+01  1.00800000E+00  1.20100000E+01  1.00800000E+00  1.20100000E+01
  1.00800000E+00  1.00800000E+00  1.20100000E+01  1.00800000E+00  1.20100000E+01
  1.00800000E+00  1.00800000E+00  1.00800000E+00  1.20100000E+01  1.00800000E+00
  1.00800000E+00  1.00800000E+00  1.20100000E+01  1.60000000E+01  1.40100000E+01
  1.00800000E+00  1.20100000E+01  1.00800000E+00  1.20100000E+01  1.00800000E+00
  1.00800000E+00  3.20600000E+01  1.00800000E+00  1.20100000E+01  1.60000000E+01
  1.40100000E+01  1.00800000E+00  1.20100000E+01  1.00800000E+00  1.00800000E+00
  1.20100000E+01  1.60000000E+01  1.40100000E+01  1.20100000E+01  1.00800000E+00
  1.00800000E+00  1.20100000E+01  1.00800000E+00  1.00800000E+00  1.20100000E+01
  1.00800000E+00  1.00800000E+00  1.20100000E+01  1.00800000E+00  1.20100000E+01
  1.60000000E+01  1.40100000E+01  1.00800000E+00  1.20100000E+01  1.00800000E+00
  1.20100000E+01  1.00800000E+00  1.00800000E+00  1.20100000E+01  1.60000000E+01
  1.40100000E+01  1.00800000E+00  1.00800000E+00  1.20100000E+01  1.60000000E+01
  1.40100000E+01  1.00800000E+00  1.20100000E+01  1.00800000E+00  1.20100000E+01
  1.00800000E+00  1.00800000E+00  1.20100000E+01  1.60000000E+01  1.60000000E+01
  1.20100000E+01  1.60000000E+01  1.40100000E+01  1.00800000E+00  1.20100000E+01
  1.00800000E+00  1.20100000E+01  1.00800000E+00  1.00800000E+00  1.20100000E+01
  1.60000000E+01  1.60000000E+01  1.20100000E+01  1.60000000E+01  1.40100000E+01
  1.00800000E+00  1.20100000E+01  1.00800000E+00  1.20100000E+01  1.00800000E+00
  1.00800000E+00  1.20100000E+01  1.20100000E+01  1.00800000E+00  1.20100000E+01
  1.00800000E+00  1.20100000E+01  1.60000000E+01  1.00800000E+00  1.20100000E+01
  1.00800000E+00  1.20100000E+01  1.00800000E+00  1.20100000E+01  1.60000000E+01
  1.40100000E+01  1.00800000E+00  1.20100000E+01  1.00800000E+00  1.20100000E+01
  1.00800000E+00  1.00800000E+00  1.20100000E+01  1.60000000E+01  1.60000000E+01
  1.20100000E+01  1.60000000E+01  1.40100000E+01  1.00800000E+00  1.20100000E+01
  1.00800000E+00  1.20100000E+01  1.00800000E+00  1.00800000E+00  1.20100000E+01
  1.20100000E+01  1.00800000E+00  1.20100000E+01  1.00800000E+00  1.20100000E+01
  1.60000000E+01  1.00800000E+00  1.20100000E+01  1.00800000E+00  1.20100000E+01
  1.00800000E+00  1.20100000E+01  1.60000000E+01  1.40100000E+01  1.00800000E+00
  1.20100000E+01  1.00800000E+00  1.20100000E+01  1.00800000E+00  1.00800000E+00
  1.20100000E+01  1.60000000E+01  1.60000000E+01  1.20100000E+01  1.60000000E+01
  1.40100000E+01  1.20100000E+01  1.00800000E+00  1.00800000E+00  1.20100000E+01
  1.00800000E+00  1.00800000E+00  1.20100000E+01  1.00800000E+00  1.00800000E+00
  1.20100000E+01  1.00800000E+00  1.20100000E+01  1.60000000E+01  1.40100000E+01
  1.00800000E+00  1.20100000E+01  1.00800000E+00  1.20100000E+01  1.00800000E+00
  1.00800000E+00  1.20100000E+01  1.00800000E+00  1.00800000E+00  1.20100000E+01
  1.60000000E+01  1.60000000E+01  1.20100000E+01  1.60000000E+01  1.40100000E+01
  1.00800000E+00  1.20100000E+01  1.00800000E+00  1.20100000E+01  1.00800000E+00
  1.00800000E+00  1.20100000E+01  1.00800000E+00  1.00800000E+00  1.20100000E+01
  1.00800000E+00  1.00800000E+00  1.20100000E+01  1.00800000E+00  1.00800000E+00
  1.40100000E+01  1.00800000E+00  1.00800000E+00  1.00800000E+00  1.20100000E+01
  1.60000000E+01  1.40100000E+01  1.00800000E+00  1.20100000E+01  1.00800000E+00
  1.20100000E+01  1.00800000E+00  1.20100000E+01  1.00800000E+00  1.00800000E+00
  1.00800000E+00  1.20100000E+01  1.00800000E+00  1.00800000E+00  1.00800000E+00
  1.20100000E+01  1.60000000E+01  1.40100000E+01  1.00800000E+00  1.20100000E+01
  1.00800000E+00  1.00800000E+00  1.20100000E+01  1.60000000E+01  1.40100000E+01
  1.20100000E+01  1.00800000E+00  1.00800000E+00  1.20100000E+01  1.00800000E+00
  1.00800000E+00  1.20100000E+01  1.00800000E+00  1.00800000E+00  1.20100000E+01
  1.00800000E+00  1.20100000E+01  1.60000000E+01  1.40100000E+01  1.20100000E+01
  1.00800000E+00  1.00800000E+00  1.20100000E+01  1.00800000E+00  1.00800000E+00
  1.20100000E+01  1.00800000E+00  1.00800000E+00  1.20100000E+01  1.00800000E+00
  1.20100000E+01  1.60000000E+01  1.40100000E+01  1.00800000E+00  1.20100000E+01
  1.00800000E+00  1.20100000E+01  1.00800000E+00  1.00800000E+00  1.20100000E+01
  1.00800000E+00  1.00800000E+00  1.20100000E+01  1.00800000E+00  1.00800000E+00
  1.20100000E+01  1.00800000E+00  1.00800000E+00  1.40100000E+01  1.00800000E+00
  1.00800000E+00  1.00800000E+00  1.20100000E+01  1.60000000E+01  1.40100000E+01
  1.00800000E+00  1.20100000E+01  1.00800000E+00  1.20100000E+01  1.00800000E+00
  1.20100000E+01  1.00800000E+00  1.00800000E+00  1.00800000E+00  1.20100000E+01
  1.00800000E+00  1.00800000E+00  1.00800000E+00  1.20100000E+01  1.60000000E+01
  1.40100000E+01  1.00800000E+00  1.20100000E+01  1.00800000E+00  1.20100000E+01
  1.00800000E+00  1.00800000E+00  1.20100000E+01  1.20100000E+01  1.00800000E+00
  1.40100000E+01  1.00800000E+00  1.20100000E+01  1.20100000E+01  1.00800000E+00
  1.20100000E+01  1.00800000E+00  1.20100000E+01  1.00800000E+00  1.20100000E+01
  1.00800000E+00  1.20100000E+01  1.20100000E+01  1.60000000E+01  1.60000000E+01
  1.20100000E+01  1.00800000E+00  1.00800000E+00  1.00800000E+00  1.60000000E+01
  1.20100000E+01  1.20100000E+01  1.00800000E+00  1.20100000E+01  1.60000000E+01
  1.00800000E+00  1.20100000E+01  1.00800000E+00  1.20100000E+01  1.00800000E+00
  1.20100000E+01  1.20100000E+01  1.00800000E+00  1.20100000E+01  1.00800000E+00
  1.20100000E+01  1.60000000E+01  1.20100000E+01  1.20100000E+01  1.20100000E+01
  1.00800000E+00  1.00800000E+00  1.20100000E+01  1.00800000E+00  1.20100000E+01
  1.00800000E+00  1.20100000E+01  1.40100000E+01  1.00800000E+00  3.20600000E+01
  1.60000000E+01  1.60000000E+01  1.20100000E+01  1.20100000E+01  1.00800000E+00
  1.20100000E+01  1.00800000E+00  1.20100000E+01  1.20100000E+01  1.00800000E+00
  1.00800000E+00  1.00800000E+00  1.20100000E+01  1.00800000E+00  1.20100000E+01
  1.00800000E+00
%FLAG ATOM_TYPE_INDEX                                                           
%FORMAT(10I8)                                                                   
       1       2       2       2       3       4       3       5       5       3
       5       5       3       6       6       1       2       7       1       2
       2       1       2       2       7       8       1       2       3       6
       3       5       3       5       5       5       3       5       5       5
       7       8       1       2       3       6       3       5       5       3
       5       5       7       8       8       7       8       1       2       3
       6       3       5       5       7       8       8       7       8       1
       2       3       6       3       5       5       3       5       3       5
       5       5       3       5       5       5       7       8       1       2
       3       6       3       5       5       7       8       1       2       2
       7       8       1       2       3       6       3       5       5       3
       5       5       3       5       5       3       4       4       1       2
       2       2       7       8       1       2       3       6       3       5
       5       7       1       7       9       1       2       7      10       7
       8       1       3       6       6       3       5       5       3       5
       5       3       6       7       8       1       2       3       6       3
       5       5       7       7      11       7      11       7      12      13
       7      11       7      11       7       8       1       2       3       6
       3       5       5       7       8       1       2       2       7       8
       1       2       3       6       3       5       5       3       5       5
       3       5       5       3       4       4       1       2       2       2
       7       8       1       2       3       6       3       5       5       7
       7      11       7      11       7      12      13       7      11       7
      11       7       8       1       2       3       6       3       5       5
       3       5       5       3       6       6       1       2       7       1
       2       2       1       2       2       7       8       1       2       3
       6       3       6       6      12      13       7       8       1       2
       3       6       3       5       5       7       8       1       2       2
       7       8       1       2       3       6       3       5       3       5
       5       5       3       5       5       3       5       5       5       7
       8       1       2       3       6       3       5       3       5       5
       5       3       5       5       5       7       8       1       2       3
       6       3       5       5       3       5       5       3       6       6
       1       2       7       1       2       2       1       2       2       7
       8       1       2       3       6       3       5       3       5       5
       5       3       5       5       5       7       8       1       2       3
       6       3       5       5       7       7      11       7      11       7
      12      13       7      11       7      11       7       8       1       2
       3       6       6       7       8       1       2       3       6       3
       5       5       3       5       5       7       8       8       7       8
       1       2       3       6       3       5       5       3       5       5
       3       6       6       1       2       7       1       2       2       1
       2       2       7       8       1       2       3       6       6       7
       8       1       2       3       6       3       5       5       7       8
       8       7       8       1       2       3       6       3       5       5
       3       5       3       5       5       5       3       5       5       5
       7       8       1       2       3       6       3       5       5       7
       8       1       2       2       7       8       1       2       3       6
       6       7       8       1       2       3       6       3       5       5
       7       7      11       7      11       7      11       7      11       7
      11       7       8       1       2       3       6       3       5       5
       3       5       3       5       5       5       3       5       5       5
       7       8       1       2       3       6       3       6       6      12
      13       7       8       1       2       3       6       6       7       8
       1       2       3       6       3       5       5       3       5       5
       3       5       5       3       4       4       1       2       2       2
       7       8       1       2       3       6       3       5       5       7
       7      11       7      11       7      11       7      11       7      11
       7       8       1       2       3       6       3       5       5       3
       5       3       5       5       5       3       5       5       5       7
       8       1       2       3       6       3       5       5       7       7
      11       7      11       7      12      13       7      11       7      11
       7       8       1       2       3       6       3       5       5       7
       7      11       7      11       7      11       7      11       7      11
       7       8       1       3       6       6       3       5       5       3
       5       5       3       6       7       8       1       2       3       6
       3       5       5       3       5       5       3       6       6       1
       2       7       1       2       2       1       2       2       7       8
       1       2       3       6       3       5       5       7       1       7
       9       1       2       7      10       7       8       1       2       3
       6       3       5       3       5       5       5       3       5       5
       3       5       5       5       7       8       1       2       3       6
       3       5       5       7       7      11       7      11       7      11
       7      11       7      11       7       8       1       2       3       6
       3       5       5       7       8       8       7       8       1       2
       3       6       3       6       6      12      13       7       8       1
       2       3       6       3       6       6      14       2       7       8
       1       2       3       6       3       6       3       5       5       5
      12      13       7       8       1       2       3       6       3       5
       5       7       8       8       7       8       1       2       3       6
       3       5       5       7       8       1       2       2       7       8
       1       2       3       6       3       6       3       5       5       5
      12      13       7       8       1       2       3       6       3       5
       5       3       5       3       5       5       5       3       5       5
       5       7       8       1       2       3       6       3       6       3
       5       5       5      12      13       7       8       1       2       3
       6       3       5       5       3       5       5       3       6       6
       1       2       7       1       2       2       1       2       2       7
       8       1       2       3       6       3       5       5       7       1
       7       9       1       2       7      10       7       8       1       2
       3       6       3       5       3       5       5       5       3       5
       5       3       5       5       5       7       8       1       2       3
       6       3       5       5       3       5       5       3       6       6
       1       2       7       1       2       2       1       2       2       7
       8       1       2       3       6       3       5       3       5       5
       5       3       5       5       5       7       8       1       2       3
       6       3       6       3       5       5       5      12      13       7
       8       1       2       3       6       3       5       5       3       5
       5       3       5       5       3       4       4       1       2       2
       2       7       8       1       2       3       6       6       7       8
       1       2       3       6       3       5       5       3       5       5
       7       8       8       7       8       1       2       3       6       3
       5       5       3       5       5       7       8       8       7       8
       1       2       3       6       3       6       3       5       5       5
      12      13       7       8       1       2       3       6       3       5
       5       7       1       7       9       1       2       7      10       7
       8       1       2       3       6       3       5       5       7       8
       8       7       8       1       2       3       6       3       5       3
       5       5       5       3       5       5       3       5       5       5
       7       8       1       2       3       6       3       5       5       3
       5       5       7       8       8       7       8       1       2       3
       6       3       5       5       3       5       3       5       5       5
       3       5       5       5       7       8       1       2       3       6
       3       5       5       3       5       3       5       5       5       3
       5       5       5       7       8       1       2       3       6       3
       6       6      12      13       7       8       1       2       3       6
       3       5       5       7       8       8       7       8       1       2
       3       6       3       5       5       3       5       5       7       8
       8       7       8       1       2       3       6       3       5       5
       7       7      11       7      11       7      12      13       7      11
       7      11       7       8       1       2       3       6       3       5
       5       7       8       8       7       8       1       2       3       6
       3       5       5       5       7       8       1       2       3       6
       3       6       3       5       5       5      12      13       7       8
       1       3       6       6       3       5       5       3       5       5
       3       6       7       8       1       2       3       6       3       5
       5       7       7      11       7      11       7      11       7      11
       7      11       7       8       1       2       3       6       3       5
       3       5       5       5       3       5       5       3       5       5
       5       7       8       1       2       3       6       3       5       5
       3       5       5       3       5       5       3       4       4       1
       2       2       2       7       8       1       2       3       6       3
       5       3       5       5       5       3       5       5       3       5
       5       5       7       8       1       2       3       6       3       5
       5       7       8       8       7       8       1       2       3       6
       3       6       6      12      13       7       8       1       3       6
       6       3       5       5       3       5       5       3       6       7
       8       1       2       3       6       3       5       5       7       7
      11       7      11       7      11       7      11       7      11       7
       8       1       2       3       6       3       5       5       5       7
       8       1       2       3       6       3       5       5       3       5
       5       7       8       8       7       8       1       2       3       6
       3       5       5       5       7       8       1       2       3       6
       3       6       3       5       5       5      12      13       7       8
       1       2       3       6       3       5       3       5       5       5
       3       5       5       5       7       8       1       2       3       6
       3       5       5       3       5       3       5       5       5       3
       5       5       5       7       8       1       2       3       6       3
       5       5       3       5       5       3       5       5       3       4
       4       1       2       2       2       7       8       1       2       3
       6       3       5       5       7       7      11       7      11       7
      11       7      11       7      11       7       8       1       2       3
       6       6       7       8       1       2       3       6       3       5
       5       3       5       5       3       5       5       3       4       4
       1       2       2       2       7       8       1       2       3       6
       3       5       5       3       5       3       5       5       5       3
       5       5       5       7       8       1       2       3       6       3
       5       5       3       5       5       7       8       1       2       2
       7       8       1       2       3       6       3       5       5       3
       5       5       3       6       6       1       2       7       1       2
       2       1       2       2       7       8       1       2       3       6
       3       6       3       5       5       5      12      13       7       8
       1       2       3       6       3       5       5       3       5       5
       7       8       1       2       2       7       8       1       2       3
       6       3       5       5       7       7      11       7      11       7
      12      13       7      11       7      11       7       8       1       2
       3       6       3       5       5       5       7       8       1       2
       3       6       3       5       5       7       7      11       7      11
       7      12      13       7      11       7      11       7       8       1
       2       3       6       3       5       5       7       7      11       7
      11       7      11       7      11       7      11       7       8       1
       2       3       6       3       5       3       5       5       5       3
       5       5       5       7       8       1       2       3       6       3
       6       3       5       5       5      12      13       7       8       1
       2       3       6       3       5       5       5       7       8       1
       2       3       6       3       5       5       7       8       8       7
       8       1       2       3       6       3       5       5       7       8
       8       7       8       1       2       3       6       3       5       3
       5       5       5       3       5       5       3       5       5       5
       7       8       1       2       3       6       3       5       5       3
       5       5       3       6       6       1       2       7       1       2
       2       1       2       2       7       8       1       2       3       6
       3       5       3       5       5       5       3       5       5       5
       7       8       1       2       3       6       6       7       8       1
       2       3       6       3       6       6      12      13       7       8
       1       2       3       6       3       5       5       3       6       6
      14       3       6       6       6       7       8       1       2       3
       6       3       6       6      12      13       7       8       1       2
       3       6       3       5       3       5       5       5       3       5
       5       5       7       8       1       2       3       6       3       5
       5       7       8       8       7       8       1       2       3       6
       6       7       8       1       2       3       6       3       5       5
       7       7      11       7      11       7      12      13       7      11
       7      11       7       8       1       2       3       6       3       5
       5       7       1       7       9       1       2       7      10       7
       8       1       2       3       6       3       5       5       7       8
       1       2       2       7       8       1       2       3       6       3
       5       3       5       5       5       3       5       5       3       5
       5       5       7       8       1       2       3       6       3       6
       6      12      13       7       8       1       2       3       6       3
       6       3       5       5       5      12      13       7       8       1
       2       3       6       3       5       5       3       5       5       3
       5       5       3       4       4       1       2       2       2       7
       8       1       2       3       6       3       5       5       7       8
       8       7       8       1       2       3       6       6       7       8
       1       2       3       6       3       5       5       7       8       8
       7       8       1       2       3       6       3       6       6      14
       2       7       8       1       2       3       6       6       7       8
       1       2       3       6       3       6       6      12      13       7
       8       1       2       3       6       3       5       5       3       5
       3       5       5       5       3       5       5       5       7       8
       1       2       3       6       3       5       5       3       5       3
       5       5       5       3       5       5       5       7       8       1
       2       3       6       3       5       5       7       7      11       7
      11       7      11       7      11       7      11       7       8       1
       2       3       6       3       5       5       7       8       8       7
       8       1       2       3       6       3       5       5       7       1
       7       9       1       2       7      10       7       8       1       2
       3       6       3       5       5       3       5       3       5       5
       5       3       5       5       5       7       8       1       2       3
       6       3       5       5       7       1       7       9       1       2
       7      10       7       8       1       2       3       6       3       5
       5       7       8       1       2       2       7       8       1       2
       3       6       3       5       3       5       5       5       3       5
       5       5       7       8       1       2       3       6       3       5
       3       5       5       5       3       5       5       5       7       8
       1       2       3       6       6       7       8       1       2       3
       6       3       5       5       5       7       8       1       2       3
       6       3       5       5       7       1       7       9       1       2
       7      10       7       8       1       2       3       6       3       5
       3       5       5       5       3       5       5       3       5       5
       5       7       8       1       2       3       6       3       5       3
       5       5       5       3       5       5       5       7       8       1
       2       3       6       6       7       8       1       2       3       6
       3       5       3       5       5       5       3       5       5       3
       5       5       5       7       8       1       2       3       6       3
       5       5       5       7       8       1       2       3       6       3
       6       6      12      13       7       8       1       2       3       6
       3       5       3       5       5       5       3       5       5       3
       5       5       5       7       8       1       3       6       6       3
       5       5       3       5       5       3       6       7       8       1
       3       6       6       3       5       5       3       5       5       3
       6       7       8       1       2       3       6       3       5       3
       5       5       5       3       5       5       5       7       8       1
       2       3       6       3       5       5       7       8       1       2
       2       7       8       1       2       3       6       6       7       8
       1       2       3       6       3       5       5       5       7       8
       1       2       3       6       3       5       5       3       5       3
       5       5       5       3       5       5       5       7       8       1
       2       3       6       3       6       3       5       5       5      12
      13       7       8       1       2       3       6       3       5       5
       7       7      10       1       2       7       7      11       7      11
       7      11       7      11       7       7       8       1       2       3
       6       3       5       5       7       8       1       2       2       7
       8       1       2       3       6       3       5       5       5       7
       8       1       2       3       6       3       5       5       3       5
       5       7       8       8       7       8       1       2       3       6
       3       5       5       3       5       5       3       5       5       3
       4       4       1       2       2       2       7       8       1       2
       3       6       3       5       5       3       5       5       7       8
       8       7       8       1       2       3       6       3       5       5
       3       6       6      14       3       6       6       6       7       8
       1       2       3       6       3       5       5       3       5       3
       5       5       5       3       5       5       5       7       8       1
       2       3       6       3       6       6      14       2       7       8
       1       2       3       6       6       7       8       1       3       6
       6       3       5       5       3       5       5       3       6       7
       8       1       2       3       6       3       5       5       7       8
       1       2       2       7       8       1       2       3       6       3
       5       5       7       8       8       7       8       1       2       3
       6       3       5       5       7       8       8       7       8       1
       2       3       6       3       5       5       7       7      11       7
      11       7      12      13       7      11       7      11       7       8
       1       2       3       6       3       5       5       7       8       8
       7       8       1       2       3       6       3       5       5       7
       7      11       7      11       7      12      13       7      11       7
      11       7       8       1       2       3       6       3       5       5
       7       8       8       7       8       1       3       6       6       3
       5       5       3       5       5       3       6       7       8       1
       2       3       6       3       5       5       3       5       5       7
       8       8       7       8       1       2       3       6       3       5
       5       3       5       5       3       5       5       3       4       4
       1       2       2       2       7       8       1       2       3       6
       3       5       3       5       5       5       3       5       5       5
       7       8       1       2       3       6       6       7       8       1
       3       6       6       3       5       5       3       5       5       3
       6       7       8       1       3       6       6       3       5       5
       3       5       5       3       6       7       8       1       2       3
       6       3       5       5       3       5       5       3       5       5
       3       4       4       1       2       2       2       7       8       1
       2       3       6       3       5       3       5       5       5       3
       5       5       5       7       8       1       2       3       6       3
       5       5       7       7      10       1       2       7       7      11
       7      11       7      11       7      11       7       7       8       8
       3       6       6       6      15       7       7      11       7      12
      13       7      11       7      11       7       7      11       7      11
       7       8       7       7       7      11      11       7      11       7
      11       7       1       2      14       8       8       7       7      11
       7      11       7       3       5       5       5       7      11       7
      11
%FLAG NUMBER_EXCLUDED_ATOMS                                                     
%FORMAT(10I8)                                                                   
      12       6       5       4      13       7      12       6       5       9
       5       4       7       4       3       8       3       6       5       2
       1       2       1       1       7       3      10       4      16       7
      12       9       8       3       2       1       4       2       1       1
       7       3      10       4      13       7      11       6       5       6
       4       3       2       1       1       7       3      10       4      12
       7       8       5       4       3       1       1       7       3      10
       4      13       7      15       6       5      10       8       7       3
       2       1       3       2       1       1       7       3      10       4
      12       7      10       5       4       5       3       2       1       1
       7       3      10       4      13       7      12       6       5      10
       5       4       9       5       4       6       5       4       3       2
       1       1       7       3      10       4      12       7      11       5
       4       8       6       5       3       3       2       1       1      10
       3      14      11       6       5       8       5       4       7       4
       3       6       3       7       3      10       4      12       7      12
       5       4      10       8       4       7       3       6       4       1
       3       2       1       1       7       3      10       4      12       7
      10       5       4       5       3       2       1       1       7       3
      10       4      13       7      12       6       5      10       5       4
       9       5       4       6       5       4       3       2       1       1
       7       3      10       4      12       7      12       5       4      10
       8       4       7       3       6       4       1       3       2       1
       1       7       3      10       4      13       7      12       6       5
       9       5       4       7       4       3       8       3       6       5
       2       1       2       1       1       7       3      10       4      11
       7       7       4       3       2       1       7       3      10       4
      12       7      10       5       4       5       3       2       1       1
       7       3      10       4      16       7      15       9       8       3
       2       1       7       5       4       3       2       1       1       7
       3      10       4      16       7      12       9       8       3       2
       1       4       2       1       1       7       3      10       4      13
       7      12       6       5       9       5       4       7       4       3
       8       3       6       5       2       1       2       1       1       7
       3      10       4      16       7      12       9       8       3       2
       1       4       2       1       1       7       3      10       4      12
       7      12       5       4      10       8       4       7       3       6
       4       1       3       2       1       1       7       3       7       4
       7       4       3       7       3      10       4      13       7      11
       6       5       6       4       3       2       1       1       7       3
      10       4      13       7      12       6       5       9       5       4
       7       4       3       8       3       6       5       2       1       2
       1       1       7       3       7       4       7       4       3       7
       3      10       4      12       7       8       5       4       3       1
       1       7       3      10       4      13       7      15       6       5
      10       8       7       3       2       1       3       2       1       1
       7       3      10       4      12       7      10       5       4       5
       3       2       1       1       7       3       7       4       7       4
       3       7       3      10       4      12       7      12       5       4
      10       8       4       6       3       5       3       3       2       1
       1       7       3      10       4      13       7      15       6       5
      10       8       7       3       2       1       3       2       1       1
       7       3      10       4      11       7       7       4       3       2
       1       7       3       7       4       7       4       3       7       3
      10       4      13       7      12       6       5      10       5       4
       9       5       4       6       5       4       3       2       1       1
       7       3      10       4      12       7      12       5       4      10
       8       4       6       3       5       3       3       2       1       1
       7       3      10       4      13       7      15       6       5      10
       8       7       3       2       1       3       2       1       1       7
       3      10       4      12       7      12       5       4      10       8
       4       7       3       6       4       1       3       2       1       1
       7       3      10       4      12       7      12       5       4      10
       8       4       6       3       5       3       3       2       1       1
      10       3      14      11       6       5       8       5       4       7
       4       3       6       3       7       3      10       4      13       7
      12       6       5       9       5       4       7       4       3       8
       3       6       5       2       1       2       1       1       7       3
      10       4      12       7      11       5       4       8       6       5
       3       3       2       1       1       7       3      10       4      16
       7      15       9       8       3       2       1       7       5       4
       3       2       1       1       7       3      10       4      12       7
      12       5       4      10       8       4       6       3       5       3
       3       2       1       1       7       3      10       4      12       7
       8       5       4       3       1       1       7       3      10       4
      11       7       7       4       3       2       1       7       3      10
       4      11       7       7       4       3       2       1       7       3
      10       4      14       7      10       7       6       3       2       1
       2       1       7       3      10       4      12       7       8       5
       4       3       1       1       7       3      10       4      12       7
      10       5       4       5       3       2       1       1       7       3
      10       4      14       7      10       7       6       3       2       1
       2       1       7       3      10       4      13       7      15       6
       5      10       8       7       3       2       1       3       2       1
       1       7       3      10       4      14       7      10       7       6
       3       2       1       2       1       7       3      10       4      13
       7      12       6       5       9       5       4       7       4       3
       8       3       6       5       2       1       2       1       1       7
       3      10       4      12       7      11       5       4       8       6
       5       3       3       2       1       1       7       3      10       4
      16       7      15       9       8       3       2       1       7       5
       4       3       2       1       1       7       3      10       4      13
       7      12       6       5       9       5       4       7       4       3
       8       3       6       5       2       1       2       1       1       7
       3      10       4      16       7      12       9       8       3       2
       1       4       2       1       1       7       3      10       4      14
       7      10       7       6       3       2       1       2       1       7
       3      10       4      13       7      12       6       5      10       5
       4       9       5       4       6       5       4       3       2       1
       1       7       3       7       4       7       4       3       7       3
      10       4      13       7      11       6       5       6       4       3
       2       1       1       7       3      10       4      13       7      11
       6       5       6       4       3       2       1       1       7       3
      10       4      14       7      10       7       6       3       2       1
       2       1       7       3      10       4      12       7      11       5
       4       8       6       5       3       3       2       1       1       7
       3      10       4      12       7       8       5       4       3       1
       1       7       3      10       4      16       7      15       9       8
       3       2       1       7       5       4       3       2       1       1
       7       3      10       4      13       7      11       6       5       6
       4       3       2       1       1       7       3      10       4      13
       7      15       6       5      10       8       7       3       2       1
       3       2       1       1       7       3      10       4      13       7
      15       6       5      10       8       7       3       2       1       3
       2       1       1       7       3      10       4      11       7       7
       4       3       2       1       7       3      10       4      12       7
       8       5       4       3       1       1       7       3      10       4
      13       7      11       6       5       6       4       3       2       1
       1       7       3      10       4      12       7      12       5       4
      10       8       4       7       3       6       4       1       3       2
       1       1       7       3      10       4      12       7       8       5
       4       3       1       1       7       3      10       4      10       7
       6       3       2       1       7       3      10       4      14       7
      10       7       6       3       2       1       2       1      10       3
      14      11       6       5       8       5       4       7       4       3
       6       3       7       3      10       4      12       7      12       5
       4      10       8       4       6       3       5       3       3       2
       1       1       7       3      10       4      16       7      15       9
       8       3       2       1       7       5       4       3       2       1
       1       7       3      10       4      13       7      12       6       5
      10       5       4       9       5       4       6       5       4       3
       2       1       1       7       3      10       4      16       7      15
       9       8       3       2       1       7       5       4       3       2
       1       1       7       3      10       4      12       7       8       5
       4       3       1       1       7       3      10       4      11       7
       7       4       3       2       1      10       3      14      11       6
       5       8       5       4       7       4       3       6       3       7
       3      10       4      12       7      12       5       4      10       8
       4       6       3       5       3       3       2       1       1       7
       3      10       4      10       7       6       3       2       1       7
       3      10       4      13       7      11       6       5       6       4
       3       2       1       1       7       3      10       4      10       7
       6       3       2       1       7       3      10       4      14       7
      10       7       6       3       2       1       2       1       7       3
      10       4      16       7      12       9       8       3       2       1
       4       2       1       1       7       3      10       4      13       7
      15       6       5      10       8       7       3       2       1       3
       2       1       1       7       3      10       4      13       7      12
       6       5      10       5       4       9       5       4       6       5
       4       3       2       1       1       7       3      10       4      12
       7      12       5       4      10       8       4       6       3       5
       3       3       2       1       1       7       3       7       4       7
       4       3       7       3      10       4      13       7      12       6
       5      10       5       4       9       5       4       6       5       4
       3       2       1       1       7       3      10       4      13       7
      15       6       5      10       8       7       3       2       1       3
       2       1       1       7       3      10       4      13       7      11
       6       5       8       4       3       4       3       2       1       1
       7       3      10       4      13       7      12       6       5       9
       5       4       7       4       3       8       3       6       5       2
       1       2       1       1       7       3      10       4      14       7
      10       7       6       3       2       1       2       1       7       3
      10       4      13       7      11       6       5       8       4       3
       4       3       2       1       1       7       3      10       4      12
       7      12       5       4      10       8       4       7       3       6
       4       1       3       2       1       1       7       3      10       4
      10       7       6       3       2       1       7       3      10       4
      12       7      12       5       4      10       8       4       7       3
       6       4       1       3       2       1       1       7       3      10
       4      12       7      12       5       4      10       8       4       6
       3       5       3       3       2       1       1       7       3      10
       4      16       7      12       9       8       3       2       1       4
       2       1       1       7       3      10       4      14       7      10
       7       6       3       2       1       2       1       7       3      10
       4      10       7       6       3       2       1       7       3      10
       4      12       7       8       5       4       3       1       1       7
       3      10       4      12       7       8       5       4       3       1
       1       7       3      10       4      16       7      15       9       8
       3       2       1       7       5       4       3       2       1       1
       7       3      10       4      13       7      12       6       5       9
       5       4       7       4       3       8       3       6       5       2
       1       2       1       1       7       3      10       4      16       7
      12       9       8       3       2       1       4       2       1       1
       7       3       7       4       7       4       3       7       3      10
       4      11       7       7       4       3       2       1       7       3
      10       4      13       7      10       6       5       8       3       2
       4       3       2       1       1       7       3      10       4      11
       7       7       4       3       2       1       7       3      10       4
      16       7      12       9       8       3       2       1       4       2
       1       1       7       3      10       4      12       7       8       5
       4       3       1       1       7       3       7       4       7       4
       3       7       3      10       4      12       7      12       5       4
      10       8       4       7       3       6       4       1       3       2
       1       1       7       3      10       4      12       7      11       5
       4       8       6       5       3       3       2       1       1       7
       3      10       4      12       7      10       5       4       5       3
       2       1       1       7       3      10       4      16       7      15
       9       8       3       2       1       7       5       4       3       2
       1       1       7       3      10       4      11       7       7       4
       3       2       1       7       3      10       4      14       7      10
       7       6       3       2       1       2       1       7       3      10
       4      13       7      12       6       5      10       5       4       9
       5       4       6       5       4       3       2       1       1       7
       3      10       4      12       7       8       5       4       3       1
       1       7       3       7       4       7       4       3       7       3
      10       4      12       7       8       5       4       3       1       1
       7       3      10       4      11       7       7       4       3       2
       1       7       3       7       4       7       4       3       7       3
      10       4      11       7       7       4       3       2       1       7
       3      10       4      13       7      15       6       5      10       8
       7       3       2       1       3       2       1       1       7       3
      10       4      13       7      15       6       5      10       8       7
       3       2       1       3       2       1       1       7       3      10
       4      12       7      12       5       4      10       8       4       6
       3       5       3       3       2       1       1       7       3      10
       4      12       7       8       5       4       3       1       1       7
       3      10       4      12       7      11       5       4       8       6
       5       3       3       2       1       1       7       3      10       4
      13       7      15       6       5      10       8       7       3       2
       1       3       2       1       1       7       3      10       4      12
       7      11       5       4       8       6       5       3       3       2
       1       1       7       3      10       4      12       7      10       5
       4       5       3       2       1       1       7       3      10       4
      16       7      12       9       8       3       2       1       4       2
       1       1       7       3      10       4      16       7      12       9
       8       3       2       1       4       2       1       1       7       3
       7       4       7       4       3       7       3      10       4      10
       7       6       3       2       1       7       3      10       4      12
       7      11       5       4       8       6       5       3       3       2
       1       1       7       3      10       4      16       7      15       9
       8       3       2       1       7       5       4       3       2       1
       1       7       3      10       4      16       7      12       9       8
       3       2       1       4       2       1       1       7       3       7
       4       7       4       3       7       3      10       4      16       7
      15       9       8       3       2       1       7       5       4       3
       2       1       1       7       3      10       4      10       7       6
       3       2       1       7       3      10       4      11       7       7
       4       3       2       1       7       3      10       4      16       7
      15       9       8       3       2       1       7       5       4       3
       2       1       1      10       3      14      11       6       5       8
       5       4       7       4       3       6       3      10       3      14
      11       6       5       8       5       4       7       4       3       6
       3       7       3      10       4      16       7      12       9       8
       3       2       1       4       2       1       1       7       3      10
       4      12       7      10       5       4       5       3       2       1
       1       7       3       7       4       7       4       3       7       3
      10       4      10       7       6       3       2       1       7       3
      10       4      13       7      15       6       5      10       8       7
       3       2       1       3       2       1       1       7       3      10
       4      14       7      10       7       6       3       2       1       2
       1       7       3      10       4      12       7      12       5       4
      11       7       4       7       3       8       7       4       6       3
       4       3       2       1       1       7       3      10       4      12
       7      10       5       4       5       3       2       1       1       7
       3      10       4      10       7       6       3       2       1       7
       3      10       4      13       7      11       6       5       6       4
       3       2       1       1       7       3      10       4      13       7
      12       6       5      10       5       4       9       5       4       6
       5       4       3       2       1       1       7       3      10       4
      13       7      11       6       5       6       4       3       2       1
       1       7       3      10       4      13       7      10       6       5
       8       3       2       4       3       2       1       1       7       3
      10       4      13       7      15       6       5      10       8       7
       3       2       1       3       2       1       1       7       3      10
       4      11       7       7       4       3       2       1       7       3
       7       4       7       4       3      10       3      14      11       6
       5       8       5       4       7       4       3       6       3       7
       3      10       4      12       7      10       5       4       5       3
       2       1       1       7       3      10       4      12       7       8
       5       4       3       1       1       7       3      10       4      12
       7       8       5       4       3       1       1       7       3      10
       4      12       7      12       5       4      10       8       4       7
       3       6       4       1       3       2       1       1       7       3
      10       4      12       7       8       5       4       3       1       1
       7       3      10       4      12       7      12       5       4      10
       8       4       7       3       6       4       1       3       2       1
       1       7       3      10       4      12       7       8       5       4
       3       1       1      10       3      14      11       6       5       8
       5       4       7       4       3       6       3       7       3      10
       4      13       7      11       6       5       6       4       3       2
       1       1       7       3      10       4      13       7      12       6
       5      10       5       4       9       5       4       6       5       4
       3       2       1       1       7       3      10       4      16       7
      12       9       8       3       2       1       4       2       1       1
       7       3       7       4       7       4       3      10       3      14
      11       6       5       8       5       4       7       4       3       6
       3      10       3      14      11       6       5       8       5       4
       7       4       3       6       3       7       3      10       4      13
       7      12       6       5      10       5       4       9       5       4
       6       5       4       3       2       1       1       7       3      10
       4      16       7      12       9       8       3       2       1       4
       2       1       1       7       3      10       4      10       7      12
       5       4      11       7       4       7       3       8       7       4
       6       3       4       3       2       1       1       2       1       1
       7       4       3       2       7      10      10       4       7       4
       1       5       3       5       2       5       6       3       6       3
       8       3       9       8       9       4       2       5       3       5
       2       6       7       4       9       4       3       9       8       4
       9       3       8       6       3       2       1       3       2       1
       1
%FLAG NONBONDED_PARM_INDEX                                                      
%FORMAT(10I8)                                                                   
       1       2       4       7      11      16      22      29      37      46
      56      67      79      92     106       2       3       5       8      12
      17      23      30      38      47      57      68      80      93     107
       4       5       6       9      13      18      24      31      39      48
      58      69      81      94     108       7       8       9      10      14
      19      25      32      40      49      59      70      82      95     109
      11      12      13      14      15      20      26      33      41      50
      60      71      83      96     110      16      17      18      19      20
      21      27      34      42      51      61      72      84      97     111
      22      23      24      25      26      27      28      35      43      52
      62      73      85      98     112      29      30      31      32      33
      34      35      36      44      53      63      74      86      99     113
      37      38      39      40      41      42      43      44      45      54
      64      75      87     100     114      46      47      48      49      50
      51      52      53      54      55      65      76      88     101     115
      56      57      58      59      60      61      62      63      64      65
      66      77      89     102     116      67      68      69      70      71
      72      73      74      75      76      77      78      90     103     117
      79      80      81      82      83      84      85      86      87      88
      89      90      91     104     118      92      93      94      95      96
      97      98      99     100     101     102     103     104     105     119
     106     107     108     109     110     111     112     113     114     115
     116     117     118     119     120
%FLAG RESIDUE_LABEL                                                             
%FORMAT(20a4)                                                                   
ARG VAL GLU ASP LEU ASN LYS HIE PRO TYR ASN LYS TYR ARG SER ASN ILE VAL ARG VAL 
TYR GLY GLU ARG GLY ASP LEU ASN GLY PHE LEU SER GLY LYS PHE LEU TYR PHE PRO ARG 
HIE ILE PHE ASP SER CYS THR ASP ASN THR LEU THR ARG HIE ILE ARG VAL THR LYS GLY 
GLU GLU THR HIE ASP ILE GLU LEU LEU SER ASP GLU TYR ASP ALA THR PRO PHE ILE LYS 
ILE ASP SER PRO PHE ALA GLU ALA THR VAL LEU LYS PHE GLY LYS LEU GLN ARG THR GLN 
TYR ALA TYR PHE VAL THR ALA ASP ASP ILE ARG VAL GLY SER MET SER VAL ASP GLY TYR 
HIE ASN ILE SER THR LYS ASP GLY ASP CYS GLY SER LEU LEU PHE ASP HIE LEU HIE ASN 
VAL VAL GLY ALA HIE ILE VAL GLY ILE ALA SER ILE PRO PRO VAL ASN GLY ALA LEU THR 
TRP ASN ALA GLU LYS GLU MET LEU CYS GLY PRO ASN ASP ASP TYR ASP TYR ASP PRO GLU 
LYS VAL GLY PRO PRO LYS VAL TRP MOL 
%FLAG RESIDUE_POINTER                                                           
%FORMAT(10I8)                                                                   
       1      27      43      58      70      89     103     125     142     156
     177     191     213     234     258     269     283     302     318     342
     358     379     386     401     425     432     444     463     477     484
     504     523     534     541     563     583     602     623     643     657
     681     698     717     737     749     760     771     785     797     811
     825     844     858     882     899     918     942     958     972     994
    1001    1016    1031    1045    1062    1074    1093    1108    1127    1146
    1157    1169    1184    1205    1217    1227    1241    1255    1275    1294
    1316    1335    1347    1358    1372    1392    1402    1417    1427    1441
    1457    1476    1498    1518    1525    1547    1566    1583    1607    1621
    1638    1659    1669    1690    1710    1726    1740    1750    1762    1774
    1793    1817    1833    1840    1851    1868    1879    1895    1907    1914
    1935    1952    1966    1985    1996    2010    2032    2044    2051    2063
    2074    2081    2092    2111    2130    2150    2162    2179    2198    2215
    2229    2245    2261    2268    2278    2295    2314    2330    2337    2356
    2366    2377    2396    2410    2424    2440    2454    2461    2471    2490
    2504    2528    2542    2552    2567    2589    2604    2621    2640    2651
    2658    2672    2686    2698    2710    2731    2743    2764    2776    2790
    2805    2827    2843    2850    2864    2878    2900    2916    2941
%FLAG BOND_FORCE_CONSTANT                                                       
%FORMAT(5E16.8)                                                                 
  5.70000000E+02  4.90000000E+02  4.81000000E+02  3.37000000E+02  3.10000000E+02
  3.10000000E+02  3.17000000E+02  3.67000000E+02  3.10000000E+02  3.10000000E+02
  3.37000000E+02  6.56000000E+02  3.17000000E+02  3.10000000E+02  3.10000000E+02
  3.10000000E+02  3.17000000E+02  3.67000000E+02  4.27000000E+02  4.77000000E+02
  4.88000000E+02  4.10000000E+02  5.18000000E+02  3.17000000E+02  3.10000000E+02
  3.10000000E+02  3.37000000E+02  4.69000000E+02  4.50000000E+02  4.69000000E+02
  3.17000000E+02  3.20000000E+02  3.10000000E+02  2.37000000E+02  3.20000000E+02
  2.27000000E+02  2.27000000E+02  4.69000000E+02  4.69000000E+02  4.47000000E+02
  4.28000000E+02  5.46000000E+02  3.88000000E+02  3.17000000E+02  6.56000000E+02
  4.61100000E+02  3.21000000E+02  4.93000000E+02  2.43400000E+02  2.83700000E+02
  4.17900000E+02  6.37700000E+02  3.45900000E+02  3.54500000E+02  5.38600000E+02
  3.61300000E+02  3.84000000E+02  3.76600000E+02  3.08600000E+02  4.34000000E+02
  3.40000000E+02  3.40000000E+02  3.40000000E+02  4.34000000E+02  3.40000000E+02
  3.40000000E+02  3.40000000E+02  4.34000000E+02  3.40000000E+02  3.40000000E+02
  3.67000000E+02  4.34000000E+02  3.67000000E+02  3.40000000E+02  3.67000000E+02
  5.53000000E+02  3.40000000E+02  2.74000000E+02  3.40000000E+02  3.45800000E+02
  3.30600000E+02  4.04600000E+02  3.42500000E+02  3.42500000E+02  3.71400000E+02
  3.30600000E+02
%FLAG BOND_EQUIL_VALUE                                                          
%FORMAT(5E16.8)                                                                 
  1.22900000E+00  1.33500000E+00  1.34000000E+00  1.46300000E+00  1.52600000E+00
  1.52600000E+00  1.52200000E+00  1.47100000E+00  1.52600000E+00  1.52600000E+00
  1.44900000E+00  1.25000000E+00  1.52200000E+00  1.52600000E+00  1.52600000E+00
  1.52600000E+00  1.52200000E+00  1.47100000E+00  1.38100000E+00  1.34300000E+00
  1.33500000E+00  1.39400000E+00  1.37100000E+00  1.50400000E+00  1.52600000E+00
  1.52600000E+00  1.44900000E+00  1.40000000E+00  1.36400000E+00  1.40900000E+00
  1.51000000E+00  1.41000000E+00  1.52600000E+00  1.81000000E+00  1.41000000E+00
  1.81000000E+00  1.81000000E+00  1.40400000E+00  1.40000000E+00  1.41900000E+00
  1.38000000E+00  1.35200000E+00  1.45900000E+00  1.49500000E+00  1.25000000E+00
  1.39840000E+00  1.51560000E+00  1.46600000E+00  1.79090000E+00  1.71400000E+00
  1.38600000E+00  1.21830000E+00  1.49060000E+00  1.48250000E+00  1.35090000E+00
  1.47630000E+00  1.36370000E+00  1.36960000E+00  1.43160000E+00  1.01000000E+00
  1.09000000E+00  1.09000000E+00  1.09000000E+00  1.01000000E+00  1.09000000E+00
  1.09000000E+00  1.09000000E+00  1.01000000E+00  1.09000000E+00  1.09000000E+00
  1.08000000E+00  1.01000000E+00  1.08000000E+00  1.09000000E+00  1.08000000E+00
  9.60000000E-01  1.09000000E+00  1.33600000E+00  1.09000000E+00  1.08600000E+00
  1.09690000E+00  1.01200000E+00  1.08830000E+00  1.08830000E+00  9.73000000E-01
  1.09690000E+00
%FLAG ANGLE_FORCE_CONSTANT                                                      
%FORMAT(5E16.8)                                                                 
  8.00000000E+01  5.00000000E+01  7.00000000E+01  5.00000000E+01  8.00000000E+01
  6.30000000E+01  4.00000000E+01  4.00000000E+01  8.00000000E+01  7.00000000E+01
  8.00000000E+01  8.00000000E+01  4.00000000E+01  6.30000000E+01  4.00000000E+01
  8.00000000E+01  6.30000000E+01  8.00000000E+01  7.00000000E+01  6.30000000E+01
  6.30000000E+01  4.00000000E+01  8.00000000E+01  6.30000000E+01  4.00000000E+01
  4.00000000E+01  8.00000000E+01  7.00000000E+01  6.30000000E+01  8.00000000E+01
  8.00000000E+01  5.00000000E+01  7.00000000E+01  7.00000000E+01  7.00000000E+01
  7.00000000E+01  7.00000000E+01  6.30000000E+01  7.00000000E+01  7.00000000E+01
  6.30000000E+01  8.00000000E+01  4.00000000E+01  5.00000000E+01  4.00000000E+01
  8.00000000E+01  7.00000000E+01  6.30000000E+01  6.30000000E+01  6.30000000E+01
  7.00000000E+01  6.30000000E+01  5.00000000E+01  4.00000000E+01  4.00000000E+01
  5.00000000E+01  5.00000000E+01  5.00000000E+01  6.30000000E+01  6.20000000E+01
  5.00000000E+01  6.30000000E+01  6.30000000E+01  6.30000000E+01  6.30000000E+01
  7.00000000E+01  7.00000000E+01  6.30000000E+01  7.00000000E+01  7.00000000E+01
  6.30000000E+01  6.30000000E+01  7.00000000E+01  7.00000000E+01  6.30000000E+01
  8.00000000E+01  7.00000000E+01  6.35300000E+01  6.66200000E+01  6.57700000E+01
  7.25400000E+01  6.14800000E+01  7.02300000E+01  6.27500000E+01  6.04400000E+01
  6.82900000E+01  6.87200000E+01  6.42800000E+01  6.88300000E+01  6.29300000E+01
  6.38000000E+01  6.36800000E+01  6.45000000E+01  6.95200000E+01  6.95800000E+01
  6.25200000E+01  5.00000000E+01  3.50000000E+01  5.00000000E+01  5.00000000E+01
  3.50000000E+01  5.00000000E+01  5.00000000E+01  3.50000000E+01  5.00000000E+01
  5.00000000E+01  5.00000000E+01  5.00000000E+01  5.00000000E+01  3.50000000E+01
  5.00000000E+01  3.50000000E+01  5.00000000E+01  5.00000000E+01  5.00000000E+01
  5.00000000E+01  5.00000000E+01  5.00000000E+01  5.00000000E+01  5.00000000E+01
  3.50000000E+01  5.00000000E+01  5.00000000E+01  5.00000000E+01  5.00000000E+01
  5.00000000E+01  3.50000000E+01  5.00000000E+01  5.00000000E+01  3.50000000E+01
  5.00000000E+01  5.00000000E+01  5.00000000E+01  5.00000000E+01  5.00000000E+01
  5.00000000E+01  5.00000000E+01  5.00000000E+01  5.00000000E+01  5.00000000E+01
  5.00000000E+01  5.00000000E+01  5.00000000E+01  5.00000000E+01  3.50000000E+01
  5.00000000E+01  5.00000000E+01  5.00000000E+01  5.00000000E+01  5.00000000E+01
  5.00000000E+01  3.50000000E+01  5.50000000E+01  5.00000000E+01  5.00000000E+01
  5.00000000E+01  3.50000000E+01  5.00000000E+01  4.30000000E+01  5.00000000E+01
  5.00000000E+01  5.50000000E+01  5.00000000E+01  5.00000000E+01  5.00000000E+01
  5.00000000E+01  5.00000000E+01  5.00000000E+01  5.00000000E+01  5.00000000E+01
  5.00000000E+01  4.81800000E+01  3.94000000E+01  4.68000000E+01  4.33500000E+01
  4.84200000E+01  4.65200000E+01  4.98400000E+01  4.98400000E+01  4.69600000E+01
  4.90000000E+01  5.08000000E+01  3.92400000E+01
%FLAG ANGLE_EQUIL_VALUE                                                         
%FORMAT(5E16.8)                                                                 
  2.14501057E+00  2.12755727E+00  2.09439600E+00  2.15024656E+00  1.94080696E+00
  1.93906163E+00  1.91113635E+00  1.91113635E+00  2.10137732E+00  2.03505478E+00
  1.94080696E+00  1.94080696E+00  1.91113635E+00  1.93906163E+00  1.91113635E+00
  1.91462701E+00  1.92160833E+00  2.19911580E+00  2.04203610E+00  1.93906163E+00
  1.93906163E+00  1.91113635E+00  1.91462701E+00  1.93906163E+00  1.91113635E+00
  1.91113635E+00  2.10137732E+00  2.03505478E+00  1.93906163E+00  1.94080696E+00
  1.91462701E+00  2.12755727E+00  2.09439600E+00  2.09439600E+00  2.09439600E+00
  2.04203610E+00  2.09439600E+00  1.93906163E+00  2.09439600E+00  2.09439600E+00
  1.97396823E+00  1.91462701E+00  1.91113635E+00  2.05948940E+00  1.91113635E+00
  1.91462701E+00  2.09439600E+00  2.09439600E+00  2.09439600E+00  2.09439600E+00
  2.09439600E+00  1.98967620E+00  1.91113635E+00  1.91113635E+00  1.91113635E+00
  1.89542838E+00  1.91113635E+00  1.91113635E+00  1.93906163E+00  1.72613137E+00
  2.00189351E+00  2.09439600E+00  2.14151991E+00  2.09439600E+00  2.02807346E+00
  2.31779824E+00  1.82212452E+00  1.85703112E+00  1.94778828E+00  1.89717371E+00
  1.89891904E+00  2.35445017E+00  2.18166250E+00  2.24449438E+00  2.01760148E+00
  2.19911580E+00  2.04203610E+00  2.10783504E+00  2.09474507E+00  1.89106506E+00
  2.11900515E+00  2.08427309E+00  1.85406406E+00  1.84132315E+00  2.18567676E+00
  2.11097664E+00  2.13977458E+00  2.10015559E+00  2.15024656E+00  2.07729177E+00
  2.20627165E+00  2.22564482E+00  2.10870771E+00  2.09265067E+00  2.08043336E+00
  2.05879127E+00  2.09439600E+00  2.09439600E+00  2.09439600E+00  1.91113635E+00
  1.91113635E+00  2.06647072E+00  1.91113635E+00  1.91113635E+00  1.91113635E+00
  1.91113635E+00  1.91113635E+00  1.91113635E+00  1.91113635E+00  1.91113635E+00
  1.91113635E+00  1.91113635E+00  1.91113635E+00  1.91113635E+00  1.91113635E+00
  1.91113635E+00  1.91113635E+00  2.06018753E+00  1.91113635E+00  1.91113635E+00
  1.91113635E+00  1.91113635E+00  1.91113635E+00  1.91113635E+00  1.91113635E+00
  1.91113635E+00  2.09439600E+00  1.91113635E+00  1.91113635E+00  1.91113635E+00
  1.91113635E+00  1.91113635E+00  1.91113635E+00  2.09439600E+00  2.09439600E+00
  2.09439600E+00  2.09439600E+00  2.09439600E+00  2.09439600E+00  1.91113635E+00
  1.91113635E+00  1.91113635E+00  1.91113635E+00  1.91113635E+00  1.91113635E+00
  1.91113635E+00  2.09439600E+00  1.97222290E+00  2.09439600E+00  1.91113635E+00
  1.91113635E+00  1.91113635E+00  1.89368305E+00  1.91113635E+00  1.91113635E+00
  1.91113635E+00  1.91113635E+00  1.91113635E+00  1.67551680E+00  1.91113635E+00
  1.91113635E+00  1.89368305E+00  1.91113635E+00  1.91113635E+00  1.91113635E+00
  1.91113635E+00  2.09439600E+00  2.09439600E+00  2.14850123E+00  2.09439600E+00
  1.91113635E+00  2.09230160E+00  1.87762601E+00  1.92806605E+00  1.93574550E+00
  2.02580453E+00  2.03261132E+00  2.06332913E+00  2.06332913E+00  2.00939843E+00
  1.89507931E+00  1.91602327E+00  1.89298492E+00
%FLAG DIHEDRAL_FORCE_CONSTANT                                                   
%FORMAT(5E16.8)                                                                 
  2.50000000E+00  2.00000000E+00  1.80000000E+00  8.00000000E-01  0.00000000E+00
  0.00000000E+00  2.70000000E-01  4.20000000E-01  2.40000000E+00  1.55555556E-01
  0.00000000E+00  0.00000000E+00  2.00000000E-01  2.00000000E-01  4.00000000E-01
  2.00000000E-01  2.50000000E-01  1.80000000E-01  4.06000000E-01  2.89000000E-01
  1.48000000E-01  1.12000000E-01  3.37000000E-01  2.16000000E-01  1.00000000E-03
  4.50000000E-01  1.58000000E+00  5.50000000E-01  4.21000000E-01  3.93000000E-01
  1.44000000E-01  1.45000000E-01  3.90000000E-01  6.40000000E-02  1.36700000E+00
  2.22000000E-01  6.08000000E-01  5.60000000E-02  1.00000000E-01  1.84000000E-01
  7.80000000E-02  4.24000000E-01  4.59000000E-01  5.80000000E-02  1.54000000E-01
  7.69000000E-01  3.10000000E-02  2.15400000E+00  6.47000000E-01  8.90000000E-02
  7.06000000E-01  6.20000000E-01  1.90000000E-01  3.79000000E-01  2.70000000E-02
  1.42000000E-01  1.79000000E-01  9.80000000E-02  2.59000000E-01  7.30000000E-02
  1.04600000E+00  3.03000000E-01  3.30000000E-02  1.07000000E-01  8.28000000E-01
  4.85000000E-01  3.01000000E-01  8.00000000E-03  6.88000000E-01  2.97000000E-01
  5.90000000E-02  2.00000000E+00  5.37500000E+00  2.32500000E+00  1.43000000E-01
  2.44000000E-01  2.19000000E-01  2.50000000E-02  5.00000000E+00  1.50000000E+00
  6.90000000E-01  2.04000000E-01  7.40000000E-01  4.70000000E-02  3.06000000E-01
  2.21000000E-01  3.62500000E+00  5.50000000E-02  4.69000000E-01  1.92000000E-01
  1.20000000E-02  6.90000000E-02  4.80000000E-02  1.20000000E-02  2.90000000E-01
  7.00000000E-03  6.61000000E-01  2.18000000E-01  4.01000000E-01  1.29000000E-01
  6.66000000E-01  2.46000000E-01  1.60000000E-01  1.62000000E-01  7.35000000E-01
  1.13000000E-01  1.15000000E-01  2.02000000E-01  7.70000000E-02  1.07000000E-01
  2.24000000E-01  4.47000000E-01  5.30000000E-02  2.30000000E-01  3.10000000E-01
  1.44000000E-01  9.70000000E-02  2.69000000E-01  3.37000000E-01  2.51000000E-01
  7.50000000E-02  1.54000000E-01  4.86000000E-01  3.30000000E-02  6.97000000E-01
  1.19000000E-01  3.15000000E-01  1.56000000E-01  6.74000000E-01  6.00000000E-03
  9.50000000E-02  6.09000000E-01  8.45000000E-01  8.50000000E-02  4.20000000E-02
  1.96000000E-01  8.30000000E-02  4.12000000E-01  1.38000000E-01  2.47000000E-01
  4.42000000E-01  4.14000000E-01  5.70000000E-02  4.17000000E-01  2.45000000E-01
  1.60000000E-02  2.80000000E-02  3.00000000E+00  3.50000000E+00  6.52500000E+00
  1.67500000E+00  1.52500000E+00  1.70000000E-02  3.53000000E-01  2.34000000E-01
  7.40000000E-02  3.65000000E-01  4.08000000E-01  8.19000000E-01  9.50000000E-02
  7.90000000E-02  3.13000000E-01  3.10000000E-02  1.30000000E+00  1.00000000E-01
  1.05000000E+00  1.00000000E+00  2.17500000E+00  6.65000000E+00  7.00000000E-01
  9.00000000E-01  1.05000000E+01  1.10000000E+00  1.00000000E+00  1.50000000E-01
  1.60000000E-01  8.00000000E-01  8.00000000E-02  8.83000000E-01  6.50000000E-02
  1.66666667E-01  2.50000000E-01  2.11000000E-01  4.44000000E-01  2.67000000E-01
  7.00000000E-03  2.50000000E-01  9.20000000E-02  6.12000000E-01  2.52000000E-01
  3.00000000E-02  6.43000000E-01  7.90000000E-02  2.36000000E-01  4.80000000E-02
  6.00000000E-03  2.51000000E-01  1.30000000E-02  3.33333333E-01  3.83333333E-01
%FLAG DIHEDRAL_PERIODICITY                                                      
%FORMAT(5E16.8)                                                                 
  2.00000000E+00  1.00000000E+00  2.00000000E+00  3.00000000E+00  4.00000000E+00
  1.00000000E+00  2.00000000E+00  3.00000000E+00  2.00000000E+00  3.00000000E+00
  3.00000000E+00  2.00000000E+00  1.00000000E+00  2.00000000E+00  3.00000000E+00
  1.00000000E+00  2.00000000E+00  3.00000000E+00  1.00000000E+00  2.00000000E+00
  3.00000000E+00  4.00000000E+00  1.00000000E+00  2.00000000E+00  4.00000000E+00
  1.00000000E+00  2.00000000E+00  3.00000000E+00  1.00000000E+00  2.00000000E+00
  3.00000000E+00  4.00000000E+00  2.00000000E+00  4.00000000E+00  1.00000000E+00
  2.00000000E+00  3.00000000E+00  4.00000000E+00  1.00000000E+00  2.00000000E+00
  4.00000000E+00  1.00000000E+00  2.00000000E+00  3.00000000E+00  4.00000000E+00
  2.00000000E+00  4.00000000E+00  1.00000000E+00  2.00000000E+00  4.00000000E+00
  1.00000000E+00  2.00000000E+00  4.00000000E+00  1.00000000E+00  2.00000000E+00
  3.00000000E+00  4.00000000E+00  1.00000000E+00  2.00000000E+00  4.00000000E+00
  1.00000000E+00  2.00000000E+00  3.00000000E+00  4.00000000E+00  1.00000000E+00
  2.00000000E+00  3.00000000E+00  4.00000000E+00  1.00000000E+00  2.00000000E+00
  4.00000000E+00  2.00000000E+00  2.00000000E+00  2.00000000E+00  1.00000000E+00
  2.00000000E+00  3.00000000E+00  4.00000000E+00  2.00000000E+00  2.00000000E+00
  1.00000000E+00  2.00000000E+00  3.00000000E+00  4.00000000E+00  1.00000000E+00
  2.00000000E+00  2.00000000E+00  1.00000000E+00  2.00000000E+00  3.00000000E+00
  4.00000000E+00  2.00000000E+00  4.00000000E+00  1.00000000E+00  2.00000000E+00
  4.00000000E+00  1.00000000E+00  2.00000000E+00  3.00000000E+00  4.00000000E+00
  1.00000000E+00  2.00000000E+00  4.00000000E+00  1.00000000E+00  2.00000000E+00
  3.00000000E+00  4.00000000E+00  1.00000000E+00  2.00000000E+00  3.00000000E+00
  4.00000000E+00  1.00000000E+00  2.00000000E+00  4.00000000E+00  1.00000000E+00
  2.00000000E+00  4.00000000E+00  1.00000000E+00  2.00000000E+00  3.00000000E+00
  4.00000000E+00  1.00000000E+00  2.00000000E+00  4.00000000E+00  1.00000000E+00
  2.00000000E+00  3.00000000E+00  4.00000000E+00  1.00000000E+00  2.00000000E+00
  4.00000000E+00  1.00000000E+00  2.00000000E+00  3.00000000E+00  4.00000000E+00
  1.00000000E+00  2.00000000E+00  3.00000000E+00  4.00000000E+00  1.00000000E+00
  2.00000000E+00  3.00000000E+00  4.00000000E+00  1.00000000E+00  2.00000000E+00
  3.00000000E+00  4.00000000E+00  2.00000000E+00  2.00000000E+00  2.00000000E+00
  2.00000000E+00  2.00000000E+00  1.00000000E+00  2.00000000E+00  3.00000000E+00
  4.00000000E+00  1.00000000E+00  2.00000000E+00  3.00000000E+00  4.00000000E+00
  1.00000000E+00  2.00000000E+00  4.00000000E+00  2.00000000E+00  2.00000000E+00
  2.00000000E+00  2.00000000E+00  2.00000000E+00  2.00000000E+00  2.00000000E+00
  2.00000000E+00  2.00000000E+00  2.00000000E+00  2.00000000E+00  3.00000000E+00
  3.00000000E+00  1.00000000E+00  3.00000000E+00  2.00000000E+00  4.00000000E+00
  3.00000000E+00  1.00000000E+00  1.00000000E+00  2.00000000E+00  3.00000000E+00
  4.00000000E+00  3.00000000E+00  1.00000000E+00  2.00000000E+00  3.00000000E+00
  4.00000000E+00  1.00000000E+00  2.00000000E+00  3.00000000E+00  4.00000000E+00
  1.00000000E+00  2.00000000E+00  4.00000000E+00  3.00000000E+00  3.00000000E+00
%FLAG DIHEDRAL_PHASE                                                            
%FORMAT(5E16.8)                                                                 
  3.14159400E+00  0.00000000E+00  0.00000000E+00  0.00000000E+00  0.00000000E+00
  0.00000000E+00  0.00000000E+00  0.00000000E+00  3.14159400E+00  0.00000000E+00
  0.00000000E+00  0.00000000E+00  0.00000000E+00  0.00000000E+00  0.00000000E+00
  3.14159400E+00  3.14159400E+00  0.00000000E+00  3.14159400E+00  3.14159400E+00
  0.00000000E+00  0.00000000E+00  0.00000000E+00  3.14159400E+00  3.14159400E+00
  3.14159400E+00  3.14159400E+00  3.14159400E+00  3.14159400E+00  3.14159400E+00
  0.00000000E+00  0.00000000E+00  3.14159400E+00  0.00000000E+00  3.14159400E+00
  3.14159400E+00  3.14159400E+00  3.14159400E+00  3.14159400E+00  3.14159400E+00
  0.00000000E+00  0.00000000E+00  3.14159400E+00  0.00000000E+00  0.00000000E+00
  3.14159400E+00  3.14159400E+00  3.14159400E+00  3.14159400E+00  0.00000000E+00
  0.00000000E+00  3.14159400E+00  0.00000000E+00  0.00000000E+00  3.14159400E+00
  0.00000000E+00  0.00000000E+00  0.00000000E+00  3.14159400E+00  0.00000000E+00
  0.00000000E+00  3.14159400E+00  0.00000000E+00  0.00000000E+00  3.14159400E+00
  3.14159400E+00  3.14159400E+00  0.00000000E+00  3.14159400E+00  3.14159400E+00
  0.00000000E+00  0.00000000E+00  3.14159400E+00  3.14159400E+00  3.14159400E+00
  3.14159400E+00  0.00000000E+00  0.00000000E+00  3.14159400E+00  3.14159400E+00
  0.00000000E+00  0.00000000E+00  0.00000000E+00  3.14159400E+00  3.14159400E+00
  3.14159400E+00  3.14159400E+00  0.00000000E+00  3.14159400E+00  0.00000000E+00
  3.14159400E+00  3.14159400E+00  3.14159400E+00  3.14159400E+00  3.14159400E+00
  3.14159400E+00  3.14159400E+00  3.14159400E+00  0.00000000E+00  0.00000000E+00
  0.00000000E+00  3.14159400E+00  0.00000000E+00  0.00000000E+00  3.14159400E+00
  0.00000000E+00  0.00000000E+00  0.00000000E+00  3.14159400E+00  0.00000000E+00
  0.00000000E+00  0.00000000E+00  0.00000000E+00  0.00000000E+00  0.00000000E+00
  3.14159400E+00  3.14159400E+00  3.14159400E+00  3.14159400E+00  0.00000000E+00
  0.00000000E+00  0.00000000E+00  3.14159400E+00  0.00000000E+00  3.14159400E+00
  3.14159400E+00  0.00000000E+00  0.00000000E+00  0.00000000E+00  0.00000000E+00
  0.00000000E+00  3.14159400E+00  3.14159400E+00  3.14159400E+00  0.00000000E+00
  3.14159400E+00  0.00000000E+00  3.14159400E+00  0.00000000E+00  3.14159400E+00
  0.00000000E+00  0.00000000E+00  0.00000000E+00  0.00000000E+00  0.00000000E+00
  0.00000000E+00  0.00000000E+00  3.14159400E+00  3.14159400E+00  3.14159400E+00
  3.14159400E+00  3.14159400E+00  3.14159400E+00  3.14159400E+00  0.00000000E+00
  0.00000000E+00  0.00000000E+00  0.00000000E+00  0.00000000E+00  3.14159400E+00
  0.00000000E+00  3.14159400E+00  0.00000000E+00  3.14159400E+00  3.14159400E+00
  3.14159400E+00  3.14159400E+00  3.14159400E+00  3.14159400E+00  3.14159400E+00
  3.14159400E+00  3.14159400E+00  3.14159400E+00  3.14159400E+00  0.00000000E+00
  0.00000000E+00  0.00000000E+00  3.14159400E+00  3.14159400E+00  0.00000000E+00
  0.00000000E+00  0.00000000E+00  0.00000000E+00  0.00000000E+00  0.00000000E+00
  0.00000000E+00  0.00000000E+00  0.00000000E+00  0.00000000E+00  0.00000000E+00
  0.00000000E+00  0.00000000E+00  3.14159400E+00  0.00000000E+00  0.00000000E+00
  3.14159400E+00  0.00000000E+00  0.00000000E+00  0.00000000E+00  0.00000000E+00
%FLAG SCEE_SCALE_FACTOR                                                         
%FORMAT(5E16.8)                                                                 
  1.20000000E+00  1.20000000E+00  1.20000000E+00  1.20000000E+00  1.20000000E+00
  1.20000000E+00  1.20000000E+00  1.20000000E+00  1.20000000E+00  1.20000000E+00
  1.20000000E+00  1.20000000E+00  1.20000000E+00  1.20000000E+00  1.20000000E+00
  1.20000000E+00  1.20000000E+00  1.20000000E+00  1.20000000E+00  1.20000000E+00
  1.20000000E+00  1.20000000E+00  1.20000000E+00  1.20000000E+00  1.20000000E+00
  1.20000000E+00  1.20000000E+00  1.20000000E+00  1.20000000E+00  1.20000000E+00
  1.20000000E+00  1.20000000E+00  1.20000000E+00  1.20000000E+00  1.20000000E+00
  1.20000000E+00  1.20000000E+00  1.20000000E+00  1.20000000E+00  1.20000000E+00
  1.20000000E+00  1.20000000E+00  1.20000000E+00  1.20000000E+00  1.20000000E+00
  1.20000000E+00  1.20000000E+00  1.20000000E+00  1.20000000E+00  1.20000000E+00
  1.20000000E+00  1.20000000E+00  1.20000000E+00  1.20000000E+00  1.20000000E+00
  1.20000000E+00  1.20000000E+00  1.20000000E+00  1.20000000E+00  1.20000000E+00
  1.20000000E+00  1.20000000E+00  1.20000000E+00  1.20000000E+00  1.20000000E+00
  1.20000000E+00  1.20000000E+00  1.20000000E+00  1.20000000E+00  1.20000000E+00
  1.20000000E+00  1.20000000E+00  1.20000000E+00  1.20000000E+00  1.20000000E+00
  1.20000000E+00  1.20000000E+00  1.20000000E+00  1.20000000E+00  1.20000000E+00
  1.20000000E+00  1.20000000E+00  1.20000000E+00  1.20000000E+00  1.20000000E+00
  1.20000000E+00  1.20000000E+00  1.20000000E+00  1.20000000E+00  1.20000000E+00
  1.20000000E+00  1.20000000E+00  1.20000000E+00  1.20000000E+00  1.20000000E+00
  1.20000000E+00  1.20000000E+00  1.20000000E+00  1.20000000E+00  1.20000000E+00
  1.20000000E+00  1.20000000E+00  1.20000000E+00  1.20000000E+00  1.20000000E+00
  1.20000000E+00  1.20000000E+00  1.20000000E+00  1.20000000E+00  1.20000000E+00
  1.20000000E+00  1.20000000E+00  1.20000000E+00  1.20000000E+00  1.20000000E+00
  1.20000000E+00  1.20000000E+00  1.20000000E+00  1.20000000E+00  1.20000000E+00
  1.20000000E+00  1.20000000E+00  1.20000000E+00  1.20000000E+00  1.20000000E+00
  1.20000000E+00  1.20000000E+00  1.20000000E+00  1.20000000E+00  1.20000000E+00
  1.20000000E+00  1.20000000E+00  1.20000000E+00  1.20000000E+00  1.20000000E+00
  1.20000000E+00  1.20000000E+00  1.20000000E+00  1.20000000E+00  1.20000000E+00
  1.20000000E+00  1.20000000E+00  1.20000000E+00  1.20000000E+00  1.20000000E+00
  1.20000000E+00  1.20000000E+00  1.20000000E+00  1.20000000E+00  1.20000000E+00
  1.20000000E+00  1.20000000E+00  1.20000000E+00  1.20000000E+00  1.20000000E+00
  1.20000000E+00  1.20000000E+00  1.20000000E+00  1.20000000E+00  1.20000000E+00
  1.20000000E+00  1.20000000E+00  1.20000000E+00  1.20000000E+00  1.20000000E+00
  1.20000000E+00  1.20000000E+00  1.20000000E+00  1.20000000E+00  1.20000000E+00
  1.20000000E+00  0.00000000E+00  0.00000000E+00  0.00000000E+00  1.20000000E+00
  1.20000000E+00  1.20000000E+00  1.20000000E+00  1.20000000E+00  1.20000000E+00
  1.20000000E+00  1.20000000E+00  1.20000000E+00  1.20000000E+00  1.20000000E+00
  1.20000000E+00  1.20000000E+00  1.20000000E+00  1.20000000E+00  1.20000000E+00
  1.20000000E+00  1.20000000E+00  1.20000000E+00  1.20000000E+00  1.20000000E+00
  1.20000000E+00  1.20000000E+00  1.20000000E+00  1.20000000E+00  1.20000000E+00
%FLAG SCNB_SCALE_FACTOR                                                         
%FORMAT(5E16.8)                                                                 
  2.00000000E+00  2.00000000E+00  2.00000000E+00  2.00000000E+00  2.00000000E+00
  2.00000000E+00  2.00000000E+00  2.00000000E+00  2.00000000E+00  2.00000000E+00
  2.00000000E+00  2.00000000E+00  2.00000000E+00  2.00000000E+00  2.00000000E+00
  2.00000000E+00  2.00000000E+00  2.00000000E+00  2.00000000E+00  2.00000000E+00
  2.00000000E+00  2.00000000E+00  2.00000000E+00  2.00000000E+00  2.00000000E+00
  2.00000000E+00  2.00000000E+00  2.00000000E+00  2.00000000E+00  2.00000000E+00
  2.00000000E+00  2.00000000E+00  2.00000000E+00  2.00000000E+00  2.00000000E+00
  2.00000000E+00  2.00000000E+00  2.00000000E+00  2.00000000E+00  2.00000000E+00
  2.00000000E+00  2.00000000E+00  2.00000000E+00  2.00000000E+00  2.00000000E+00
  2.00000000E+00  2.00000000E+00  2.00000000E+00  2.00000000E+00  2.00000000E+00
  2.00000000E+00  2.00000000E+00  2.00000000E+00  2.00000000E+00  2.00000000E+00
  2.00000000E+00  2.00000000E+00  2.00000000E+00  2.00000000E+00  2.00000000E+00
  2.00000000E+00  2.00000000E+00  2.00000000E+00  2.00000000E+00  2.00000000E+00
  2.00000000E+00  2.00000000E+00  2.00000000E+00  2.00000000E+00  2.00000000E+00
  2.00000000E+00  2.00000000E+00  2.00000000E+00  2.00000000E+00  2.00000000E+00
  2.00000000E+00  2.00000000E+00  2.00000000E+00  2.00000000E+00  2.00000000E+00
  2.00000000E+00  2.00000000E+00  2.00000000E+00  2.00000000E+00  2.00000000E+00
  2.00000000E+00  2.00000000E+00  2.00000000E+00  2.00000000E+00  2.00000000E+00
  2.00000000E+00  2.00000000E+00  2.00000000E+00  2.00000000E+00  2.00000000E+00
  2.00000000E+00  2.00000000E+00  2.00000000E+00  2.00000000E+00  2.00000000E+00
  2.00000000E+00  2.00000000E+00  2.00000000E+00  2.00000000E+00  2.00000000E+00
  2.00000000E+00  2.00000000E+00  2.00000000E+00  2.00000000E+00  2.00000000E+00
  2.00000000E+00  2.00000000E+00  2.00000000E+00  2.00000000E+00  2.00000000E+00
  2.00000000E+00  2.00000000E+00  2.00000000E+00  2.00000000E+00  2.00000000E+00
  2.00000000E+00  2.00000000E+00  2.00000000E+00  2.00000000E+00  2.00000000E+00
  2.00000000E+00  2.00000000E+00  2.00000000E+00  2.00000000E+00  2.00000000E+00
  2.00000000E+00  2.00000000E+00  2.00000000E+00  2.00000000E+00  2.00000000E+00
  2.00000000E+00  2.00000000E+00  2.00000000E+00  2.00000000E+00  2.00000000E+00
  2.00000000E+00  2.00000000E+00  2.00000000E+00  2.00000000E+00  2.00000000E+00
  2.00000000E+00  2.00000000E+00  2.00000000E+00  2.00000000E+00  2.00000000E+00
  2.00000000E+00  2.00000000E+00  2.00000000E+00  2.00000000E+00  2.00000000E+00
  2.00000000E+00  2.00000000E+00  2.00000000E+00  2.00000000E+00  2.00000000E+00
  2.00000000E+00  2.00000000E+00  2.00000000E+00  2.00000000E+00  2.00000000E+00
  2.00000000E+00  2.00000000E+00  2.00000000E+00  2.00000000E+00  2.00000000E+00
  2.00000000E+00  0.00000000E+00  0.00000000E+00  0.00000000E+00  2.00000000E+00
  2.00000000E+00  2.00000000E+00  2.00000000E+00  2.00000000E+00  2.00000000E+00
  2.00000000E+00  2.00000000E+00  2.00000000E+00  2.00000000E+00  2.00000000E+00
  2.00000000E+00  2.00000000E+00  2.00000000E+00  2.00000000E+00  2.00000000E+00
  2.00000000E+00  2.00000000E+00  2.00000000E+00  2.00000000E+00  2.00000000E+00
  2.00000000E+00  2.00000000E+00  2.00000000E+00  2.00000000E+00  2.00000000E+00
%FLAG SOLTY                                                                     
%FORMAT(5E16.8)                                                                 
  0.00000000E+00  0.00000000E+00  0.00000000E+00  0.00000000E+00  0.00000000E+00
  0.00000000E+00  0.00000000E+00  0.00000000E+00  0.00000000E+00  0.00000000E+00
  0.00000000E+00  0.00000000E+00  0.00000000E+00  0.00000000E+00  0.00000000E+00
  0.00000000E+00  0.00000000E+00  0.00000000E+00  0.00000000E+00  0.00000000E+00
  0.00000000E+00  0.00000000E+00  0.00000000E+00  0.00000000E+00  0.00000000E+00
  0.00000000E+00  0.00000000E+00  0.00000000E+00  0.00000000E+00  0.00000000E+00
  0.00000000E+00  0.00000000E+00  0.00000000E+00  0.00000000E+00  0.00000000E+00
  0.00000000E+00  0.00000000E+00  0.00000000E+00  0.00000000E+00  0.00000000E+00
  0.00000000E+00  0.00000000E+00  0.00000000E+00  0.00000000E+00  0.00000000E+00
  0.00000000E+00  0.00000000E+00  0.00000000E+00  0.00000000E+00  0.00000000E+00
  0.00000000E+00
%FLAG LENNARD_JONES_ACOEF                                                       
%FORMAT(5E16.8)                                                                 
  9.44293233E+05  2.12601181E+03  1.39982777E-01  9.95480466E+05  2.56678134E+03
  1.04308023E+06  2.01791425E+04  9.14716912E+00  2.27401052E+04  2.01823541E+02
  8.96776989E+04  1.07193646E+02  9.71708117E+04  1.41077189E+03  7.51607703E+03
  6.20665997E+04  5.94667300E+01  6.78771368E+04  8.79040886E+02  4.98586848E+03
  3.25969625E+03  8.82619071E+05  2.27577561E+03  9.24822270E+05  2.01619733E+04
  8.61541883E+04  6.01816484E+04  8.19971662E+05  6.06829342E+05  1.02595236E+03
  6.47841731E+05  1.12780457E+04  5.44261042E+04  3.69471530E+04  5.74393458E+05
  3.79876399E+05  5.46147253E+04  4.90239937E+01  5.98885646E+04  7.50063100E+02
  4.33325458E+03  2.82099197E+03  5.30987710E+04  3.23283631E+04  2.43828624E+03
  6.58473870E+04  6.63368273E+01  7.18621074E+04  9.55000044E+02  5.34045360E+03
  3.50301067E+03  6.37148278E+04  3.93690817E+04  3.03448006E+03  3.76169105E+03
  7.91627154E+04  8.90987508E+01  8.59947003E+04  1.21014911E+03  6.55825601E+03
  4.33325458E+03  7.62451550E+04  4.77908183E+04  3.76169105E+03  4.64559155E+03
  5.71629601E+03  7.44975864E+05  1.40467023E+03  7.91544157E+05  1.45985502E+04
  6.82786631E+04  4.66922514E+04  7.01803794E+05  4.71003287E+05  4.09427581E+04
  4.96707306E+04  6.00750218E+04  5.81803229E+05  0.00000000E+00  0.00000000E+00
  0.00000000E+00  0.00000000E+00  0.00000000E+00  0.00000000E+00  0.00000000E+00
  0.00000000E+00  0.00000000E+00  0.00000000E+00  0.00000000E+00  0.00000000E+00
  0.00000000E+00  2.01562190E+06  5.97860700E+03  2.09861767E+06  4.93469320E+04
  2.02461849E+05  1.42791446E+05  1.86068943E+06  1.32911052E+06  1.26338489E+05
  1.50848032E+05  1.79647996E+05  1.61587928E+06  0.00000000E+00  4.19430400E+06
  5.89818288E+05  1.03954408E+03  6.28541240E+05  1.11851919E+04  5.33379252E+04
  3.63097246E+04  5.57281136E+05  3.70622491E+05  3.17965283E+04  3.86654993E+04
  4.68711055E+04  4.58874091E+05  0.00000000E+00  1.28707992E+06  3.61397723E+05
%FLAG LENNARD_JONES_BCOEF                                                       
%FORMAT(5E16.8)                                                                 
  8.01323529E+02  2.09604198E+01  9.37598976E-02  7.36907417E+02  2.06278363E+01
  6.75612247E+02  6.45756063E+01  7.57919667E-01  6.13981767E+01  3.56012899E+00
  1.36131731E+02  2.59456373E+00  1.26919150E+02  9.41257003E+00  2.17257828E+01
  1.13252061E+02  1.93248820E+00  1.06076943E+02  7.42992380E+00  1.76949863E+01
  1.43076527E+01  6.53361429E+02  1.82891803E+01  5.99015525E+02  5.44372326E+01
  1.12529845E+02  9.40505980E+01  5.31102864E+02  6.77220874E+02  1.53505284E+01
  6.26720080E+02  5.08951803E+01  1.11805549E+02  9.21192136E+01  5.55666448E+02
  5.64885984E+02  1.05031585E+02  1.73473071E+00  9.85097219E+01  6.78541827E+00
  1.63092814E+01  1.31591746E+01  8.73413012E+01  8.51921330E+01  1.20953369E+01
  1.15327881E+02  2.01792524E+00  1.07908863E+02  7.65648470E+00  1.81057616E+01
  1.46638650E+01  9.56748258E+01  9.40124296E+01  1.34932874E+01  1.50233639E+01
  1.26451907E+02  2.33864085E+00  1.18043746E+02  8.61880722E+00  2.00642027E+01
  1.63092814E+01  1.04660679E+02  1.03580945E+02  1.50233639E+01  1.66953734E+01
  1.85196588E+01  7.50714425E+02  1.79702257E+01  6.93079947E+02  5.79323581E+01
  1.25287818E+02  1.03606917E+02  6.14502845E+02  6.29300710E+02  9.59185913E+01
  1.05648788E+02  1.16187983E+02  6.99746810E+02  0.00000000E+00  0.00000000E+00
  0.00000000E+00  0.00000000E+00  0.00000000E+00  0.00000000E+00  0.00000000E+00
  0.00000000E+00  0.00000000E+00  0.00000000E+00  0.00000000E+00  0.00000000E+00
  0.00000000E+00  1.28923404E+03  3.87070358E+01  1.17824605E+03  1.11203892E+02
  2.25248294E+02  1.89165096E+02  1.04466382E+03  1.10369829E+03  1.75916126E+02
  1.92224012E+02  2.09772716E+02  1.21753341E+03  0.00000000E+00  2.04800000E+03
  6.33305958E+02  1.46567808E+01  5.85549272E+02  4.80771660E+01  1.04986921E+02
  8.66220817E+01  5.19163331E+02  5.29252520E+02  8.01410250E+01  8.83744760E+01
  9.73010751E+01  5.89183300E+02  0.00000000E+00  1.03022002E+03  4.95732238E+02
%FLAG BONDS_INC_HYDROGEN                                                        
%FORMAT(10I8)                                                                   
      63      66      60      63      69      60      54      57      60      54
      60      60      45      48      60      36      39      61      36      42
      61      27      30      62      27      33      62      18      21      62
      18      24      62      12      15      63       0       3      64       0
       6      64       0       9      64     108     111      65     108     114
      65     108     117      65      96      99      65      96     102      65
      96     105      65      90      93      66      84      87      67      78
      81      68     147     150      69     147     153      69     138     141
      69     138     144      69     132     135      67     126     129      68
     183     186      69     183     189      69     177     180      67     171
     174      68     246     249      65     246     252      65     246     255
      65     234     237      65     234     240      65     234     243      65
     228     231      66     219     222      69     219     225      69     213
     216      67     207     210      68     291     294      68     291     297
      68     276     279      69     276     282      69     270     273      67
     264     267      68     354     357      64     354     360      64     354
     363      64     345     348      70     345     351      70     336     339
      62     336     342      62     327     330      62     327     333      62
     318     321      62     318     324      62     312     315      67     306
     309      68     411     414      71     405     408      72     399     402
      73     384     387      65     384     390      65     378     381      67
     372     375      68     453     456      67     444     447      65     444
     450      65     435     438      65     435     441      65     426     429
      74     426     432      74     516     519      75     510     513      75
     504     507      76     495     498      75     489     492      75     477
     480      65     477     483      65     471     474      67     465     468
      68     555     558      68     555     561      68     540     543      69
     540     546      69     534     537      67     528     531      68     618
     621      64     618     624      64     618     627      64     609     612
      70     609     615      70     600     603      62     600     606      62
     591     594      62     591     597      62     582     585      62     582
     588      62     576     579      67     570     573      68     687     690
      75     681     684      75     675     678      76     666     669      75
     660     663      75     648     651      65     648     654      65     642
     645      67     636     639      68     756     759      60     756     762
      60     747     750      60     747     753      60     738     741      60
     729     732      61     729     735      61     720     723      62     720
     726      62     711     714      62     711     717      62     705     708
      67     699     702      68     792     795      76     783     786      77
     783     789      77     777     780      67     771     774      68     831
     834      68     831     837      68     816     819      69     816     822
      69     810     813      67     804     807      68     885     888      65
     885     891      65     885     894      65     876     879      69     876
     882      69     864     867      65     864     870      65     864     873
      65     858     861      66     852     855      67     846     849      68
     933     936      65     933     939      65     933     942      65     921
     924      65     921     927      65     921     930      65     915     918
      66     909     912      67     903     906      68    1008    1011      60
    1008    1014      60     999    1002      60     999    1005      60     990
     993      60     981     984      61     981     987      61     972     975
      62     972     978      62     963     966      62     963     969      62
     957     960      67     951     954      68    1053    1056      65    1053
    1059      65    1053    1062      65    1041    1044      65    1041    1047
      65    1041    1050      65    1035    1038      66    1029    1032      67
    1023    1026      68    1122    1125      75    1116    1119      75    1110
    1113      76    1101    1104      75    1095    1098      75    1083    1086
      65    1083    1089      65    1077    1080      67    1071    1074      68
    1140    1143      67    1140    1146      67    1134    1137      68    1176
    1179      69    1176    1182      69    1167    1170      69    1167    1173
      69    1161    1164      67    1155    1158      68    1257    1260      60
    1257    1263      60    1248    1251      60    1248    1254      60    1239
    1242      60    1230    1233      61    1230    1236      61    1221    1224
      62    1221    1227      62    1212    1215      62    1212    1218      62
    1206    1209      67    1200    1203      68    1278    1281      67    1278
    1284      67    1272    1275      68    1305    1308      69    1305    1311
      69    1299    1302      67    1293    1296      68    1368    1371      65
    1368    1374      65    1368    1377      65    1356    1359      65    1356
    1362      65    1356    1365      65    1350    1353      66    1341    1344
      69    1341    1347      69    1335    1338      67    1329    1332      68
    1413    1416      68    1413    1419      68    1398    1401      69    1398
    1404      69    1392    1395      67    1386    1389      68    1434    1437
      67    1434    1440      67    1428    1431      68    1497    1500      75
    1491    1494      75    1485    1488      75    1479    1482      75    1473
    1476      75    1461    1464      65    1461    1467      65    1455    1458
      67    1449    1452      68    1548    1551      65    1548    1554      65
    1548    1557      65    1536    1539      65    1536    1542      65    1536
    1545      65    1530    1533      66    1521    1524      69    1521    1527
      69    1515    1518      67    1509    1512      68    1587    1590      76
    1578    1581      77    1578    1584      77    1572    1575      67    1566
    1569      68    1605    1608      67    1605    1611      67    1599    1602
      68    1668    1671      64    1668    1674      64    1668    1677      64
    1659    1662      70    1659    1665      70    1650    1653      62    1650
    1656      62    1641    1644      62    1641    1647      62    1632    1635
      62    1632    1638      62    1626    1629      67    1620    1623      68
    1734    1737      75    1728    1731      75    1722    1725      75    1716
    1719      75    1710    1713      75    1698    1701      65    1698    1704
      65    1692    1695      67    1686    1689      68    1785    1788      65
    1785    1791      65    1785    1794      65    1773    1776      65    1773
    1779      65    1773    1782      65    1767    1770      66    1758    1761
      69    1758    1764      69    1752    1755      67    1746    1749      68
    1854    1857      75    1848    1851      75    1842    1845      76    1833
    1836      75    1827    1830      75    1815    1818      65    1815    1821
      65    1809    1812      67    1803    1806      68    1914    1917      75
    1908    1911      75    1902    1905      75    1896    1899      75    1890
    1893      75    1878    1881      65    1878    1884      65    1872    1875
      67    1866    1869      68    1956    1959      67    1947    1950      65
    1947    1953      65    1938    1941      65    1938    1944      65    1929
    1932      74    1929    1935      74    2025    2028      60    2025    2031
      60    2016    2019      60    2016    2022      60    2007    2010      60
    1998    2001      61    1998    2004      61    1989    1992      62    1989
    1995      62    1980    1983      62    1980    1986      62    1974    1977
      67    1968    1971      68    2079    2082      71    2073    2076      72
    2067    2070      73    2052    2055      65    2052    2058      65    2046
    2049      67    2040    2043      68    2130    2133      65    2130    2136
      65    2130    2139      65    2121    2124      69    2121    2127      69
    2109    2112      65    2109    2115      65    2109    2118      65    2103
    2106      66    2097    2100      67    2091    2094      68    2196    2199
      75    2190    2193      75    2184    2187      75    2178    2181      75
    2172    2175      75    2160    2163      65    2160    2166      65    2154
    2157      67    2148    2151      68    2220    2223      69    2220    2226
      69    2214    2217      67    2208    2211      68    2265    2268      76
    2256    2259      77    2256    2262      77    2250    2253      67    2244
    2247      68    2298    2301      78    2289    2292      77    2289    2295
      77    2283    2286      67    2277    2280      68    2340    2343      76
    2328    2331      65    2328    2334      65    2328    2337      65    2322
    2325      79    2316    2319      67    2310    2313      68    2364    2367
      69    2364    2370      69    2358    2361      67    2352    2355      68
    2415    2418      68    2415    2421      68    2400    2403      69    2400
    2406      69    2394    2397      67    2388    2391      68    2460    2463
      76    2448    2451      65    2448    2454      65    2448    2457      65
    2442    2445      79    2436    2439      67    2430    2433      68    2511
    2514      65    2511    2517      65    2511    2520      65    2499    2502
      65    2499    2505      65    2499    2508      65    2493    2496      66
    2484    2487      69    2484    2490      69    2478    2481      67    2472
    2475      68    2559    2562      76    2547    2550      65    2547    2553
      65    2547    2556      65    2541    2544      79    2535    2538      67
    2529    2532      68    2628    2631      60    2628    2634      60    2619
    2622      60    2619    2625      60    2610    2613      60    2601    2604
      61    2601    2607      61    2592    2595      62    2592    2598      62
    2583    2586      62    2583    2589      62    2577    2580      67    2571
    2574      68    2682    2685      71    2676    2679      72    2670    2673
      73    2655    2658      65    2655    2661      65    2649    2652      67
    2643    2646      68    2733    2736      65    2733    2739      65    2733
    2742      65    2724    2727      69    2724    2730      69    2712    2715
      65    2712    2718      65    2712    2721      65    2706    2709      66
    2700    2703      67    2694    2697      68    2808    2811      60    2808
    2814      60    2799    2802      60    2799    2805      60    2790    2793
      60    2781    2784      61    2781    2787      61    2772    2775      62
    2772    2778      62    2763    2766      62    2763    2769      62    2757
    2760      67    2751    2754      68    2853    2856      65    2853    2859
      65    2853    2862      65    2841    2844      65    2841    2847      65
    2841    2850      65    2835    2838      66    2829    2832      67    2823
    2826      68    2901    2904      76    2889    2892      65    2889    2895
      65    2889    2898      65    2883    2886      79    2877    2880      67
    2871    2874      68    2961    2964      64    2961    2967      64    2961
    2970      64    2952    2955      70    2952    2958      70    2943    2946
      62    2943    2949      62    2934    2937      62    2934    2940      62
    2925    2928      62    2925    2931      62    2919    2922      67    2913
    2916      68    2985    2988      67    2985    2991      67    2979    2982
      68    3021    3024      69    3021    3027      69    3012    3015      69
    3012    3018      69    3006    3009      67    3000    3003      68    3066
    3069      69    3066    3072      69    3057    3060      69    3057    3063
      69    3051    3054      67    3045    3048      68    3120    3123      76
    3108    3111      65    3108    3114      65    3108    3117      65    3102
    3105      79    3096    3099      67    3090    3093      68    3171    3174
      71    3165    3168      72    3159    3162      73    3144    3147      65
    3144    3150      65    3138    3141      67    3132    3135      68    3195
    3198      69    3195    3201      69    3189    3192      67    3183    3186
      68    3258    3261      65    3258    3264      65    3258    3267      65
    3249    3252      69    3249    3255      69    3237    3240      65    3237
    3243      65    3237    3246      65    3231    3234      66    3225    3228
      67    3219    3222      68    3297    3300      69    3297    3303      69
    3288    3291      69    3288    3294      69    3282    3285      67    3276
    3279      68    3360    3363      65    3360    3366      65    3360    3369
      65    3348    3351      65    3348    3354      65    3348    3357      65
    3342    3345      66    3333    3336      69    3333    3339      69    3327
    3330      67    3321    3324      68    3417    3420      65    3417    3423
      65    3417    3426      65    3405    3408      65    3405    3411      65
    3405    3414      65    3399    3402      66    3390    3393      69    3390
    3396      69    3384    3387      67    3378    3381      68    3456    3459
      76    3447    3450      77    3447    3453      77    3441    3444      67
    3435    3438      68    3480    3483      69    3480    3486      69    3474
    3477      67    3468    3471      68    3525    3528      69    3525    3531
      69    3516    3519      69    3516    3522      69    3510    3513      67
    3504    3507      68    3600    3603      75    3594    3597      75    3588
    3591      76    3579    3582      75    3573    3576      75    3561    3564
      65    3561    3567      65    3555    3558      67    3549    3552      68
    3624    3627      69    3624    3630      69    3618    3621      67    3612
    3615      68    3660    3663      65    3660    3666      65    3660    3669
      65    3654    3657      67    3648    3651      68    3708    3711      76
    3696    3699      65    3696    3702      65    3696    3705      65    3690
    3693      79    3684    3687      67    3678    3681      68    3750    3753
      67    3741    3744      65    3741    3747      65    3732    3735      65
    3732    3738      65    3723    3726      74    3723    3729      74    3810
    3813      75    3804    3807      75    3798    3801      75    3792    3795
      75    3786    3789      75    3774    3777      65    3774    3780      65
    3768    3771      67    3762    3765      68    3861    3864      65    3861
    3867      65    3861    3870      65    3852    3855      69    3852    3858
      69    3840    3843      65    3840    3846      65    3840    3849      65
    3834    3837      66    3828    3831      67    3822    3825      68    3927
    3930      64    3927    3933      64    3927    3936      64    3918    3921
      70    3918    3924      70    3909    3912      62    3909    3915      62
    3900    3903      62    3900    3906      62    3891    3894      62    3891
    3897      62    3885    3888      67    3879    3882      68    3984    3987
      65    3984    3990      65    3984    3993      65    3975    3978      69
    3975    3981      69    3963    3966      65    3963    3969      65    3963
    3972      65    3957    3960      66    3951    3954      67    3945    3948
      68    4014    4017      69    4014    4020      69    4008    4011      67
    4002    4005      68    4059    4062      76    4050    4053      77    4050
    4056      77    4044    4047      67    4038    4041      68    4101    4104
      67    4092    4095      65    4092    4098      65    4083    4086      65
    4083    4089      65    4074    4077      74    4074    4080      74    4161
    4164      75    4155    4158      75    4149    4152      75    4143    4146
      75    4137    4140      75    4125    4128      65    4125    4131      65
    4119    4122      67    4113    4116      68    4185    4188      65    4185
    4191      65    4185    4194      65    4179    4182      67    4173    4176
      68    4224    4227      69    4224    4230      69    4215    4218      69
    4215    4221      69    4209    4212      67    4203    4206      68    4260
    4263      65    4260    4266      65    4260    4269      65    4254    4257
      67    4248    4251      68    4308    4311      76    4296    4299      65
    4296    4302      65    4296    4305      65    4290    4293      79    4284
    4287      67    4278    4281      68    4350    4353      65    4350    4356
      65    4350    4359      65    4338    4341      65    4338    4344      65
    4338    4347      65    4332    4335      66    4326    4329      67    4320
    4323      68    4407    4410      65    4407    4413      65    4407    4416
      65    4395    4398      65    4395    4401      65    4395    4404      65
    4389    4392      66    4380    4383      69    4380    4386      69    4374
    4377      67    4368    4371      68    4473    4476      64    4473    4479
      64    4473    4482      64    4464    4467      70    4464    4470      70
    4455    4458      62    4455    4461      62    4446    4449      62    4446
    4452      62    4437    4440      62    4437    4443      62    4431    4434
      67    4425    4428      68    4539    4542      75    4533    4536      75
    4527    4530      75    4521    4524      75    4515    4518      75    4503
    4506      65    4503    4509      65    4497    4500      67    4491    4494
      68    4557    4560      67    4557    4563      67    4551    4554      68
    4620    4623      64    4620    4626      64    4620    4629      64    4611
    4614      70    4611    4617      70    4602    4605      62    4602    4608
      62    4593    4596      62    4593    4599      62    4584    4587      62
    4584    4590      62    4578    4581      67    4572    4575      68    4677
    4680      65    4677    4683      65    4677    4686      65    4665    4668
      65    4665    4671      65    4665    4674      65    4659    4662      66
    4650    4653      69    4650    4656      69    4644    4647      67    4638
    4641      68    4731    4734      68    4731    4737      68    4716    4719
      69    4716    4722      69    4707    4710      69    4707    4713      69
    4701    4704      67    4695    4698      68    4803    4806      60    4803
    4809      60    4794    4797      60    4794    4800      60    4785    4788
      60    4776    4779      61    4776    4782      61    4767    4770      62
    4767    4773      62    4758    4761      62    4758    4764      62    4752
    4755      67    4746    4749      68    4848    4851      76    4836    4839
      65    4836    4842      65    4836    4845      65    4830    4833      79
    4824    4827      67    4818    4821      68    4896    4899      68    4896
    4902      68    4881    4884      69    4881    4887      69    4872    4875
      69    4872    4878      69    4866    4869      67    4860    4863      68
    4962    4965      75    4956    4959      75    4950    4953      76    4941
    4944      75    4935    4938      75    4923    4926      65    4923    4929
      65    4917    4920      67    4911    4914      68    4986    4989      65
    4986    4992      65    4986    4995      65    4980    4983      67    4974
    4977      68    5055    5058      75    5049    5052      75    5043    5046
      76    5034    5037      75    5028    5031      75    5016    5019      65
    5016    5022      65    5010    5013      67    5004    5007      68    5115
    5118      75    5109    5112      75    5103    5106      75    5097    5100
      75    5091    5094      75    5079    5082      65    5079    5085      65
    5073    5076      67    5067    5070      68    5157    5160      65    5157
    5163      65    5157    5166      65    5145    5148      65    5145    5151
      65    5145    5154      65    5139    5142      66    5133    5136      67
    5127    5130      68    5205    5208      76    5193    5196      65    5193
    5199      65    5193    5202      65    5187    5190      79    5181    5184
      67    5175    5178      68    5229    5232      65    5229    5235      65
    5229    5238      65    5223    5226      67    5217    5220      68    5259
    5262      69    5259    5265      69    5253    5256      67    5247    5250
      68    5295    5298      69    5295    5301      69    5289    5292      67
    5283    5286      68    5358    5361      65    5358    5364      65    5358
    5367      65    5349    5352      69    5349    5355      69    5337    5340
      65    5337    5343      65    5337    5346      65    5331    5334      66
    5325    5328      67    5319    5322      68    5433    5436      60    5433
    5439      60    5424    5427      60    5424    5430      60    5415    5418
      60    5406    5409      61    5406    5412      61    5397    5400      62
    5397    5403      62    5388    5391      62    5388    5394      62    5382
    5385      67    5376    5379      68    5478    5481      65    5478    5484
      65    5478    5487      65    5466    5469      65    5466    5472      65
    5466    5475      65    5460    5463      66    5454    5457      67    5448
    5451      68    5502    5505      67    5502    5508      67    5496    5499
      68    5538    5541      76    5529    5532      77    5529    5535      77
    5523    5526      67    5517    5520      68    5583    5586      74    5583
    5589      74    5583    5592      74    5571    5574      77    5571    5577
      77    5562    5565      69    5562    5568      69    5556    5559      67
    5550    5553      68    5622    5625      76    5613    5616      77    5613
    5619      77    5607    5610      67    5601    5604      68    5664    5667
      65    5664    5670      65    5664    5673      65    5652    5655      65
    5652    5658      65    5652    5661      65    5646    5649      66    5640
    5643      67    5634    5637      68    5694    5697      69    5694    5700
      69    5688    5691      67    5682    5685      68    5724    5727      67
    5724    5730      67    5718    5721      68    5790    5793      75    5784
    5787      75    5778    5781      76    5769    5772      75    5763    5766
      75    5751    5754      65    5751    5757      65    5745    5748      67
    5739    5742      68    5841    5844      71    5835    5838      72    5829
    5832      73    5814    5817      65    5814    5820      65    5808    5811
      67    5802    5805      68    5880    5883      68    5880    5886      68
    5865    5868      69    5865    5871      69    5859    5862      67    5853
    5856      68    5934    5937      65    5934    5940      65    5934    5943
      65    5925    5928      69    5925    5931      69    5913    5916      65
    5913    5919      65    5913    5922      65    5907    5910      66    5901
    5904      67    5895    5898      68    5973    5976      76    5964    5967
      77    5964    5970      77    5958    5961      67    5952    5955      68
    6015    6018      76    6003    6006      65    6003    6009      65    6003
    6012      65    5997    6000      79    5991    5994      67    5985    5988
      68    6075    6078      64    6075    6081      64    6075    6084      64
    6066    6069      70    6066    6072      70    6057    6060      62    6057
    6063      62    6048    6051      62    6048    6054      62    6039    6042
      62    6039    6045      62    6033    6036      67    6027    6030      68
    6105    6108      69    6105    6111      69    6099    6102      67    6093
    6096      68    6135    6138      67    6135    6141      67    6129    6132
      68    6162    6165      69    6162    6168      69    6156    6159      67
    6150    6153      68    6207    6210      78    6198    6201      77    6198
    6204      77    6192    6195      67    6186    6189      68    6225    6228
      67    6225    6231      67    6219    6222      68    6261    6264      76
    6252    6255      77    6252    6258      77    6246    6249      67    6240
    6243      68    6312    6315      65    6312    6318      65    6312    6321
      65    6300    6303      65    6300    6306      65    6300    6309      65
    6294    6297      66    6285    6288      69    6285    6291      69    6279
    6282      67    6273    6276      68    6369    6372      65    6369    6375
      65    6369    6378      65    6357    6360      65    6357    6363      65
    6357    6366      65    6351    6354      66    6342    6345      69    6342
    6348      69    6336    6339      67    6330    6333      68    6435    6438
      75    6429    6432      75    6423    6426      75    6417    6420      75
    6411    6414      75    6399    6402      65    6399    6405      65    6393
    6396      67    6387    6390      68    6459    6462      69    6459    6465
      69    6453    6456      67    6447    6450      68    6522    6525      71
    6516    6519      72    6510    6513      73    6495    6498      65    6495
    6501      65    6489    6492      67    6483    6486      68    6573    6576
      65    6573    6579      65    6573    6582      65    6561    6564      65
    6561    6567      65    6561    6570      65    6555    6558      66    6546
    6549      69    6546    6552      69    6540    6543      67    6534    6537
      68    6630    6633      71    6624    6627      72    6618    6621      73
    6603    6606      65    6603    6609      65    6597    6600      67    6591
    6594      68    6669    6672      68    6669    6675      68    6654    6657
      69    6654    6660      69    6648    6651      67    6642    6645      68
    6714    6717      65    6714    6720      65    6714    6723      65    6702
    6705      65    6702    6708      65    6702    6711      65    6696    6699
      66    6690    6693      67    6684    6687      68    6762    6765      65
    6762    6768      65    6762    6771      65    6750    6753      65    6750
    6756      65    6750    6759      65    6744    6747      66    6738    6741
      67    6732    6735      68    6786    6789      67    6786    6792      67
    6780    6783      68    6813    6816      65    6813    6819      65    6813
    6822      65    6807    6810      67    6801    6804      68    6870    6873
      71    6864    6867      72    6858    6861      73    6843    6846      65
    6843    6849      65    6837    6840      67    6831    6834      68    6921
    6924      65    6921    6927      65    6921    6930      65    6912    6915
      69    6912    6918      69    6900    6903      65    6900    6906      65
    6900    6909      65    6894    6897      66    6888    6891      67    6882
    6885      68    6969    6972      65    6969    6975      65    6969    6978
      65    6957    6960      65    6957    6963      65    6957    6966      65
    6951    6954      66    6945    6948      67    6939    6942      68    6993
    6996      67    6993    6999      67    6987    6990      68    7047    7050
      65    7047    7053      65    7047    7056      65    7038    7041      69
    7038    7044      69    7026    7029      65    7026    7032      65    7026
    7035      65    7020    7023      66    7014    7017      67    7008    7011
      68    7077    7080      65    7077    7083      65    7077    7086      65
    7071    7074      67    7065    7068      68    7116    7119      76    7107
    7110      77    7107    7113      77    7101    7104      67    7095    7098
      68    7167    7170      65    7167    7173      65    7167    7176      65
    7158    7161      69    7158    7164      69    7146    7149      65    7146
    7152      65    7146    7155      65    7140    7143      66    7134    7137
      67    7128    7131      68    7215    7218      67    7206    7209      65
    7206    7212      65    7197    7200      65    7197    7203      65    7188
    7191      74    7188    7194      74    7257    7260      67    7248    7251
      65    7248    7254      65    7239    7242      65    7239    7245      65
    7230    7233      74    7230    7236      74    7299    7302      65    7299
    7305      65    7299    7308      65    7287    7290      65    7287    7293
      65    7287    7296      65    7281    7284      66    7275    7278      67
    7269    7272      68    7344    7347      68    7344    7350      68    7329
    7332      69    7329    7335      69    7323    7326      67    7317    7320
      68    7365    7368      67    7365    7371      67    7359    7362      68
    7392    7395      65    7392    7398      65    7392    7401      65    7386
    7389      67    7380    7383      68    7449    7452      65    7449    7455
      65    7449    7458      65    7437    7440      65    7437    7443      65
    7437    7446      65    7431    7434      66    7422    7425      69    7422
    7428      69    7416    7419      67    7410    7413      68    7497    7500
      76    7485    7488      65    7485    7491      65    7485    7494      65
    7479    7482      79    7473    7476      67    7467    7470      68    7566
    7569      75    7560    7563      75    7554    7557      75    7548    7551
      75    7539    7542      72    7533    7536      71    7521    7524      65
    7521    7527      65    7515    7518      67    7509    7512      68    7608
    7611      68    7608    7614      68    7593    7596      69    7593    7599
      69    7587    7590      67    7581    7584      68    7635    7638      65
    7635    7641      65    7635    7644      65    7629    7632      67    7623
    7626      68    7674    7677      69    7674    7680      69    7665    7668
      69    7665    7671      69    7659    7662      67    7653    7656      68
    7746    7749      64    7746    7752      64    7746    7755      64    7737
    7740      70    7737    7743      70    7728    7731      62    7728    7734
      62    7719    7722      62    7719    7725      62    7710    7713      62
    7710    7716      62    7704    7707      67    7698    7701      68    7785
    7788      69    7785    7791      69    7776    7779      69    7776    7782
      69    7770    7773      67    7764    7767      68    7842    7845      74
    7842    7848      74    7842    7851      74    7830    7833      77    7830
    7836      77    7821    7824      69    7821    7827      69    7815    7818
      67    7809    7812      68    7899    7902      65    7899    7905      65
    7899    7908      65    7887    7890      65    7887    7893      65    7887
    7896      65    7881    7884      66    7872    7875      69    7872    7878
      69    7866    7869      67    7860    7863      68    7938    7941      78
    7929    7932      77    7929    7935      77    7923    7926      67    7917
    7920      68    7956    7959      67    7956    7962      67    7950    7953
      68    8001    8004      67    7992    7995      65    7992    7998      65
    7983    7986      65    7983    7989      65    7974    7977      74    7974
    7980      74    8040    8043      68    8040    8046      68    8025    8028
      69    8025    8031      69    8019    8022      67    8013    8016      68
    8067    8070      69    8067    8073      69    8061    8064      67    8055
    8058      68    8103    8106      69    8103    8109      69    8097    8100
      67    8091    8094      68    8178    8181      75    8172    8175      75
    8166    8169      76    8157    8160      75    8151    8154      75    8139
    8142      65    8139    8145      65    8133    8136      67    8127    8130
      68    8202    8205      69    8202    8208      69    8196    8199      67
    8190    8193      68    8277    8280      75    8271    8274      75    8265
    8268      76    8256    8259      75    8250    8253      75    8238    8241
      65    8238    8244      65    8232    8235      67    8226    8229      68
    8301    8304      69    8301    8307      69    8295    8298      67    8289
    8292      68    8355    8358      67    8346    8349      65    8346    8352
      65    8337    8340      65    8337    8343      65    8328    8331      74
    8328    8334      74    8388    8391      69    8388    8394      69    8379
    8382      69    8379    8385      69    8373    8376      67    8367    8370
      68    8460    8463      64    8460    8466      64    8460    8469      64
    8451    8454      70    8451    8457      70    8442    8445      62    8442
    8448      62    8433    8436      62    8433    8439      62    8424    8427
      62    8424    8430      62    8418    8421      67    8412    8415      68
    8508    8511      65    8508    8514      65    8508    8517      65    8496
    8499      65    8496    8502      65    8496    8505      65    8490    8493
      66    8484    8487      67    8478    8481      68    8532    8535      67
    8532    8538      67    8526    8529      68    8577    8580      67    8568
    8571      65    8568    8574      65    8559    8562      65    8559    8565
      65    8550    8553      74    8550    8556      74    8619    8622      67
    8610    8613      65    8610    8616      65    8601    8604      65    8601
    8607      65    8592    8595      74    8592    8598      74    8679    8682
      64    8679    8685      64    8679    8688      64    8670    8673      70
    8670    8676      70    8661    8664      62    8661    8667      62    8652
    8655      62    8652    8658      62    8643    8646      62    8643    8649
      62    8637    8640      67    8631    8634      68    8727    8730      65
    8727    8733      65    8727    8736      65    8715    8718      65    8715
    8721      65    8715    8724      65    8709    8712      66    8703    8706
      67    8697    8700      68    8802    8805      75    8796    8799      75
    8790    8793      75    8784    8787      75    8775    8778      72    8769
    8772      71    8757    8760      65    8757    8763      65    8751    8754
      67    8745    8748      68    8967    8970      80    8961    8964      80
    8949    8952      81    8949    8955      81    8949    8958      81    8940
    8943      80    8934    8937      80    8916    8919      82    8907    8910
      80    8901    8904      80    8892    8895      80    8889    8898      80
    8874    8877      83    8868    8871      84    8859    8862      80    8853
    8856      80    8847    8850      85    8838    8841      80    8820    8823
      86    8820    8826      86    8820    8829      86
%FLAG BONDS_WITHOUT_HYDROGEN                                                    
%FORMAT(10I8)                                                                   
      72      75       1      72      78       2      51      54       3      51
      63       3      45      51       3      36      45       4      27      36
       5      18      27       5      12      18       6      12      72       7
       0      12       8     120     123       1     120     126       2      90
      96       9      90     108       9      84      90      10      84     120
       7      78      84      11     165     168       1     165     171       2
     156     159      12     156     162      12     147     156      13     138
     147      14     132     138      15     132     165       7     126     132
      11     201     204       1     201     207       2     192     195      12
     192     198      12     183     192      13     177     183      15     177
     201       7     171     177      11     258     261       1     258     264
       2     228     234       9     228     246       9     219     228      16
     213     219      15     213     258       7     207     213      11     300
     303       1     300     306       2     285     288       1     285     291
       2     276     285      17     270     276      15     270     300       7
     264     270      11     366     369       1     366     372       2     345
     354      18     336     345       5     327     336       5     318     327
       5     312     318       6     312     366       7     306     312      11
     417     420       1     417     423       2     405     411      19     399
     405      20     396     399      21     393     396      22     393     411
      23     384     393      24     378     384      25     378     417       7
     372     378      11     459     462       1     459     465       2     453
     459       7     444     453      25     435     444      26     426     435
      26     423     426      27     423     453      11     522     525       1
     522     528       2     510     516      28     501     504      29     501
     510      30     495     501      30     489     495      28     486     489
      28     486     516      28     477     486      31     471     477      25
     471     522       7     465     471      11     564     567       1     564
     570       2     549     552       1     549     555       2     540     549
      17     534     540      15     534     564       7     528     534      11
     630     633       1     630     636       2     609     618      18     600
     609       5     591     600       5     582     591       5     576     582
       6     576     630       7     570     576      11     693     696       1
     693     699       2     681     687      28     672     675      29     672
     681      30     666     672      30     660     666      28     657     660
      28     657     687      28     648     657      31     642     648      25
     642     693       7     636     642      11     765     768       1     765
     771       2     744     747       3     744     756       3     738     744
       3     729     738       4     720     729       5     711     720       5
     705     711       6     705     765       7     699     705      11     798
     801       1     798     804       2     783     792      32     777     783
      15     777     798       7     771     777      11     840     843       1
     840     846       2     825     828       1     825     831       2     816
     825      17     810     816      15     810     840       7     804     810
      11     897     900       1     897     903       2     876     885      33
     858     864       9     858     876      16     852     858      10     852
     897       7     846     852      11     945     948       1     945     951
       2     915     921       9     915     933       9     909     915      10
     909     945       7     903     909      11    1017    1020       1    1017
    1023       2     996     999       3     996    1008       3     990     996
       3     981     990       4     972     981       5     963     972       5
     957     963       6     957    1017       7     951     957      11    1065
    1068       1    1065    1071       2    1035    1041       9    1035    1053
       9    1029    1035      10    1029    1065       7    1023    1029      11
    1128    1131       1    1128    1134       2    1116    1122      28    1107
    1110      29    1107    1116      30    1101    1107      30    1095    1101
      28    1092    1095      28    1092    1122      28    1083    1092      31
    1077    1083      25    1077    1128       7    1071    1077      11    1149
    1152       1    1149    1155       2    1140    1149       7    1134    1140
      11    1194    1197       1    1194    1200       2    1185    1188      12
    1185    1191      12    1176    1185      13    1167    1176      14    1161
    1167      15    1161    1194       7    1155    1161      11    1266    1269
       1    1266    1272       2    1245    1248       3    1245    1257       3
    1239    1245       3    1230    1239       4    1221    1230       5    1212
    1221       5    1206    1212       6    1206    1266       7    1200    1206
      11    1287    1290       1    1287    1293       2    1278    1287       7
    1272    1278      11    1323    1326       1    1323    1329       2    1314
    1317      12    1314    1320      12    1305    1314      13    1299    1305
      15    1299    1323       7    1293    1299      11    1380    1383       1
    1380    1386       2    1350    1356       9    1350    1368       9    1341
    1350      16    1335    1341      15    1335    1380       7    1329    1335
      11    1422    1425       1    1422    1428       2    1407    1410       1
    1407    1413       2    1398    1407      17    1392    1398      15    1392
    1422       7    1386    1392      11    1443    1446       1    1443    1449
       2    1434    1443       7    1428    1434      11    1503    1506       1
    1503    1509       2    1491    1497      28    1485    1491      28    1479
    1485      28    1473    1479      28    1470    1473      28    1470    1497
      28    1461    1470      31    1455    1461      25    1455    1503       7
    1449    1455      11    1560    1563       1    1560    1566       2    1530
    1536       9    1530    1548       9    1521    1530      16    1515    1521
      15    1515    1560       7    1509    1515      11    1593    1596       1
    1593    1599       2    1578    1587      32    1572    1578      15    1572
    1593       7    1566    1572      11    1614    1617       1    1614    1620
       2    1605    1614       7    1599    1605      11    1680    1683       1
    1680    1686       2    1659    1668      18    1650    1659       5    1641
    1650       5    1632    1641       5    1626    1632       6    1626    1680
       7    1620    1626      11    1740    1743       1    1740    1746       2
    1728    1734      28    1722    1728      28    1716    1722      28    1710
    1716      28    1707    1710      28    1707    1734      28    1698    1707
      31    1692    1698      25    1692    1740       7    1686    1692      11
    1797    1800       1    1797    1803       2    1767    1773       9    1767
    1785       9    1758    1767      16    1752    1758      15    1752    1797
       7    1746    1752      11    1860    1863       1    1860    1866       2
    1848    1854      28    1839    1842      29    1839    1848      30    1833
    1839      30    1827    1833      28    1824    1827      28    1824    1854
      28    1815    1824      31    1809    1815      25    1809    1860       7
    1803    1809      11    1920    1923       1    1920    1926       2    1908
    1914      28    1902    1908      28    1896    1902      28    1890    1896
      28    1887    1890      28    1887    1914      28    1878    1887      31
    1872    1878      25    1872    1920       7    1866    1872      11    1962
    1965       1    1962    1968       2    1956    1962       7    1947    1956
      25    1938    1947      26    1929    1938      26    1926    1929      27
    1926    1956      11    2034    2037       1    2034    2040       2    2013
    2016       3    2013    2025       3    2007    2013       3    1998    2007
       4    1989    1998       5    1980    1989       5    1974    1980       6
    1974    2034       7    1968    1974      11    2085    2088       1    2085
    2091       2    2073    2079      19    2067    2073      20    2064    2067
      21    2061    2064      22    2061    2079      23    2052    2061      24
    2046    2052      25    2046    2085       7    2040    2046      11    2142
    2145       1    2142    2148       2    2121    2130      33    2103    2109
       9    2103    2121      16    2097    2103      10    2097    2142       7
    2091    2097      11    2202    2205       1    2202    2208       2    2190
    2196      28    2184    2190      28    2178    2184      28    2172    2178
      28    2169    2172      28    2169    2196      28    2160    2169      31
    2154    2160      25    2154    2202       7    2148    2154      11    2238
    2241       1    2238    2244       2    2229    2232      12    2229    2235
      12    2220    2229      13    2214    2220      15    2214    2238       7
    2208    2214      11    2271    2274       1    2271    2277       2    2256
    2265      32    2250    2256      15    2250    2271       7    2244    2250
      11    2304    2307       1    2304    2310       2    2289    2298      34
    2283    2289      15    2283    2304       7    2277    2283      11    2346
    2349       1    2346    2352       2    2322    2328       9    2322    2340
      35    2316    2322      10    2316    2346       7    2310    2316      11
    2382    2385       1    2382    2388       2    2373    2376      12    2373
    2379      12    2364    2373      13    2358    2364      15    2358    2382
       7    2352    2358      11    2424    2427       1    2424    2430       2
    2409    2412       1    2409    2415       2    2400    2409      17    2394
    2400      15    2394    2424       7    2388    2394      11    2466    2469
       1    2466    2472       2    2442    2448       9    2442    2460      35
    2436    2442      10    2436    2466       7    2430    2436      11    2523
    2526       1    2523    2529       2    2493    2499       9    2493    2511
       9    2484    2493      16    2478    2484      15    2478    2523       7
    2472    2478      11    2565    2568       1    2565    2571       2    2541
    2547       9    2541    2559      35    2535    2541      10    2535    2565
       7    2529    2535      11    2637    2640       1    2637    2643       2
    2616    2619       3    2616    2628       3    2610    2616       3    2601
    2610       4    2592    2601       5    2583    2592       5    2577    2583
       6    2577    2637       7    2571    2577      11    2688    2691       1
    2688    2694       2    2676    2682      19    2670    2676      20    2667
    2670      21    2664    2667      22    2664    2682      23    2655    2664
      24    2649    2655      25    2649    2688       7    2643    2649      11
    2745    2748       1    2745    2751       2    2724    2733      33    2706
    2712       9    2706    2724      16    2700    2706      10    2700    2745
       7    2694    2700      11    2817    2820       1    2817    2823       2
    2796    2799       3    2796    2808       3    2790    2796       3    2781
    2790       4    2772    2781       5    2763    2772       5    2757    2763
       6    2757    2817       7    2751    2757      11    2865    2868       1
    2865    2871       2    2835    2841       9    2835    2853       9    2829
    2835      10    2829    2865       7    2823    2829      11    2907    2910
       1    2907    2913       2    2883    2889       9    2883    2901      35
    2877    2883      10    2877    2907       7    2871    2877      11    2973
    2976       1    2973    2979       2    2952    2961      18    2943    2952
       5    2934    2943       5    2925    2934       5    2919    2925       6
    2919    2973       7    2913    2919      11    2994    2997       1    2994
    3000       2    2985    2994       7    2979    2985      11    3039    3042
       1    3039    3045       2    3030    3033      12    3030    3036      12
    3021    3030      13    3012    3021      14    3006    3012      15    3006
    3039       7    3000    3006      11    3084    3087       1    3084    3090
       2    3075    3078      12    3075    3081      12    3066    3075      13
    3057    3066      14    3051    3057      15    3051    3084       7    3045
    3051      11    3126    3129       1    3126    3132       2    3102    3108
       9    3102    3120      35    3096    3102      10    3096    3126       7
    3090    3096      11    3177    3180       1    3177    3183       2    3165
    3171      19    3159    3165      20    3156    3159      21    3153    3156
      22    3153    3171      23    3144    3153      24    3138    3144      25
    3138    3177       7    3132    3138      11    3213    3216       1    3213
    3219       2    3204    3207      12    3204    3210      12    3195    3204
      13    3189    3195      15    3189    3213       7    3183    3189      11
    3270    3273       1    3270    3276       2    3249    3258      33    3231
    3237       9    3231    3249      16    3225    3231      10    3225    3270
       7    3219    3225      11    3315    3318       1    3315    3321       2
    3306    3309      12    3306    3312      12    3297    3306      13    3288
    3297      14    3282    3288      15    3282    3315       7    3276    3282
      11    3372    3375       1    3372    3378       2    3342    3348       9
    3342    3360       9    3333    3342      16    3327    3333      15    3327
    3372       7    3321    3327      11    3429    3432       1    3429    3435
       2    3399    3405       9    3399    3417       9    3390    3399      16
    3384    3390      15    3384    3429       7    3378    3384      11    3462
    3465       1    3462    3468       2    3447    3456      32    3441    3447
      15    3441    3462       7    3435    3441      11    3498    3501       1
    3498    3504       2    3489    3492      12    3489    3495      12    3480
    3489      13    3474    3480      15    3474    3498       7    3468    3474
      11    3543    3546       1    3543    3549       2    3534    3537      12
    3534    3540      12    3525    3534      13    3516    3525      14    3510
    3516      15    3510    3543       7    3504    3510      11    3606    3609
       1    3606    3612       2    3594    3600      28    3585    3588      29
    3585    3594      30    3579    3585      30    3573    3579      28    3570
    3573      28    3570    3600      28    3561    3570      31    3555    3561
      25    3555    3606       7    3549    3555      11    3642    3645       1
    3642    3648       2    3633    3636      12    3633    3639      12    3624
    3633      13    3618    3624      15    3618    3642       7    3612    3618
      11    3672    3675       1    3672    3678       2    3654    3660      25
    3654    3672       7    3648    3654      11    3714    3717       1    3714
    3720       2    3690    3696       9    3690    3708      35    3684    3690
      10    3684    3714       7    3678    3684      11    3756    3759       1
    3756    3762       2    3750    3756       7    3741    3750      25    3732
    3741      26    3723    3732      26    3720    3723      27    3720    3750
      11    3816    3819       1    3816    3822       2    3804    3810      28
    3798    3804      28    3792    3798      28    3786    3792      28    3783
    3786      28    3783    3810      28    3774    3783      31    3768    3774
      25    3768    3816       7    3762    3768      11    3873    3876       1
    3873    3879       2    3852    3861      33    3834    3840       9    3834
    3852      16    3828    3834      10    3828    3873       7    3822    3828
      11    3939    3942       1    3939    3945       2    3918    3927      18
    3909    3918       5    3900    3909       5    3891    3900       5    3885
    3891       6    3885    3939       7    3879    3885      11    3996    3999
       1    3996    4002       2    3975    3984      33    3957    3963       9
    3957    3975      16    3951    3957      10    3951    3996       7    3945
    3951      11    4032    4035       1    4032    4038       2    4023    4026
      12    4023    4029      12    4014    4023      13    4008    4014      15
    4008    4032       7    4002    4008      11    4065    4068       1    4065
    4071       2    4050    4059      32    4044    4050      15    4044    4065
       7    4038    4044      11    4107    4110       1    4107    4113       2
    4101    4107       7    4092    4101      25    4083    4092      26    4074
    4083      26    4071    4074      27    4071    4101      11    4167    4170
       1    4167    4173       2    4155    4161      28    4149    4155      28
    4143    4149      28    4137    4143      28    4134    4137      28    4134
    4161      28    4125    4134      31    4119    4125      25    4119    4167
       7    4113    4119      11    4197    4200       1    4197    4203       2
    4179    4185      25    4179    4197       7    4173    4179      11    4242
    4245       1    4242    4248       2    4233    4236      12    4233    4239
      12    4224    4233      13    4215    4224      14    4209    4215      15
    4209    4242       7    4203    4209      11    4272    4275       1    4272
    4278       2    4254    4260      25    4254    4272       7    4248    4254
      11    4314    4317       1    4314    4320       2    4290    4296       9
    4290    4308      35    4284    4290      10    4284    4314       7    4278
    4284      11    4362    4365       1    4362    4368       2    4332    4338
       9    4332    4350       9    4326    4332      10    4326    4362       7
    4320    4326      11    4419    4422       1    4419    4425       2    4389
    4395       9    4389    4407       9    4380    4389      16    4374    4380
      15    4374    4419       7    4368    4374      11    4485    4488       1
    4485    4491       2    4464    4473      18    4455    4464       5    4446
    4455       5    4437    4446       5    4431    4437       6    4431    4485
       7    4425    4431      11    4545    4548       1    4545    4551       2
    4533    4539      28    4527    4533      28    4521    4527      28    4515
    4521      28    4512    4515      28    4512    4539      28    4503    4512
      31    4497    4503      25    4497    4545       7    4491    4497      11
    4566    4569       1    4566    4572       2    4557    4566       7    4551
    4557      11    4632    4635       1    4632    4638       2    4611    4620
      18    4602    4611       5    4593    4602       5    4584    4593       5
    4578    4584       6    4578    4632       7    4572    4578      11    4689
    4692       1    4689    4695       2    4659    4665       9    4659    4677
       9    4650    4659      16    4644    4650      15    4644    4689       7
    4638    4644      11    4740    4743       1    4740    4746       2    4725
    4728       1    4725    4731       2    4716    4725      17    4707    4716
      14    4701    4707      15    4701    4740       7    4695    4701      11
    4812    4815       1    4812    4818       2    4791    4794       3    4791
    4803       3    4785    4791       3    4776    4785       4    4767    4776
       5    4758    4767       5    4752    4758       6    4752    4812       7
    4746    4752      11    4854    4857       1    4854    4860       2    4830
    4836       9    4830    4848      35    4824    4830      10    4824    4854
       7    4818    4824      11    4905    4908       1    4905    4911       2
    4890    4893       1    4890    4896       2    4881    4890      17    4872
    4881      14    4866    4872      15    4866    4905       7    4860    4866
      11    4968    4971       1    4968    4974       2    4956    4962      28
    4947    4950      29    4947    4956      30    4941    4947      30    4935
    4941      28    4932    4935      28    4932    4962      28    4923    4932
      31    4917    4923      25    4917    4968       7    4911    4917      11
    4998    5001       1    4998    5004       2    4980    4986      25    4980
    4998       7    4974    4980      11    5061    5064       1    5061    5067
       2    5049    5055      28    5040    5043      29    5040    5049      30
    5034    5040      30    5028    5034      28    5025    5028      28    5025
    5055      28    5016    5025      31    5010    5016      25    5010    5061
       7    5004    5010      11    5121    5124       1    5121    5127       2
    5109    5115      28    5103    5109      28    5097    5103      28    5091
    5097      28    5088    5091      28    5088    5115      28    5079    5088
      31    5073    5079      25    5073    5121       7    5067    5073      11
    5169    5172       1    5169    5175       2    5139    5145       9    5139
    5157       9    5133    5139      10    5133    5169       7    5127    5133
      11    5211    5214       1    5211    5217       2    5187    5193       9
    5187    5205      35    5181    5187      10    5181    5211       7    5175
    5181      11    5241    5244       1    5241    5247       2    5223    5229
      25    5223    5241       7    5217    5223      11    5277    5280       1
    5277    5283       2    5268    5271      12    5268    5274      12    5259
    5268      13    5253    5259      15    5253    5277       7    5247    5253
      11    5313    5316       1    5313    5319       2    5304    5307      12
    5304    5310      12    5295    5304      13    5289    5295      15    5289
    5313       7    5283    5289      11    5370    5373       1    5370    5376
       2    5349    5358      33    5331    5337       9    5331    5349      16
    5325    5331      10    5325    5370       7    5319    5325      11    5442
    5445       1    5442    5448       2    5421    5424       3    5421    5433
       3    5415    5421       3    5406    5415       4    5397    5406       5
    5388    5397       5    5382    5388       6    5382    5442       7    5376
    5382      11    5490    5493       1    5490    5496       2    5460    5466
       9    5460    5478       9    5454    5460      10    5454    5490       7
    5448    5454      11    5511    5514       1    5511    5517       2    5502
    5511       7    5496    5502      11    5544    5547       1    5544    5550
       2    5529    5538      32    5523    5529      15    5523    5544       7
    5517    5523      11    5595    5598       1    5595    5601       2    5580
    5583      36    5571    5580      37    5562    5571      14    5556    5562
      15    5556    5595       7    5550    5556      11    5628    5631       1
    5628    5634       2    5613    5622      32    5607    5613      15    5607
    5628       7    5601    5607      11    5676    5679       1    5676    5682
       2    5646    5652       9    5646    5664       9    5640    5646      10
    5640    5676       7    5634    5640      11    5712    5715       1    5712
    5718       2    5703    5706      12    5703    5709      12    5694    5703
      13    5688    5694      15    5688    5712       7    5682    5688      11
    5733    5736       1    5733    5739       2    5724    5733       7    5718
    5724      11    5796    5799       1    5796    5802       2    5784    5790
      28    5775    5778      29    5775    5784      30    5769    5775      30
    5763    5769      28    5760    5763      28    5760    5790      28    5751
    5760      31    5745    5751      25    5745    5796       7    5739    5745
      11    5847    5850       1    5847    5853       2    5835    5841      19
    5829    5835      20    5826    5829      21    5823    5826      22    5823
    5841      23    5814    5823      24    5808    5814      25    5808    5847
       7    5802    5808      11    5889    5892       1    5889    5895       2
    5874    5877       1    5874    5880       2    5865    5874      17    5859
    5865      15    5859    5889       7    5853    5859      11    5946    5949
       1    5946    5952       2    5925    5934      33    5907    5913       9
    5907    5925      16    5901    5907      10    5901    5946       7    5895
    5901      11    5979    5982       1    5979    5985       2    5964    5973
      32    5958    5964      15    5958    5979       7    5952    5958      11
    6021    6024       1    6021    6027       2    5997    6003       9    5997
    6015      35    5991    5997      10    5991    6021       7    5985    5991
      11    6087    6090       1    6087    6093       2    6066    6075      18
    6057    6066       5    6048    6057       5    6039    6048       5    6033
    6039       6    6033    6087       7    6027    6033      11    6123    6126
       1    6123    6129       2    6114    6117      12    6114    6120      12
    6105    6114      13    6099    6105      15    6099    6123       7    6093
    6099      11    6144    6147       1    6144    6150       2    6135    6144
       7    6129    6135      11    6180    6183       1    6180    6186       2
    6171    6174      12    6171    6177      12    6162    6171      13    6156
    6162      15    6156    6180       7    6150    6156      11    6213    6216
       1    6213    6219       2    6198    6207      34    6192    6198      15
    6192    6213       7    6186    6192      11    6234    6237       1    6234
    6240       2    6225    6234       7    6219    6225      11    6267    6270
       1    6267    6273       2    6252    6261      32    6246    6252      15
    6246    6267       7    6240    6246      11    6324    6327       1    6324
    6330       2    6294    6300       9    6294    6312       9    6285    6294
      16    6279    6285      15    6279    6324       7    6273    6279      11
    6381    6384       1    6381    6387       2    6351    6357       9    6351
    6369       9    6342    6351      16    6336    6342      15    6336    6381
       7    6330    6336      11    6441    6444       1    6441    6447       2
    6429    6435      28    6423    6429      28    6417    6423      28    6411
    6417      28    6408    6411      28    6408    6435      28    6399    6408
      31    6393    6399      25    6393    6441       7    6387    6393      11
    6477    6480       1    6477    6483       2    6468    6471      12    6468
    6474      12    6459    6468      13    6453    6459      15    6453    6477
       7    6447    6453      11    6528    6531       1    6528    6534       2
    6516    6522      19    6510    6516      20    6507    6510      21    6504
    6507      22    6504    6522      23    6495    6504      24    6489    6495
      25    6489    6528       7    6483    6489      11    6585    6588       1
    6585    6591       2    6555    6561       9    6555    6573       9    6546
    6555      16    6540    6546      15    6540    6585       7    6534    6540
      11    6636    6639       1    6636    6642       2    6624    6630      19
    6618    6624      20    6615    6618      21    6612    6615      22    6612
    6630      23    6603    6612      24    6597    6603      25    6597    6636
       7    6591    6597      11    6678    6681       1    6678    6684       2
    6663    6666       1    6663    6669       2    6654    6663      17    6648
    6654      15    6648    6678       7    6642    6648      11    6726    6729
       1    6726    6732       2    6696    6702       9    6696    6714       9
    6690    6696      10    6690    6726       7    6684    6690      11    6774
    6777       1    6774    6780       2    6744    6750       9    6744    6762
       9    6738    6744      10    6738    6774       7    6732    6738      11
    6795    6798       1    6795    6801       2    6786    6795       7    6780
    6786      11    6825    6828       1    6825    6831       2    6807    6813
      25    6807    6825       7    6801    6807      11    6876    6879       1
    6876    6882       2    6864    6870      19    6858    6864      20    6855
    6858      21    6852    6855      22    6852    6870      23    6843    6852
      24    6837    6843      25    6837    6876       7    6831    6837      11
    6933    6936       1    6933    6939       2    6912    6921      33    6894
    6900       9    6894    6912      16    6888    6894      10    6888    6933
       7    6882    6888      11    6981    6984       1    6981    6987       2
    6951    6957       9    6951    6969       9    6945    6951      10    6945
    6981       7    6939    6945      11    7002    7005       1    7002    7008
       2    6993    7002       7    6987    6993      11    7059    7062       1
    7059    7065       2    7038    7047      33    7020    7026       9    7020
    7038      16    7014    7020      10    7014    7059       7    7008    7014
      11    7089    7092       1    7089    7095       2    7071    7077      25
    7071    7089       7    7065    7071      11    7122    7125       1    7122
    7128       2    7107    7116      32    7101    7107      15    7101    7122
       7    7095    7101      11    7179    7182       1    7179    7185       2
    7158    7167      33    7140    7146       9    7140    7158      16    7134
    7140      10    7134    7179       7    7128    7134      11    7221    7224
       1    7221    7227       2    7215    7221       7    7206    7215      25
    7197    7206      26    7188    7197      26    7185    7188      27    7185
    7215      11    7263    7266       1    7263    7269       2    7257    7263
       7    7248    7257      25    7239    7248      26    7230    7239      26
    7227    7230      27    7227    7257      11    7311    7314       1    7311
    7317       2    7281    7287       9    7281    7299       9    7275    7281
      10    7275    7311       7    7269    7275      11    7353    7356       1
    7353    7359       2    7338    7341       1    7338    7344       2    7329
    7338      17    7323    7329      15    7323    7353       7    7317    7323
      11    7374    7377       1    7374    7380       2    7365    7374       7
    7359    7365      11    7404    7407       1    7404    7410       2    7386
    7392      25    7386    7404       7    7380    7386      11    7461    7464
       1    7461    7467       2    7431    7437       9    7431    7449       9
    7422    7431      16    7416    7422      15    7416    7461       7    7410
    7416      11    7503    7506       1    7503    7509       2    7479    7485
       9    7479    7497      35    7473    7479      10    7473    7503       7
    7467    7473      11    7575    7578       1    7575    7581       2    7566
    7572      38    7560    7566      28    7554    7560      28    7548    7554
      28    7545    7548      39    7545    7572      40    7539    7545      41
    7533    7539      19    7530    7533      42    7530    7572      43    7521
    7530      44    7515    7521      25    7515    7575       7    7509    7515
      11    7617    7620       1    7617    7623       2    7602    7605       1
    7602    7608       2    7593    7602      17    7587    7593      15    7587
    7617       7    7581    7587      11    7647    7650       1    7647    7653
       2    7629    7635      25    7629    7647       7    7623    7629      11
    7692    7695       1    7692    7698       2    7683    7686      12    7683
    7689      12    7674    7683      13    7665    7674      14    7659    7665
      15    7659    7692       7    7653    7659      11    7758    7761       1
    7758    7764       2    7737    7746      18    7728    7737       5    7719
    7728       5    7710    7719       5    7704    7710       6    7704    7758
       7    7698    7704      11    7803    7806       1    7803    7809       2
    7794    7797      12    7794    7800      12    7785    7794      13    7776
    7785      14    7770    7776      15    7770    7803       7    7764    7770
      11    7854    7857       1    7854    7860       2    7839    7842      36
    7830    7839      37    7821    7830      14    7815    7821      15    7815
    7854       7    7809    7815      11    7911    7914       1    7911    7917
       2    7881    7887       9    7881    7899       9    7872    7881      16
    7866    7872      15    7866    7911       7    7860    7866      11    7944
    7947       1    7944    7950       2    7929    7938      34    7923    7929
      15    7923    7944       7    7917    7923      11    7965    7968       1
    7965    7971       2    7956    7965       7    7950    7956      11    8007
    8010       1    8007    8013       2    8001    8007       7    7992    8001
      25    7983    7992      26    7974    7983      26    7971    7974      27
    7971    8001      11    8049    8052       1    8049    8055       2    8034
    8037       1    8034    8040       2    8025    8034      17    8019    8025
      15    8019    8049       7    8013    8019      11    8085    8088       1
    8085    8091       2    8076    8079      12    8076    8082      12    8067
    8076      13    8061    8067      15    8061    8085       7    8055    8061
      11    8121    8124       1    8121    8127       2    8112    8115      12
    8112    8118      12    8103    8112      13    8097    8103      15    8097
    8121       7    8091    8097      11    8184    8187       1    8184    8190
       2    8172    8178      28    8163    8166      29    8163    8172      30
    8157    8163      30    8151    8157      28    8148    8151      28    8148
    8178      28    8139    8148      31    8133    8139      25    8133    8184
       7    8127    8133      11    8220    8223       1    8220    8226       2
    8211    8214      12    8211    8217      12    8202    8211      13    8196
    8202      15    8196    8220       7    8190    8196      11    8283    8286
       1    8283    8289       2    8271    8277      28    8262    8265      29
    8262    8271      30    8256    8262      30    8250    8256      28    8247
    8250      28    8247    8277      28    8238    8247      31    8232    8238
      25    8232    8283       7    8226    8232      11    8319    8322       1
    8319    8325       2    8310    8313      12    8310    8316      12    8301
    8310      13    8295    8301      15    8295    8319       7    8289    8295
      11    8361    8364       1    8361    8367       2    8355    8361       7
    8346    8355      25    8337    8346      26    8328    8337      26    8325
    8328      27    8325    8355      11    8406    8409       1    8406    8412
       2    8397    8400      12    8397    8403      12    8388    8397      13
    8379    8388      14    8373    8379      15    8373    8406       7    8367
    8373      11    8472    8475       1    8472    8478       2    8451    8460
      18    8442    8451       5    8433    8442       5    8424    8433       5
    8418    8424       6    8418    8472       7    8412    8418      11    8520
    8523       1    8520    8526       2    8490    8496       9    8490    8508
       9    8484    8490      10    8484    8520       7    8478    8484      11
    8541    8544       1    8541    8547       2    8532    8541       7    8526
    8532      11    8583    8586       1    8583    8589       2    8577    8583
       7    8568    8577      25    8559    8568      26    8550    8559      26
    8547    8550      27    8547    8577      11    8625    8628       1    8625
    8631       2    8619    8625       7    8610    8619      25    8601    8610
      26    8592    8601      26    8589    8592      27    8589    8619      11
    8691    8694       1    8691    8697       2    8670    8679      18    8661
    8670       5    8652    8661       5    8643    8652       5    8637    8643
       6    8637    8691       7    8631    8637      11    8739    8742       1
    8739    8745       2    8709    8715       9    8709    8727       9    8703
    8709      10    8703    8739       7    8697    8703      11    8811    8814
      45    8811    8817      45    8802    8808      38    8796    8802      28
    8790    8796      28    8784    8790      28    8781    8784      39    8781
    8808      40    8775    8781      41    8769    8775      19    8766    8769
      42    8766    8808      43    8757    8766      44    8751    8757      25
    8751    8811       7    8745    8751      11    8961    8967      46    8946
    8949      47    8946    8961      46    8940    8946      46    8934    8940
      46    8931    8934      46    8931    8967      46    8922    8925      48
    8922    8928      48    8922    8931      49    8916    8922      50    8913
    8916      51    8907    8913      46    8901    8907      46    8892    8913
      46    8889    8892      46    8886    8889      46    8886    8901      46
    8880    8883      52    8880    8886      53    8874    8880      54    8868
    8874      55    8865    8868      56    8859    8865      46    8853    8859
      46    8844    8847      57    8844    8853      46    8838    8865      46
    8835    8838      46    8835    8844      46    8832    8835      58    8820
    8832      59
%FLAG ANGLES_INC_HYDROGEN                                                       
%FORMAT(10I8)                                                                   
      72      78      81      97      66      63      69      98      57      54
      60      98      51      54      57      99      51      54      60      99
      51      63      66      99      51      63      69      99      48      45
      51      99      42      36      45     100      39      36      42     101
      39      36      45     100      36      45      48     102      33      27
      36     103      30      27      33     104      30      27      36     103
      27      36      39     105      27      36      42     105      24      18
      27     103      21      18      24     104      21      18      27     103
      18      27      30     103      18      27      33     103      15      12
      18     106      15      12      72     107      12      18      21     108
      12      18      24     108       9       0      12     109       6       0
       9     110       6       0      12     109       3       0       6     110
       3       0       9     110       3       0      12     109       0      12
      15     111     120     126     129      97     114     108     117     112
     111     108     114     112     111     108     117     112     102      96
     105     112      99      96     102     112      99      96     105     112
      93      90      96     113      93      90     108     113      90      96
      99     114      90      96     102     114      90      96     105     114
      90     108     111     114      90     108     114     114      90     108
     117     114      87      84      90     115      87      84     120     116
      84      90      93     117      81      78      84     118      78      84
      87     119     165     171     174      97     153     147     156     120
     150     147     153     121     150     147     156     120     144     138
     147     122     141     138     144     121     141     138     147     122
     138     147     150     122     138     147     153     122     135     132
     138     123     135     132     165     116     132     138     141     124
     132     138     144     124     129     126     132     118     126     132
     135     119     201     207     210      97     189     183     192     120
     186     183     189     121     186     183     192     120     180     177
     183     123     180     177     201     116     177     183     186     124
     177     183     189     124     174     171     177     118     171     177
     180     119     258     264     267      97     252     246     255     112
     249     246     252     112     249     246     255     112     240     234
     243     112     237     234     240     112     237     234     243     112
     231     228     234     113     231     228     246     113     228     234
     237     114     228     234     240     114     228     234     243     114
     228     246     249     114     228     246     252     114     228     246
     255     114     225     219     228     125     222     219     225     121
     222     219     228     125     219     228     231     126     216     213
     219     123     216     213     258     116     213     219     222     124
     213     219     225     124     210     207     213     118     207     213
     216     119     300     306     309      97     294     291     297     127
     285     291     294      97     285     291     297      97     282     276
     285     128     279     276     282     121     279     276     285     128
     273     270     276     123     273     270     300     116     270     276
     279     124     270     276     282     124     267     264     270     118
     264     270     273     119     366     372     375      97     360     354
     363     110     357     354     360     110     357     354     363     110
     351     345     354     129     348     345     351     130     348     345
     354     129     345     354     357     131     345     354     360     131
     345     354     363     131     342     336     345     103     339     336
     342     104     339     336     345     103     336     345     348     132
     336     345     351     132     333     327     336     103     330     327
     333     104     330     327     336     103     327     336     339     103
     327     336     342     103     324     318     327     103     321     318
     324     104     321     318     327     103     318     327     330     103
     318     327     333     103     315     312     318     133     315     312
     366     116     312     318     321     108     312     318     324     108
     309     306     312     118     306     312     315     119     408     405
     411     134     405     411     414     135     402     399     405     136
     399     405     408     137     396     399     402     138     393     411
     414     139     390     384     393     140     387     384     390     112
     387     384     393     140     381     378     384     141     381     378
     417     116     378     384     387     142     378     384     390     142
     375     372     378     118     372     378     381     119     459     465
     468      97     456     453     459     116     450     444     453     142
     447     444     450     112     447     444     453     142     444     453
     456     141     441     435     444     143     438     435     441     112
     438     435     444     143     435     444     447     143     435     444
     450     143     432     426     435     144     429     426     432     145
     429     426     435     144     426     435     438     143     426     435
     441     143     423     426     429     146     423     426     432     146
     423     453     456     119     522     528     531      97     513     510
     516     147     510     516     519     147     501     504     507     148
     501     510     513     149     498     495     501     149     492     489
     495     147     489     495     498     147     486     489     492     147
     486     516     519     147     483     477     486     150     480     477
     483     112     480     477     486     150     474     471     477     141
     474     471     522     116     471     477     480     142     471     477
     483     142     468     465     471     118     465     471     474     119
     564     570     573      97     558     555     561     127     549     555
     558      97     549     555     561      97     546     540     549     128
     543     540     546     121     543     540     549     128     537     534
     540     123     537     534     564     116     534     540     543     124
     534     540     546     124     531     528     534     118     528     534
     537     119     630     636     639      97     624     618     627     110
     621     618     624     110     621     618     627     110     615     609
     618     129     612     609     615     130     612     609     618     129
     609     618     621     131     609     618     624     131     609     618
     627     131     606     600     609     103     603     600     606     104
     603     600     609     103     600     609     612     132     600     609
     615     132     597     591     600     103     594     591     597     104
     594     591     600     103     591     600     603     103     591     600
     606     103     588     582     591     103     585     582     588     104
     585     582     591     103     582     591     594     103     582     591
     597     103     579     576     582     133     579     576     630     116
     576     582     585     108     576     582     588     108     573     570
     576     118     570     576     579     119     693     699     702      97
     684     681     687     147     681     687     690     147     672     675
     678     148     672     681     684     149     669     666     672     149
     663     660     666     147     660     666     669     147     657     660
     663     147     657     687     690     147     654     648     657     150
     651     648     654     112     651     648     657     150     645     642
     648     141     645     642     693     116     642     648     651     142
     642     648     654     142     639     636     642     118     636     642
     645     119     765     771     774      97     759     756     762      98
     750     747     753      98     744     747     750      99     744     747
     753      99     744     756     759      99     744     756     762      99
     741     738     744      99     735     729     738     100     732     729
     735     101     732     729     738     100     729     738     741     102
     726     720     729     103     723     720     726     104     723     720
     729     103     720     729     732     105     720     729     735     105
     717     711     720     103     714     711     717     104     714     711
     720     103     711     720     723     103     711     720     726     103
     708     705     711     133     708     705     765     116     705     711
     714     108     705     711     717     108     702     699     705     118
     699     705     708     119     798     804     807      97     789     783
     792     151     786     783     789     152     786     783     792     151
     783     792     795     153     780     777     783     123     780     777
     798     116     777     783     786     154     777     783     789     154
     774     771     777     118     771     777     780     119     840     846
     849      97     834     831     837     127     825     831     834      97
     825     831     837      97     822     816     825     128     819     816
     822     121     819     816     825     128     813     810     816     123
     813     810     840     116     810     816     819     124     810     816
     822     124     807     804     810     118     804     810     813     119
     897     903     906      97     891     885     894     112     888     885
     891     112     888     885     894     112     882     876     885     155
     879     876     882     121     879     876     885     155     876     885
     888     156     876     885     891     156     876     885     894     156
     870     864     873     112     867     864     870     112     867     864
     873     112     861     858     864     113     861     858     876     126
     858     864     867     114     858     864     870     114     858     864
     873     114     858     876     879     125     858     876     882     125
     855     852     858     115     855     852     897     116     852     858
     861     117     849     846     852     118     846     852     855     119
     945     951     954      97     939     933     942     112     936     933
     939     112     936     933     942     112     927     921     930     112
     924     921     927     112     924     921     930     112     918     915
     921     113     918     915     933     113     915     921     924     114
     915     921     927     114     915     921     930     114     915     933
     936     114     915     933     939     114     915     933     942     114
     912     909     915     115     912     909     945     116     909     915
     918     117     906     903     909     118     903     909     912     119
    1017    1023    1026      97    1011    1008    1014      98    1002     999
    1005      98     996     999    1002      99     996     999    1005      99
     996    1008    1011      99     996    1008    1014      99     993     990
     996      99     987     981     990     100     984     981     987     101
     984     981     990     100     981     990     993     102     978     972
     981     103     975     972     978     104     975     972     981     103
     972     981     984     105     972     981     987     105     969     963
     972     103     966     963     969     104     966     963     972     103
     963     972     975     103     963     972     978     103     960     957
     963     133     960     957    1017     116     957     963     966     108
     957     963     969     108     954     951     957     118     951     957
     960     119    1065    1071    1074      97    1059    1053    1062     112
    1056    1053    1059     112    1056    1053    1062     112    1047    1041
    1050     112    1044    1041    1047     112    1044    1041    1050     112
    1038    1035    1041     113    1038    1035    1053     113    1035    1041
    1044     114    1035    1041    1047     114    1035    1041    1050     114
    1035    1053    1056     114    1035    1053    1059     114    1035    1053
    1062     114    1032    1029    1035     115    1032    1029    1065     116
    1029    1035    1038     117    1026    1023    1029     118    1023    1029
    1032     119    1128    1134    1137      97    1119    1116    1122     147
    1116    1122    1125     147    1107    1110    1113     148    1107    1116
    1119     149    1104    1101    1107     149    1098    1095    1101     147
    1095    1101    1104     147    1092    1095    1098     147    1092    1122
    1125     147    1089    1083    1092     150    1086    1083    1089     112
    1086    1083    1092     150    1080    1077    1083     141    1080    1077
    1128     116    1077    1083    1086     142    1077    1083    1089     142
    1074    1071    1077     118    1071    1077    1080     119    1149    1155
    1158      97    1146    1140    1149     116    1143    1140    1146     157
    1143    1140    1149     116    1137    1134    1140     118    1134    1140
    1143     119    1134    1140    1146     119    1194    1200    1203      97
    1182    1176    1185     120    1179    1176    1182     121    1179    1176
    1185     120    1173    1167    1176     122    1170    1167    1173     121
    1170    1167    1176     122    1167    1176    1179     122    1167    1176
    1182     122    1164    1161    1167     123    1164    1161    1194     116
    1161    1167    1170     124    1161    1167    1173     124    1158    1155
    1161     118    1155    1161    1164     119    1266    1272    1275      97
    1260    1257    1263      98    1251    1248    1254      98    1245    1248
    1251      99    1245    1248    1254      99    1245    1257    1260      99
    1245    1257    1263      99    1242    1239    1245      99    1236    1230
    1239     100    1233    1230    1236     101    1233    1230    1239     100
    1230    1239    1242     102    1227    1221    1230     103    1224    1221
    1227     104    1224    1221    1230     103    1221    1230    1233     105
    1221    1230    1236     105    1218    1212    1221     103    1215    1212
    1218     104    1215    1212    1221     103    1212    1221    1224     103
    1212    1221    1227     103    1209    1206    1212     133    1209    1206
    1266     116    1206    1212    1215     108    1206    1212    1218     108
    1203    1200    1206     118    1200    1206    1209     119    1287    1293
    1296      97    1284    1278    1287     116    1281    1278    1284     157
    1281    1278    1287     116    1275    1272    1278     118    1272    1278
    1281     119    1272    1278    1284     119    1323    1329    1332      97
    1311    1305    1314     120    1308    1305    1311     121    1308    1305
    1314     120    1302    1299    1305     123    1302    1299    1323     116
    1299    1305    1308     124    1299    1305    1311     124    1296    1293
    1299     118    1293    1299    1302     119    1380    1386    1389      97
    1374    1368    1377     112    1371    1368    1374     112    1371    1368
    1377     112    1362    1356    1365     112    1359    1356    1362     112
    1359    1356    1365     112    1353    1350    1356     113    1353    1350
    1368     113    1350    1356    1359     114    1350    1356    1362     114
    1350    1356    1365     114    1350    1368    1371     114    1350    1368
    1374     114    1350    1368    1377     114    1347    1341    1350     125
    1344    1341    1347     121    1344    1341    1350     125    1341    1350
    1353     126    1338    1335    1341     123    1338    1335    1380     116
    1335    1341    1344     124    1335    1341    1347     124    1332    1329
    1335     118    1329    1335    1338     119    1422    1428    1431      97
    1416    1413    1419     127    1407    1413    1416      97    1407    1413
    1419      97    1404    1398    1407     128    1401    1398    1404     121
    1401    1398    1407     128    1395    1392    1398     123    1395    1392
    1422     116    1392    1398    1401     124    1392    1398    1404     124
    1389    1386    1392     118    1386    1392    1395     119    1443    1449
    1452      97    1440    1434    1443     116    1437    1434    1440     157
    1437    1434    1443     116    1431    1428    1434     118    1428    1434
    1437     119    1428    1434    1440     119    1503    1509    1512      97
    1494    1491    1497     147    1491    1497    1500     147    1488    1485
    1491     147    1485    1491    1494     147    1482    1479    1485     147
    1479    1485    1488     147    1476    1473    1479     147    1473    1479
    1482     147    1470    1473    1476     147    1470    1497    1500     147
    1467    1461    1470     150    1464    1461    1467     112    1464    1461
    1470     150    1458    1455    1461     141    1458    1455    1503     116
    1455    1461    1464     142    1455    1461    1467     142    1452    1449
    1455     118    1449    1455    1458     119    1560    1566    1569      97
    1554    1548    1557     112    1551    1548    1554     112    1551    1548
    1557     112    1542    1536    1545     112    1539    1536    1542     112
    1539    1536    1545     112    1533    1530    1536     113    1533    1530
    1548     113    1530    1536    1539     114    1530    1536    1542     114
    1530    1536    1545     114    1530    1548    1551     114    1530    1548
    1554     114    1530    1548    1557     114    1527    1521    1530     125
    1524    1521    1527     121    1524    1521    1530     125    1521    1530
    1533     126    1518    1515    1521     123    1518    1515    1560     116
    1515    1521    1524     124    1515    1521    1527     124    1512    1509
    1515     118    1509    1515    1518     119    1593    1599    1602      97
    1584    1578    1587     151    1581    1578    1584     152    1581    1578
    1587     151    1578    1587    1590     153    1575    1572    1578     123
    1575    1572    1593     116    1572    1578    1581     154    1572    1578
    1584     154    1569    1566    1572     118    1566    1572    1575     119
    1614    1620    1623      97    1611    1605    1614     116    1608    1605
    1611     157    1608    1605    1614     116    1602    1599    1605     118
    1599    1605    1608     119    1599    1605    1611     119    1680    1686
    1689      97    1674    1668    1677     110    1671    1668    1674     110
    1671    1668    1677     110    1665    1659    1668     129    1662    1659
    1665     130    1662    1659    1668     129    1659    1668    1671     131
    1659    1668    1674     131    1659    1668    1677     131    1656    1650
    1659     103    1653    1650    1656     104    1653    1650    1659     103
    1650    1659    1662     132    1650    1659    1665     132    1647    1641
    1650     103    1644    1641    1647     104    1644    1641    1650     103
    1641    1650    1653     103    1641    1650    1656     103    1638    1632
    1641     103    1635    1632    1638     104    1635    1632    1641     103
    1632    1641    1644     103    1632    1641    1647     103    1629    1626
    1632     133    1629    1626    1680     116    1626    1632    1635     108
    1626    1632    1638     108    1623    1620    1626     118    1620    1626
    1629     119    1740    1746    1749      97    1731    1728    1734     147
    1728    1734    1737     147    1725    1722    1728     147    1722    1728
    1731     147    1719    1716    1722     147    1716    1722    1725     147
    1713    1710    1716     147    1710    1716    1719     147    1707    1710
    1713     147    1707    1734    1737     147    1704    1698    1707     150
    1701    1698    1704     112    1701    1698    1707     150    1695    1692
    1698     141    1695    1692    1740     116    1692    1698    1701     142
    1692    1698    1704     142    1689    1686    1692     118    1686    1692
    1695     119    1797    1803    1806      97    1791    1785    1794     112
    1788    1785    1791     112    1788    1785    1794     112    1779    1773
    1782     112    1776    1773    1779     112    1776    1773    1782     112
    1770    1767    1773     113    1770    1767    1785     113    1767    1773
    1776     114    1767    1773    1779     114    1767    1773    1782     114
    1767    1785    1788     114    1767    1785    1791     114    1767    1785
    1794     114    1764    1758    1767     125    1761    1758    1764     121
    1761    1758    1767     125    1758    1767    1770     126    1755    1752
    1758     123    1755    1752    1797     116    1752    1758    1761     124
    1752    1758    1764     124    1749    1746    1752     118    1746    1752
    1755     119    1860    1866    1869      97    1851    1848    1854     147
    1848    1854    1857     147    1839    1842    1845     148    1839    1848
    1851     149    1836    1833    1839     149    1830    1827    1833     147
    1827    1833    1836     147    1824    1827    1830     147    1824    1854
    1857     147    1821    1815    1824     150    1818    1815    1821     112
    1818    1815    1824     150    1812    1809    1815     141    1812    1809
    1860     116    1809    1815    1818     142    1809    1815    1821     142
    1806    1803    1809     118    1803    1809    1812     119    1911    1908
    1914     147    1908    1914    1917     147    1905    1902    1908     147
    1902    1908    1911     147    1899    1896    1902     147    1896    1902
    1905     147    1893    1890    1896     147    1890    1896    1899     147
    1887    1890    1893     147    1887    1914    1917     147    1884    1878
    1887     150    1881    1878    1884     112    1881    1878    1887     150
    1875    1872    1878     141    1875    1872    1920     116    1872    1878
    1881     142    1872    1878    1884     142    1869    1866    1872     118
    1866    1872    1875     119    1962    1968    1971      97    1959    1956
    1962     116    1953    1947    1956     142    1950    1947    1953     112
    1950    1947    1956     142    1947    1956    1959     141    1944    1938
    1947     143    1941    1938    1944     112    1941    1938    1947     143
    1938    1947    1950     143    1938    1947    1953     143    1935    1929
    1938     144    1932    1929    1935     145    1932    1929    1938     144
    1929    1938    1941     143    1929    1938    1944     143    1926    1929
    1932     146    1926    1929    1935     146    1926    1956    1959     119
    2034    2040    2043      97    2028    2025    2031      98    2019    2016
    2022      98    2013    2016    2019      99    2013    2016    2022      99
    2013    2025    2028      99    2013    2025    2031      99    2010    2007
    2013      99    2004    1998    2007     100    2001    1998    2004     101
    2001    1998    2007     100    1998    2007    2010     102    1995    1989
    1998     103    1992    1989    1995     104    1992    1989    1998     103
    1989    1998    2001     105    1989    1998    2004     105    1986    1980
    1989     103    1983    1980    1986     104    1983    1980    1989     103
    1980    1989    1992     103    1980    1989    1995     103    1977    1974
    1980     133    1977    1974    2034     116    1974    1980    1983     108
    1974    1980    1986     108    1971    1968    1974     118    1968    1974
    1977     119    2085    2091    2094      97    2076    2073    2079     134
    2073    2079    2082     135    2070    2067    2073     136    2067    2073
    2076     137    2064    2067    2070     138    2061    2079    2082     139
    2058    2052    2061     140    2055    2052    2058     112    2055    2052
    2061     140    2049    2046    2052     141    2049    2046    2085     116
    2046    2052    2055     142    2046    2052    2058     142    2043    2040
    2046     118    2040    2046    2049     119    2142    2148    2151      97
    2136    2130    2139     112    2133    2130    2136     112    2133    2130
    2139     112    2127    2121    2130     155    2124    2121    2127     121
    2124    2121    2130     155    2121    2130    2133     156    2121    2130
    2136     156    2121    2130    2139     156    2115    2109    2118     112
    2112    2109    2115     112    2112    2109    2118     112    2106    2103
    2109     113    2106    2103    2121     126    2103    2109    2112     114
    2103    2109    2115     114    2103    2109    2118     114    2103    2121
    2124     125    2103    2121    2127     125    2100    2097    2103     115
    2100    2097    2142     116    2097    2103    2106     117    2094    2091
    2097     118    2091    2097    2100     119    2202    2208    2211      97
    2193    2190    2196     147    2190    2196    2199     147    2187    2184
    2190     147    2184    2190    2193     147    2181    2178    2184     147
    2178    2184    2187     147    2175    2172    2178     147    2172    2178
    2181     147    2169    2172    2175     147    2169    2196    2199     147
    2166    2160    2169     150    2163    2160    2166     112    2163    2160
    2169     150    2157    2154    2160     141    2157    2154    2202     116
    2154    2160    2163     142    2154    2160    2166     142    2151    2148
    2154     118    2148    2154    2157     119    2238    2244    2247      97
    2226    2220    2229     120    2223    2220    2226     121    2223    2220
    2229     120    2217    2214    2220     123    2217    2214    2238     116
    2214    2220    2223     124    2214    2220    2226     124    2211    2208
    2214     118    2208    2214    2217     119    2271    2277    2280      97
    2262    2256    2265     151    2259    2256    2262     152    2259    2256
    2265     151    2256    2265    2268     153    2253    2250    2256     123
    2253    2250    2271     116    2250    2256    2259     154    2250    2256
    2262     154    2247    2244    2250     118    2244    2250    2253     119
    2304    2310    2313      97    2295    2289    2298     158    2292    2289
    2295     152    2292    2289    2298     158    2289    2298    2301     159
    2286    2283    2289     123    2286    2283    2304     116    2283    2289
    2292     154    2283    2289    2295     154    2280    2277    2283     118
    2277    2283    2286     119    2346    2352    2355      97    2334    2328
    2337     112    2331    2328    2334     112    2331    2328    2337     112
    2325    2322    2328     160    2325    2322    2340     161    2322    2328
    2331     114    2322    2328    2334     114    2322    2328    2337     114
    2322    2340    2343     162    2319    2316    2322     115    2319    2316
    2346     116    2316    2322    2325     163    2313    2310    2316     118
    2310    2316    2319     119    2382    2388    2391      97    2370    2364
    2373     120    2367    2364    2370     121    2367    2364    2373     120
    2361    2358    2364     123    2361    2358    2382     116    2358    2364
    2367     124    2358    2364    2370     124    2355    2352    2358     118
    2352    2358    2361     119    2424    2430    2433      97    2418    2415
    2421     127    2409    2415    2418      97    2409    2415    2421      97
    2406    2400    2409     128    2403    2400    2406     121    2403    2400
    2409     128    2397    2394    2400     123    2397    2394    2424     116
    2394    2400    2403     124    2394    2400    2406     124    2391    2388
    2394     118    2388    2394    2397     119    2466    2472    2475      97
    2454    2448    2457     112    2451    2448    2454     112    2451    2448
    2457     112    2445    2442    2448     160    2445    2442    2460     161
    2442    2448    2451     114    2442    2448    2454     114    2442    2448
    2457     114    2442    2460    2463     162    2439    2436    2442     115
    2439    2436    2466     116    2436    2442    2445     163    2433    2430
    2436     118    2430    2436    2439     119    2523    2529    2532      97
    2517    2511    2520     112    2514    2511    2517     112    2514    2511
    2520     112    2505    2499    2508     112    2502    2499    2505     112
    2502    2499    2508     112    2496    2493    2499     113    2496    2493
    2511     113    2493    2499    2502     114    2493    2499    2505     114
    2493    2499    2508     114    2493    2511    2514     114    2493    2511
    2517     114    2493    2511    2520     114    2490    2484    2493     125
    2487    2484    2490     121    2487    2484    2493     125    2484    2493
    2496     126    2481    2478    2484     123    2481    2478    2523     116
    2478    2484    2487     124    2478    2484    2490     124    2475    2472
    2478     118    2472    2478    2481     119    2565    2571    2574      97
    2553    2547    2556     112    2550    2547    2553     112    2550    2547
    2556     112    2544    2541    2547     160    2544    2541    2559     161
    2541    2547    2550     114    2541    2547    2553     114    2541    2547
    2556     114    2541    2559    2562     162    2538    2535    2541     115
    2538    2535    2565     116    2535    2541    2544     163    2532    2529
    2535     118    2529    2535    2538     119    2637    2643    2646      97
    2631    2628    2634      98    2622    2619    2625      98    2616    2619
    2622      99    2616    2619    2625      99    2616    2628    2631      99
    2616    2628    2634      99    2613    2610    2616      99    2607    2601
    2610     100    2604    2601    2607     101    2604    2601    2610     100
    2601    2610    2613     102    2598    2592    2601     103    2595    2592
    2598     104    2595    2592    2601     103    2592    2601    2604     105
    2592    2601    2607     105    2589    2583    2592     103    2586    2583
    2589     104    2586    2583    2592     103    2583    2592    2595     103
    2583    2592    2598     103    2580    2577    2583     133    2580    2577
    2637     116    2577    2583    2586     108    2577    2583    2589     108
    2574    2571    2577     118    2571    2577    2580     119    2688    2694
    2697      97    2679    2676    2682     134    2676    2682    2685     135
    2673    2670    2676     136    2670    2676    2679     137    2667    2670
    2673     138    2664    2682    2685     139    2661    2655    2664     140
    2658    2655    2661     112    2658    2655    2664     140    2652    2649
    2655     141    2652    2649    2688     116    2649    2655    2658     142
    2649    2655    2661     142    2646    2643    2649     118    2643    2649
    2652     119    2745    2751    2754      97    2739    2733    2742     112
    2736    2733    2739     112    2736    2733    2742     112    2730    2724
    2733     155    2727    2724    2730     121    2727    2724    2733     155
    2724    2733    2736     156    2724    2733    2739     156    2724    2733
    2742     156    2718    2712    2721     112    2715    2712    2718     112
    2715    2712    2721     112    2709    2706    2712     113    2709    2706
    2724     126    2706    2712    2715     114    2706    2712    2718     114
    2706    2712    2721     114    2706    2724    2727     125    2706    2724
    2730     125    2703    2700    2706     115    2703    2700    2745     116
    2700    2706    2709     117    2697    2694    2700     118    2694    2700
    2703     119    2817    2823    2826      97    2811    2808    2814      98
    2802    2799    2805      98    2796    2799    2802      99    2796    2799
    2805      99    2796    2808    2811      99    2796    2808    2814      99
    2793    2790    2796      99    2787    2781    2790     100    2784    2781
    2787     101    2784    2781    2790     100    2781    2790    2793     102
    2778    2772    2781     103    2775    2772    2778     104    2775    2772
    2781     103    2772    2781    2784     105    2772    2781    2787     105
    2769    2763    2772     103    2766    2763    2769     104    2766    2763
    2772     103    2763    2772    2775     103    2763    2772    2778     103
    2760    2757    2763     133    2760    2757    2817     116    2757    2763
    2766     108    2757    2763    2769     108    2754    2751    2757     118
    2751    2757    2760     119    2865    2871    2874      97    2859    2853
    2862     112    2856    2853    2859     112    2856    2853    2862     112
    2847    2841    2850     112    2844    2841    2847     112    2844    2841
    2850     112    2838    2835    2841     113    2838    2835    2853     113
    2835    2841    2844     114    2835    2841    2847     114    2835    2841
    2850     114    2835    2853    2856     114    2835    2853    2859     114
    2835    2853    2862     114    2832    2829    2835     115    2832    2829
    2865     116    2829    2835    2838     117    2826    2823    2829     118
    2823    2829    2832     119    2907    2913    2916      97    2895    2889
    2898     112    2892    2889    2895     112    2892    2889    2898     112
    2886    2883    2889     160    2886    2883    2901     161    2883    2889
    2892     114    2883    2889    2895     114    2883    2889    2898     114
    2883    2901    2904     162    2880    2877    2883     115    2880    2877
    2907     116    2877    2883    2886     163    2874    2871    2877     118
    2871    2877    2880     119    2973    2979    2982      97    2967    2961
    2970     110    2964    2961    2967     110    2964    2961    2970     110
    2958    2952    2961     129    2955    2952    2958     130    2955    2952
    2961     129    2952    2961    2964     131    2952    2961    2967     131
    2952    2961    2970     131    2949    2943    2952     103    2946    2943
    2949     104    2946    2943    2952     103    2943    2952    2955     132
    2943    2952    2958     132    2940    2934    2943     103    2937    2934
    2940     104    2937    2934    2943     103    2934    2943    2946     103
    2934    2943    2949     103    2931    2925    2934     103    2928    2925
    2931     104    2928    2925    2934     103    2925    2934    2937     103
    2925    2934    2940     103    2922    2919    2925     133    2922    2919
    2973     116    2919    2925    2928     108    2919    2925    2931     108
    2916    2913    2919     118    2913    2919    2922     119    2994    3000
    3003      97    2991    2985    2994     116    2988    2985    2991     157
    2988    2985    2994     116    2982    2979    2985     118    2979    2985
    2988     119    2979    2985    2991     119    3039    3045    3048      97
    3027    3021    3030     120    3024    3021    3027     121    3024    3021
    3030     120    3018    3012    3021     122    3015    3012    3018     121
    3015    3012    3021     122    3012    3021    3024     122    3012    3021
    3027     122    3009    3006    3012     123    3009    3006    3039     116
    3006    3012    3015     124    3006    3012    3018     124    3003    3000
    3006     118    3000    3006    3009     119    3084    3090    3093      97
    3072    3066    3075     120    3069    3066    3072     121    3069    3066
    3075     120    3063    3057    3066     122    3060    3057    3063     121
    3060    3057    3066     122    3057    3066    3069     122    3057    3066
    3072     122    3054    3051    3057     123    3054    3051    3084     116
    3051    3057    3060     124    3051    3057    3063     124    3048    3045
    3051     118    3045    3051    3054     119    3126    3132    3135      97
    3114    3108    3117     112    3111    3108    3114     112    3111    3108
    3117     112    3105    3102    3108     160    3105    3102    3120     161
    3102    3108    3111     114    3102    3108    3114     114    3102    3108
    3117     114    3102    3120    3123     162    3099    3096    3102     115
    3099    3096    3126     116    3096    3102    3105     163    3093    3090
    3096     118    3090    3096    3099     119    3177    3183    3186      97
    3168    3165    3171     134    3165    3171    3174     135    3162    3159
    3165     136    3159    3165    3168     137    3156    3159    3162     138
    3153    3171    3174     139    3150    3144    3153     140    3147    3144
    3150     112    3147    3144    3153     140    3141    3138    3144     141
    3141    3138    3177     116    3138    3144    3147     142    3138    3144
    3150     142    3135    3132    3138     118    3132    3138    3141     119
    3213    3219    3222      97    3201    3195    3204     120    3198    3195
    3201     121    3198    3195    3204     120    3192    3189    3195     123
    3192    3189    3213     116    3189    3195    3198     124    3189    3195
    3201     124    3186    3183    3189     118    3183    3189    3192     119
    3270    3276    3279      97    3264    3258    3267     112    3261    3258
    3264     112    3261    3258    3267     112    3255    3249    3258     155
    3252    3249    3255     121    3252    3249    3258     155    3249    3258
    3261     156    3249    3258    3264     156    3249    3258    3267     156
    3243    3237    3246     112    3240    3237    3243     112    3240    3237
    3246     112    3234    3231    3237     113    3234    3231    3249     126
    3231    3237    3240     114    3231    3237    3243     114    3231    3237
    3246     114    3231    3249    3252     125    3231    3249    3255     125
    3228    3225    3231     115    3228    3225    3270     116    3225    3231
    3234     117    3222    3219    3225     118    3219    3225    3228     119
    3315    3321    3324      97    3303    3297    3306     120    3300    3297
    3303     121    3300    3297    3306     120    3294    3288    3297     122
    3291    3288    3294     121    3291    3288    3297     122    3288    3297
    3300     122    3288    3297    3303     122    3285    3282    3288     123
    3285    3282    3315     116    3282    3288    3291     124    3282    3288
    3294     124    3279    3276    3282     118    3276    3282    3285     119
    3372    3378    3381      97    3366    3360    3369     112    3363    3360
    3366     112    3363    3360    3369     112    3354    3348    3357     112
    3351    3348    3354     112    3351    3348    3357     112    3345    3342
    3348     113    3345    3342    3360     113    3342    3348    3351     114
    3342    3348    3354     114    3342    3348    3357     114    3342    3360
    3363     114    3342    3360    3366     114    3342    3360    3369     114
    3339    3333    3342     125    3336    3333    3339     121    3336    3333
    3342     125    3333    3342    3345     126    3330    3327    3333     123
    3330    3327    3372     116    3327    3333    3336     124    3327    3333
    3339     124    3324    3321    3327     118    3321    3327    3330     119
    3429    3435    3438      97    3423    3417    3426     112    3420    3417
    3423     112    3420    3417    3426     112    3411    3405    3414     112
    3408    3405    3411     112    3408    3405    3414     112    3402    3399
    3405     113    3402    3399    3417     113    3399    3405    3408     114
    3399    3405    3411     114    3399    3405    3414     114    3399    3417
    3420     114    3399    3417    3423     114    3399    3417    3426     114
    3396    3390    3399     125    3393    3390    3396     121    3393    3390
    3399     125    3390    3399    3402     126    3387    3384    3390     123
    3387    3384    3429     116    3384    3390    3393     124    3384    3390
    3396     124    3381    3378    3384     118    3378    3384    3387     119
    3462    3468    3471      97    3453    3447    3456     151    3450    3447
    3453     152    3450    3447    3456     151    3447    3456    3459     153
    3444    3441    3447     123    3444    3441    3462     116    3441    3447
    3450     154    3441    3447    3453     154    3438    3435    3441     118
    3435    3441    3444     119    3498    3504    3507      97    3486    3480
    3489     120    3483    3480    3486     121    3483    3480    3489     120
    3477    3474    3480     123    3477    3474    3498     116    3474    3480
    3483     124    3474    3480    3486     124    3471    3468    3474     118
    3468    3474    3477     119    3543    3549    3552      97    3531    3525
    3534     120    3528    3525    3531     121    3528    3525    3534     120
    3522    3516    3525     122    3519    3516    3522     121    3519    3516
    3525     122    3516    3525    3528     122    3516    3525    3531     122
    3513    3510    3516     123    3513    3510    3543     116    3510    3516
    3519     124    3510    3516    3522     124    3507    3504    3510     118
    3504    3510    3513     119    3606    3612    3615      97    3597    3594
    3600     147    3594    3600    3603     147    3585    3588    3591     148
    3585    3594    3597     149    3582    3579    3585     149    3576    3573
    3579     147    3573    3579    3582     147    3570    3573    3576     147
    3570    3600    3603     147    3567    3561    3570     150    3564    3561
    3567     112    3564    3561    3570     150    3558    3555    3561     141
    3558    3555    3606     116    3555    3561    3564     142    3555    3561
    3567     142    3552    3549    3555     118    3549    3555    3558     119
    3642    3648    3651      97    3630    3624    3633     120    3627    3624
    3630     121    3627    3624    3633     120    3621    3618    3624     123
    3621    3618    3642     116    3618    3624    3627     124    3618    3624
    3630     124    3615    3612    3618     118    3612    3618    3621     119
    3672    3678    3681      97    3666    3660    3669     112    3663    3660
    3666     112    3663    3660    3669     112    3657    3654    3660     141
    3657    3654    3672     116    3654    3660    3663     142    3654    3660
    3666     142    3654    3660    3669     142    3651    3648    3654     118
    3648    3654    3657     119    3702    3696    3705     112    3699    3696
    3702     112    3699    3696    3705     112    3693    3690    3696     160
    3693    3690    3708     161    3690    3696    3699     114    3690    3696
    3702     114    3690    3696    3705     114    3690    3708    3711     162
    3687    3684    3690     115    3687    3684    3714     116    3684    3690
    3693     163    3681    3678    3684     118    3678    3684    3687     119
    3756    3762    3765      97    3753    3750    3756     116    3747    3741
    3750     142    3744    3741    3747     112    3744    3741    3750     142
    3741    3750    3753     141    3738    3732    3741     143    3735    3732
    3738     112    3735    3732    3741     143    3732    3741    3744     143
    3732    3741    3747     143    3729    3723    3732     144    3726    3723
    3729     145    3726    3723    3732     144    3723    3732    3735     143
    3723    3732    3738     143    3720    3723    3726     146    3720    3723
    3729     146    3720    3750    3753     119    3816    3822    3825      97
    3807    3804    3810     147    3804    3810    3813     147    3801    3798
    3804     147    3798    3804    3807     147    3795    3792    3798     147
    3792    3798    3801     147    3789    3786    3792     147    3786    3792
    3795     147    3783    3786    3789     147    3783    3810    3813     147
    3780    3774    3783     150    3777    3774    3780     112    3777    3774
    3783     150    3771    3768    3774     141    3771    3768    3816     116
    3768    3774    3777     142    3768    3774    3780     142    3765    3762
    3768     118    3762    3768    3771     119    3873    3879    3882      97
    3867    3861    3870     112    3864    3861    3867     112    3864    3861
    3870     112    3858    3852    3861     155    3855    3852    3858     121
    3855    3852    3861     155    3852    3861    3864     156    3852    3861
    3867     156    3852    3861    3870     156    3846    3840    3849     112
    3843    3840    3846     112    3843    3840    3849     112    3837    3834
    3840     113    3837    3834    3852     126    3834    3840    3843     114
    3834    3840    3846     114    3834    3840    3849     114    3834    3852
    3855     125    3834    3852    3858     125    3831    3828    3834     115
    3831    3828    3873     116    3828    3834    3837     117    3825    3822
    3828     118    3822    3828    3831     119    3939    3945    3948      97
    3933    3927    3936     110    3930    3927    3933     110    3930    3927
    3936     110    3924    3918    3927     129    3921    3918    3924     130
    3921    3918    3927     129    3918    3927    3930     131    3918    3927
    3933     131    3918    3927    3936     131    3915    3909    3918     103
    3912    3909    3915     104    3912    3909    3918     103    3909    3918
    3921     132    3909    3918    3924     132    3906    3900    3909     103
    3903    3900    3906     104    3903    3900    3909     103    3900    3909
    3912     103    3900    3909    3915     103    3897    3891    3900     103
    3894    3891    3897     104    3894    3891    3900     103    3891    3900
    3903     103    3891    3900    3906     103    3888    3885    3891     133
    3888    3885    3939     116    3885    3891    3894     108    3885    3891
    3897     108    3882    3879    3885     118    3879    3885    3888     119
    3996    4002    4005      97    3990    3984    3993     112    3987    3984
    3990     112    3987    3984    3993     112    3981    3975    3984     155
    3978    3975    3981     121    3978    3975    3984     155    3975    3984
    3987     156    3975    3984    3990     156    3975    3984    3993     156
    3969    3963    3972     112    3966    3963    3969     112    3966    3963
    3972     112    3960    3957    3963     113    3960    3957    3975     126
    3957    3963    3966     114    3957    3963    3969     114    3957    3963
    3972     114    3957    3975    3978     125    3957    3975    3981     125
    3954    3951    3957     115    3954    3951    3996     116    3951    3957
    3960     117    3948    3945    3951     118    3945    3951    3954     119
    4032    4038    4041      97    4020    4014    4023     120    4017    4014
    4020     121    4017    4014    4023     120    4011    4008    4014     123
    4011    4008    4032     116    4008    4014    4017     124    4008    4014
    4020     124    4005    4002    4008     118    4002    4008    4011     119
    4056    4050    4059     151    4053    4050    4056     152    4053    4050
    4059     151    4050    4059    4062     153    4047    4044    4050     123
    4047    4044    4065     116    4044    4050    4053     154    4044    4050
    4056     154    4041    4038    4044     118    4038    4044    4047     119
    4107    4113    4116      97    4104    4101    4107     116    4098    4092
    4101     142    4095    4092    4098     112    4095    4092    4101     142
    4092    4101    4104     141    4089    4083    4092     143    4086    4083
    4089     112    4086    4083    4092     143    4083    4092    4095     143
    4083    4092    4098     143    4080    4074    4083     144    4077    4074
    4080     145    4077    4074    4083     144    4074    4083    4086     143
    4074    4083    4089     143    4071    4074    4077     146    4071    4074
    4080     146    4071    4101    4104     119    4167    4173    4176      97
    4158    4155    4161     147    4155    4161    4164     147    4152    4149
    4155     147    4149    4155    4158     147    4146    4143    4149     147
    4143    4149    4152     147    4140    4137    4143     147    4137    4143
    4146     147    4134    4137    4140     147    4134    4161    4164     147
    4131    4125    4134     150    4128    4125    4131     112    4128    4125
    4134     150    4122    4119    4125     141    4122    4119    4167     116
    4119    4125    4128     142    4119    4125    4131     142    4116    4113
    4119     118    4113    4119    4122     119    4197    4203    4206      97
    4191    4185    4194     112    4188    4185    4191     112    4188    4185
    4194     112    4182    4179    4185     141    4182    4179    4197     116
    4179    4185    4188     142    4179    4185    4191     142    4179    4185
    4194     142    4176    4173    4179     118    4173    4179    4182     119
    4242    4248    4251      97    4230    4224    4233     120    4227    4224
    4230     121    4227    4224    4233     120    4221    4215    4224     122
    4218    4215    4221     121    4218    4215    4224     122    4215    4224
    4227     122    4215    4224    4230     122    4212    4209    4215     123
    4212    4209    4242     116    4209    4215    4218     124    4209    4215
    4221     124    4206    4203    4209     118    4203    4209    4212     119
    4272    4278    4281      97    4266    4260    4269     112    4263    4260
    4266     112    4263    4260    4269     112    4257    4254    4260     141
    4257    4254    4272     116    4254    4260    4263     142    4254    4260
    4266     142    4254    4260    4269     142    4251    4248    4254     118
    4248    4254    4257     119    4314    4320    4323      97    4302    4296
    4305     112    4299    4296    4302     112    4299    4296    4305     112
    4293    4290    4296     160    4293    4290    4308     161    4290    4296
    4299     114    4290    4296    4302     114    4290    4296    4305     114
    4290    4308    4311     162    4287    4284    4290     115    4287    4284
    4314     116    4284    4290    4293     163    4281    4278    4284     118
    4278    4284    4287     119    4362    4368    4371      97    4356    4350
    4359     112    4353    4350    4356     112    4353    4350    4359     112
    4344    4338    4347     112    4341    4338    4344     112    4341    4338
    4347     112    4335    4332    4338     113    4335    4332    4350     113
    4332    4338    4341     114    4332    4338    4344     114    4332    4338
    4347     114    4332    4350    4353     114    4332    4350    4356     114
    4332    4350    4359     114    4329    4326    4332     115    4329    4326
    4362     116    4326    4332    4335     117    4323    4320    4326     118
    4320    4326    4329     119    4419    4425    4428      97    4413    4407
    4416     112    4410    4407    4413     112    4410    4407    4416     112
    4401    4395    4404     112    4398    4395    4401     112    4398    4395
    4404     112    4392    4389    4395     113    4392    4389    4407     113
    4389    4395    4398     114    4389    4395    4401     114    4389    4395
    4404     114    4389    4407    4410     114    4389    4407    4413     114
    4389    4407    4416     114    4386    4380    4389     125    4383    4380
    4386     121    4383    4380    4389     125    4380    4389    4392     126
    4377    4374    4380     123    4377    4374    4419     116    4374    4380
    4383     124    4374    4380    4386     124    4371    4368    4374     118
    4368    4374    4377     119    4485    4491    4494      97    4479    4473
    4482     110    4476    4473    4479     110    4476    4473    4482     110
    4470    4464    4473     129    4467    4464    4470     130    4467    4464
    4473     129    4464    4473    4476     131    4464    4473    4479     131
    4464    4473    4482     131    4461    4455    4464     103    4458    4455
    4461     104    4458    4455    4464     103    4455    4464    4467     132
    4455    4464    4470     132    4452    4446    4455     103    4449    4446
    4452     104    4449    4446    4455     103    4446    4455    4458     103
    4446    4455    4461     103    4443    4437    4446     103    4440    4437
    4443     104    4440    4437    4446     103    4437    4446    4449     103
    4437    4446    4452     103    4434    4431    4437     133    4434    4431
    4485     116    4431    4437    4440     108    4431    4437    4443     108
    4428    4425    4431     118    4425    4431    4434     119    4545    4551
    4554      97    4536    4533    4539     147    4533    4539    4542     147
    4530    4527    4533     147    4527    4533    4536     147    4524    4521
    4527     147    4521    4527    4530     147    4518    4515    4521     147
    4515    4521    4524     147    4512    4515    4518     147    4512    4539
    4542     147    4509    4503    4512     150    4506    4503    4509     112
    4506    4503    4512     150    4500    4497    4503     141    4500    4497
    4545     116    4497    4503    4506     142    4497    4503    4509     142
    4494    4491    4497     118    4491    4497    4500     119    4566    4572
    4575      97    4563    4557    4566     116    4560    4557    4563     157
    4560    4557    4566     116    4554    4551    4557     118    4551    4557
    4560     119    4551    4557    4563     119    4632    4638    4641      97
    4626    4620    4629     110    4623    4620    4626     110    4623    4620
    4629     110    4617    4611    4620     129    4614    4611    4617     130
    4614    4611    4620     129    4611    4620    4623     131    4611    4620
    4626     131    4611    4620    4629     131    4608    4602    4611     103
    4605    4602    4608     104    4605    4602    4611     103    4602    4611
    4614     132    4602    4611    4617     132    4599    4593    4602     103
    4596    4593    4599     104    4596    4593    4602     103    4593    4602
    4605     103    4593    4602    4608     103    4590    4584    4593     103
    4587    4584    4590     104    4587    4584    4593     103    4584    4593
    4596     103    4584    4593    4599     103    4581    4578    4584     133
    4581    4578    4632     116    4578    4584    4587     108    4578    4584
    4590     108    4575    4572    4578     118    4572    4578    4581     119
    4689    4695    4698      97    4683    4677    4686     112    4680    4677
    4683     112    4680    4677    4686     112    4671    4665    4674     112
    4668    4665    4671     112    4668    4665    4674     112    4662    4659
    4665     113    4662    4659    4677     113    4659    4665    4668     114
    4659    4665    4671     114    4659    4665    4674     114    4659    4677
    4680     114    4659    4677    4683     114    4659    4677    4686     114
    4656    4650    4659     125    4653    4650    4656     121    4653    4650
    4659     125    4650    4659    4662     126    4647    4644    4650     123
    4647    4644    4689     116    4644    4650    4653     124    4644    4650
    4656     124    4641    4638    4644     118    4638    4644    4647     119
    4740    4746    4749      97    4734    4731    4737     127    4725    4731
    4734      97    4725    4731    4737      97    4722    4716    4725     128
    4719    4716    4722     121    4719    4716    4725     128    4713    4707
    4716     122    4710    4707    4713     121    4710    4707    4716     122
    4707    4716    4719     122    4707    4716    4722     122    4704    4701
    4707     123    4704    4701    4740     116    4701    4707    4710     124
    4701    4707    4713     124    4698    4695    4701     118    4695    4701
    4704     119    4812    4818    4821      97    4806    4803    4809      98
    4797    4794    4800      98    4791    4794    4797      99    4791    4794
    4800      99    4791    4803    4806      99    4791    4803    4809      99
    4788    4785    4791      99    4782    4776    4785     100    4779    4776
    4782     101    4779    4776    4785     100    4776    4785    4788     102
    4773    4767    4776     103    4770    4767    4773     104    4770    4767
    4776     103    4767    4776    4779     105    4767    4776    4782     105
    4764    4758    4767     103    4761    4758    4764     104    4761    4758
    4767     103    4758    4767    4770     103    4758    4767    4773     103
    4755    4752    4758     133    4755    4752    4812     116    4752    4758
    4761     108    4752    4758    4764     108    4749    4746    4752     118
    4746    4752    4755     119    4854    4860    4863      97    4842    4836
    4845     112    4839    4836    4842     112    4839    4836    4845     112
    4833    4830    4836     160    4833    4830    4848     161    4830    4836
    4839     114    4830    4836    4842     114    4830    4836    4845     114
    4830    4848    4851     162    4827    4824    4830     115    4827    4824
    4854     116    4824    4830    4833     163    4821    4818    4824     118
    4818    4824    4827     119    4905    4911    4914      97    4899    4896
    4902     127    4890    4896    4899      97    4890    4896    4902      97
    4887    4881    4890     128    4884    4881    4887     121    4884    4881
    4890     128    4878    4872    4881     122    4875    4872    4878     121
    4875    4872    4881     122    4872    4881    4884     122    4872    4881
    4887     122    4869    4866    4872     123    4869    4866    4905     116
    4866    4872    4875     124    4866    4872    4878     124    4863    4860
    4866     118    4860    4866    4869     119    4968    4974    4977      97
    4959    4956    4962     147    4956    4962    4965     147    4947    4950
    4953     148    4947    4956    4959     149    4944    4941    4947     149
    4938    4935    4941     147    4935    4941    4944     147    4932    4935
    4938     147    4932    4962    4965     147    4929    4923    4932     150
    4926    4923    4929     112    4926    4923    4932     150    4920    4917
    4923     141    4920    4917    4968     116    4917    4923    4926     142
    4917    4923    4929     142    4914    4911    4917     118    4911    4917
    4920     119    4998    5004    5007      97    4992    4986    4995     112
    4989    4986    4992     112    4989    4986    4995     112    4983    4980
    4986     141    4983    4980    4998     116    4980    4986    4989     142
    4980    4986    4992     142    4980    4986    4995     142    4977    4974
    4980     118    4974    4980    4983     119    5061    5067    5070      97
    5052    5049    5055     147    5049    5055    5058     147    5040    5043
    5046     148    5040    5049    5052     149    5037    5034    5040     149
    5031    5028    5034     147    5028    5034    5037     147    5025    5028
    5031     147    5025    5055    5058     147    5022    5016    5025     150
    5019    5016    5022     112    5019    5016    5025     150    5013    5010
    5016     141    5013    5010    5061     116    5010    5016    5019     142
    5010    5016    5022     142    5007    5004    5010     118    5004    5010
    5013     119    5121    5127    5130      97    5112    5109    5115     147
    5109    5115    5118     147    5106    5103    5109     147    5103    5109
    5112     147    5100    5097    5103     147    5097    5103    5106     147
    5094    5091    5097     147    5091    5097    5100     147    5088    5091
    5094     147    5088    5115    5118     147    5085    5079    5088     150
    5082    5079    5085     112    5082    5079    5088     150    5076    5073
    5079     141    5076    5073    5121     116    5073    5079    5082     142
    5073    5079    5085     142    5070    5067    5073     118    5067    5073
    5076     119    5169    5175    5178      97    5163    5157    5166     112
    5160    5157    5163     112    5160    5157    5166     112    5151    5145
    5154     112    5148    5145    5151     112    5148    5145    5154     112
    5142    5139    5145     113    5142    5139    5157     113    5139    5145
    5148     114    5139    5145    5151     114    5139    5145    5154     114
    5139    5157    5160     114    5139    5157    5163     114    5139    5157
    5166     114    5136    5133    5139     115    5136    5133    5169     116
    5133    5139    5142     117    5130    5127    5133     118    5127    5133
    5136     119    5211    5217    5220      97    5199    5193    5202     112
    5196    5193    5199     112    5196    5193    5202     112    5190    5187
    5193     160    5190    5187    5205     161    5187    5193    5196     114
    5187    5193    5199     114    5187    5193    5202     114    5187    5205
    5208     162    5184    5181    5187     115    5184    5181    5211     116
    5181    5187    5190     163    5178    5175    5181     118    5175    5181
    5184     119    5241    5247    5250      97    5235    5229    5238     112
    5232    5229    5235     112    5232    5229    5238     112    5226    5223
    5229     141    5226    5223    5241     116    5223    5229    5232     142
    5223    5229    5235     142    5223    5229    5238     142    5220    5217
    5223     118    5217    5223    5226     119    5277    5283    5286      97
    5265    5259    5268     120    5262    5259    5265     121    5262    5259
    5268     120    5256    5253    5259     123    5256    5253    5277     116
    5253    5259    5262     124    5253    5259    5265     124    5250    5247
    5253     118    5247    5253    5256     119    5313    5319    5322      97
    5301    5295    5304     120    5298    5295    5301     121    5298    5295
    5304     120    5292    5289    5295     123    5292    5289    5313     116
    5289    5295    5298     124    5289    5295    5301     124    5286    5283
    5289     118    5283    5289    5292     119    5370    5376    5379      97
    5364    5358    5367     112    5361    5358    5364     112    5361    5358
    5367     112    5355    5349    5358     155    5352    5349    5355     121
    5352    5349    5358     155    5349    5358    5361     156    5349    5358
    5364     156    5349    5358    5367     156    5343    5337    5346     112
    5340    5337    5343     112    5340    5337    5346     112    5334    5331
    5337     113    5334    5331    5349     126    5331    5337    5340     114
    5331    5337    5343     114    5331    5337    5346     114    5331    5349
    5352     125    5331    5349    5355     125    5328    5325    5331     115
    5328    5325    5370     116    5325    5331    5334     117    5322    5319
    5325     118    5319    5325    5328     119    5442    5448    5451      97
    5436    5433    5439      98    5427    5424    5430      98    5421    5424
    5427      99    5421    5424    5430      99    5421    5433    5436      99
    5421    5433    5439      99    5418    5415    5421      99    5412    5406
    5415     100    5409    5406    5412     101    5409    5406    5415     100
    5406    5415    5418     102    5403    5397    5406     103    5400    5397
    5403     104    5400    5397    5406     103    5397    5406    5409     105
    5397    5406    5412     105    5394    5388    5397     103    5391    5388
    5394     104    5391    5388    5397     103    5388    5397    5400     103
    5388    5397    5403     103    5385    5382    5388     133    5385    5382
    5442     116    5382    5388    5391     108    5382    5388    5394     108
    5379    5376    5382     118    5376    5382    5385     119    5490    5496
    5499      97    5484    5478    5487     112    5481    5478    5484     112
    5481    5478    5487     112    5472    5466    5475     112    5469    5466
    5472     112    5469    5466    5475     112    5463    5460    5466     113
    5463    5460    5478     113    5460    5466    5469     114    5460    5466
    5472     114    5460    5466    5475     114    5460    5478    5481     114
    5460    5478    5484     114    5460    5478    5487     114    5457    5454
    5460     115    5457    5454    5490     116    5454    5460    5463     117
    5451    5448    5454     118    5448    5454    5457     119    5511    5517
    5520      97    5508    5502    5511     116    5505    5502    5508     157
    5505    5502    5511     116    5499    5496    5502     118    5496    5502
    5505     119    5496    5502    5508     119    5544    5550    5553      97
    5535    5529    5538     151    5532    5529    5535     152    5532    5529
    5538     151    5529    5538    5541     153    5526    5523    5529     123
    5526    5523    5544     116    5523    5529    5532     154    5523    5529
    5535     154    5520    5517    5523     118    5517    5523    5526     119
    5595    5601    5604      97    5589    5583    5592     145    5586    5583
    5589     145    5586    5583    5592     145    5580    5583    5586     164
    5580    5583    5589     164    5580    5583    5592     164    5577    5571
    5580     165    5574    5571    5577     152    5574    5571    5580     165
    5568    5562    5571     122    5565    5562    5568     121    5565    5562
    5571     122    5562    5571    5574     166    5562    5571    5577     166
    5559    5556    5562     123    5559    5556    5595     116    5556    5562
    5565     124    5556    5562    5568     124    5553    5550    5556     118
    5550    5556    5559     119    5628    5634    5637      97    5619    5613
    5622     151    5616    5613    5619     152    5616    5613    5622     151
    5613    5622    5625     153    5610    5607    5613     123    5610    5607
    5628     116    5607    5613    5616     154    5607    5613    5619     154
    5604    5601    5607     118    5601    5607    5610     119    5676    5682
    5685      97    5670    5664    5673     112    5667    5664    5670     112
    5667    5664    5673     112    5658    5652    5661     112    5655    5652
    5658     112    5655    5652    5661     112    5649    5646    5652     113
    5649    5646    5664     113    5646    5652    5655     114    5646    5652
    5658     114    5646    5652    5661     114    5646    5664    5667     114
    5646    5664    5670     114    5646    5664    5673     114    5643    5640
    5646     115    5643    5640    5676     116    5640    5646    5649     117
    5637    5634    5640     118    5634    5640    5643     119    5712    5718
    5721      97    5700    5694    5703     120    5697    5694    5700     121
    5697    5694    5703     120    5691    5688    5694     123    5691    5688
    5712     116    5688    5694    5697     124    5688    5694    5700     124
    5685    5682    5688     118    5682    5688    5691     119    5733    5739
    5742      97    5730    5724    5733     116    5727    5724    5730     157
    5727    5724    5733     116    5721    5718    5724     118    5718    5724
    5727     119    5718    5724    5730     119    5796    5802    5805      97
    5787    5784    5790     147    5784    5790    5793     147    5775    5778
    5781     148    5775    5784    5787     149    5772    5769    5775     149
    5766    5763    5769     147    5763    5769    5772     147    5760    5763
    5766     147    5760    5790    5793     147    5757    5751    5760     150
    5754    5751    5757     112    5754    5751    5760     150    5748    5745
    5751     141    5748    5745    5796     116    5745    5751    5754     142
    5745    5751    5757     142    5742    5739    5745     118    5739    5745
    5748     119    5847    5853    5856      97    5838    5835    5841     134
    5835    5841    5844     135    5832    5829    5835     136    5829    5835
    5838     137    5826    5829    5832     138    5823    5841    5844     139
    5820    5814    5823     140    5817    5814    5820     112    5817    5814
    5823     140    5811    5808    5814     141    5811    5808    5847     116
    5808    5814    5817     142    5808    5814    5820     142    5805    5802
    5808     118    5802    5808    5811     119    5889    5895    5898      97
    5883    5880    5886     127    5874    5880    5883      97    5874    5880
    5886      97    5871    5865    5874     128    5868    5865    5871     121
    5868    5865    5874     128    5862    5859    5865     123    5862    5859
    5889     116    5859    5865    5868     124    5859    5865    5871     124
    5856    5853    5859     118    5853    5859    5862     119    5946    5952
    5955      97    5940    5934    5943     112    5937    5934    5940     112
    5937    5934    5943     112    5931    5925    5934     155    5928    5925
    5931     121    5928    5925    5934     155    5925    5934    5937     156
    5925    5934    5940     156    5925    5934    5943     156    5919    5913
    5922     112    5916    5913    5919     112    5916    5913    5922     112
    5910    5907    5913     113    5910    5907    5925     126    5907    5913
    5916     114    5907    5913    5919     114    5907    5913    5922     114
    5907    5925    5928     125    5907    5925    5931     125    5904    5901
    5907     115    5904    5901    5946     116    5901    5907    5910     117
    5898    5895    5901     118    5895    5901    5904     119    5979    5985
    5988      97    5970    5964    5973     151    5967    5964    5970     152
    5967    5964    5973     151    5964    5973    5976     153    5961    5958
    5964     123    5961    5958    5979     116    5958    5964    5967     154
    5958    5964    5970     154    5955    5952    5958     118    5952    5958
    5961     119    6021    6027    6030      97    6009    6003    6012     112
    6006    6003    6009     112    6006    6003    6012     112    6000    5997
    6003     160    6000    5997    6015     161    5997    6003    6006     114
    5997    6003    6009     114    5997    6003    6012     114    5997    6015
    6018     162    5994    5991    5997     115    5994    5991    6021     116
    5991    5997    6000     163    5988    5985    5991     118    5985    5991
    5994     119    6087    6093    6096      97    6081    6075    6084     110
    6078    6075    6081     110    6078    6075    6084     110    6072    6066
    6075     129    6069    6066    6072     130    6069    6066    6075     129
    6066    6075    6078     131    6066    6075    6081     131    6066    6075
    6084     131    6063    6057    6066     103    6060    6057    6063     104
    6060    6057    6066     103    6057    6066    6069     132    6057    6066
    6072     132    6054    6048    6057     103    6051    6048    6054     104
    6051    6048    6057     103    6048    6057    6060     103    6048    6057
    6063     103    6045    6039    6048     103    6042    6039    6045     104
    6042    6039    6048     103    6039    6048    6051     103    6039    6048
    6054     103    6036    6033    6039     133    6036    6033    6087     116
    6033    6039    6042     108    6033    6039    6045     108    6030    6027
    6033     118    6027    6033    6036     119    6123    6129    6132      97
    6111    6105    6114     120    6108    6105    6111     121    6108    6105
    6114     120    6102    6099    6105     123    6102    6099    6123     116
    6099    6105    6108     124    6099    6105    6111     124    6096    6093
    6099     118    6093    6099    6102     119    6144    6150    6153      97
    6141    6135    6144     116    6138    6135    6141     157    6138    6135
    6144     116    6132    6129    6135     118    6129    6135    6138     119
    6129    6135    6141     119    6180    6186    6189      97    6168    6162
    6171     120    6165    6162    6168     121    6165    6162    6171     120
    6159    6156    6162     123    6159    6156    6180     116    6156    6162
    6165     124    6156    6162    6168     124    6153    6150    6156     118
    6150    6156    6159     119    6213    6219    6222      97    6204    6198
    6207     158    6201    6198    6204     152    6201    6198    6207     158
    6198    6207    6210     159    6195    6192    6198     123    6195    6192
    6213     116    6192    6198    6201     154    6192    6198    6204     154
    6189    6186    6192     118    6186    6192    6195     119    6234    6240
    6243      97    6231    6225    6234     116    6228    6225    6231     157
    6228    6225    6234     116    6222    6219    6225     118    6219    6225
    6228     119    6219    6225    6231     119    6267    6273    6276      97
    6258    6252    6261     151    6255    6252    6258     152    6255    6252
    6261     151    6252    6261    6264     153    6249    6246    6252     123
    6249    6246    6267     116    6246    6252    6255     154    6246    6252
    6258     154    6243    6240    6246     118    6240    6246    6249     119
    6324    6330    6333      97    6318    6312    6321     112    6315    6312
    6318     112    6315    6312    6321     112    6306    6300    6309     112
    6303    6300    6306     112    6303    6300    6309     112    6297    6294
    6300     113    6297    6294    6312     113    6294    6300    6303     114
    6294    6300    6306     114    6294    6300    6309     114    6294    6312
    6315     114    6294    6312    6318     114    6294    6312    6321     114
    6291    6285    6294     125    6288    6285    6291     121    6288    6285
    6294     125    6285    6294    6297     126    6282    6279    6285     123
    6282    6279    6324     116    6279    6285    6288     124    6279    6285
    6291     124    6276    6273    6279     118    6273    6279    6282     119
    6381    6387    6390      97    6375    6369    6378     112    6372    6369
    6375     112    6372    6369    6378     112    6363    6357    6366     112
    6360    6357    6363     112    6360    6357    6366     112    6354    6351
    6357     113    6354    6351    6369     113    6351    6357    6360     114
    6351    6357    6363     114    6351    6357    6366     114    6351    6369
    6372     114    6351    6369    6375     114    6351    6369    6378     114
    6348    6342    6351     125    6345    6342    6348     121    6345    6342
    6351     125    6342    6351    6354     126    6339    6336    6342     123
    6339    6336    6381     116    6336    6342    6345     124    6336    6342
    6348     124    6333    6330    6336     118    6330    6336    6339     119
    6441    6447    6450      97    6432    6429    6435     147    6429    6435
    6438     147    6426    6423    6429     147    6423    6429    6432     147
    6420    6417    6423     147    6417    6423    6426     147    6414    6411
    6417     147    6411    6417    6420     147    6408    6411    6414     147
    6408    6435    6438     147    6405    6399    6408     150    6402    6399
    6405     112    6402    6399    6408     150    6396    6393    6399     141
    6396    6393    6441     116    6393    6399    6402     142    6393    6399
    6405     142    6390    6387    6393     118    6387    6393    6396     119
    6477    6483    6486      97    6465    6459    6468     120    6462    6459
    6465     121    6462    6459    6468     120    6456    6453    6459     123
    6456    6453    6477     116    6453    6459    6462     124    6453    6459
    6465     124    6450    6447    6453     118    6447    6453    6456     119
    6528    6534    6537      97    6519    6516    6522     134    6516    6522
    6525     135    6513    6510    6516     136    6510    6516    6519     137
    6507    6510    6513     138    6504    6522    6525     139    6501    6495
    6504     140    6498    6495    6501     112    6498    6495    6504     140
    6492    6489    6495     141    6492    6489    6528     116    6489    6495
    6498     142    6489    6495    6501     142    6486    6483    6489     118
    6483    6489    6492     119    6585    6591    6594      97    6579    6573
    6582     112    6576    6573    6579     112    6576    6573    6582     112
    6567    6561    6570     112    6564    6561    6567     112    6564    6561
    6570     112    6558    6555    6561     113    6558    6555    6573     113
    6555    6561    6564     114    6555    6561    6567     114    6555    6561
    6570     114    6555    6573    6576     114    6555    6573    6579     114
    6555    6573    6582     114    6552    6546    6555     125    6549    6546
    6552     121    6549    6546    6555     125    6546    6555    6558     126
    6543    6540    6546     123    6543    6540    6585     116    6540    6546
    6549     124    6540    6546    6552     124    6537    6534    6540     118
    6534    6540    6543     119    6636    6642    6645      97    6627    6624
    6630     134    6624    6630    6633     135    6621    6618    6624     136
    6618    6624    6627     137    6615    6618    6621     138    6612    6630
    6633     139    6609    6603    6612     140    6606    6603    6609     112
    6606    6603    6612     140    6600    6597    6603     141    6600    6597
    6636     116    6597    6603    6606     142    6597    6603    6609     142
    6594    6591    6597     118    6591    6597    6600     119    6678    6684
    6687      97    6672    6669    6675     127    6663    6669    6672      97
    6663    6669    6675      97    6660    6654    6663     128    6657    6654
    6660     121    6657    6654    6663     128    6651    6648    6654     123
    6651    6648    6678     116    6648    6654    6657     124    6648    6654
    6660     124    6645    6642    6648     118    6642    6648    6651     119
    6726    6732    6735      97    6720    6714    6723     112    6717    6714
    6720     112    6717    6714    6723     112    6708    6702    6711     112
    6705    6702    6708     112    6705    6702    6711     112    6699    6696
    6702     113    6699    6696    6714     113    6696    6702    6705     114
    6696    6702    6708     114    6696    6702    6711     114    6696    6714
    6717     114    6696    6714    6720     114    6696    6714    6723     114
    6693    6690    6696     115    6693    6690    6726     116    6690    6696
    6699     117    6687    6684    6690     118    6684    6690    6693     119
    6774    6780    6783      97    6768    6762    6771     112    6765    6762
    6768     112    6765    6762    6771     112    6756    6750    6759     112
    6753    6750    6756     112    6753    6750    6759     112    6747    6744
    6750     113    6747    6744    6762     113    6744    6750    6753     114
    6744    6750    6756     114    6744    6750    6759     114    6744    6762
    6765     114    6744    6762    6768     114    6744    6762    6771     114
    6741    6738    6744     115    6741    6738    6774     116    6738    6744
    6747     117    6735    6732    6738     118    6732    6738    6741     119
    6795    6801    6804      97    6792    6786    6795     116    6789    6786
    6792     157    6789    6786    6795     116    6783    6780    6786     118
    6780    6786    6789     119    6780    6786    6792     119    6825    6831
    6834      97    6819    6813    6822     112    6816    6813    6819     112
    6816    6813    6822     112    6810    6807    6813     141    6810    6807
    6825     116    6807    6813    6816     142    6807    6813    6819     142
    6807    6813    6822     142    6804    6801    6807     118    6801    6807
    6810     119    6876    6882    6885      97    6867    6864    6870     134
    6864    6870    6873     135    6861    6858    6864     136    6858    6864
    6867     137    6855    6858    6861     138    6852    6870    6873     139
    6849    6843    6852     140    6846    6843    6849     112    6846    6843
    6852     140    6840    6837    6843     141    6840    6837    6876     116
    6837    6843    6846     142    6837    6843    6849     142    6834    6831
    6837     118    6831    6837    6840     119    6933    6939    6942      97
    6927    6921    6930     112    6924    6921    6927     112    6924    6921
    6930     112    6918    6912    6921     155    6915    6912    6918     121
    6915    6912    6921     155    6912    6921    6924     156    6912    6921
    6927     156    6912    6921    6930     156    6906    6900    6909     112
    6903    6900    6906     112    6903    6900    6909     112    6897    6894
    6900     113    6897    6894    6912     126    6894    6900    6903     114
    6894    6900    6906     114    6894    6900    6909     114    6894    6912
    6915     125    6894    6912    6918     125    6891    6888    6894     115
    6891    6888    6933     116    6888    6894    6897     117    6885    6882
    6888     118    6882    6888    6891     119    6981    6987    6990      97
    6975    6969    6978     112    6972    6969    6975     112    6972    6969
    6978     112    6963    6957    6966     112    6960    6957    6963     112
    6960    6957    6966     112    6954    6951    6957     113    6954    6951
    6969     113    6951    6957    6960     114    6951    6957    6963     114
    6951    6957    6966     114    6951    6969    6972     114    6951    6969
    6975     114    6951    6969    6978     114    6948    6945    6951     115
    6948    6945    6981     116    6945    6951    6954     117    6942    6939
    6945     118    6939    6945    6948     119    7002    7008    7011      97
    6999    6993    7002     116    6996    6993    6999     157    6996    6993
    7002     116    6990    6987    6993     118    6987    6993    6996     119
    6987    6993    6999     119    7059    7065    7068      97    7053    7047
    7056     112    7050    7047    7053     112    7050    7047    7056     112
    7044    7038    7047     155    7041    7038    7044     121    7041    7038
    7047     155    7038    7047    7050     156    7038    7047    7053     156
    7038    7047    7056     156    7032    7026    7035     112    7029    7026
    7032     112    7029    7026    7035     112    7023    7020    7026     113
    7023    7020    7038     126    7020    7026    7029     114    7020    7026
    7032     114    7020    7026    7035     114    7020    7038    7041     125
    7020    7038    7044     125    7017    7014    7020     115    7017    7014
    7059     116    7014    7020    7023     117    7011    7008    7014     118
    7008    7014    7017     119    7089    7095    7098      97    7083    7077
    7086     112    7080    7077    7083     112    7080    7077    7086     112
    7074    7071    7077     141    7074    7071    7089     116    7071    7077
    7080     142    7071    7077    7083     142    7071    7077    7086     142
    7068    7065    7071     118    7065    7071    7074     119    7122    7128
    7131      97    7113    7107    7116     151    7110    7107    7113     152
    7110    7107    7116     151    7107    7116    7119     153    7104    7101
    7107     123    7104    7101    7122     116    7101    7107    7110     154
    7101    7107    7113     154    7098    7095    7101     118    7095    7101
    7104     119    7173    7167    7176     112    7170    7167    7173     112
    7170    7167    7176     112    7164    7158    7167     155    7161    7158
    7164     121    7161    7158    7167     155    7158    7167    7170     156
    7158    7167    7173     156    7158    7167    7176     156    7152    7146
    7155     112    7149    7146    7152     112    7149    7146    7155     112
    7143    7140    7146     113    7143    7140    7158     126    7140    7146
    7149     114    7140    7146    7152     114    7140    7146    7155     114
    7140    7158    7161     125    7140    7158    7164     125    7137    7134
    7140     115    7137    7134    7179     116    7134    7140    7143     117
    7131    7128    7134     118    7128    7134    7137     119    7218    7215
    7221     116    7212    7206    7215     142    7209    7206    7212     112
    7209    7206    7215     142    7206    7215    7218     141    7203    7197
    7206     143    7200    7197    7203     112    7200    7197    7206     143
    7197    7206    7209     143    7197    7206    7212     143    7194    7188
    7197     144    7191    7188    7194     145    7191    7188    7197     144
    7188    7197    7200     143    7188    7197    7203     143    7185    7188
    7191     146    7185    7188    7194     146    7185    7215    7218     119
    7263    7269    7272      97    7260    7257    7263     116    7254    7248
    7257     142    7251    7248    7254     112    7251    7248    7257     142
    7248    7257    7260     141    7245    7239    7248     143    7242    7239
    7245     112    7242    7239    7248     143    7239    7248    7251     143
    7239    7248    7254     143    7236    7230    7239     144    7233    7230
    7236     145    7233    7230    7239     144    7230    7239    7242     143
    7230    7239    7245     143    7227    7230    7233     146    7227    7230
    7236     146    7227    7257    7260     119    7311    7317    7320      97
    7305    7299    7308     112    7302    7299    7305     112    7302    7299
    7308     112    7293    7287    7296     112    7290    7287    7293     112
    7290    7287    7296     112    7284    7281    7287     113    7284    7281
    7299     113    7281    7287    7290     114    7281    7287    7293     114
    7281    7287    7296     114    7281    7299    7302     114    7281    7299
    7305     114    7281    7299    7308     114    7278    7275    7281     115
    7278    7275    7311     116    7275    7281    7284     117    7272    7269
    7275     118    7269    7275    7278     119    7353    7359    7362      97
    7347    7344    7350     127    7338    7344    7347      97    7338    7344
    7350      97    7335    7329    7338     128    7332    7329    7335     121
    7332    7329    7338     128    7326    7323    7329     123    7326    7323
    7353     116    7323    7329    7332     124    7323    7329    7335     124
    7320    7317    7323     118    7317    7323    7326     119    7374    7380
    7383      97    7371    7365    7374     116    7368    7365    7371     157
    7368    7365    7374     116    7362    7359    7365     118    7359    7365
    7368     119    7359    7365    7371     119    7404    7410    7413      97
    7398    7392    7401     112    7395    7392    7398     112    7395    7392
    7401     112    7389    7386    7392     141    7389    7386    7404     116
    7386    7392    7395     142    7386    7392    7398     142    7386    7392
    7401     142    7383    7380    7386     118    7380    7386    7389     119
    7461    7467    7470      97    7455    7449    7458     112    7452    7449
    7455     112    7452    7449    7458     112    7443    7437    7446     112
    7440    7437    7443     112    7440    7437    7446     112    7434    7431
    7437     113    7434    7431    7449     113    7431    7437    7440     114
    7431    7437    7443     114    7431    7437    7446     114    7431    7449
    7452     114    7431    7449    7455     114    7431    7449    7458     114
    7428    7422    7431     125    7425    7422    7428     121    7425    7422
    7431     125    7422    7431    7434     126    7419    7416    7422     123
    7419    7416    7461     116    7416    7422    7425     124    7416    7422
    7428     124    7413    7410    7416     118    7410    7416    7419     119
    7503    7509    7512      97    7491    7485    7494     112    7488    7485
    7491     112    7488    7485    7494     112    7482    7479    7485     160
    7482    7479    7497     161    7479    7485    7488     114    7479    7485
    7491     114    7479    7485    7494     114    7479    7497    7500     162
    7476    7473    7479     115    7476    7473    7503     116    7473    7479
    7482     163    7470    7467    7473     118    7467    7473    7476     119
    7575    7581    7584      97    7569    7566    7572     167    7563    7560
    7566     147    7560    7566    7569     147    7557    7554    7560     147
    7554    7560    7563     147    7551    7548    7554     147    7548    7554
    7557     147    7545    7548    7551     168    7542    7539    7545     169
    7536    7533    7539     135    7533    7539    7542     134    7530    7533
    7536     170    7527    7521    7530     171    7524    7521    7527     112
    7524    7521    7530     171    7518    7515    7521     141    7518    7515
    7575     116    7515    7521    7524     142    7515    7521    7527     142
    7512    7509    7515     118    7509    7515    7518     119    7617    7623
    7626      97    7611    7608    7614     127    7602    7608    7611      97
    7602    7608    7614      97    7599    7593    7602     128    7596    7593
    7599     121    7596    7593    7602     128    7590    7587    7593     123
    7590    7587    7617     116    7587    7593    7596     124    7587    7593
    7599     124    7584    7581    7587     118    7581    7587    7590     119
    7647    7653    7656      97    7641    7635    7644     112    7638    7635
    7641     112    7638    7635    7644     112    7632    7629    7635     141
    7632    7629    7647     116    7629    7635    7638     142    7629    7635
    7641     142    7629    7635    7644     142    7626    7623    7629     118
    7623    7629    7632     119    7692    7698    7701      97    7680    7674
    7683     120    7677    7674    7680     121    7677    7674    7683     120
    7671    7665    7674     122    7668    7665    7671     121    7668    7665
    7674     122    7665    7674    7677     122    7665    7674    7680     122
    7662    7659    7665     123    7662    7659    7692     116    7659    7665
    7668     124    7659    7665    7671     124    7656    7653    7659     118
    7653    7659    7662     119    7758    7764    7767      97    7752    7746
    7755     110    7749    7746    7752     110    7749    7746    7755     110
    7743    7737    7746     129    7740    7737    7743     130    7740    7737
    7746     129    7737    7746    7749     131    7737    7746    7752     131
    7737    7746    7755     131    7734    7728    7737     103    7731    7728
    7734     104    7731    7728    7737     103    7728    7737    7740     132
    7728    7737    7743     132    7725    7719    7728     103    7722    7719
    7725     104    7722    7719    7728     103    7719    7728    7731     103
    7719    7728    7734     103    7716    7710    7719     103    7713    7710
    7716     104    7713    7710    7719     103    7710    7719    7722     103
    7710    7719    7725     103    7707    7704    7710     133    7707    7704
    7758     116    7704    7710    7713     108    7704    7710    7716     108
    7701    7698    7704     118    7698    7704    7707     119    7803    7809
    7812      97    7791    7785    7794     120    7788    7785    7791     121
    7788    7785    7794     120    7782    7776    7785     122    7779    7776
    7782     121    7779    7776    7785     122    7776    7785    7788     122
    7776    7785    7791     122    7773    7770    7776     123    7773    7770
    7803     116    7770    7776    7779     124    7770    7776    7782     124
    7767    7764    7770     118    7764    7770    7773     119    7854    7860
    7863      97    7848    7842    7851     145    7845    7842    7848     145
    7845    7842    7851     145    7839    7842    7845     164    7839    7842
    7848     164    7839    7842    7851     164    7836    7830    7839     165
    7833    7830    7836     152    7833    7830    7839     165    7827    7821
    7830     122    7824    7821    7827     121    7824    7821    7830     122
    7821    7830    7833     166    7821    7830    7836     166    7818    7815
    7821     123    7818    7815    7854     116    7815    7821    7824     124
    7815    7821    7827     124    7812    7809    7815     118    7809    7815
    7818     119    7911    7917    7920      97    7905    7899    7908     112
    7902    7899    7905     112    7902    7899    7908     112    7893    7887
    7896     112    7890    7887    7893     112    7890    7887    7896     112
    7884    7881    7887     113    7884    7881    7899     113    7881    7887
    7890     114    7881    7887    7893     114    7881    7887    7896     114
    7881    7899    7902     114    7881    7899    7905     114    7881    7899
    7908     114    7878    7872    7881     125    7875    7872    7878     121
    7875    7872    7881     125    7872    7881    7884     126    7869    7866
    7872     123    7869    7866    7911     116    7866    7872    7875     124
    7866    7872    7878     124    7863    7860    7866     118    7860    7866
    7869     119    7944    7950    7953      97    7935    7929    7938     158
    7932    7929    7935     152    7932    7929    7938     158    7929    7938
    7941     159    7926    7923    7929     123    7926    7923    7944     116
    7923    7929    7932     154    7923    7929    7935     154    7920    7917
    7923     118    7917    7923    7926     119    7962    7956    7965     116
    7959    7956    7962     157    7959    7956    7965     116    7953    7950
    7956     118    7950    7956    7959     119    7950    7956    7962     119
    8007    8013    8016      97    8004    8001    8007     116    7998    7992
    8001     142    7995    7992    7998     112    7995    7992    8001     142
    7992    8001    8004     141    7989    7983    7992     143    7986    7983
    7989     112    7986    7983    7992     143    7983    7992    7995     143
    7983    7992    7998     143    7980    7974    7983     144    7977    7974
    7980     145    7977    7974    7983     144    7974    7983    7986     143
    7974    7983    7989     143    7971    7974    7977     146    7971    7974
    7980     146    7971    8001    8004     119    8049    8055    8058      97
    8043    8040    8046     127    8034    8040    8043      97    8034    8040
    8046      97    8031    8025    8034     128    8028    8025    8031     121
    8028    8025    8034     128    8022    8019    8025     123    8022    8019
    8049     116    8019    8025    8028     124    8019    8025    8031     124
    8016    8013    8019     118    8013    8019    8022     119    8085    8091
    8094      97    8073    8067    8076     120    8070    8067    8073     121
    8070    8067    8076     120    8064    8061    8067     123    8064    8061
    8085     116    8061    8067    8070     124    8061    8067    8073     124
    8058    8055    8061     118    8055    8061    8064     119    8121    8127
    8130      97    8109    8103    8112     120    8106    8103    8109     121
    8106    8103    8112     120    8100    8097    8103     123    8100    8097
    8121     116    8097    8103    8106     124    8097    8103    8109     124
    8094    8091    8097     118    8091    8097    8100     119    8184    8190
    8193      97    8175    8172    8178     147    8172    8178    8181     147
    8163    8166    8169     148    8163    8172    8175     149    8160    8157
    8163     149    8154    8151    8157     147    8151    8157    8160     147
    8148    8151    8154     147    8148    8178    8181     147    8145    8139
    8148     150    8142    8139    8145     112    8142    8139    8148     150
    8136    8133    8139     141    8136    8133    8184     116    8133    8139
    8142     142    8133    8139    8145     142    8130    8127    8133     118
    8127    8133    8136     119    8220    8226    8229      97    8208    8202
    8211     120    8205    8202    8208     121    8205    8202    8211     120
    8199    8196    8202     123    8199    8196    8220     116    8196    8202
    8205     124    8196    8202    8208     124    8193    8190    8196     118
    8190    8196    8199     119    8283    8289    8292      97    8274    8271
    8277     147    8271    8277    8280     147    8262    8265    8268     148
    8262    8271    8274     149    8259    8256    8262     149    8253    8250
    8256     147    8250    8256    8259     147    8247    8250    8253     147
    8247    8277    8280     147    8244    8238    8247     150    8241    8238
    8244     112    8241    8238    8247     150    8235    8232    8238     141
    8235    8232    8283     116    8232    8238    8241     142    8232    8238
    8244     142    8229    8226    8232     118    8226    8232    8235     119
    8307    8301    8310     120    8304    8301    8307     121    8304    8301
    8310     120    8298    8295    8301     123    8298    8295    8319     116
    8295    8301    8304     124    8295    8301    8307     124    8292    8289
    8295     118    8289    8295    8298     119    8361    8367    8370      97
    8358    8355    8361     116    8352    8346    8355     142    8349    8346
    8352     112    8349    8346    8355     142    8346    8355    8358     141
    8343    8337    8346     143    8340    8337    8343     112    8340    8337
    8346     143    8337    8346    8349     143    8337    8346    8352     143
    8334    8328    8337     144    8331    8328    8334     145    8331    8328
    8337     144    8328    8337    8340     143    8328    8337    8343     143
    8325    8328    8331     146    8325    8328    8334     146    8325    8355
    8358     119    8406    8412    8415      97    8394    8388    8397     120
    8391    8388    8394     121    8391    8388    8397     120    8385    8379
    8388     122    8382    8379    8385     121    8382    8379    8388     122
    8379    8388    8391     122    8379    8388    8394     122    8376    8373
    8379     123    8376    8373    8406     116    8373    8379    8382     124
    8373    8379    8385     124    8370    8367    8373     118    8367    8373
    8376     119    8472    8478    8481      97    8466    8460    8469     110
    8463    8460    8466     110    8463    8460    8469     110    8457    8451
    8460     129    8454    8451    8457     130    8454    8451    8460     129
    8451    8460    8463     131    8451    8460    8466     131    8451    8460
    8469     131    8448    8442    8451     103    8445    8442    8448     104
    8445    8442    8451     103    8442    8451    8454     132    8442    8451
    8457     132    8439    8433    8442     103    8436    8433    8439     104
    8436    8433    8442     103    8433    8442    8445     103    8433    8442
    8448     103    8430    8424    8433     103    8427    8424    8430     104
    8427    8424    8433     103    8424    8433    8436     103    8424    8433
    8439     103    8421    8418    8424     133    8421    8418    8472     116
    8418    8424    8427     108    8418    8424    8430     108    8415    8412
    8418     118    8412    8418    8421     119    8520    8526    8529      97
    8514    8508    8517     112    8511    8508    8514     112    8511    8508
    8517     112    8502    8496    8505     112    8499    8496    8502     112
    8499    8496    8505     112    8493    8490    8496     113    8493    8490
    8508     113    8490    8496    8499     114    8490    8496    8502     114
    8490    8496    8505     114    8490    8508    8511     114    8490    8508
    8514     114    8490    8508    8517     114    8487    8484    8490     115
    8487    8484    8520     116    8484    8490    8493     117    8481    8478
    8484     118    8478    8484    8487     119    8538    8532    8541     116
    8535    8532    8538     157    8535    8532    8541     116    8529    8526
    8532     118    8526    8532    8535     119    8526    8532    8538     119
    8580    8577    8583     116    8574    8568    8577     142    8571    8568
    8574     112    8571    8568    8577     142    8568    8577    8580     141
    8565    8559    8568     143    8562    8559    8565     112    8562    8559
    8568     143    8559    8568    8571     143    8559    8568    8574     143
    8556    8550    8559     144    8553    8550    8556     145    8553    8550
    8559     144    8550    8559    8562     143    8550    8559    8565     143
    8547    8550    8553     146    8547    8550    8556     146    8547    8577
    8580     119    8625    8631    8634      97    8622    8619    8625     116
    8616    8610    8619     142    8613    8610    8616     112    8613    8610
    8619     142    8610    8619    8622     141    8607    8601    8610     143
    8604    8601    8607     112    8604    8601    8610     143    8601    8610
    8613     143    8601    8610    8616     143    8598    8592    8601     144
    8595    8592    8598     145    8595    8592    8601     144    8592    8601
    8604     143    8592    8601    8607     143    8589    8592    8595     146
    8589    8592    8598     146    8589    8619    8622     119    8691    8697
    8700      97    8685    8679    8688     110    8682    8679    8685     110
    8682    8679    8688     110    8676    8670    8679     129    8673    8670
    8676     130    8673    8670    8679     129    8670    8679    8682     131
    8670    8679    8685     131    8670    8679    8688     131    8667    8661
    8670     103    8664    8661    8667     104    8664    8661    8670     103
    8661    8670    8673     132    8661    8670    8676     132    8658    8652
    8661     103    8655    8652    8658     104    8655    8652    8661     103
    8652    8661    8664     103    8652    8661    8667     103    8649    8643
    8652     103    8646    8643    8649     104    8646    8643    8652     103
    8643    8652    8655     103    8643    8652    8658     103    8640    8637
    8643     133    8640    8637    8691     116    8637    8643    8646     108
    8637    8643    8649     108    8634    8631    8637     118    8631    8637
    8640     119    8739    8745    8748      97    8733    8727    8736     112
    8730    8727    8733     112    8730    8727    8736     112    8721    8715
    8724     112    8718    8715    8721     112    8718    8715    8724     112
    8712    8709    8715     113    8712    8709    8727     113    8709    8715
    8718     114    8709    8715    8721     114    8709    8715    8724     114
    8709    8727    8730     114    8709    8727    8733     114    8709    8727
    8736     114    8706    8703    8709     115    8706    8703    8739     116
    8703    8709    8712     117    8700    8697    8703     118    8697    8703
    8706     119    8805    8802    8808     167    8799    8796    8802     147
    8796    8802    8805     147    8793    8790    8796     147    8790    8796
    8799     147    8787    8784    8790     147    8784    8790    8793     147
    8781    8784    8787     168    8778    8775    8781     169    8772    8769
    8775     135    8769    8775    8778     134    8766    8769    8772     170
    8763    8757    8766     171    8760    8757    8763     112    8760    8757
    8766     171    8754    8751    8757     141    8754    8751    8811     116
    8751    8757    8760     142    8751    8757    8763     142    8748    8745
    8751     118    8745    8751    8754     119    8964    8961    8967     172
    8961    8967    8970     172    8955    8949    8958     173    8952    8949
[truncated: 921,426 more chars]
