# Supplementary material for: In silico screening of chalcones and flavonoids as potential inhibitors against yellow head virus 3C-like protease
Source: PeerJ. 2023 Apr 24;11:e15086. doi: 10.7717/peerj.15086 (PMC10135407; doi:10.7717/peerj.15086)
Supplement: Supplemental Information 12 — All topology fileS used in trajectory analysis of duplicated simulations of the best four compounds and the standard molecule, NSC122819. [file peerj-11-15086-s012.zip]

Archive with 6 entries (5 files):
- topology_file_duplication/
- topology_file_duplication/stripped.06_cpd50.top
- topology_file_duplication/stripped.01_cpd26.top
- topology_file_duplication/stripped.00_NSC122819.top
- topology_file_duplication/stripped.07_DN071_f.top
- topology_file_duplication/stripped.04_cpd31.top
