# Supplementary material for: In silico screening of chalcones and flavonoids as potential inhibitors against yellow head virus 3C-like protease
Source: PeerJ. 2023 Apr 24;11:e15086. doi: 10.7717/peerj.15086 (PMC10135407; doi:10.7717/peerj.15086)
Supplement: Supplemental Information 12 — All topology fileS used in trajectory analysis of duplicated simulations of the best four compounds and the standard molecule, NSC122819. [file peerj-11-15086-s012.zip › topology_file_duplication/stripped.01_cpd26.top]

%VERSION  VERSION_STAMP = V0001.000  DATE = 07/06/22 21:52:26                  
%FLAG TITLE                                                                     
%FORMAT(20a4)                                                                   
default_name                                                                    
%FLAG POINTERS                                                                  
%FORMAT(10I8)                                                                   
    2995      13    1460    1578    3319    2145    6804    6673       0       0
   16522     189    1578    2145    6673      72     174     203      38       0
       0       0       0       0       0       0       0       1      55       0
       0
%FLAG ATOM_NAME                                                                 
%FORMAT(20a4)                                                                   
N   H1  H2  H3  CA  HA  CB  HB2 HB3 CG  HG2 HG3 CD  HD2 HD3 NE  HE  CZ  NH1 HH11
HH12NH2 HH21HH22C   O   N   H   CA  HA  CB  HB  CG1 HG11HG12HG13CG2 HG21HG22HG23
C   O   N   H   CA  HA  CB  HB2 HB3 CG  HG2 HG3 CD  OE1 OE2 C   O   N   H   CA  
HA  CB  HB2 HB3 CG  OD1 OD2 C   O   N   H   CA  HA  CB  HB2 HB3 CG  HG  CD1 HD11
HD12HD13CD2 HD21HD22HD23C   O   N   H   CA  HA  CB  HB2 HB3 CG  OD1 ND2 HD21HD22
C   O   N   H   CA  HA  CB  HB2 HB3 CG  HG2 HG3 CD  HD2 HD3 CE  HE2 HE3 NZ  HZ1 
HZ2 HZ3 C   O   N   H   CA  HA  CB  HB2 HB3 CG  ND1 CE1 HE1 NE2 HE2 CD2 HD2 C   
O   N   CD  HD2 HD3 CG  HG2 HG3 CB  HB2 HB3 CA  HA  C   O   N   H   CA  HA  CB  
HB2 HB3 CG  CD1 HD1 CE1 HE1 CZ  OH  HH  CE2 HE2 CD2 HD2 C   O   N   H   CA  HA  
CB  HB2 HB3 CG  OD1 ND2 HD21HD22C   O   N   H   CA  HA  CB  HB2 HB3 CG  HG2 HG3 
CD  HD2 HD3 CE  HE2 HE3 NZ  HZ1 HZ2 HZ3 C   O   N   H   CA  HA  CB  HB2 HB3 CG  
CD1 HD1 CE1 HE1 CZ  OH  HH  CE2 HE2 CD2 HD2 C   O   N   H   CA  HA  CB  HB2 HB3 
CG  HG2 HG3 CD  HD2 HD3 NE  HE  CZ  NH1 HH11HH12NH2 HH21HH22C   O   N   H   CA  
HA  CB  HB2 HB3 OG  HG  C   O   N   H   CA  HA  CB  HB2 HB3 CG  OD1 ND2 HD21HD22
C   O   N   H   CA  HA  CB  HB  CG2 HG21HG22HG23CG1 HG12HG13CD1 HD11HD12HD13C   
O   N   H   CA  HA  CB  HB  CG1 HG11HG12HG13CG2 HG21HG22HG23C   O   N   H   CA  
HA  CB  HB2 HB3 CG  HG2 HG3 CD  HD2 HD3 NE  HE  CZ  NH1 HH11HH12NH2 HH21HH22C   
O   N   H   CA  HA  CB  HB  CG1 HG11HG12HG13CG2 HG21HG22HG23C   O   N   H   CA  
HA  CB  HB2 HB3 CG  CD1 HD1 CE1 HE1 CZ  OH  HH  CE2 HE2 CD2 HD2 C   O   N   H   
CA  HA2 HA3 C   O   N   H   CA  HA  CB  HB2 HB3 CG  HG2 HG3 CD  OE1 OE2 C   O   
N   H   CA  HA  CB  HB2 HB3 CG  HG2 HG3 CD  HD2 HD3 NE  HE  CZ  NH1 HH11HH12NH2 
HH21HH22C   O   N   H   CA  HA2 HA3 C   O   N   H   CA  HA  CB  HB2 HB3 CG  OD1 
OD2 C   O   N   H   CA  HA  CB  HB2 HB3 CG  HG  CD1 HD11HD12HD13CD2 HD21HD22HD23
C   O   N   H   CA  HA  CB  HB2 HB3 CG  OD1 ND2 HD21HD22C   O   N   H   CA  HA2 
HA3 C   O   N   H   CA  HA  CB  HB2 HB3 CG  CD1 HD1 CE1 HE1 CZ  HZ  CE2 HE2 CD2 
HD2 C   O   N   H   CA  HA  CB  HB2 HB3 CG  HG  CD1 HD11HD12HD13CD2 HD21HD22HD23
C   O   N   H   CA  HA  CB  HB2 HB3 OG  HG  C   O   N   H   CA  HA2 HA3 C   O   
N   H   CA  HA  CB  HB2 HB3 CG  HG2 HG3 CD  HD2 HD3 CE  HE2 HE3 NZ  HZ1 HZ2 HZ3 
C   O   N   H   CA  HA  CB  HB2 HB3 CG  CD1 HD1 CE1 HE1 CZ  HZ  CE2 HE2 CD2 HD2 
C   O   N   H   CA  HA  CB  HB2 HB3 CG  HG  CD1 HD11HD12HD13CD2 HD21HD22HD23C   
O   N   H   CA  HA  CB  HB2 HB3 CG  CD1 HD1 CE1 HE1 CZ  OH  HH  CE2 HE2 CD2 HD2 
C   O   N   H   CA  HA  CB  HB2 HB3 CG  CD1 HD1 CE1 HE1 CZ  HZ  CE2 HE2 CD2 HD2 
C   O   N   CD  HD2 HD3 CG  HG2 HG3 CB  HB2 HB3 CA  HA  C   O   N   H   CA  HA  
CB  HB2 HB3 CG  HG2 HG3 CD  HD2 HD3 NE  HE  CZ  NH1 HH11HH12NH2 HH21HH22C   O   
N   H   CA  HA  CB  HB2 HB3 CG  ND1 CE1 HE1 NE2 HE2 CD2 HD2 C   O   N   H   CA  
HA  CB  HB  CG2 HG21HG22HG23CG1 HG12HG13CD1 HD11HD12HD13C   O   N   H   CA  HA  
CB  HB2 HB3 CG  CD1 HD1 CE1 HE1 CZ  HZ  CE2 HE2 CD2 HD2 C   O   N   H   CA  HA  
CB  HB2 HB3 CG  OD1 OD2 C   O   N   H   CA  HA  CB  HB2 HB3 OG  HG  C   O   N   
H   CA  HA  CB  HB2 HB3 SG  HG  C   O   N   H   CA  HA  CB  HB  CG2 HG21HG22HG23
OG1 HG1 C   O   N   H   CA  HA  CB  HB2 HB3 CG  OD1 OD2 C   O   N   H   CA  HA  
CB  HB2 HB3 CG  OD1 ND2 HD21HD22C   O   N   H   CA  HA  CB  HB  CG2 HG21HG22HG23
OG1 HG1 C   O   N   H   CA  HA  CB  HB2 HB3 CG  HG  CD1 HD11HD12HD13CD2 HD21HD22
HD23C   O   N   H   CA  HA  CB  HB  CG2 HG21HG22HG23OG1 HG1 C   O   N   H   CA  
HA  CB  HB2 HB3 CG  HG2 HG3 CD  HD2 HD3 NE  HE  CZ  NH1 HH11HH12NH2 HH21HH22C   
O   N   H   CA  HA  CB  HB2 HB3 CG  ND1 CE1 HE1 NE2 HE2 CD2 HD2 C   O   N   H   
CA  HA  CB  HB  CG2 HG21HG22HG23CG1 HG12HG13CD1 HD11HD12HD13C   O   N   H   CA  
HA  CB  HB2 HB3 CG  HG2 HG3 CD  HD2 HD3 NE  HE  CZ  NH1 HH11HH12NH2 HH21HH22C   
O   N   H   CA  HA  CB  HB  CG1 HG11HG12HG13CG2 HG21HG22HG23C   O   N   H   CA  
HA  CB  HB  CG2 HG21HG22HG23OG1 HG1 C   O   N   H   CA  HA  CB  HB2 HB3 CG  HG2 
HG3 CD  HD2 HD3 CE  HE2 HE3 NZ  HZ1 HZ2 HZ3 C   O   N   H   CA  HA2 HA3 C   O   
N   H   CA  HA  CB  HB2 HB3 CG  HG2 HG3 CD  OE1 OE2 C   O   N   H   CA  HA  CB  
HB2 HB3 CG  HG2 HG3 CD  OE1 OE2 C   O   N   H   CA  HA  CB  HB  CG2 HG21HG22HG23
OG1 HG1 C   O   N   H   CA  HA  CB  HB2 HB3 CG  ND1 CE1 HE1 NE2 HE2 CD2 HD2 C   
O   N   H   CA  HA  CB  HB2 HB3 CG  OD1 OD2 C   O   N   H   CA  HA  CB  HB  CG2 
HG21HG22HG23CG1 HG12HG13CD1 HD11HD12HD13C   O   N   H   CA  HA  CB  HB2 HB3 CG  
HG2 HG3 CD  OE1 OE2 C   O   N   H   CA  HA  CB  HB2 HB3 CG  HG  CD1 HD11HD12HD13
CD2 HD21HD22HD23C   O   N   H   CA  HA  CB  HB2 HB3 CG  HG  CD1 HD11HD12HD13CD2 
HD21HD22HD23C   O   N   H   CA  HA  CB  HB2 HB3 OG  HG  C   O   N   H   CA  HA  
CB  HB2 HB3 CG  OD1 OD2 C   O   N   H   CA  HA  CB  HB2 HB3 CG  HG2 HG3 CD  OE1 
OE2 C   O   N   H   CA  HA  CB  HB2 HB3 CG  CD1 HD1 CE1 HE1 CZ  OH  HH  CE2 HE2 
CD2 HD2 C   O   N   H   CA  HA  CB  HB2 HB3 CG  OD1 OD2 C   O   N   H   CA  HA  
CB  HB1 HB2 HB3 C   O   N   H   CA  HA  CB  HB  CG2 HG21HG22HG23OG1 HG1 C   O   
N   CD  HD2 HD3 CG  HG2 HG3 CB  HB2 HB3 CA  HA  C   O   N   H   CA  HA  CB  HB2 
HB3 CG  CD1 HD1 CE1 HE1 CZ  HZ  CE2 HE2 CD2 HD2 C   O   N   H   CA  HA  CB  HB  
CG2 HG21HG22HG23CG1 HG12HG13CD1 HD11HD12HD13C   O   N   H   CA  HA  CB  HB2 HB3 
CG  HG2 HG3 CD  HD2 HD3 CE  HE2 HE3 NZ  HZ1 HZ2 HZ3 C   O   N   H   CA  HA  CB  
HB  CG2 HG21HG22HG23CG1 HG12HG13CD1 HD11HD12HD13C   O   N   H   CA  HA  CB  HB2 
HB3 CG  OD1 OD2 C   O   N   H   CA  HA  CB  HB2 HB3 OG  HG  C   O   N   CD  HD2 
HD3 CG  HG2 HG3 CB  HB2 HB3 CA  HA  C   O   N   H   CA  HA  CB  HB2 HB3 CG  CD1 
HD1 CE1 HE1 CZ  HZ  CE2 HE2 CD2 HD2 C   O   N   H   CA  HA  CB  HB1 HB2 HB3 C   
O   N   H   CA  HA  CB  HB2 HB3 CG  HG2 HG3 CD  OE1 OE2 C   O   N   H   CA  HA  
CB  HB1 HB2 HB3 C   O   N   H   CA  HA  CB  HB  CG2 HG21HG22HG23OG1 HG1 C   O   
N   H   CA  HA  CB  HB  CG1 HG11HG12HG13CG2 HG21HG22HG23C   O   N   H   CA  HA  
CB  HB2 HB3 CG  HG  CD1 HD11HD12HD13CD2 HD21HD22HD23C   O   N   H   CA  HA  CB  
HB2 HB3 CG  HG2 HG3 CD  HD2 HD3 CE  HE2 HE3 NZ  HZ1 HZ2 HZ3 C   O   N   H   CA  
HA  CB  HB2 HB3 CG  CD1 HD1 CE1 HE1 CZ  HZ  CE2 HE2 CD2 HD2 C   O   N   H   CA  
HA2 HA3 C   O   N   H   CA  HA  CB  HB2 HB3 CG  HG2 HG3 CD  HD2 HD3 CE  HE2 HE3 
NZ  HZ1 HZ2 HZ3 C   O   N   H   CA  HA  CB  HB2 HB3 CG  HG  CD1 HD11HD12HD13CD2 
HD21HD22HD23C   O   N   H   CA  HA  CB  HB2 HB3 CG  HG2 HG3 CD  OE1 NE2 HE21HE22
C   O   N   H   CA  HA  CB  HB2 HB3 CG  HG2 HG3 CD  HD2 HD3 NE  HE  CZ  NH1 HH11
HH12NH2 HH21HH22C   O   N   H   CA  HA  CB  HB  CG2 HG21HG22HG23OG1 HG1 C   O   
N   H   CA  HA  CB  HB2 HB3 CG  HG2 HG3 CD  OE1 NE2 HE21HE22C   O   N   H   CA  
HA  CB  HB2 HB3 CG  CD1 HD1 CE1 HE1 CZ  OH  HH  CE2 HE2 CD2 HD2 C   O   N   H   
CA  HA  CB  HB1 HB2 HB3 C   O   N   H   CA  HA  CB  HB2 HB3 CG  CD1 HD1 CE1 HE1 
CZ  OH  HH  CE2 HE2 CD2 HD2 C   O   N   H   CA  HA  CB  HB2 HB3 CG  CD1 HD1 CE1 
HE1 CZ  HZ  CE2 HE2 CD2 HD2 C   O   N   H   CA  HA  CB  HB  CG1 HG11HG12HG13CG2 
HG21HG22HG23C   O   N   H   CA  HA  CB  HB  CG2 HG21HG22HG23OG1 HG1 C   O   N   
H   CA  HA  CB  HB1 HB2 HB3 C   O   N   H   CA  HA  CB  HB2 HB3 CG  OD1 OD2 C   
O   N   H   CA  HA  CB  HB2 HB3 CG  OD1 OD2 C   O   N   H   CA  HA  CB  HB  CG2 
HG21HG22HG23CG1 HG12HG13CD1 HD11HD12HD13C   O   N   H   CA  HA  CB  HB2 HB3 CG  
HG2 HG3 CD  HD2 HD3 NE  HE  CZ  NH1 HH11HH12NH2 HH21HH22C   O   N   H   CA  HA  
CB  HB  CG1 HG11HG12HG13CG2 HG21HG22HG23C   O   N   H   CA  HA2 HA3 C   O   N   
H   CA  HA  CB  HB2 HB3 OG  HG  C   O   N   H   CA  HA  CB  HB2 HB3 CG  HG2 HG3 
SD  CE  HE1 HE2 HE3 C   O   N   H   CA  HA  CB  HB2 HB3 OG  HG  C   O   N   H   
CA  HA  CB  HB  CG1 HG11HG12HG13CG2 HG21HG22HG23C   O   N   H   CA  HA  CB  HB2 
HB3 CG  OD1 OD2 C   O   N   H   CA  HA2 HA3 C   O   N   H   CA  HA  CB  HB2 HB3 
CG  CD1 HD1 CE1 HE1 CZ  OH  HH  CE2 HE2 CD2 HD2 C   O   N   H   CA  HA  CB  HB2 
HB3 CG  ND1 CE1 HE1 NE2 HE2 CD2 HD2 C   O   N   H   CA  HA  CB  HB2 HB3 CG  OD1 
ND2 HD21HD22C   O   N   H   CA  HA  CB  HB  CG2 HG21HG22HG23CG1 HG12HG13CD1 HD11
HD12HD13C   O   N   H   CA  HA  CB  HB2 HB3 OG  HG  C   O   N   H   CA  HA  CB  
HB  CG2 HG21HG22HG23OG1 HG1 C   O   N   H   CA  HA  CB  HB2 HB3 CG  HG2 HG3 CD  
HD2 HD3 CE  HE2 HE3 NZ  HZ1 HZ2 HZ3 C   O   N   H   CA  HA  CB  HB2 HB3 CG  OD1 
OD2 C   O   N   H   CA  HA2 HA3 C   O   N   H   CA  HA  CB  HB2 HB3 CG  OD1 OD2 
C   O   N   H   CA  HA  CB  HB2 HB3 SG  HG  C   O   N   H   CA  HA2 HA3 C   O   
N   H   CA  HA  CB  HB2 HB3 OG  HG  C   O   N   H   CA  HA  CB  HB2 HB3 CG  HG  
CD1 HD11HD12HD13CD2 HD21HD22HD23C   O   N   H   CA  HA  CB  HB2 HB3 CG  HG  CD1 
HD11HD12HD13CD2 HD21HD22HD23C   O   N   H   CA  HA  CB  HB2 HB3 CG  CD1 HD1 CE1 
HE1 CZ  HZ  CE2 HE2 CD2 HD2 C   O   N   H   CA  HA  CB  HB2 HB3 CG  OD1 OD2 C   
O   N   H   CA  HA  CB  HB2 HB3 CG  ND1 CE1 HE1 NE2 HE2 CD2 HD2 C   O   N   H   
CA  HA  CB  HB2 HB3 CG  HG  CD1 HD11HD12HD13CD2 HD21HD22HD23C   O   N   H   CA  
HA  CB  HB2 HB3 CG  ND1 CE1 HE1 NE2 HE2 CD2 HD2 C   O   N   H   CA  HA  CB  HB2 
HB3 CG  OD1 ND2 HD21HD22C   O   N   H   CA  HA  CB  HB  CG1 HG11HG12HG13CG2 HG21
HG22HG23C   O   N   H   CA  HA  CB  HB  CG1 HG11HG12HG13CG2 HG21HG22HG23C   O   
N   H   CA  HA2 HA3 C   O   N   H   CA  HA  CB  HB1 HB2 HB3 C   O   N   H   CA  
HA  CB  HB2 HB3 CG  ND1 CE1 HE1 NE2 HE2 CD2 HD2 C   O   N   H   CA  HA  CB  HB  
CG2 HG21HG22HG23CG1 HG12HG13CD1 HD11HD12HD13C   O   N   H   CA  HA  CB  HB  CG1 
HG11HG12HG13CG2 HG21HG22HG23C   O   N   H   CA  HA2 HA3 C   O   N   H   CA  HA  
CB  HB  CG2 HG21HG22HG23CG1 HG12HG13CD1 HD11HD12HD13C   O   N   H   CA  HA  CB  
HB1 HB2 HB3 C   O   N   H   CA  HA  CB  HB2 HB3 OG  HG  C   O   N   H   CA  HA  
CB  HB  CG2 HG21HG22HG23CG1 HG12HG13CD1 HD11HD12HD13C   O   N   CD  HD2 HD3 CG  
HG2 HG3 CB  HB2 HB3 CA  HA  C   O   N   CD  HD2 HD3 CG  HG2 HG3 CB  HB2 HB3 CA  
HA  C   O   N   H   CA  HA  CB  HB  CG1 HG11HG12HG13CG2 HG21HG22HG23C   O   N   
H   CA  HA  CB  HB2 HB3 CG  OD1 ND2 HD21HD22C   O   N   H   CA  HA2 HA3 C   O   
N   H   CA  HA  CB  HB1 HB2 HB3 C   O   N   H   CA  HA  CB  HB2 HB3 CG  HG  CD1 
HD11HD12HD13CD2 HD21HD22HD23C   O   N   H   CA  HA  CB  HB  CG2 HG21HG22HG23OG1 
HG1 C   O   N   H   CA  HA  CB  HB2 HB3 CG  CD1 HD1 NE1 HE1 CE2 CZ2 HZ2 CH2 HH2 
CZ3 HZ3 CE3 HE3 CD2 C   O   N   H   CA  HA  CB  HB2 HB3 CG  OD1 ND2 HD21HD22C   
O   N   H   CA  HA  CB  HB1 HB2 HB3 C   O   N   H   CA  HA  CB  HB2 HB3 CG  HG2 
HG3 CD  OE1 OE2 C   O   N   H   CA  HA  CB  HB2 HB3 CG  HG2 HG3 CD  HD2 HD3 CE  
HE2 HE3 NZ  HZ1 HZ2 HZ3 C   O   N   H   CA  HA  CB  HB2 HB3 CG  HG2 HG3 CD  OE1 
OE2 C   O   N   H   CA  HA  CB  HB2 HB3 CG  HG2 HG3 SD  CE  HE1 HE2 HE3 C   O   
N   H   CA  HA  CB  HB2 HB3 CG  HG  CD1 HD11HD12HD13CD2 HD21HD22HD23C   O   N   
H   CA  HA  CB  HB2 HB3 SG  HG  C   O   N   H   CA  HA2 HA3 C   O   N   CD  HD2 
HD3 CG  HG2 HG3 CB  HB2 HB3 CA  HA  C   O   N   H   CA  HA  CB  HB2 HB3 CG  OD1 
ND2 HD21HD22C   O   N   H   CA  HA  CB  HB2 HB3 CG  OD1 OD2 C   O   N   H   CA  
HA  CB  HB2 HB3 CG  OD1 OD2 C   O   N   H   CA  HA  CB  HB2 HB3 CG  CD1 HD1 CE1 
HE1 CZ  OH  HH  CE2 HE2 CD2 HD2 C   O   N   H   CA  HA  CB  HB2 HB3 CG  OD1 OD2 
C   O   N   H   CA  HA  CB  HB2 HB3 CG  CD1 HD1 CE1 HE1 CZ  OH  HH  CE2 HE2 CD2 
HD2 C   O   N   H   CA  HA  CB  HB2 HB3 CG  OD1 OD2 C   O   N   CD  HD2 HD3 CG  
HG2 HG3 CB  HB2 HB3 CA  HA  C   O   N   H   CA  HA  CB  HB2 HB3 CG  HG2 HG3 CD  
OE1 OE2 C   O   N   H   CA  HA  CB  HB2 HB3 CG  HG2 HG3 CD  HD2 HD3 CE  HE2 HE3 
NZ  HZ1 HZ2 HZ3 C   O   N   H   CA  HA  CB  HB  CG1 HG11HG12HG13CG2 HG21HG22HG23
C   O   N   H   CA  HA2 HA3 C   O   N   CD  HD2 HD3 CG  HG2 HG3 CB  HB2 HB3 CA  
HA  C   O   N   CD  HD2 HD3 CG  HG2 HG3 CB  HB2 HB3 CA  HA  C   O   N   H   CA  
HA  CB  HB2 HB3 CG  HG2 HG3 CD  HD2 HD3 CE  HE2 HE3 NZ  HZ1 HZ2 HZ3 C   O   N   
H   CA  HA  CB  HB  CG1 HG11HG12HG13CG2 HG21HG22HG23C   O   N   H   CA  HA  CB  
HB2 HB3 CG  CD1 HD1 NE1 HE1 CE2 CZ2 HZ2 CH2 HH2 CZ3 HZ3 CE3 HE3 CD2 C   O   OXT 
C19 H15 H16 H17 O5  C15 C16 C17 H11 H10 C14 O4  C18 H12 H13 H14 C13 H9  C12 C11 
O3  C10 H8  C9  H7  C1  C3  C5  H4  H3  C2  H2  C4  O2  C6  O1  C7  C26 O6  O7  
H1  H5  C8  H6  C20 C21 H18 C22 H19 C23 H20 C24 H21 C25 H22 
%FLAG CHARGE                                                                    
%FORMAT(5E16.8)                                                                 
  2.37801015E+00  3.79570509E+00  3.79570509E+00  3.79570509E+00 -4.06357290E-01
  2.26320966E+00  2.15023140E-01  4.11823980E-01  4.11823980E-01  4.30046280E-01
  5.63069070E-01  5.63069070E-01  1.70378505E+00  9.60315210E-01  9.60315210E-01
 -1.02955995E+01  6.54545016E+00  1.50898866E+01 -1.58406454E+01  8.18910162E+00
  8.18910162E+00 -1.58406454E+01  8.18910162E+00  8.18910162E+00  1.31455672E+01
 -1.09570690E+01 -7.57501011E+00  4.95464337E+00 -1.59445125E+00  1.76574087E+00
  5.43935655E+00 -5.41202310E-01 -5.81655816E+00  1.44138393E+00  1.44138393E+00
  1.44138393E+00 -5.81655816E+00  1.44138393E+00  1.44138393E+00  1.44138393E+00
  1.08841798E+01 -1.03484442E+01 -9.40817349E+00  5.35006728E+00  7.23425310E-01
  2.01356415E+00  1.02044880E+00 -3.15245790E-01 -3.15245790E-01  2.47823280E-01
 -7.74447750E-01 -7.74447750E-01  1.46762404E+01 -1.49204192E+01 -1.49204192E+01
  9.77808618E+00 -1.06035564E+01 -9.40817349E+00  5.35006728E+00  6.94269630E-01
  1.60356240E+00 -5.52135690E-01 -2.22312060E-01 -2.22312060E-01  1.45669066E+01
 -1.46033512E+01 -1.46033512E+01  9.77808618E+00 -1.06035564E+01 -7.57501011E+00
  4.95464337E+00 -9.43915140E-01  1.68009606E+00 -2.00809746E+00  8.32759110E-01
  8.32759110E-01  6.43429413E+00 -6.57825030E-01 -7.50940983E+00  1.82223000E+00
  1.82223000E+00  1.82223000E+00 -7.50940983E+00  1.82223000E+00  1.82223000E+00
  1.82223000E+00  1.08841798E+01 -1.03484442E+01 -7.57501011E+00  4.95464337E+00
  2.60578890E-01  1.90969704E+00 -3.71917143E+00  1.45231731E+00  1.45231731E+00
  1.29924999E+01 -1.08076461E+01 -1.67481159E+01  7.64607708E+00  7.64607708E+00
  1.08841798E+01 -1.03484442E+01 -6.33953817E+00  5.00566581E+00 -4.37335200E+00
  2.59849998E+00 -1.71289620E-01  6.59647260E-01  6.59647260E-01  3.40757010E-01
  1.87689690E-01  1.87689690E-01 -8.72848170E-01  1.13160483E+00  1.13160483E+00
 -2.60578890E-01  2.06823105E+00  2.06823105E+00 -7.02287442E+00  6.19558200E+00
  6.19558200E+00  6.19558200E+00  1.33769904E+01 -1.07402236E+01 -7.57501011E+00
  4.95464337E+00 -1.05871563E+00  2.47823280E+00 -1.34845020E-01  6.68758410E-01
  6.68758410E-01  3.40392564E+00 -9.89835336E+00  2.97934605E+00  2.61490005E+00
 -5.09313285E+00  6.08442597E+00 -4.02166161E+00  3.39299226E+00  1.08841798E+01
 -1.03484442E+01 -4.64304204E+00  3.49868160E-01  7.12491930E-01  7.12491930E-01
  3.44401470E-01  3.88134990E-01  3.88134990E-01 -1.27556100E-01  4.61024190E-01
  4.61024190E-01 -4.84713180E-01  1.16804943E+00  1.07438681E+01 -1.04741780E+01
 -7.57501011E+00  4.95464337E+00 -2.55112200E-02  1.59627348E+00 -2.76978960E-01
  5.37557850E-01  5.37557850E-01 -2.00445300E-02 -3.47317038E+00  3.09596877E+00
 -4.26584043E+00  3.01761288E+00  5.87851398E+00 -1.01662212E+01  7.27434216E+00
 -4.26584043E+00  3.01761288E+00 -3.47317038E+00  3.09596877E+00  1.08841798E+01
 -1.03484442E+01 -7.57501011E+00  4.95464337E+00  2.60578890E-01  1.90969704E+00
 -3.71917143E+00  1.45231731E+00  1.45231731E+00  1.29924999E+01 -1.08076461E+01
 -1.67481159E+01  7.64607708E+00  7.64607708E+00  1.08841798E+01 -1.03484442E+01
 -6.33953817E+00  5.00566581E+00 -4.37335200E+00  2.59849998E+00 -1.71289620E-01
  6.59647260E-01  6.59647260E-01  3.40757010E-01  1.87689690E-01  1.87689690E-01
 -8.72848170E-01  1.13160483E+00  1.13160483E+00 -2.60578890E-01  2.06823105E+00
  2.06823105E+00 -7.02287442E+00  6.19558200E+00  6.19558200E+00  6.19558200E+00
  1.33769904E+01 -1.07402236E+01 -7.57501011E+00  4.95464337E+00 -2.55112200E-02
  1.59627348E+00 -2.76978960E-01  5.37557850E-01  5.37557850E-01 -2.00445300E-02
 -3.47317038E+00  3.09596877E+00 -4.26584043E+00  3.01761288E+00  5.87851398E+00
 -1.01662212E+01  7.27434216E+00 -4.26584043E+00  3.01761288E+00 -3.47317038E+00
  3.09596877E+00  1.08841798E+01 -1.03484442E+01 -6.33953817E+00  5.00566581E+00
 -4.80522051E+00  2.84267880E+00 -1.27556100E-02  5.95869210E-01  5.95869210E-01
  7.10669700E-01  5.19335550E-01  5.19335550E-01  8.85603780E-01  1.25187201E+00
  1.25187201E+00 -9.64870785E+00  6.29762688E+00  1.47163295E+01 -1.57203782E+01
  8.15994594E+00  8.15994594E+00 -1.57203782E+01  8.15994594E+00  8.15994594E+00
  1.33769904E+01 -1.07402236E+01 -7.57501011E+00  4.95464337E+00 -4.53735270E-01
  1.53613989E+00  3.85766091E+00  6.41424960E-01  6.41424960E-01 -1.19283176E+01
  7.79003325E+00  1.08841798E+01 -1.03484442E+01 -7.57501011E+00  4.95464337E+00
  2.60578890E-01  1.90969704E+00 -3.71917143E+00  1.45231731E+00  1.45231731E+00
  1.29924999E+01 -1.08076461E+01 -1.67481159E+01  7.64607708E+00  7.64607708E+00
  1.08841798E+01 -1.03484442E+01 -7.57501011E+00  4.95464337E+00 -1.08787131E+00
  1.58351787E+00  2.37436569E+00  3.40757010E-01 -5.83842492E+00  1.60720686E+00
  1.60720686E+00  1.60720686E+00 -7.83558900E-01  4.30046280E-01  4.30046280E-01
 -1.20267180E+00  3.38934780E-01  3.38934780E-01  3.38934780E-01  1.08841798E+01
 -1.03484442E+01 -7.57501011E+00  4.95464337E+00 -1.59445125E+00  1.76574087E+00
  5.43935655E+00 -5.41202310E-01 -5.81655816E+00  1.44138393E+00  1.44138393E+00
  1.44138393E+00 -5.81655816E+00  1.44138393E+00  1.44138393E+00  1.44138393E+00
  1.08841798E+01 -1.03484442E+01 -6.33953817E+00  5.00566581E+00 -4.80522051E+00
  2.84267880E+00 -1.27556100E-02  5.95869210E-01  5.95869210E-01  7.10669700E-01
  5.19335550E-01  5.19335550E-01  8.85603780E-01  1.25187201E+00  1.25187201E+00
 -9.64870785E+00  6.29762688E+00  1.47163295E+01 -1.57203782E+01  8.15994594E+00
  8.15994594E+00 -1.57203782E+01  8.15994594E+00  8.15994594E+00  1.33769904E+01
 -1.07402236E+01 -7.57501011E+00  4.95464337E+00 -1.59445125E+00  1.76574087E+00
  5.43935655E+00 -5.41202310E-01 -5.81655816E+00  1.44138393E+00  1.44138393E+00
  1.44138393E+00 -5.81655816E+00  1.44138393E+00  1.44138393E+00  1.44138393E+00
  1.08841798E+01 -1.03484442E+01 -7.57501011E+00  4.95464337E+00 -2.55112200E-02
  1.59627348E+00 -2.76978960E-01  5.37557850E-01  5.37557850E-01 -2.00445300E-02
 -3.47317038E+00  3.09596877E+00 -4.26584043E+00  3.01761288E+00  5.87851398E+00
 -1.01662212E+01  7.27434216E+00 -4.26584043E+00  3.01761288E+00 -3.47317038E+00
  3.09596877E+00  1.08841798E+01 -1.03484442E+01 -7.57501011E+00  4.95464337E+00
 -4.59201960E-01  1.27191654E+00  1.27191654E+00  1.08841798E+01 -1.03484442E+01
 -9.40817349E+00  5.35006728E+00  7.23425310E-01  2.01356415E+00  1.02044880E+00
 -3.15245790E-01 -3.15245790E-01  2.47823280E-01 -7.74447750E-01 -7.74447750E-01
  1.46762404E+01 -1.49204192E+01 -1.49204192E+01  9.77808618E+00 -1.06035564E+01
 -6.33953817E+00  5.00566581E+00 -4.80522051E+00  2.84267880E+00 -1.27556100E-02
  5.95869210E-01  5.95869210E-01  7.10669700E-01  5.19335550E-01  5.19335550E-01
  8.85603780E-01  1.25187201E+00  1.25187201E+00 -9.64870785E+00  6.29762688E+00
  1.47163295E+01 -1.57203782E+01  8.15994594E+00  8.15994594E+00 -1.57203782E+01
  8.15994594E+00  8.15994594E+00  1.33769904E+01 -1.07402236E+01 -7.57501011E+00
  4.95464337E+00 -4.59201960E-01  1.27191654E+00  1.27191654E+00  1.08841798E+01
 -1.03484442E+01 -9.40817349E+00  5.35006728E+00  6.94269630E-01  1.60356240E+00
 -5.52135690E-01 -2.22312060E-01 -2.22312060E-01  1.45669066E+01 -1.46033512E+01
 -1.46033512E+01  9.77808618E+00 -1.06035564E+01 -7.57501011E+00  4.95464337E+00
 -9.43915140E-01  1.68009606E+00 -2.00809746E+00  8.32759110E-01  8.32759110E-01
  6.43429413E+00 -6.57825030E-01 -7.50940983E+00  1.82223000E+00  1.82223000E+00
  1.82223000E+00 -7.50940983E+00  1.82223000E+00  1.82223000E+00  1.82223000E+00
  1.08841798E+01 -1.03484442E+01 -7.57501011E+00  4.95464337E+00  2.60578890E-01
  1.90969704E+00 -3.71917143E+00  1.45231731E+00  1.45231731E+00  1.29924999E+01
 -1.08076461E+01 -1.67481159E+01  7.64607708E+00  7.64607708E+00  1.08841798E+01
 -1.03484442E+01 -7.57501011E+00  4.95464337E+00 -4.59201960E-01  1.27191654E+00
  1.27191654E+00  1.08841798E+01 -1.03484442E+01 -7.57501011E+00  4.95464337E+00
 -4.37335200E-02  1.78214094E+00 -6.25024890E-01  5.37557850E-01  5.37557850E-01
  2.15023140E-01 -2.28872088E+00  2.42356590E+00 -3.10507992E+00  2.60578890E+00
 -1.95343056E+00  2.36343231E+00 -3.10507992E+00  2.60578890E+00 -2.28872088E+00
  2.42356590E+00  1.08841798E+01 -1.03484442E+01 -7.57501011E+00  4.95464337E+00
 -9.43915140E-01  1.68009606E+00 -2.00809746E+00  8.32759110E-01  8.32759110E-01
  6.43429413E+00 -6.57825030E-01 -7.50940983E+00  1.82223000E+00  1.82223000E+00
  1.82223000E+00 -7.50940983E+00  1.82223000E+00  1.82223000E+00  1.82223000E+00
  1.08841798E+01 -1.03484442E+01 -7.57501011E+00  4.95464337E+00 -4.53735270E-01
  1.53613989E+00  3.85766091E+00  6.41424960E-01  6.41424960E-01 -1.19283176E+01
  7.79003325E+00  1.08841798E+01 -1.03484442E+01 -7.57501011E+00  4.95464337E+00
 -4.59201960E-01  1.27191654E+00  1.27191654E+00  1.08841798E+01 -1.03484442E+01
 -6.33953817E+00  5.00566581E+00 -4.37335200E+00  2.59849998E+00 -1.71289620E-01
  6.59647260E-01  6.59647260E-01  3.40757010E-01  1.87689690E-01  1.87689690E-01
 -8.72848170E-01  1.13160483E+00  1.13160483E+00 -2.60578890E-01  2.06823105E+00
  2.06823105E+00 -7.02287442E+00  6.19558200E+00  6.19558200E+00  6.19558200E+00
  1.33769904E+01 -1.07402236E+01 -7.57501011E+00  4.95464337E+00 -4.37335200E-02
  1.78214094E+00 -6.25024890E-01  5.37557850E-01  5.37557850E-01  2.15023140E-01
 -2.28872088E+00  2.42356590E+00 -3.10507992E+00  2.60578890E+00 -1.95343056E+00
  2.36343231E+00 -3.10507992E+00  2.60578890E+00 -2.28872088E+00  2.42356590E+00
  1.08841798E+01 -1.03484442E+01 -7.57501011E+00  4.95464337E+00 -9.43915140E-01
  1.68009606E+00 -2.00809746E+00  8.32759110E-01  8.32759110E-01  6.43429413E+00
 -6.57825030E-01 -7.50940983E+00  1.82223000E+00  1.82223000E+00  1.82223000E+00
 -7.50940983E+00  1.82223000E+00  1.82223000E+00  1.82223000E+00  1.08841798E+01
 -1.03484442E+01 -7.57501011E+00  4.95464337E+00 -2.55112200E-02  1.59627348E+00
 -2.76978960E-01  5.37557850E-01  5.37557850E-01 -2.00445300E-02 -3.47317038E+00
  3.09596877E+00 -4.26584043E+00  3.01761288E+00  5.87851398E+00 -1.01662212E+01
  7.27434216E+00 -4.26584043E+00  3.01761288E+00 -3.47317038E+00  3.09596877E+00
  1.08841798E+01 -1.03484442E+01 -7.57501011E+00  4.95464337E+00 -4.37335200E-02
  1.78214094E+00 -6.25024890E-01  5.37557850E-01  5.37557850E-01  2.15023140E-01
 -2.28872088E+00  2.42356590E+00 -3.10507992E+00  2.60578890E+00 -1.95343056E+00
  2.36343231E+00 -3.10507992E+00  2.60578890E+00 -2.28872088E+00  2.42356590E+00
  1.08841798E+01 -1.03484442E+01 -4.64304204E+00  3.49868160E-01  7.12491930E-01
  7.12491930E-01  3.44401470E-01  3.88134990E-01  3.88134990E-01 -1.27556100E-01
  4.61024190E-01  4.61024190E-01 -4.84713180E-01  1.16804943E+00  1.07438681E+01
 -1.04741780E+01 -6.33953817E+00  5.00566581E+00 -4.80522051E+00  2.84267880E+00
 -1.27556100E-02  5.95869210E-01  5.95869210E-01  7.10669700E-01  5.19335550E-01
  5.19335550E-01  8.85603780E-01  1.25187201E+00  1.25187201E+00 -9.64870785E+00
  6.29762688E+00  1.47163295E+01 -1.57203782E+01  8.15994594E+00  8.15994594E+00
 -1.57203782E+01  8.15994594E+00  8.15994594E+00  1.33769904E+01 -1.07402236E+01
 -7.57501011E+00  4.95464337E+00 -1.05871563E+00  2.47823280E+00 -1.34845020E-01
  6.68758410E-01  6.68758410E-01  3.40392564E+00 -9.89835336E+00  2.97934605E+00
  2.61490005E+00 -5.09313285E+00  6.08442597E+00 -4.02166161E+00  3.39299226E+00
  1.08841798E+01 -1.03484442E+01 -7.57501011E+00  4.95464337E+00 -1.08787131E+00
  1.58351787E+00  2.37436569E+00  3.40757010E-01 -5.83842492E+00  1.60720686E+00
  1.60720686E+00  1.60720686E+00 -7.83558900E-01  4.30046280E-01  4.30046280E-01
 -1.20267180E+00  3.38934780E-01  3.38934780E-01  3.38934780E-01  1.08841798E+01
 -1.03484442E+01 -7.57501011E+00  4.95464337E+00 -4.37335200E-02  1.78214094E+00
 -6.25024890E-01  5.37557850E-01  5.37557850E-01  2.15023140E-01 -2.28872088E+00
  2.42356590E+00 -3.10507992E+00  2.60578890E+00 -1.95343056E+00  2.36343231E+00
 -3.10507992E+00  2.60578890E+00 -2.28872088E+00  2.42356590E+00  1.08841798E+01
 -1.03484442E+01 -9.40817349E+00  5.35006728E+00  6.94269630E-01  1.60356240E+00
 -5.52135690E-01 -2.22312060E-01 -2.22312060E-01  1.45669066E+01 -1.46033512E+01
 -1.46033512E+01  9.77808618E+00 -1.06035564E+01 -7.57501011E+00  4.95464337E+00
 -4.53735270E-01  1.53613989E+00  3.85766091E+00  6.41424960E-01  6.41424960E-01
 -1.19283176E+01  7.79003325E+00  1.08841798E+01 -1.03484442E+01 -7.57501011E+00
  4.95464337E+00  3.88134990E-01  2.04818652E+00 -2.24316513E+00  2.02631976E+00
  2.02631976E+00 -5.68353537E+00  3.52237059E+00  1.08841798E+01 -1.03484442E+01
 -7.57501011E+00  4.95464337E+00 -7.08847470E-01  1.83498561E+00  6.65842842E+00
  7.83558900E-02 -4.44259674E+00  1.16987166E+00  1.16987166E+00  1.16987166E+00
 -1.23200970E+01  7.47478746E+00  1.08841798E+01 -1.03484442E+01 -9.40817349E+00
  5.35006728E+00  6.94269630E-01  1.60356240E+00 -5.52135690E-01 -2.22312060E-01
 -2.22312060E-01  1.45669066E+01 -1.46033512E+01 -1.46033512E+01  9.77808618E+00
 -1.06035564E+01 -7.57501011E+00  4.95464337E+00  2.60578890E-01  1.90969704E+00
 -3.71917143E+00  1.45231731E+00  1.45231731E+00  1.29924999E+01 -1.08076461E+01
 -1.67481159E+01  7.64607708E+00  7.64607708E+00  1.08841798E+01 -1.03484442E+01
 -7.57501011E+00  4.95464337E+00 -7.08847470E-01  1.83498561E+00  6.65842842E+00
  7.83558900E-02 -4.44259674E+00  1.16987166E+00  1.16987166E+00  1.16987166E+00
 -1.23200970E+01  7.47478746E+00  1.08841798E+01 -1.03484442E+01 -7.57501011E+00
  4.95464337E+00 -9.43915140E-01  1.68009606E+00 -2.00809746E+00  8.32759110E-01
  8.32759110E-01  6.43429413E+00 -6.57825030E-01 -7.50940983E+00  1.82223000E+00
  1.82223000E+00  1.82223000E+00 -7.50940983E+00  1.82223000E+00  1.82223000E+00
  1.82223000E+00  1.08841798E+01 -1.03484442E+01 -7.57501011E+00  4.95464337E+00
 -7.08847470E-01  1.83498561E+00  6.65842842E+00  7.83558900E-02 -4.44259674E+00
  1.16987166E+00  1.16987166E+00  1.16987166E+00 -1.23200970E+01  7.47478746E+00
  1.08841798E+01 -1.03484442E+01 -6.33953817E+00  5.00566581E+00 -4.80522051E+00
  2.84267880E+00 -1.27556100E-02  5.95869210E-01  5.95869210E-01  7.10669700E-01
  5.19335550E-01  5.19335550E-01  8.85603780E-01  1.25187201E+00  1.25187201E+00
 -9.64870785E+00  6.29762688E+00  1.47163295E+01 -1.57203782E+01  8.15994594E+00
  8.15994594E+00 -1.57203782E+01  8.15994594E+00  8.15994594E+00  1.33769904E+01
 -1.07402236E+01 -7.57501011E+00  4.95464337E+00 -1.05871563E+00  2.47823280E+00
 -1.34845020E-01  6.68758410E-01  6.68758410E-01  3.40392564E+00 -9.89835336E+00
  2.97934605E+00  2.61490005E+00 -5.09313285E+00  6.08442597E+00 -4.02166161E+00
  3.39299226E+00  1.08841798E+01 -1.03484442E+01 -7.57501011E+00  4.95464337E+00
 -1.08787131E+00  1.58351787E+00  2.37436569E+00  3.40757010E-01 -5.83842492E+00
  1.60720686E+00  1.60720686E+00  1.60720686E+00 -7.83558900E-01  4.30046280E-01
  4.30046280E-01 -1.20267180E+00  3.38934780E-01  3.38934780E-01  3.38934780E-01
  1.08841798E+01 -1.03484442E+01 -6.33953817E+00  5.00566581E+00 -4.80522051E+00
  2.84267880E+00 -1.27556100E-02  5.95869210E-01  5.95869210E-01  7.10669700E-01
  5.19335550E-01  5.19335550E-01  8.85603780E-01  1.25187201E+00  1.25187201E+00
 -9.64870785E+00  6.29762688E+00  1.47163295E+01 -1.57203782E+01  8.15994594E+00
  8.15994594E+00 -1.57203782E+01  8.15994594E+00  8.15994594E+00  1.33769904E+01
 -1.07402236E+01 -7.57501011E+00  4.95464337E+00 -1.59445125E+00  1.76574087E+00
  5.43935655E+00 -5.41202310E-01 -5.81655816E+00  1.44138393E+00  1.44138393E+00
  1.44138393E+00 -5.81655816E+00  1.44138393E+00  1.44138393E+00  1.44138393E+00
  1.08841798E+01 -1.03484442E+01 -7.57501011E+00  4.95464337E+00 -7.08847470E-01
  1.83498561E+00  6.65842842E+00  7.83558900E-02 -4.44259674E+00  1.16987166E+00
  1.16987166E+00  1.16987166E+00 -1.23200970E+01  7.47478746E+00  1.08841798E+01
 -1.03484442E+01 -6.33953817E+00  5.00566581E+00 -4.37335200E+00  2.59849998E+00
 -1.71289620E-01  6.59647260E-01  6.59647260E-01  3.40757010E-01  1.87689690E-01
  1.87689690E-01 -8.72848170E-01  1.13160483E+00  1.13160483E+00 -2.60578890E-01
  2.06823105E+00  2.06823105E+00 -7.02287442E+00  6.19558200E+00  6.19558200E+00
  6.19558200E+00  1.33769904E+01 -1.07402236E+01 -7.57501011E+00  4.95464337E+00
 -4.59201960E-01  1.27191654E+00  1.27191654E+00  1.08841798E+01 -1.03484442E+01
 -9.40817349E+00  5.35006728E+00  7.23425310E-01  2.01356415E+00  1.02044880E+00
 -3.15245790E-01 -3.15245790E-01  2.47823280E-01 -7.74447750E-01 -7.74447750E-01
  1.46762404E+01 -1.49204192E+01 -1.49204192E+01  9.77808618E+00 -1.06035564E+01
 -9.40817349E+00  5.35006728E+00  7.23425310E-01  2.01356415E+00  1.02044880E+00
 -3.15245790E-01 -3.15245790E-01  2.47823280E-01 -7.74447750E-01 -7.74447750E-01
  1.46762404E+01 -1.49204192E+01 -1.49204192E+01  9.77808618E+00 -1.06035564E+01
 -7.57501011E+00  4.95464337E+00 -7.08847470E-01  1.83498561E+00  6.65842842E+00
  7.83558900E-02 -4.44259674E+00  1.16987166E+00  1.16987166E+00  1.16987166E+00
 -1.23200970E+01  7.47478746E+00  1.08841798E+01 -1.03484442E+01 -7.57501011E+00
  4.95464337E+00 -1.05871563E+00  2.47823280E+00 -1.34845020E-01  6.68758410E-01
  6.68758410E-01  3.40392564E+00 -9.89835336E+00  2.97934605E+00  2.61490005E+00
 -5.09313285E+00  6.08442597E+00 -4.02166161E+00  3.39299226E+00  1.08841798E+01
 -1.03484442E+01 -9.40817349E+00  5.35006728E+00  6.94269630E-01  1.60356240E+00
 -5.52135690E-01 -2.22312060E-01 -2.22312060E-01  1.45669066E+01 -1.46033512E+01
 -1.46033512E+01  9.77808618E+00 -1.06035564E+01 -7.57501011E+00  4.95464337E+00
 -1.08787131E+00  1.58351787E+00  2.37436569E+00  3.40757010E-01 -5.83842492E+00
  1.60720686E+00  1.60720686E+00  1.60720686E+00 -7.83558900E-01  4.30046280E-01
  4.30046280E-01 -1.20267180E+00  3.38934780E-01  3.38934780E-01  3.38934780E-01
  1.08841798E+01 -1.03484442E+01 -9.40817349E+00  5.35006728E+00  7.23425310E-01
  2.01356415E+00  1.02044880E+00 -3.15245790E-01 -3.15245790E-01  2.47823280E-01
 -7.74447750E-01 -7.74447750E-01  1.46762404E+01 -1.49204192E+01 -1.49204192E+01
  9.77808618E+00 -1.06035564E+01 -7.57501011E+00  4.95464337E+00 -9.43915140E-01
  1.68009606E+00 -2.00809746E+00  8.32759110E-01  8.32759110E-01  6.43429413E+00
 -6.57825030E-01 -7.50940983E+00  1.82223000E+00  1.82223000E+00  1.82223000E+00
 -7.50940983E+00  1.82223000E+00  1.82223000E+00  1.82223000E+00  1.08841798E+01
 -1.03484442E+01 -7.57501011E+00  4.95464337E+00 -9.43915140E-01  1.68009606E+00
 -2.00809746E+00  8.32759110E-01  8.32759110E-01  6.43429413E+00 -6.57825030E-01
 -7.50940983E+00  1.82223000E+00  1.82223000E+00  1.82223000E+00 -7.50940983E+00
  1.82223000E+00  1.82223000E+00  1.82223000E+00  1.08841798E+01 -1.03484442E+01
 -7.57501011E+00  4.95464337E+00 -4.53735270E-01  1.53613989E+00  3.85766091E+00
  6.41424960E-01  6.41424960E-01 -1.19283176E+01  7.79003325E+00  1.08841798E+01
 -1.03484442E+01 -9.40817349E+00  5.35006728E+00  6.94269630E-01  1.60356240E+00
 -5.52135690E-01 -2.22312060E-01 -2.22312060E-01  1.45669066E+01 -1.46033512E+01
 -1.46033512E+01  9.77808618E+00 -1.06035564E+01 -9.40817349E+00  5.35006728E+00
  7.23425310E-01  2.01356415E+00  1.02044880E+00 -3.15245790E-01 -3.15245790E-01
  2.47823280E-01 -7.74447750E-01 -7.74447750E-01  1.46762404E+01 -1.49204192E+01
 -1.49204192E+01  9.77808618E+00 -1.06035564E+01 -7.57501011E+00  4.95464337E+00
 -2.55112200E-02  1.59627348E+00 -2.76978960E-01  5.37557850E-01  5.37557850E-01
 -2.00445300E-02 -3.47317038E+00  3.09596877E+00 -4.26584043E+00  3.01761288E+00
  5.87851398E+00 -1.01662212E+01  7.27434216E+00 -4.26584043E+00  3.01761288E+00
 -3.47317038E+00  3.09596877E+00  1.08841798E+01 -1.03484442E+01 -9.40817349E+00
  5.35006728E+00  6.94269630E-01  1.60356240E+00 -5.52135690E-01 -2.22312060E-01
 -2.22312060E-01  1.45669066E+01 -1.46033512E+01 -1.46033512E+01  9.77808618E+00
 -1.06035564E+01 -7.57501011E+00  4.95464337E+00  6.14091510E-01  1.49969529E+00
 -3.32556975E+00  1.09880469E+00  1.09880469E+00  1.09880469E+00  1.08841798E+01
 -1.03484442E+01 -7.57501011E+00  4.95464337E+00 -7.08847470E-01  1.83498561E+00
  6.65842842E+00  7.83558900E-02 -4.44259674E+00  1.16987166E+00  1.16987166E+00
  1.16987166E+00 -1.23200970E+01  7.47478746E+00  1.08841798E+01 -1.03484442E+01
 -4.64304204E+00  3.49868160E-01  7.12491930E-01  7.12491930E-01  3.44401470E-01
  3.88134990E-01  3.88134990E-01 -1.27556100E-01  4.61024190E-01  4.61024190E-01
 -4.84713180E-01  1.16804943E+00  1.07438681E+01 -1.04741780E+01 -7.57501011E+00
  4.95464337E+00 -4.37335200E-02  1.78214094E+00 -6.25024890E-01  5.37557850E-01
  5.37557850E-01  2.15023140E-01 -2.28872088E+00  2.42356590E+00 -3.10507992E+00
  2.60578890E+00 -1.95343056E+00  2.36343231E+00 -3.10507992E+00  2.60578890E+00
 -2.28872088E+00  2.42356590E+00  1.08841798E+01 -1.03484442E+01 -7.57501011E+00
  4.95464337E+00 -1.08787131E+00  1.58351787E+00  2.37436569E+00  3.40757010E-01
 -5.83842492E+00  1.60720686E+00  1.60720686E+00  1.60720686E+00 -7.83558900E-01
  4.30046280E-01  4.30046280E-01 -1.20267180E+00  3.38934780E-01  3.38934780E-01
  3.38934780E-01  1.08841798E+01 -1.03484442E+01 -6.33953817E+00  5.00566581E+00
 -4.37335200E+00  2.59849998E+00 -1.71289620E-01  6.59647260E-01  6.59647260E-01
  3.40757010E-01  1.87689690E-01  1.87689690E-01 -8.72848170E-01  1.13160483E+00
  1.13160483E+00 -2.60578890E-01  2.06823105E+00  2.06823105E+00 -7.02287442E+00
  6.19558200E+00  6.19558200E+00  6.19558200E+00  1.33769904E+01 -1.07402236E+01
 -7.57501011E+00  4.95464337E+00 -1.08787131E+00  1.58351787E+00  2.37436569E+00
  3.40757010E-01 -5.83842492E+00  1.60720686E+00  1.60720686E+00  1.60720686E+00
 -7.83558900E-01  4.30046280E-01  4.30046280E-01 -1.20267180E+00  3.38934780E-01
  3.38934780E-01  3.38934780E-01  1.08841798E+01 -1.03484442E+01 -9.40817349E+00
  5.35006728E+00  6.94269630E-01  1.60356240E+00 -5.52135690E-01 -2.22312060E-01
 -2.22312060E-01  1.45669066E+01 -1.46033512E+01 -1.46033512E+01  9.77808618E+00
 -1.06035564E+01 -7.57501011E+00  4.95464337E+00 -4.53735270E-01  1.53613989E+00
  3.85766091E+00  6.41424960E-01  6.41424960E-01 -1.19283176E+01  7.79003325E+00
  1.08841798E+01 -1.03484442E+01 -4.64304204E+00  3.49868160E-01  7.12491930E-01
  7.12491930E-01  3.44401470E-01  3.88134990E-01  3.88134990E-01 -1.27556100E-01
  4.61024190E-01  4.61024190E-01 -4.84713180E-01  1.16804943E+00  1.07438681E+01
 -1.04741780E+01 -7.57501011E+00  4.95464337E+00 -4.37335200E-02  1.78214094E+00
 -6.25024890E-01  5.37557850E-01  5.37557850E-01  2.15023140E-01 -2.28872088E+00
  2.42356590E+00 -3.10507992E+00  2.60578890E+00 -1.95343056E+00  2.36343231E+00
 -3.10507992E+00  2.60578890E+00 -2.28872088E+00  2.42356590E+00  1.08841798E+01
 -1.03484442E+01 -7.57501011E+00  4.95464337E+00  6.14091510E-01  1.49969529E+00
 -3.32556975E+00  1.09880469E+00  1.09880469E+00  1.09880469E+00  1.08841798E+01
 -1.03484442E+01 -9.40817349E+00  5.35006728E+00  7.23425310E-01  2.01356415E+00
  1.02044880E+00 -3.15245790E-01 -3.15245790E-01  2.47823280E-01 -7.74447750E-01
 -7.74447750E-01  1.46762404E+01 -1.49204192E+01 -1.49204192E+01  9.77808618E+00
 -1.06035564E+01 -7.57501011E+00  4.95464337E+00  6.14091510E-01  1.49969529E+00
 -3.32556975E+00  1.09880469E+00  1.09880469E+00  1.09880469E+00  1.08841798E+01
 -1.03484442E+01 -7.57501011E+00  4.95464337E+00 -7.08847470E-01  1.83498561E+00
  6.65842842E+00  7.83558900E-02 -4.44259674E+00  1.16987166E+00  1.16987166E+00
  1.16987166E+00 -1.23200970E+01  7.47478746E+00  1.08841798E+01 -1.03484442E+01
 -7.57501011E+00  4.95464337E+00 -1.59445125E+00  1.76574087E+00  5.43935655E+00
 -5.41202310E-01 -5.81655816E+00  1.44138393E+00  1.44138393E+00  1.44138393E+00
 -5.81655816E+00  1.44138393E+00  1.44138393E+00  1.44138393E+00  1.08841798E+01
 -1.03484442E+01 -7.57501011E+00  4.95464337E+00 -9.43915140E-01  1.68009606E+00
 -2.00809746E+00  8.32759110E-01  8.32759110E-01  6.43429413E+00 -6.57825030E-01
 -7.50940983E+00  1.82223000E+00  1.82223000E+00  1.82223000E+00 -7.50940983E+00
  1.82223000E+00  1.82223000E+00  1.82223000E+00  1.08841798E+01 -1.03484442E+01
 -6.33953817E+00  5.00566581E+00 -4.37335200E+00  2.59849998E+00 -1.71289620E-01
  6.59647260E-01  6.59647260E-01  3.40757010E-01  1.87689690E-01  1.87689690E-01
 -8.72848170E-01  1.13160483E+00  1.13160483E+00 -2.60578890E-01  2.06823105E+00
  2.06823105E+00 -7.02287442E+00  6.19558200E+00  6.19558200E+00  6.19558200E+00
  1.33769904E+01 -1.07402236E+01 -7.57501011E+00  4.95464337E+00 -4.37335200E-02
  1.78214094E+00 -6.25024890E-01  5.37557850E-01  5.37557850E-01  2.15023140E-01
 -2.28872088E+00  2.42356590E+00 -3.10507992E+00  2.60578890E+00 -1.95343056E+00
  2.36343231E+00 -3.10507992E+00  2.60578890E+00 -2.28872088E+00  2.42356590E+00
  1.08841798E+01 -1.03484442E+01 -7.57501011E+00  4.95464337E+00 -4.59201960E-01
  1.27191654E+00  1.27191654E+00  1.08841798E+01 -1.03484442E+01 -6.33953817E+00
  5.00566581E+00 -4.37335200E+00  2.59849998E+00 -1.71289620E-01  6.59647260E-01
  6.59647260E-01  3.40757010E-01  1.87689690E-01  1.87689690E-01 -8.72848170E-01
  1.13160483E+00  1.13160483E+00 -2.60578890E-01  2.06823105E+00  2.06823105E+00
 -7.02287442E+00  6.19558200E+00  6.19558200E+00  6.19558200E+00  1.33769904E+01
 -1.07402236E+01 -7.57501011E+00  4.95464337E+00 -9.43915140E-01  1.68009606E+00
 -2.00809746E+00  8.32759110E-01  8.32759110E-01  6.43429413E+00 -6.57825030E-01
 -7.50940983E+00  1.82223000E+00  1.82223000E+00  1.82223000E+00 -7.50940983E+00
  1.82223000E+00  1.82223000E+00  1.82223000E+00  1.08841798E+01 -1.03484442E+01
 -7.57501011E+00  4.95464337E+00 -5.64891300E-02  1.54889550E+00 -6.56002800E-02
  3.11601330E-01  3.11601330E-01 -1.17533835E+00  6.41424960E-01  6.41424960E-01
  1.26663207E+01 -1.10900918E+01 -1.71417176E+01  7.74629973E+00  7.74629973E+00
  1.08841798E+01 -1.03484442E+01 -6.33953817E+00  5.00566581E+00 -4.80522051E+00
  2.84267880E+00 -1.27556100E-02  5.95869210E-01  5.95869210E-01  7.10669700E-01
  5.19335550E-01  5.19335550E-01  8.85603780E-01  1.25187201E+00  1.25187201E+00
 -9.64870785E+00  6.29762688E+00  1.47163295E+01 -1.57203782E+01  8.15994594E+00
  8.15994594E+00 -1.57203782E+01  8.15994594E+00  8.15994594E+00  1.33769904E+01
 -1.07402236E+01 -7.57501011E+00  4.95464337E+00 -7.08847470E-01  1.83498561E+00
  6.65842842E+00  7.83558900E-02 -4.44259674E+00  1.16987166E+00  1.16987166E+00
  1.16987166E+00 -1.23200970E+01  7.47478746E+00  1.08841798E+01 -1.03484442E+01
 -7.57501011E+00  4.95464337E+00 -5.64891300E-02  1.54889550E+00 -6.56002800E-02
  3.11601330E-01  3.11601330E-01 -1.17533835E+00  6.41424960E-01  6.41424960E-01
  1.26663207E+01 -1.10900918E+01 -1.71417176E+01  7.74629973E+00  7.74629973E+00
  1.08841798E+01 -1.03484442E+01 -7.57501011E+00  4.95464337E+00 -2.55112200E-02
  1.59627348E+00 -2.76978960E-01  5.37557850E-01  5.37557850E-01 -2.00445300E-02
 -3.47317038E+00  3.09596877E+00 -4.26584043E+00  3.01761288E+00  5.87851398E+00
 -1.01662212E+01  7.27434216E+00 -4.26584043E+00  3.01761288E+00 -3.47317038E+00
  3.09596877E+00  1.08841798E+01 -1.03484442E+01 -7.57501011E+00  4.95464337E+00
  6.14091510E-01  1.49969529E+00 -3.32556975E+00  1.09880469E+00  1.09880469E+00
  1.09880469E+00  1.08841798E+01 -1.03484442E+01 -7.57501011E+00  4.95464337E+00
 -2.55112200E-02  1.59627348E+00 -2.76978960E-01  5.37557850E-01  5.37557850E-01
 -2.00445300E-02 -3.47317038E+00  3.09596877E+00 -4.26584043E+00  3.01761288E+00
  5.87851398E+00 -1.01662212E+01  7.27434216E+00 -4.26584043E+00  3.01761288E+00
 -3.47317038E+00  3.09596877E+00  1.08841798E+01 -1.03484442E+01 -7.57501011E+00
  4.95464337E+00 -4.37335200E-02  1.78214094E+00 -6.25024890E-01  5.37557850E-01
  5.37557850E-01  2.15023140E-01 -2.28872088E+00  2.42356590E+00 -3.10507992E+00
  2.60578890E+00 -1.95343056E+00  2.36343231E+00 -3.10507992E+00  2.60578890E+00
 -2.28872088E+00  2.42356590E+00  1.08841798E+01 -1.03484442E+01 -7.57501011E+00
  4.95464337E+00 -1.59445125E+00  1.76574087E+00  5.43935655E+00 -5.41202310E-01
 -5.81655816E+00  1.44138393E+00  1.44138393E+00  1.44138393E+00 -5.81655816E+00
  1.44138393E+00  1.44138393E+00  1.44138393E+00  1.08841798E+01 -1.03484442E+01
 -7.57501011E+00  4.95464337E+00 -7.08847470E-01  1.83498561E+00  6.65842842E+00
  7.83558900E-02 -4.44259674E+00  1.16987166E+00  1.16987166E+00  1.16987166E+00
 -1.23200970E+01  7.47478746E+00  1.08841798E+01 -1.03484442E+01 -7.57501011E+00
  4.95464337E+00  6.14091510E-01  1.49969529E+00 -3.32556975E+00  1.09880469E+00
  1.09880469E+00  1.09880469E+00  1.08841798E+01 -1.03484442E+01 -9.40817349E+00
  5.35006728E+00  6.94269630E-01  1.60356240E+00 -5.52135690E-01 -2.22312060E-01
 -2.22312060E-01  1.45669066E+01 -1.46033512E+01 -1.46033512E+01  9.77808618E+00
 -1.06035564E+01 -9.40817349E+00  5.35006728E+00  6.94269630E-01  1.60356240E+00
 -5.52135690E-01 -2.22312060E-01 -2.22312060E-01  1.45669066E+01 -1.46033512E+01
 -1.46033512E+01  9.77808618E+00 -1.06035564E+01 -7.57501011E+00  4.95464337E+00
 -1.08787131E+00  1.58351787E+00  2.37436569E+00  3.40757010E-01 -5.83842492E+00
  1.60720686E+00  1.60720686E+00  1.60720686E+00 -7.83558900E-01  4.30046280E-01
  4.30046280E-01 -1.20267180E+00  3.38934780E-01  3.38934780E-01  3.38934780E-01
  1.08841798E+01 -1.03484442E+01 -6.33953817E+00  5.00566581E+00 -4.80522051E+00
  2.84267880E+00 -1.27556100E-02  5.95869210E-01  5.95869210E-01  7.10669700E-01
  5.19335550E-01  5.19335550E-01  8.85603780E-01  1.25187201E+00  1.25187201E+00
 -9.64870785E+00  6.29762688E+00  1.47163295E+01 -1.57203782E+01  8.15994594E+00
  8.15994594E+00 -1.57203782E+01  8.15994594E+00  8.15994594E+00  1.33769904E+01
 -1.07402236E+01 -7.57501011E+00  4.95464337E+00 -1.59445125E+00  1.76574087E+00
  5.43935655E+00 -5.41202310E-01 -5.81655816E+00  1.44138393E+00  1.44138393E+00
  1.44138393E+00 -5.81655816E+00  1.44138393E+00  1.44138393E+00  1.44138393E+00
  1.08841798E+01 -1.03484442E+01 -7.57501011E+00  4.95464337E+00 -4.59201960E-01
  1.27191654E+00  1.27191654E+00  1.08841798E+01 -1.03484442E+01 -7.57501011E+00
  4.95464337E+00 -4.53735270E-01  1.53613989E+00  3.85766091E+00  6.41424960E-01
  6.41424960E-01 -1.19283176E+01  7.79003325E+00  1.08841798E+01 -1.03484442E+01
 -7.57501011E+00  4.95464337E+00 -4.31868510E-01  1.60356240E+00  6.23202660E-01
  4.39157430E-01  4.39157430E-01  3.28001400E-02  8.01781200E-01  8.01781200E-01
 -4.98744351E+00 -9.76715280E-01  1.24640532E+00  1.24640532E+00  1.24640532E+00
  1.08841798E+01 -1.03484442E+01 -7.57501011E+00  4.95464337E+00 -4.53735270E-01
  1.53613989E+00  3.85766091E+00  6.41424960E-01  6.41424960E-01 -1.19283176E+01
  7.79003325E+00  1.08841798E+01 -1.03484442E+01 -7.57501011E+00  4.95464337E+00
 -1.59445125E+00  1.76574087E+00  5.43935655E+00 -5.41202310E-01 -5.81655816E+00
  1.44138393E+00  1.44138393E+00  1.44138393E+00 -5.81655816E+00  1.44138393E+00
  1.44138393E+00  1.44138393E+00  1.08841798E+01 -1.03484442E+01 -9.40817349E+00
  5.35006728E+00  6.94269630E-01  1.60356240E+00 -5.52135690E-01 -2.22312060E-01
 -2.22312060E-01  1.45669066E+01 -1.46033512E+01 -1.46033512E+01  9.77808618E+00
 -1.06035564E+01 -7.57501011E+00  4.95464337E+00 -4.59201960E-01  1.27191654E+00
  1.27191654E+00  1.08841798E+01 -1.03484442E+01 -7.57501011E+00  4.95464337E+00
 -2.55112200E-02  1.59627348E+00 -2.76978960E-01  5.37557850E-01  5.37557850E-01
 -2.00445300E-02 -3.47317038E+00  3.09596877E+00 -4.26584043E+00  3.01761288E+00
  5.87851398E+00 -1.01662212E+01  7.27434216E+00 -4.26584043E+00  3.01761288E+00
 -3.47317038E+00  3.09596877E+00  1.08841798E+01 -1.03484442E+01 -7.57501011E+00
  4.95464337E+00 -1.05871563E+00  2.47823280E+00 -1.34845020E-01  6.68758410E-01
  6.68758410E-01  3.40392564E+00 -9.89835336E+00  2.97934605E+00  2.61490005E+00
 -5.09313285E+00  6.08442597E+00 -4.02166161E+00  3.39299226E+00  1.08841798E+01
 -1.03484442E+01 -7.57501011E+00  4.95464337E+00  2.60578890E-01  1.90969704E+00
 -3.71917143E+00  1.45231731E+00  1.45231731E+00  1.29924999E+01 -1.08076461E+01
 -1.67481159E+01  7.64607708E+00  7.64607708E+00  1.08841798E+01 -1.03484442E+01
 -7.57501011E+00  4.95464337E+00 -1.08787131E+00  1.58351787E+00  2.37436569E+00
  3.40757010E-01 -5.83842492E+00  1.60720686E+00  1.60720686E+00  1.60720686E+00
 -7.83558900E-01  4.30046280E-01  4.30046280E-01 -1.20267180E+00  3.38934780E-01
  3.38934780E-01  3.38934780E-01  1.08841798E+01 -1.03484442E+01 -7.57501011E+00
  4.95464337E+00 -4.53735270E-01  1.53613989E+00  3.85766091E+00  6.41424960E-01
  6.41424960E-01 -1.19283176E+01  7.79003325E+00  1.08841798E+01 -1.03484442E+01
 -7.57501011E+00  4.95464337E+00 -7.08847470E-01  1.83498561E+00  6.65842842E+00
  7.83558900E-02 -4.44259674E+00  1.16987166E+00  1.16987166E+00  1.16987166E+00
 -1.23200970E+01  7.47478746E+00  1.08841798E+01 -1.03484442E+01 -6.33953817E+00
  5.00566581E+00 -4.37335200E+00  2.59849998E+00 -1.71289620E-01  6.59647260E-01
  6.59647260E-01  3.40757010E-01  1.87689690E-01  1.87689690E-01 -8.72848170E-01
  1.13160483E+00  1.13160483E+00 -2.60578890E-01  2.06823105E+00  2.06823105E+00
 -7.02287442E+00  6.19558200E+00  6.19558200E+00  6.19558200E+00  1.33769904E+01
 -1.07402236E+01 -9.40817349E+00  5.35006728E+00  6.94269630E-01  1.60356240E+00
 -5.52135690E-01 -2.22312060E-01 -2.22312060E-01  1.45669066E+01 -1.46033512E+01
 -1.46033512E+01  9.77808618E+00 -1.06035564E+01 -7.57501011E+00  4.95464337E+00
 -4.59201960E-01  1.27191654E+00  1.27191654E+00  1.08841798E+01 -1.03484442E+01
 -9.40817349E+00  5.35006728E+00  6.94269630E-01  1.60356240E+00 -5.52135690E-01
 -2.22312060E-01 -2.22312060E-01  1.45669066E+01 -1.46033512E+01 -1.46033512E+01
  9.77808618E+00 -1.06035564E+01 -7.57501011E+00  4.95464337E+00  3.88134990E-01
  2.04818652E+00 -2.24316513E+00  2.02631976E+00  2.02631976E+00 -5.68353537E+00
  3.52237059E+00  1.08841798E+01 -1.03484442E+01 -7.57501011E+00  4.95464337E+00
 -4.59201960E-01  1.27191654E+00  1.27191654E+00  1.08841798E+01 -1.03484442E+01
 -7.57501011E+00  4.95464337E+00 -4.53735270E-01  1.53613989E+00  3.85766091E+00
  6.41424960E-01  6.41424960E-01 -1.19283176E+01  7.79003325E+00  1.08841798E+01
 -1.03484442E+01 -7.57501011E+00  4.95464337E+00 -9.43915140E-01  1.68009606E+00
 -2.00809746E+00  8.32759110E-01  8.32759110E-01  6.43429413E+00 -6.57825030E-01
 -7.50940983E+00  1.82223000E+00  1.82223000E+00  1.82223000E+00 -7.50940983E+00
  1.82223000E+00  1.82223000E+00  1.82223000E+00  1.08841798E+01 -1.03484442E+01
 -7.57501011E+00  4.95464337E+00 -9.43915140E-01  1.68009606E+00 -2.00809746E+00
  8.32759110E-01  8.32759110E-01  6.43429413E+00 -6.57825030E-01 -7.50940983E+00
  1.82223000E+00  1.82223000E+00  1.82223000E+00 -7.50940983E+00  1.82223000E+00
  1.82223000E+00  1.82223000E+00  1.08841798E+01 -1.03484442E+01 -7.57501011E+00
  4.95464337E+00 -4.37335200E-02  1.78214094E+00 -6.25024890E-01  5.37557850E-01
  5.37557850E-01  2.15023140E-01 -2.28872088E+00  2.42356590E+00 -3.10507992E+00
  2.60578890E+00 -1.95343056E+00  2.36343231E+00 -3.10507992E+00  2.60578890E+00
 -2.28872088E+00  2.42356590E+00  1.08841798E+01 -1.03484442E+01 -9.40817349E+00
  5.35006728E+00  6.94269630E-01  1.60356240E+00 -5.52135690E-01 -2.22312060E-01
 -2.22312060E-01  1.45669066E+01 -1.46033512E+01 -1.46033512E+01  9.77808618E+00
 -1.06035564E+01 -7.57501011E+00  4.95464337E+00 -1.05871563E+00  2.47823280E+00
 -1.34845020E-01  6.68758410E-01  6.68758410E-01  3.40392564E+00 -9.89835336E+00
  2.97934605E+00  2.61490005E+00 -5.09313285E+00  6.08442597E+00 -4.02166161E+00
  3.39299226E+00  1.08841798E+01 -1.03484442E+01 -7.57501011E+00  4.95464337E+00
 -9.43915140E-01  1.68009606E+00 -2.00809746E+00  8.32759110E-01  8.32759110E-01
  6.43429413E+00 -6.57825030E-01 -7.50940983E+00  1.82223000E+00  1.82223000E+00
  1.82223000E+00 -7.50940983E+00  1.82223000E+00  1.82223000E+00  1.82223000E+00
  1.08841798E+01 -1.03484442E+01 -7.57501011E+00  4.95464337E+00 -1.05871563E+00
  2.47823280E+00 -1.34845020E-01  6.68758410E-01  6.68758410E-01  3.40392564E+00
 -9.89835336E+00  2.97934605E+00  2.61490005E+00 -5.09313285E+00  6.08442597E+00
 -4.02166161E+00  3.39299226E+00  1.08841798E+01 -1.03484442E+01 -7.57501011E+00
  4.95464337E+00  2.60578890E-01  1.90969704E+00 -3.71917143E+00  1.45231731E+00
  1.45231731E+00  1.29924999E+01 -1.08076461E+01 -1.67481159E+01  7.64607708E+00
  7.64607708E+00  1.08841798E+01 -1.03484442E+01 -7.57501011E+00  4.95464337E+00
 -1.59445125E+00  1.76574087E+00  5.43935655E+00 -5.41202310E-01 -5.81655816E+00
  1.44138393E+00  1.44138393E+00  1.44138393E+00 -5.81655816E+00  1.44138393E+00
  1.44138393E+00  1.44138393E+00  1.08841798E+01 -1.03484442E+01 -7.57501011E+00
  4.95464337E+00 -1.59445125E+00  1.76574087E+00  5.43935655E+00 -5.41202310E-01
 -5.81655816E+00  1.44138393E+00  1.44138393E+00  1.44138393E+00 -5.81655816E+00
  1.44138393E+00  1.44138393E+00  1.44138393E+00  1.08841798E+01 -1.03484442E+01
 -7.57501011E+00  4.95464337E+00 -4.59201960E-01  1.27191654E+00  1.27191654E+00
  1.08841798E+01 -1.03484442E+01 -7.57501011E+00  4.95464337E+00  6.14091510E-01
  1.49969529E+00 -3.32556975E+00  1.09880469E+00  1.09880469E+00  1.09880469E+00
  1.08841798E+01 -1.03484442E+01 -7.57501011E+00  4.95464337E+00 -1.05871563E+00
  2.47823280E+00 -1.34845020E-01  6.68758410E-01  6.68758410E-01  3.40392564E+00
 -9.89835336E+00  2.97934605E+00  2.61490005E+00 -5.09313285E+00  6.08442597E+00
 -4.02166161E+00  3.39299226E+00  1.08841798E+01 -1.03484442E+01 -7.57501011E+00
  4.95464337E+00 -1.08787131E+00  1.58351787E+00  2.37436569E+00  3.40757010E-01
 -5.83842492E+00  1.60720686E+00  1.60720686E+00  1.60720686E+00 -7.83558900E-01
  4.30046280E-01  4.30046280E-01 -1.20267180E+00  3.38934780E-01  3.38934780E-01
  3.38934780E-01  1.08841798E+01 -1.03484442E+01 -7.57501011E+00  4.95464337E+00
 -1.59445125E+00  1.76574087E+00  5.43935655E+00 -5.41202310E-01 -5.81655816E+00
  1.44138393E+00  1.44138393E+00  1.44138393E+00 -5.81655816E+00  1.44138393E+00
  1.44138393E+00  1.44138393E+00  1.08841798E+01 -1.03484442E+01 -7.57501011E+00
  4.95464337E+00 -4.59201960E-01  1.27191654E+00  1.27191654E+00  1.08841798E+01
 -1.03484442E+01 -7.57501011E+00  4.95464337E+00 -1.08787131E+00  1.58351787E+00
  2.37436569E+00  3.40757010E-01 -5.83842492E+00  1.60720686E+00  1.60720686E+00
  1.60720686E+00 -7.83558900E-01  4.30046280E-01  4.30046280E-01 -1.20267180E+00
  3.38934780E-01  3.38934780E-01  3.38934780E-01  1.08841798E+01 -1.03484442E+01
 -7.57501011E+00  4.95464337E+00  6.14091510E-01  1.49969529E+00 -3.32556975E+00
  1.09880469E+00  1.09880469E+00  1.09880469E+00  1.08841798E+01 -1.03484442E+01
 -7.57501011E+00  4.95464337E+00 -4.53735270E-01  1.53613989E+00  3.85766091E+00
  6.41424960E-01  6.41424960E-01 -1.19283176E+01  7.79003325E+00  1.08841798E+01
 -1.03484442E+01 -7.57501011E+00  4.95464337E+00 -1.08787131E+00  1.58351787E+00
  2.37436569E+00  3.40757010E-01 -5.83842492E+00  1.60720686E+00  1.60720686E+00
  1.60720686E+00 -7.83558900E-01  4.30046280E-01  4.30046280E-01 -1.20267180E+00
  3.38934780E-01  3.38934780E-01  3.38934780E-01  1.08841798E+01 -1.03484442E+01
 -4.64304204E+00  3.49868160E-01  7.12491930E-01  7.12491930E-01  3.44401470E-01
  3.88134990E-01  3.88134990E-01 -1.27556100E-01  4.61024190E-01  4.61024190E-01
 -4.84713180E-01  1.16804943E+00  1.07438681E+01 -1.04741780E+01 -4.64304204E+00
  3.49868160E-01  7.12491930E-01  7.12491930E-01  3.44401470E-01  3.88134990E-01
  3.88134990E-01 -1.27556100E-01  4.61024190E-01  4.61024190E-01 -4.84713180E-01
  1.16804943E+00  1.07438681E+01 -1.04741780E+01 -7.57501011E+00  4.95464337E+00
 -1.59445125E+00  1.76574087E+00  5.43935655E+00 -5.41202310E-01 -5.81655816E+00
  1.44138393E+00  1.44138393E+00  1.44138393E+00 -5.81655816E+00  1.44138393E+00
  1.44138393E+00  1.44138393E+00  1.08841798E+01 -1.03484442E+01 -7.57501011E+00
  4.95464337E+00  2.60578890E-01  1.90969704E+00 -3.71917143E+00  1.45231731E+00
  1.45231731E+00  1.29924999E+01 -1.08076461E+01 -1.67481159E+01  7.64607708E+00
  7.64607708E+00  1.08841798E+01 -1.03484442E+01 -7.57501011E+00  4.95464337E+00
 -4.59201960E-01  1.27191654E+00  1.27191654E+00  1.08841798E+01 -1.03484442E+01
 -7.57501011E+00  4.95464337E+00  6.14091510E-01  1.49969529E+00 -3.32556975E+00
  1.09880469E+00  1.09880469E+00  1.09880469E+00  1.08841798E+01 -1.03484442E+01
 -7.57501011E+00  4.95464337E+00 -9.43915140E-01  1.68009606E+00 -2.00809746E+00
  8.32759110E-01  8.32759110E-01  6.43429413E+00 -6.57825030E-01 -7.50940983E+00
  1.82223000E+00  1.82223000E+00  1.82223000E+00 -7.50940983E+00  1.82223000E+00
  1.82223000E+00  1.82223000E+00  1.08841798E+01 -1.03484442E+01 -7.57501011E+00
  4.95464337E+00 -7.08847470E-01  1.83498561E+00  6.65842842E+00  7.83558900E-02
 -4.44259674E+00  1.16987166E+00  1.16987166E+00  1.16987166E+00 -1.23200970E+01
  7.47478746E+00  1.08841798E+01 -1.03484442E+01 -7.57501011E+00  4.95464337E+00
 -5.01113250E-01  2.04636429E+00 -9.11115000E-02  6.17735970E-01  6.17735970E-01
 -2.57845545E+00 -2.98481274E+00  3.75743826E+00 -6.22838214E+00  6.21744876E+00
  2.51467740E+00 -4.73962023E+00  2.86454556E+00 -2.06640882E+00  2.58209991E+00
 -3.59343756E+00  2.63676681E+00 -4.34966301E+00  3.09779100E+00  2.26503189E+00
  1.08841798E+01 -1.03484442E+01 -7.57501011E+00  4.95464337E+00  2.60578890E-01
  1.90969704E+00 -3.71917143E+00  1.45231731E+00  1.45231731E+00  1.29924999E+01
 -1.08076461E+01 -1.67481159E+01  7.64607708E+00  7.64607708E+00  1.08841798E+01
 -1.03484442E+01 -7.57501011E+00  4.95464337E+00  6.14091510E-01  1.49969529E+00
 -3.32556975E+00  1.09880469E+00  1.09880469E+00  1.09880469E+00  1.08841798E+01
 -1.03484442E+01 -9.40817349E+00  5.35006728E+00  7.23425310E-01  2.01356415E+00
  1.02044880E+00 -3.15245790E-01 -3.15245790E-01  2.47823280E-01 -7.74447750E-01
 -7.74447750E-01  1.46762404E+01 -1.49204192E+01 -1.49204192E+01  9.77808618E+00
 -1.06035564E+01 -6.33953817E+00  5.00566581E+00 -4.37335200E+00  2.59849998E+00
 -1.71289620E-01  6.59647260E-01  6.59647260E-01  3.40757010E-01  1.87689690E-01
  1.87689690E-01 -8.72848170E-01  1.13160483E+00  1.13160483E+00 -2.60578890E-01
  2.06823105E+00  2.06823105E+00 -7.02287442E+00  6.19558200E+00  6.19558200E+00
  6.19558200E+00  1.33769904E+01 -1.07402236E+01 -9.40817349E+00  5.35006728E+00
  7.23425310E-01  2.01356415E+00  1.02044880E+00 -3.15245790E-01 -3.15245790E-01
  2.47823280E-01 -7.74447750E-01 -7.74447750E-01  1.46762404E+01 -1.49204192E+01
 -1.49204192E+01  9.77808618E+00 -1.06035564E+01 -7.57501011E+00  4.95464337E+00
 -4.31868510E-01  1.60356240E+00  6.23202660E-01  4.39157430E-01  4.39157430E-01
  3.28001400E-02  8.01781200E-01  8.01781200E-01 -4.98744351E+00 -9.76715280E-01
  1.24640532E+00  1.24640532E+00  1.24640532E+00  1.08841798E+01 -1.03484442E+01
 -7.57501011E+00  4.95464337E+00 -9.43915140E-01  1.68009606E+00 -2.00809746E+00
  8.32759110E-01  8.32759110E-01  6.43429413E+00 -6.57825030E-01 -7.50940983E+00
  1.82223000E+00  1.82223000E+00  1.82223000E+00 -7.50940983E+00  1.82223000E+00
  1.82223000E+00  1.82223000E+00  1.08841798E+01 -1.03484442E+01 -7.57501011E+00
  4.95464337E+00  3.88134990E-01  2.04818652E+00 -2.24316513E+00  2.02631976E+00
  2.02631976E+00 -5.68353537E+00  3.52237059E+00  1.08841798E+01 -1.03484442E+01
 -7.57501011E+00  4.95464337E+00 -4.59201960E-01  1.27191654E+00  1.27191654E+00
  1.08841798E+01 -1.03484442E+01 -4.64304204E+00  3.49868160E-01  7.12491930E-01
  7.12491930E-01  3.44401470E-01  3.88134990E-01  3.88134990E-01 -1.27556100E-01
  4.61024190E-01  4.61024190E-01 -4.84713180E-01  1.16804943E+00  1.07438681E+01
 -1.04741780E+01 -7.57501011E+00  4.95464337E+00  2.60578890E-01  1.90969704E+00
 -3.71917143E+00  1.45231731E+00  1.45231731E+00  1.29924999E+01 -1.08076461E+01
 -1.67481159E+01  7.64607708E+00  7.64607708E+00  1.08841798E+01 -1.03484442E+01
 -9.40817349E+00  5.35006728E+00  6.94269630E-01  1.60356240E+00 -5.52135690E-01
 -2.22312060E-01 -2.22312060E-01  1.45669066E+01 -1.46033512E+01 -1.46033512E+01
  9.77808618E+00 -1.06035564E+01 -9.40817349E+00  5.35006728E+00  6.94269630E-01
  1.60356240E+00 -5.52135690E-01 -2.22312060E-01 -2.22312060E-01  1.45669066E+01
 -1.46033512E+01 -1.46033512E+01  9.77808618E+00 -1.06035564E+01 -7.57501011E+00
  4.95464337E+00 -2.55112200E-02  1.59627348E+00 -2.76978960E-01  5.37557850E-01
  5.37557850E-01 -2.00445300E-02 -3.47317038E+00  3.09596877E+00 -4.26584043E+00
  3.01761288E+00  5.87851398E+00 -1.01662212E+01  7.27434216E+00 -4.26584043E+00
  3.01761288E+00 -3.47317038E+00  3.09596877E+00  1.08841798E+01 -1.03484442E+01
 -9.40817349E+00  5.35006728E+00  6.94269630E-01  1.60356240E+00 -5.52135690E-01
 -2.22312060E-01 -2.22312060E-01  1.45669066E+01 -1.46033512E+01 -1.46033512E+01
  9.77808618E+00 -1.06035564E+01 -7.57501011E+00  4.95464337E+00 -2.55112200E-02
  1.59627348E+00 -2.76978960E-01  5.37557850E-01  5.37557850E-01 -2.00445300E-02
 -3.47317038E+00  3.09596877E+00 -4.26584043E+00  3.01761288E+00  5.87851398E+00
 -1.01662212E+01  7.27434216E+00 -4.26584043E+00  3.01761288E+00 -3.47317038E+00
  3.09596877E+00  1.08841798E+01 -1.03484442E+01 -9.40817349E+00  5.35006728E+00
  6.94269630E-01  1.60356240E+00 -5.52135690E-01 -2.22312060E-01 -2.22312060E-01
  1.45669066E+01 -1.46033512E+01 -1.46033512E+01  9.77808618E+00 -1.06035564E+01
 -4.64304204E+00  3.49868160E-01  7.12491930E-01  7.12491930E-01  3.44401470E-01
  3.88134990E-01  3.88134990E-01 -1.27556100E-01  4.61024190E-01  4.61024190E-01
 -4.84713180E-01  1.16804943E+00  1.07438681E+01 -1.04741780E+01 -9.40817349E+00
  5.35006728E+00  7.23425310E-01  2.01356415E+00  1.02044880E+00 -3.15245790E-01
 -3.15245790E-01  2.47823280E-01 -7.74447750E-01 -7.74447750E-01  1.46762404E+01
 -1.49204192E+01 -1.49204192E+01  9.77808618E+00 -1.06035564E+01 -6.33953817E+00
  5.00566581E+00 -4.37335200E+00  2.59849998E+00 -1.71289620E-01  6.59647260E-01
  6.59647260E-01  3.40757010E-01  1.87689690E-01  1.87689690E-01 -8.72848170E-01
  1.13160483E+00  1.13160483E+00 -2.60578890E-01  2.06823105E+00  2.06823105E+00
 -7.02287442E+00  6.19558200E+00  6.19558200E+00  6.19558200E+00  1.33769904E+01
 -1.07402236E+01 -7.57501011E+00  4.95464337E+00 -1.59445125E+00  1.76574087E+00
  5.43935655E+00 -5.41202310E-01 -5.81655816E+00  1.44138393E+00  1.44138393E+00
  1.44138393E+00 -5.81655816E+00  1.44138393E+00  1.44138393E+00  1.44138393E+00
  1.08841798E+01 -1.03484442E+01 -7.57501011E+00  4.95464337E+00 -4.59201960E-01
  1.27191654E+00  1.27191654E+00  1.08841798E+01 -1.03484442E+01 -4.64304204E+00
  3.49868160E-01  7.12491930E-01  7.12491930E-01  3.44401470E-01  3.88134990E-01
  3.88134990E-01 -1.27556100E-01  4.61024190E-01  4.61024190E-01 -4.84713180E-01
  1.16804943E+00  1.07438681E+01 -1.04741780E+01 -4.64304204E+00  3.49868160E-01
  7.12491930E-01  7.12491930E-01  3.44401470E-01  3.88134990E-01  3.88134990E-01
 -1.27556100E-01  4.61024190E-01  4.61024190E-01 -4.84713180E-01  1.16804943E+00
  1.07438681E+01 -1.04741780E+01 -6.33953817E+00  5.00566581E+00 -4.37335200E+00
  2.59849998E+00 -1.71289620E-01  6.59647260E-01  6.59647260E-01  3.40757010E-01
  1.87689690E-01  1.87689690E-01 -8.72848170E-01  1.13160483E+00  1.13160483E+00
 -2.60578890E-01  2.06823105E+00  2.06823105E+00 -7.02287442E+00  6.19558200E+00
  6.19558200E+00  6.19558200E+00  1.33769904E+01 -1.07402236E+01 -7.57501011E+00
  4.95464337E+00 -1.59445125E+00  1.76574087E+00  5.43935655E+00 -5.41202310E-01
 -5.81655816E+00  1.44138393E+00  1.44138393E+00  1.44138393E+00 -5.81655816E+00
  1.44138393E+00  1.44138393E+00  1.44138393E+00  1.08841798E+01 -1.03484442E+01
 -6.96274083E+00  4.88539863E+00 -3.79752732E+00  2.31787656E+00 -1.35209466E+00
  9.05648310E-01  9.05648310E-01 -1.45049508E+00 -3.29459184E+00  3.72281589E+00
 -6.04251468E+00  6.21927099E+00  2.22676506E+00 -4.72686462E+00  2.85543441E+00
 -1.85867460E+00  2.55294423E+00 -4.16744001E+00  2.74610061E+00 -3.34743651E+00
  2.71694493E+00  1.96436394E+00  1.39546373E+01 -1.45978845E+01 -1.45978845E+01
 -1.72164290E-01  1.30872559E+00  1.30872559E+00  1.30872559E+00 -6.65598663E+00
  2.91123109E+00 -3.17264821E+00 -3.44321292E+00  2.65801401E+00  3.06001617E+00
  6.00519541E+00 -5.15869669E+00 -2.38413284E+00  1.88174403E+00  1.88174403E+00
  1.88174403E+00 -5.64525032E+00  3.28825048E+00 -2.48009147E+00  1.41919099E+01
 -1.04567211E+01 -8.32068485E+00  3.38490156E+00 -5.43972100E-01  2.07092795E+00
  2.42052278E+00 -3.95821156E+00 -4.59613784E+00  3.41449457E+00  3.35164586E+00
 -6.52529630E+00  3.57315614E+00  5.08247280E+00 -6.23240927E+00  3.67396190E+00
 -6.09785581E+00  1.28769705E+00  1.41483768E+01 -1.07015923E+01 -1.23396313E+01
  8.73948797E+00  2.18232087E+00  7.30331562E-01  2.30752629E+00  1.98238579E+00
 -3.67882726E+00  2.75020063E+00 -2.09142804E+00  2.54075351E+00 -2.79491815E+00
  2.60201688E+00 -2.09142804E+00  2.54075351E+00 -3.67882726E+00  2.75020063E+00
%FLAG ATOMIC_NUMBER                                                             
%FORMAT(10I8)                                                                   
       7       1       1       1       6       1       6       1       1       6
       1       1       6       1       1       7       1       6       7       1
       1       7       1       1       6       8       7       1       6       1
       6       1       6       1       1       1       6       1       1       1
       6       8       7       1       6       1       6       1       1       6
       1       1       6       8       8       6       8       7       1       6
       1       6       1       1       6       8       8       6       8       7
       1       6       1       6       1       1       6       1       6       1
       1       1       6       1       1       1       6       8       7       1
       6       1       6       1       1       6       8       7       1       1
       6       8       7       1       6       1       6       1       1       6
       1       1       6       1       1       6       1       1       7       1
       1       1       6       8       7       1       6       1       6       1
       1       6       7       6       1       7       1       6       1       6
       8       7       6       1       1       6       1       1       6       1
       1       6       1       6       8       7       1       6       1       6
       1       1       6       6       1       6       1       6       8       1
       6       1       6       1       6       8       7       1       6       1
       6       1       1       6       8       7       1       1       6       8
       7       1       6       1       6       1       1       6       1       1
       6       1       1       6       1       1       7       1       1       1
       6       8       7       1       6       1       6       1       1       6
       6       1       6       1       6       8       1       6       1       6
       1       6       8       7       1       6       1       6       1       1
       6       1       1       6       1       1       7       1       6       7
       1       1       7       1       1       6       8       7       1       6
       1       6       1       1       8       1       6       8       7       1
       6       1       6       1       1       6       8       7       1       1
       6       8       7       1       6       1       6       1       6       1
       1       1       6       1       1       6       1       1       1       6
       8       7       1       6       1       6       1       6       1       1
       1       6       1       1       1       6       8       7       1       6
       1       6       1       1       6       1       1       6       1       1
       7       1       6       7       1       1       7       1       1       6
       8       7       1       6       1       6       1       6       1       1
       1       6       1       1       1       6       8       7       1       6
       1       6       1       1       6       6       1       6       1       6
       8       1       6       1       6       1       6       8       7       1
       6       1       1       6       8       7       1       6       1       6
       1       1       6       1       1       6       8       8       6       8
       7       1       6       1       6       1       1       6       1       1
       6       1       1       7       1       6       7       1       1       7
       1       1       6       8       7       1       6       1       1       6
       8       7       1       6       1       6       1       1       6       8
       8       6       8       7       1       6       1       6       1       1
       6       1       6       1       1       1       6       1       1       1
       6       8       7       1       6       1       6       1       1       6
       8       7       1       1       6       8       7       1       6       1
       1       6       8       7       1       6       1       6       1       1
       6       6       1       6       1       6       1       6       1       6
       1       6       8       7       1       6       1       6       1       1
       6       1       6       1       1       1       6       1       1       1
       6       8       7       1       6       1       6       1       1       8
       1       6       8       7       1       6       1       1       6       8
       7       1       6       1       6       1       1       6       1       1
       6       1       1       6       1       1       7       1       1       1
       6       8       7       1       6       1       6       1       1       6
       6       1       6       1       6       1       6       1       6       1
       6       8       7       1       6       1       6       1       1       6
       1       6       1       1       1       6       1       1       1       6
       8       7       1       6       1       6       1       1       6       6
       1       6       1       6       8       1       6       1       6       1
       6       8       7       1       6       1       6       1       1       6
       6       1       6       1       6       1       6       1       6       1
       6       8       7       6       1       1       6       1       1       6
       1       1       6       1       6       8       7       1       6       1
       6       1       1       6       1       1       6       1       1       7
       1       6       7       1       1       7       1       1       6       8
       7       1       6       1       6       1       1       6       7       6
       1       7       1       6       1       6       8       7       1       6
       1       6       1       6       1       1       1       6       1       1
       6       1       1       1       6       8       7       1       6       1
       6       1       1       6       6       1       6       1       6       1
       6       1       6       1       6       8       7       1       6       1
       6       1       1       6       8       8       6       8       7       1
       6       1       6       1       1       8       1       6       8       7
       1       6       1       6       1       1      16       1       6       8
       7       1       6       1       6       1       6       1       1       1
       8       1       6       8       7       1       6       1       6       1
       1       6       8       8       6       8       7       1       6       1
       6       1       1       6       8       7       1       1       6       8
       7       1       6       1       6       1       6       1       1       1
       8       1       6       8       7       1       6       1       6       1
       1       6       1       6       1       1       1       6       1       1
       1       6       8       7       1       6       1       6       1       6
       1       1       1       8       1       6       8       7       1       6
       1       6       1       1       6       1       1       6       1       1
       7       1       6       7       1       1       7       1       1       6
       8       7       1       6       1       6       1       1       6       7
       6       1       7       1       6       1       6       8       7       1
       6       1       6       1       6       1       1       1       6       1
       1       6       1       1       1       6       8       7       1       6
       1       6       1       1       6       1       1       6       1       1
       7       1       6       7       1       1       7       1       1       6
       8       7       1       6       1       6       1       6       1       1
       1       6       1       1       1       6       8       7       1       6
       1       6       1       6       1       1       1       8       1       6
       8       7       1       6       1       6       1       1       6       1
       1       6       1       1       6       1       1       7       1       1
       1       6       8       7       1       6       1       1       6       8
       7       1       6       1       6       1       1       6       1       1
       6       8       8       6       8       7       1       6       1       6
       1       1       6       1       1       6       8       8       6       8
       7       1       6       1       6       1       6       1       1       1
       8       1       6       8       7       1       6       1       6       1
       1       6       7       6       1       7       1       6       1       6
       8       7       1       6       1       6       1       1       6       8
       8       6       8       7       1       6       1       6       1       6
       1       1       1       6       1       1       6       1       1       1
       6       8       7       1       6       1       6       1       1       6
       1       1       6       8       8       6       8       7       1       6
       1       6       1       1       6       1       6       1       1       1
       6       1       1       1       6       8       7       1       6       1
       6       1       1       6       1       6       1       1       1       6
       1       1       1       6       8       7       1       6       1       6
       1       1       8       1       6       8       7       1       6       1
       6       1       1       6       8       8       6       8       7       1
       6       1       6       1       1       6       1       1       6       8
       8       6       8       7       1       6       1       6       1       1
       6       6       1       6       1       6       8       1       6       1
       6       1       6       8       7       1       6       1       6       1
       1       6       8       8       6       8       7       1       6       1
       6       1       1       1       6       8       7       1       6       1
       6       1       6       1       1       1       8       1       6       8
       7       6       1       1       6       1       1       6       1       1
       6       1       6       8       7       1       6       1       6       1
       1       6       6       1       6       1       6       1       6       1
       6       1       6       8       7       1       6       1       6       1
       6       1       1       1       6       1       1       6       1       1
       1       6       8       7       1       6       1       6       1       1
       6       1       1       6       1       1       6       1       1       7
       1       1       1       6       8       7       1       6       1       6
       1       6       1       1       1       6       1       1       6       1
       1       1       6       8       7       1       6       1       6       1
       1       6       8       8       6       8       7       1       6       1
       6       1       1       8       1       6       8       7       6       1
       1       6       1       1       6       1       1       6       1       6
       8       7       1       6       1       6       1       1       6       6
       1       6       1       6       1       6       1       6       1       6
       8       7       1       6       1       6       1       1       1       6
       8       7       1       6       1       6       1       1       6       1
       1       6       8       8       6       8       7       1       6       1
       6       1       1       1       6       8       7       1       6       1
       6       1       6       1       1       1       8       1       6       8
       7       1       6       1       6       1       6       1       1       1
       6       1       1       1       6       8       7       1       6       1
       6       1       1       6       1       6       1       1       1       6
       1       1       1       6       8       7       1       6       1       6
       1       1       6       1       1       6       1       1       6       1
       1       7       1       1       1       6       8       7       1       6
       1       6       1       1       6       6       1       6       1       6
       1       6       1       6       1       6       8       7       1       6
       1       1       6       8       7       1       6       1       6       1
       1       6       1       1       6       1       1       6       1       1
       7       1       1       1       6       8       7       1       6       1
       6       1       1       6       1       6       1       1       1       6
       1       1       1       6       8       7       1       6       1       6
       1       1       6       1       1       6       8       7       1       1
       6       8       7       1       6       1       6       1       1       6
       1       1       6       1       1       7       1       6       7       1
       1       7       1       1       6       8       7       1       6       1
       6       1       6       1       1       1       8       1       6       8
       7       1       6       1       6       1       1       6       1       1
       6       8       7       1       1       6       8       7       1       6
       1       6       1       1       6       6       1       6       1       6
       8       1       6       1       6       1       6       8       7       1
       6       1       6       1       1       1       6       8       7       1
       6       1       6       1       1       6       6       1       6       1
       6       8       1       6       1       6       1       6       8       7
       1       6       1       6       1       1       6       6       1       6
       1       6       1       6       1       6       1       6       8       7
       1       6       1       6       1       6       1       1       1       6
       1       1       1       6       8       7       1       6       1       6
       1       6       1       1       1       8       1       6       8       7
       1       6       1       6       1       1       1       6       8       7
       1       6       1       6       1       1       6       8       8       6
       8       7       1       6       1       6       1       1       6       8
       8       6       8       7       1       6       1       6       1       6
       1       1       1       6       1       1       6       1       1       1
       6       8       7       1       6       1       6       1       1       6
       1       1       6       1       1       7       1       6       7       1
       1       7       1       1       6       8       7       1       6       1
       6       1       6       1       1       1       6       1       1       1
       6       8       7       1       6       1       1       6       8       7
       1       6       1       6       1       1       8       1       6       8
       7       1       6       1       6       1       1       6       1       1
      16       6       1       1       1       6       8       7       1       6
       1       6       1       1       8       1       6       8       7       1
       6       1       6       1       6       1       1       1       6       1
       1       1       6       8       7       1       6       1       6       1
       1       6       8       8       6       8       7       1       6       1
       1       6       8       7       1       6       1       6       1       1
       6       6       1       6       1       6       8       1       6       1
       6       1       6       8       7       1       6       1       6       1
       1       6       7       6       1       7       1       6       1       6
       8       7       1       6       1       6       1       1       6       8
       7       1       1       6       8       7       1       6       1       6
       1       6       1       1       1       6       1       1       6       1
       1       1       6       8       7       1       6       1       6       1
       1       8       1       6       8       7       1       6       1       6
       1       6       1       1       1       8       1       6       8       7
       1       6       1       6       1       1       6       1       1       6
       1       1       6       1       1       7       1       1       1       6
       8       7       1       6       1       6       1       1       6       8
       8       6       8       7       1       6       1       1       6       8
       7       1       6       1       6       1       1       6       8       8
       6       8       7       1       6       1       6       1       1      16
       1       6       8       7       1       6       1       1       6       8
       7       1       6       1       6       1       1       8       1       6
       8       7       1       6       1       6       1       1       6       1
       6       1       1       1       6       1       1       1       6       8
       7       1       6       1       6       1       1       6       1       6
       1       1       1       6       1       1       1       6       8       7
       1       6       1       6       1       1       6       6       1       6
       1       6       1       6       1       6       1       6       8       7
       1       6       1       6       1       1       6       8       8       6
       8       7       1       6       1       6       1       1       6       7
       6       1       7       1       6       1       6       8       7       1
       6       1       6       1       1       6       1       6       1       1
       1       6       1       1       1       6       8       7       1       6
       1       6       1       1       6       7       6       1       7       1
       6       1       6       8       7       1       6       1       6       1
       1       6       8       7       1       1       6       8       7       1
       6       1       6       1       6       1       1       1       6       1
       1       1       6       8       7       1       6       1       6       1
       6       1       1       1       6       1       1       1       6       8
       7       1       6       1       1       6       8       7       1       6
       1       6       1       1       1       6       8       7       1       6
       1       6       1       1       6       7       6       1       7       1
       6       1       6       8       7       1       6       1       6       1
       6       1       1       1       6       1       1       6       1       1
       1       6       8       7       1       6       1       6       1       6
       1       1       1       6       1       1       1       6       8       7
       1       6       1       1       6       8       7       1       6       1
       6       1       6       1       1       1       6       1       1       6
       1       1       1       6       8       7       1       6       1       6
       1       1       1       6       8       7       1       6       1       6
       1       1       8       1       6       8       7       1       6       1
       6       1       6       1       1       1       6       1       1       6
       1       1       1       6       8       7       6       1       1       6
       1       1       6       1       1       6       1       6       8       7
       6       1       1       6       1       1       6       1       1       6
       1       6       8       7       1       6       1       6       1       6
       1       1       1       6       1       1       1       6       8       7
       1       6       1       6       1       1       6       8       7       1
       1       6       8       7       1       6       1       1       6       8
       7       1       6       1       6       1       1       1       6       8
       7       1       6       1       6       1       1       6       1       6
       1       1       1       6       1       1       1       6       8       7
       1       6       1       6       1       6       1       1       1       8
       1       6       8       7       1       6       1       6       1       1
       6       6       1       7       1       6       6       1       6       1
       6       1       6       1       6       6       8       7       1       6
       1       6       1       1       6       8       7       1       1       6
       8       7       1       6       1       6       1       1       1       6
       8       7       1       6       1       6       1       1       6       1
       1       6       8       8       6       8       7       1       6       1
       6       1       1       6       1       1       6       1       1       6
       1       1       7       1       1       1       6       8       7       1
       6       1       6       1       1       6       1       1       6       8
       8       6       8       7       1       6       1       6       1       1
       6       1       1      16       6       1       1       1       6       8
       7       1       6       1       6       1       1       6       1       6
       1       1       1       6       1       1       1       6       8       7
       1       6       1       6       1       1      16       1       6       8
       7       1       6       1       1       6       8       7       6       1
       1       6       1       1       6       1       1       6       1       6
       8       7       1       6       1       6       1       1       6       8
       7       1       1       6       8       7       1       6       1       6
       1       1       6       8       8       6       8       7       1       6
       1       6       1       1       6       8       8       6       8       7
       1       6       1       6       1       1       6       6       1       6
       1       6       8       1       6       1       6       1       6       8
       7       1       6       1       6       1       1       6       8       8
       6       8       7       1       6       1       6       1       1       6
       6       1       6       1       6       8       1       6       1       6
       1       6       8       7       1       6       1       6       1       1
       6       8       8       6       8       7       6       1       1       6
       1       1       6       1       1       6       1       6       8       7
       1       6       1       6       1       1       6       1       1       6
       8       8       6       8       7       1       6       1       6       1
       1       6       1       1       6       1       1       6       1       1
       7       1       1       1       6       8       7       1       6       1
       6       1       6       1       1       1       6       1       1       1
       6       8       7       1       6       1       1       6       8       7
       6       1       1       6       1       1       6       1       1       6
       1       6       8       7       6       1       1       6       1       1
       6       1       1       6       1       6       8       7       1       6
       1       6       1       1       6       1       1       6       1       1
       6       1       1       7       1       1       1       6       8       7
       1       6       1       6       1       6       1       1       1       6
       1       1       1       6       8       7       1       6       1       6
       1       1       6       6       1       7       1       6       6       1
       6       1       6       1       6       1       6       6       8       8
       6       1       1       1       8       6       6       6       1       1
       6       8       6       1       1       1       6       1       6       6
       8       6       1       6       1       6       6       6       1       1
       6       1       6       8       6       8       6       6       8       8
       1       1       6       1       6       6       1       6       1       6
       1       6       1       6       1
%FLAG MASS                                                                      
%FORMAT(5E16.8)                                                                 
  1.40100000E+01  1.00800000E+00  1.00800000E+00  1.00800000E+00  1.20100000E+01
  1.00800000E+00  1.20100000E+01  1.00800000E+00  1.00800000E+00  1.20100000E+01
  1.00800000E+00  1.00800000E+00  1.20100000E+01  1.00800000E+00  1.00800000E+00
  1.40100000E+01  1.00800000E+00  1.20100000E+01  1.40100000E+01  1.00800000E+00
  1.00800000E+00  1.40100000E+01  1.00800000E+00  1.00800000E+00  1.20100000E+01
  1.60000000E+01  1.40100000E+01  1.00800000E+00  1.20100000E+01  1.00800000E+00
  1.20100000E+01  1.00800000E+00  1.20100000E+01  1.00800000E+00  1.00800000E+00
  1.00800000E+00  1.20100000E+01  1.00800000E+00  1.00800000E+00  1.00800000E+00
  1.20100000E+01  1.60000000E+01  1.40100000E+01  1.00800000E+00  1.20100000E+01
  1.00800000E+00  1.20100000E+01  1.00800000E+00  1.00800000E+00  1.20100000E+01
  1.00800000E+00  1.00800000E+00  1.20100000E+01  1.60000000E+01  1.60000000E+01
  1.20100000E+01  1.60000000E+01  1.40100000E+01  1.00800000E+00  1.20100000E+01
  1.00800000E+00  1.20100000E+01  1.00800000E+00  1.00800000E+00  1.20100000E+01
  1.60000000E+01  1.60000000E+01  1.20100000E+01  1.60000000E+01  1.40100000E+01
  1.00800000E+00  1.20100000E+01  1.00800000E+00  1.20100000E+01  1.00800000E+00
  1.00800000E+00  1.20100000E+01  1.00800000E+00  1.20100000E+01  1.00800000E+00
  1.00800000E+00  1.00800000E+00  1.20100000E+01  1.00800000E+00  1.00800000E+00
  1.00800000E+00  1.20100000E+01  1.60000000E+01  1.40100000E+01  1.00800000E+00
  1.20100000E+01  1.00800000E+00  1.20100000E+01  1.00800000E+00  1.00800000E+00
  1.20100000E+01  1.60000000E+01  1.40100000E+01  1.00800000E+00  1.00800000E+00
  1.20100000E+01  1.60000000E+01  1.40100000E+01  1.00800000E+00  1.20100000E+01
  1.00800000E+00  1.20100000E+01  1.00800000E+00  1.00800000E+00  1.20100000E+01
  1.00800000E+00  1.00800000E+00  1.20100000E+01  1.00800000E+00  1.00800000E+00
  1.20100000E+01  1.00800000E+00  1.00800000E+00  1.40100000E+01  1.00800000E+00
  1.00800000E+00  1.00800000E+00  1.20100000E+01  1.60000000E+01  1.40100000E+01
  1.00800000E+00  1.20100000E+01  1.00800000E+00  1.20100000E+01  1.00800000E+00
  1.00800000E+00  1.20100000E+01  1.40100000E+01  1.20100000E+01  1.00800000E+00
  1.40100000E+01  1.00800000E+00  1.20100000E+01  1.00800000E+00  1.20100000E+01
  1.60000000E+01  1.40100000E+01  1.20100000E+01  1.00800000E+00  1.00800000E+00
  1.20100000E+01  1.00800000E+00  1.00800000E+00  1.20100000E+01  1.00800000E+00
  1.00800000E+00  1.20100000E+01  1.00800000E+00  1.20100000E+01  1.60000000E+01
  1.40100000E+01  1.00800000E+00  1.20100000E+01  1.00800000E+00  1.20100000E+01
  1.00800000E+00  1.00800000E+00  1.20100000E+01  1.20100000E+01  1.00800000E+00
  1.20100000E+01  1.00800000E+00  1.20100000E+01  1.60000000E+01  1.00800000E+00
  1.20100000E+01  1.00800000E+00  1.20100000E+01  1.00800000E+00  1.20100000E+01
  1.60000000E+01  1.40100000E+01  1.00800000E+00  1.20100000E+01  1.00800000E+00
  1.20100000E+01  1.00800000E+00  1.00800000E+00  1.20100000E+01  1.60000000E+01
  1.40100000E+01  1.00800000E+00  1.00800000E+00  1.20100000E+01  1.60000000E+01
  1.40100000E+01  1.00800000E+00  1.20100000E+01  1.00800000E+00  1.20100000E+01
  1.00800000E+00  1.00800000E+00  1.20100000E+01  1.00800000E+00  1.00800000E+00
  1.20100000E+01  1.00800000E+00  1.00800000E+00  1.20100000E+01  1.00800000E+00
  1.00800000E+00  1.40100000E+01  1.00800000E+00  1.00800000E+00  1.00800000E+00
  1.20100000E+01  1.60000000E+01  1.40100000E+01  1.00800000E+00  1.20100000E+01
  1.00800000E+00  1.20100000E+01  1.00800000E+00  1.00800000E+00  1.20100000E+01
  1.20100000E+01  1.00800000E+00  1.20100000E+01  1.00800000E+00  1.20100000E+01
  1.60000000E+01  1.00800000E+00  1.20100000E+01  1.00800000E+00  1.20100000E+01
  1.00800000E+00  1.20100000E+01  1.60000000E+01  1.40100000E+01  1.00800000E+00
  1.20100000E+01  1.00800000E+00  1.20100000E+01  1.00800000E+00  1.00800000E+00
  1.20100000E+01  1.00800000E+00  1.00800000E+00  1.20100000E+01  1.00800000E+00
  1.00800000E+00  1.40100000E+01  1.00800000E+00  1.20100000E+01  1.40100000E+01
  1.00800000E+00  1.00800000E+00  1.40100000E+01  1.00800000E+00  1.00800000E+00
  1.20100000E+01  1.60000000E+01  1.40100000E+01  1.00800000E+00  1.20100000E+01
  1.00800000E+00  1.20100000E+01  1.00800000E+00  1.00800000E+00  1.60000000E+01
  1.00800000E+00  1.20100000E+01  1.60000000E+01  1.40100000E+01  1.00800000E+00
  1.20100000E+01  1.00800000E+00  1.20100000E+01  1.00800000E+00  1.00800000E+00
  1.20100000E+01  1.60000000E+01  1.40100000E+01  1.00800000E+00  1.00800000E+00
  1.20100000E+01  1.60000000E+01  1.40100000E+01  1.00800000E+00  1.20100000E+01
  1.00800000E+00  1.20100000E+01  1.00800000E+00  1.20100000E+01  1.00800000E+00
  1.00800000E+00  1.00800000E+00  1.20100000E+01  1.00800000E+00  1.00800000E+00
  1.20100000E+01  1.00800000E+00  1.00800000E+00  1.00800000E+00  1.20100000E+01
  1.60000000E+01  1.40100000E+01  1.00800000E+00  1.20100000E+01  1.00800000E+00
  1.20100000E+01  1.00800000E+00  1.20100000E+01  1.00800000E+00  1.00800000E+00
  1.00800000E+00  1.20100000E+01  1.00800000E+00  1.00800000E+00  1.00800000E+00
  1.20100000E+01  1.60000000E+01  1.40100000E+01  1.00800000E+00  1.20100000E+01
  1.00800000E+00  1.20100000E+01  1.00800000E+00  1.00800000E+00  1.20100000E+01
  1.00800000E+00  1.00800000E+00  1.20100000E+01  1.00800000E+00  1.00800000E+00
  1.40100000E+01  1.00800000E+00  1.20100000E+01  1.40100000E+01  1.00800000E+00
  1.00800000E+00  1.40100000E+01  1.00800000E+00  1.00800000E+00  1.20100000E+01
  1.60000000E+01  1.40100000E+01  1.00800000E+00  1.20100000E+01  1.00800000E+00
  1.20100000E+01  1.00800000E+00  1.20100000E+01  1.00800000E+00  1.00800000E+00
  1.00800000E+00  1.20100000E+01  1.00800000E+00  1.00800000E+00  1.00800000E+00
  1.20100000E+01  1.60000000E+01  1.40100000E+01  1.00800000E+00  1.20100000E+01
  1.00800000E+00  1.20100000E+01  1.00800000E+00  1.00800000E+00  1.20100000E+01
  1.20100000E+01  1.00800000E+00  1.20100000E+01  1.00800000E+00  1.20100000E+01
  1.60000000E+01  1.00800000E+00  1.20100000E+01  1.00800000E+00  1.20100000E+01
  1.00800000E+00  1.20100000E+01  1.60000000E+01  1.40100000E+01  1.00800000E+00
  1.20100000E+01  1.00800000E+00  1.00800000E+00  1.20100000E+01  1.60000000E+01
  1.40100000E+01  1.00800000E+00  1.20100000E+01  1.00800000E+00  1.20100000E+01
  1.00800000E+00  1.00800000E+00  1.20100000E+01  1.00800000E+00  1.00800000E+00
  1.20100000E+01  1.60000000E+01  1.60000000E+01  1.20100000E+01  1.60000000E+01
  1.40100000E+01  1.00800000E+00  1.20100000E+01  1.00800000E+00  1.20100000E+01
  1.00800000E+00  1.00800000E+00  1.20100000E+01  1.00800000E+00  1.00800000E+00
  1.20100000E+01  1.00800000E+00  1.00800000E+00  1.40100000E+01  1.00800000E+00
  1.20100000E+01  1.40100000E+01  1.00800000E+00  1.00800000E+00  1.40100000E+01
  1.00800000E+00  1.00800000E+00  1.20100000E+01  1.60000000E+01  1.40100000E+01
  1.00800000E+00  1.20100000E+01  1.00800000E+00  1.00800000E+00  1.20100000E+01
  1.60000000E+01  1.40100000E+01  1.00800000E+00  1.20100000E+01  1.00800000E+00
  1.20100000E+01  1.00800000E+00  1.00800000E+00  1.20100000E+01  1.60000000E+01
  1.60000000E+01  1.20100000E+01  1.60000000E+01  1.40100000E+01  1.00800000E+00
  1.20100000E+01  1.00800000E+00  1.20100000E+01  1.00800000E+00  1.00800000E+00
  1.20100000E+01  1.00800000E+00  1.20100000E+01  1.00800000E+00  1.00800000E+00
  1.00800000E+00  1.20100000E+01  1.00800000E+00  1.00800000E+00  1.00800000E+00
  1.20100000E+01  1.60000000E+01  1.40100000E+01  1.00800000E+00  1.20100000E+01
  1.00800000E+00  1.20100000E+01  1.00800000E+00  1.00800000E+00  1.20100000E+01
  1.60000000E+01  1.40100000E+01  1.00800000E+00  1.00800000E+00  1.20100000E+01
  1.60000000E+01  1.40100000E+01  1.00800000E+00  1.20100000E+01  1.00800000E+00
  1.00800000E+00  1.20100000E+01  1.60000000E+01  1.40100000E+01  1.00800000E+00
  1.20100000E+01  1.00800000E+00  1.20100000E+01  1.00800000E+00  1.00800000E+00
  1.20100000E+01  1.20100000E+01  1.00800000E+00  1.20100000E+01  1.00800000E+00
  1.20100000E+01  1.00800000E+00  1.20100000E+01  1.00800000E+00  1.20100000E+01
  1.00800000E+00  1.20100000E+01  1.60000000E+01  1.40100000E+01  1.00800000E+00
  1.20100000E+01  1.00800000E+00  1.20100000E+01  1.00800000E+00  1.00800000E+00
  1.20100000E+01  1.00800000E+00  1.20100000E+01  1.00800000E+00  1.00800000E+00
  1.00800000E+00  1.20100000E+01  1.00800000E+00  1.00800000E+00  1.00800000E+00
  1.20100000E+01  1.60000000E+01  1.40100000E+01  1.00800000E+00  1.20100000E+01
  1.00800000E+00  1.20100000E+01  1.00800000E+00  1.00800000E+00  1.60000000E+01
  1.00800000E+00  1.20100000E+01  1.60000000E+01  1.40100000E+01  1.00800000E+00
  1.20100000E+01  1.00800000E+00  1.00800000E+00  1.20100000E+01  1.60000000E+01
  1.40100000E+01  1.00800000E+00  1.20100000E+01  1.00800000E+00  1.20100000E+01
  1.00800000E+00  1.00800000E+00  1.20100000E+01  1.00800000E+00  1.00800000E+00
  1.20100000E+01  1.00800000E+00  1.00800000E+00  1.20100000E+01  1.00800000E+00
  1.00800000E+00  1.40100000E+01  1.00800000E+00  1.00800000E+00  1.00800000E+00
  1.20100000E+01  1.60000000E+01  1.40100000E+01  1.00800000E+00  1.20100000E+01
  1.00800000E+00  1.20100000E+01  1.00800000E+00  1.00800000E+00  1.20100000E+01
  1.20100000E+01  1.00800000E+00  1.20100000E+01  1.00800000E+00  1.20100000E+01
  1.00800000E+00  1.20100000E+01  1.00800000E+00  1.20100000E+01  1.00800000E+00
  1.20100000E+01  1.60000000E+01  1.40100000E+01  1.00800000E+00  1.20100000E+01
  1.00800000E+00  1.20100000E+01  1.00800000E+00  1.00800000E+00  1.20100000E+01
  1.00800000E+00  1.20100000E+01  1.00800000E+00  1.00800000E+00  1.00800000E+00
  1.20100000E+01  1.00800000E+00  1.00800000E+00  1.00800000E+00  1.20100000E+01
  1.60000000E+01  1.40100000E+01  1.00800000E+00  1.20100000E+01  1.00800000E+00
  1.20100000E+01  1.00800000E+00  1.00800000E+00  1.20100000E+01  1.20100000E+01
  1.00800000E+00  1.20100000E+01  1.00800000E+00  1.20100000E+01  1.60000000E+01
  1.00800000E+00  1.20100000E+01  1.00800000E+00  1.20100000E+01  1.00800000E+00
  1.20100000E+01  1.60000000E+01  1.40100000E+01  1.00800000E+00  1.20100000E+01
  1.00800000E+00  1.20100000E+01  1.00800000E+00  1.00800000E+00  1.20100000E+01
  1.20100000E+01  1.00800000E+00  1.20100000E+01  1.00800000E+00  1.20100000E+01
  1.00800000E+00  1.20100000E+01  1.00800000E+00  1.20100000E+01  1.00800000E+00
  1.20100000E+01  1.60000000E+01  1.40100000E+01  1.20100000E+01  1.00800000E+00
  1.00800000E+00  1.20100000E+01  1.00800000E+00  1.00800000E+00  1.20100000E+01
  1.00800000E+00  1.00800000E+00  1.20100000E+01  1.00800000E+00  1.20100000E+01
  1.60000000E+01  1.40100000E+01  1.00800000E+00  1.20100000E+01  1.00800000E+00
  1.20100000E+01  1.00800000E+00  1.00800000E+00  1.20100000E+01  1.00800000E+00
  1.00800000E+00  1.20100000E+01  1.00800000E+00  1.00800000E+00  1.40100000E+01
  1.00800000E+00  1.20100000E+01  1.40100000E+01  1.00800000E+00  1.00800000E+00
  1.40100000E+01  1.00800000E+00  1.00800000E+00  1.20100000E+01  1.60000000E+01
  1.40100000E+01  1.00800000E+00  1.20100000E+01  1.00800000E+00  1.20100000E+01
  1.00800000E+00  1.00800000E+00  1.20100000E+01  1.40100000E+01  1.20100000E+01
  1.00800000E+00  1.40100000E+01  1.00800000E+00  1.20100000E+01  1.00800000E+00
  1.20100000E+01  1.60000000E+01  1.40100000E+01  1.00800000E+00  1.20100000E+01
  1.00800000E+00  1.20100000E+01  1.00800000E+00  1.20100000E+01  1.00800000E+00
  1.00800000E+00  1.00800000E+00  1.20100000E+01  1.00800000E+00  1.00800000E+00
  1.20100000E+01  1.00800000E+00  1.00800000E+00  1.00800000E+00  1.20100000E+01
  1.60000000E+01  1.40100000E+01  1.00800000E+00  1.20100000E+01  1.00800000E+00
  1.20100000E+01  1.00800000E+00  1.00800000E+00  1.20100000E+01  1.20100000E+01
  1.00800000E+00  1.20100000E+01  1.00800000E+00  1.20100000E+01  1.00800000E+00
  1.20100000E+01  1.00800000E+00  1.20100000E+01  1.00800000E+00  1.20100000E+01
  1.60000000E+01  1.40100000E+01  1.00800000E+00  1.20100000E+01  1.00800000E+00
  1.20100000E+01  1.00800000E+00  1.00800000E+00  1.20100000E+01  1.60000000E+01
  1.60000000E+01  1.20100000E+01  1.60000000E+01  1.40100000E+01  1.00800000E+00
  1.20100000E+01  1.00800000E+00  1.20100000E+01  1.00800000E+00  1.00800000E+00
  1.60000000E+01  1.00800000E+00  1.20100000E+01  1.60000000E+01  1.40100000E+01
  1.00800000E+00  1.20100000E+01  1.00800000E+00  1.20100000E+01  1.00800000E+00
  1.00800000E+00  3.20600000E+01  1.00800000E+00  1.20100000E+01  1.60000000E+01
  1.40100000E+01  1.00800000E+00  1.20100000E+01  1.00800000E+00  1.20100000E+01
  1.00800000E+00  1.20100000E+01  1.00800000E+00  1.00800000E+00  1.00800000E+00
  1.60000000E+01  1.00800000E+00  1.20100000E+01  1.60000000E+01  1.40100000E+01
  1.00800000E+00  1.20100000E+01  1.00800000E+00  1.20100000E+01  1.00800000E+00
  1.00800000E+00  1.20100000E+01  1.60000000E+01  1.60000000E+01  1.20100000E+01
  1.60000000E+01  1.40100000E+01  1.00800000E+00  1.20100000E+01  1.00800000E+00
  1.20100000E+01  1.00800000E+00  1.00800000E+00  1.20100000E+01  1.60000000E+01
  1.40100000E+01  1.00800000E+00  1.00800000E+00  1.20100000E+01  1.60000000E+01
  1.40100000E+01  1.00800000E+00  1.20100000E+01  1.00800000E+00  1.20100000E+01
  1.00800000E+00  1.20100000E+01  1.00800000E+00  1.00800000E+00  1.00800000E+00
  1.60000000E+01  1.00800000E+00  1.20100000E+01  1.60000000E+01  1.40100000E+01
  1.00800000E+00  1.20100000E+01  1.00800000E+00  1.20100000E+01  1.00800000E+00
  1.00800000E+00  1.20100000E+01  1.00800000E+00  1.20100000E+01  1.00800000E+00
  1.00800000E+00  1.00800000E+00  1.20100000E+01  1.00800000E+00  1.00800000E+00
  1.00800000E+00  1.20100000E+01  1.60000000E+01  1.40100000E+01  1.00800000E+00
  1.20100000E+01  1.00800000E+00  1.20100000E+01  1.00800000E+00  1.20100000E+01
  1.00800000E+00  1.00800000E+00  1.00800000E+00  1.60000000E+01  1.00800000E+00
  1.20100000E+01  1.60000000E+01  1.40100000E+01  1.00800000E+00  1.20100000E+01
  1.00800000E+00  1.20100000E+01  1.00800000E+00  1.00800000E+00  1.20100000E+01
  1.00800000E+00  1.00800000E+00  1.20100000E+01  1.00800000E+00  1.00800000E+00
  1.40100000E+01  1.00800000E+00  1.20100000E+01  1.40100000E+01  1.00800000E+00
  1.00800000E+00  1.40100000E+01  1.00800000E+00  1.00800000E+00  1.20100000E+01
  1.60000000E+01  1.40100000E+01  1.00800000E+00  1.20100000E+01  1.00800000E+00
  1.20100000E+01  1.00800000E+00  1.00800000E+00  1.20100000E+01  1.40100000E+01
  1.20100000E+01  1.00800000E+00  1.40100000E+01  1.00800000E+00  1.20100000E+01
  1.00800000E+00  1.20100000E+01  1.60000000E+01  1.40100000E+01  1.00800000E+00
  1.20100000E+01  1.00800000E+00  1.20100000E+01  1.00800000E+00  1.20100000E+01
  1.00800000E+00  1.00800000E+00  1.00800000E+00  1.20100000E+01  1.00800000E+00
  1.00800000E+00  1.20100000E+01  1.00800000E+00  1.00800000E+00  1.00800000E+00
  1.20100000E+01  1.60000000E+01  1.40100000E+01  1.00800000E+00  1.20100000E+01
  1.00800000E+00  1.20100000E+01  1.00800000E+00  1.00800000E+00  1.20100000E+01
  1.00800000E+00  1.00800000E+00  1.20100000E+01  1.00800000E+00  1.00800000E+00
  1.40100000E+01  1.00800000E+00  1.20100000E+01  1.40100000E+01  1.00800000E+00
  1.00800000E+00  1.40100000E+01  1.00800000E+00  1.00800000E+00  1.20100000E+01
  1.60000000E+01  1.40100000E+01  1.00800000E+00  1.20100000E+01  1.00800000E+00
  1.20100000E+01  1.00800000E+00  1.20100000E+01  1.00800000E+00  1.00800000E+00
  1.00800000E+00  1.20100000E+01  1.00800000E+00  1.00800000E+00  1.00800000E+00
  1.20100000E+01  1.60000000E+01  1.40100000E+01  1.00800000E+00  1.20100000E+01
  1.00800000E+00  1.20100000E+01  1.00800000E+00  1.20100000E+01  1.00800000E+00
  1.00800000E+00  1.00800000E+00  1.60000000E+01  1.00800000E+00  1.20100000E+01
  1.60000000E+01  1.40100000E+01  1.00800000E+00  1.20100000E+01  1.00800000E+00
  1.20100000E+01  1.00800000E+00  1.00800000E+00  1.20100000E+01  1.00800000E+00
  1.00800000E+00  1.20100000E+01  1.00800000E+00  1.00800000E+00  1.20100000E+01
  1.00800000E+00  1.00800000E+00  1.40100000E+01  1.00800000E+00  1.00800000E+00
  1.00800000E+00  1.20100000E+01  1.60000000E+01  1.40100000E+01  1.00800000E+00
  1.20100000E+01  1.00800000E+00  1.00800000E+00  1.20100000E+01  1.60000000E+01
  1.40100000E+01  1.00800000E+00  1.20100000E+01  1.00800000E+00  1.20100000E+01
  1.00800000E+00  1.00800000E+00  1.20100000E+01  1.00800000E+00  1.00800000E+00
  1.20100000E+01  1.60000000E+01  1.60000000E+01  1.20100000E+01  1.60000000E+01
  1.40100000E+01  1.00800000E+00  1.20100000E+01  1.00800000E+00  1.20100000E+01
  1.00800000E+00  1.00800000E+00  1.20100000E+01  1.00800000E+00  1.00800000E+00
  1.20100000E+01  1.60000000E+01  1.60000000E+01  1.20100000E+01  1.60000000E+01
  1.40100000E+01  1.00800000E+00  1.20100000E+01  1.00800000E+00  1.20100000E+01
  1.00800000E+00  1.20100000E+01  1.00800000E+00  1.00800000E+00  1.00800000E+00
  1.60000000E+01  1.00800000E+00  1.20100000E+01  1.60000000E+01  1.40100000E+01
  1.00800000E+00  1.20100000E+01  1.00800000E+00  1.20100000E+01  1.00800000E+00
  1.00800000E+00  1.20100000E+01  1.40100000E+01  1.20100000E+01  1.00800000E+00
  1.40100000E+01  1.00800000E+00  1.20100000E+01  1.00800000E+00  1.20100000E+01
  1.60000000E+01  1.40100000E+01  1.00800000E+00  1.20100000E+01  1.00800000E+00
  1.20100000E+01  1.00800000E+00  1.00800000E+00  1.20100000E+01  1.60000000E+01
  1.60000000E+01  1.20100000E+01  1.60000000E+01  1.40100000E+01  1.00800000E+00
  1.20100000E+01  1.00800000E+00  1.20100000E+01  1.00800000E+00  1.20100000E+01
  1.00800000E+00  1.00800000E+00  1.00800000E+00  1.20100000E+01  1.00800000E+00
  1.00800000E+00  1.20100000E+01  1.00800000E+00  1.00800000E+00  1.00800000E+00
  1.20100000E+01  1.60000000E+01  1.40100000E+01  1.00800000E+00  1.20100000E+01
  1.00800000E+00  1.20100000E+01  1.00800000E+00  1.00800000E+00  1.20100000E+01
  1.00800000E+00  1.00800000E+00  1.20100000E+01  1.60000000E+01  1.60000000E+01
  1.20100000E+01  1.60000000E+01  1.40100000E+01  1.00800000E+00  1.20100000E+01
  1.00800000E+00  1.20100000E+01  1.00800000E+00  1.00800000E+00  1.20100000E+01
  1.00800000E+00  1.20100000E+01  1.00800000E+00  1.00800000E+00  1.00800000E+00
  1.20100000E+01  1.00800000E+00  1.00800000E+00  1.00800000E+00  1.20100000E+01
  1.60000000E+01  1.40100000E+01  1.00800000E+00  1.20100000E+01  1.00800000E+00
  1.20100000E+01  1.00800000E+00  1.00800000E+00  1.20100000E+01  1.00800000E+00
  1.20100000E+01  1.00800000E+00  1.00800000E+00  1.00800000E+00  1.20100000E+01
  1.00800000E+00  1.00800000E+00  1.00800000E+00  1.20100000E+01  1.60000000E+01
  1.40100000E+01  1.00800000E+00  1.20100000E+01  1.00800000E+00  1.20100000E+01
  1.00800000E+00  1.00800000E+00  1.60000000E+01  1.00800000E+00  1.20100000E+01
  1.60000000E+01  1.40100000E+01  1.00800000E+00  1.20100000E+01  1.00800000E+00
  1.20100000E+01  1.00800000E+00  1.00800000E+00  1.20100000E+01  1.60000000E+01
  1.60000000E+01  1.20100000E+01  1.60000000E+01  1.40100000E+01  1.00800000E+00
  1.20100000E+01  1.00800000E+00  1.20100000E+01  1.00800000E+00  1.00800000E+00
  1.20100000E+01  1.00800000E+00  1.00800000E+00  1.20100000E+01  1.60000000E+01
  1.60000000E+01  1.20100000E+01  1.60000000E+01  1.40100000E+01  1.00800000E+00
  1.20100000E+01  1.00800000E+00  1.20100000E+01  1.00800000E+00  1.00800000E+00
  1.20100000E+01  1.20100000E+01  1.00800000E+00  1.20100000E+01  1.00800000E+00
  1.20100000E+01  1.60000000E+01  1.00800000E+00  1.20100000E+01  1.00800000E+00
  1.20100000E+01  1.00800000E+00  1.20100000E+01  1.60000000E+01  1.40100000E+01
  1.00800000E+00  1.20100000E+01  1.00800000E+00  1.20100000E+01  1.00800000E+00
  1.00800000E+00  1.20100000E+01  1.60000000E+01  1.60000000E+01  1.20100000E+01
  1.60000000E+01  1.40100000E+01  1.00800000E+00  1.20100000E+01  1.00800000E+00
  1.20100000E+01  1.00800000E+00  1.00800000E+00  1.00800000E+00  1.20100000E+01
  1.60000000E+01  1.40100000E+01  1.00800000E+00  1.20100000E+01  1.00800000E+00
  1.20100000E+01  1.00800000E+00  1.20100000E+01  1.00800000E+00  1.00800000E+00
  1.00800000E+00  1.60000000E+01  1.00800000E+00  1.20100000E+01  1.60000000E+01
  1.40100000E+01  1.20100000E+01  1.00800000E+00  1.00800000E+00  1.20100000E+01
  1.00800000E+00  1.00800000E+00  1.20100000E+01  1.00800000E+00  1.00800000E+00
  1.20100000E+01  1.00800000E+00  1.20100000E+01  1.60000000E+01  1.40100000E+01
  1.00800000E+00  1.20100000E+01  1.00800000E+00  1.20100000E+01  1.00800000E+00
  1.00800000E+00  1.20100000E+01  1.20100000E+01  1.00800000E+00  1.20100000E+01
  1.00800000E+00  1.20100000E+01  1.00800000E+00  1.20100000E+01  1.00800000E+00
  1.20100000E+01  1.00800000E+00  1.20100000E+01  1.60000000E+01  1.40100000E+01
  1.00800000E+00  1.20100000E+01  1.00800000E+00  1.20100000E+01  1.00800000E+00
  1.20100000E+01  1.00800000E+00  1.00800000E+00  1.00800000E+00  1.20100000E+01
  1.00800000E+00  1.00800000E+00  1.20100000E+01  1.00800000E+00  1.00800000E+00
  1.00800000E+00  1.20100000E+01  1.60000000E+01  1.40100000E+01  1.00800000E+00
  1.20100000E+01  1.00800000E+00  1.20100000E+01  1.00800000E+00  1.00800000E+00
  1.20100000E+01  1.00800000E+00  1.00800000E+00  1.20100000E+01  1.00800000E+00
  1.00800000E+00  1.20100000E+01  1.00800000E+00  1.00800000E+00  1.40100000E+01
  1.00800000E+00  1.00800000E+00  1.00800000E+00  1.20100000E+01  1.60000000E+01
  1.40100000E+01  1.00800000E+00  1.20100000E+01  1.00800000E+00  1.20100000E+01
  1.00800000E+00  1.20100000E+01  1.00800000E+00  1.00800000E+00  1.00800000E+00
  1.20100000E+01  1.00800000E+00  1.00800000E+00  1.20100000E+01  1.00800000E+00
  1.00800000E+00  1.00800000E+00  1.20100000E+01  1.60000000E+01  1.40100000E+01
  1.00800000E+00  1.20100000E+01  1.00800000E+00  1.20100000E+01  1.00800000E+00
  1.00800000E+00  1.20100000E+01  1.60000000E+01  1.60000000E+01  1.20100000E+01
  1.60000000E+01  1.40100000E+01  1.00800000E+00  1.20100000E+01  1.00800000E+00
  1.20100000E+01  1.00800000E+00  1.00800000E+00  1.60000000E+01  1.00800000E+00
  1.20100000E+01  1.60000000E+01  1.40100000E+01  1.20100000E+01  1.00800000E+00
  1.00800000E+00  1.20100000E+01  1.00800000E+00  1.00800000E+00  1.20100000E+01
  1.00800000E+00  1.00800000E+00  1.20100000E+01  1.00800000E+00  1.20100000E+01
  1.60000000E+01  1.40100000E+01  1.00800000E+00  1.20100000E+01  1.00800000E+00
  1.20100000E+01  1.00800000E+00  1.00800000E+00  1.20100000E+01  1.20100000E+01
  1.00800000E+00  1.20100000E+01  1.00800000E+00  1.20100000E+01  1.00800000E+00
  1.20100000E+01  1.00800000E+00  1.20100000E+01  1.00800000E+00  1.20100000E+01
  1.60000000E+01  1.40100000E+01  1.00800000E+00  1.20100000E+01  1.00800000E+00
  1.20100000E+01  1.00800000E+00  1.00800000E+00  1.00800000E+00  1.20100000E+01
  1.60000000E+01  1.40100000E+01  1.00800000E+00  1.20100000E+01  1.00800000E+00
  1.20100000E+01  1.00800000E+00  1.00800000E+00  1.20100000E+01  1.00800000E+00
  1.00800000E+00  1.20100000E+01  1.60000000E+01  1.60000000E+01  1.20100000E+01
  1.60000000E+01  1.40100000E+01  1.00800000E+00  1.20100000E+01  1.00800000E+00
  1.20100000E+01  1.00800000E+00  1.00800000E+00  1.00800000E+00  1.20100000E+01
  1.60000000E+01  1.40100000E+01  1.00800000E+00  1.20100000E+01  1.00800000E+00
  1.20100000E+01  1.00800000E+00  1.20100000E+01  1.00800000E+00  1.00800000E+00
  1.00800000E+00  1.60000000E+01  1.00800000E+00  1.20100000E+01  1.60000000E+01
  1.40100000E+01  1.00800000E+00  1.20100000E+01  1.00800000E+00  1.20100000E+01
  1.00800000E+00  1.20100000E+01  1.00800000E+00  1.00800000E+00  1.00800000E+00
  1.20100000E+01  1.00800000E+00  1.00800000E+00  1.00800000E+00  1.20100000E+01
  1.60000000E+01  1.40100000E+01  1.00800000E+00  1.20100000E+01  1.00800000E+00
  1.20100000E+01  1.00800000E+00  1.00800000E+00  1.20100000E+01  1.00800000E+00
  1.20100000E+01  1.00800000E+00  1.00800000E+00  1.00800000E+00  1.20100000E+01
  1.00800000E+00  1.00800000E+00  1.00800000E+00  1.20100000E+01  1.60000000E+01
  1.40100000E+01  1.00800000E+00  1.20100000E+01  1.00800000E+00  1.20100000E+01
  1.00800000E+00  1.00800000E+00  1.20100000E+01  1.00800000E+00  1.00800000E+00
  1.20100000E+01  1.00800000E+00  1.00800000E+00  1.20100000E+01  1.00800000E+00
  1.00800000E+00  1.40100000E+01  1.00800000E+00  1.00800000E+00  1.00800000E+00
  1.20100000E+01  1.60000000E+01  1.40100000E+01  1.00800000E+00  1.20100000E+01
  1.00800000E+00  1.20100000E+01  1.00800000E+00  1.00800000E+00  1.20100000E+01
  1.20100000E+01  1.00800000E+00  1.20100000E+01  1.00800000E+00  1.20100000E+01
  1.00800000E+00  1.20100000E+01  1.00800000E+00  1.20100000E+01  1.00800000E+00
  1.20100000E+01  1.60000000E+01  1.40100000E+01  1.00800000E+00  1.20100000E+01
  1.00800000E+00  1.00800000E+00  1.20100000E+01  1.60000000E+01  1.40100000E+01
  1.00800000E+00  1.20100000E+01  1.00800000E+00  1.20100000E+01  1.00800000E+00
  1.00800000E+00  1.20100000E+01  1.00800000E+00  1.00800000E+00  1.20100000E+01
  1.00800000E+00  1.00800000E+00  1.20100000E+01  1.00800000E+00  1.00800000E+00
  1.40100000E+01  1.00800000E+00  1.00800000E+00  1.00800000E+00  1.20100000E+01
  1.60000000E+01  1.40100000E+01  1.00800000E+00  1.20100000E+01  1.00800000E+00
  1.20100000E+01  1.00800000E+00  1.00800000E+00  1.20100000E+01  1.00800000E+00
  1.20100000E+01  1.00800000E+00  1.00800000E+00  1.00800000E+00  1.20100000E+01
  1.00800000E+00  1.00800000E+00  1.00800000E+00  1.20100000E+01  1.60000000E+01
  1.40100000E+01  1.00800000E+00  1.20100000E+01  1.00800000E+00  1.20100000E+01
  1.00800000E+00  1.00800000E+00  1.20100000E+01  1.00800000E+00  1.00800000E+00
  1.20100000E+01  1.60000000E+01  1.40100000E+01  1.00800000E+00  1.00800000E+00
  1.20100000E+01  1.60000000E+01  1.40100000E+01  1.00800000E+00  1.20100000E+01
  1.00800000E+00  1.20100000E+01  1.00800000E+00  1.00800000E+00  1.20100000E+01
  1.00800000E+00  1.00800000E+00  1.20100000E+01  1.00800000E+00  1.00800000E+00
  1.40100000E+01  1.00800000E+00  1.20100000E+01  1.40100000E+01  1.00800000E+00
  1.00800000E+00  1.40100000E+01  1.00800000E+00  1.00800000E+00  1.20100000E+01
  1.60000000E+01  1.40100000E+01  1.00800000E+00  1.20100000E+01  1.00800000E+00
  1.20100000E+01  1.00800000E+00  1.20100000E+01  1.00800000E+00  1.00800000E+00
  1.00800000E+00  1.60000000E+01  1.00800000E+00  1.20100000E+01  1.60000000E+01
  1.40100000E+01  1.00800000E+00  1.20100000E+01  1.00800000E+00  1.20100000E+01
  1.00800000E+00  1.00800000E+00  1.20100000E+01  1.00800000E+00  1.00800000E+00
  1.20100000E+01  1.60000000E+01  1.40100000E+01  1.00800000E+00  1.00800000E+00
  1.20100000E+01  1.60000000E+01  1.40100000E+01  1.00800000E+00  1.20100000E+01
  1.00800000E+00  1.20100000E+01  1.00800000E+00  1.00800000E+00  1.20100000E+01
  1.20100000E+01  1.00800000E+00  1.20100000E+01  1.00800000E+00  1.20100000E+01
  1.60000000E+01  1.00800000E+00  1.20100000E+01  1.00800000E+00  1.20100000E+01
  1.00800000E+00  1.20100000E+01  1.60000000E+01  1.40100000E+01  1.00800000E+00
  1.20100000E+01  1.00800000E+00  1.20100000E+01  1.00800000E+00  1.00800000E+00
  1.00800000E+00  1.20100000E+01  1.60000000E+01  1.40100000E+01  1.00800000E+00
  1.20100000E+01  1.00800000E+00  1.20100000E+01  1.00800000E+00  1.00800000E+00
  1.20100000E+01  1.20100000E+01  1.00800000E+00  1.20100000E+01  1.00800000E+00
  1.20100000E+01  1.60000000E+01  1.00800000E+00  1.20100000E+01  1.00800000E+00
  1.20100000E+01  1.00800000E+00  1.20100000E+01  1.60000000E+01  1.40100000E+01
  1.00800000E+00  1.20100000E+01  1.00800000E+00  1.20100000E+01  1.00800000E+00
  1.00800000E+00  1.20100000E+01  1.20100000E+01  1.00800000E+00  1.20100000E+01
  1.00800000E+00  1.20100000E+01  1.00800000E+00  1.20100000E+01  1.00800000E+00
  1.20100000E+01  1.00800000E+00  1.20100000E+01  1.60000000E+01  1.40100000E+01
  1.00800000E+00  1.20100000E+01  1.00800000E+00  1.20100000E+01  1.00800000E+00
  1.20100000E+01  1.00800000E+00  1.00800000E+00  1.00800000E+00  1.20100000E+01
  1.00800000E+00  1.00800000E+00  1.00800000E+00  1.20100000E+01  1.60000000E+01
  1.40100000E+01  1.00800000E+00  1.20100000E+01  1.00800000E+00  1.20100000E+01
  1.00800000E+00  1.20100000E+01  1.00800000E+00  1.00800000E+00  1.00800000E+00
  1.60000000E+01  1.00800000E+00  1.20100000E+01  1.60000000E+01  1.40100000E+01
  1.00800000E+00  1.20100000E+01  1.00800000E+00  1.20100000E+01  1.00800000E+00
  1.00800000E+00  1.00800000E+00  1.20100000E+01  1.60000000E+01  1.40100000E+01
  1.00800000E+00  1.20100000E+01  1.00800000E+00  1.20100000E+01  1.00800000E+00
  1.00800000E+00  1.20100000E+01  1.60000000E+01  1.60000000E+01  1.20100000E+01
  1.60000000E+01  1.40100000E+01  1.00800000E+00  1.20100000E+01  1.00800000E+00
  1.20100000E+01  1.00800000E+00  1.00800000E+00  1.20100000E+01  1.60000000E+01
  1.60000000E+01  1.20100000E+01  1.60000000E+01  1.40100000E+01  1.00800000E+00
  1.20100000E+01  1.00800000E+00  1.20100000E+01  1.00800000E+00  1.20100000E+01
  1.00800000E+00  1.00800000E+00  1.00800000E+00  1.20100000E+01  1.00800000E+00
  1.00800000E+00  1.20100000E+01  1.00800000E+00  1.00800000E+00  1.00800000E+00
  1.20100000E+01  1.60000000E+01  1.40100000E+01  1.00800000E+00  1.20100000E+01
  1.00800000E+00  1.20100000E+01  1.00800000E+00  1.00800000E+00  1.20100000E+01
  1.00800000E+00  1.00800000E+00  1.20100000E+01  1.00800000E+00  1.00800000E+00
  1.40100000E+01  1.00800000E+00  1.20100000E+01  1.40100000E+01  1.00800000E+00
  1.00800000E+00  1.40100000E+01  1.00800000E+00  1.00800000E+00  1.20100000E+01
  1.60000000E+01  1.40100000E+01  1.00800000E+00  1.20100000E+01  1.00800000E+00
  1.20100000E+01  1.00800000E+00  1.20100000E+01  1.00800000E+00  1.00800000E+00
  1.00800000E+00  1.20100000E+01  1.00800000E+00  1.00800000E+00  1.00800000E+00
  1.20100000E+01  1.60000000E+01  1.40100000E+01  1.00800000E+00  1.20100000E+01
  1.00800000E+00  1.00800000E+00  1.20100000E+01  1.60000000E+01  1.40100000E+01
  1.00800000E+00  1.20100000E+01  1.00800000E+00  1.20100000E+01  1.00800000E+00
  1.00800000E+00  1.60000000E+01  1.00800000E+00  1.20100000E+01  1.60000000E+01
  1.40100000E+01  1.00800000E+00  1.20100000E+01  1.00800000E+00  1.20100000E+01
  1.00800000E+00  1.00800000E+00  1.20100000E+01  1.00800000E+00  1.00800000E+00
  3.20600000E+01  1.20100000E+01  1.00800000E+00  1.00800000E+00  1.00800000E+00
  1.20100000E+01  1.60000000E+01  1.40100000E+01  1.00800000E+00  1.20100000E+01
  1.00800000E+00  1.20100000E+01  1.00800000E+00  1.00800000E+00  1.60000000E+01
  1.00800000E+00  1.20100000E+01  1.60000000E+01  1.40100000E+01  1.00800000E+00
  1.20100000E+01  1.00800000E+00  1.20100000E+01  1.00800000E+00  1.20100000E+01
  1.00800000E+00  1.00800000E+00  1.00800000E+00  1.20100000E+01  1.00800000E+00
  1.00800000E+00  1.00800000E+00  1.20100000E+01  1.60000000E+01  1.40100000E+01
  1.00800000E+00  1.20100000E+01  1.00800000E+00  1.20100000E+01  1.00800000E+00
  1.00800000E+00  1.20100000E+01  1.60000000E+01  1.60000000E+01  1.20100000E+01
  1.60000000E+01  1.40100000E+01  1.00800000E+00  1.20100000E+01  1.00800000E+00
  1.00800000E+00  1.20100000E+01  1.60000000E+01  1.40100000E+01  1.00800000E+00
  1.20100000E+01  1.00800000E+00  1.20100000E+01  1.00800000E+00  1.00800000E+00
  1.20100000E+01  1.20100000E+01  1.00800000E+00  1.20100000E+01  1.00800000E+00
  1.20100000E+01  1.60000000E+01  1.00800000E+00  1.20100000E+01  1.00800000E+00
  1.20100000E+01  1.00800000E+00  1.20100000E+01  1.60000000E+01  1.40100000E+01
  1.00800000E+00  1.20100000E+01  1.00800000E+00  1.20100000E+01  1.00800000E+00
  1.00800000E+00  1.20100000E+01  1.40100000E+01  1.20100000E+01  1.00800000E+00
  1.40100000E+01  1.00800000E+00  1.20100000E+01  1.00800000E+00  1.20100000E+01
  1.60000000E+01  1.40100000E+01  1.00800000E+00  1.20100000E+01  1.00800000E+00
  1.20100000E+01  1.00800000E+00  1.00800000E+00  1.20100000E+01  1.60000000E+01
  1.40100000E+01  1.00800000E+00  1.00800000E+00  1.20100000E+01  1.60000000E+01
  1.40100000E+01  1.00800000E+00  1.20100000E+01  1.00800000E+00  1.20100000E+01
  1.00800000E+00  1.20100000E+01  1.00800000E+00  1.00800000E+00  1.00800000E+00
  1.20100000E+01  1.00800000E+00  1.00800000E+00  1.20100000E+01  1.00800000E+00
  1.00800000E+00  1.00800000E+00  1.20100000E+01  1.60000000E+01  1.40100000E+01
  1.00800000E+00  1.20100000E+01  1.00800000E+00  1.20100000E+01  1.00800000E+00
  1.00800000E+00  1.60000000E+01  1.00800000E+00  1.20100000E+01  1.60000000E+01
  1.40100000E+01  1.00800000E+00  1.20100000E+01  1.00800000E+00  1.20100000E+01
  1.00800000E+00  1.20100000E+01  1.00800000E+00  1.00800000E+00  1.00800000E+00
  1.60000000E+01  1.00800000E+00  1.20100000E+01  1.60000000E+01  1.40100000E+01
  1.00800000E+00  1.20100000E+01  1.00800000E+00  1.20100000E+01  1.00800000E+00
  1.00800000E+00  1.20100000E+01  1.00800000E+00  1.00800000E+00  1.20100000E+01
  1.00800000E+00  1.00800000E+00  1.20100000E+01  1.00800000E+00  1.00800000E+00
  1.40100000E+01  1.00800000E+00  1.00800000E+00  1.00800000E+00  1.20100000E+01
  1.60000000E+01  1.40100000E+01  1.00800000E+00  1.20100000E+01  1.00800000E+00
  1.20100000E+01  1.00800000E+00  1.00800000E+00  1.20100000E+01  1.60000000E+01
  1.60000000E+01  1.20100000E+01  1.60000000E+01  1.40100000E+01  1.00800000E+00
  1.20100000E+01  1.00800000E+00  1.00800000E+00  1.20100000E+01  1.60000000E+01
  1.40100000E+01  1.00800000E+00  1.20100000E+01  1.00800000E+00  1.20100000E+01
  1.00800000E+00  1.00800000E+00  1.20100000E+01  1.60000000E+01  1.60000000E+01
  1.20100000E+01  1.60000000E+01  1.40100000E+01  1.00800000E+00  1.20100000E+01
  1.00800000E+00  1.20100000E+01  1.00800000E+00  1.00800000E+00  3.20600000E+01
  1.00800000E+00  1.20100000E+01  1.60000000E+01  1.40100000E+01  1.00800000E+00
  1.20100000E+01  1.00800000E+00  1.00800000E+00  1.20100000E+01  1.60000000E+01
  1.40100000E+01  1.00800000E+00  1.20100000E+01  1.00800000E+00  1.20100000E+01
  1.00800000E+00  1.00800000E+00  1.60000000E+01  1.00800000E+00  1.20100000E+01
  1.60000000E+01  1.40100000E+01  1.00800000E+00  1.20100000E+01  1.00800000E+00
  1.20100000E+01  1.00800000E+00  1.00800000E+00  1.20100000E+01  1.00800000E+00
  1.20100000E+01  1.00800000E+00  1.00800000E+00  1.00800000E+00  1.20100000E+01
  1.00800000E+00  1.00800000E+00  1.00800000E+00  1.20100000E+01  1.60000000E+01
  1.40100000E+01  1.00800000E+00  1.20100000E+01  1.00800000E+00  1.20100000E+01
  1.00800000E+00  1.00800000E+00  1.20100000E+01  1.00800000E+00  1.20100000E+01
  1.00800000E+00  1.00800000E+00  1.00800000E+00  1.20100000E+01  1.00800000E+00
  1.00800000E+00  1.00800000E+00  1.20100000E+01  1.60000000E+01  1.40100000E+01
  1.00800000E+00  1.20100000E+01  1.00800000E+00  1.20100000E+01  1.00800000E+00
  1.00800000E+00  1.20100000E+01  1.20100000E+01  1.00800000E+00  1.20100000E+01
  1.00800000E+00  1.20100000E+01  1.00800000E+00  1.20100000E+01  1.00800000E+00
  1.20100000E+01  1.00800000E+00  1.20100000E+01  1.60000000E+01  1.40100000E+01
  1.00800000E+00  1.20100000E+01  1.00800000E+00  1.20100000E+01  1.00800000E+00
  1.00800000E+00  1.20100000E+01  1.60000000E+01  1.60000000E+01  1.20100000E+01
  1.60000000E+01  1.40100000E+01  1.00800000E+00  1.20100000E+01  1.00800000E+00
  1.20100000E+01  1.00800000E+00  1.00800000E+00  1.20100000E+01  1.40100000E+01
  1.20100000E+01  1.00800000E+00  1.40100000E+01  1.00800000E+00  1.20100000E+01
  1.00800000E+00  1.20100000E+01  1.60000000E+01  1.40100000E+01  1.00800000E+00
  1.20100000E+01  1.00800000E+00  1.20100000E+01  1.00800000E+00  1.00800000E+00
  1.20100000E+01  1.00800000E+00  1.20100000E+01  1.00800000E+00  1.00800000E+00
  1.00800000E+00  1.20100000E+01  1.00800000E+00  1.00800000E+00  1.00800000E+00
  1.20100000E+01  1.60000000E+01  1.40100000E+01  1.00800000E+00  1.20100000E+01
  1.00800000E+00  1.20100000E+01  1.00800000E+00  1.00800000E+00  1.20100000E+01
  1.40100000E+01  1.20100000E+01  1.00800000E+00  1.40100000E+01  1.00800000E+00
  1.20100000E+01  1.00800000E+00  1.20100000E+01  1.60000000E+01  1.40100000E+01
  1.00800000E+00  1.20100000E+01  1.00800000E+00  1.20100000E+01  1.00800000E+00
  1.00800000E+00  1.20100000E+01  1.60000000E+01  1.40100000E+01  1.00800000E+00
  1.00800000E+00  1.20100000E+01  1.60000000E+01  1.40100000E+01  1.00800000E+00
  1.20100000E+01  1.00800000E+00  1.20100000E+01  1.00800000E+00  1.20100000E+01
  1.00800000E+00  1.00800000E+00  1.00800000E+00  1.20100000E+01  1.00800000E+00
  1.00800000E+00  1.00800000E+00  1.20100000E+01  1.60000000E+01  1.40100000E+01
  1.00800000E+00  1.20100000E+01  1.00800000E+00  1.20100000E+01  1.00800000E+00
  1.20100000E+01  1.00800000E+00  1.00800000E+00  1.00800000E+00  1.20100000E+01
  1.00800000E+00  1.00800000E+00  1.00800000E+00  1.20100000E+01  1.60000000E+01
  1.40100000E+01  1.00800000E+00  1.20100000E+01  1.00800000E+00  1.00800000E+00
  1.20100000E+01  1.60000000E+01  1.40100000E+01  1.00800000E+00  1.20100000E+01
  1.00800000E+00  1.20100000E+01  1.00800000E+00  1.00800000E+00  1.00800000E+00
  1.20100000E+01  1.60000000E+01  1.40100000E+01  1.00800000E+00  1.20100000E+01
  1.00800000E+00  1.20100000E+01  1.00800000E+00  1.00800000E+00  1.20100000E+01
  1.40100000E+01  1.20100000E+01  1.00800000E+00  1.40100000E+01  1.00800000E+00
  1.20100000E+01  1.00800000E+00  1.20100000E+01  1.60000000E+01  1.40100000E+01
  1.00800000E+00  1.20100000E+01  1.00800000E+00  1.20100000E+01  1.00800000E+00
  1.20100000E+01  1.00800000E+00  1.00800000E+00  1.00800000E+00  1.20100000E+01
  1.00800000E+00  1.00800000E+00  1.20100000E+01  1.00800000E+00  1.00800000E+00
  1.00800000E+00  1.20100000E+01  1.60000000E+01  1.40100000E+01  1.00800000E+00
  1.20100000E+01  1.00800000E+00  1.20100000E+01  1.00800000E+00  1.20100000E+01
  1.00800000E+00  1.00800000E+00  1.00800000E+00  1.20100000E+01  1.00800000E+00
  1.00800000E+00  1.00800000E+00  1.20100000E+01  1.60000000E+01  1.40100000E+01
  1.00800000E+00  1.20100000E+01  1.00800000E+00  1.00800000E+00  1.20100000E+01
  1.60000000E+01  1.40100000E+01  1.00800000E+00  1.20100000E+01  1.00800000E+00
  1.20100000E+01  1.00800000E+00  1.20100000E+01  1.00800000E+00  1.00800000E+00
  1.00800000E+00  1.20100000E+01  1.00800000E+00  1.00800000E+00  1.20100000E+01
  1.00800000E+00  1.00800000E+00  1.00800000E+00  1.20100000E+01  1.60000000E+01
  1.40100000E+01  1.00800000E+00  1.20100000E+01  1.00800000E+00  1.20100000E+01
  1.00800000E+00  1.00800000E+00  1.00800000E+00  1.20100000E+01  1.60000000E+01
  1.40100000E+01  1.00800000E+00  1.20100000E+01  1.00800000E+00  1.20100000E+01
  1.00800000E+00  1.00800000E+00  1.60000000E+01  1.00800000E+00  1.20100000E+01
  1.60000000E+01  1.40100000E+01  1.00800000E+00  1.20100000E+01  1.00800000E+00
  1.20100000E+01  1.00800000E+00  1.20100000E+01  1.00800000E+00  1.00800000E+00
  1.00800000E+00  1.20100000E+01  1.00800000E+00  1.00800000E+00  1.20100000E+01
  1.00800000E+00  1.00800000E+00  1.00800000E+00  1.20100000E+01  1.60000000E+01
  1.40100000E+01  1.20100000E+01  1.00800000E+00  1.00800000E+00  1.20100000E+01
  1.00800000E+00  1.00800000E+00  1.20100000E+01  1.00800000E+00  1.00800000E+00
  1.20100000E+01  1.00800000E+00  1.20100000E+01  1.60000000E+01  1.40100000E+01
  1.20100000E+01  1.00800000E+00  1.00800000E+00  1.20100000E+01  1.00800000E+00
  1.00800000E+00  1.20100000E+01  1.00800000E+00  1.00800000E+00  1.20100000E+01
  1.00800000E+00  1.20100000E+01  1.60000000E+01  1.40100000E+01  1.00800000E+00
  1.20100000E+01  1.00800000E+00  1.20100000E+01  1.00800000E+00  1.20100000E+01
  1.00800000E+00  1.00800000E+00  1.00800000E+00  1.20100000E+01  1.00800000E+00
  1.00800000E+00  1.00800000E+00  1.20100000E+01  1.60000000E+01  1.40100000E+01
  1.00800000E+00  1.20100000E+01  1.00800000E+00  1.20100000E+01  1.00800000E+00
  1.00800000E+00  1.20100000E+01  1.60000000E+01  1.40100000E+01  1.00800000E+00
  1.00800000E+00  1.20100000E+01  1.60000000E+01  1.40100000E+01  1.00800000E+00
  1.20100000E+01  1.00800000E+00  1.00800000E+00  1.20100000E+01  1.60000000E+01
  1.40100000E+01  1.00800000E+00  1.20100000E+01  1.00800000E+00  1.20100000E+01
  1.00800000E+00  1.00800000E+00  1.00800000E+00  1.20100000E+01  1.60000000E+01
  1.40100000E+01  1.00800000E+00  1.20100000E+01  1.00800000E+00  1.20100000E+01
  1.00800000E+00  1.00800000E+00  1.20100000E+01  1.00800000E+00  1.20100000E+01
  1.00800000E+00  1.00800000E+00  1.00800000E+00  1.20100000E+01  1.00800000E+00
  1.00800000E+00  1.00800000E+00  1.20100000E+01  1.60000000E+01  1.40100000E+01
  1.00800000E+00  1.20100000E+01  1.00800000E+00  1.20100000E+01  1.00800000E+00
  1.20100000E+01  1.00800000E+00  1.00800000E+00  1.00800000E+00  1.60000000E+01
  1.00800000E+00  1.20100000E+01  1.60000000E+01  1.40100000E+01  1.00800000E+00
  1.20100000E+01  1.00800000E+00  1.20100000E+01  1.00800000E+00  1.00800000E+00
  1.20100000E+01  1.20100000E+01  1.00800000E+00  1.40100000E+01  1.00800000E+00
  1.20100000E+01  1.20100000E+01  1.00800000E+00  1.20100000E+01  1.00800000E+00
  1.20100000E+01  1.00800000E+00  1.20100000E+01  1.00800000E+00  1.20100000E+01
  1.20100000E+01  1.60000000E+01  1.40100000E+01  1.00800000E+00  1.20100000E+01
  1.00800000E+00  1.20100000E+01  1.00800000E+00  1.00800000E+00  1.20100000E+01
  1.60000000E+01  1.40100000E+01  1.00800000E+00  1.00800000E+00  1.20100000E+01
  1.60000000E+01  1.40100000E+01  1.00800000E+00  1.20100000E+01  1.00800000E+00
  1.20100000E+01  1.00800000E+00  1.00800000E+00  1.00800000E+00  1.20100000E+01
  1.60000000E+01  1.40100000E+01  1.00800000E+00  1.20100000E+01  1.00800000E+00
  1.20100000E+01  1.00800000E+00  1.00800000E+00  1.20100000E+01  1.00800000E+00
  1.00800000E+00  1.20100000E+01  1.60000000E+01  1.60000000E+01  1.20100000E+01
  1.60000000E+01  1.40100000E+01  1.00800000E+00  1.20100000E+01  1.00800000E+00
  1.20100000E+01  1.00800000E+00  1.00800000E+00  1.20100000E+01  1.00800000E+00
  1.00800000E+00  1.20100000E+01  1.00800000E+00  1.00800000E+00  1.20100000E+01
  1.00800000E+00  1.00800000E+00  1.40100000E+01  1.00800000E+00  1.00800000E+00
  1.00800000E+00  1.20100000E+01  1.60000000E+01  1.40100000E+01  1.00800000E+00
  1.20100000E+01  1.00800000E+00  1.20100000E+01  1.00800000E+00  1.00800000E+00
  1.20100000E+01  1.00800000E+00  1.00800000E+00  1.20100000E+01  1.60000000E+01
  1.60000000E+01  1.20100000E+01  1.60000000E+01  1.40100000E+01  1.00800000E+00
  1.20100000E+01  1.00800000E+00  1.20100000E+01  1.00800000E+00  1.00800000E+00
  1.20100000E+01  1.00800000E+00  1.00800000E+00  3.20600000E+01  1.20100000E+01
  1.00800000E+00  1.00800000E+00  1.00800000E+00  1.20100000E+01  1.60000000E+01
  1.40100000E+01  1.00800000E+00  1.20100000E+01  1.00800000E+00  1.20100000E+01
  1.00800000E+00  1.00800000E+00  1.20100000E+01  1.00800000E+00  1.20100000E+01
  1.00800000E+00  1.00800000E+00  1.00800000E+00  1.20100000E+01  1.00800000E+00
  1.00800000E+00  1.00800000E+00  1.20100000E+01  1.60000000E+01  1.40100000E+01
  1.00800000E+00  1.20100000E+01  1.00800000E+00  1.20100000E+01  1.00800000E+00
  1.00800000E+00  3.20600000E+01  1.00800000E+00  1.20100000E+01  1.60000000E+01
  1.40100000E+01  1.00800000E+00  1.20100000E+01  1.00800000E+00  1.00800000E+00
  1.20100000E+01  1.60000000E+01  1.40100000E+01  1.20100000E+01  1.00800000E+00
  1.00800000E+00  1.20100000E+01  1.00800000E+00  1.00800000E+00  1.20100000E+01
  1.00800000E+00  1.00800000E+00  1.20100000E+01  1.00800000E+00  1.20100000E+01
  1.60000000E+01  1.40100000E+01  1.00800000E+00  1.20100000E+01  1.00800000E+00
  1.20100000E+01  1.00800000E+00  1.00800000E+00  1.20100000E+01  1.60000000E+01
  1.40100000E+01  1.00800000E+00  1.00800000E+00  1.20100000E+01  1.60000000E+01
  1.40100000E+01  1.00800000E+00  1.20100000E+01  1.00800000E+00  1.20100000E+01
  1.00800000E+00  1.00800000E+00  1.20100000E+01  1.60000000E+01  1.60000000E+01
  1.20100000E+01  1.60000000E+01  1.40100000E+01  1.00800000E+00  1.20100000E+01
  1.00800000E+00  1.20100000E+01  1.00800000E+00  1.00800000E+00  1.20100000E+01
  1.60000000E+01  1.60000000E+01  1.20100000E+01  1.60000000E+01  1.40100000E+01
  1.00800000E+00  1.20100000E+01  1.00800000E+00  1.20100000E+01  1.00800000E+00
  1.00800000E+00  1.20100000E+01  1.20100000E+01  1.00800000E+00  1.20100000E+01
  1.00800000E+00  1.20100000E+01  1.60000000E+01  1.00800000E+00  1.20100000E+01
  1.00800000E+00  1.20100000E+01  1.00800000E+00  1.20100000E+01  1.60000000E+01
  1.40100000E+01  1.00800000E+00  1.20100000E+01  1.00800000E+00  1.20100000E+01
  1.00800000E+00  1.00800000E+00  1.20100000E+01  1.60000000E+01  1.60000000E+01
  1.20100000E+01  1.60000000E+01  1.40100000E+01  1.00800000E+00  1.20100000E+01
  1.00800000E+00  1.20100000E+01  1.00800000E+00  1.00800000E+00  1.20100000E+01
  1.20100000E+01  1.00800000E+00  1.20100000E+01  1.00800000E+00  1.20100000E+01
  1.60000000E+01  1.00800000E+00  1.20100000E+01  1.00800000E+00  1.20100000E+01
  1.00800000E+00  1.20100000E+01  1.60000000E+01  1.40100000E+01  1.00800000E+00
  1.20100000E+01  1.00800000E+00  1.20100000E+01  1.00800000E+00  1.00800000E+00
  1.20100000E+01  1.60000000E+01  1.60000000E+01  1.20100000E+01  1.60000000E+01
  1.40100000E+01  1.20100000E+01  1.00800000E+00  1.00800000E+00  1.20100000E+01
  1.00800000E+00  1.00800000E+00  1.20100000E+01  1.00800000E+00  1.00800000E+00
  1.20100000E+01  1.00800000E+00  1.20100000E+01  1.60000000E+01  1.40100000E+01
  1.00800000E+00  1.20100000E+01  1.00800000E+00  1.20100000E+01  1.00800000E+00
  1.00800000E+00  1.20100000E+01  1.00800000E+00  1.00800000E+00  1.20100000E+01
  1.60000000E+01  1.60000000E+01  1.20100000E+01  1.60000000E+01  1.40100000E+01
  1.00800000E+00  1.20100000E+01  1.00800000E+00  1.20100000E+01  1.00800000E+00
  1.00800000E+00  1.20100000E+01  1.00800000E+00  1.00800000E+00  1.20100000E+01
  1.00800000E+00  1.00800000E+00  1.20100000E+01  1.00800000E+00  1.00800000E+00
  1.40100000E+01  1.00800000E+00  1.00800000E+00  1.00800000E+00  1.20100000E+01
  1.60000000E+01  1.40100000E+01  1.00800000E+00  1.20100000E+01  1.00800000E+00
  1.20100000E+01  1.00800000E+00  1.20100000E+01  1.00800000E+00  1.00800000E+00
  1.00800000E+00  1.20100000E+01  1.00800000E+00  1.00800000E+00  1.00800000E+00
  1.20100000E+01  1.60000000E+01  1.40100000E+01  1.00800000E+00  1.20100000E+01
  1.00800000E+00  1.00800000E+00  1.20100000E+01  1.60000000E+01  1.40100000E+01
  1.20100000E+01  1.00800000E+00  1.00800000E+00  1.20100000E+01  1.00800000E+00
  1.00800000E+00  1.20100000E+01  1.00800000E+00  1.00800000E+00  1.20100000E+01
  1.00800000E+00  1.20100000E+01  1.60000000E+01  1.40100000E+01  1.20100000E+01
  1.00800000E+00  1.00800000E+00  1.20100000E+01  1.00800000E+00  1.00800000E+00
  1.20100000E+01  1.00800000E+00  1.00800000E+00  1.20100000E+01  1.00800000E+00
  1.20100000E+01  1.60000000E+01  1.40100000E+01  1.00800000E+00  1.20100000E+01
  1.00800000E+00  1.20100000E+01  1.00800000E+00  1.00800000E+00  1.20100000E+01
  1.00800000E+00  1.00800000E+00  1.20100000E+01  1.00800000E+00  1.00800000E+00
  1.20100000E+01  1.00800000E+00  1.00800000E+00  1.40100000E+01  1.00800000E+00
  1.00800000E+00  1.00800000E+00  1.20100000E+01  1.60000000E+01  1.40100000E+01
  1.00800000E+00  1.20100000E+01  1.00800000E+00  1.20100000E+01  1.00800000E+00
  1.20100000E+01  1.00800000E+00  1.00800000E+00  1.00800000E+00  1.20100000E+01
  1.00800000E+00  1.00800000E+00  1.00800000E+00  1.20100000E+01  1.60000000E+01
  1.40100000E+01  1.00800000E+00  1.20100000E+01  1.00800000E+00  1.20100000E+01
  1.00800000E+00  1.00800000E+00  1.20100000E+01  1.20100000E+01  1.00800000E+00
  1.40100000E+01  1.00800000E+00  1.20100000E+01  1.20100000E+01  1.00800000E+00
  1.20100000E+01  1.00800000E+00  1.20100000E+01  1.00800000E+00  1.20100000E+01
  1.00800000E+00  1.20100000E+01  1.20100000E+01  1.60000000E+01  1.60000000E+01
  1.20100000E+01  1.00800000E+00  1.00800000E+00  1.00800000E+00  1.60000000E+01
  1.20100000E+01  1.20100000E+01  1.20100000E+01  1.00800000E+00  1.00800000E+00
  1.20100000E+01  1.60000000E+01  1.20100000E+01  1.00800000E+00  1.00800000E+00
  1.00800000E+00  1.20100000E+01  1.00800000E+00  1.20100000E+01  1.20100000E+01
  1.60000000E+01  1.20100000E+01  1.00800000E+00  1.20100000E+01  1.00800000E+00
  1.20100000E+01  1.20100000E+01  1.20100000E+01  1.00800000E+00  1.00800000E+00
  1.20100000E+01  1.00800000E+00  1.20100000E+01  1.60000000E+01  1.20100000E+01
  1.60000000E+01  1.20100000E+01  1.20100000E+01  1.60000000E+01  1.60000000E+01
  1.00800000E+00  1.00800000E+00  1.20100000E+01  1.00800000E+00  1.20100000E+01
  1.20100000E+01  1.00800000E+00  1.20100000E+01  1.00800000E+00  1.20100000E+01
  1.00800000E+00  1.20100000E+01  1.00800000E+00  1.20100000E+01  1.00800000E+00
%FLAG ATOM_TYPE_INDEX                                                           
%FORMAT(10I8)                                                                   
       1       2       2       2       3       4       3       5       5       3
       5       5       3       5       5       1       2       6       1       2
       2       1       2       2       6       7       1       2       3       5
       3       5       3       5       5       5       3       5       5       5
       6       7       1       2       3       5       3       5       5       3
       5       5       6       7       7       6       7       1       2       3
       5       3       5       5       6       7       7       6       7       1
       2       3       5       3       5       5       3       5       3       5
       5       5       3       5       5       5       6       7       1       2
       3       5       3       5       5       6       7       1       2       2
       6       7       1       2       3       5       3       5       5       3
       5       5       3       5       5       3       4       4       1       2
       2       2       6       7       1       2       3       5       3       5
       5       6       1       6       8       1       2       6       9       6
       7       1       3       5       5       3       5       5       3       5
       5       3       5       6       7       1       2       3       5       3
       5       5       6       6       5       6       5       6      10      11
       6       5       6       5       6       7       1       2       3       5
       3       5       5       6       7       1       2       2       6       7
       1       2       3       5       3       5       5       3       5       5
       3       5       5       3       4       4       1       2       2       2
       6       7       1       2       3       5       3       5       5       6
       6       5       6       5       6      10      11       6       5       6
       5       6       7       1       2       3       5       3       5       5
       3       5       5       3       5       5       1       2       6       1
       2       2       1       2       2       6       7       1       2       3
       5       3       5       5      10      11       6       7       1       2
       3       5       3       5       5       6       7       1       2       2
       6       7       1       2       3       5       3       5       3       5
       5       5       3       5       5       3       5       5       5       6
       7       1       2       3       5       3       5       3       5       5
       5       3       5       5       5       6       7       1       2       3
       5       3       5       5       3       5       5       3       5       5
       1       2       6       1       2       2       1       2       2       6
       7       1       2       3       5       3       5       3       5       5
       5       3       5       5       5       6       7       1       2       3
       5       3       5       5       6       6       5       6       5       6
      10      11       6       5       6       5       6       7       1       2
       3       5       5       6       7       1       2       3       5       3
       5       5       3       5       5       6       7       7       6       7
       1       2       3       5       3       5       5       3       5       5
       3       5       5       1       2       6       1       2       2       1
       2       2       6       7       1       2       3       5       5       6
       7       1       2       3       5       3       5       5       6       7
       7       6       7       1       2       3       5       3       5       5
       3       5       3       5       5       5       3       5       5       5
       6       7       1       2       3       5       3       5       5       6
       7       1       2       2       6       7       1       2       3       5
       5       6       7       1       2       3       5       3       5       5
       6       6       5       6       5       6       5       6       5       6
       5       6       7       1       2       3       5       3       5       5
       3       5       3       5       5       5       3       5       5       5
       6       7       1       2       3       5       3       5       5      10
      11       6       7       1       2       3       5       5       6       7
       1       2       3       5       3       5       5       3       5       5
       3       5       5       3       4       4       1       2       2       2
       6       7       1       2       3       5       3       5       5       6
       6       5       6       5       6       5       6       5       6       5
       6       7       1       2       3       5       3       5       5       3
       5       3       5       5       5       3       5       5       5       6
       7       1       2       3       5       3       5       5       6       6
       5       6       5       6      10      11       6       5       6       5
       6       7       1       2       3       5       3       5       5       6
       6       5       6       5       6       5       6       5       6       5
       6       7       1       3       5       5       3       5       5       3
       5       5       3       5       6       7       1       2       3       5
       3       5       5       3       5       5       3       5       5       1
       2       6       1       2       2       1       2       2       6       7
       1       2       3       5       3       5       5       6       1       6
       8       1       2       6       9       6       7       1       2       3
       5       3       5       3       5       5       5       3       5       5
       3       5       5       5       6       7       1       2       3       5
       3       5       5       6       6       5       6       5       6       5
       6       5       6       5       6       7       1       2       3       5
       3       5       5       6       7       7       6       7       1       2
       3       5       3       5       5      10      11       6       7       1
       2       3       5       3       5       5      12       2       6       7
       1       2       3       5       3       5       3       5       5       5
      10      11       6       7       1       2       3       5       3       5
       5       6       7       7       6       7       1       2       3       5
       3       5       5       6       7       1       2       2       6       7
       1       2       3       5       3       5       3       5       5       5
      10      11       6       7       1       2       3       5       3       5
       5       3       5       3       5       5       5       3       5       5
       5       6       7       1       2       3       5       3       5       3
       5       5       5      10      11       6       7       1       2       3
       5       3       5       5       3       5       5       3       5       5
       1       2       6       1       2       2       1       2       2       6
       7       1       2       3       5       3       5       5       6       1
       6       8       1       2       6       9       6       7       1       2
       3       5       3       5       3       5       5       5       3       5
       5       3       5       5       5       6       7       1       2       3
       5       3       5       5       3       5       5       3       5       5
       1       2       6       1       2       2       1       2       2       6
       7       1       2       3       5       3       5       3       5       5
       5       3       5       5       5       6       7       1       2       3
       5       3       5       3       5       5       5      10      11       6
       7       1       2       3       5       3       5       5       3       5
       5       3       5       5       3       4       4       1       2       2
       2       6       7       1       2       3       5       5       6       7
       1       2       3       5       3       5       5       3       5       5
       6       7       7       6       7       1       2       3       5       3
       5       5       3       5       5       6       7       7       6       7
       1       2       3       5       3       5       3       5       5       5
      10      11       6       7       1       2       3       5       3       5
       5       6       1       6       8       1       2       6       9       6
       7       1       2       3       5       3       5       5       6       7
       7       6       7       1       2       3       5       3       5       3
       5       5       5       3       5       5       3       5       5       5
       6       7       1       2       3       5       3       5       5       3
       5       5       6       7       7       6       7       1       2       3
       5       3       5       5       3       5       3       5       5       5
       3       5       5       5       6       7       1       2       3       5
       3       5       5       3       5       3       5       5       5       3
       5       5       5       6       7       1       2       3       5       3
       5       5      10      11       6       7       1       2       3       5
       3       5       5       6       7       7       6       7       1       2
       3       5       3       5       5       3       5       5       6       7
       7       6       7       1       2       3       5       3       5       5
       6       6       5       6       5       6      10      11       6       5
       6       5       6       7       1       2       3       5       3       5
       5       6       7       7       6       7       1       2       3       5
       3       5       5       5       6       7       1       2       3       5
       3       5       3       5       5       5      10      11       6       7
       1       3       5       5       3       5       5       3       5       5
       3       5       6       7       1       2       3       5       3       5
       5       6       6       5       6       5       6       5       6       5
       6       5       6       7       1       2       3       5       3       5
       3       5       5       5       3       5       5       3       5       5
       5       6       7       1       2       3       5       3       5       5
       3       5       5       3       5       5       3       4       4       1
       2       2       2       6       7       1       2       3       5       3
       5       3       5       5       5       3       5       5       3       5
       5       5       6       7       1       2       3       5       3       5
       5       6       7       7       6       7       1       2       3       5
       3       5       5      10      11       6       7       1       3       5
       5       3       5       5       3       5       5       3       5       6
       7       1       2       3       5       3       5       5       6       6
       5       6       5       6       5       6       5       6       5       6
       7       1       2       3       5       3       5       5       5       6
       7       1       2       3       5       3       5       5       3       5
       5       6       7       7       6       7       1       2       3       5
       3       5       5       5       6       7       1       2       3       5
       3       5       3       5       5       5      10      11       6       7
       1       2       3       5       3       5       3       5       5       5
       3       5       5       5       6       7       1       2       3       5
       3       5       5       3       5       3       5       5       5       3
       5       5       5       6       7       1       2       3       5       3
       5       5       3       5       5       3       5       5       3       4
       4       1       2       2       2       6       7       1       2       3
       5       3       5       5       6       6       5       6       5       6
       5       6       5       6       5       6       7       1       2       3
       5       5       6       7       1       2       3       5       3       5
       5       3       5       5       3       5       5       3       4       4
       1       2       2       2       6       7       1       2       3       5
       3       5       5       3       5       3       5       5       5       3
       5       5       5       6       7       1       2       3       5       3
       5       5       3       5       5       6       7       1       2       2
       6       7       1       2       3       5       3       5       5       3
       5       5       3       5       5       1       2       6       1       2
       2       1       2       2       6       7       1       2       3       5
       3       5       3       5       5       5      10      11       6       7
       1       2       3       5       3       5       5       3       5       5
       6       7       1       2       2       6       7       1       2       3
       5       3       5       5       6       6       5       6       5       6
      10      11       6       5       6       5       6       7       1       2
       3       5       3       5       5       5       6       7       1       2
       3       5       3       5       5       6       6       5       6       5
       6      10      11       6       5       6       5       6       7       1
       2       3       5       3       5       5       6       6       5       6
       5       6       5       6       5       6       5       6       7       1
       2       3       5       3       5       3       5       5       5       3
       5       5       5       6       7       1       2       3       5       3
       5       3       5       5       5      10      11       6       7       1
       2       3       5       3       5       5       5       6       7       1
       2       3       5       3       5       5       6       7       7       6
       7       1       2       3       5       3       5       5       6       7
       7       6       7       1       2       3       5       3       5       3
       5       5       5       3       5       5       3       5       5       5
       6       7       1       2       3       5       3       5       5       3
       5       5       3       5       5       1       2       6       1       2
       2       1       2       2       6       7       1       2       3       5
       3       5       3       5       5       5       3       5       5       5
       6       7       1       2       3       5       5       6       7       1
       2       3       5       3       5       5      10      11       6       7
       1       2       3       5       3       5       5       3       5       5
      12       3       5       5       5       6       7       1       2       3
       5       3       5       5      10      11       6       7       1       2
       3       5       3       5       3       5       5       5       3       5
       5       5       6       7       1       2       3       5       3       5
       5       6       7       7       6       7       1       2       3       5
       5       6       7       1       2       3       5       3       5       5
       6       6       5       6       5       6      10      11       6       5
       6       5       6       7       1       2       3       5       3       5
       5       6       1       6       8       1       2       6       9       6
       7       1       2       3       5       3       5       5       6       7
       1       2       2       6       7       1       2       3       5       3
       5       3       5       5       5       3       5       5       3       5
       5       5       6       7       1       2       3       5       3       5
       5      10      11       6       7       1       2       3       5       3
       5       3       5       5       5      10      11       6       7       1
       2       3       5       3       5       5       3       5       5       3
       5       5       3       4       4       1       2       2       2       6
       7       1       2       3       5       3       5       5       6       7
       7       6       7       1       2       3       5       5       6       7
       1       2       3       5       3       5       5       6       7       7
       6       7       1       2       3       5       3       5       5      12
       2       6       7       1       2       3       5       5       6       7
       1       2       3       5       3       5       5      10      11       6
       7       1       2       3       5       3       5       5       3       5
       3       5       5       5       3       5       5       5       6       7
       1       2       3       5       3       5       5       3       5       3
       5       5       5       3       5       5       5       6       7       1
       2       3       5       3       5       5       6       6       5       6
       5       6       5       6       5       6       5       6       7       1
       2       3       5       3       5       5       6       7       7       6
       7       1       2       3       5       3       5       5       6       1
       6       8       1       2       6       9       6       7       1       2
       3       5       3       5       5       3       5       3       5       5
       5       3       5       5       5       6       7       1       2       3
       5       3       5       5       6       1       6       8       1       2
       6       9       6       7       1       2       3       5       3       5
       5       6       7       1       2       2       6       7       1       2
       3       5       3       5       3       5       5       5       3       5
       5       5       6       7       1       2       3       5       3       5
       3       5       5       5       3       5       5       5       6       7
       1       2       3       5       5       6       7       1       2       3
       5       3       5       5       5       6       7       1       2       3
       5       3       5       5       6       1       6       8       1       2
       6       9       6       7       1       2       3       5       3       5
       3       5       5       5       3       5       5       3       5       5
       5       6       7       1       2       3       5       3       5       3
       5       5       5       3       5       5       5       6       7       1
       2       3       5       5       6       7       1       2       3       5
       3       5       3       5       5       5       3       5       5       3
       5       5       5       6       7       1       2       3       5       3
       5       5       5       6       7       1       2       3       5       3
       5       5      10      11       6       7       1       2       3       5
       3       5       3       5       5       5       3       5       5       3
       5       5       5       6       7       1       3       5       5       3
       5       5       3       5       5       3       5       6       7       1
       3       5       5       3       5       5       3       5       5       3
       5       6       7       1       2       3       5       3       5       3
       5       5       5       3       5       5       5       6       7       1
       2       3       5       3       5       5       6       7       1       2
       2       6       7       1       2       3       5       5       6       7
       1       2       3       5       3       5       5       5       6       7
       1       2       3       5       3       5       5       3       5       3
       5       5       5       3       5       5       5       6       7       1
       2       3       5       3       5       3       5       5       5      10
      11       6       7       1       2       3       5       3       5       5
       6       6       9       1       2       6       6       5       6       5
       6       5       6       5       6       6       7       1       2       3
       5       3       5       5       6       7       1       2       2       6
       7       1       2       3       5       3       5       5       5       6
       7       1       2       3       5       3       5       5       3       5
       5       6       7       7       6       7       1       2       3       5
       3       5       5       3       5       5       3       5       5       3
       4       4       1       2       2       2       6       7       1       2
       3       5       3       5       5       3       5       5       6       7
       7       6       7       1       2       3       5       3       5       5
       3       5       5      12       3       5       5       5       6       7
       1       2       3       5       3       5       5       3       5       3
       5       5       5       3       5       5       5       6       7       1
       2       3       5       3       5       5      12       2       6       7
       1       2       3       5       5       6       7       1       3       5
       5       3       5       5       3       5       5       3       5       6
       7       1       2       3       5       3       5       5       6       7
       1       2       2       6       7       1       2       3       5       3
       5       5       6       7       7       6       7       1       2       3
       5       3       5       5       6       7       7       6       7       1
       2       3       5       3       5       5       6       6       5       6
       5       6      10      11       6       5       6       5       6       7
       1       2       3       5       3       5       5       6       7       7
       6       7       1       2       3       5       3       5       5       6
       6       5       6       5       6      10      11       6       5       6
       5       6       7       1       2       3       5       3       5       5
       6       7       7       6       7       1       3       5       5       3
       5       5       3       5       5       3       5       6       7       1
       2       3       5       3       5       5       3       5       5       6
       7       7       6       7       1       2       3       5       3       5
       5       3       5       5       3       5       5       3       4       4
       1       2       2       2       6       7       1       2       3       5
       3       5       3       5       5       5       3       5       5       5
       6       7       1       2       3       5       5       6       7       1
       3       5       5       3       5       5       3       5       5       3
       5       6       7       1       3       5       5       3       5       5
       3       5       5       3       5       6       7       1       2       3
       5       3       5       5       3       5       5       3       5       5
       3       4       4       1       2       2       2       6       7       1
       2       3       5       3       5       3       5       5       5       3
       5       5       5       6       7       1       2       3       5       3
       5       5       6       6       9       1       2       6       6       5
       6       5       6       5       6       5       6       6       7       7
       3       5       5       5      13       6       6       6       5       5
       6      13       3       5       5       5       6       5       6       6
       7       6       5       6       5       6       6       6       5       5
       6       5       6      13       6      13       3       6       7      10
      11       5       3       5       6       6       5       6       5       6
       5       6       5       6       5
%FLAG NUMBER_EXCLUDED_ATOMS                                                     
%FORMAT(10I8)                                                                   
      12       6       5       4      13       7      12       6       5       9
       5       4       7       4       3       8       3       6       5       2
       1       2       1       1       7       3      10       4      16       7
      12       9       8       3       2       1       4       2       1       1
       7       3      10       4      13       7      11       6       5       6
       4       3       2       1       1       7       3      10       4      12
       7       8       5       4       3       1       1       7       3      10
       4      13       7      15       6       5      10       8       7       3
       2       1       3       2       1       1       7       3      10       4
      12       7      10       5       4       5       3       2       1       1
       7       3      10       4      13       7      12       6       5      10
       5       4       9       5       4       6       5       4       3       2
       1       1       7       3      10       4      12       7      11       5
       4       8       6       5       3       3       2       1       1      10
       3      14      11       6       5       8       5       4       7       4
       3       6       3       7       3      10       4      12       7      12
       5       4      10       8       4       7       3       6       4       1
       3       2       1       1       7       3      10       4      12       7
      10       5       4       5       3       2       1       1       7       3
      10       4      13       7      12       6       5      10       5       4
       9       5       4       6       5       4       3       2       1       1
       7       3      10       4      12       7      12       5       4      10
       8       4       7       3       6       4       1       3       2       1
       1       7       3      10       4      13       7      12       6       5
       9       5       4       7       4       3       8       3       6       5
       2       1       2       1       1       7       3      10       4      11
       7       7       4       3       2       1       7       3      10       4
      12       7      10       5       4       5       3       2       1       1
       7       3      10       4      16       7      15       9       8       3
       2       1       7       5       4       3       2       1       1       7
       3      10       4      16       7      12       9       8       3       2
       1       4       2       1       1       7       3      10       4      13
       7      12       6       5       9       5       4       7       4       3
       8       3       6       5       2       1       2       1       1       7
       3      10       4      16       7      12       9       8       3       2
       1       4       2       1       1       7       3      10       4      12
       7      12       5       4      10       8       4       7       3       6
       4       1       3       2       1       1       7       3       7       4
       7       4       3       7       3      10       4      13       7      11
       6       5       6       4       3       2       1       1       7       3
      10       4      13       7      12       6       5       9       5       4
       7       4       3       8       3       6       5       2       1       2
       1       1       7       3       7       4       7       4       3       7
       3      10       4      12       7       8       5       4       3       1
       1       7       3      10       4      13       7      15       6       5
      10       8       7       3       2       1       3       2       1       1
       7       3      10       4      12       7      10       5       4       5
       3       2       1       1       7       3       7       4       7       4
       3       7       3      10       4      12       7      12       5       4
      10       8       4       6       3       5       3       3       2       1
       1       7       3      10       4      13       7      15       6       5
      10       8       7       3       2       1       3       2       1       1
       7       3      10       4      11       7       7       4       3       2
       1       7       3       7       4       7       4       3       7       3
      10       4      13       7      12       6       5      10       5       4
       9       5       4       6       5       4       3       2       1       1
       7       3      10       4      12       7      12       5       4      10
       8       4       6       3       5       3       3       2       1       1
       7       3      10       4      13       7      15       6       5      10
       8       7       3       2       1       3       2       1       1       7
       3      10       4      12       7      12       5       4      10       8
       4       7       3       6       4       1       3       2       1       1
       7       3      10       4      12       7      12       5       4      10
       8       4       6       3       5       3       3       2       1       1
      10       3      14      11       6       5       8       5       4       7
       4       3       6       3       7       3      10       4      13       7
      12       6       5       9       5       4       7       4       3       8
       3       6       5       2       1       2       1       1       7       3
      10       4      12       7      11       5       4       8       6       5
       3       3       2       1       1       7       3      10       4      16
       7      15       9       8       3       2       1       7       5       4
       3       2       1       1       7       3      10       4      12       7
      12       5       4      10       8       4       6       3       5       3
       3       2       1       1       7       3      10       4      12       7
       8       5       4       3       1       1       7       3      10       4
      11       7       7       4       3       2       1       7       3      10
       4      11       7       7       4       3       2       1       7       3
      10       4      14       7      10       7       6       3       2       1
       2       1       7       3      10       4      12       7       8       5
       4       3       1       1       7       3      10       4      12       7
      10       5       4       5       3       2       1       1       7       3
      10       4      14       7      10       7       6       3       2       1
       2       1       7       3      10       4      13       7      15       6
       5      10       8       7       3       2       1       3       2       1
       1       7       3      10       4      14       7      10       7       6
       3       2       1       2       1       7       3      10       4      13
       7      12       6       5       9       5       4       7       4       3
       8       3       6       5       2       1       2       1       1       7
       3      10       4      12       7      11       5       4       8       6
       5       3       3       2       1       1       7       3      10       4
      16       7      15       9       8       3       2       1       7       5
       4       3       2       1       1       7       3      10       4      13
       7      12       6       5       9       5       4       7       4       3
       8       3       6       5       2       1       2       1       1       7
       3      10       4      16       7      12       9       8       3       2
       1       4       2       1       1       7       3      10       4      14
       7      10       7       6       3       2       1       2       1       7
       3      10       4      13       7      12       6       5      10       5
       4       9       5       4       6       5       4       3       2       1
       1       7       3       7       4       7       4       3       7       3
      10       4      13       7      11       6       5       6       4       3
       2       1       1       7       3      10       4      13       7      11
       6       5       6       4       3       2       1       1       7       3
      10       4      14       7      10       7       6       3       2       1
       2       1       7       3      10       4      12       7      11       5
       4       8       6       5       3       3       2       1       1       7
       3      10       4      12       7       8       5       4       3       1
       1       7       3      10       4      16       7      15       9       8
       3       2       1       7       5       4       3       2       1       1
       7       3      10       4      13       7      11       6       5       6
       4       3       2       1       1       7       3      10       4      13
       7      15       6       5      10       8       7       3       2       1
       3       2       1       1       7       3      10       4      13       7
      15       6       5      10       8       7       3       2       1       3
       2       1       1       7       3      10       4      11       7       7
       4       3       2       1       7       3      10       4      12       7
       8       5       4       3       1       1       7       3      10       4
      13       7      11       6       5       6       4       3       2       1
       1       7       3      10       4      12       7      12       5       4
      10       8       4       7       3       6       4       1       3       2
       1       1       7       3      10       4      12       7       8       5
       4       3       1       1       7       3      10       4      10       7
       6       3       2       1       7       3      10       4      14       7
      10       7       6       3       2       1       2       1      10       3
      14      11       6       5       8       5       4       7       4       3
       6       3       7       3      10       4      12       7      12       5
       4      10       8       4       6       3       5       3       3       2
       1       1       7       3      10       4      16       7      15       9
       8       3       2       1       7       5       4       3       2       1
       1       7       3      10       4      13       7      12       6       5
      10       5       4       9       5       4       6       5       4       3
       2       1       1       7       3      10       4      16       7      15
       9       8       3       2       1       7       5       4       3       2
       1       1       7       3      10       4      12       7       8       5
       4       3       1       1       7       3      10       4      11       7
       7       4       3       2       1      10       3      14      11       6
       5       8       5       4       7       4       3       6       3       7
       3      10       4      12       7      12       5       4      10       8
       4       6       3       5       3       3       2       1       1       7
       3      10       4      10       7       6       3       2       1       7
       3      10       4      13       7      11       6       5       6       4
       3       2       1       1       7       3      10       4      10       7
       6       3       2       1       7       3      10       4      14       7
      10       7       6       3       2       1       2       1       7       3
      10       4      16       7      12       9       8       3       2       1
       4       2       1       1       7       3      10       4      13       7
      15       6       5      10       8       7       3       2       1       3
       2       1       1       7       3      10       4      13       7      12
       6       5      10       5       4       9       5       4       6       5
       4       3       2       1       1       7       3      10       4      12
       7      12       5       4      10       8       4       6       3       5
       3       3       2       1       1       7       3       7       4       7
       4       3       7       3      10       4      13       7      12       6
       5      10       5       4       9       5       4       6       5       4
       3       2       1       1       7       3      10       4      13       7
      15       6       5      10       8       7       3       2       1       3
       2       1       1       7       3      10       4      13       7      11
       6       5       8       4       3       4       3       2       1       1
       7       3      10       4      13       7      12       6       5       9
       5       4       7       4       3       8       3       6       5       2
       1       2       1       1       7       3      10       4      14       7
      10       7       6       3       2       1       2       1       7       3
      10       4      13       7      11       6       5       8       4       3
       4       3       2       1       1       7       3      10       4      12
       7      12       5       4      10       8       4       7       3       6
       4       1       3       2       1       1       7       3      10       4
      10       7       6       3       2       1       7       3      10       4
      12       7      12       5       4      10       8       4       7       3
       6       4       1       3       2       1       1       7       3      10
       4      12       7      12       5       4      10       8       4       6
       3       5       3       3       2       1       1       7       3      10
       4      16       7      12       9       8       3       2       1       4
       2       1       1       7       3      10       4      14       7      10
       7       6       3       2       1       2       1       7       3      10
       4      10       7       6       3       2       1       7       3      10
       4      12       7       8       5       4       3       1       1       7
       3      10       4      12       7       8       5       4       3       1
       1       7       3      10       4      16       7      15       9       8
       3       2       1       7       5       4       3       2       1       1
       7       3      10       4      13       7      12       6       5       9
       5       4       7       4       3       8       3       6       5       2
       1       2       1       1       7       3      10       4      16       7
      12       9       8       3       2       1       4       2       1       1
       7       3       7       4       7       4       3       7       3      10
       4      11       7       7       4       3       2       1       7       3
      10       4      13       7      10       6       5       8       3       2
       4       3       2       1       1       7       3      10       4      11
       7       7       4       3       2       1       7       3      10       4
      16       7      12       9       8       3       2       1       4       2
       1       1       7       3      10       4      12       7       8       5
       4       3       1       1       7       3       7       4       7       4
       3       7       3      10       4      12       7      12       5       4
      10       8       4       7       3       6       4       1       3       2
       1       1       7       3      10       4      12       7      11       5
       4       8       6       5       3       3       2       1       1       7
       3      10       4      12       7      10       5       4       5       3
       2       1       1       7       3      10       4      16       7      15
       9       8       3       2       1       7       5       4       3       2
       1       1       7       3      10       4      11       7       7       4
       3       2       1       7       3      10       4      14       7      10
       7       6       3       2       1       2       1       7       3      10
       4      13       7      12       6       5      10       5       4       9
       5       4       6       5       4       3       2       1       1       7
       3      10       4      12       7       8       5       4       3       1
       1       7       3       7       4       7       4       3       7       3
      10       4      12       7       8       5       4       3       1       1
       7       3      10       4      11       7       7       4       3       2
       1       7       3       7       4       7       4       3       7       3
      10       4      11       7       7       4       3       2       1       7
       3      10       4      13       7      15       6       5      10       8
       7       3       2       1       3       2       1       1       7       3
      10       4      13       7      15       6       5      10       8       7
       3       2       1       3       2       1       1       7       3      10
       4      12       7      12       5       4      10       8       4       6
       3       5       3       3       2       1       1       7       3      10
       4      12       7       8       5       4       3       1       1       7
       3      10       4      12       7      11       5       4       8       6
       5       3       3       2       1       1       7       3      10       4
      13       7      15       6       5      10       8       7       3       2
       1       3       2       1       1       7       3      10       4      12
       7      11       5       4       8       6       5       3       3       2
       1       1       7       3      10       4      12       7      10       5
       4       5       3       2       1       1       7       3      10       4
      16       7      12       9       8       3       2       1       4       2
       1       1       7       3      10       4      16       7      12       9
       8       3       2       1       4       2       1       1       7       3
       7       4       7       4       3       7       3      10       4      10
       7       6       3       2       1       7       3      10       4      12
       7      11       5       4       8       6       5       3       3       2
       1       1       7       3      10       4      16       7      15       9
       8       3       2       1       7       5       4       3       2       1
       1       7       3      10       4      16       7      12       9       8
       3       2       1       4       2       1       1       7       3       7
       4       7       4       3       7       3      10       4      16       7
      15       9       8       3       2       1       7       5       4       3
       2       1       1       7       3      10       4      10       7       6
       3       2       1       7       3      10       4      11       7       7
       4       3       2       1       7       3      10       4      16       7
      15       9       8       3       2       1       7       5       4       3
       2       1       1      10       3      14      11       6       5       8
       5       4       7       4       3       6       3      10       3      14
      11       6       5       8       5       4       7       4       3       6
       3       7       3      10       4      16       7      12       9       8
       3       2       1       4       2       1       1       7       3      10
       4      12       7      10       5       4       5       3       2       1
       1       7       3       7       4       7       4       3       7       3
      10       4      10       7       6       3       2       1       7       3
      10       4      13       7      15       6       5      10       8       7
       3       2       1       3       2       1       1       7       3      10
       4      14       7      10       7       6       3       2       1       2
       1       7       3      10       4      12       7      12       5       4
      11       7       4       7       3       8       7       4       6       3
       4       3       2       1       1       7       3      10       4      12
       7      10       5       4       5       3       2       1       1       7
       3      10       4      10       7       6       3       2       1       7
       3      10       4      13       7      11       6       5       6       4
       3       2       1       1       7       3      10       4      13       7
      12       6       5      10       5       4       9       5       4       6
       5       4       3       2       1       1       7       3      10       4
      13       7      11       6       5       6       4       3       2       1
       1       7       3      10       4      13       7      10       6       5
       8       3       2       4       3       2       1       1       7       3
      10       4      13       7      15       6       5      10       8       7
       3       2       1       3       2       1       1       7       3      10
       4      11       7       7       4       3       2       1       7       3
       7       4       7       4       3      10       3      14      11       6
       5       8       5       4       7       4       3       6       3       7
       3      10       4      12       7      10       5       4       5       3
       2       1       1       7       3      10       4      12       7       8
       5       4       3       1       1       7       3      10       4      12
       7       8       5       4       3       1       1       7       3      10
       4      12       7      12       5       4      10       8       4       7
       3       6       4       1       3       2       1       1       7       3
      10       4      12       7       8       5       4       3       1       1
       7       3      10       4      12       7      12       5       4      10
       8       4       7       3       6       4       1       3       2       1
       1       7       3      10       4      12       7       8       5       4
       3       1       1      10       3      14      11       6       5       8
       5       4       7       4       3       6       3       7       3      10
       4      13       7      11       6       5       6       4       3       2
       1       1       7       3      10       4      13       7      12       6
       5      10       5       4       9       5       4       6       5       4
       3       2       1       1       7       3      10       4      16       7
      12       9       8       3       2       1       4       2       1       1
       7       3       7       4       7       4       3      10       3      14
      11       6       5       8       5       4       7       4       3       6
       3      10       3      14      11       6       5       8       5       4
       7       4       3       6       3       7       3      10       4      13
       7      12       6       5      10       5       4       9       5       4
       6       5       4       3       2       1       1       7       3      10
       4      16       7      12       9       8       3       2       1       4
       2       1       1       7       3      10       4      10       7      12
       5       4      11       7       4       7       3       8       7       4
       6       3       4       3       2       1       1       2       1       1
       7       4       3       2       7      10       8       9       4       2
       9       7       4       2       1       1       5       2       5       6
       3       6       3       8       3       9       8       8       4       2
       6       3       7      10       5       8      10       7       4       3
       1       3       8       3       9       8       4       6       3       5
       3       3       2       1       1
%FLAG NONBONDED_PARM_INDEX                                                      
%FORMAT(10I8)                                                                   
       1       2       4       7      11      16      22      29      37      46
      56      67      79       2       3       5       8      12      17      23
      30      38      47      57      68      80       4       5       6       9
      13      18      24      31      39      48      58      69      81       7
       8       9      10      14      19      25      32      40      49      59
      70      82      11      12      13      14      15      20      26      33
      41      50      60      71      83      16      17      18      19      20
      21      27      34      42      51      61      72      84      22      23
      24      25      26      27      28      35      43      52      62      73
      85      29      30      31      32      33      34      35      36      44
      53      63      74      86      37      38      39      40      41      42
      43      44      45      54      64      75      87      46      47      48
      49      50      51      52      53      54      55      65      76      88
      56      57      58      59      60      61      62      63      64      65
      66      77      89      67      68      69      70      71      72      73
      74      75      76      77      78      90      79      80      81      82
      83      84      85      86      87      88      89      90      91
%FLAG RESIDUE_LABEL                                                             
%FORMAT(20a4)                                                                   
ARG VAL GLU ASP LEU ASN LYS HIE PRO TYR ASN LYS TYR ARG SER ASN ILE VAL ARG VAL 
TYR GLY GLU ARG GLY ASP LEU ASN GLY PHE LEU SER GLY LYS PHE LEU TYR PHE PRO ARG 
HIE ILE PHE ASP SER CYS THR ASP ASN THR LEU THR ARG HIE ILE ARG VAL THR LYS GLY 
GLU GLU THR HIE ASP ILE GLU LEU LEU SER ASP GLU TYR ASP ALA THR PRO PHE ILE LYS 
ILE ASP SER PRO PHE ALA GLU ALA THR VAL LEU LYS PHE GLY LYS LEU GLN ARG THR GLN 
TYR ALA TYR PHE VAL THR ALA ASP ASP ILE ARG VAL GLY SER MET SER VAL ASP GLY TYR 
HIE ASN ILE SER THR LYS ASP GLY ASP CYS GLY SER LEU LEU PHE ASP HIE LEU HIE ASN 
VAL VAL GLY ALA HIE ILE VAL GLY ILE ALA SER ILE PRO PRO VAL ASN GLY ALA LEU THR 
TRP ASN ALA GLU LYS GLU MET LEU CYS GLY PRO ASN ASP ASP TYR ASP TYR ASP PRO GLU 
LYS VAL GLY PRO PRO LYS VAL TRP MOL 
%FLAG RESIDUE_POINTER                                                           
%FORMAT(10I8)                                                                   
       1      27      43      58      70      89     103     125     142     156
     177     191     213     234     258     269     283     302     318     342
     358     379     386     401     425     432     444     463     477     484
     504     523     534     541     563     583     602     623     643     657
     681     698     717     737     749     760     771     785     797     811
     825     844     858     882     899     918     942     958     972     994
    1001    1016    1031    1045    1062    1074    1093    1108    1127    1146
    1157    1169    1184    1205    1217    1227    1241    1255    1275    1294
    1316    1335    1347    1358    1372    1392    1402    1417    1427    1441
    1457    1476    1498    1518    1525    1547    1566    1583    1607    1621
    1638    1659    1669    1690    1710    1726    1740    1750    1762    1774
    1793    1817    1833    1840    1851    1868    1879    1895    1907    1914
    1935    1952    1966    1985    1996    2010    2032    2044    2051    2063
    2074    2081    2092    2111    2130    2150    2162    2179    2198    2215
    2229    2245    2261    2268    2278    2295    2314    2330    2337    2356
    2366    2377    2396    2410    2424    2440    2454    2461    2471    2490
    2504    2528    2542    2552    2567    2589    2604    2621    2640    2651
    2658    2672    2686    2698    2710    2731    2743    2764    2776    2790
    2805    2827    2843    2850    2864    2878    2900    2916    2941
%FLAG BOND_FORCE_CONSTANT                                                       
%FORMAT(5E16.8)                                                                 
  6.37700000E+02  4.90000000E+02  4.81000000E+02  3.37000000E+02  3.10000000E+02
  3.10000000E+02  3.17000000E+02  3.67000000E+02  3.10000000E+02  3.10000000E+02
  3.37000000E+02  6.56000000E+02  3.17000000E+02  3.10000000E+02  3.10000000E+02
  3.10000000E+02  3.17000000E+02  3.67000000E+02  4.27000000E+02  4.77000000E+02
  4.88000000E+02  4.10000000E+02  5.18000000E+02  3.17000000E+02  3.10000000E+02
  3.00900000E+02  3.37000000E+02  4.61100000E+02  4.00100000E+02  4.49900000E+02
  3.26800000E+02  3.20000000E+02  3.10000000E+02  2.37000000E+02  3.20000000E+02
  2.27000000E+02  2.27000000E+02  4.69000000E+02  4.69000000E+02  4.47000000E+02
  4.28000000E+02  5.46000000E+02  3.88000000E+02  3.17000000E+02  6.56000000E+02
  3.13000000E+02  3.08600000E+02  3.89200000E+02  3.61300000E+02  3.82800000E+02
  4.49900000E+02  4.34000000E+02  3.40000000E+02  3.40000000E+02  3.40000000E+02
  4.34000000E+02  3.40000000E+02  3.40000000E+02  3.40000000E+02  4.34000000E+02
  3.40000000E+02  3.40000000E+02  3.67000000E+02  4.34000000E+02  3.67000000E+02
  3.30600000E+02  3.44300000E+02  3.71400000E+02  3.40000000E+02  2.74000000E+02
  3.40000000E+02  3.44300000E+02
%FLAG BOND_EQUIL_VALUE                                                          
%FORMAT(5E16.8)                                                                 
  1.21800000E+00  1.33500000E+00  1.34000000E+00  1.46300000E+00  1.52600000E+00
  1.52600000E+00  1.52200000E+00  1.47100000E+00  1.52600000E+00  1.52600000E+00
  1.44900000E+00  1.25000000E+00  1.52200000E+00  1.52600000E+00  1.52600000E+00
  1.52600000E+00  1.52200000E+00  1.47100000E+00  1.38100000E+00  1.34300000E+00
  1.33500000E+00  1.39400000E+00  1.37100000E+00  1.50400000E+00  1.52600000E+00
  1.53800000E+00  1.44900000E+00  1.39800000E+00  1.35100000E+00  1.40600000E+00
  1.51000000E+00  1.41000000E+00  1.52600000E+00  1.81000000E+00  1.41000000E+00
  1.81000000E+00  1.81000000E+00  1.40400000E+00  1.40000000E+00  1.41900000E+00
  1.38000000E+00  1.35200000E+00  1.45900000E+00  1.49500000E+00  1.25000000E+00
  1.52400000E+00  1.43200000E+00  1.36000000E+00  1.47600000E+00  1.45700000E+00
  1.40600000E+00  1.01000000E+00  1.09000000E+00  1.09000000E+00  1.09000000E+00
  1.01000000E+00  1.09000000E+00  1.09000000E+00  1.09000000E+00  1.01000000E+00
  1.09000000E+00  1.09000000E+00  1.08000000E+00  1.01000000E+00  1.08000000E+00
  1.09700000E+00  1.08700000E+00  9.73000000E-01  1.09000000E+00  1.33600000E+00
  1.09000000E+00  1.08700000E+00
%FLAG ANGLE_FORCE_CONSTANT                                                      
%FORMAT(5E16.8)                                                                 
  8.00000000E+01  5.00000000E+01  7.00000000E+01  5.00000000E+01  8.00000000E+01
  6.30000000E+01  4.00000000E+01  4.00000000E+01  8.00000000E+01  7.00000000E+01
  8.00000000E+01  8.00000000E+01  4.00000000E+01  6.30000000E+01  4.00000000E+01
  8.00000000E+01  6.30000000E+01  8.00000000E+01  7.00000000E+01  6.30000000E+01
  6.30000000E+01  4.00000000E+01  8.00000000E+01  6.30000000E+01  4.00000000E+01
  4.00000000E+01  8.00000000E+01  7.00000000E+01  6.30000000E+01  8.00000000E+01
  8.00000000E+01  5.00000000E+01  7.00000000E+01  7.00000000E+01  7.00000000E+01
  7.00000000E+01  7.00000000E+01  6.30000000E+01  7.00000000E+01  7.00000000E+01
  6.30000000E+01  8.00000000E+01  4.00000000E+01  5.00000000E+01  4.00000000E+01
  8.00000000E+01  7.00000000E+01  6.77100000E+01  6.30000000E+01  6.66200000E+01
  6.40600000E+01  6.30000000E+01  5.00000000E+01  4.00000000E+01  4.00000000E+01
  5.00000000E+01  5.00000000E+01  5.00000000E+01  6.30000000E+01  6.20000000E+01
  5.00000000E+01  6.30000000E+01  6.30000000E+01  6.30000000E+01  6.30000000E+01
  7.00000000E+01  7.00000000E+01  6.30000000E+01  7.00000000E+01  7.00000000E+01
  6.30000000E+01  6.30000000E+01  7.00000000E+01  7.00000000E+01  6.30000000E+01
  8.00000000E+01  7.00000000E+01  7.59200000E+01  6.32700000E+01  6.74000000E+01
  6.84000000E+01  6.34100000E+01  6.79600000E+01  6.80000000E+01  6.33600000E+01
  7.07100000E+01  6.85400000E+01  6.45000000E+01  6.36300000E+01  7.26800000E+01
  6.77100000E+01  7.26800000E+01  6.71700000E+01  5.00000000E+01  3.50000000E+01
  5.00000000E+01  5.00000000E+01  3.50000000E+01  5.00000000E+01  5.00000000E+01
  3.50000000E+01  5.00000000E+01  5.00000000E+01  5.00000000E+01  5.00000000E+01
  5.00000000E+01  3.50000000E+01  5.00000000E+01  3.50000000E+01  5.00000000E+01
  5.00000000E+01  5.00000000E+01  5.00000000E+01  5.00000000E+01  5.00000000E+01
  5.00000000E+01  5.00000000E+01  3.50000000E+01  5.00000000E+01  5.00000000E+01
  5.00000000E+01  5.00000000E+01  5.00000000E+01  3.50000000E+01  5.00000000E+01
  5.00000000E+01  3.50000000E+01  5.00000000E+01  5.00000000E+01  5.00000000E+01
  5.00000000E+01  5.00000000E+01  5.00000000E+01  5.00000000E+01  5.00000000E+01
  5.00000000E+01  5.00000000E+01  5.00000000E+01  5.00000000E+01  5.00000000E+01
  4.63400000E+01  3.94000000E+01  5.00000000E+01  5.00100000E+01  4.98800000E+01
  5.00000000E+01  5.00000000E+01  5.00000000E+01  3.50000000E+01  5.50000000E+01
  5.00000000E+01  5.00000000E+01  5.00000000E+01  3.50000000E+01  5.00000000E+01
  4.30000000E+01  5.00000000E+01  5.00000000E+01  5.50000000E+01  5.00000000E+01
  5.00000000E+01  5.00000000E+01  5.00000000E+01  5.00000000E+01  5.00000000E+01
  5.00000000E+01  5.00000000E+01  5.00000000E+01  4.69900000E+01  4.69300000E+01
  5.10500000E+01  5.00100000E+01  5.00100000E+01  4.80000000E+01
%FLAG ANGLE_EQUIL_VALUE                                                         
%FORMAT(5E16.8)                                                                 
  2.14501057E+00  2.12755727E+00  2.09439600E+00  2.15024656E+00  1.94080696E+00
  1.93906163E+00  1.91113635E+00  1.91113635E+00  2.10137732E+00  2.03505478E+00
  1.94080696E+00  1.94080696E+00  1.91113635E+00  1.93906163E+00  1.91113635E+00
  1.91462701E+00  1.92160833E+00  2.19911580E+00  2.04203610E+00  1.93906163E+00
  1.93906163E+00  1.91113635E+00  1.91462701E+00  1.93906163E+00  1.91113635E+00
  1.91113635E+00  2.10137732E+00  2.03505478E+00  1.93906163E+00  1.94080696E+00
  1.91462701E+00  2.12755727E+00  2.09439600E+00  2.09439600E+00  2.09439600E+00
  2.04203610E+00  2.09439600E+00  1.93906163E+00  2.09439600E+00  2.09439600E+00
  1.97396823E+00  1.91462701E+00  1.91113635E+00  2.05948940E+00  1.91113635E+00
  1.91462701E+00  2.09439600E+00  2.10661331E+00  2.09439600E+00  2.09474507E+00
  2.15775148E+00  1.98967620E+00  1.91113635E+00  1.91113635E+00  1.91113635E+00
  1.89542838E+00  1.91113635E+00  1.91113635E+00  1.93906163E+00  1.72613137E+00
  2.00189351E+00  2.09439600E+00  2.14151991E+00  2.09439600E+00  2.02807346E+00
  2.31779824E+00  1.82212452E+00  1.85703112E+00  1.94778828E+00  1.89717371E+00
  1.89891904E+00  2.35445017E+00  2.18166250E+00  2.24449438E+00  2.01760148E+00
  2.19911580E+00  2.04203610E+00  2.13104793E+00  1.93801443E+00  2.15024656E+00
  1.96751051E+00  1.94709015E+00  1.90607489E+00  1.88443280E+00  2.01742695E+00
  2.12703367E+00  1.89473025E+00  2.10870771E+00  2.08636748E+00  2.07903710E+00
  2.10661331E+00  2.07903710E+00  2.03819637E+00  2.09439600E+00  2.09439600E+00
  2.09439600E+00  1.91113635E+00  1.91113635E+00  2.06647072E+00  1.91113635E+00
  1.91113635E+00  1.91113635E+00  1.91113635E+00  1.91113635E+00  1.91113635E+00
  1.91113635E+00  1.91113635E+00  1.91113635E+00  1.91113635E+00  1.91113635E+00
  1.91113635E+00  1.91113635E+00  1.91113635E+00  1.91113635E+00  2.06018753E+00
  1.91113635E+00  1.91113635E+00  1.91113635E+00  1.91113635E+00  1.91113635E+00
  1.91113635E+00  1.91113635E+00  1.91113635E+00  2.09439600E+00  1.91113635E+00
  1.91113635E+00  1.91113635E+00  1.91113635E+00  1.91113635E+00  1.91113635E+00
  2.09439600E+00  2.09439600E+00  2.09439600E+00  2.09439600E+00  2.09439600E+00
  2.09439600E+00  1.91113635E+00  1.91113635E+00  1.91113635E+00  1.91113635E+00
  1.91637234E+00  1.87762601E+00  1.91113635E+00  2.08916001E+00  1.85964912E+00
  2.09439600E+00  1.91113635E+00  1.91113635E+00  1.91113635E+00  1.89368305E+00
  1.91113635E+00  1.91113635E+00  1.91113635E+00  1.91113635E+00  1.91113635E+00
  1.67551680E+00  1.91113635E+00  1.91113635E+00  1.89368305E+00  1.91113635E+00
  1.91113635E+00  1.91113635E+00  1.91113635E+00  2.09439600E+00  2.09439600E+00
  2.14850123E+00  2.09439600E+00  1.91113635E+00  1.92614619E+00  1.89839544E+00
  1.89717371E+00  2.08916001E+00  2.08916001E+00  2.08916001E+00
%FLAG DIHEDRAL_FORCE_CONSTANT                                                   
%FORMAT(5E16.8)                                                                 
  2.50000000E+00  2.00000000E+00  1.80000000E+00  8.00000000E-01  0.00000000E+00
  0.00000000E+00  2.70000000E-01  4.20000000E-01  2.40000000E+00  1.55555556E-01
  0.00000000E+00  0.00000000E+00  2.00000000E-01  2.00000000E-01  4.00000000E-01
  2.00000000E-01  2.50000000E-01  1.80000000E-01  4.06000000E-01  2.89000000E-01
  1.48000000E-01  1.12000000E-01  3.37000000E-01  2.16000000E-01  1.00000000E-03
  4.50000000E-01  1.58000000E+00  5.50000000E-01  4.21000000E-01  3.93000000E-01
  1.44000000E-01  1.45000000E-01  3.90000000E-01  6.40000000E-02  1.36700000E+00
  2.22000000E-01  6.08000000E-01  5.60000000E-02  1.00000000E-01  1.84000000E-01
  7.80000000E-02  4.24000000E-01  4.59000000E-01  5.80000000E-02  1.54000000E-01
  7.69000000E-01  3.10000000E-02  2.15400000E+00  6.47000000E-01  8.90000000E-02
  7.06000000E-01  6.20000000E-01  1.90000000E-01  3.79000000E-01  2.70000000E-02
  1.42000000E-01  1.79000000E-01  9.80000000E-02  2.59000000E-01  7.30000000E-02
  1.04600000E+00  3.03000000E-01  3.30000000E-02  1.07000000E-01  8.28000000E-01
  4.85000000E-01  3.01000000E-01  8.00000000E-03  6.88000000E-01  2.97000000E-01
  5.90000000E-02  2.00000000E+00  5.37500000E+00  2.32500000E+00  1.43000000E-01
  2.44000000E-01  2.19000000E-01  2.50000000E-02  5.00000000E+00  1.50000000E+00
  6.90000000E-01  2.04000000E-01  7.40000000E-01  4.70000000E-02  3.06000000E-01
  2.21000000E-01  3.62500000E+00  5.50000000E-02  4.69000000E-01  1.92000000E-01
  1.20000000E-02  6.65000000E+00  6.90000000E-02  4.80000000E-02  1.20000000E-02
  2.90000000E-01  7.00000000E-03  6.61000000E-01  2.18000000E-01  4.01000000E-01
  1.29000000E-01  6.66000000E-01  2.46000000E-01  1.60000000E-01  1.62000000E-01
  7.35000000E-01  1.13000000E-01  1.15000000E-01  2.02000000E-01  7.70000000E-02
  1.07000000E-01  2.24000000E-01  4.47000000E-01  5.30000000E-02  2.30000000E-01
  3.10000000E-01  1.44000000E-01  9.70000000E-02  2.69000000E-01  3.37000000E-01
  2.51000000E-01  7.50000000E-02  1.54000000E-01  4.86000000E-01  3.30000000E-02
  6.97000000E-01  1.19000000E-01  3.15000000E-01  1.56000000E-01  6.74000000E-01
  6.00000000E-03  9.50000000E-02  6.09000000E-01  8.45000000E-01  8.50000000E-02
  4.20000000E-02  1.96000000E-01  8.30000000E-02  4.12000000E-01  1.38000000E-01
  2.47000000E-01  4.42000000E-01  4.14000000E-01  5.70000000E-02  4.17000000E-01
  2.45000000E-01  1.60000000E-02  2.80000000E-02  3.00000000E+00  3.50000000E+00
  6.52500000E+00  1.67500000E+00  1.52500000E+00  1.70000000E-02  3.53000000E-01
  2.34000000E-01  7.40000000E-02  3.65000000E-01  4.08000000E-01  8.19000000E-01
  9.50000000E-02  7.90000000E-02  3.13000000E-01  3.10000000E-02  0.00000000E+00
  1.56000000E-01  1.05000000E+00  3.83000000E-01  1.17500000E+00  2.17500000E+00
  3.00000000E-01  1.05000000E+01  1.10000000E+00  1.00000000E+00  1.50000000E-01
  1.60000000E-01  8.00000000E-01  8.00000000E-02  8.83000000E-01  6.50000000E-02
  1.66666667E-01  2.50000000E-01  2.11000000E-01  4.44000000E-01  2.67000000E-01
  7.00000000E-03  2.50000000E-01  9.20000000E-02  6.12000000E-01  2.52000000E-01
  3.00000000E-02  6.43000000E-01  7.90000000E-02  2.36000000E-01  4.80000000E-02
  6.00000000E-03  2.51000000E-01  1.30000000E-02  3.33333333E-01  1.15000000E+00
  3.80000000E-01  1.90000000E+00  2.30000000E+00
%FLAG DIHEDRAL_PERIODICITY                                                      
%FORMAT(5E16.8)                                                                 
  2.00000000E+00  1.00000000E+00  2.00000000E+00  3.00000000E+00  4.00000000E+00
  1.00000000E+00  2.00000000E+00  3.00000000E+00  2.00000000E+00  3.00000000E+00
  3.00000000E+00  2.00000000E+00  1.00000000E+00  2.00000000E+00  3.00000000E+00
  1.00000000E+00  2.00000000E+00  3.00000000E+00  1.00000000E+00  2.00000000E+00
  3.00000000E+00  4.00000000E+00  1.00000000E+00  2.00000000E+00  4.00000000E+00
  1.00000000E+00  2.00000000E+00  3.00000000E+00  1.00000000E+00  2.00000000E+00
  3.00000000E+00  4.00000000E+00  2.00000000E+00  4.00000000E+00  1.00000000E+00
  2.00000000E+00  3.00000000E+00  4.00000000E+00  1.00000000E+00  2.00000000E+00
  4.00000000E+00  1.00000000E+00  2.00000000E+00  3.00000000E+00  4.00000000E+00
  2.00000000E+00  4.00000000E+00  1.00000000E+00  2.00000000E+00  4.00000000E+00
  1.00000000E+00  2.00000000E+00  4.00000000E+00  1.00000000E+00  2.00000000E+00
  3.00000000E+00  4.00000000E+00  1.00000000E+00  2.00000000E+00  4.00000000E+00
  1.00000000E+00  2.00000000E+00  3.00000000E+00  4.00000000E+00  1.00000000E+00
  2.00000000E+00  3.00000000E+00  4.00000000E+00  1.00000000E+00  2.00000000E+00
  4.00000000E+00  2.00000000E+00  2.00000000E+00  2.00000000E+00  1.00000000E+00
  2.00000000E+00  3.00000000E+00  4.00000000E+00  2.00000000E+00  2.00000000E+00
  1.00000000E+00  2.00000000E+00  3.00000000E+00  4.00000000E+00  1.00000000E+00
  2.00000000E+00  2.00000000E+00  1.00000000E+00  2.00000000E+00  3.00000000E+00
  4.00000000E+00  2.00000000E+00  2.00000000E+00  4.00000000E+00  1.00000000E+00
  2.00000000E+00  4.00000000E+00  1.00000000E+00  2.00000000E+00  3.00000000E+00
  4.00000000E+00  1.00000000E+00  2.00000000E+00  4.00000000E+00  1.00000000E+00
  2.00000000E+00  3.00000000E+00  4.00000000E+00  1.00000000E+00  2.00000000E+00
  3.00000000E+00  4.00000000E+00  1.00000000E+00  2.00000000E+00  4.00000000E+00
  1.00000000E+00  2.00000000E+00  4.00000000E+00  1.00000000E+00  2.00000000E+00
  3.00000000E+00  4.00000000E+00  1.00000000E+00  2.00000000E+00  4.00000000E+00
  1.00000000E+00  2.00000000E+00  3.00000000E+00  4.00000000E+00  1.00000000E+00
  2.00000000E+00  4.00000000E+00  1.00000000E+00  2.00000000E+00  3.00000000E+00
  4.00000000E+00  1.00000000E+00  2.00000000E+00  3.00000000E+00  4.00000000E+00
  1.00000000E+00  2.00000000E+00  3.00000000E+00  4.00000000E+00  1.00000000E+00
  2.00000000E+00  3.00000000E+00  4.00000000E+00  2.00000000E+00  2.00000000E+00
  2.00000000E+00  2.00000000E+00  2.00000000E+00  1.00000000E+00  2.00000000E+00
  3.00000000E+00  4.00000000E+00  1.00000000E+00  2.00000000E+00  3.00000000E+00
  4.00000000E+00  1.00000000E+00  2.00000000E+00  4.00000000E+00  2.00000000E+00
  3.00000000E+00  2.00000000E+00  3.00000000E+00  2.00000000E+00  2.00000000E+00
  3.00000000E+00  2.00000000E+00  2.00000000E+00  2.00000000E+00  3.00000000E+00
  3.00000000E+00  1.00000000E+00  3.00000000E+00  2.00000000E+00  4.00000000E+00
  3.00000000E+00  1.00000000E+00  1.00000000E+00  2.00000000E+00  3.00000000E+00
  4.00000000E+00  3.00000000E+00  1.00000000E+00  2.00000000E+00  3.00000000E+00
  4.00000000E+00  1.00000000E+00  2.00000000E+00  3.00000000E+00  4.00000000E+00
  1.00000000E+00  2.00000000E+00  4.00000000E+00  3.00000000E+00  1.00000000E+00
  3.00000000E+00  1.00000000E+00  2.00000000E+00
%FLAG DIHEDRAL_PHASE                                                            
%FORMAT(5E16.8)                                                                 
  3.14159400E+00  0.00000000E+00  0.00000000E+00  0.00000000E+00  0.00000000E+00
  0.00000000E+00  0.00000000E+00  0.00000000E+00  3.14159400E+00  0.00000000E+00
  0.00000000E+00  0.00000000E+00  0.00000000E+00  0.00000000E+00  0.00000000E+00
  3.14159400E+00  3.14159400E+00  0.00000000E+00  3.14159400E+00  3.14159400E+00
  0.00000000E+00  0.00000000E+00  0.00000000E+00  3.14159400E+00  3.14159400E+00
  3.14159400E+00  3.14159400E+00  3.14159400E+00  3.14159400E+00  3.14159400E+00
  0.00000000E+00  0.00000000E+00  3.14159400E+00  0.00000000E+00  3.14159400E+00
  3.14159400E+00  3.14159400E+00  3.14159400E+00  3.14159400E+00  3.14159400E+00
  0.00000000E+00  0.00000000E+00  3.14159400E+00  0.00000000E+00  0.00000000E+00
  3.14159400E+00  3.14159400E+00  3.14159400E+00  3.14159400E+00  0.00000000E+00
  0.00000000E+00  3.14159400E+00  0.00000000E+00  0.00000000E+00  3.14159400E+00
  0.00000000E+00  0.00000000E+00  0.00000000E+00  3.14159400E+00  0.00000000E+00
  0.00000000E+00  3.14159400E+00  0.00000000E+00  0.00000000E+00  3.14159400E+00
  3.14159400E+00  3.14159400E+00  0.00000000E+00  3.14159400E+00  3.14159400E+00
  0.00000000E+00  0.00000000E+00  3.14159400E+00  3.14159400E+00  3.14159400E+00
  3.14159400E+00  0.00000000E+00  0.00000000E+00  3.14159400E+00  3.14159400E+00
  0.00000000E+00  0.00000000E+00  0.00000000E+00  3.14159400E+00  3.14159400E+00
  3.14159400E+00  3.14159400E+00  0.00000000E+00  3.14159400E+00  0.00000000E+00
  3.14159400E+00  3.14159400E+00  3.14159400E+00  3.14159400E+00  3.14159400E+00
  3.14159400E+00  3.14159400E+00  3.14159400E+00  3.14159400E+00  0.00000000E+00
  0.00000000E+00  0.00000000E+00  3.14159400E+00  0.00000000E+00  0.00000000E+00
  3.14159400E+00  0.00000000E+00  0.00000000E+00  0.00000000E+00  3.14159400E+00
  0.00000000E+00  0.00000000E+00  0.00000000E+00  0.00000000E+00  0.00000000E+00
  0.00000000E+00  3.14159400E+00  3.14159400E+00  3.14159400E+00  3.14159400E+00
  0.00000000E+00  0.00000000E+00  0.00000000E+00  3.14159400E+00  0.00000000E+00
  3.14159400E+00  3.14159400E+00  0.00000000E+00  0.00000000E+00  0.00000000E+00
  0.00000000E+00  0.00000000E+00  3.14159400E+00  3.14159400E+00  3.14159400E+00
  0.00000000E+00  3.14159400E+00  0.00000000E+00  3.14159400E+00  0.00000000E+00
  3.14159400E+00  0.00000000E+00  0.00000000E+00  0.00000000E+00  0.00000000E+00
  0.00000000E+00  0.00000000E+00  0.00000000E+00  3.14159400E+00  3.14159400E+00
  3.14159400E+00  3.14159400E+00  3.14159400E+00  3.14159400E+00  3.14159400E+00
  0.00000000E+00  0.00000000E+00  0.00000000E+00  0.00000000E+00  0.00000000E+00
  3.14159400E+00  0.00000000E+00  3.14159400E+00  0.00000000E+00  3.14159400E+00
  0.00000000E+00  3.14159400E+00  0.00000000E+00  0.00000000E+00  3.14159400E+00
  0.00000000E+00  3.14159400E+00  3.14159400E+00  3.14159400E+00  0.00000000E+00
  0.00000000E+00  0.00000000E+00  3.14159400E+00  3.14159400E+00  0.00000000E+00
  0.00000000E+00  0.00000000E+00  0.00000000E+00  0.00000000E+00  0.00000000E+00
  0.00000000E+00  0.00000000E+00  0.00000000E+00  0.00000000E+00  0.00000000E+00
  0.00000000E+00  0.00000000E+00  3.14159400E+00  0.00000000E+00  0.00000000E+00
  3.14159400E+00  0.00000000E+00  0.00000000E+00  0.00000000E+00  0.00000000E+00
  3.14159400E+00  0.00000000E+00  3.14159400E+00
%FLAG SCEE_SCALE_FACTOR                                                         
%FORMAT(5E16.8)                                                                 
  1.20000000E+00  1.20000000E+00  1.20000000E+00  1.20000000E+00  1.20000000E+00
  1.20000000E+00  1.20000000E+00  1.20000000E+00  1.20000000E+00  1.20000000E+00
  1.20000000E+00  1.20000000E+00  1.20000000E+00  1.20000000E+00  1.20000000E+00
  1.20000000E+00  1.20000000E+00  1.20000000E+00  1.20000000E+00  1.20000000E+00
  1.20000000E+00  1.20000000E+00  1.20000000E+00  1.20000000E+00  1.20000000E+00
  1.20000000E+00  1.20000000E+00  1.20000000E+00  1.20000000E+00  1.20000000E+00
  1.20000000E+00  1.20000000E+00  1.20000000E+00  1.20000000E+00  1.20000000E+00
  1.20000000E+00  1.20000000E+00  1.20000000E+00  1.20000000E+00  1.20000000E+00
  1.20000000E+00  1.20000000E+00  1.20000000E+00  1.20000000E+00  1.20000000E+00
  1.20000000E+00  1.20000000E+00  1.20000000E+00  1.20000000E+00  1.20000000E+00
  1.20000000E+00  1.20000000E+00  1.20000000E+00  1.20000000E+00  1.20000000E+00
  1.20000000E+00  1.20000000E+00  1.20000000E+00  1.20000000E+00  1.20000000E+00
  1.20000000E+00  1.20000000E+00  1.20000000E+00  1.20000000E+00  1.20000000E+00
  1.20000000E+00  1.20000000E+00  1.20000000E+00  1.20000000E+00  1.20000000E+00
  1.20000000E+00  1.20000000E+00  1.20000000E+00  1.20000000E+00  1.20000000E+00
  1.20000000E+00  1.20000000E+00  1.20000000E+00  1.20000000E+00  1.20000000E+00
  1.20000000E+00  1.20000000E+00  1.20000000E+00  1.20000000E+00  1.20000000E+00
  1.20000000E+00  1.20000000E+00  1.20000000E+00  1.20000000E+00  1.20000000E+00
  1.20000000E+00  1.20000000E+00  1.20000000E+00  1.20000000E+00  1.20000000E+00
  1.20000000E+00  1.20000000E+00  1.20000000E+00  1.20000000E+00  1.20000000E+00
  1.20000000E+00  1.20000000E+00  1.20000000E+00  1.20000000E+00  1.20000000E+00
  1.20000000E+00  1.20000000E+00  1.20000000E+00  1.20000000E+00  1.20000000E+00
  1.20000000E+00  1.20000000E+00  1.20000000E+00  1.20000000E+00  1.20000000E+00
  1.20000000E+00  1.20000000E+00  1.20000000E+00  1.20000000E+00  1.20000000E+00
  1.20000000E+00  1.20000000E+00  1.20000000E+00  1.20000000E+00  1.20000000E+00
  1.20000000E+00  1.20000000E+00  1.20000000E+00  1.20000000E+00  1.20000000E+00
  1.20000000E+00  1.20000000E+00  1.20000000E+00  1.20000000E+00  1.20000000E+00
  1.20000000E+00  1.20000000E+00  1.20000000E+00  1.20000000E+00  1.20000000E+00
  1.20000000E+00  1.20000000E+00  1.20000000E+00  1.20000000E+00  1.20000000E+00
  1.20000000E+00  1.20000000E+00  1.20000000E+00  1.20000000E+00  1.20000000E+00
  1.20000000E+00  1.20000000E+00  1.20000000E+00  1.20000000E+00  1.20000000E+00
  1.20000000E+00  1.20000000E+00  1.20000000E+00  1.20000000E+00  1.20000000E+00
  1.20000000E+00  1.20000000E+00  1.20000000E+00  1.20000000E+00  1.20000000E+00
  1.20000000E+00  1.20000000E+00  1.20000000E+00  1.20000000E+00  1.20000000E+00
  1.20000000E+00  0.00000000E+00  0.00000000E+00  0.00000000E+00  1.20000000E+00
  1.20000000E+00  1.20000000E+00  1.20000000E+00  1.20000000E+00  1.20000000E+00
  1.20000000E+00  1.20000000E+00  1.20000000E+00  1.20000000E+00  1.20000000E+00
  1.20000000E+00  1.20000000E+00  1.20000000E+00  1.20000000E+00  1.20000000E+00
  1.20000000E+00  1.20000000E+00  1.20000000E+00  1.20000000E+00  1.20000000E+00
  1.20000000E+00  1.20000000E+00  1.20000000E+00  1.20000000E+00  1.20000000E+00
  1.20000000E+00  1.20000000E+00  1.20000000E+00
%FLAG SCNB_SCALE_FACTOR                                                         
%FORMAT(5E16.8)                                                                 
  2.00000000E+00  2.00000000E+00  2.00000000E+00  2.00000000E+00  2.00000000E+00
  2.00000000E+00  2.00000000E+00  2.00000000E+00  2.00000000E+00  2.00000000E+00
  2.00000000E+00  2.00000000E+00  2.00000000E+00  2.00000000E+00  2.00000000E+00
  2.00000000E+00  2.00000000E+00  2.00000000E+00  2.00000000E+00  2.00000000E+00
  2.00000000E+00  2.00000000E+00  2.00000000E+00  2.00000000E+00  2.00000000E+00
  2.00000000E+00  2.00000000E+00  2.00000000E+00  2.00000000E+00  2.00000000E+00
  2.00000000E+00  2.00000000E+00  2.00000000E+00  2.00000000E+00  2.00000000E+00
  2.00000000E+00  2.00000000E+00  2.00000000E+00  2.00000000E+00  2.00000000E+00
  2.00000000E+00  2.00000000E+00  2.00000000E+00  2.00000000E+00  2.00000000E+00
  2.00000000E+00  2.00000000E+00  2.00000000E+00  2.00000000E+00  2.00000000E+00
  2.00000000E+00  2.00000000E+00  2.00000000E+00  2.00000000E+00  2.00000000E+00
  2.00000000E+00  2.00000000E+00  2.00000000E+00  2.00000000E+00  2.00000000E+00
  2.00000000E+00  2.00000000E+00  2.00000000E+00  2.00000000E+00  2.00000000E+00
  2.00000000E+00  2.00000000E+00  2.00000000E+00  2.00000000E+00  2.00000000E+00
  2.00000000E+00  2.00000000E+00  2.00000000E+00  2.00000000E+00  2.00000000E+00
  2.00000000E+00  2.00000000E+00  2.00000000E+00  2.00000000E+00  2.00000000E+00
  2.00000000E+00  2.00000000E+00  2.00000000E+00  2.00000000E+00  2.00000000E+00
  2.00000000E+00  2.00000000E+00  2.00000000E+00  2.00000000E+00  2.00000000E+00
  2.00000000E+00  2.00000000E+00  2.00000000E+00  2.00000000E+00  2.00000000E+00
  2.00000000E+00  2.00000000E+00  2.00000000E+00  2.00000000E+00  2.00000000E+00
  2.00000000E+00  2.00000000E+00  2.00000000E+00  2.00000000E+00  2.00000000E+00
  2.00000000E+00  2.00000000E+00  2.00000000E+00  2.00000000E+00  2.00000000E+00
  2.00000000E+00  2.00000000E+00  2.00000000E+00  2.00000000E+00  2.00000000E+00
  2.00000000E+00  2.00000000E+00  2.00000000E+00  2.00000000E+00  2.00000000E+00
  2.00000000E+00  2.00000000E+00  2.00000000E+00  2.00000000E+00  2.00000000E+00
  2.00000000E+00  2.00000000E+00  2.00000000E+00  2.00000000E+00  2.00000000E+00
  2.00000000E+00  2.00000000E+00  2.00000000E+00  2.00000000E+00  2.00000000E+00
  2.00000000E+00  2.00000000E+00  2.00000000E+00  2.00000000E+00  2.00000000E+00
  2.00000000E+00  2.00000000E+00  2.00000000E+00  2.00000000E+00  2.00000000E+00
  2.00000000E+00  2.00000000E+00  2.00000000E+00  2.00000000E+00  2.00000000E+00
  2.00000000E+00  2.00000000E+00  2.00000000E+00  2.00000000E+00  2.00000000E+00
  2.00000000E+00  2.00000000E+00  2.00000000E+00  2.00000000E+00  2.00000000E+00
  2.00000000E+00  2.00000000E+00  2.00000000E+00  2.00000000E+00  2.00000000E+00
  2.00000000E+00  2.00000000E+00  2.00000000E+00  2.00000000E+00  2.00000000E+00
  2.00000000E+00  0.00000000E+00  0.00000000E+00  0.00000000E+00  2.00000000E+00
  2.00000000E+00  2.00000000E+00  2.00000000E+00  2.00000000E+00  2.00000000E+00
  2.00000000E+00  2.00000000E+00  2.00000000E+00  2.00000000E+00  2.00000000E+00
  2.00000000E+00  2.00000000E+00  2.00000000E+00  2.00000000E+00  2.00000000E+00
  2.00000000E+00  2.00000000E+00  2.00000000E+00  2.00000000E+00  2.00000000E+00
  2.00000000E+00  2.00000000E+00  2.00000000E+00  2.00000000E+00  2.00000000E+00
  2.00000000E+00  2.00000000E+00  2.00000000E+00
%FLAG SOLTY                                                                     
%FORMAT(5E16.8)                                                                 
  0.00000000E+00  0.00000000E+00  0.00000000E+00  0.00000000E+00  0.00000000E+00
  0.00000000E+00  0.00000000E+00  0.00000000E+00  0.00000000E+00  0.00000000E+00
  0.00000000E+00  0.00000000E+00  0.00000000E+00  0.00000000E+00  0.00000000E+00
  0.00000000E+00  0.00000000E+00  0.00000000E+00  0.00000000E+00  0.00000000E+00
  0.00000000E+00  0.00000000E+00  0.00000000E+00  0.00000000E+00  0.00000000E+00
  0.00000000E+00  0.00000000E+00  0.00000000E+00  0.00000000E+00  0.00000000E+00
  0.00000000E+00  0.00000000E+00  0.00000000E+00  0.00000000E+00  0.00000000E+00
  0.00000000E+00  0.00000000E+00  0.00000000E+00
%FLAG LENNARD_JONES_ACOEF                                                       
%FORMAT(5E16.8)                                                                 
  9.44293233E+05  2.12601181E+03  1.39982777E-01  9.95480466E+05  2.56678134E+03
  1.04308023E+06  2.01791425E+04  9.14716912E+00  2.27401052E+04  2.01823541E+02
  8.96776989E+04  1.07193646E+02  9.71708117E+04  1.41077189E+03  7.51607703E+03
  8.82619071E+05  2.27577561E+03  9.24822270E+05  2.01619733E+04  8.61541883E+04
  8.19971662E+05  6.06829342E+05  1.02595236E+03  6.47841731E+05  1.12780457E+04
  5.44261042E+04  5.74393458E+05  3.79876399E+05  5.46147253E+04  4.90239937E+01
  5.98885646E+04  7.50063100E+02  4.33325458E+03  5.30987710E+04  3.23283631E+04
  2.43828624E+03  6.58473870E+04  6.63368273E+01  7.18621074E+04  9.55000044E+02
  5.34045360E+03  6.37148278E+04  3.93690817E+04  3.03448006E+03  3.76169105E+03
  7.44975864E+05  1.40467023E+03  7.91544157E+05  1.45985502E+04  6.82786631E+04
  7.01803794E+05  4.71003287E+05  4.09427581E+04  4.96707306E+04  5.81803229E+05
  0.00000000E+00  0.00000000E+00  0.00000000E+00  0.00000000E+00  0.00000000E+00
  0.00000000E+00  0.00000000E+00  0.00000000E+00  0.00000000E+00  0.00000000E+00
  0.00000000E+00  2.01562190E+06  5.97860700E+03  2.09861767E+06  4.93469320E+04
  2.02461849E+05  1.86068943E+06  1.32911052E+06  1.26338489E+05  1.50848032E+05
  1.61587928E+06  0.00000000E+00  4.19430400E+06  5.89818288E+05  1.03954408E+03
  6.28541240E+05  1.11851919E+04  5.33379252E+04  5.57281136E+05  3.70622491E+05
  3.17965283E+04  3.86654993E+04  4.58874091E+05  0.00000000E+00  1.28707992E+06
  3.61397723E+05
%FLAG LENNARD_JONES_BCOEF                                                       
%FORMAT(5E16.8)                                                                 
  8.01323529E+02  2.09604198E+01  9.37598976E-02  7.36907417E+02  2.06278363E+01
  6.75612247E+02  6.45756063E+01  7.57919667E-01  6.13981767E+01  3.56012899E+00
  1.36131731E+02  2.59456373E+00  1.26919150E+02  9.41257003E+00  2.17257828E+01
  6.53361429E+02  1.82891803E+01  5.99015525E+02  5.44372326E+01  1.12529845E+02
  5.31102864E+02  6.77220874E+02  1.53505284E+01  6.26720080E+02  5.08951803E+01
  1.11805549E+02  5.55666448E+02  5.64885984E+02  1.05031585E+02  1.73473071E+00
  9.85097219E+01  6.78541827E+00  1.63092814E+01  8.73413012E+01  8.51921330E+01
  1.20953369E+01  1.15327881E+02  2.01792524E+00  1.07908863E+02  7.65648470E+00
  1.81057616E+01  9.56748258E+01  9.40124296E+01  1.34932874E+01  1.50233639E+01
  7.50714425E+02  1.79702257E+01  6.93079947E+02  5.79323581E+01  1.25287818E+02
  6.14502845E+02  6.29300710E+02  9.59185913E+01  1.05648788E+02  6.99746810E+02
  0.00000000E+00  0.00000000E+00  0.00000000E+00  0.00000000E+00  0.00000000E+00
  0.00000000E+00  0.00000000E+00  0.00000000E+00  0.00000000E+00  0.00000000E+00
  0.00000000E+00  1.28923404E+03  3.87070358E+01  1.17824605E+03  1.11203892E+02
  2.25248294E+02  1.04466382E+03  1.10369829E+03  1.75916126E+02  1.92224012E+02
  1.21753341E+03  0.00000000E+00  2.04800000E+03  6.33305958E+02  1.46567808E+01
  5.85549272E+02  4.80771660E+01  1.04986921E+02  5.19163331E+02  5.29252520E+02
  8.01410250E+01  8.83744760E+01  5.89183300E+02  0.00000000E+00  1.03022002E+03
  4.95732238E+02
%FLAG BONDS_INC_HYDROGEN                                                        
%FORMAT(10I8)                                                                   
      63      66      52      63      69      52      54      57      52      54
      60      52      45      48      52      36      39      53      36      42
      53      27      30      54      27      33      54      18      21      54
      18      24      54      12      15      55       0       3      56       0
       6      56       0       9      56     108     111      57     108     114
      57     108     117      57      96      99      57      96     102      57
      96     105      57      90      93      58      84      87      59      78
      81      60     147     150      61     147     153      61     138     141
      61     138     144      61     132     135      59     126     129      60
     183     186      61     183     189      61     177     180      59     171
     174      60     246     249      57     246     252      57     246     255
      57     234     237      57     234     240      57     234     243      57
     228     231      58     219     222      61     219     225      61     213
     216      59     207     210      60     291     294      60     291     297
      60     276     279      61     276     282      61     270     273      59
     264     267      60     354     357      56     354     360      56     354
     363      56     345     348      62     345     351      62     336     339
      54     336     342      54     327     330      54     327     333      54
     318     321      54     318     324      54     312     315      59     306
     309      60     411     414      63     405     408      64     399     402
      65     384     387      57     384     390      57     378     381      59
     372     375      60     453     456      59     444     447      57     444
     450      57     435     438      57     435     441      57     426     429
      66     426     432      66     516     519      67     510     513      67
     504     507      68     495     498      67     489     492      67     477
     480      57     477     483      57     471     474      59     465     468
      60     555     558      60     555     561      60     540     543      61
     540     546      61     534     537      59     528     531      60     618
     621      56     618     624      56     618     627      56     609     612
      62     609     615      62     600     603      54     600     606      54
     591     594      54     591     597      54     582     585      54     582
     588      54     576     579      59     570     573      60     687     690
      67     681     684      67     675     678      68     666     669      67
     660     663      67     648     651      57     648     654      57     642
     645      59     636     639      60     756     759      52     756     762
      52     747     750      52     747     753      52     738     741      52
     729     732      53     729     735      53     720     723      54     720
     726      54     711     714      54     711     717      54     705     708
      59     699     702      60     792     795      68     783     786      69
     783     789      69     777     780      59     771     774      60     831
     834      60     831     837      60     816     819      61     816     822
      61     810     813      59     804     807      60     885     888      57
     885     891      57     885     894      57     876     879      61     876
     882      61     864     867      57     864     870      57     864     873
      57     858     861      58     852     855      59     846     849      60
     933     936      57     933     939      57     933     942      57     921
     924      57     921     927      57     921     930      57     915     918
      58     909     912      59     903     906      60    1008    1011      52
    1008    1014      52     999    1002      52     999    1005      52     990
     993      52     981     984      53     981     987      53     972     975
      54     972     978      54     963     966      54     963     969      54
     957     960      59     951     954      60    1053    1056      57    1053
    1059      57    1053    1062      57    1041    1044      57    1041    1047
      57    1041    1050      57    1035    1038      58    1029    1032      59
    1023    1026      60    1122    1125      67    1116    1119      67    1110
    1113      68    1101    1104      67    1095    1098      67    1083    1086
      57    1083    1089      57    1077    1080      59    1071    1074      60
    1140    1143      59    1140    1146      59    1134    1137      60    1176
    1179      61    1176    1182      61    1167    1170      61    1167    1173
      61    1161    1164      59    1155    1158      60    1257    1260      52
    1257    1263      52    1248    1251      52    1248    1254      52    1239
    1242      52    1230    1233      53    1230    1236      53    1221    1224
      54    1221    1227      54    1212    1215      54    1212    1218      54
    1206    1209      59    1200    1203      60    1278    1281      59    1278
    1284      59    1272    1275      60    1305    1308      61    1305    1311
      61    1299    1302      59    1293    1296      60    1368    1371      57
    1368    1374      57    1368    1377      57    1356    1359      57    1356
    1362      57    1356    1365      57    1350    1353      58    1341    1344
      61    1341    1347      61    1335    1338      59    1329    1332      60
    1413    1416      60    1413    1419      60    1398    1401      61    1398
    1404      61    1392    1395      59    1386    1389      60    1434    1437
      59    1434    1440      59    1428    1431      60    1497    1500      67
    1491    1494      67    1485    1488      67    1479    1482      67    1473
    1476      67    1461    1464      57    1461    1467      57    1455    1458
      59    1449    1452      60    1548    1551      57    1548    1554      57
    1548    1557      57    1536    1539      57    1536    1542      57    1536
    1545      57    1530    1533      58    1521    1524      61    1521    1527
      61    1515    1518      59    1509    1512      60    1587    1590      68
    1578    1581      69    1578    1584      69    1572    1575      59    1566
    1569      60    1605    1608      59    1605    1611      59    1599    1602
      60    1668    1671      56    1668    1674      56    1668    1677      56
    1659    1662      62    1659    1665      62    1650    1653      54    1650
    1656      54    1641    1644      54    1641    1647      54    1632    1635
      54    1632    1638      54    1626    1629      59    1620    1623      60
    1734    1737      67    1728    1731      67    1722    1725      67    1716
    1719      67    1710    1713      67    1698    1701      57    1698    1704
      57    1692    1695      59    1686    1689      60    1785    1788      57
    1785    1791      57    1785    1794      57    1773    1776      57    1773
    1779      57    1773    1782      57    1767    1770      58    1758    1761
      61    1758    1764      61    1752    1755      59    1746    1749      60
    1854    1857      67    1848    1851      67    1842    1845      68    1833
    1836      67    1827    1830      67    1815    1818      57    1815    1821
      57    1809    1812      59    1803    1806      60    1914    1917      67
    1908    1911      67    1902    1905      67    1896    1899      67    1890
    1893      67    1878    1881      57    1878    1884      57    1872    1875
      59    1866    1869      60    1956    1959      59    1947    1950      57
    1947    1953      57    1938    1941      57    1938    1944      57    1929
    1932      66    1929    1935      66    2025    2028      52    2025    2031
      52    2016    2019      52    2016    2022      52    2007    2010      52
    1998    2001      53    1998    2004      53    1989    1992      54    1989
    1995      54    1980    1983      54    1980    1986      54    1974    1977
      59    1968    1971      60    2079    2082      63    2073    2076      64
    2067    2070      65    2052    2055      57    2052    2058      57    2046
    2049      59    2040    2043      60    2130    2133      57    2130    2136
      57    2130    2139      57    2121    2124      61    2121    2127      61
    2109    2112      57    2109    2115      57    2109    2118      57    2103
    2106      58    2097    2100      59    2091    2094      60    2196    2199
      67    2190    2193      67    2184    2187      67    2178    2181      67
    2172    2175      67    2160    2163      57    2160    2166      57    2154
    2157      59    2148    2151      60    2220    2223      61    2220    2226
      61    2214    2217      59    2208    2211      60    2265    2268      68
    2256    2259      69    2256    2262      69    2250    2253      59    2244
    2247      60    2298    2301      70    2289    2292      69    2289    2295
      69    2283    2286      59    2277    2280      60    2340    2343      68
    2328    2331      57    2328    2334      57    2328    2337      57    2322
    2325      71    2316    2319      59    2310    2313      60    2364    2367
      61    2364    2370      61    2358    2361      59    2352    2355      60
    2415    2418      60    2415    2421      60    2400    2403      61    2400
    2406      61    2394    2397      59    2388    2391      60    2460    2463
      68    2448    2451      57    2448    2454      57    2448    2457      57
    2442    2445      71    2436    2439      59    2430    2433      60    2511
    2514      57    2511    2517      57    2511    2520      57    2499    2502
      57    2499    2505      57    2499    2508      57    2493    2496      58
    2484    2487      61    2484    2490      61    2478    2481      59    2472
    2475      60    2559    2562      68    2547    2550      57    2547    2553
      57    2547    2556      57    2541    2544      71    2535    2538      59
    2529    2532      60    2628    2631      52    2628    2634      52    2619
    2622      52    2619    2625      52    2610    2613      52    2601    2604
      53    2601    2607      53    2592    2595      54    2592    2598      54
    2583    2586      54    2583    2589      54    2577    2580      59    2571
    2574      60    2682    2685      63    2676    2679      64    2670    2673
      65    2655    2658      57    2655    2661      57    2649    2652      59
    2643    2646      60    2733    2736      57    2733    2739      57    2733
    2742      57    2724    2727      61    2724    2730      61    2712    2715
      57    2712    2718      57    2712    2721      57    2706    2709      58
    2700    2703      59    2694    2697      60    2808    2811      52    2808
    2814      52    2799    2802      52    2799    2805      52    2790    2793
      52    2781    2784      53    2781    2787      53    2772    2775      54
    2772    2778      54    2763    2766      54    2763    2769      54    2757
    2760      59    2751    2754      60    2853    2856      57    2853    2859
      57    2853    2862      57    2841    2844      57    2841    2847      57
    2841    2850      57    2835    2838      58    2829    2832      59    2823
    2826      60    2901    2904      68    2889    2892      57    2889    2895
      57    2889    2898      57    2883    2886      71    2877    2880      59
    2871    2874      60    2961    2964      56    2961    2967      56    2961
    2970      56    2952    2955      62    2952    2958      62    2943    2946
      54    2943    2949      54    2934    2937      54    2934    2940      54
    2925    2928      54    2925    2931      54    2919    2922      59    2913
    2916      60    2985    2988      59    2985    2991      59    2979    2982
      60    3021    3024      61    3021    3027      61    3012    3015      61
    3012    3018      61    3006    3009      59    3000    3003      60    3066
    3069      61    3066    3072      61    3057    3060      61    3057    3063
      61    3051    3054      59    3045    3048      60    3120    3123      68
    3108    3111      57    3108    3114      57    3108    3117      57    3102
    3105      71    3096    3099      59    3090    3093      60    3171    3174
      63    3165    3168      64    3159    3162      65    3144    3147      57
    3144    3150      57    3138    3141      59    3132    3135      60    3195
    3198      61    3195    3201      61    3189    3192      59    3183    3186
      60    3258    3261      57    3258    3264      57    3258    3267      57
    3249    3252      61    3249    3255      61    3237    3240      57    3237
    3243      57    3237    3246      57    3231    3234      58    3225    3228
      59    3219    3222      60    3297    3300      61    3297    3303      61
    3288    3291      61    3288    3294      61    3282    3285      59    3276
    3279      60    3360    3363      57    3360    3366      57    3360    3369
      57    3348    3351      57    3348    3354      57    3348    3357      57
    3342    3345      58    3333    3336      61    3333    3339      61    3327
    3330      59    3321    3324      60    3417    3420      57    3417    3423
      57    3417    3426      57    3405    3408      57    3405    3411      57
    3405    3414      57    3399    3402      58    3390    3393      61    3390
    3396      61    3384    3387      59    3378    3381      60    3456    3459
      68    3447    3450      69    3447    3453      69    3441    3444      59
    3435    3438      60    3480    3483      61    3480    3486      61    3474
    3477      59    3468    3471      60    3525    3528      61    3525    3531
      61    3516    3519      61    3516    3522      61    3510    3513      59
    3504    3507      60    3600    3603      67    3594    3597      67    3588
    3591      68    3579    3582      67    3573    3576      67    3561    3564
      57    3561    3567      57    3555    3558      59    3549    3552      60
    3624    3627      61    3624    3630      61    3618    3621      59    3612
    3615      60    3660    3663      57    3660    3666      57    3660    3669
      57    3654    3657      59    3648    3651      60    3708    3711      68
    3696    3699      57    3696    3702      57    3696    3705      57    3690
    3693      71    3684    3687      59    3678    3681      60    3750    3753
      59    3741    3744      57    3741    3747      57    3732    3735      57
    3732    3738      57    3723    3726      66    3723    3729      66    3810
    3813      67    3804    3807      67    3798    3801      67    3792    3795
      67    3786    3789      67    3774    3777      57    3774    3780      57
    3768    3771      59    3762    3765      60    3861    3864      57    3861
    3867      57    3861    3870      57    3852    3855      61    3852    3858
      61    3840    3843      57    3840    3846      57    3840    3849      57
    3834    3837      58    3828    3831      59    3822    3825      60    3927
    3930      56    3927    3933      56    3927    3936      56    3918    3921
      62    3918    3924      62    3909    3912      54    3909    3915      54
    3900    3903      54    3900    3906      54    3891    3894      54    3891
    3897      54    3885    3888      59    3879    3882      60    3984    3987
      57    3984    3990      57    3984    3993      57    3975    3978      61
    3975    3981      61    3963    3966      57    3963    3969      57    3963
    3972      57    3957    3960      58    3951    3954      59    3945    3948
      60    4014    4017      61    4014    4020      61    4008    4011      59
    4002    4005      60    4059    4062      68    4050    4053      69    4050
    4056      69    4044    4047      59    4038    4041      60    4101    4104
      59    4092    4095      57    4092    4098      57    4083    4086      57
    4083    4089      57    4074    4077      66    4074    4080      66    4161
    4164      67    4155    4158      67    4149    4152      67    4143    4146
      67    4137    4140      67    4125    4128      57    4125    4131      57
    4119    4122      59    4113    4116      60    4185    4188      57    4185
    4191      57    4185    4194      57    4179    4182      59    4173    4176
      60    4224    4227      61    4224    4230      61    4215    4218      61
    4215    4221      61    4209    4212      59    4203    4206      60    4260
    4263      57    4260    4266      57    4260    4269      57    4254    4257
      59    4248    4251      60    4308    4311      68    4296    4299      57
    4296    4302      57    4296    4305      57    4290    4293      71    4284
    4287      59    4278    4281      60    4350    4353      57    4350    4356
      57    4350    4359      57    4338    4341      57    4338    4344      57
    4338    4347      57    4332    4335      58    4326    4329      59    4320
    4323      60    4407    4410      57    4407    4413      57    4407    4416
      57    4395    4398      57    4395    4401      57    4395    4404      57
    4389    4392      58    4380    4383      61    4380    4386      61    4374
    4377      59    4368    4371      60    4473    4476      56    4473    4479
      56    4473    4482      56    4464    4467      62    4464    4470      62
    4455    4458      54    4455    4461      54    4446    4449      54    4446
    4452      54    4437    4440      54    4437    4443      54    4431    4434
      59    4425    4428      60    4539    4542      67    4533    4536      67
    4527    4530      67    4521    4524      67    4515    4518      67    4503
    4506      57    4503    4509      57    4497    4500      59    4491    4494
      60    4557    4560      59    4557    4563      59    4551    4554      60
    4620    4623      56    4620    4626      56    4620    4629      56    4611
    4614      62    4611    4617      62    4602    4605      54    4602    4608
      54    4593    4596      54    4593    4599      54    4584    4587      54
    4584    4590      54    4578    4581      59    4572    4575      60    4677
    4680      57    4677    4683      57    4677    4686      57    4665    4668
      57    4665    4671      57    4665    4674      57    4659    4662      58
    4650    4653      61    4650    4656      61    4644    4647      59    4638
    4641      60    4731    4734      60    4731    4737      60    4716    4719
      61    4716    4722      61    4707    4710      61    4707    4713      61
    4701    4704      59    4695    4698      60    4803    4806      52    4803
    4809      52    4794    4797      52    4794    4800      52    4785    4788
      52    4776    4779      53    4776    4782      53    4767    4770      54
    4767    4773      54    4758    4761      54    4758    4764      54    4752
    4755      59    4746    4749      60    4848    4851      68    4836    4839
      57    4836    4842      57    4836    4845      57    4830    4833      71
    4824    4827      59    4818    4821      60    4896    4899      60    4896
    4902      60    4881    4884      61    4881    4887      61    4872    4875
      61    4872    4878      61    4866    4869      59    4860    4863      60
    4962    4965      67    4956    4959      67    4950    4953      68    4941
    4944      67    4935    4938      67    4923    4926      57    4923    4929
      57    4917    4920      59    4911    4914      60    4986    4989      57
    4986    4992      57    4986    4995      57    4980    4983      59    4974
    4977      60    5055    5058      67    5049    5052      67    5043    5046
      68    5034    5037      67    5028    5031      67    5016    5019      57
    5016    5022      57    5010    5013      59    5004    5007      60    5115
    5118      67    5109    5112      67    5103    5106      67    5097    5100
      67    5091    5094      67    5079    5082      57    5079    5085      57
    5073    5076      59    5067    5070      60    5157    5160      57    5157
    5163      57    5157    5166      57    5145    5148      57    5145    5151
      57    5145    5154      57    5139    5142      58    5133    5136      59
    5127    5130      60    5205    5208      68    5193    5196      57    5193
    5199      57    5193    5202      57    5187    5190      71    5181    5184
      59    5175    5178      60    5229    5232      57    5229    5235      57
    5229    5238      57    5223    5226      59    5217    5220      60    5259
    5262      61    5259    5265      61    5253    5256      59    5247    5250
      60    5295    5298      61    5295    5301      61    5289    5292      59
    5283    5286      60    5358    5361      57    5358    5364      57    5358
    5367      57    5349    5352      61    5349    5355      61    5337    5340
      57    5337    5343      57    5337    5346      57    5331    5334      58
    5325    5328      59    5319    5322      60    5433    5436      52    5433
    5439      52    5424    5427      52    5424    5430      52    5415    5418
      52    5406    5409      53    5406    5412      53    5397    5400      54
    5397    5403      54    5388    5391      54    5388    5394      54    5382
    5385      59    5376    5379      60    5478    5481      57    5478    5484
      57    5478    5487      57    5466    5469      57    5466    5472      57
    5466    5475      57    5460    5463      58    5454    5457      59    5448
    5451      60    5502    5505      59    5502    5508      59    5496    5499
      60    5538    5541      68    5529    5532      69    5529    5535      69
    5523    5526      59    5517    5520      60    5583    5586      66    5583
    5589      66    5583    5592      66    5571    5574      69    5571    5577
      69    5562    5565      61    5562    5568      61    5556    5559      59
    5550    5553      60    5622    5625      68    5613    5616      69    5613
    5619      69    5607    5610      59    5601    5604      60    5664    5667
      57    5664    5670      57    5664    5673      57    5652    5655      57
    5652    5658      57    5652    5661      57    5646    5649      58    5640
    5643      59    5634    5637      60    5694    5697      61    5694    5700
      61    5688    5691      59    5682    5685      60    5724    5727      59
    5724    5730      59    5718    5721      60    5790    5793      67    5784
    5787      67    5778    5781      68    5769    5772      67    5763    5766
      67    5751    5754      57    5751    5757      57    5745    5748      59
    5739    5742      60    5841    5844      63    5835    5838      64    5829
    5832      65    5814    5817      57    5814    5820      57    5808    5811
      59    5802    5805      60    5880    5883      60    5880    5886      60
    5865    5868      61    5865    5871      61    5859    5862      59    5853
    5856      60    5934    5937      57    5934    5940      57    5934    5943
      57    5925    5928      61    5925    5931      61    5913    5916      57
    5913    5919      57    5913    5922      57    5907    5910      58    5901
    5904      59    5895    5898      60    5973    5976      68    5964    5967
      69    5964    5970      69    5958    5961      59    5952    5955      60
    6015    6018      68    6003    6006      57    6003    6009      57    6003
    6012      57    5997    6000      71    5991    5994      59    5985    5988
      60    6075    6078      56    6075    6081      56    6075    6084      56
    6066    6069      62    6066    6072      62    6057    6060      54    6057
    6063      54    6048    6051      54    6048    6054      54    6039    6042
      54    6039    6045      54    6033    6036      59    6027    6030      60
    6105    6108      61    6105    6111      61    6099    6102      59    6093
    6096      60    6135    6138      59    6135    6141      59    6129    6132
      60    6162    6165      61    6162    6168      61    6156    6159      59
    6150    6153      60    6207    6210      70    6198    6201      69    6198
    6204      69    6192    6195      59    6186    6189      60    6225    6228
      59    6225    6231      59    6219    6222      60    6261    6264      68
    6252    6255      69    6252    6258      69    6246    6249      59    6240
    6243      60    6312    6315      57    6312    6318      57    6312    6321
      57    6300    6303      57    6300    6306      57    6300    6309      57
    6294    6297      58    6285    6288      61    6285    6291      61    6279
    6282      59    6273    6276      60    6369    6372      57    6369    6375
      57    6369    6378      57    6357    6360      57    6357    6363      57
    6357    6366      57    6351    6354      58    6342    6345      61    6342
    6348      61    6336    6339      59    6330    6333      60    6435    6438
      67    6429    6432      67    6423    6426      67    6417    6420      67
    6411    6414      67    6399    6402      57    6399    6405      57    6393
    6396      59    6387    6390      60    6459    6462      61    6459    6465
      61    6453    6456      59    6447    6450      60    6522    6525      63
    6516    6519      64    6510    6513      65    6495    6498      57    6495
    6501      57    6489    6492      59    6483    6486      60    6573    6576
      57    6573    6579      57    6573    6582      57    6561    6564      57
    6561    6567      57    6561    6570      57    6555    6558      58    6546
    6549      61    6546    6552      61    6540    6543      59    6534    6537
      60    6630    6633      63    6624    6627      64    6618    6621      65
    6603    6606      57    6603    6609      57    6597    6600      59    6591
    6594      60    6669    6672      60    6669    6675      60    6654    6657
      61    6654    6660      61    6648    6651      59    6642    6645      60
    6714    6717      57    6714    6720      57    6714    6723      57    6702
    6705      57    6702    6708      57    6702    6711      57    6696    6699
      58    6690    6693      59    6684    6687      60    6762    6765      57
    6762    6768      57    6762    6771      57    6750    6753      57    6750
    6756      57    6750    6759      57    6744    6747      58    6738    6741
      59    6732    6735      60    6786    6789      59    6786    6792      59
    6780    6783      60    6813    6816      57    6813    6819      57    6813
    6822      57    6807    6810      59    6801    6804      60    6870    6873
      63    6864    6867      64    6858    6861      65    6843    6846      57
    6843    6849      57    6837    6840      59    6831    6834      60    6921
    6924      57    6921    6927      57    6921    6930      57    6912    6915
      61    6912    6918      61    6900    6903      57    6900    6906      57
    6900    6909      57    6894    6897      58    6888    6891      59    6882
    6885      60    6969    6972      57    6969    6975      57    6969    6978
      57    6957    6960      57    6957    6963      57    6957    6966      57
    6951    6954      58    6945    6948      59    6939    6942      60    6993
    6996      59    6993    6999      59    6987    6990      60    7047    7050
      57    7047    7053      57    7047    7056      57    7038    7041      61
    7038    7044      61    7026    7029      57    7026    7032      57    7026
    7035      57    7020    7023      58    7014    7017      59    7008    7011
      60    7077    7080      57    7077    7083      57    7077    7086      57
    7071    7074      59    7065    7068      60    7116    7119      68    7107
    7110      69    7107    7113      69    7101    7104      59    7095    7098
      60    7167    7170      57    7167    7173      57    7167    7176      57
    7158    7161      61    7158    7164      61    7146    7149      57    7146
    7152      57    7146    7155      57    7140    7143      58    7134    7137
      59    7128    7131      60    7215    7218      59    7206    7209      57
    7206    7212      57    7197    7200      57    7197    7203      57    7188
    7191      66    7188    7194      66    7257    7260      59    7248    7251
      57    7248    7254      57    7239    7242      57    7239    7245      57
    7230    7233      66    7230    7236      66    7299    7302      57    7299
    7305      57    7299    7308      57    7287    7290      57    7287    7293
      57    7287    7296      57    7281    7284      58    7275    7278      59
    7269    7272      60    7344    7347      60    7344    7350      60    7329
    7332      61    7329    7335      61    7323    7326      59    7317    7320
      60    7365    7368      59    7365    7371      59    7359    7362      60
    7392    7395      57    7392    7398      57    7392    7401      57    7386
    7389      59    7380    7383      60    7449    7452      57    7449    7455
      57    7449    7458      57    7437    7440      57    7437    7443      57
    7437    7446      57    7431    7434      58    7422    7425      61    7422
    7428      61    7416    7419      59    7410    7413      60    7497    7500
      68    7485    7488      57    7485    7491      57    7485    7494      57
    7479    7482      71    7473    7476      59    7467    7470      60    7566
    7569      67    7560    7563      67    7554    7557      67    7548    7551
      67    7539    7542      64    7533    7536      63    7521    7524      57
    7521    7527      57    7515    7518      59    7509    7512      60    7608
    7611      60    7608    7614      60    7593    7596      61    7593    7599
      61    7587    7590      59    7581    7584      60    7635    7638      57
    7635    7641      57    7635    7644      57    7629    7632      59    7623
    7626      60    7674    7677      61    7674    7680      61    7665    7668
      61    7665    7671      61    7659    7662      59    7653    7656      60
    7746    7749      56    7746    7752      56    7746    7755      56    7737
    7740      62    7737    7743      62    7728    7731      54    7728    7734
      54    7719    7722      54    7719    7725      54    7710    7713      54
    7710    7716      54    7704    7707      59    7698    7701      60    7785
    7788      61    7785    7791      61    7776    7779      61    7776    7782
      61    7770    7773      59    7764    7767      60    7842    7845      66
    7842    7848      66    7842    7851      66    7830    7833      69    7830
    7836      69    7821    7824      61    7821    7827      61    7815    7818
      59    7809    7812      60    7899    7902      57    7899    7905      57
    7899    7908      57    7887    7890      57    7887    7893      57    7887
    7896      57    7881    7884      58    7872    7875      61    7872    7878
      61    7866    7869      59    7860    7863      60    7938    7941      70
    7929    7932      69    7929    7935      69    7923    7926      59    7917
    7920      60    7956    7959      59    7956    7962      59    7950    7953
      60    8001    8004      59    7992    7995      57    7992    7998      57
    7983    7986      57    7983    7989      57    7974    7977      66    7974
    7980      66    8040    8043      60    8040    8046      60    8025    8028
      61    8025    8031      61    8019    8022      59    8013    8016      60
    8067    8070      61    8067    8073      61    8061    8064      59    8055
    8058      60    8103    8106      61    8103    8109      61    8097    8100
      59    8091    8094      60    8178    8181      67    8172    8175      67
    8166    8169      68    8157    8160      67    8151    8154      67    8139
    8142      57    8139    8145      57    8133    8136      59    8127    8130
      60    8202    8205      61    8202    8208      61    8196    8199      59
    8190    8193      60    8277    8280      67    8271    8274      67    8265
    8268      68    8256    8259      67    8250    8253      67    8238    8241
      57    8238    8244      57    8232    8235      59    8226    8229      60
    8301    8304      61    8301    8307      61    8295    8298      59    8289
    8292      60    8355    8358      59    8346    8349      57    8346    8352
      57    8337    8340      57    8337    8343      57    8328    8331      66
    8328    8334      66    8388    8391      61    8388    8394      61    8379
    8382      61    8379    8385      61    8373    8376      59    8367    8370
      60    8460    8463      56    8460    8466      56    8460    8469      56
    8451    8454      62    8451    8457      62    8442    8445      54    8442
    8448      54    8433    8436      54    8433    8439      54    8424    8427
      54    8424    8430      54    8418    8421      59    8412    8415      60
    8508    8511      57    8508    8514      57    8508    8517      57    8496
    8499      57    8496    8502      57    8496    8505      57    8490    8493
      58    8484    8487      59    8478    8481      60    8532    8535      59
    8532    8538      59    8526    8529      60    8577    8580      59    8568
    8571      57    8568    8574      57    8559    8562      57    8559    8565
      57    8550    8553      66    8550    8556      66    8619    8622      59
    8610    8613      57    8610    8616      57    8601    8604      57    8601
    8607      57    8592    8595      66    8592    8598      66    8679    8682
      56    8679    8685      56    8679    8688      56    8670    8673      62
    8670    8676      62    8661    8664      54    8661    8667      54    8652
    8655      54    8652    8658      54    8643    8646      54    8643    8649
      54    8637    8640      59    8631    8634      60    8727    8730      57
    8727    8733      57    8727    8736      57    8715    8718      57    8715
    8721      57    8715    8724      57    8709    8712      58    8703    8706
      59    8697    8700      60    8802    8805      67    8796    8799      67
    8790    8793      67    8784    8787      67    8775    8778      64    8769
    8772      63    8757    8760      57    8757    8763      57    8751    8754
      59    8745    8748      60    8979    8982      67    8973    8976      67
    8967    8970      67    8961    8964      67    8955    8958      67    8946
    8949      66    8937    8940      68    8928    8943      66    8910    8913
      67    8901    8904      67    8898    8907      67    8889    8892      72
    8883    8886      72    8868    8871      67    8856    8859      66    8856
    8862      66    8856    8865      66    8841    8844      67    8838    8847
      67    8820    8823      66    8820    8826      66    8820    8829      66
%FLAG BONDS_WITHOUT_HYDROGEN                                                    
%FORMAT(10I8)                                                                   
      72      75       1      72      78       2      51      54       3      51
      63       3      45      51       3      36      45       4      27      36
       5      18      27       5      12      18       6      12      72       7
       0      12       8     120     123       1     120     126       2      90
      96       9      90     108       9      84      90      10      84     120
       7      78      84      11     165     168       1     165     171       2
     156     159      12     156     162      12     147     156      13     138
     147      14     132     138      15     132     165       7     126     132
      11     201     204       1     201     207       2     192     195      12
     192     198      12     183     192      13     177     183      15     177
     201       7     171     177      11     258     261       1     258     264
       2     228     234       9     228     246       9     219     228      16
     213     219      15     213     258       7     207     213      11     300
     303       1     300     306       2     285     288       1     285     291
       2     276     285      17     270     276      15     270     300       7
     264     270      11     366     369       1     366     372       2     345
     354      18     336     345       5     327     336       5     318     327
       5     312     318       6     312     366       7     306     312      11
     417     420       1     417     423       2     405     411      19     399
     405      20     396     399      21     393     396      22     393     411
      23     384     393      24     378     384      25     378     417       7
     372     378      11     459     462       1     459     465       2     453
     459       7     444     453      25     435     444      26     426     435
      26     423     426      27     423     453      11     522     525       1
     522     528       2     510     516      28     501     504      29     501
     510      30     495     501      30     489     495      28     486     489
      28     486     516      28     477     486      31     471     477      25
     471     522       7     465     471      11     564     567       1     564
     570       2     549     552       1     549     555       2     540     549
      17     534     540      15     534     564       7     528     534      11
     630     633       1     630     636       2     609     618      18     600
     609       5     591     600       5     582     591       5     576     582
       6     576     630       7     570     576      11     693     696       1
     693     699       2     681     687      28     672     675      29     672
     681      30     666     672      30     660     666      28     657     660
      28     657     687      28     648     657      31     642     648      25
     642     693       7     636     642      11     765     768       1     765
     771       2     744     747       3     744     756       3     738     744
       3     729     738       4     720     729       5     711     720       5
     705     711       6     705     765       7     699     705      11     798
     801       1     798     804       2     783     792      32     777     783
      15     777     798       7     771     777      11     840     843       1
     840     846       2     825     828       1     825     831       2     816
     825      17     810     816      15     810     840       7     804     810
      11     897     900       1     897     903       2     876     885      33
     858     864       9     858     876      16     852     858      10     852
     897       7     846     852      11     945     948       1     945     951
       2     915     921       9     915     933       9     909     915      10
     909     945       7     903     909      11    1017    1020       1    1017
    1023       2     996     999       3     996    1008       3     990     996
       3     981     990       4     972     981       5     963     972       5
     957     963       6     957    1017       7     951     957      11    1065
    1068       1    1065    1071       2    1035    1041       9    1035    1053
       9    1029    1035      10    1029    1065       7    1023    1029      11
    1128    1131       1    1128    1134       2    1116    1122      28    1107
    1110      29    1107    1116      30    1101    1107      30    1095    1101
      28    1092    1095      28    1092    1122      28    1083    1092      31
    1077    1083      25    1077    1128       7    1071    1077      11    1149
    1152       1    1149    1155       2    1140    1149       7    1134    1140
      11    1194    1197       1    1194    1200       2    1185    1188      12
    1185    1191      12    1176    1185      13    1167    1176      14    1161
    1167      15    1161    1194       7    1155    1161      11    1266    1269
       1    1266    1272       2    1245    1248       3    1245    1257       3
    1239    1245       3    1230    1239       4    1221    1230       5    1212
    1221       5    1206    1212       6    1206    1266       7    1200    1206
      11    1287    1290       1    1287    1293       2    1278    1287       7
    1272    1278      11    1323    1326       1    1323    1329       2    1314
    1317      12    1314    1320      12    1305    1314      13    1299    1305
      15    1299    1323       7    1293    1299      11    1380    1383       1
    1380    1386       2    1350    1356       9    1350    1368       9    1341
    1350      16    1335    1341      15    1335    1380       7    1329    1335
      11    1422    1425       1    1422    1428       2    1407    1410       1
    1407    1413       2    1398    1407      17    1392    1398      15    1392
    1422       7    1386    1392      11    1443    1446       1    1443    1449
       2    1434    1443       7    1428    1434      11    1503    1506       1
    1503    1509       2    1491    1497      28    1485    1491      28    1479
    1485      28    1473    1479      28    1470    1473      28    1470    1497
      28    1461    1470      31    1455    1461      25    1455    1503       7
    1449    1455      11    1560    1563       1    1560    1566       2    1530
    1536       9    1530    1548       9    1521    1530      16    1515    1521
      15    1515    1560       7    1509    1515      11    1593    1596       1
    1593    1599       2    1578    1587      32    1572    1578      15    1572
    1593       7    1566    1572      11    1614    1617       1    1614    1620
       2    1605    1614       7    1599    1605      11    1680    1683       1
    1680    1686       2    1659    1668      18    1650    1659       5    1641
    1650       5    1632    1641       5    1626    1632       6    1626    1680
       7    1620    1626      11    1740    1743       1    1740    1746       2
    1728    1734      28    1722    1728      28    1716    1722      28    1710
    1716      28    1707    1710      28    1707    1734      28    1698    1707
      31    1692    1698      25    1692    1740       7    1686    1692      11
    1797    1800       1    1797    1803       2    1767    1773       9    1767
    1785       9    1758    1767      16    1752    1758      15    1752    1797
       7    1746    1752      11    1860    1863       1    1860    1866       2
    1848    1854      28    1839    1842      29    1839    1848      30    1833
    1839      30    1827    1833      28    1824    1827      28    1824    1854
      28    1815    1824      31    1809    1815      25    1809    1860       7
    1803    1809      11    1920    1923       1    1920    1926       2    1908
    1914      28    1902    1908      28    1896    1902      28    1890    1896
      28    1887    1890      28    1887    1914      28    1878    1887      31
    1872    1878      25    1872    1920       7    1866    1872      11    1962
    1965       1    1962    1968       2    1956    1962       7    1947    1956
      25    1938    1947      26    1929    1938      26    1926    1929      27
    1926    1956      11    2034    2037       1    2034    2040       2    2013
    2016       3    2013    2025       3    2007    2013       3    1998    2007
       4    1989    1998       5    1980    1989       5    1974    1980       6
    1974    2034       7    1968    1974      11    2085    2088       1    2085
    2091       2    2073    2079      19    2067    2073      20    2064    2067
      21    2061    2064      22    2061    2079      23    2052    2061      24
    2046    2052      25    2046    2085       7    2040    2046      11    2142
    2145       1    2142    2148       2    2121    2130      33    2103    2109
       9    2103    2121      16    2097    2103      10    2097    2142       7
    2091    2097      11    2202    2205       1    2202    2208       2    2190
    2196      28    2184    2190      28    2178    2184      28    2172    2178
      28    2169    2172      28    2169    2196      28    2160    2169      31
    2154    2160      25    2154    2202       7    2148    2154      11    2238
    2241       1    2238    2244       2    2229    2232      12    2229    2235
      12    2220    2229      13    2214    2220      15    2214    2238       7
    2208    2214      11    2271    2274       1    2271    2277       2    2256
    2265      32    2250    2256      15    2250    2271       7    2244    2250
      11    2304    2307       1    2304    2310       2    2289    2298      34
    2283    2289      15    2283    2304       7    2277    2283      11    2346
    2349       1    2346    2352       2    2322    2328       9    2322    2340
      35    2316    2322      10    2316    2346       7    2310    2316      11
    2382    2385       1    2382    2388       2    2373    2376      12    2373
    2379      12    2364    2373      13    2358    2364      15    2358    2382
       7    2352    2358      11    2424    2427       1    2424    2430       2
    2409    2412       1    2409    2415       2    2400    2409      17    2394
    2400      15    2394    2424       7    2388    2394      11    2466    2469
       1    2466    2472       2    2442    2448       9    2442    2460      35
    2436    2442      10    2436    2466       7    2430    2436      11    2523
    2526       1    2523    2529       2    2493    2499       9    2493    2511
       9    2484    2493      16    2478    2484      15    2478    2523       7
    2472    2478      11    2565    2568       1    2565    2571       2    2541
    2547       9    2541    2559      35    2535    2541      10    2535    2565
       7    2529    2535      11    2637    2640       1    2637    2643       2
    2616    2619       3    2616    2628       3    2610    2616       3    2601
    2610       4    2592    2601       5    2583    2592       5    2577    2583
       6    2577    2637       7    2571    2577      11    2688    2691       1
    2688    2694       2    2676    2682      19    2670    2676      20    2667
    2670      21    2664    2667      22    2664    2682      23    2655    2664
      24    2649    2655      25    2649    2688       7    2643    2649      11
    2745    2748       1    2745    2751       2    2724    2733      33    2706
    2712       9    2706    2724      16    2700    2706      10    2700    2745
       7    2694    2700      11    2817    2820       1    2817    2823       2
    2796    2799       3    2796    2808       3    2790    2796       3    2781
    2790       4    2772    2781       5    2763    2772       5    2757    2763
       6    2757    2817       7    2751    2757      11    2865    2868       1
    2865    2871       2    2835    2841       9    2835    2853       9    2829
    2835      10    2829    2865       7    2823    2829      11    2907    2910
       1    2907    2913       2    2883    2889       9    2883    2901      35
    2877    2883      10    2877    2907       7    2871    2877      11    2973
    2976       1    2973    2979       2    2952    2961      18    2943    2952
       5    2934    2943       5    2925    2934       5    2919    2925       6
    2919    2973       7    2913    2919      11    2994    2997       1    2994
    3000       2    2985    2994       7    2979    2985      11    3039    3042
       1    3039    3045       2    3030    3033      12    3030    3036      12
    3021    3030      13    3012    3021      14    3006    3012      15    3006
    3039       7    3000    3006      11    3084    3087       1    3084    3090
       2    3075    3078      12    3075    3081      12    3066    3075      13
    3057    3066      14    3051    3057      15    3051    3084       7    3045
    3051      11    3126    3129       1    3126    3132       2    3102    3108
       9    3102    3120      35    3096    3102      10    3096    3126       7
    3090    3096      11    3177    3180       1    3177    3183       2    3165
    3171      19    3159    3165      20    3156    3159      21    3153    3156
      22    3153    3171      23    3144    3153      24    3138    3144      25
    3138    3177       7    3132    3138      11    3213    3216       1    3213
    3219       2    3204    3207      12    3204    3210      12    3195    3204
      13    3189    3195      15    3189    3213       7    3183    3189      11
    3270    3273       1    3270    3276       2    3249    3258      33    3231
    3237       9    3231    3249      16    3225    3231      10    3225    3270
       7    3219    3225      11    3315    3318       1    3315    3321       2
    3306    3309      12    3306    3312      12    3297    3306      13    3288
    3297      14    3282    3288      15    3282    3315       7    3276    3282
      11    3372    3375       1    3372    3378       2    3342    3348       9
    3342    3360       9    3333    3342      16    3327    3333      15    3327
    3372       7    3321    3327      11    3429    3432       1    3429    3435
       2    3399    3405       9    3399    3417       9    3390    3399      16
    3384    3390      15    3384    3429       7    3378    3384      11    3462
    3465       1    3462    3468       2    3447    3456      32    3441    3447
      15    3441    3462       7    3435    3441      11    3498    3501       1
    3498    3504       2    3489    3492      12    3489    3495      12    3480
    3489      13    3474    3480      15    3474    3498       7    3468    3474
      11    3543    3546       1    3543    3549       2    3534    3537      12
    3534    3540      12    3525    3534      13    3516    3525      14    3510
    3516      15    3510    3543       7    3504    3510      11    3606    3609
       1    3606    3612       2    3594    3600      28    3585    3588      29
    3585    3594      30    3579    3585      30    3573    3579      28    3570
    3573      28    3570    3600      28    3561    3570      31    3555    3561
      25    3555    3606       7    3549    3555      11    3642    3645       1
    3642    3648       2    3633    3636      12    3633    3639      12    3624
    3633      13    3618    3624      15    3618    3642       7    3612    3618
      11    3672    3675       1    3672    3678       2    3654    3660      25
    3654    3672       7    3648    3654      11    3714    3717       1    3714
    3720       2    3690    3696       9    3690    3708      35    3684    3690
      10    3684    3714       7    3678    3684      11    3756    3759       1
    3756    3762       2    3750    3756       7    3741    3750      25    3732
    3741      26    3723    3732      26    3720    3723      27    3720    3750
      11    3816    3819       1    3816    3822       2    3804    3810      28
    3798    3804      28    3792    3798      28    3786    3792      28    3783
    3786      28    3783    3810      28    3774    3783      31    3768    3774
      25    3768    3816       7    3762    3768      11    3873    3876       1
    3873    3879       2    3852    3861      33    3834    3840       9    3834
    3852      16    3828    3834      10    3828    3873       7    3822    3828
      11    3939    3942       1    3939    3945       2    3918    3927      18
    3909    3918       5    3900    3909       5    3891    3900       5    3885
    3891       6    3885    3939       7    3879    3885      11    3996    3999
       1    3996    4002       2    3975    3984      33    3957    3963       9
    3957    3975      16    3951    3957      10    3951    3996       7    3945
    3951      11    4032    4035       1    4032    4038       2    4023    4026
      12    4023    4029      12    4014    4023      13    4008    4014      15
    4008    4032       7    4002    4008      11    4065    4068       1    4065
    4071       2    4050    4059      32    4044    4050      15    4044    4065
       7    4038    4044      11    4107    4110       1    4107    4113       2
    4101    4107       7    4092    4101      25    4083    4092      26    4074
    4083      26    4071    4074      27    4071    4101      11    4167    4170
       1    4167    4173       2    4155    4161      28    4149    4155      28
    4143    4149      28    4137    4143      28    4134    4137      28    4134
    4161      28    4125    4134      31    4119    4125      25    4119    4167
       7    4113    4119      11    4197    4200       1    4197    4203       2
    4179    4185      25    4179    4197       7    4173    4179      11    4242
    4245       1    4242    4248       2    4233    4236      12    4233    4239
      12    4224    4233      13    4215    4224      14    4209    4215      15
    4209    4242       7    4203    4209      11    4272    4275       1    4272
    4278       2    4254    4260      25    4254    4272       7    4248    4254
      11    4314    4317       1    4314    4320       2    4290    4296       9
    4290    4308      35    4284    4290      10    4284    4314       7    4278
    4284      11    4362    4365       1    4362    4368       2    4332    4338
       9    4332    4350       9    4326    4332      10    4326    4362       7
    4320    4326      11    4419    4422       1    4419    4425       2    4389
    4395       9    4389    4407       9    4380    4389      16    4374    4380
      15    4374    4419       7    4368    4374      11    4485    4488       1
    4485    4491       2    4464    4473      18    4455    4464       5    4446
    4455       5    4437    4446       5    4431    4437       6    4431    4485
       7    4425    4431      11    4545    4548       1    4545    4551       2
    4533    4539      28    4527    4533      28    4521    4527      28    4515
    4521      28    4512    4515      28    4512    4539      28    4503    4512
      31    4497    4503      25    4497    4545       7    4491    4497      11
    4566    4569       1    4566    4572       2    4557    4566       7    4551
    4557      11    4632    4635       1    4632    4638       2    4611    4620
      18    4602    4611       5    4593    4602       5    4584    4593       5
    4578    4584       6    4578    4632       7    4572    4578      11    4689
    4692       1    4689    4695       2    4659    4665       9    4659    4677
       9    4650    4659      16    4644    4650      15    4644    4689       7
    4638    4644      11    4740    4743       1    4740    4746       2    4725
    4728       1    4725    4731       2    4716    4725      17    4707    4716
      14    4701    4707      15    4701    4740       7    4695    4701      11
    4812    4815       1    4812    4818       2    4791    4794       3    4791
    4803       3    4785    4791       3    4776    4785       4    4767    4776
       5    4758    4767       5    4752    4758       6    4752    4812       7
    4746    4752      11    4854    4857       1    4854    4860       2    4830
    4836       9    4830    4848      35    4824    4830      10    4824    4854
       7    4818    4824      11    4905    4908       1    4905    4911       2
    4890    4893       1    4890    4896       2    4881    4890      17    4872
    4881      14    4866    4872      15    4866    4905       7    4860    4866
      11    4968    4971       1    4968    4974       2    4956    4962      28
    4947    4950      29    4947    4956      30    4941    4947      30    4935
    4941      28    4932    4935      28    4932    4962      28    4923    4932
      31    4917    4923      25    4917    4968       7    4911    4917      11
    4998    5001       1    4998    5004       2    4980    4986      25    4980
    4998       7    4974    4980      11    5061    5064       1    5061    5067
       2    5049    5055      28    5040    5043      29    5040    5049      30
    5034    5040      30    5028    5034      28    5025    5028      28    5025
    5055      28    5016    5025      31    5010    5016      25    5010    5061
       7    5004    5010      11    5121    5124       1    5121    5127       2
    5109    5115      28    5103    5109      28    5097    5103      28    5091
    5097      28    5088    5091      28    5088    5115      28    5079    5088
      31    5073    5079      25    5073    5121       7    5067    5073      11
    5169    5172       1    5169    5175       2    5139    5145       9    5139
    5157       9    5133    5139      10    5133    5169       7    5127    5133
      11    5211    5214       1    5211    5217       2    5187    5193       9
    5187    5205      35    5181    5187      10    5181    5211       7    5175
    5181      11    5241    5244       1    5241    5247       2    5223    5229
      25    5223    5241       7    5217    5223      11    5277    5280       1
    5277    5283       2    5268    5271      12    5268    5274      12    5259
    5268      13    5253    5259      15    5253    5277       7    5247    5253
      11    5313    5316       1    5313    5319       2    5304    5307      12
    5304    5310      12    5295    5304      13    5289    5295      15    5289
    5313       7    5283    5289      11    5370    5373       1    5370    5376
       2    5349    5358      33    5331    5337       9    5331    5349      16
    5325    5331      10    5325    5370       7    5319    5325      11    5442
    5445       1    5442    5448       2    5421    5424       3    5421    5433
       3    5415    5421       3    5406    5415       4    5397    5406       5
    5388    5397       5    5382    5388       6    5382    5442       7    5376
    5382      11    5490    5493       1    5490    5496       2    5460    5466
       9    5460    5478       9    5454    5460      10    5454    5490       7
    5448    5454      11    5511    5514       1    5511    5517       2    5502
    5511       7    5496    5502      11    5544    5547       1    5544    5550
       2    5529    5538      32    5523    5529      15    5523    5544       7
    5517    5523      11    5595    5598       1    5595    5601       2    5580
    5583      36    5571    5580      37    5562    5571      14    5556    5562
      15    5556    5595       7    5550    5556      11    5628    5631       1
    5628    5634       2    5613    5622      32    5607    5613      15    5607
    5628       7    5601    5607      11    5676    5679       1    5676    5682
       2    5646    5652       9    5646    5664       9    5640    5646      10
    5640    5676       7    5634    5640      11    5712    5715       1    5712
    5718       2    5703    5706      12    5703    5709      12    5694    5703
      13    5688    5694      15    5688    5712       7    5682    5688      11
    5733    5736       1    5733    5739       2    5724    5733       7    5718
    5724      11    5796    5799       1    5796    5802       2    5784    5790
      28    5775    5778      29    5775    5784      30    5769    5775      30
    5763    5769      28    5760    5763      28    5760    5790      28    5751
    5760      31    5745    5751      25    5745    5796       7    5739    5745
      11    5847    5850       1    5847    5853       2    5835    5841      19
    5829    5835      20    5826    5829      21    5823    5826      22    5823
    5841      23    5814    5823      24    5808    5814      25    5808    5847
       7    5802    5808      11    5889    5892       1    5889    5895       2
    5874    5877       1    5874    5880       2    5865    5874      17    5859
    5865      15    5859    5889       7    5853    5859      11    5946    5949
       1    5946    5952       2    5925    5934      33    5907    5913       9
    5907    5925      16    5901    5907      10    5901    5946       7    5895
    5901      11    5979    5982       1    5979    5985       2    5964    5973
      32    5958    5964      15    5958    5979       7    5952    5958      11
    6021    6024       1    6021    6027       2    5997    6003       9    5997
    6015      35    5991    5997      10    5991    6021       7    5985    5991
      11    6087    6090       1    6087    6093       2    6066    6075      18
    6057    6066       5    6048    6057       5    6039    6048       5    6033
    6039       6    6033    6087       7    6027    6033      11    6123    6126
       1    6123    6129       2    6114    6117      12    6114    6120      12
    6105    6114      13    6099    6105      15    6099    6123       7    6093
    6099      11    6144    6147       1    6144    6150       2    6135    6144
       7    6129    6135      11    6180    6183       1    6180    6186       2
    6171    6174      12    6171    6177      12    6162    6171      13    6156
    6162      15    6156    6180       7    6150    6156      11    6213    6216
       1    6213    6219       2    6198    6207      34    6192    6198      15
    6192    6213       7    6186    6192      11    6234    6237       1    6234
    6240       2    6225    6234       7    6219    6225      11    6267    6270
       1    6267    6273       2    6252    6261      32    6246    6252      15
    6246    6267       7    6240    6246      11    6324    6327       1    6324
    6330       2    6294    6300       9    6294    6312       9    6285    6294
      16    6279    6285      15    6279    6324       7    6273    6279      11
    6381    6384       1    6381    6387       2    6351    6357       9    6351
    6369       9    6342    6351      16    6336    6342      15    6336    6381
       7    6330    6336      11    6441    6444       1    6441    6447       2
    6429    6435      28    6423    6429      28    6417    6423      28    6411
    6417      28    6408    6411      28    6408    6435      28    6399    6408
      31    6393    6399      25    6393    6441       7    6387    6393      11
    6477    6480       1    6477    6483       2    6468    6471      12    6468
    6474      12    6459    6468      13    6453    6459      15    6453    6477
       7    6447    6453      11    6528    6531       1    6528    6534       2
    6516    6522      19    6510    6516      20    6507    6510      21    6504
    6507      22    6504    6522      23    6495    6504      24    6489    6495
      25    6489    6528       7    6483    6489      11    6585    6588       1
    6585    6591       2    6555    6561       9    6555    6573       9    6546
    6555      16    6540    6546      15    6540    6585       7    6534    6540
      11    6636    6639       1    6636    6642       2    6624    6630      19
    6618    6624      20    6615    6618      21    6612    6615      22    6612
    6630      23    6603    6612      24    6597    6603      25    6597    6636
       7    6591    6597      11    6678    6681       1    6678    6684       2
    6663    6666       1    6663    6669       2    6654    6663      17    6648
    6654      15    6648    6678       7    6642    6648      11    6726    6729
       1    6726    6732       2    6696    6702       9    6696    6714       9
    6690    6696      10    6690    6726       7    6684    6690      11    6774
    6777       1    6774    6780       2    6744    6750       9    6744    6762
       9    6738    6744      10    6738    6774       7    6732    6738      11
    6795    6798       1    6795    6801       2    6786    6795       7    6780
    6786      11    6825    6828       1    6825    6831       2    6807    6813
      25    6807    6825       7    6801    6807      11    6876    6879       1
    6876    6882       2    6864    6870      19    6858    6864      20    6855
    6858      21    6852    6855      22    6852    6870      23    6843    6852
      24    6837    6843      25    6837    6876       7    6831    6837      11
    6933    6936       1    6933    6939       2    6912    6921      33    6894
    6900       9    6894    6912      16    6888    6894      10    6888    6933
       7    6882    6888      11    6981    6984       1    6981    6987       2
    6951    6957       9    6951    6969       9    6945    6951      10    6945
    6981       7    6939    6945      11    7002    7005       1    7002    7008
       2    6993    7002       7    6987    6993      11    7059    7062       1
    7059    7065       2    7038    7047      33    7020    7026       9    7020
    7038      16    7014    7020      10    7014    7059       7    7008    7014
      11    7089    7092       1    7089    7095       2    7071    7077      25
    7071    7089       7    7065    7071      11    7122    7125       1    7122
    7128       2    7107    7116      32    7101    7107      15    7101    7122
       7    7095    7101      11    7179    7182       1    7179    7185       2
    7158    7167      33    7140    7146       9    7140    7158      16    7134
    7140      10    7134    7179       7    7128    7134      11    7221    7224
       1    7221    7227       2    7215    7221       7    7206    7215      25
    7197    7206      26    7188    7197      26    7185    7188      27    7185
    7215      11    7263    7266       1    7263    7269       2    7257    7263
       7    7248    7257      25    7239    7248      26    7230    7239      26
    7227    7230      27    7227    7257      11    7311    7314       1    7311
    7317       2    7281    7287       9    7281    7299       9    7275    7281
      10    7275    7311       7    7269    7275      11    7353    7356       1
    7353    7359       2    7338    7341       1    7338    7344       2    7329
    7338      17    7323    7329      15    7323    7353       7    7317    7323
      11    7374    7377       1    7374    7380       2    7365    7374       7
    7359    7365      11    7404    7407       1    7404    7410       2    7386
    7392      25    7386    7404       7    7380    7386      11    7461    7464
       1    7461    7467       2    7431    7437       9    7431    7449       9
    7422    7431      16    7416    7422      15    7416    7461       7    7410
    7416      11    7503    7506       1    7503    7509       2    7479    7485
       9    7479    7497      35    7473    7479      10    7473    7503       7
    7467    7473      11    7575    7578       1    7575    7581       2    7566
    7572      38    7560    7566      28    7554    7560      28    7548    7554
      28    7545    7548      39    7545    7572      40    7539    7545      41
    7533    7539      19    7530    7533      42    7530    7572      43    7521
    7530      44    7515    7521      25    7515    7575       7    7509    7515
      11    7617    7620       1    7617    7623       2    7602    7605       1
    7602    7608       2    7593    7602      17    7587    7593      15    7587
    7617       7    7581    7587      11    7647    7650       1    7647    7653
       2    7629    7635      25    7629    7647       7    7623    7629      11
    7692    7695       1    7692    7698       2    7683    7686      12    7683
    7689      12    7674    7683      13    7665    7674      14    7659    7665
      15    7659    7692       7    7653    7659      11    7758    7761       1
    7758    7764       2    7737    7746      18    7728    7737       5    7719
    7728       5    7710    7719       5    7704    7710       6    7704    7758
       7    7698    7704      11    7803    7806       1    7803    7809       2
    7794    7797      12    7794    7800      12    7785    7794      13    7776
    7785      14    7770    7776      15    7770    7803       7    7764    7770
      11    7854    7857       1    7854    7860       2    7839    7842      36
    7830    7839      37    7821    7830      14    7815    7821      15    7815
    7854       7    7809    7815      11    7911    7914       1    7911    7917
       2    7881    7887       9    7881    7899       9    7872    7881      16
    7866    7872      15    7866    7911       7    7860    7866      11    7944
    7947       1    7944    7950       2    7929    7938      34    7923    7929
      15    7923    7944       7    7917    7923      11    7965    7968       1
    7965    7971       2    7956    7965       7    7950    7956      11    8007
    8010       1    8007    8013       2    8001    8007       7    7992    8001
      25    7983    7992      26    7974    7983      26    7971    7974      27
    7971    8001      11    8049    8052       1    8049    8055       2    8034
    8037       1    8034    8040       2    8025    8034      17    8019    8025
      15    8019    8049       7    8013    8019      11    8085    8088       1
    8085    8091       2    8076    8079      12    8076    8082      12    8067
    8076      13    8061    8067      15    8061    8085       7    8055    8061
      11    8121    8124       1    8121    8127       2    8112    8115      12
    8112    8118      12    8103    8112      13    8097    8103      15    8097
    8121       7    8091    8097      11    8184    8187       1    8184    8190
       2    8172    8178      28    8163    8166      29    8163    8172      30
    8157    8163      30    8151    8157      28    8148    8151      28    8148
    8178      28    8139    8148      31    8133    8139      25    8133    8184
       7    8127    8133      11    8220    8223       1    8220    8226       2
    8211    8214      12    8211    8217      12    8202    8211      13    8196
    8202      15    8196    8220       7    8190    8196      11    8283    8286
       1    8283    8289       2    8271    8277      28    8262    8265      29
    8262    8271      30    8256    8262      30    8250    8256      28    8247
    8250      28    8247    8277      28    8238    8247      31    8232    8238
      25    8232    8283       7    8226    8232      11    8319    8322       1
    8319    8325       2    8310    8313      12    8310    8316      12    8301
    8310      13    8295    8301      15    8295    8319       7    8289    8295
      11    8361    8364       1    8361    8367       2    8355    8361       7
    8346    8355      25    8337    8346      26    8328    8337      26    8325
    8328      27    8325    8355      11    8406    8409       1    8406    8412
       2    8397    8400      12    8397    8403      12    8388    8397      13
    8379    8388      14    8373    8379      15    8373    8406       7    8367
    8373      11    8472    8475       1    8472    8478       2    8451    8460
      18    8442    8451       5    8433    8442       5    8424    8433       5
    8418    8424       6    8418    8472       7    8412    8418      11    8520
    8523       1    8520    8526       2    8490    8496       9    8490    8508
       9    8484    8490      10    8484    8520       7    8478    8484      11
    8541    8544       1    8541    8547       2    8532    8541       7    8526
    8532      11    8583    8586       1    8583    8589       2    8577    8583
       7    8568    8577      25    8559    8568      26    8550    8559      26
    8547    8550      27    8547    8577      11    8625    8628       1    8625
    8631       2    8619    8625       7    8610    8619      25    8601    8610
      26    8592    8601      26    8589    8592      27    8589    8619      11
    8691    8694       1    8691    8697       2    8670    8679      18    8661
    8670       5    8652    8661       5    8643    8652       5    8637    8643
       6    8637    8691       7    8631    8637      11    8739    8742       1
    8739    8745       2    8709    8715       9    8709    8727       9    8703
    8709      10    8703    8739       7    8697    8703      11    8811    8814
      45    8811    8817      45    8802    8808      38    8796    8802      28
    8790    8796      28    8784    8790      28    8781    8784      39    8781
    8808      40    8775    8781      41    8769    8775      19    8766    8769
      42    8766    8808      43    8757    8766      44    8751    8757      25
    8751    8811       7    8745    8751      11    8973    8979      28    8967
    8973      28    8961    8967      28    8955    8961      28    8952    8955
      28    8952    8979      28    8946    8952      31    8931    8934       1
    8931    8937      29    8928    8931      46    8928    8946      26    8925
    8928      47    8922    8925      48    8919    8946      47    8916    8919
      48    8916    8922      28    8910    8916      28    8901    8922      28
    8898    8901      28    8895    8898      28    8895    8910      28    8889
    8895      49    8883    8889      50    8877    8880       1    8877    8883
      51    8874    8877      30    8868    8874      28    8853    8856      47
    8850    8853      48    8850    8868      28    8841    8874      28    8838
    8841      28    8835    8838      28    8835    8850      28    8832    8835
      48    8820    8832      47
%FLAG ANGLES_INC_HYDROGEN                                                       
%FORMAT(10I8)                                                                   
      72      78      81      94      66      63      69      95      57      54
      60      95      51      54      57      96      51      54      60      96
      51      63      66      96      51      63      69      96      48      45
      51      96      42      36      45      97      39      36      42      98
      39      36      45      97      36      45      48      99      33      27
      36     100      30      27      33     101      30      27      36     100
      27      36      39     102      27      36      42     102      24      18
      27     100      21      18      24     101      21      18      27     100
      18      27      30     100      18      27      33     100      15      12
      18     103      15      12      72     104      12      18      21     105
      12      18      24     105       9       0      12     106       6       0
       9     107       6       0      12     106       3       0       6     107
       3       0       9     107       3       0      12     106       0      12
      15     108     120     126     129      94     114     108     117     109
     111     108     114     109     111     108     117     109     102      96
     105     109      99      96     102     109      99      96     105     109
      93      90      96     110      93      90     108     110      90      96
      99     111      90      96     102     111      90      96     105     111
      90     108     111     111      90     108     114     111      90     108
     117     111      87      84      90     112      87      84     120     113
      84      90      93     114      81      78      84     115      78      84
      87     116     165     171     174      94     153     147     156     117
     150     147     153     118     150     147     156     117     144     138
     147     119     141     138     144     118     141     138     147     119
     138     147     150     119     138     147     153     119     135     132
     138     120     135     132     165     113     132     138     141     121
     132     138     144     121     129     126     132     115     126     132
     135     116     201     207     210      94     189     183     192     117
     186     183     189     118     186     183     192     117     180     177
     183     120     180     177     201     113     177     183     186     121
     177     183     189     121     174     171     177     115     171     177
     180     116     258     264     267      94     252     246     255     109
     249     246     252     109     249     246     255     109     240     234
     243     109     237     234     240     109     237     234     243     109
     231     228     234     110     231     228     246     110     228     234
     237     111     228     234     240     111     228     234     243     111
     228     246     249     111     228     246     252     111     228     246
     255     111     225     219     228     122     222     219     225     118
     222     219     228     122     219     228     231     123     216     213
     219     120     216     213     258     113     213     219     222     121
     213     219     225     121     210     207     213     115     207     213
     216     116     300     306     309      94     294     291     297     124
     285     291     294      94     285     291     297      94     282     276
     285     125     279     276     282     118     279     276     285     125
     273     270     276     120     273     270     300     113     270     276
     279     121     270     276     282     121     267     264     270     115
     264     270     273     116     366     372     375      94     360     354
     363     107     357     354     360     107     357     354     363     107
     351     345     354     126     348     345     351     127     348     345
     354     126     345     354     357     128     345     354     360     128
     345     354     363     128     342     336     345     100     339     336
     342     101     339     336     345     100     336     345     348     129
     336     345     351     129     333     327     336     100     330     327
     333     101     330     327     336     100     327     336     339     100
     327     336     342     100     324     318     327     100     321     318
     324     101     321     318     327     100     318     327     330     100
     318     327     333     100     315     312     318     130     315     312
     366     113     312     318     321     105     312     318     324     105
     309     306     312     115     306     312     315     116     408     405
     411     131     405     411     414     132     402     399     405     133
     399     405     408     134     396     399     402     135     393     411
     414     136     390     384     393     137     387     384     390     109
     387     384     393     137     381     378     384     138     381     378
     417     113     378     384     387     139     378     384     390     139
     375     372     378     115     372     378     381     116     459     465
     468      94     456     453     459     113     450     444     453     139
     447     444     450     109     447     444     453     139     444     453
     456     138     441     435     444     140     438     435     441     109
     438     435     444     140     435     444     447     140     435     444
     450     140     432     426     435     141     429     426     432     142
     429     426     435     141     426     435     438     140     426     435
     441     140     423     426     429     143     423     426     432     143
     423     453     456     116     522     528     531      94     513     510
     516     144     510     516     519     144     501     504     507     145
     501     510     513     146     498     495     501     146     492     489
     495     144     489     495     498     144     486     489     492     144
     486     516     519     144     483     477     486     147     480     477
     483     109     480     477     486     147     474     471     477     138
     474     471     522     113     471     477     480     139     471     477
     483     139     468     465     471     115     465     471     474     116
     564     570     573      94     558     555     561     124     549     555
     558      94     549     555     561      94     546     540     549     125
     543     540     546     118     543     540     549     125     537     534
     540     120     537     534     564     113     534     540     543     121
     534     540     546     121     531     528     534     115     528     534
     537     116     630     636     639      94     624     618     627     107
     621     618     624     107     621     618     627     107     615     609
     618     126     612     609     615     127     612     609     618     126
     609     618     621     128     609     618     624     128     609     618
     627     128     606     600     609     100     603     600     606     101
     603     600     609     100     600     609     612     129     600     609
     615     129     597     591     600     100     594     591     597     101
     594     591     600     100     591     600     603     100     591     600
     606     100     588     582     591     100     585     582     588     101
     585     582     591     100     582     591     594     100     582     591
     597     100     579     576     582     130     579     576     630     113
     576     582     585     105     576     582     588     105     573     570
     576     115     570     576     579     116     693     699     702      94
     684     681     687     144     681     687     690     144     672     675
     678     145     672     681     684     146     669     666     672     146
     663     660     666     144     660     666     669     144     657     660
     663     144     657     687     690     144     654     648     657     147
     651     648     654     109     651     648     657     147     645     642
     648     138     645     642     693     113     642     648     651     139
     642     648     654     139     639     636     642     115     636     642
     645     116     765     771     774      94     759     756     762      95
     750     747     753      95     744     747     750      96     744     747
     753      96     744     756     759      96     744     756     762      96
     741     738     744      96     735     729     738      97     732     729
     735      98     732     729     738      97     729     738     741      99
     726     720     729     100     723     720     726     101     723     720
     729     100     720     729     732     102     720     729     735     102
     717     711     720     100     714     711     717     101     714     711
     720     100     711     720     723     100     711     720     726     100
     708     705     711     130     708     705     765     113     705     711
     714     105     705     711     717     105     702     699     705     115
     699     705     708     116     798     804     807      94     789     783
     792     148     786     783     789     149     786     783     792     148
     783     792     795     150     780     777     783     120     780     777
     798     113     777     783     786     151     777     783     789     151
     774     771     777     115     771     777     780     116     840     846
     849      94     834     831     837     124     825     831     834      94
     825     831     837      94     822     816     825     125     819     816
     822     118     819     816     825     125     813     810     816     120
     813     810     840     113     810     816     819     121     810     816
     822     121     807     804     810     115     804     810     813     116
     897     903     906      94     891     885     894     109     888     885
     891     109     888     885     894     109     882     876     885     152
     879     876     882     118     879     876     885     152     876     885
     888     153     876     885     891     153     876     885     894     153
     870     864     873     109     867     864     870     109     867     864
     873     109     861     858     864     110     861     858     876     123
     858     864     867     111     858     864     870     111     858     864
     873     111     858     876     879     122     858     876     882     122
     855     852     858     112     855     852     897     113     852     858
     861     114     849     846     852     115     846     852     855     116
     945     951     954      94     939     933     942     109     936     933
     939     109     936     933     942     109     927     921     930     109
     924     921     927     109     924     921     930     109     918     915
     921     110     918     915     933     110     915     921     924     111
     915     921     927     111     915     921     930     111     915     933
     936     111     915     933     939     111     915     933     942     111
     912     909     915     112     912     909     945     113     909     915
     918     114     906     903     909     115     903     909     912     116
    1017    1023    1026      94    1011    1008    1014      95    1002     999
    1005      95     996     999    1002      96     996     999    1005      96
     996    1008    1011      96     996    1008    1014      96     993     990
     996      96     987     981     990      97     984     981     987      98
     984     981     990      97     981     990     993      99     978     972
     981     100     975     972     978     101     975     972     981     100
     972     981     984     102     972     981     987     102     969     963
     972     100     966     963     969     101     966     963     972     100
     963     972     975     100     963     972     978     100     960     957
     963     130     960     957    1017     113     957     963     966     105
     957     963     969     105     954     951     957     115     951     957
     960     116    1065    1071    1074      94    1059    1053    1062     109
    1056    1053    1059     109    1056    1053    1062     109    1047    1041
    1050     109    1044    1041    1047     109    1044    1041    1050     109
    1038    1035    1041     110    1038    1035    1053     110    1035    1041
    1044     111    1035    1041    1047     111    1035    1041    1050     111
    1035    1053    1056     111    1035    1053    1059     111    1035    1053
    1062     111    1032    1029    1035     112    1032    1029    1065     113
    1029    1035    1038     114    1026    1023    1029     115    1023    1029
    1032     116    1128    1134    1137      94    1119    1116    1122     144
    1116    1122    1125     144    1107    1110    1113     145    1107    1116
    1119     146    1104    1101    1107     146    1098    1095    1101     144
    1095    1101    1104     144    1092    1095    1098     144    1092    1122
    1125     144    1089    1083    1092     147    1086    1083    1089     109
    1086    1083    1092     147    1080    1077    1083     138    1080    1077
    1128     113    1077    1083    1086     139    1077    1083    1089     139
    1074    1071    1077     115    1071    1077    1080     116    1149    1155
    1158      94    1146    1140    1149     113    1143    1140    1146     154
    1143    1140    1149     113    1137    1134    1140     115    1134    1140
    1143     116    1134    1140    1146     116    1194    1200    1203      94
    1182    1176    1185     117    1179    1176    1182     118    1179    1176
    1185     117    1173    1167    1176     119    1170    1167    1173     118
    1170    1167    1176     119    1167    1176    1179     119    1167    1176
    1182     119    1164    1161    1167     120    1164    1161    1194     113
    1161    1167    1170     121    1161    1167    1173     121    1158    1155
    1161     115    1155    1161    1164     116    1266    1272    1275      94
    1260    1257    1263      95    1251    1248    1254      95    1245    1248
    1251      96    1245    1248    1254      96    1245    1257    1260      96
    1245    1257    1263      96    1242    1239    1245      96    1236    1230
    1239      97    1233    1230    1236      98    1233    1230    1239      97
    1230    1239    1242      99    1227    1221    1230     100    1224    1221
    1227     101    1224    1221    1230     100    1221    1230    1233     102
    1221    1230    1236     102    1218    1212    1221     100    1215    1212
    1218     101    1215    1212    1221     100    1212    1221    1224     100
    1212    1221    1227     100    1209    1206    1212     130    1209    1206
    1266     113    1206    1212    1215     105    1206    1212    1218     105
    1203    1200    1206     115    1200    1206    1209     116    1287    1293
    1296      94    1284    1278    1287     113    1281    1278    1284     154
    1281    1278    1287     113    1275    1272    1278     115    1272    1278
    1281     116    1272    1278    1284     116    1323    1329    1332      94
    1311    1305    1314     117    1308    1305    1311     118    1308    1305
    1314     117    1302    1299    1305     120    1302    1299    1323     113
    1299    1305    1308     121    1299    1305    1311     121    1296    1293
    1299     115    1293    1299    1302     116    1380    1386    1389      94
    1374    1368    1377     109    1371    1368    1374     109    1371    1368
    1377     109    1362    1356    1365     109    1359    1356    1362     109
    1359    1356    1365     109    1353    1350    1356     110    1353    1350
    1368     110    1350    1356    1359     111    1350    1356    1362     111
    1350    1356    1365     111    1350    1368    1371     111    1350    1368
    1374     111    1350    1368    1377     111    1347    1341    1350     122
    1344    1341    1347     118    1344    1341    1350     122    1341    1350
    1353     123    1338    1335    1341     120    1338    1335    1380     113
    1335    1341    1344     121    1335    1341    1347     121    1332    1329
    1335     115    1329    1335    1338     116    1422    1428    1431      94
    1416    1413    1419     124    1407    1413    1416      94    1407    1413
    1419      94    1404    1398    1407     125    1401    1398    1404     118
    1401    1398    1407     125    1395    1392    1398     120    1395    1392
    1422     113    1392    1398    1401     121    1392    1398    1404     121
    1389    1386    1392     115    1386    1392    1395     116    1443    1449
    1452      94    1440    1434    1443     113    1437    1434    1440     154
    1437    1434    1443     113    1431    1428    1434     115    1428    1434
    1437     116    1428    1434    1440     116    1503    1509    1512      94
    1494    1491    1497     144    1491    1497    1500     144    1488    1485
    1491     144    1485    1491    1494     144    1482    1479    1485     144
    1479    1485    1488     144    1476    1473    1479     144    1473    1479
    1482     144    1470    1473    1476     144    1470    1497    1500     144
    1467    1461    1470     147    1464    1461    1467     109    1464    1461
    1470     147    1458    1455    1461     138    1458    1455    1503     113
    1455    1461    1464     139    1455    1461    1467     139    1452    1449
    1455     115    1449    1455    1458     116    1560    1566    1569      94
    1554    1548    1557     109    1551    1548    1554     109    1551    1548
    1557     109    1542    1536    1545     109    1539    1536    1542     109
    1539    1536    1545     109    1533    1530    1536     110    1533    1530
    1548     110    1530    1536    1539     111    1530    1536    1542     111
    1530    1536    1545     111    1530    1548    1551     111    1530    1548
    1554     111    1530    1548    1557     111    1527    1521    1530     122
    1524    1521    1527     118    1524    1521    1530     122    1521    1530
    1533     123    1518    1515    1521     120    1518    1515    1560     113
    1515    1521    1524     121    1515    1521    1527     121    1512    1509
    1515     115    1509    1515    1518     116    1593    1599    1602      94
    1584    1578    1587     148    1581    1578    1584     149    1581    1578
    1587     148    1578    1587    1590     150    1575    1572    1578     120
    1575    1572    1593     113    1572    1578    1581     151    1572    1578
    1584     151    1569    1566    1572     115    1566    1572    1575     116
    1614    1620    1623      94    1611    1605    1614     113    1608    1605
    1611     154    1608    1605    1614     113    1602    1599    1605     115
    1599    1605    1608     116    1599    1605    1611     116    1680    1686
    1689      94    1674    1668    1677     107    1671    1668    1674     107
    1671    1668    1677     107    1665    1659    1668     126    1662    1659
    1665     127    1662    1659    1668     126    1659    1668    1671     128
    1659    1668    1674     128    1659    1668    1677     128    1656    1650
    1659     100    1653    1650    1656     101    1653    1650    1659     100
    1650    1659    1662     129    1650    1659    1665     129    1647    1641
    1650     100    1644    1641    1647     101    1644    1641    1650     100
    1641    1650    1653     100    1641    1650    1656     100    1638    1632
    1641     100    1635    1632    1638     101    1635    1632    1641     100
    1632    1641    1644     100    1632    1641    1647     100    1629    1626
    1632     130    1629    1626    1680     113    1626    1632    1635     105
    1626    1632    1638     105    1623    1620    1626     115    1620    1626
    1629     116    1740    1746    1749      94    1731    1728    1734     144
    1728    1734    1737     144    1725    1722    1728     144    1722    1728
    1731     144    1719    1716    1722     144    1716    1722    1725     144
    1713    1710    1716     144    1710    1716    1719     144    1707    1710
    1713     144    1707    1734    1737     144    1704    1698    1707     147
    1701    1698    1704     109    1701    1698    1707     147    1695    1692
    1698     138    1695    1692    1740     113    1692    1698    1701     139
    1692    1698    1704     139    1689    1686    1692     115    1686    1692
    1695     116    1797    1803    1806      94    1791    1785    1794     109
    1788    1785    1791     109    1788    1785    1794     109    1779    1773
    1782     109    1776    1773    1779     109    1776    1773    1782     109
    1770    1767    1773     110    1770    1767    1785     110    1767    1773
    1776     111    1767    1773    1779     111    1767    1773    1782     111
    1767    1785    1788     111    1767    1785    1791     111    1767    1785
    1794     111    1764    1758    1767     122    1761    1758    1764     118
    1761    1758    1767     122    1758    1767    1770     123    1755    1752
    1758     120    1755    1752    1797     113    1752    1758    1761     121
    1752    1758    1764     121    1749    1746    1752     115    1746    1752
    1755     116    1860    1866    1869      94    1851    1848    1854     144
    1848    1854    1857     144    1839    1842    1845     145    1839    1848
    1851     146    1836    1833    1839     146    1830    1827    1833     144
    1827    1833    1836     144    1824    1827    1830     144    1824    1854
    1857     144    1821    1815    1824     147    1818    1815    1821     109
    1818    1815    1824     147    1812    1809    1815     138    1812    1809
    1860     113    1809    1815    1818     139    1809    1815    1821     139
    1806    1803    1809     115    1803    1809    1812     116    1911    1908
    1914     144    1908    1914    1917     144    1905    1902    1908     144
    1902    1908    1911     144    1899    1896    1902     144    1896    1902
    1905     144    1893    1890    1896     144    1890    1896    1899     144
    1887    1890    1893     144    1887    1914    1917     144    1884    1878
    1887     147    1881    1878    1884     109    1881    1878    1887     147
    1875    1872    1878     138    1875    1872    1920     113    1872    1878
    1881     139    1872    1878    1884     139    1869    1866    1872     115
    1866    1872    1875     116    1962    1968    1971      94    1959    1956
    1962     113    1953    1947    1956     139    1950    1947    1953     109
    1950    1947    1956     139    1947    1956    1959     138    1944    1938
    1947     140    1941    1938    1944     109    1941    1938    1947     140
    1938    1947    1950     140    1938    1947    1953     140    1935    1929
    1938     141    1932    1929    1935     142    1932    1929    1938     141
    1929    1938    1941     140    1929    1938    1944     140    1926    1929
    1932     143    1926    1929    1935     143    1926    1956    1959     116
    2034    2040    2043      94    2028    2025    2031      95    2019    2016
    2022      95    2013    2016    2019      96    2013    2016    2022      96
    2013    2025    2028      96    2013    2025    2031      96    2010    2007
    2013      96    2004    1998    2007      97    2001    1998    2004      98
    2001    1998    2007      97    1998    2007    2010      99    1995    1989
    1998     100    1992    1989    1995     101    1992    1989    1998     100
    1989    1998    2001     102    1989    1998    2004     102    1986    1980
    1989     100    1983    1980    1986     101    1983    1980    1989     100
    1980    1989    1992     100    1980    1989    1995     100    1977    1974
    1980     130    1977    1974    2034     113    1974    1980    1983     105
    1974    1980    1986     105    1971    1968    1974     115    1968    1974
    1977     116    2085    2091    2094      94    2076    2073    2079     131
    2073    2079    2082     132    2070    2067    2073     133    2067    2073
    2076     134    2064    2067    2070     135    2061    2079    2082     136
    2058    2052    2061     137    2055    2052    2058     109    2055    2052
    2061     137    2049    2046    2052     138    2049    2046    2085     113
    2046    2052    2055     139    2046    2052    2058     139    2043    2040
    2046     115    2040    2046    2049     116    2142    2148    2151      94
    2136    2130    2139     109    2133    2130    2136     109    2133    2130
    2139     109    2127    2121    2130     152    2124    2121    2127     118
    2124    2121    2130     152    2121    2130    2133     153    2121    2130
    2136     153    2121    2130    2139     153    2115    2109    2118     109
    2112    2109    2115     109    2112    2109    2118     109    2106    2103
    2109     110    2106    2103    2121     123    2103    2109    2112     111
    2103    2109    2115     111    2103    2109    2118     111    2103    2121
    2124     122    2103    2121    2127     122    2100    2097    2103     112
    2100    2097    2142     113    2097    2103    2106     114    2094    2091
    2097     115    2091    2097    2100     116    2202    2208    2211      94
    2193    2190    2196     144    2190    2196    2199     144    2187    2184
    2190     144    2184    2190    2193     144    2181    2178    2184     144
    2178    2184    2187     144    2175    2172    2178     144    2172    2178
    2181     144    2169    2172    2175     144    2169    2196    2199     144
    2166    2160    2169     147    2163    2160    2166     109    2163    2160
    2169     147    2157    2154    2160     138    2157    2154    2202     113
    2154    2160    2163     139    2154    2160    2166     139    2151    2148
    2154     115    2148    2154    2157     116    2238    2244    2247      94
    2226    2220    2229     117    2223    2220    2226     118    2223    2220
    2229     117    2217    2214    2220     120    2217    2214    2238     113
    2214    2220    2223     121    2214    2220    2226     121    2211    2208
    2214     115    2208    2214    2217     116    2271    2277    2280      94
    2262    2256    2265     148    2259    2256    2262     149    2259    2256
    2265     148    2256    2265    2268     150    2253    2250    2256     120
    2253    2250    2271     113    2250    2256    2259     151    2250    2256
    2262     151    2247    2244    2250     115    2244    2250    2253     116
    2304    2310    2313      94    2295    2289    2298     155    2292    2289
    2295     149    2292    2289    2298     155    2289    2298    2301     156
    2286    2283    2289     120    2286    2283    2304     113    2283    2289
    2292     151    2283    2289    2295     151    2280    2277    2283     115
    2277    2283    2286     116    2346    2352    2355      94    2334    2328
    2337     109    2331    2328    2334     109    2331    2328    2337     109
    2325    2322    2328     157    2325    2322    2340     158    2322    2328
    2331     111    2322    2328    2334     111    2322    2328    2337     111
    2322    2340    2343     159    2319    2316    2322     112    2319    2316
    2346     113    2316    2322    2325     160    2313    2310    2316     115
    2310    2316    2319     116    2382    2388    2391      94    2370    2364
    2373     117    2367    2364    2370     118    2367    2364    2373     117
    2361    2358    2364     120    2361    2358    2382     113    2358    2364
    2367     121    2358    2364    2370     121    2355    2352    2358     115
    2352    2358    2361     116    2424    2430    2433      94    2418    2415
    2421     124    2409    2415    2418      94    2409    2415    2421      94
    2406    2400    2409     125    2403    2400    2406     118    2403    2400
    2409     125    2397    2394    2400     120    2397    2394    2424     113
    2394    2400    2403     121    2394    2400    2406     121    2391    2388
    2394     115    2388    2394    2397     116    2466    2472    2475      94
    2454    2448    2457     109    2451    2448    2454     109    2451    2448
    2457     109    2445    2442    2448     157    2445    2442    2460     158
    2442    2448    2451     111    2442    2448    2454     111    2442    2448
    2457     111    2442    2460    2463     159    2439    2436    2442     112
    2439    2436    2466     113    2436    2442    2445     160    2433    2430
    2436     115    2430    2436    2439     116    2523    2529    2532      94
    2517    2511    2520     109    2514    2511    2517     109    2514    2511
    2520     109    2505    2499    2508     109    2502    2499    2505     109
    2502    2499    2508     109    2496    2493    2499     110    2496    2493
    2511     110    2493    2499    2502     111    2493    2499    2505     111
    2493    2499    2508     111    2493    2511    2514     111    2493    2511
    2517     111    2493    2511    2520     111    2490    2484    2493     122
    2487    2484    2490     118    2487    2484    2493     122    2484    2493
    2496     123    2481    2478    2484     120    2481    2478    2523     113
    2478    2484    2487     121    2478    2484    2490     121    2475    2472
    2478     115    2472    2478    2481     116    2565    2571    2574      94
    2553    2547    2556     109    2550    2547    2553     109    2550    2547
    2556     109    2544    2541    2547     157    2544    2541    2559     158
    2541    2547    2550     111    2541    2547    2553     111    2541    2547
    2556     111    2541    2559    2562     159    2538    2535    2541     112
    2538    2535    2565     113    2535    2541    2544     160    2532    2529
    2535     115    2529    2535    2538     116    2637    2643    2646      94
    2631    2628    2634      95    2622    2619    2625      95    2616    2619
    2622      96    2616    2619    2625      96    2616    2628    2631      96
    2616    2628    2634      96    2613    2610    2616      96    2607    2601
    2610      97    2604    2601    2607      98    2604    2601    2610      97
    2601    2610    2613      99    2598    2592    2601     100    2595    2592
    2598     101    2595    2592    2601     100    2592    2601    2604     102
    2592    2601    2607     102    2589    2583    2592     100    2586    2583
    2589     101    2586    2583    2592     100    2583    2592    2595     100
    2583    2592    2598     100    2580    2577    2583     130    2580    2577
    2637     113    2577    2583    2586     105    2577    2583    2589     105
    2574    2571    2577     115    2571    2577    2580     116    2688    2694
    2697      94    2679    2676    2682     131    2676    2682    2685     132
    2673    2670    2676     133    2670    2676    2679     134    2667    2670
    2673     135    2664    2682    2685     136    2661    2655    2664     137
    2658    2655    2661     109    2658    2655    2664     137    2652    2649
    2655     138    2652    2649    2688     113    2649    2655    2658     139
    2649    2655    2661     139    2646    2643    2649     115    2643    2649
    2652     116    2745    2751    2754      94    2739    2733    2742     109
    2736    2733    2739     109    2736    2733    2742     109    2730    2724
    2733     152    2727    2724    2730     118    2727    2724    2733     152
    2724    2733    2736     153    2724    2733    2739     153    2724    2733
    2742     153    2718    2712    2721     109    2715    2712    2718     109
    2715    2712    2721     109    2709    2706    2712     110    2709    2706
    2724     123    2706    2712    2715     111    2706    2712    2718     111
    2706    2712    2721     111    2706    2724    2727     122    2706    2724
    2730     122    2703    2700    2706     112    2703    2700    2745     113
    2700    2706    2709     114    2697    2694    2700     115    2694    2700
    2703     116    2817    2823    2826      94    2811    2808    2814      95
    2802    2799    2805      95    2796    2799    2802      96    2796    2799
    2805      96    2796    2808    2811      96    2796    2808    2814      96
    2793    2790    2796      96    2787    2781    2790      97    2784    2781
    2787      98    2784    2781    2790      97    2781    2790    2793      99
    2778    2772    2781     100    2775    2772    2778     101    2775    2772
    2781     100    2772    2781    2784     102    2772    2781    2787     102
    2769    2763    2772     100    2766    2763    2769     101    2766    2763
    2772     100    2763    2772    2775     100    2763    2772    2778     100
    2760    2757    2763     130    2760    2757    2817     113    2757    2763
    2766     105    2757    2763    2769     105    2754    2751    2757     115
    2751    2757    2760     116    2865    2871    2874      94    2859    2853
    2862     109    2856    2853    2859     109    2856    2853    2862     109
    2847    2841    2850     109    2844    2841    2847     109    2844    2841
    2850     109    2838    2835    2841     110    2838    2835    2853     110
    2835    2841    2844     111    2835    2841    2847     111    2835    2841
    2850     111    2835    2853    2856     111    2835    2853    2859     111
    2835    2853    2862     111    2832    2829    2835     112    2832    2829
    2865     113    2829    2835    2838     114    2826    2823    2829     115
    2823    2829    2832     116    2907    2913    2916      94    2895    2889
    2898     109    2892    2889    2895     109    2892    2889    2898     109
    2886    2883    2889     157    2886    2883    2901     158    2883    2889
    2892     111    2883    2889    2895     111    2883    2889    2898     111
    2883    2901    2904     159    2880    2877    2883     112    2880    2877
    2907     113    2877    2883    2886     160    2874    2871    2877     115
    2871    2877    2880     116    2973    2979    2982      94    2967    2961
    2970     107    2964    2961    2967     107    2964    2961    2970     107
    2958    2952    2961     126    2955    2952    2958     127    2955    2952
    2961     126    2952    2961    2964     128    2952    2961    2967     128
    2952    2961    2970     128    2949    2943    2952     100    2946    2943
    2949     101    2946    2943    2952     100    2943    2952    2955     129
    2943    2952    2958     129    2940    2934    2943     100    2937    2934
    2940     101    2937    2934    2943     100    2934    2943    2946     100
    2934    2943    2949     100    2931    2925    2934     100    2928    2925
    2931     101    2928    2925    2934     100    2925    2934    2937     100
    2925    2934    2940     100    2922    2919    2925     130    2922    2919
    2973     113    2919    2925    2928     105    2919    2925    2931     105
    2916    2913    2919     115    2913    2919    2922     116    2994    3000
    3003      94    2991    2985    2994     113    2988    2985    2991     154
    2988    2985    2994     113    2982    2979    2985     115    2979    2985
    2988     116    2979    2985    2991     116    3039    3045    3048      94
    3027    3021    3030     117    3024    3021    3027     118    3024    3021
    3030     117    3018    3012    3021     119    3015    3012    3018     118
    3015    3012    3021     119    3012    3021    3024     119    3012    3021
    3027     119    3009    3006    3012     120    3009    3006    3039     113
    3006    3012    3015     121    3006    3012    3018     121    3003    3000
    3006     115    3000    3006    3009     116    3084    3090    3093      94
    3072    3066    3075     117    3069    3066    3072     118    3069    3066
    3075     117    3063    3057    3066     119    3060    3057    3063     118
    3060    3057    3066     119    3057    3066    3069     119    3057    3066
    3072     119    3054    3051    3057     120    3054    3051    3084     113
    3051    3057    3060     121    3051    3057    3063     121    3048    3045
    3051     115    3045    3051    3054     116    3126    3132    3135      94
    3114    3108    3117     109    3111    3108    3114     109    3111    3108
    3117     109    3105    3102    3108     157    3105    3102    3120     158
    3102    3108    3111     111    3102    3108    3114     111    3102    3108
    3117     111    3102    3120    3123     159    3099    3096    3102     112
    3099    3096    3126     113    3096    3102    3105     160    3093    3090
    3096     115    3090    3096    3099     116    3177    3183    3186      94
    3168    3165    3171     131    3165    3171    3174     132    3162    3159
    3165     133    3159    3165    3168     134    3156    3159    3162     135
    3153    3171    3174     136    3150    3144    3153     137    3147    3144
    3150     109    3147    3144    3153     137    3141    3138    3144     138
    3141    3138    3177     113    3138    3144    3147     139    3138    3144
    3150     139    3135    3132    3138     115    3132    3138    3141     116
    3213    3219    3222      94    3201    3195    3204     117    3198    3195
    3201     118    3198    3195    3204     117    3192    3189    3195     120
    3192    3189    3213     113    3189    3195    3198     121    3189    3195
    3201     121    3186    3183    3189     115    3183    3189    3192     116
    3270    3276    3279      94    3264    3258    3267     109    3261    3258
    3264     109    3261    3258    3267     109    3255    3249    3258     152
    3252    3249    3255     118    3252    3249    3258     152    3249    3258
    3261     153    3249    3258    3264     153    3249    3258    3267     153
    3243    3237    3246     109    3240    3237    3243     109    3240    3237
    3246     109    3234    3231    3237     110    3234    3231    3249     123
    3231    3237    3240     111    3231    3237    3243     111    3231    3237
    3246     111    3231    3249    3252     122    3231    3249    3255     122
    3228    3225    3231     112    3228    3225    3270     113    3225    3231
    3234     114    3222    3219    3225     115    3219    3225    3228     116
    3315    3321    3324      94    3303    3297    3306     117    3300    3297
    3303     118    3300    3297    3306     117    3294    3288    3297     119
    3291    3288    3294     118    3291    3288    3297     119    3288    3297
    3300     119    3288    3297    3303     119    3285    3282    3288     120
    3285    3282    3315     113    3282    3288    3291     121    3282    3288
    3294     121    3279    3276    3282     115    3276    3282    3285     116
    3372    3378    3381      94    3366    3360    3369     109    3363    3360
    3366     109    3363    3360    3369     109    3354    3348    3357     109
    3351    3348    3354     109    3351    3348    3357     109    3345    3342
    3348     110    3345    3342    3360     110    3342    3348    3351     111
    3342    3348    3354     111    3342    3348    3357     111    3342    3360
    3363     111    3342    3360    3366     111    3342    3360    3369     111
    3339    3333    3342     122    3336    3333    3339     118    3336    3333
    3342     122    3333    3342    3345     123    3330    3327    3333     120
    3330    3327    3372     113    3327    3333    3336     121    3327    3333
    3339     121    3324    3321    3327     115    3321    3327    3330     116
    3429    3435    3438      94    3423    3417    3426     109    3420    3417
    3423     109    3420    3417    3426     109    3411    3405    3414     109
    3408    3405    3411     109    3408    3405    3414     109    3402    3399
    3405     110    3402    3399    3417     110    3399    3405    3408     111
    3399    3405    3411     111    3399    3405    3414     111    3399    3417
    3420     111    3399    3417    3423     111    3399    3417    3426     111
    3396    3390    3399     122    3393    3390    3396     118    3393    3390
    3399     122    3390    3399    3402     123    3387    3384    3390     120
    3387    3384    3429     113    3384    3390    3393     121    3384    3390
    3396     121    3381    3378    3384     115    3378    3384    3387     116
    3462    3468    3471      94    3453    3447    3456     148    3450    3447
    3453     149    3450    3447    3456     148    3447    3456    3459     150
    3444    3441    3447     120    3444    3441    3462     113    3441    3447
    3450     151    3441    3447    3453     151    3438    3435    3441     115
    3435    3441    3444     116    3498    3504    3507      94    3486    3480
    3489     117    3483    3480    3486     118    3483    3480    3489     117
    3477    3474    3480     120    3477    3474    3498     113    3474    3480
    3483     121    3474    3480    3486     121    3471    3468    3474     115
    3468    3474    3477     116    3543    3549    3552      94    3531    3525
    3534     117    3528    3525    3531     118    3528    3525    3534     117
    3522    3516    3525     119    3519    3516    3522     118    3519    3516
    3525     119    3516    3525    3528     119    3516    3525    3531     119
    3513    3510    3516     120    3513    3510    3543     113    3510    3516
    3519     121    3510    3516    3522     121    3507    3504    3510     115
    3504    3510    3513     116    3606    3612    3615      94    3597    3594
    3600     144    3594    3600    3603     144    3585    3588    3591     145
    3585    3594    3597     146    3582    3579    3585     146    3576    3573
    3579     144    3573    3579    3582     144    3570    3573    3576     144
    3570    3600    3603     144    3567    3561    3570     147    3564    3561
    3567     109    3564    3561    3570     147    3558    3555    3561     138
    3558    3555    3606     113    3555    3561    3564     139    3555    3561
    3567     139    3552    3549    3555     115    3549    3555    3558     116
    3642    3648    3651      94    3630    3624    3633     117    3627    3624
    3630     118    3627    3624    3633     117    3621    3618    3624     120
    3621    3618    3642     113    3618    3624    3627     121    3618    3624
    3630     121    3615    3612    3618     115    3612    3618    3621     116
    3672    3678    3681      94    3666    3660    3669     109    3663    3660
    3666     109    3663    3660    3669     109    3657    3654    3660     138
    3657    3654    3672     113    3654    3660    3663     139    3654    3660
    3666     139    3654    3660    3669     139    3651    3648    3654     115
    3648    3654    3657     116    3702    3696    3705     109    3699    3696
    3702     109    3699    3696    3705     109    3693    3690    3696     157
    3693    3690    3708     158    3690    3696    3699     111    3690    3696
    3702     111    3690    3696    3705     111    3690    3708    3711     159
    3687    3684    3690     112    3687    3684    3714     113    3684    3690
    3693     160    3681    3678    3684     115    3678    3684    3687     116
    3756    3762    3765      94    3753    3750    3756     113    3747    3741
    3750     139    3744    3741    3747     109    3744    3741    3750     139
    3741    3750    3753     138    3738    3732    3741     140    3735    3732
    3738     109    3735    3732    3741     140    3732    3741    3744     140
    3732    3741    3747     140    3729    3723    3732     141    3726    3723
    3729     142    3726    3723    3732     141    3723    3732    3735     140
    3723    3732    3738     140    3720    3723    3726     143    3720    3723
    3729     143    3720    3750    3753     116    3816    3822    3825      94
    3807    3804    3810     144    3804    3810    3813     144    3801    3798
    3804     144    3798    3804    3807     144    3795    3792    3798     144
    3792    3798    3801     144    3789    3786    3792     144    3786    3792
    3795     144    3783    3786    3789     144    3783    3810    3813     144
    3780    3774    3783     147    3777    3774    3780     109    3777    3774
    3783     147    3771    3768    3774     138    3771    3768    3816     113
    3768    3774    3777     139    3768    3774    3780     139    3765    3762
    3768     115    3762    3768    3771     116    3873    3879    3882      94
    3867    3861    3870     109    3864    3861    3867     109    3864    3861
    3870     109    3858    3852    3861     152    3855    3852    3858     118
    3855    3852    3861     152    3852    3861    3864     153    3852    3861
    3867     153    3852    3861    3870     153    3846    3840    3849     109
    3843    3840    3846     109    3843    3840    3849     109    3837    3834
    3840     110    3837    3834    3852     123    3834    3840    3843     111
    3834    3840    3846     111    3834    3840    3849     111    3834    3852
    3855     122    3834    3852    3858     122    3831    3828    3834     112
    3831    3828    3873     113    3828    3834    3837     114    3825    3822
    3828     115    3822    3828    3831     116    3939    3945    3948      94
    3933    3927    3936     107    3930    3927    3933     107    3930    3927
    3936     107    3924    3918    3927     126    3921    3918    3924     127
    3921    3918    3927     126    3918    3927    3930     128    3918    3927
    3933     128    3918    3927    3936     128    3915    3909    3918     100
    3912    3909    3915     101    3912    3909    3918     100    3909    3918
    3921     129    3909    3918    3924     129    3906    3900    3909     100
    3903    3900    3906     101    3903    3900    3909     100    3900    3909
    3912     100    3900    3909    3915     100    3897    3891    3900     100
    3894    3891    3897     101    3894    3891    3900     100    3891    3900
    3903     100    3891    3900    3906     100    3888    3885    3891     130
    3888    3885    3939     113    3885    3891    3894     105    3885    3891
    3897     105    3882    3879    3885     115    3879    3885    3888     116
    3996    4002    4005      94    3990    3984    3993     109    3987    3984
    3990     109    3987    3984    3993     109    3981    3975    3984     152
    3978    3975    3981     118    3978    3975    3984     152    3975    3984
    3987     153    3975    3984    3990     153    3975    3984    3993     153
    3969    3963    3972     109    3966    3963    3969     109    3966    3963
    3972     109    3960    3957    3963     110    3960    3957    3975     123
    3957    3963    3966     111    3957    3963    3969     111    3957    3963
    3972     111    3957    3975    3978     122    3957    3975    3981     122
    3954    3951    3957     112    3954    3951    3996     113    3951    3957
    3960     114    3948    3945    3951     115    3945    3951    3954     116
    4032    4038    4041      94    4020    4014    4023     117    4017    4014
    4020     118    4017    4014    4023     117    4011    4008    4014     120
    4011    4008    4032     113    4008    4014    4017     121    4008    4014
    4020     121    4005    4002    4008     115    4002    4008    4011     116
    4056    4050    4059     148    4053    4050    4056     149    4053    4050
    4059     148    4050    4059    4062     150    4047    4044    4050     120
    4047    4044    4065     113    4044    4050    4053     151    4044    4050
    4056     151    4041    4038    4044     115    4038    4044    4047     116
    4107    4113    4116      94    4104    4101    4107     113    4098    4092
    4101     139    4095    4092    4098     109    4095    4092    4101     139
    4092    4101    4104     138    4089    4083    4092     140    4086    4083
    4089     109    4086    4083    4092     140    4083    4092    4095     140
    4083    4092    4098     140    4080    4074    4083     141    4077    4074
    4080     142    4077    4074    4083     141    4074    4083    4086     140
    4074    4083    4089     140    4071    4074    4077     143    4071    4074
    4080     143    4071    4101    4104     116    4167    4173    4176      94
    4158    4155    4161     144    4155    4161    4164     144    4152    4149
    4155     144    4149    4155    4158     144    4146    4143    4149     144
    4143    4149    4152     144    4140    4137    4143     144    4137    4143
    4146     144    4134    4137    4140     144    4134    4161    4164     144
    4131    4125    4134     147    4128    4125    4131     109    4128    4125
    4134     147    4122    4119    4125     138    4122    4119    4167     113
    4119    4125    4128     139    4119    4125    4131     139    4116    4113
    4119     115    4113    4119    4122     116    4197    4203    4206      94
    4191    4185    4194     109    4188    4185    4191     109    4188    4185
    4194     109    4182    4179    4185     138    4182    4179    4197     113
    4179    4185    4188     139    4179    4185    4191     139    4179    4185
    4194     139    4176    4173    4179     115    4173    4179    4182     116
    4242    4248    4251      94    4230    4224    4233     117    4227    4224
    4230     118    4227    4224    4233     117    4221    4215    4224     119
    4218    4215    4221     118    4218    4215    4224     119    4215    4224
    4227     119    4215    4224    4230     119    4212    4209    4215     120
    4212    4209    4242     113    4209    4215    4218     121    4209    4215
    4221     121    4206    4203    4209     115    4203    4209    4212     116
    4272    4278    4281      94    4266    4260    4269     109    4263    4260
    4266     109    4263    4260    4269     109    4257    4254    4260     138
    4257    4254    4272     113    4254    4260    4263     139    4254    4260
    4266     139    4254    4260    4269     139    4251    4248    4254     115
    4248    4254    4257     116    4314    4320    4323      94    4302    4296
    4305     109    4299    4296    4302     109    4299    4296    4305     109
    4293    4290    4296     157    4293    4290    4308     158    4290    4296
    4299     111    4290    4296    4302     111    4290    4296    4305     111
    4290    4308    4311     159    4287    4284    4290     112    4287    4284
    4314     113    4284    4290    4293     160    4281    4278    4284     115
    4278    4284    4287     116    4362    4368    4371      94    4356    4350
    4359     109    4353    4350    4356     109    4353    4350    4359     109
    4344    4338    4347     109    4341    4338    4344     109    4341    4338
    4347     109    4335    4332    4338     110    4335    4332    4350     110
    4332    4338    4341     111    4332    4338    4344     111    4332    4338
    4347     111    4332    4350    4353     111    4332    4350    4356     111
    4332    4350    4359     111    4329    4326    4332     112    4329    4326
    4362     113    4326    4332    4335     114    4323    4320    4326     115
    4320    4326    4329     116    4419    4425    4428      94    4413    4407
    4416     109    4410    4407    4413     109    4410    4407    4416     109
    4401    4395    4404     109    4398    4395    4401     109    4398    4395
    4404     109    4392    4389    4395     110    4392    4389    4407     110
    4389    4395    4398     111    4389    4395    4401     111    4389    4395
    4404     111    4389    4407    4410     111    4389    4407    4413     111
    4389    4407    4416     111    4386    4380    4389     122    4383    4380
    4386     118    4383    4380    4389     122    4380    4389    4392     123
    4377    4374    4380     120    4377    4374    4419     113    4374    4380
    4383     121    4374    4380    4386     121    4371    4368    4374     115
    4368    4374    4377     116    4485    4491    4494      94    4479    4473
    4482     107    4476    4473    4479     107    4476    4473    4482     107
    4470    4464    4473     126    4467    4464    4470     127    4467    4464
    4473     126    4464    4473    4476     128    4464    4473    4479     128
    4464    4473    4482     128    4461    4455    4464     100    4458    4455
    4461     101    4458    4455    4464     100    4455    4464    4467     129
    4455    4464    4470     129    4452    4446    4455     100    4449    4446
    4452     101    4449    4446    4455     100    4446    4455    4458     100
    4446    4455    4461     100    4443    4437    4446     100    4440    4437
    4443     101    4440    4437    4446     100    4437    4446    4449     100
    4437    4446    4452     100    4434    4431    4437     130    4434    4431
    4485     113    4431    4437    4440     105    4431    4437    4443     105
    4428    4425    4431     115    4425    4431    4434     116    4545    4551
    4554      94    4536    4533    4539     144    4533    4539    4542     144
    4530    4527    4533     144    4527    4533    4536     144    4524    4521
    4527     144    4521    4527    4530     144    4518    4515    4521     144
    4515    4521    4524     144    4512    4515    4518     144    4512    4539
    4542     144    4509    4503    4512     147    4506    4503    4509     109
    4506    4503    4512     147    4500    4497    4503     138    4500    4497
    4545     113    4497    4503    4506     139    4497    4503    4509     139
    4494    4491    4497     115    4491    4497    4500     116    4566    4572
    4575      94    4563    4557    4566     113    4560    4557    4563     154
    4560    4557    4566     113    4554    4551    4557     115    4551    4557
    4560     116    4551    4557    4563     116    4632    4638    4641      94
    4626    4620    4629     107    4623    4620    4626     107    4623    4620
    4629     107    4617    4611    4620     126    4614    4611    4617     127
    4614    4611    4620     126    4611    4620    4623     128    4611    4620
    4626     128    4611    4620    4629     128    4608    4602    4611     100
    4605    4602    4608     101    4605    4602    4611     100    4602    4611
    4614     129    4602    4611    4617     129    4599    4593    4602     100
    4596    4593    4599     101    4596    4593    4602     100    4593    4602
    4605     100    4593    4602    4608     100    4590    4584    4593     100
    4587    4584    4590     101    4587    4584    4593     100    4584    4593
    4596     100    4584    4593    4599     100    4581    4578    4584     130
    4581    4578    4632     113    4578    4584    4587     105    4578    4584
    4590     105    4575    4572    4578     115    4572    4578    4581     116
    4689    4695    4698      94    4683    4677    4686     109    4680    4677
    4683     109    4680    4677    4686     109    4671    4665    4674     109
    4668    4665    4671     109    4668    4665    4674     109    4662    4659
    4665     110    4662    4659    4677     110    4659    4665    4668     111
    4659    4665    4671     111    4659    4665    4674     111    4659    4677
    4680     111    4659    4677    4683     111    4659    4677    4686     111
    4656    4650    4659     122    4653    4650    4656     118    4653    4650
    4659     122    4650    4659    4662     123    4647    4644    4650     120
    4647    4644    4689     113    4644    4650    4653     121    4644    4650
    4656     121    4641    4638    4644     115    4638    4644    4647     116
    4740    4746    4749      94    4734    4731    4737     124    4725    4731
    4734      94    4725    4731    4737      94    4722    4716    4725     125
    4719    4716    4722     118    4719    4716    4725     125    4713    4707
    4716     119    4710    4707    4713     118    4710    4707    4716     119
    4707    4716    4719     119    4707    4716    4722     119    4704    4701
    4707     120    4704    4701    4740     113    4701    4707    4710     121
    4701    4707    4713     121    4698    4695    4701     115    4695    4701
    4704     116    4812    4818    4821      94    4806    4803    4809      95
    4797    4794    4800      95    4791    4794    4797      96    4791    4794
    4800      96    4791    4803    4806      96    4791    4803    4809      96
    4788    4785    4791      96    4782    4776    4785      97    4779    4776
    4782      98    4779    4776    4785      97    4776    4785    4788      99
    4773    4767    4776     100    4770    4767    4773     101    4770    4767
    4776     100    4767    4776    4779     102    4767    4776    4782     102
    4764    4758    4767     100    4761    4758    4764     101    4761    4758
    4767     100    4758    4767    4770     100    4758    4767    4773     100
    4755    4752    4758     130    4755    4752    4812     113    4752    4758
    4761     105    4752    4758    4764     105    4749    4746    4752     115
    4746    4752    4755     116    4854    4860    4863      94    4842    4836
    4845     109    4839    4836    4842     109    4839    4836    4845     109
    4833    4830    4836     157    4833    4830    4848     158    4830    4836
    4839     111    4830    4836    4842     111    4830    4836    4845     111
    4830    4848    4851     159    4827    4824    4830     112    4827    4824
    4854     113    4824    4830    4833     160    4821    4818    4824     115
    4818    4824    4827     116    4905    4911    4914      94    4899    4896
    4902     124    4890    4896    4899      94    4890    4896    4902      94
    4887    4881    4890     125    4884    4881    4887     118    4884    4881
    4890     125    4878    4872    4881     119    4875    4872    4878     118
    4875    4872    4881     119    4872    4881    4884     119    4872    4881
    4887     119    4869    4866    4872     120    4869    4866    4905     113
    4866    4872    4875     121    4866    4872    4878     121    4863    4860
    4866     115    4860    4866    4869     116    4968    4974    4977      94
    4959    4956    4962     144    4956    4962    4965     144    4947    4950
    4953     145    4947    4956    4959     146    4944    4941    4947     146
    4938    4935    4941     144    4935    4941    4944     144    4932    4935
    4938     144    4932    4962    4965     144    4929    4923    4932     147
    4926    4923    4929     109    4926    4923    4932     147    4920    4917
    4923     138    4920    4917    4968     113    4917    4923    4926     139
    4917    4923    4929     139    4914    4911    4917     115    4911    4917
    4920     116    4998    5004    5007      94    4992    4986    4995     109
    4989    4986    4992     109    4989    4986    4995     109    4983    4980
    4986     138    4983    4980    4998     113    4980    4986    4989     139
    4980    4986    4992     139    4980    4986    4995     139    4977    4974
    4980     115    4974    4980    4983     116    5061    5067    5070      94
    5052    5049    5055     144    5049    5055    5058     144    5040    5043
    5046     145    5040    5049    5052     146    5037    5034    5040     146
    5031    5028    5034     144    5028    5034    5037     144    5025    5028
    5031     144    5025    5055    5058     144    5022    5016    5025     147
    5019    5016    5022     109    5019    5016    5025     147    5013    5010
    5016     138    5013    5010    5061     113    5010    5016    5019     139
    5010    5016    5022     139    5007    5004    5010     115    5004    5010
    5013     116    5121    5127    5130      94    5112    5109    5115     144
    5109    5115    5118     144    5106    5103    5109     144    5103    5109
    5112     144    5100    5097    5103     144    5097    5103    5106     144
    5094    5091    5097     144    5091    5097    5100     144    5088    5091
    5094     144    5088    5115    5118     144    5085    5079    5088     147
    5082    5079    5085     109    5082    5079    5088     147    5076    5073
    5079     138    5076    5073    5121     113    5073    5079    5082     139
    5073    5079    5085     139    5070    5067    5073     115    5067    5073
    5076     116    5169    5175    5178      94    5163    5157    5166     109
    5160    5157    5163     109    5160    5157    5166     109    5151    5145
    5154     109    5148    5145    5151     109    5148    5145    5154     109
    5142    5139    5145     110    5142    5139    5157     110    5139    5145
    5148     111    5139    5145    5151     111    5139    5145    5154     111
    5139    5157    5160     111    5139    5157    5163     111    5139    5157
    5166     111    5136    5133    5139     112    5136    5133    5169     113
    5133    5139    5142     114    5130    5127    5133     115    5127    5133
    5136     116    5211    5217    5220      94    5199    5193    5202     109
    5196    5193    5199     109    5196    5193    5202     109    5190    5187
    5193     157    5190    5187    5205     158    5187    5193    5196     111
    5187    5193    5199     111    5187    5193    5202     111    5187    5205
    5208     159    5184    5181    5187     112    5184    5181    5211     113
    5181    5187    5190     160    5178    5175    5181     115    5175    5181
    5184     116    5241    5247    5250      94    5235    5229    5238     109
    5232    5229    5235     109    5232    5229    5238     109    5226    5223
    5229     138    5226    5223    5241     113    5223    5229    5232     139
    5223    5229    5235     139    5223    5229    5238     139    5220    5217
    5223     115    5217    5223    5226     116    5277    5283    5286      94
    5265    5259    5268     117    5262    5259    5265     118    5262    5259
    5268     117    5256    5253    5259     120    5256    5253    5277     113
    5253    5259    5262     121    5253    5259    5265     121    5250    5247
    5253     115    5247    5253    5256     116    5313    5319    5322      94
    5301    5295    5304     117    5298    5295    5301     118    5298    5295
    5304     117    5292    5289    5295     120    5292    5289    5313     113
    5289    5295    5298     121    5289    5295    5301     121    5286    5283
    5289     115    5283    5289    5292     116    5370    5376    5379      94
    5364    5358    5367     109    5361    5358    5364     109    5361    5358
    5367     109    5355    5349    5358     152    5352    5349    5355     118
    5352    5349    5358     152    5349    5358    5361     153    5349    5358
    5364     153    5349    5358    5367     153    5343    5337    5346     109
    5340    5337    5343     109    5340    5337    5346     109    5334    5331
    5337     110    5334    5331    5349     123    5331    5337    5340     111
    5331    5337    5343     111    5331    5337    5346     111    5331    5349
    5352     122    5331    5349    5355     122    5328    5325    5331     112
    5328    5325    5370     113    5325    5331    5334     114    5322    5319
    5325     115    5319    5325    5328     116    5442    5448    5451      94
    5436    5433    5439      95    5427    5424    5430      95    5421    5424
    5427      96    5421    5424    5430      96    5421    5433    5436      96
    5421    5433    5439      96    5418    5415    5421      96    5412    5406
    5415      97    5409    5406    5412      98    5409    5406    5415      97
    5406    5415    5418      99    5403    5397    5406     100    5400    5397
    5403     101    5400    5397    5406     100    5397    5406    5409     102
    5397    5406    5412     102    5394    5388    5397     100    5391    5388
    5394     101    5391    5388    5397     100    5388    5397    5400     100
    5388    5397    5403     100    5385    5382    5388     130    5385    5382
    5442     113    5382    5388    5391     105    5382    5388    5394     105
    5379    5376    5382     115    5376    5382    5385     116    5490    5496
    5499      94    5484    5478    5487     109    5481    5478    5484     109
    5481    5478    5487     109    5472    5466    5475     109    5469    5466
    5472     109    5469    5466    5475     109    5463    5460    5466     110
    5463    5460    5478     110    5460    5466    5469     111    5460    5466
    5472     111    5460    5466    5475     111    5460    5478    5481     111
    5460    5478    5484     111    5460    5478    5487     111    5457    5454
    5460     112    5457    5454    5490     113    5454    5460    5463     114
    5451    5448    5454     115    5448    5454    5457     116    5511    5517
    5520      94    5508    5502    5511     113    5505    5502    5508     154
    5505    5502    5511     113    5499    5496    5502     115    5496    5502
    5505     116    5496    5502    5508     116    5544    5550    5553      94
    5535    5529    5538     148    5532    5529    5535     149    5532    5529
    5538     148    5529    5538    5541     150    5526    5523    5529     120
    5526    5523    5544     113    5523    5529    5532     151    5523    5529
    5535     151    5520    5517    5523     115    5517    5523    5526     116
    5595    5601    5604      94    5589    5583    5592     142    5586    5583
    5589     142    5586    5583    5592     142    5580    5583    5586     161
    5580    5583    5589     161    5580    5583    5592     161    5577    5571
    5580     162    5574    5571    5577     149    5574    5571    5580     162
    5568    5562    5571     119    5565    5562    5568     118    5565    5562
    5571     119    5562    5571    5574     163    5562    5571    5577     163
    5559    5556    5562     120    5559    5556    5595     113    5556    5562
    5565     121    5556    5562    5568     121    5553    5550    5556     115
    5550    5556    5559     116    5628    5634    5637      94    5619    5613
    5622     148    5616    5613    5619     149    5616    5613    5622     148
    5613    5622    5625     150    5610    5607    5613     120    5610    5607
    5628     113    5607    5613    5616     151    5607    5613    5619     151
    5604    5601    5607     115    5601    5607    5610     116    5676    5682
    5685      94    5670    5664    5673     109    5667    5664    5670     109
    5667    5664    5673     109    5658    5652    5661     109    5655    5652
    5658     109    5655    5652    5661     109    5649    5646    5652     110
    5649    5646    5664     110    5646    5652    5655     111    5646    5652
    5658     111    5646    5652    5661     111    5646    5664    5667     111
    5646    5664    5670     111    5646    5664    5673     111    5643    5640
    5646     112    5643    5640    5676     113    5640    5646    5649     114
    5637    5634    5640     115    5634    5640    5643     116    5712    5718
    5721      94    5700    5694    5703     117    5697    5694    5700     118
    5697    5694    5703     117    5691    5688    5694     120    5691    5688
    5712     113    5688    5694    5697     121    5688    5694    5700     121
    5685    5682    5688     115    5682    5688    5691     116    5733    5739
    5742      94    5730    5724    5733     113    5727    5724    5730     154
    5727    5724    5733     113    5721    5718    5724     115    5718    5724
    5727     116    5718    5724    5730     116    5796    5802    5805      94
    5787    5784    5790     144    5784    5790    5793     144    5775    5778
    5781     145    5775    5784    5787     146    5772    5769    5775     146
    5766    5763    5769     144    5763    5769    5772     144    5760    5763
    5766     144    5760    5790    5793     144    5757    5751    5760     147
    5754    5751    5757     109    5754    5751    5760     147    5748    5745
    5751     138    5748    5745    5796     113    5745    5751    5754     139
    5745    5751    5757     139    5742    5739    5745     115    5739    5745
    5748     116    5847    5853    5856      94    5838    5835    5841     131
    5835    5841    5844     132    5832    5829    5835     133    5829    5835
    5838     134    5826    5829    5832     135    5823    5841    5844     136
    5820    5814    5823     137    5817    5814    5820     109    5817    5814
    5823     137    5811    5808    5814     138    5811    5808    5847     113
    5808    5814    5817     139    5808    5814    5820     139    5805    5802
    5808     115    5802    5808    5811     116    5889    5895    5898      94
    5883    5880    5886     124    5874    5880    5883      94    5874    5880
    5886      94    5871    5865    5874     125    5868    5865    5871     118
    5868    5865    5874     125    5862    5859    5865     120    5862    5859
    5889     113    5859    5865    5868     121    5859    5865    5871     121
    5856    5853    5859     115    5853    5859    5862     116    5946    5952
    5955      94    5940    5934    5943     109    5937    5934    5940     109
    5937    5934    5943     109    5931    5925    5934     152    5928    5925
    5931     118    5928    5925    5934     152    5925    5934    5937     153
    5925    5934    5940     153    5925    5934    5943     153    5919    5913
    5922     109    5916    5913    5919     109    5916    5913    5922     109
    5910    5907    5913     110    5910    5907    5925     123    5907    5913
    5916     111    5907    5913    5919     111    5907    5913    5922     111
    5907    5925    5928     122    5907    5925    5931     122    5904    5901
    5907     112    5904    5901    5946     113    5901    5907    5910     114
    5898    5895    5901     115    5895    5901    5904     116    5979    5985
    5988      94    5970    5964    5973     148    5967    5964    5970     149
    5967    5964    5973     148    5964    5973    5976     150    5961    5958
    5964     120    5961    5958    5979     113    5958    5964    5967     151
    5958    5964    5970     151    5955    5952    5958     115    5952    5958
    5961     116    6021    6027    6030      94    6009    6003    6012     109
    6006    6003    6009     109    6006    6003    6012     109    6000    5997
    6003     157    6000    5997    6015     158    5997    6003    6006     111
    5997    6003    6009     111    5997    6003    6012     111    5997    6015
    6018     159    5994    5991    5997     112    5994    5991    6021     113
    5991    5997    6000     160    5988    5985    5991     115    5985    5991
    5994     116    6087    6093    6096      94    6081    6075    6084     107
    6078    6075    6081     107    6078    6075    6084     107    6072    6066
    6075     126    6069    6066    6072     127    6069    6066    6075     126
    6066    6075    6078     128    6066    6075    6081     128    6066    6075
    6084     128    6063    6057    6066     100    6060    6057    6063     101
    6060    6057    6066     100    6057    6066    6069     129    6057    6066
    6072     129    6054    6048    6057     100    6051    6048    6054     101
    6051    6048    6057     100    6048    6057    6060     100    6048    6057
    6063     100    6045    6039    6048     100    6042    6039    6045     101
    6042    6039    6048     100    6039    6048    6051     100    6039    6048
    6054     100    6036    6033    6039     130    6036    6033    6087     113
    6033    6039    6042     105    6033    6039    6045     105    6030    6027
    6033     115    6027    6033    6036     116    6123    6129    6132      94
    6111    6105    6114     117    6108    6105    6111     118    6108    6105
    6114     117    6102    6099    6105     120    6102    6099    6123     113
    6099    6105    6108     121    6099    6105    6111     121    6096    6093
    6099     115    6093    6099    6102     116    6144    6150    6153      94
    6141    6135    6144     113    6138    6135    6141     154    6138    6135
    6144     113    6132    6129    6135     115    6129    6135    6138     116
    6129    6135    6141     116    6180    6186    6189      94    6168    6162
    6171     117    6165    6162    6168     118    6165    6162    6171     117
    6159    6156    6162     120    6159    6156    6180     113    6156    6162
    6165     121    6156    6162    6168     121    6153    6150    6156     115
    6150    6156    6159     116    6213    6219    6222      94    6204    6198
    6207     155    6201    6198    6204     149    6201    6198    6207     155
    6198    6207    6210     156    6195    6192    6198     120    6195    6192
    6213     113    6192    6198    6201     151    6192    6198    6204     151
    6189    6186    6192     115    6186    6192    6195     116    6234    6240
    6243      94    6231    6225    6234     113    6228    6225    6231     154
    6228    6225    6234     113    6222    6219    6225     115    6219    6225
    6228     116    6219    6225    6231     116    6267    6273    6276      94
    6258    6252    6261     148    6255    6252    6258     149    6255    6252
    6261     148    6252    6261    6264     150    6249    6246    6252     120
    6249    6246    6267     113    6246    6252    6255     151    6246    6252
    6258     151    6243    6240    6246     115    6240    6246    6249     116
    6324    6330    6333      94    6318    6312    6321     109    6315    6312
    6318     109    6315    6312    6321     109    6306    6300    6309     109
    6303    6300    6306     109    6303    6300    6309     109    6297    6294
    6300     110    6297    6294    6312     110    6294    6300    6303     111
    6294    6300    6306     111    6294    6300    6309     111    6294    6312
    6315     111    6294    6312    6318     111    6294    6312    6321     111
    6291    6285    6294     122    6288    6285    6291     118    6288    6285
    6294     122    6285    6294    6297     123    6282    6279    6285     120
    6282    6279    6324     113    6279    6285    6288     121    6279    6285
    6291     121    6276    6273    6279     115    6273    6279    6282     116
    6381    6387    6390      94    6375    6369    6378     109    6372    6369
    6375     109    6372    6369    6378     109    6363    6357    6366     109
    6360    6357    6363     109    6360    6357    6366     109    6354    6351
    6357     110    6354    6351    6369     110    6351    6357    6360     111
    6351    6357    6363     111    6351    6357    6366     111    6351    6369
    6372     111    6351    6369    6375     111    6351    6369    6378     111
    6348    6342    6351     122    6345    6342    6348     118    6345    6342
    6351     122    6342    6351    6354     123    6339    6336    6342     120
    6339    6336    6381     113    6336    6342    6345     121    6336    6342
    6348     121    6333    6330    6336     115    6330    6336    6339     116
    6441    6447    6450      94    6432    6429    6435     144    6429    6435
    6438     144    6426    6423    6429     144    6423    6429    6432     144
    6420    6417    6423     144    6417    6423    6426     144    6414    6411
    6417     144    6411    6417    6420     144    6408    6411    6414     144
    6408    6435    6438     144    6405    6399    6408     147    6402    6399
    6405     109    6402    6399    6408     147    6396    6393    6399     138
    6396    6393    6441     113    6393    6399    6402     139    6393    6399
    6405     139    6390    6387    6393     115    6387    6393    6396     116
    6477    6483    6486      94    6465    6459    6468     117    6462    6459
    6465     118    6462    6459    6468     117    6456    6453    6459     120
    6456    6453    6477     113    6453    6459    6462     121    6453    6459
    6465     121    6450    6447    6453     115    6447    6453    6456     116
    6528    6534    6537      94    6519    6516    6522     131    6516    6522
    6525     132    6513    6510    6516     133    6510    6516    6519     134
    6507    6510    6513     135    6504    6522    6525     136    6501    6495
    6504     137    6498    6495    6501     109    6498    6495    6504     137
    6492    6489    6495     138    6492    6489    6528     113    6489    6495
    6498     139    6489    6495    6501     139    6486    6483    6489     115
    6483    6489    6492     116    6585    6591    6594      94    6579    6573
    6582     109    6576    6573    6579     109    6576    6573    6582     109
    6567    6561    6570     109    6564    6561    6567     109    6564    6561
    6570     109    6558    6555    6561     110    6558    6555    6573     110
    6555    6561    6564     111    6555    6561    6567     111    6555    6561
    6570     111    6555    6573    6576     111    6555    6573    6579     111
    6555    6573    6582     111    6552    6546    6555     122    6549    6546
    6552     118    6549    6546    6555     122    6546    6555    6558     123
    6543    6540    6546     120    6543    6540    6585     113    6540    6546
    6549     121    6540    6546    6552     121    6537    6534    6540     115
    6534    6540    6543     116    6636    6642    6645      94    6627    6624
    6630     131    6624    6630    6633     132    6621    6618    6624     133
    6618    6624    6627     134    6615    6618    6621     135    6612    6630
    6633     136    6609    6603    6612     137    6606    6603    6609     109
    6606    6603    6612     137    6600    6597    6603     138    6600    6597
    6636     113    6597    6603    6606     139    6597    6603    6609     139
    6594    6591    6597     115    6591    6597    6600     116    6678    6684
    6687      94    6672    6669    6675     124    6663    6669    6672      94
    6663    6669    6675      94    6660    6654    6663     125    6657    6654
    6660     118    6657    6654    6663     125    6651    6648    6654     120
    6651    6648    6678     113    6648    6654    6657     121    6648    6654
    6660     121    6645    6642    6648     115    6642    6648    6651     116
    6726    6732    6735      94    6720    6714    6723     109    6717    6714
    6720     109    6717    6714    6723     109    6708    6702    6711     109
    6705    6702    6708     109    6705    6702    6711     109    6699    6696
    6702     110    6699    6696    6714     110    6696    6702    6705     111
    6696    6702    6708     111    6696    6702    6711     111    6696    6714
    6717     111    6696    6714    6720     111    6696    6714    6723     111
    6693    6690    6696     112    6693    6690    6726     113    6690    6696
    6699     114    6687    6684    6690     115    6684    6690    6693     116
    6774    6780    6783      94    6768    6762    6771     109    6765    6762
    6768     109    6765    6762    6771     109    6756    6750    6759     109
    6753    6750    6756     109    6753    6750    6759     109    6747    6744
    6750     110    6747    6744    6762     110    6744    6750    6753     111
    6744    6750    6756     111    6744    6750    6759     111    6744    6762
    6765     111    6744    6762    6768     111    6744    6762    6771     111
    6741    6738    6744     112    6741    6738    6774     113    6738    6744
    6747     114    6735    6732    6738     115    6732    6738    6741     116
    6795    6801    6804      94    6792    6786    6795     113    6789    6786
    6792     154    6789    6786    6795     113    6783    6780    6786     115
    6780    6786    6789     116    6780    6786    6792     116    6825    6831
    6834      94    6819    6813    6822     109    6816    6813    6819     109
    6816    6813    6822     109    6810    6807    6813     138    6810    6807
    6825     113    6807    6813    6816     139    6807    6813    6819     139
    6807    6813    6822     139    6804    6801    6807     115    6801    6807
    6810     116    6876    6882    6885      94    6867    6864    6870     131
    6864    6870    6873     132    6861    6858    6864     133    6858    6864
    6867     134    6855    6858    6861     135    6852    6870    6873     136
    6849    6843    6852     137    6846    6843    6849     109    6846    6843
    6852     137    6840    6837    6843     138    6840    6837    6876     113
    6837    6843    6846     139    6837    6843    6849     139    6834    6831
    6837     115    6831    6837    6840     116    6933    6939    6942      94
    6927    6921    6930     109    6924    6921    6927     109    6924    6921
    6930     109    6918    6912    6921     152    6915    6912    6918     118
    6915    6912    6921     152    6912    6921    6924     153    6912    6921
    6927     153    6912    6921    6930     153    6906    6900    6909     109
    6903    6900    6906     109    6903    6900    6909     109    6897    6894
    6900     110    6897    6894    6912     123    6894    6900    6903     111
    6894    6900    6906     111    6894    6900    6909     111    6894    6912
    6915     122    6894    6912    6918     122    6891    6888    6894     112
    6891    6888    6933     113    6888    6894    6897     114    6885    6882
    6888     115    6882    6888    6891     116    6981    6987    6990      94
    6975    6969    6978     109    6972    6969    6975     109    6972    6969
    6978     109    6963    6957    6966     109    6960    6957    6963     109
    6960    6957    6966     109    6954    6951    6957     110    6954    6951
    6969     110    6951    6957    6960     111    6951    6957    6963     111
    6951    6957    6966     111    6951    6969    6972     111    6951    6969
    6975     111    6951    6969    6978     111    6948    6945    6951     112
    6948    6945    6981     113    6945    6951    6954     114    6942    6939
    6945     115    6939    6945    6948     116    7002    7008    7011      94
    6999    6993    7002     113    6996    6993    6999     154    6996    6993
    7002     113    6990    6987    6993     115    6987    6993    6996     116
    6987    6993    6999     116    7059    7065    7068      94    7053    7047
    7056     109    7050    7047    7053     109    7050    7047    7056     109
    7044    7038    7047     152    7041    7038    7044     118    7041    7038
    7047     152    7038    7047    7050     153    7038    7047    7053     153
    7038    7047    7056     153    7032    7026    7035     109    7029    7026
    7032     109    7029    7026    7035     109    7023    7020    7026     110
    7023    7020    7038     123    7020    7026    7029     111    7020    7026
    7032     111    7020    7026    7035     111    7020    7038    7041     122
    7020    7038    7044     122    7017    7014    7020     112    7017    7014
    7059     113    7014    7020    7023     114    7011    7008    7014     115
    7008    7014    7017     116    7089    7095    7098      94    7083    7077
    7086     109    7080    7077    7083     109    7080    7077    7086     109
    7074    7071    7077     138    7074    7071    7089     113    7071    7077
    7080     139    7071    7077    7083     139    7071    7077    7086     139
    7068    7065    7071     115    7065    7071    7074     116    7122    7128
    7131      94    7113    7107    7116     148    7110    7107    7113     149
    7110    7107    7116     148    7107    7116    7119     150    7104    7101
    7107     120    7104    7101    7122     113    7101    7107    7110     151
    7101    7107    7113     151    7098    7095    7101     115    7095    7101
    7104     116    7173    7167    7176     109    7170    7167    7173     109
    7170    7167    7176     109    7164    7158    7167     152    7161    7158
    7164     118    7161    7158    7167     152    7158    7167    7170     153
    7158    7167    7173     153    7158    7167    7176     153    7152    7146
    7155     109    7149    7146    7152     109    7149    7146    7155     109
    7143    7140    7146     110    7143    7140    7158     123    7140    7146
    7149     111    7140    7146    7152     111    7140    7146    7155     111
    7140    7158    7161     122    7140    7158    7164     122    7137    7134
    7140     112    7137    7134    7179     113    7134    7140    7143     114
    7131    7128    7134     115    7128    7134    7137     116    7218    7215
    7221     113    7212    7206    7215     139    7209    7206    7212     109
    7209    7206    7215     139    7206    7215    7218     138    7203    7197
    7206     140    7200    7197    7203     109    7200    7197    7206     140
    7197    7206    7209     140    7197    7206    7212     140    7194    7188
    7197     141    7191    7188    7194     142    7191    7188    7197     141
    7188    7197    7200     140    7188    7197    7203     140    7185    7188
    7191     143    7185    7188    7194     143    7185    7215    7218     116
    7263    7269    7272      94    7260    7257    7263     113    7254    7248
    7257     139    7251    7248    7254     109    7251    7248    7257     139
    7248    7257    7260     138    7245    7239    7248     140    7242    7239
    7245     109    7242    7239    7248     140    7239    7248    7251     140
    7239    7248    7254     140    7236    7230    7239     141    7233    7230
    7236     142    7233    7230    7239     141    7230    7239    7242     140
    7230    7239    7245     140    7227    7230    7233     143    7227    7230
    7236     143    7227    7257    7260     116    7311    7317    7320      94
    7305    7299    7308     109    7302    7299    7305     109    7302    7299
    7308     109    7293    7287    7296     109    7290    7287    7293     109
    7290    7287    7296     109    7284    7281    7287     110    7284    7281
    7299     110    7281    7287    7290     111    7281    7287    7293     111
    7281    7287    7296     111    7281    7299    7302     111    7281    7299
    7305     111    7281    7299    7308     111    7278    7275    7281     112
    7278    7275    7311     113    7275    7281    7284     114    7272    7269
    7275     115    7269    7275    7278     116    7353    7359    7362      94
    7347    7344    7350     124    7338    7344    7347      94    7338    7344
    7350      94    7335    7329    7338     125    7332    7329    7335     118
    7332    7329    7338     125    7326    7323    7329     120    7326    7323
    7353     113    7323    7329    7332     121    7323    7329    7335     121
    7320    7317    7323     115    7317    7323    7326     116    7374    7380
    7383      94    7371    7365    7374     113    7368    7365    7371     154
    7368    7365    7374     113    7362    7359    7365     115    7359    7365
    7368     116    7359    7365    7371     116    7404    7410    7413      94
    7398    7392    7401     109    7395    7392    7398     109    7395    7392
    7401     109    7389    7386    7392     138    7389    7386    7404     113
    7386    7392    7395     139    7386    7392    7398     139    7386    7392
    7401     139    7383    7380    7386     115    7380    7386    7389     116
    7461    7467    7470      94    7455    7449    7458     109    7452    7449
    7455     109    7452    7449    7458     109    7443    7437    7446     109
    7440    7437    7443     109    7440    7437    7446     109    7434    7431
    7437     110    7434    7431    7449     110    7431    7437    7440     111
    7431    7437    7443     111    7431    7437    7446     111    7431    7449
    7452     111    7431    7449    7455     111    7431    7449    7458     111
    7428    7422    7431     122    7425    7422    7428     118    7425    7422
    7431     122    7422    7431    7434     123    7419    7416    7422     120
    7419    7416    7461     113    7416    7422    7425     121    7416    7422
    7428     121    7413    7410    7416     115    7410    7416    7419     116
    7503    7509    7512      94    7491    7485    7494     109    7488    7485
    7491     109    7488    7485    7494     109    7482    7479    7485     157
    7482    7479    7497     158    7479    7485    7488     111    7479    7485
    7491     111    7479    7485    7494     111    7479    7497    7500     159
    7476    7473    7479     112    7476    7473    7503     113    7473    7479
    7482     160    7470    7467    7473     115    7467    7473    7476     116
    7575    7581    7584      94    7569    7566    7572     164    7563    7560
    7566     144    7560    7566    7569     144    7557    7554    7560     144
    7554    7560    7563     144    7551    7548    7554     144    7548    7554
    7557     144    7545    7548    7551     165    7542    7539    7545     166
    7536    7533    7539     132    7533    7539    7542     131    7530    7533
    7536     167    7527    7521    7530     168    7524    7521    7527     109
    7524    7521    7530     168    7518    7515    7521     138    7518    7515
    7575     113    7515    7521    7524     139    7515    7521    7527     139
    7512    7509    7515     115    7509    7515    7518     116    7617    7623
    7626      94    7611    7608    7614     124    7602    7608    7611      94
    7602    7608    7614      94    7599    7593    7602     125    7596    7593
    7599     118    7596    7593    7602     125    7590    7587    7593     120
    7590    7587    7617     113    7587    7593    7596     121    7587    7593
    7599     121    7584    7581    7587     115    7581    7587    7590     116
    7647    7653    7656      94    7641    7635    7644     109    7638    7635
    7641     109    7638    7635    7644     109    7632    7629    7635     138
    7632    7629    7647     113    7629    7635    7638     139    7629    7635
    7641     139    7629    7635    7644     139    7626    7623    7629     115
    7623    7629    7632     116    7692    7698    7701      94    7680    7674
    7683     117    7677    7674    7680     118    7677    7674    7683     117
    7671    7665    7674     119    7668    7665    7671     118    7668    7665
    7674     119    7665    7674    7677     119    7665    7674    7680     119
    7662    7659    7665     120    7662    7659    7692     113    7659    7665
    7668     121    7659    7665    7671     121    7656    7653    7659     115
    7653    7659    7662     116    7758    7764    7767      94    7752    7746
    7755     107    7749    7746    7752     107    7749    7746    7755     107
    7743    7737    7746     126    7740    7737    7743     127    7740    7737
    7746     126    7737    7746    7749     128    7737    7746    7752     128
    7737    7746    7755     128    7734    7728    7737     100    7731    7728
    7734     101    7731    7728    7737     100    7728    7737    7740     129
    7728    7737    7743     129    7725    7719    7728     100    7722    7719
    7725     101    7722    7719    7728     100    7719    7728    7731     100
    7719    7728    7734     100    7716    7710    7719     100    7713    7710
    7716     101    7713    7710    7719     100    7710    7719    7722     100
    7710    7719    7725     100    7707    7704    7710     130    7707    7704
    7758     113    7704    7710    7713     105    7704    7710    7716     105
    7701    7698    7704     115    7698    7704    7707     116    7803    7809
    7812      94    7791    7785    7794     117    7788    7785    7791     118
    7788    7785    7794     117    7782    7776    7785     119    7779    7776
    7782     118    7779    7776    7785     119    7776    7785    7788     119
    7776    7785    7791     119    7773    7770    7776     120    7773    7770
    7803     113    7770    7776    7779     121    7770    7776    7782     121
    7767    7764    7770     115    7764    7770    7773     116    7854    7860
    7863      94    7848    7842    7851     142    7845    7842    7848     142
    7845    7842    7851     142    7839    7842    7845     161    7839    7842
    7848     161    7839    7842    7851     161    7836    7830    7839     162
    7833    7830    7836     149    7833    7830    7839     162    7827    7821
    7830     119    7824    7821    7827     118    7824    7821    7830     119
    7821    7830    7833     163    7821    7830    7836     163    7818    7815
    7821     120    7818    7815    7854     113    7815    7821    7824     121
    7815    7821    7827     121    7812    7809    7815     115    7809    7815
    7818     116    7911    7917    7920      94    7905    7899    7908     109
    7902    7899    7905     109    7902    7899    7908     109    7893    7887
    7896     109    7890    7887    7893     109    7890    7887    7896     109
    7884    7881    7887     110    7884    7881    7899     110    7881    7887
    7890     111    7881    7887    7893     111    7881    7887    7896     111
    7881    7899    7902     111    7881    7899    7905     111    7881    7899
    7908     111    7878    7872    7881     122    7875    7872    7878     118
    7875    7872    7881     122    7872    7881    7884     123    7869    7866
    7872     120    7869    7866    7911     113    7866    7872    7875     121
    7866    7872    7878     121    7863    7860    7866     115    7860    7866
    7869     116    7944    7950    7953      94    7935    7929    7938     155
    7932    7929    7935     149    7932    7929    7938     155    7929    7938
    7941     156    7926    7923    7929     120    7926    7923    7944     113
    7923    7929    7932     151    7923    7929    7935     151    7920    7917
    7923     115    7917    7923    7926     116    7962    7956    7965     113
    7959    7956    7962     154    7959    7956    7965     113    7953    7950
    7956     115    7950    7956    7959     116    7950    7956    7962     116
    8007    8013    8016      94    8004    8001    8007     113    7998    7992
    8001     139    7995    7992    7998     109    7995    7992    8001     139
    7992    8001    8004     138    7989    7983    7992     140    7986    7983
    7989     109    7986    7983    7992     140    7983    7992    7995     140
    7983    7992    7998     140    7980    7974    7983     141    7977    7974
    7980     142    7977    7974    7983     141    7974    7983    7986     140
    7974    7983    7989     140    7971    7974    7977     143    7971    7974
    7980     143    7971    8001    8004     116    8049    8055    8058      94
    8043    8040    8046     124    8034    8040    8043      94    8034    8040
    8046      94    8031    8025    8034     125    8028    8025    8031     118
    8028    8025    8034     125    8022    8019    8025     120    8022    8019
    8049     113    8019    8025    8028     121    8019    8025    8031     121
    8016    8013    8019     115    8013    8019    8022     116    8085    8091
    8094      94    8073    8067    8076     117    8070    8067    8073     118
    8070    8067    8076     117    8064    8061    8067     120    8064    8061
    8085     113    8061    8067    8070     121    8061    8067    8073     121
    8058    8055    8061     115    8055    8061    8064     116    8121    8127
    8130      94    8109    8103    8112     117    8106    8103    8109     118
    8106    8103    8112     117    8100    8097    8103     120    8100    8097
    8121     113    8097    8103    8106     121    8097    8103    8109     121
    8094    8091    8097     115    8091    8097    8100     116    8184    8190
    8193      94    8175    8172    8178     144    8172    8178    8181     144
    8163    8166    8169     145    8163    8172    8175     146    8160    8157
    8163     146    8154    8151    8157     144    8151    8157    8160     144
    8148    8151    8154     144    8148    8178    8181     144    8145    8139
    8148     147    8142    8139    8145     109    8142    8139    8148     147
    8136    8133    8139     138    8136    8133    8184     113    8133    8139
    8142     139    8133    8139    8145     139    8130    8127    8133     115
    8127    8133    8136     116    8220    8226    8229      94    8208    8202
    8211     117    8205    8202    8208     118    8205    8202    8211     117
    8199    8196    8202     120    8199    8196    8220     113    8196    8202
    8205     121    8196    8202    8208     121    8193    8190    8196     115
    8190    8196    8199     116    8283    8289    8292      94    8274    8271
    8277     144    8271    8277    8280     144    8262    8265    8268     145
    8262    8271    8274     146    8259    8256    8262     146    8253    8250
    8256     144    8250    8256    8259     144    8247    8250    8253     144
    8247    8277    8280     144    8244    8238    8247     147    8241    8238
    8244     109    8241    8238    8247     147    8235    8232    8238     138
    8235    8232    8283     113    8232    8238    8241     139    8232    8238
    8244     139    8229    8226    8232     115    8226    8232    8235     116
    8307    8301    8310     117    8304    8301    8307     118    8304    8301
    8310     117    8298    8295    8301     120    8298    8295    8319     113
    8295    8301    8304     121    8295    8301    8307     121    8292    8289
    8295     115    8289    8295    8298     116    8361    8367    8370      94
    8358    8355    8361     113    8352    8346    8355     139    8349    8346
    8352     109    8349    8346    8355     139    8346    8355    8358     138
    8343    8337    8346     140    8340    8337    8343     109    8340    8337
    8346     140    8337    8346    8349     140    8337    8346    8352     140
    8334    8328    8337     141    8331    8328    8334     142    8331    8328
    8337     141    8328    8337    8340     140    8328    8337    8343     140
    8325    8328    8331     143    8325    8328    8334     143    8325    8355
    8358     116    8406    8412    8415      94    8394    8388    8397     117
    8391    8388    8394     118    8391    8388    8397     117    8385    8379
    8388     119    8382    8379    8385     118    8382    8379    8388     119
    8379    8388    8391     119    8379    8388    8394     119    8376    8373
    8379     120    8376    8373    8406     113    8373    8379    8382     121
    8373    8379    8385     121    8370    8367    8373     115    8367    8373
    8376     116    8472    8478    8481      94    8466    8460    8469     107
    8463    8460    8466     107    8463    8460    8469     107    8457    8451
    8460     126    8454    8451    8457     127    8454    8451    8460     126
    8451    8460    8463     128    8451    8460    8466     128    8451    8460
    8469     128    8448    8442    8451     100    8445    8442    8448     101
    8445    8442    8451     100    8442    8451    8454     129    8442    8451
    8457     129    8439    8433    8442     100    8436    8433    8439     101
    8436    8433    8442     100    8433    8442    8445     100    8433    8442
    8448     100    8430    8424    8433     100    8427    8424    8430     101
    8427    8424    8433     100    8424    8433    8436     100    8424    8433
    8439     100    8421    8418    8424     130    8421    8418    8472     113
    8418    8424    8427     105    8418    8424    8430     105    8415    8412
    8418     115    8412    8418    8421     116    8520    8526    8529      94
    8514    8508    8517     109    8511    8508    8514     109    8511    8508
    8517     109    8502    8496    8505     109    8499    8496    8502     109
    8499    8496    8505     109    8493    8490    8496     110    8493    8490
    8508     110    8490    8496    8499     111    8490    8496    8502     111
    8490    8496    8505     111    8490    8508    8511     111    8490    8508
    8514     111    8490    8508    8517     111    8487    8484    8490     112
    8487    8484    8520     113    8484    8490    8493     114    8481    8478
    8484     115    8478    8484    8487     116    8538    8532    8541     113
    8535    8532    8538     154    8535    8532    8541     113    8529    8526
    8532     115    8526    8532    8535     116    8526    8532    8538     116
    8580    8577    8583     113    8574    8568    8577     139    8571    8568
    8574     109    8571    8568    8577     139    8568    8577    8580     138
    8565    8559    8568     140    8562    8559    8565     109    8562    8559
    8568     140    8559    8568    8571     140    8559    8568    8574     140
    8556    8550    8559     141    8553    8550    8556     142    8553    8550
    8559     141    8550    8559    8562     140    8550    8559    8565     140
    8547    8550    8553     143    8547    8550    8556     143    8547    8577
    8580     116    8625    8631    8634      94    8622    8619    8625     113
    8616    8610    8619     139    8613    8610    8616     109    8613    8610
    8619     139    8610    8619    8622     138    8607    8601    8610     140
    8604    8601    8607     109    8604    8601    8610     140    8601    8610
    8613     140    8601    8610    8616     140    8598    8592    8601     141
    8595    8592    8598     142    8595    8592    8601     141    8592    8601
    8604     140    8592    8601    8607     140    8589    8592    8595     143
    8589    8592    8598     143    8589    8619    8622     116    8691    8697
    8700      94    8685    8679    8688     107    8682    8679    8685     107
    8682    8679    8688     107    8676    8670    8679     126    8673    8670
    8676     127    8673    8670    8679     126    8670    8679    8682     128
    8670    8679    8685     128    8670    8679    8688     128    8667    8661
    8670     100    8664    8661    8667     101    8664    8661    8670     100
    8661    8670    8673     129    8661    8670    8676     129    8658    8652
    8661     100    8655    8652    8658     101    8655    8652    8661     100
    8652    8661    8664     100    8652    8661    8667     100    8649    8643
    8652     100    8646    8643    8649     101    8646    8643    8652     100
    8643    8652    8655     100    8643    8652    8658     100    8640    8637
    8643     130    8640    8637    8691     113    8637    8643    8646     105
    8637    8643    8649     105    8634    8631    8637     115    8631    8637
    8640     116    8739    8745    8748      94    8733    8727    8736     109
    8730    8727    8733     109    8730    8727    8736     109    8721    8715
    8724     109    8718    8715    8721     109    8718    8715    8724     109
    8712    8709    8715     110    8712    8709    8727     110    8709    8715
    8718     111    8709    8715    8721     111    8709    8715    8724     111
    8709    8727    8730     111    8709    8727    8733     111    8709    8727
    8736     111    8706    8703    8709     112    8706    8703    8739     113
    8703    8709    8712     114    8700    8697    8703     115    8697    8703
    8706     116    8805    8802    8808     164    8799    8796    8802     144
    8796    8802    8805     144    8793    8790    8796     144    8790    8796
    8799     144    8787    8784    8790     144    8784    8790    8793     144
    8781    8784    8787     165    8778    8775    8781     166    8772    8769
    8775     132    8769    8775    8778     131    8766    8769    8772     167
    8763    8757    8766     168    8760    8757    8763     109    8760    8757
    8766     168    8754    8751    8757     138    8754    8751    8811     113
    8751    8757    8760     139    8751    8757    8763     139    8748    8745
    8751     115    8745    8751    8754     116    8976    8973    8979     144
    8973    8979    8982     144    8970    8967    8973     144    8967    8973
    8976     144    8964    8961    8967     144    8961    8967    8970     144
    8958    8955    8961     144    8955    8961    8964     144    8952    8955
    8958     144    8952    8979    8982     144    8949    8946    8952     169
    8943    8928    8946     141    8931    8928    8943     170    8931    8937
    8940     145    8928    8946    8949     141    8925    8928    8943     171
    8919    8946    8949     171    8913    8910    8916     144    8904    8901
    8922     144    8901    8898    8907     144    8898    8901    8904     144
    8895    8898    8907     144    8895    8910    8913     144    8892    8889
    8895     172    8886    8883    8889     173    8883    8889    8892     173
    8877    8883    8886     174    8871    8868    8874     144    8862    8856
    8865     142    8859    8856    8862     142    8859    8856    8865     142
    8853    8856    8859     171    8853    8856    8862     171    8853    8856
    8865     171    8850    8868    8871     144    8844    8841    8874     144
    8841    8838    8847     144    8838    8841    8844     144    8835    8838
    8847     144    8829    8820    8832     171    8826    8820    8829     142
    8826    8820    8832     171    8823    8820    8826     142    8823    8820
    8829     142    8823    8820    8832     171
%FLAG ANGLES_WITHOUT_HYDROGEN                                                   
%FORMAT(10I8)                                                                   
      75      72      78       1      72      78      84       2      54      51
      63       3      45      51      54       3      45      51      63       3
      36      45      51       4      27      36      45       5      18      12
[truncated: 921,505 more chars]
