# Supplementary material for: In silico screening of chalcones and flavonoids as potential inhibitors against yellow head virus 3C-like protease
Source: PeerJ. 2023 Apr 24;11:e15086. doi: 10.7717/peerj.15086 (PMC10135407; doi:10.7717/peerj.15086)
Supplement: Supplemental Information 12 — All topology fileS used in trajectory analysis of duplicated simulations of the best four compounds and the standard molecule, NSC122819. [file peerj-11-15086-s012.zip › topology_file_duplication/stripped.00_NSC122819.top]

%VERSION  VERSION_STAMP = V0001.000  DATE = 09/04/22 08:28:59                  
%FLAG TITLE                                                                     
%FORMAT(20a4)                                                                   
default_name                                                                    
%FLAG POINTERS                                                                  
%FORMAT(10I8)                                                                   
    3018      16    1470    1595    3348    2175    6857    6758       0       0
   16693     189    1595    2175    6758      86     195     206      51       0
       0       0       0       0       0       0       0       1      78       0
       0
%FLAG ATOM_NAME                                                                 
%FORMAT(20a4)                                                                   
N   H1  H2  H3  CA  HA  CB  HB2 HB3 CG  HG2 HG3 CD  HD2 HD3 NE  HE  CZ  NH1 HH11
HH12NH2 HH21HH22C   O   N   H   CA  HA  CB  HB  CG1 HG11HG12HG13CG2 HG21HG22HG23
C   O   N   H   CA  HA  CB  HB2 HB3 CG  HG2 HG3 CD  OE1 OE2 C   O   N   H   CA  
HA  CB  HB2 HB3 CG  OD1 OD2 C   O   N   H   CA  HA  CB  HB2 HB3 CG  HG  CD1 HD11
HD12HD13CD2 HD21HD22HD23C   O   N   H   CA  HA  CB  HB2 HB3 CG  OD1 ND2 HD21HD22
C   O   N   H   CA  HA  CB  HB2 HB3 CG  HG2 HG3 CD  HD2 HD3 CE  HE2 HE3 NZ  HZ1 
HZ2 HZ3 C   O   N   H   CA  HA  CB  HB2 HB3 CG  ND1 CE1 HE1 NE2 HE2 CD2 HD2 C   
O   N   CD  HD2 HD3 CG  HG2 HG3 CB  HB2 HB3 CA  HA  C   O   N   H   CA  HA  CB  
HB2 HB3 CG  CD1 HD1 CE1 HE1 CZ  OH  HH  CE2 HE2 CD2 HD2 C   O   N   H   CA  HA  
CB  HB2 HB3 CG  OD1 ND2 HD21HD22C   O   N   H   CA  HA  CB  HB2 HB3 CG  HG2 HG3 
CD  HD2 HD3 CE  HE2 HE3 NZ  HZ1 HZ2 HZ3 C   O   N   H   CA  HA  CB  HB2 HB3 CG  
CD1 HD1 CE1 HE1 CZ  OH  HH  CE2 HE2 CD2 HD2 C   O   N   H   CA  HA  CB  HB2 HB3 
CG  HG2 HG3 CD  HD2 HD3 NE  HE  CZ  NH1 HH11HH12NH2 HH21HH22C   O   N   H   CA  
HA  CB  HB2 HB3 OG  HG  C   O   N   H   CA  HA  CB  HB2 HB3 CG  OD1 ND2 HD21HD22
C   O   N   H   CA  HA  CB  HB  CG2 HG21HG22HG23CG1 HG12HG13CD1 HD11HD12HD13C   
O   N   H   CA  HA  CB  HB  CG1 HG11HG12HG13CG2 HG21HG22HG23C   O   N   H   CA  
HA  CB  HB2 HB3 CG  HG2 HG3 CD  HD2 HD3 NE  HE  CZ  NH1 HH11HH12NH2 HH21HH22C   
O   N   H   CA  HA  CB  HB  CG1 HG11HG12HG13CG2 HG21HG22HG23C   O   N   H   CA  
HA  CB  HB2 HB3 CG  CD1 HD1 CE1 HE1 CZ  OH  HH  CE2 HE2 CD2 HD2 C   O   N   H   
CA  HA2 HA3 C   O   N   H   CA  HA  CB  HB2 HB3 CG  HG2 HG3 CD  OE1 OE2 C   O   
N   H   CA  HA  CB  HB2 HB3 CG  HG2 HG3 CD  HD2 HD3 NE  HE  CZ  NH1 HH11HH12NH2 
HH21HH22C   O   N   H   CA  HA2 HA3 C   O   N   H   CA  HA  CB  HB2 HB3 CG  OD1 
OD2 C   O   N   H   CA  HA  CB  HB2 HB3 CG  HG  CD1 HD11HD12HD13CD2 HD21HD22HD23
C   O   N   H   CA  HA  CB  HB2 HB3 CG  OD1 ND2 HD21HD22C   O   N   H   CA  HA2 
HA3 C   O   N   H   CA  HA  CB  HB2 HB3 CG  CD1 HD1 CE1 HE1 CZ  HZ  CE2 HE2 CD2 
HD2 C   O   N   H   CA  HA  CB  HB2 HB3 CG  HG  CD1 HD11HD12HD13CD2 HD21HD22HD23
C   O   N   H   CA  HA  CB  HB2 HB3 OG  HG  C   O   N   H   CA  HA2 HA3 C   O   
N   H   CA  HA  CB  HB2 HB3 CG  HG2 HG3 CD  HD2 HD3 CE  HE2 HE3 NZ  HZ1 HZ2 HZ3 
C   O   N   H   CA  HA  CB  HB2 HB3 CG  CD1 HD1 CE1 HE1 CZ  HZ  CE2 HE2 CD2 HD2 
C   O   N   H   CA  HA  CB  HB2 HB3 CG  HG  CD1 HD11HD12HD13CD2 HD21HD22HD23C   
O   N   H   CA  HA  CB  HB2 HB3 CG  CD1 HD1 CE1 HE1 CZ  OH  HH  CE2 HE2 CD2 HD2 
C   O   N   H   CA  HA  CB  HB2 HB3 CG  CD1 HD1 CE1 HE1 CZ  HZ  CE2 HE2 CD2 HD2 
C   O   N   CD  HD2 HD3 CG  HG2 HG3 CB  HB2 HB3 CA  HA  C   O   N   H   CA  HA  
CB  HB2 HB3 CG  HG2 HG3 CD  HD2 HD3 NE  HE  CZ  NH1 HH11HH12NH2 HH21HH22C   O   
N   H   CA  HA  CB  HB2 HB3 CG  ND1 CE1 HE1 NE2 HE2 CD2 HD2 C   O   N   H   CA  
HA  CB  HB  CG2 HG21HG22HG23CG1 HG12HG13CD1 HD11HD12HD13C   O   N   H   CA  HA  
CB  HB2 HB3 CG  CD1 HD1 CE1 HE1 CZ  HZ  CE2 HE2 CD2 HD2 C   O   N   H   CA  HA  
CB  HB2 HB3 CG  OD1 OD2 C   O   N   H   CA  HA  CB  HB2 HB3 OG  HG  C   O   N   
H   CA  HA  CB  HB2 HB3 SG  HG  C   O   N   H   CA  HA  CB  HB  CG2 HG21HG22HG23
OG1 HG1 C   O   N   H   CA  HA  CB  HB2 HB3 CG  OD1 OD2 C   O   N   H   CA  HA  
CB  HB2 HB3 CG  OD1 ND2 HD21HD22C   O   N   H   CA  HA  CB  HB  CG2 HG21HG22HG23
OG1 HG1 C   O   N   H   CA  HA  CB  HB2 HB3 CG  HG  CD1 HD11HD12HD13CD2 HD21HD22
HD23C   O   N   H   CA  HA  CB  HB  CG2 HG21HG22HG23OG1 HG1 C   O   N   H   CA  
HA  CB  HB2 HB3 CG  HG2 HG3 CD  HD2 HD3 NE  HE  CZ  NH1 HH11HH12NH2 HH21HH22C   
O   N   H   CA  HA  CB  HB2 HB3 CG  ND1 CE1 HE1 NE2 HE2 CD2 HD2 C   O   N   H   
CA  HA  CB  HB  CG2 HG21HG22HG23CG1 HG12HG13CD1 HD11HD12HD13C   O   N   H   CA  
HA  CB  HB2 HB3 CG  HG2 HG3 CD  HD2 HD3 NE  HE  CZ  NH1 HH11HH12NH2 HH21HH22C   
O   N   H   CA  HA  CB  HB  CG1 HG11HG12HG13CG2 HG21HG22HG23C   O   N   H   CA  
HA  CB  HB  CG2 HG21HG22HG23OG1 HG1 C   O   N   H   CA  HA  CB  HB2 HB3 CG  HG2 
HG3 CD  HD2 HD3 CE  HE2 HE3 NZ  HZ1 HZ2 HZ3 C   O   N   H   CA  HA2 HA3 C   O   
N   H   CA  HA  CB  HB2 HB3 CG  HG2 HG3 CD  OE1 OE2 C   O   N   H   CA  HA  CB  
HB2 HB3 CG  HG2 HG3 CD  OE1 OE2 C   O   N   H   CA  HA  CB  HB  CG2 HG21HG22HG23
OG1 HG1 C   O   N   H   CA  HA  CB  HB2 HB3 CG  ND1 CE1 HE1 NE2 HE2 CD2 HD2 C   
O   N   H   CA  HA  CB  HB2 HB3 CG  OD1 OD2 C   O   N   H   CA  HA  CB  HB  CG2 
HG21HG22HG23CG1 HG12HG13CD1 HD11HD12HD13C   O   N   H   CA  HA  CB  HB2 HB3 CG  
HG2 HG3 CD  OE1 OE2 C   O   N   H   CA  HA  CB  HB2 HB3 CG  HG  CD1 HD11HD12HD13
CD2 HD21HD22HD23C   O   N   H   CA  HA  CB  HB2 HB3 CG  HG  CD1 HD11HD12HD13CD2 
HD21HD22HD23C   O   N   H   CA  HA  CB  HB2 HB3 OG  HG  C   O   N   H   CA  HA  
CB  HB2 HB3 CG  OD1 OD2 C   O   N   H   CA  HA  CB  HB2 HB3 CG  HG2 HG3 CD  OE1 
OE2 C   O   N   H   CA  HA  CB  HB2 HB3 CG  CD1 HD1 CE1 HE1 CZ  OH  HH  CE2 HE2 
CD2 HD2 C   O   N   H   CA  HA  CB  HB2 HB3 CG  OD1 OD2 C   O   N   H   CA  HA  
CB  HB1 HB2 HB3 C   O   N   H   CA  HA  CB  HB  CG2 HG21HG22HG23OG1 HG1 C   O   
N   CD  HD2 HD3 CG  HG2 HG3 CB  HB2 HB3 CA  HA  C   O   N   H   CA  HA  CB  HB2 
HB3 CG  CD1 HD1 CE1 HE1 CZ  HZ  CE2 HE2 CD2 HD2 C   O   N   H   CA  HA  CB  HB  
CG2 HG21HG22HG23CG1 HG12HG13CD1 HD11HD12HD13C   O   N   H   CA  HA  CB  HB2 HB3 
CG  HG2 HG3 CD  HD2 HD3 CE  HE2 HE3 NZ  HZ1 HZ2 HZ3 C   O   N   H   CA  HA  CB  
HB  CG2 HG21HG22HG23CG1 HG12HG13CD1 HD11HD12HD13C   O   N   H   CA  HA  CB  HB2 
HB3 CG  OD1 OD2 C   O   N   H   CA  HA  CB  HB2 HB3 OG  HG  C   O   N   CD  HD2 
HD3 CG  HG2 HG3 CB  HB2 HB3 CA  HA  C   O   N   H   CA  HA  CB  HB2 HB3 CG  CD1 
HD1 CE1 HE1 CZ  HZ  CE2 HE2 CD2 HD2 C   O   N   H   CA  HA  CB  HB1 HB2 HB3 C   
O   N   H   CA  HA  CB  HB2 HB3 CG  HG2 HG3 CD  OE1 OE2 C   O   N   H   CA  HA  
CB  HB1 HB2 HB3 C   O   N   H   CA  HA  CB  HB  CG2 HG21HG22HG23OG1 HG1 C   O   
N   H   CA  HA  CB  HB  CG1 HG11HG12HG13CG2 HG21HG22HG23C   O   N   H   CA  HA  
CB  HB2 HB3 CG  HG  CD1 HD11HD12HD13CD2 HD21HD22HD23C   O   N   H   CA  HA  CB  
HB2 HB3 CG  HG2 HG3 CD  HD2 HD3 CE  HE2 HE3 NZ  HZ1 HZ2 HZ3 C   O   N   H   CA  
HA  CB  HB2 HB3 CG  CD1 HD1 CE1 HE1 CZ  HZ  CE2 HE2 CD2 HD2 C   O   N   H   CA  
HA2 HA3 C   O   N   H   CA  HA  CB  HB2 HB3 CG  HG2 HG3 CD  HD2 HD3 CE  HE2 HE3 
NZ  HZ1 HZ2 HZ3 C   O   N   H   CA  HA  CB  HB2 HB3 CG  HG  CD1 HD11HD12HD13CD2 
HD21HD22HD23C   O   N   H   CA  HA  CB  HB2 HB3 CG  HG2 HG3 CD  OE1 NE2 HE21HE22
C   O   N   H   CA  HA  CB  HB2 HB3 CG  HG2 HG3 CD  HD2 HD3 NE  HE  CZ  NH1 HH11
HH12NH2 HH21HH22C   O   N   H   CA  HA  CB  HB  CG2 HG21HG22HG23OG1 HG1 C   O   
N   H   CA  HA  CB  HB2 HB3 CG  HG2 HG3 CD  OE1 NE2 HE21HE22C   O   N   H   CA  
HA  CB  HB2 HB3 CG  CD1 HD1 CE1 HE1 CZ  OH  HH  CE2 HE2 CD2 HD2 C   O   N   H   
CA  HA  CB  HB1 HB2 HB3 C   O   N   H   CA  HA  CB  HB2 HB3 CG  CD1 HD1 CE1 HE1 
CZ  OH  HH  CE2 HE2 CD2 HD2 C   O   N   H   CA  HA  CB  HB2 HB3 CG  CD1 HD1 CE1 
HE1 CZ  HZ  CE2 HE2 CD2 HD2 C   O   N   H   CA  HA  CB  HB  CG1 HG11HG12HG13CG2 
HG21HG22HG23C   O   N   H   CA  HA  CB  HB  CG2 HG21HG22HG23OG1 HG1 C   O   N   
H   CA  HA  CB  HB1 HB2 HB3 C   O   N   H   CA  HA  CB  HB2 HB3 CG  OD1 OD2 C   
O   N   H   CA  HA  CB  HB2 HB3 CG  OD1 OD2 C   O   N   H   CA  HA  CB  HB  CG2 
HG21HG22HG23CG1 HG12HG13CD1 HD11HD12HD13C   O   N   H   CA  HA  CB  HB2 HB3 CG  
HG2 HG3 CD  HD2 HD3 NE  HE  CZ  NH1 HH11HH12NH2 HH21HH22C   O   N   H   CA  HA  
CB  HB  CG1 HG11HG12HG13CG2 HG21HG22HG23C   O   N   H   CA  HA2 HA3 C   O   N   
H   CA  HA  CB  HB2 HB3 OG  HG  C   O   N   H   CA  HA  CB  HB2 HB3 CG  HG2 HG3 
SD  CE  HE1 HE2 HE3 C   O   N   H   CA  HA  CB  HB2 HB3 OG  HG  C   O   N   H   
CA  HA  CB  HB  CG1 HG11HG12HG13CG2 HG21HG22HG23C   O   N   H   CA  HA  CB  HB2 
HB3 CG  OD1 OD2 C   O   N   H   CA  HA2 HA3 C   O   N   H   CA  HA  CB  HB2 HB3 
CG  CD1 HD1 CE1 HE1 CZ  OH  HH  CE2 HE2 CD2 HD2 C   O   N   H   CA  HA  CB  HB2 
HB3 CG  ND1 CE1 HE1 NE2 HE2 CD2 HD2 C   O   N   H   CA  HA  CB  HB2 HB3 CG  OD1 
ND2 HD21HD22C   O   N   H   CA  HA  CB  HB  CG2 HG21HG22HG23CG1 HG12HG13CD1 HD11
HD12HD13C   O   N   H   CA  HA  CB  HB2 HB3 OG  HG  C   O   N   H   CA  HA  CB  
HB  CG2 HG21HG22HG23OG1 HG1 C   O   N   H   CA  HA  CB  HB2 HB3 CG  HG2 HG3 CD  
HD2 HD3 CE  HE2 HE3 NZ  HZ1 HZ2 HZ3 C   O   N   H   CA  HA  CB  HB2 HB3 CG  OD1 
OD2 C   O   N   H   CA  HA2 HA3 C   O   N   H   CA  HA  CB  HB2 HB3 CG  OD1 OD2 
C   O   N   H   CA  HA  CB  HB2 HB3 SG  HG  C   O   N   H   CA  HA2 HA3 C   O   
N   H   CA  HA  CB  HB2 HB3 OG  HG  C   O   N   H   CA  HA  CB  HB2 HB3 CG  HG  
CD1 HD11HD12HD13CD2 HD21HD22HD23C   O   N   H   CA  HA  CB  HB2 HB3 CG  HG  CD1 
HD11HD12HD13CD2 HD21HD22HD23C   O   N   H   CA  HA  CB  HB2 HB3 CG  CD1 HD1 CE1 
HE1 CZ  HZ  CE2 HE2 CD2 HD2 C   O   N   H   CA  HA  CB  HB2 HB3 CG  OD1 OD2 C   
O   N   H   CA  HA  CB  HB2 HB3 CG  ND1 CE1 HE1 NE2 HE2 CD2 HD2 C   O   N   H   
CA  HA  CB  HB2 HB3 CG  HG  CD1 HD11HD12HD13CD2 HD21HD22HD23C   O   N   H   CA  
HA  CB  HB2 HB3 CG  ND1 CE1 HE1 NE2 HE2 CD2 HD2 C   O   N   H   CA  HA  CB  HB2 
HB3 CG  OD1 ND2 HD21HD22C   O   N   H   CA  HA  CB  HB  CG1 HG11HG12HG13CG2 HG21
HG22HG23C   O   N   H   CA  HA  CB  HB  CG1 HG11HG12HG13CG2 HG21HG22HG23C   O   
N   H   CA  HA2 HA3 C   O   N   H   CA  HA  CB  HB1 HB2 HB3 C   O   N   H   CA  
HA  CB  HB2 HB3 CG  ND1 CE1 HE1 NE2 HE2 CD2 HD2 C   O   N   H   CA  HA  CB  HB  
CG2 HG21HG22HG23CG1 HG12HG13CD1 HD11HD12HD13C   O   N   H   CA  HA  CB  HB  CG1 
HG11HG12HG13CG2 HG21HG22HG23C   O   N   H   CA  HA2 HA3 C   O   N   H   CA  HA  
CB  HB  CG2 HG21HG22HG23CG1 HG12HG13CD1 HD11HD12HD13C   O   N   H   CA  HA  CB  
HB1 HB2 HB3 C   O   N   H   CA  HA  CB  HB2 HB3 OG  HG  C   O   N   H   CA  HA  
CB  HB  CG2 HG21HG22HG23CG1 HG12HG13CD1 HD11HD12HD13C   O   N   CD  HD2 HD3 CG  
HG2 HG3 CB  HB2 HB3 CA  HA  C   O   N   CD  HD2 HD3 CG  HG2 HG3 CB  HB2 HB3 CA  
HA  C   O   N   H   CA  HA  CB  HB  CG1 HG11HG12HG13CG2 HG21HG22HG23C   O   N   
H   CA  HA  CB  HB2 HB3 CG  OD1 ND2 HD21HD22C   O   N   H   CA  HA2 HA3 C   O   
N   H   CA  HA  CB  HB1 HB2 HB3 C   O   N   H   CA  HA  CB  HB2 HB3 CG  HG  CD1 
HD11HD12HD13CD2 HD21HD22HD23C   O   N   H   CA  HA  CB  HB  CG2 HG21HG22HG23OG1 
HG1 C   O   N   H   CA  HA  CB  HB2 HB3 CG  CD1 HD1 NE1 HE1 CE2 CZ2 HZ2 CH2 HH2 
CZ3 HZ3 CE3 HE3 CD2 C   O   N   H   CA  HA  CB  HB2 HB3 CG  OD1 ND2 HD21HD22C   
O   N   H   CA  HA  CB  HB1 HB2 HB3 C   O   N   H   CA  HA  CB  HB2 HB3 CG  HG2 
HG3 CD  OE1 OE2 C   O   N   H   CA  HA  CB  HB2 HB3 CG  HG2 HG3 CD  HD2 HD3 CE  
HE2 HE3 NZ  HZ1 HZ2 HZ3 C   O   N   H   CA  HA  CB  HB2 HB3 CG  HG2 HG3 CD  OE1 
OE2 C   O   N   H   CA  HA  CB  HB2 HB3 CG  HG2 HG3 SD  CE  HE1 HE2 HE3 C   O   
N   H   CA  HA  CB  HB2 HB3 CG  HG  CD1 HD11HD12HD13CD2 HD21HD22HD23C   O   N   
H   CA  HA  CB  HB2 HB3 SG  HG  C   O   N   H   CA  HA2 HA3 C   O   N   CD  HD2 
HD3 CG  HG2 HG3 CB  HB2 HB3 CA  HA  C   O   N   H   CA  HA  CB  HB2 HB3 CG  OD1 
ND2 HD21HD22C   O   N   H   CA  HA  CB  HB2 HB3 CG  OD1 OD2 C   O   N   H   CA  
HA  CB  HB2 HB3 CG  OD1 OD2 C   O   N   H   CA  HA  CB  HB2 HB3 CG  CD1 HD1 CE1 
HE1 CZ  OH  HH  CE2 HE2 CD2 HD2 C   O   N   H   CA  HA  CB  HB2 HB3 CG  OD1 OD2 
C   O   N   H   CA  HA  CB  HB2 HB3 CG  CD1 HD1 CE1 HE1 CZ  OH  HH  CE2 HE2 CD2 
HD2 C   O   N   H   CA  HA  CB  HB2 HB3 CG  OD1 OD2 C   O   N   CD  HD2 HD3 CG  
HG2 HG3 CB  HB2 HB3 CA  HA  C   O   N   H   CA  HA  CB  HB2 HB3 CG  HG2 HG3 CD  
OE1 OE2 C   O   N   H   CA  HA  CB  HB2 HB3 CG  HG2 HG3 CD  HD2 HD3 CE  HE2 HE3 
NZ  HZ1 HZ2 HZ3 C   O   N   H   CA  HA  CB  HB  CG1 HG11HG12HG13CG2 HG21HG22HG23
C   O   N   H   CA  HA2 HA3 C   O   N   CD  HD2 HD3 CG  HG2 HG3 CB  HB2 HB3 CA  
HA  C   O   N   CD  HD2 HD3 CG  HG2 HG3 CB  HB2 HB3 CA  HA  C   O   N   H   CA  
HA  CB  HB2 HB3 CG  HG2 HG3 CD  HD2 HD3 CE  HE2 HE3 NZ  HZ1 HZ2 HZ3 C   O   N   
H   CA  HA  CB  HB  CG1 HG11HG12HG13CG2 HG21HG22HG23C   O   N   H   CA  HA  CB  
HB2 HB3 CG  CD1 HD1 NE1 HE1 CE2 CZ2 HZ2 CH2 HH2 CZ3 HZ3 CE3 HE3 CD2 C   O   OXT 
C18 C15 C5  H12 O9  C25 H21 H22 O10 C19 C16 H13 C6  C4  C10 C20 C24 O12 C32 H30 
H31 H32 C26 O13 H24 C23 O11 C31 H27 H28 H29 C21 H17 H16 H4  C2  C8  O2  C7  H5  
H6  O5  H2  C1  H1  C3  H3  O1  C9  C11 O6  H19 C13 O8  H20 H10 H8  H7  O3  C14 
C17 O7  H14 H15 H11 C12 H9  O4  C22 H18 C27 S1  C30 H26 C29 H25 C28 H23 
%FLAG CHARGE                                                                    
%FORMAT(5E16.8)                                                                 
  2.37801015E+00  3.79570509E+00  3.79570509E+00  3.79570509E+00 -4.06357290E-01
  2.26320966E+00  2.15023140E-01  4.11823980E-01  4.11823980E-01  4.30046280E-01
  5.63069070E-01  5.63069070E-01  1.70378505E+00  9.60315210E-01  9.60315210E-01
 -1.02955995E+01  6.54545016E+00  1.50898866E+01 -1.58406454E+01  8.18910162E+00
  8.18910162E+00 -1.58406454E+01  8.18910162E+00  8.18910162E+00  1.31455672E+01
 -1.09570690E+01 -7.57501011E+00  4.95464337E+00 -1.59445125E+00  1.76574087E+00
  5.43935655E+00 -5.41202310E-01 -5.81655816E+00  1.44138393E+00  1.44138393E+00
  1.44138393E+00 -5.81655816E+00  1.44138393E+00  1.44138393E+00  1.44138393E+00
  1.08841798E+01 -1.03484442E+01 -9.40817349E+00  5.35006728E+00  7.23425310E-01
  2.01356415E+00  1.02044880E+00 -3.15245790E-01 -3.15245790E-01  2.47823280E-01
 -7.74447750E-01 -7.74447750E-01  1.46762404E+01 -1.49204192E+01 -1.49204192E+01
  9.77808618E+00 -1.06035564E+01 -9.40817349E+00  5.35006728E+00  6.94269630E-01
  1.60356240E+00 -5.52135690E-01 -2.22312060E-01 -2.22312060E-01  1.45669066E+01
 -1.46033512E+01 -1.46033512E+01  9.77808618E+00 -1.06035564E+01 -7.57501011E+00
  4.95464337E+00 -9.43915140E-01  1.68009606E+00 -2.00809746E+00  8.32759110E-01
  8.32759110E-01  6.43429413E+00 -6.57825030E-01 -7.50940983E+00  1.82223000E+00
  1.82223000E+00  1.82223000E+00 -7.50940983E+00  1.82223000E+00  1.82223000E+00
  1.82223000E+00  1.08841798E+01 -1.03484442E+01 -7.57501011E+00  4.95464337E+00
  2.60578890E-01  1.90969704E+00 -3.71917143E+00  1.45231731E+00  1.45231731E+00
  1.29924999E+01 -1.08076461E+01 -1.67481159E+01  7.64607708E+00  7.64607708E+00
  1.08841798E+01 -1.03484442E+01 -6.33953817E+00  5.00566581E+00 -4.37335200E+00
  2.59849998E+00 -1.71289620E-01  6.59647260E-01  6.59647260E-01  3.40757010E-01
  1.87689690E-01  1.87689690E-01 -8.72848170E-01  1.13160483E+00  1.13160483E+00
 -2.60578890E-01  2.06823105E+00  2.06823105E+00 -7.02287442E+00  6.19558200E+00
  6.19558200E+00  6.19558200E+00  1.33769904E+01 -1.07402236E+01 -7.57501011E+00
  4.95464337E+00 -1.05871563E+00  2.47823280E+00 -1.34845020E-01  6.68758410E-01
  6.68758410E-01  3.40392564E+00 -9.89835336E+00  2.97934605E+00  2.61490005E+00
 -5.09313285E+00  6.08442597E+00 -4.02166161E+00  3.39299226E+00  1.08841798E+01
 -1.03484442E+01 -4.64304204E+00  3.49868160E-01  7.12491930E-01  7.12491930E-01
  3.44401470E-01  3.88134990E-01  3.88134990E-01 -1.27556100E-01  4.61024190E-01
  4.61024190E-01 -4.84713180E-01  1.16804943E+00  1.07438681E+01 -1.04741780E+01
 -7.57501011E+00  4.95464337E+00 -2.55112200E-02  1.59627348E+00 -2.76978960E-01
  5.37557850E-01  5.37557850E-01 -2.00445300E-02 -3.47317038E+00  3.09596877E+00
 -4.26584043E+00  3.01761288E+00  5.87851398E+00 -1.01662212E+01  7.27434216E+00
 -4.26584043E+00  3.01761288E+00 -3.47317038E+00  3.09596877E+00  1.08841798E+01
 -1.03484442E+01 -7.57501011E+00  4.95464337E+00  2.60578890E-01  1.90969704E+00
 -3.71917143E+00  1.45231731E+00  1.45231731E+00  1.29924999E+01 -1.08076461E+01
 -1.67481159E+01  7.64607708E+00  7.64607708E+00  1.08841798E+01 -1.03484442E+01
 -6.33953817E+00  5.00566581E+00 -4.37335200E+00  2.59849998E+00 -1.71289620E-01
  6.59647260E-01  6.59647260E-01  3.40757010E-01  1.87689690E-01  1.87689690E-01
 -8.72848170E-01  1.13160483E+00  1.13160483E+00 -2.60578890E-01  2.06823105E+00
  2.06823105E+00 -7.02287442E+00  6.19558200E+00  6.19558200E+00  6.19558200E+00
  1.33769904E+01 -1.07402236E+01 -7.57501011E+00  4.95464337E+00 -2.55112200E-02
  1.59627348E+00 -2.76978960E-01  5.37557850E-01  5.37557850E-01 -2.00445300E-02
 -3.47317038E+00  3.09596877E+00 -4.26584043E+00  3.01761288E+00  5.87851398E+00
 -1.01662212E+01  7.27434216E+00 -4.26584043E+00  3.01761288E+00 -3.47317038E+00
  3.09596877E+00  1.08841798E+01 -1.03484442E+01 -6.33953817E+00  5.00566581E+00
 -4.80522051E+00  2.84267880E+00 -1.27556100E-02  5.95869210E-01  5.95869210E-01
  7.10669700E-01  5.19335550E-01  5.19335550E-01  8.85603780E-01  1.25187201E+00
  1.25187201E+00 -9.64870785E+00  6.29762688E+00  1.47163295E+01 -1.57203782E+01
  8.15994594E+00  8.15994594E+00 -1.57203782E+01  8.15994594E+00  8.15994594E+00
  1.33769904E+01 -1.07402236E+01 -7.57501011E+00  4.95464337E+00 -4.53735270E-01
  1.53613989E+00  3.85766091E+00  6.41424960E-01  6.41424960E-01 -1.19283176E+01
  7.79003325E+00  1.08841798E+01 -1.03484442E+01 -7.57501011E+00  4.95464337E+00
  2.60578890E-01  1.90969704E+00 -3.71917143E+00  1.45231731E+00  1.45231731E+00
  1.29924999E+01 -1.08076461E+01 -1.67481159E+01  7.64607708E+00  7.64607708E+00
  1.08841798E+01 -1.03484442E+01 -7.57501011E+00  4.95464337E+00 -1.08787131E+00
  1.58351787E+00  2.37436569E+00  3.40757010E-01 -5.83842492E+00  1.60720686E+00
  1.60720686E+00  1.60720686E+00 -7.83558900E-01  4.30046280E-01  4.30046280E-01
 -1.20267180E+00  3.38934780E-01  3.38934780E-01  3.38934780E-01  1.08841798E+01
 -1.03484442E+01 -7.57501011E+00  4.95464337E+00 -1.59445125E+00  1.76574087E+00
  5.43935655E+00 -5.41202310E-01 -5.81655816E+00  1.44138393E+00  1.44138393E+00
  1.44138393E+00 -5.81655816E+00  1.44138393E+00  1.44138393E+00  1.44138393E+00
  1.08841798E+01 -1.03484442E+01 -6.33953817E+00  5.00566581E+00 -4.80522051E+00
  2.84267880E+00 -1.27556100E-02  5.95869210E-01  5.95869210E-01  7.10669700E-01
  5.19335550E-01  5.19335550E-01  8.85603780E-01  1.25187201E+00  1.25187201E+00
 -9.64870785E+00  6.29762688E+00  1.47163295E+01 -1.57203782E+01  8.15994594E+00
  8.15994594E+00 -1.57203782E+01  8.15994594E+00  8.15994594E+00  1.33769904E+01
 -1.07402236E+01 -7.57501011E+00  4.95464337E+00 -1.59445125E+00  1.76574087E+00
  5.43935655E+00 -5.41202310E-01 -5.81655816E+00  1.44138393E+00  1.44138393E+00
  1.44138393E+00 -5.81655816E+00  1.44138393E+00  1.44138393E+00  1.44138393E+00
  1.08841798E+01 -1.03484442E+01 -7.57501011E+00  4.95464337E+00 -2.55112200E-02
  1.59627348E+00 -2.76978960E-01  5.37557850E-01  5.37557850E-01 -2.00445300E-02
 -3.47317038E+00  3.09596877E+00 -4.26584043E+00  3.01761288E+00  5.87851398E+00
 -1.01662212E+01  7.27434216E+00 -4.26584043E+00  3.01761288E+00 -3.47317038E+00
  3.09596877E+00  1.08841798E+01 -1.03484442E+01 -7.57501011E+00  4.95464337E+00
 -4.59201960E-01  1.27191654E+00  1.27191654E+00  1.08841798E+01 -1.03484442E+01
 -9.40817349E+00  5.35006728E+00  7.23425310E-01  2.01356415E+00  1.02044880E+00
 -3.15245790E-01 -3.15245790E-01  2.47823280E-01 -7.74447750E-01 -7.74447750E-01
  1.46762404E+01 -1.49204192E+01 -1.49204192E+01  9.77808618E+00 -1.06035564E+01
 -6.33953817E+00  5.00566581E+00 -4.80522051E+00  2.84267880E+00 -1.27556100E-02
  5.95869210E-01  5.95869210E-01  7.10669700E-01  5.19335550E-01  5.19335550E-01
  8.85603780E-01  1.25187201E+00  1.25187201E+00 -9.64870785E+00  6.29762688E+00
  1.47163295E+01 -1.57203782E+01  8.15994594E+00  8.15994594E+00 -1.57203782E+01
  8.15994594E+00  8.15994594E+00  1.33769904E+01 -1.07402236E+01 -7.57501011E+00
  4.95464337E+00 -4.59201960E-01  1.27191654E+00  1.27191654E+00  1.08841798E+01
 -1.03484442E+01 -9.40817349E+00  5.35006728E+00  6.94269630E-01  1.60356240E+00
 -5.52135690E-01 -2.22312060E-01 -2.22312060E-01  1.45669066E+01 -1.46033512E+01
 -1.46033512E+01  9.77808618E+00 -1.06035564E+01 -7.57501011E+00  4.95464337E+00
 -9.43915140E-01  1.68009606E+00 -2.00809746E+00  8.32759110E-01  8.32759110E-01
  6.43429413E+00 -6.57825030E-01 -7.50940983E+00  1.82223000E+00  1.82223000E+00
  1.82223000E+00 -7.50940983E+00  1.82223000E+00  1.82223000E+00  1.82223000E+00
  1.08841798E+01 -1.03484442E+01 -7.57501011E+00  4.95464337E+00  2.60578890E-01
  1.90969704E+00 -3.71917143E+00  1.45231731E+00  1.45231731E+00  1.29924999E+01
 -1.08076461E+01 -1.67481159E+01  7.64607708E+00  7.64607708E+00  1.08841798E+01
 -1.03484442E+01 -7.57501011E+00  4.95464337E+00 -4.59201960E-01  1.27191654E+00
  1.27191654E+00  1.08841798E+01 -1.03484442E+01 -7.57501011E+00  4.95464337E+00
 -4.37335200E-02  1.78214094E+00 -6.25024890E-01  5.37557850E-01  5.37557850E-01
  2.15023140E-01 -2.28872088E+00  2.42356590E+00 -3.10507992E+00  2.60578890E+00
 -1.95343056E+00  2.36343231E+00 -3.10507992E+00  2.60578890E+00 -2.28872088E+00
  2.42356590E+00  1.08841798E+01 -1.03484442E+01 -7.57501011E+00  4.95464337E+00
 -9.43915140E-01  1.68009606E+00 -2.00809746E+00  8.32759110E-01  8.32759110E-01
  6.43429413E+00 -6.57825030E-01 -7.50940983E+00  1.82223000E+00  1.82223000E+00
  1.82223000E+00 -7.50940983E+00  1.82223000E+00  1.82223000E+00  1.82223000E+00
  1.08841798E+01 -1.03484442E+01 -7.57501011E+00  4.95464337E+00 -4.53735270E-01
  1.53613989E+00  3.85766091E+00  6.41424960E-01  6.41424960E-01 -1.19283176E+01
  7.79003325E+00  1.08841798E+01 -1.03484442E+01 -7.57501011E+00  4.95464337E+00
 -4.59201960E-01  1.27191654E+00  1.27191654E+00  1.08841798E+01 -1.03484442E+01
 -6.33953817E+00  5.00566581E+00 -4.37335200E+00  2.59849998E+00 -1.71289620E-01
  6.59647260E-01  6.59647260E-01  3.40757010E-01  1.87689690E-01  1.87689690E-01
 -8.72848170E-01  1.13160483E+00  1.13160483E+00 -2.60578890E-01  2.06823105E+00
  2.06823105E+00 -7.02287442E+00  6.19558200E+00  6.19558200E+00  6.19558200E+00
  1.33769904E+01 -1.07402236E+01 -7.57501011E+00  4.95464337E+00 -4.37335200E-02
  1.78214094E+00 -6.25024890E-01  5.37557850E-01  5.37557850E-01  2.15023140E-01
 -2.28872088E+00  2.42356590E+00 -3.10507992E+00  2.60578890E+00 -1.95343056E+00
  2.36343231E+00 -3.10507992E+00  2.60578890E+00 -2.28872088E+00  2.42356590E+00
  1.08841798E+01 -1.03484442E+01 -7.57501011E+00  4.95464337E+00 -9.43915140E-01
  1.68009606E+00 -2.00809746E+00  8.32759110E-01  8.32759110E-01  6.43429413E+00
 -6.57825030E-01 -7.50940983E+00  1.82223000E+00  1.82223000E+00  1.82223000E+00
 -7.50940983E+00  1.82223000E+00  1.82223000E+00  1.82223000E+00  1.08841798E+01
 -1.03484442E+01 -7.57501011E+00  4.95464337E+00 -2.55112200E-02  1.59627348E+00
 -2.76978960E-01  5.37557850E-01  5.37557850E-01 -2.00445300E-02 -3.47317038E+00
  3.09596877E+00 -4.26584043E+00  3.01761288E+00  5.87851398E+00 -1.01662212E+01
  7.27434216E+00 -4.26584043E+00  3.01761288E+00 -3.47317038E+00  3.09596877E+00
  1.08841798E+01 -1.03484442E+01 -7.57501011E+00  4.95464337E+00 -4.37335200E-02
  1.78214094E+00 -6.25024890E-01  5.37557850E-01  5.37557850E-01  2.15023140E-01
 -2.28872088E+00  2.42356590E+00 -3.10507992E+00  2.60578890E+00 -1.95343056E+00
  2.36343231E+00 -3.10507992E+00  2.60578890E+00 -2.28872088E+00  2.42356590E+00
  1.08841798E+01 -1.03484442E+01 -4.64304204E+00  3.49868160E-01  7.12491930E-01
  7.12491930E-01  3.44401470E-01  3.88134990E-01  3.88134990E-01 -1.27556100E-01
  4.61024190E-01  4.61024190E-01 -4.84713180E-01  1.16804943E+00  1.07438681E+01
 -1.04741780E+01 -6.33953817E+00  5.00566581E+00 -4.80522051E+00  2.84267880E+00
 -1.27556100E-02  5.95869210E-01  5.95869210E-01  7.10669700E-01  5.19335550E-01
  5.19335550E-01  8.85603780E-01  1.25187201E+00  1.25187201E+00 -9.64870785E+00
  6.29762688E+00  1.47163295E+01 -1.57203782E+01  8.15994594E+00  8.15994594E+00
 -1.57203782E+01  8.15994594E+00  8.15994594E+00  1.33769904E+01 -1.07402236E+01
 -7.57501011E+00  4.95464337E+00 -1.05871563E+00  2.47823280E+00 -1.34845020E-01
  6.68758410E-01  6.68758410E-01  3.40392564E+00 -9.89835336E+00  2.97934605E+00
  2.61490005E+00 -5.09313285E+00  6.08442597E+00 -4.02166161E+00  3.39299226E+00
  1.08841798E+01 -1.03484442E+01 -7.57501011E+00  4.95464337E+00 -1.08787131E+00
  1.58351787E+00  2.37436569E+00  3.40757010E-01 -5.83842492E+00  1.60720686E+00
  1.60720686E+00  1.60720686E+00 -7.83558900E-01  4.30046280E-01  4.30046280E-01
 -1.20267180E+00  3.38934780E-01  3.38934780E-01  3.38934780E-01  1.08841798E+01
 -1.03484442E+01 -7.57501011E+00  4.95464337E+00 -4.37335200E-02  1.78214094E+00
 -6.25024890E-01  5.37557850E-01  5.37557850E-01  2.15023140E-01 -2.28872088E+00
  2.42356590E+00 -3.10507992E+00  2.60578890E+00 -1.95343056E+00  2.36343231E+00
 -3.10507992E+00  2.60578890E+00 -2.28872088E+00  2.42356590E+00  1.08841798E+01
 -1.03484442E+01 -9.40817349E+00  5.35006728E+00  6.94269630E-01  1.60356240E+00
 -5.52135690E-01 -2.22312060E-01 -2.22312060E-01  1.45669066E+01 -1.46033512E+01
 -1.46033512E+01  9.77808618E+00 -1.06035564E+01 -7.57501011E+00  4.95464337E+00
 -4.53735270E-01  1.53613989E+00  3.85766091E+00  6.41424960E-01  6.41424960E-01
 -1.19283176E+01  7.79003325E+00  1.08841798E+01 -1.03484442E+01 -7.57501011E+00
  4.95464337E+00  3.88134990E-01  2.04818652E+00 -2.24316513E+00  2.02631976E+00
  2.02631976E+00 -5.68353537E+00  3.52237059E+00  1.08841798E+01 -1.03484442E+01
 -7.57501011E+00  4.95464337E+00 -7.08847470E-01  1.83498561E+00  6.65842842E+00
  7.83558900E-02 -4.44259674E+00  1.16987166E+00  1.16987166E+00  1.16987166E+00
 -1.23200970E+01  7.47478746E+00  1.08841798E+01 -1.03484442E+01 -9.40817349E+00
  5.35006728E+00  6.94269630E-01  1.60356240E+00 -5.52135690E-01 -2.22312060E-01
 -2.22312060E-01  1.45669066E+01 -1.46033512E+01 -1.46033512E+01  9.77808618E+00
 -1.06035564E+01 -7.57501011E+00  4.95464337E+00  2.60578890E-01  1.90969704E+00
 -3.71917143E+00  1.45231731E+00  1.45231731E+00  1.29924999E+01 -1.08076461E+01
 -1.67481159E+01  7.64607708E+00  7.64607708E+00  1.08841798E+01 -1.03484442E+01
 -7.57501011E+00  4.95464337E+00 -7.08847470E-01  1.83498561E+00  6.65842842E+00
  7.83558900E-02 -4.44259674E+00  1.16987166E+00  1.16987166E+00  1.16987166E+00
 -1.23200970E+01  7.47478746E+00  1.08841798E+01 -1.03484442E+01 -7.57501011E+00
  4.95464337E+00 -9.43915140E-01  1.68009606E+00 -2.00809746E+00  8.32759110E-01
  8.32759110E-01  6.43429413E+00 -6.57825030E-01 -7.50940983E+00  1.82223000E+00
  1.82223000E+00  1.82223000E+00 -7.50940983E+00  1.82223000E+00  1.82223000E+00
  1.82223000E+00  1.08841798E+01 -1.03484442E+01 -7.57501011E+00  4.95464337E+00
 -7.08847470E-01  1.83498561E+00  6.65842842E+00  7.83558900E-02 -4.44259674E+00
  1.16987166E+00  1.16987166E+00  1.16987166E+00 -1.23200970E+01  7.47478746E+00
  1.08841798E+01 -1.03484442E+01 -6.33953817E+00  5.00566581E+00 -4.80522051E+00
  2.84267880E+00 -1.27556100E-02  5.95869210E-01  5.95869210E-01  7.10669700E-01
  5.19335550E-01  5.19335550E-01  8.85603780E-01  1.25187201E+00  1.25187201E+00
 -9.64870785E+00  6.29762688E+00  1.47163295E+01 -1.57203782E+01  8.15994594E+00
  8.15994594E+00 -1.57203782E+01  8.15994594E+00  8.15994594E+00  1.33769904E+01
 -1.07402236E+01 -7.57501011E+00  4.95464337E+00 -1.05871563E+00  2.47823280E+00
 -1.34845020E-01  6.68758410E-01  6.68758410E-01  3.40392564E+00 -9.89835336E+00
  2.97934605E+00  2.61490005E+00 -5.09313285E+00  6.08442597E+00 -4.02166161E+00
  3.39299226E+00  1.08841798E+01 -1.03484442E+01 -7.57501011E+00  4.95464337E+00
 -1.08787131E+00  1.58351787E+00  2.37436569E+00  3.40757010E-01 -5.83842492E+00
  1.60720686E+00  1.60720686E+00  1.60720686E+00 -7.83558900E-01  4.30046280E-01
  4.30046280E-01 -1.20267180E+00  3.38934780E-01  3.38934780E-01  3.38934780E-01
  1.08841798E+01 -1.03484442E+01 -6.33953817E+00  5.00566581E+00 -4.80522051E+00
  2.84267880E+00 -1.27556100E-02  5.95869210E-01  5.95869210E-01  7.10669700E-01
  5.19335550E-01  5.19335550E-01  8.85603780E-01  1.25187201E+00  1.25187201E+00
 -9.64870785E+00  6.29762688E+00  1.47163295E+01 -1.57203782E+01  8.15994594E+00
  8.15994594E+00 -1.57203782E+01  8.15994594E+00  8.15994594E+00  1.33769904E+01
 -1.07402236E+01 -7.57501011E+00  4.95464337E+00 -1.59445125E+00  1.76574087E+00
  5.43935655E+00 -5.41202310E-01 -5.81655816E+00  1.44138393E+00  1.44138393E+00
  1.44138393E+00 -5.81655816E+00  1.44138393E+00  1.44138393E+00  1.44138393E+00
  1.08841798E+01 -1.03484442E+01 -7.57501011E+00  4.95464337E+00 -7.08847470E-01
  1.83498561E+00  6.65842842E+00  7.83558900E-02 -4.44259674E+00  1.16987166E+00
  1.16987166E+00  1.16987166E+00 -1.23200970E+01  7.47478746E+00  1.08841798E+01
 -1.03484442E+01 -6.33953817E+00  5.00566581E+00 -4.37335200E+00  2.59849998E+00
 -1.71289620E-01  6.59647260E-01  6.59647260E-01  3.40757010E-01  1.87689690E-01
  1.87689690E-01 -8.72848170E-01  1.13160483E+00  1.13160483E+00 -2.60578890E-01
  2.06823105E+00  2.06823105E+00 -7.02287442E+00  6.19558200E+00  6.19558200E+00
  6.19558200E+00  1.33769904E+01 -1.07402236E+01 -7.57501011E+00  4.95464337E+00
 -4.59201960E-01  1.27191654E+00  1.27191654E+00  1.08841798E+01 -1.03484442E+01
 -9.40817349E+00  5.35006728E+00  7.23425310E-01  2.01356415E+00  1.02044880E+00
 -3.15245790E-01 -3.15245790E-01  2.47823280E-01 -7.74447750E-01 -7.74447750E-01
  1.46762404E+01 -1.49204192E+01 -1.49204192E+01  9.77808618E+00 -1.06035564E+01
 -9.40817349E+00  5.35006728E+00  7.23425310E-01  2.01356415E+00  1.02044880E+00
 -3.15245790E-01 -3.15245790E-01  2.47823280E-01 -7.74447750E-01 -7.74447750E-01
  1.46762404E+01 -1.49204192E+01 -1.49204192E+01  9.77808618E+00 -1.06035564E+01
 -7.57501011E+00  4.95464337E+00 -7.08847470E-01  1.83498561E+00  6.65842842E+00
  7.83558900E-02 -4.44259674E+00  1.16987166E+00  1.16987166E+00  1.16987166E+00
 -1.23200970E+01  7.47478746E+00  1.08841798E+01 -1.03484442E+01 -7.57501011E+00
  4.95464337E+00 -1.05871563E+00  2.47823280E+00 -1.34845020E-01  6.68758410E-01
  6.68758410E-01  3.40392564E+00 -9.89835336E+00  2.97934605E+00  2.61490005E+00
 -5.09313285E+00  6.08442597E+00 -4.02166161E+00  3.39299226E+00  1.08841798E+01
 -1.03484442E+01 -9.40817349E+00  5.35006728E+00  6.94269630E-01  1.60356240E+00
 -5.52135690E-01 -2.22312060E-01 -2.22312060E-01  1.45669066E+01 -1.46033512E+01
 -1.46033512E+01  9.77808618E+00 -1.06035564E+01 -7.57501011E+00  4.95464337E+00
 -1.08787131E+00  1.58351787E+00  2.37436569E+00  3.40757010E-01 -5.83842492E+00
  1.60720686E+00  1.60720686E+00  1.60720686E+00 -7.83558900E-01  4.30046280E-01
  4.30046280E-01 -1.20267180E+00  3.38934780E-01  3.38934780E-01  3.38934780E-01
  1.08841798E+01 -1.03484442E+01 -9.40817349E+00  5.35006728E+00  7.23425310E-01
  2.01356415E+00  1.02044880E+00 -3.15245790E-01 -3.15245790E-01  2.47823280E-01
 -7.74447750E-01 -7.74447750E-01  1.46762404E+01 -1.49204192E+01 -1.49204192E+01
  9.77808618E+00 -1.06035564E+01 -7.57501011E+00  4.95464337E+00 -9.43915140E-01
  1.68009606E+00 -2.00809746E+00  8.32759110E-01  8.32759110E-01  6.43429413E+00
 -6.57825030E-01 -7.50940983E+00  1.82223000E+00  1.82223000E+00  1.82223000E+00
 -7.50940983E+00  1.82223000E+00  1.82223000E+00  1.82223000E+00  1.08841798E+01
 -1.03484442E+01 -7.57501011E+00  4.95464337E+00 -9.43915140E-01  1.68009606E+00
 -2.00809746E+00  8.32759110E-01  8.32759110E-01  6.43429413E+00 -6.57825030E-01
 -7.50940983E+00  1.82223000E+00  1.82223000E+00  1.82223000E+00 -7.50940983E+00
  1.82223000E+00  1.82223000E+00  1.82223000E+00  1.08841798E+01 -1.03484442E+01
 -7.57501011E+00  4.95464337E+00 -4.53735270E-01  1.53613989E+00  3.85766091E+00
  6.41424960E-01  6.41424960E-01 -1.19283176E+01  7.79003325E+00  1.08841798E+01
 -1.03484442E+01 -9.40817349E+00  5.35006728E+00  6.94269630E-01  1.60356240E+00
 -5.52135690E-01 -2.22312060E-01 -2.22312060E-01  1.45669066E+01 -1.46033512E+01
 -1.46033512E+01  9.77808618E+00 -1.06035564E+01 -9.40817349E+00  5.35006728E+00
  7.23425310E-01  2.01356415E+00  1.02044880E+00 -3.15245790E-01 -3.15245790E-01
  2.47823280E-01 -7.74447750E-01 -7.74447750E-01  1.46762404E+01 -1.49204192E+01
 -1.49204192E+01  9.77808618E+00 -1.06035564E+01 -7.57501011E+00  4.95464337E+00
 -2.55112200E-02  1.59627348E+00 -2.76978960E-01  5.37557850E-01  5.37557850E-01
 -2.00445300E-02 -3.47317038E+00  3.09596877E+00 -4.26584043E+00  3.01761288E+00
  5.87851398E+00 -1.01662212E+01  7.27434216E+00 -4.26584043E+00  3.01761288E+00
 -3.47317038E+00  3.09596877E+00  1.08841798E+01 -1.03484442E+01 -9.40817349E+00
  5.35006728E+00  6.94269630E-01  1.60356240E+00 -5.52135690E-01 -2.22312060E-01
 -2.22312060E-01  1.45669066E+01 -1.46033512E+01 -1.46033512E+01  9.77808618E+00
 -1.06035564E+01 -7.57501011E+00  4.95464337E+00  6.14091510E-01  1.49969529E+00
 -3.32556975E+00  1.09880469E+00  1.09880469E+00  1.09880469E+00  1.08841798E+01
 -1.03484442E+01 -7.57501011E+00  4.95464337E+00 -7.08847470E-01  1.83498561E+00
  6.65842842E+00  7.83558900E-02 -4.44259674E+00  1.16987166E+00  1.16987166E+00
  1.16987166E+00 -1.23200970E+01  7.47478746E+00  1.08841798E+01 -1.03484442E+01
 -4.64304204E+00  3.49868160E-01  7.12491930E-01  7.12491930E-01  3.44401470E-01
  3.88134990E-01  3.88134990E-01 -1.27556100E-01  4.61024190E-01  4.61024190E-01
 -4.84713180E-01  1.16804943E+00  1.07438681E+01 -1.04741780E+01 -7.57501011E+00
  4.95464337E+00 -4.37335200E-02  1.78214094E+00 -6.25024890E-01  5.37557850E-01
  5.37557850E-01  2.15023140E-01 -2.28872088E+00  2.42356590E+00 -3.10507992E+00
  2.60578890E+00 -1.95343056E+00  2.36343231E+00 -3.10507992E+00  2.60578890E+00
 -2.28872088E+00  2.42356590E+00  1.08841798E+01 -1.03484442E+01 -7.57501011E+00
  4.95464337E+00 -1.08787131E+00  1.58351787E+00  2.37436569E+00  3.40757010E-01
 -5.83842492E+00  1.60720686E+00  1.60720686E+00  1.60720686E+00 -7.83558900E-01
  4.30046280E-01  4.30046280E-01 -1.20267180E+00  3.38934780E-01  3.38934780E-01
  3.38934780E-01  1.08841798E+01 -1.03484442E+01 -6.33953817E+00  5.00566581E+00
 -4.37335200E+00  2.59849998E+00 -1.71289620E-01  6.59647260E-01  6.59647260E-01
  3.40757010E-01  1.87689690E-01  1.87689690E-01 -8.72848170E-01  1.13160483E+00
  1.13160483E+00 -2.60578890E-01  2.06823105E+00  2.06823105E+00 -7.02287442E+00
  6.19558200E+00  6.19558200E+00  6.19558200E+00  1.33769904E+01 -1.07402236E+01
 -7.57501011E+00  4.95464337E+00 -1.08787131E+00  1.58351787E+00  2.37436569E+00
  3.40757010E-01 -5.83842492E+00  1.60720686E+00  1.60720686E+00  1.60720686E+00
 -7.83558900E-01  4.30046280E-01  4.30046280E-01 -1.20267180E+00  3.38934780E-01
  3.38934780E-01  3.38934780E-01  1.08841798E+01 -1.03484442E+01 -9.40817349E+00
  5.35006728E+00  6.94269630E-01  1.60356240E+00 -5.52135690E-01 -2.22312060E-01
 -2.22312060E-01  1.45669066E+01 -1.46033512E+01 -1.46033512E+01  9.77808618E+00
 -1.06035564E+01 -7.57501011E+00  4.95464337E+00 -4.53735270E-01  1.53613989E+00
  3.85766091E+00  6.41424960E-01  6.41424960E-01 -1.19283176E+01  7.79003325E+00
  1.08841798E+01 -1.03484442E+01 -4.64304204E+00  3.49868160E-01  7.12491930E-01
  7.12491930E-01  3.44401470E-01  3.88134990E-01  3.88134990E-01 -1.27556100E-01
  4.61024190E-01  4.61024190E-01 -4.84713180E-01  1.16804943E+00  1.07438681E+01
 -1.04741780E+01 -7.57501011E+00  4.95464337E+00 -4.37335200E-02  1.78214094E+00
 -6.25024890E-01  5.37557850E-01  5.37557850E-01  2.15023140E-01 -2.28872088E+00
  2.42356590E+00 -3.10507992E+00  2.60578890E+00 -1.95343056E+00  2.36343231E+00
 -3.10507992E+00  2.60578890E+00 -2.28872088E+00  2.42356590E+00  1.08841798E+01
 -1.03484442E+01 -7.57501011E+00  4.95464337E+00  6.14091510E-01  1.49969529E+00
 -3.32556975E+00  1.09880469E+00  1.09880469E+00  1.09880469E+00  1.08841798E+01
 -1.03484442E+01 -9.40817349E+00  5.35006728E+00  7.23425310E-01  2.01356415E+00
  1.02044880E+00 -3.15245790E-01 -3.15245790E-01  2.47823280E-01 -7.74447750E-01
 -7.74447750E-01  1.46762404E+01 -1.49204192E+01 -1.49204192E+01  9.77808618E+00
 -1.06035564E+01 -7.57501011E+00  4.95464337E+00  6.14091510E-01  1.49969529E+00
 -3.32556975E+00  1.09880469E+00  1.09880469E+00  1.09880469E+00  1.08841798E+01
 -1.03484442E+01 -7.57501011E+00  4.95464337E+00 -7.08847470E-01  1.83498561E+00
  6.65842842E+00  7.83558900E-02 -4.44259674E+00  1.16987166E+00  1.16987166E+00
  1.16987166E+00 -1.23200970E+01  7.47478746E+00  1.08841798E+01 -1.03484442E+01
 -7.57501011E+00  4.95464337E+00 -1.59445125E+00  1.76574087E+00  5.43935655E+00
 -5.41202310E-01 -5.81655816E+00  1.44138393E+00  1.44138393E+00  1.44138393E+00
 -5.81655816E+00  1.44138393E+00  1.44138393E+00  1.44138393E+00  1.08841798E+01
 -1.03484442E+01 -7.57501011E+00  4.95464337E+00 -9.43915140E-01  1.68009606E+00
 -2.00809746E+00  8.32759110E-01  8.32759110E-01  6.43429413E+00 -6.57825030E-01
 -7.50940983E+00  1.82223000E+00  1.82223000E+00  1.82223000E+00 -7.50940983E+00
  1.82223000E+00  1.82223000E+00  1.82223000E+00  1.08841798E+01 -1.03484442E+01
 -6.33953817E+00  5.00566581E+00 -4.37335200E+00  2.59849998E+00 -1.71289620E-01
  6.59647260E-01  6.59647260E-01  3.40757010E-01  1.87689690E-01  1.87689690E-01
 -8.72848170E-01  1.13160483E+00  1.13160483E+00 -2.60578890E-01  2.06823105E+00
  2.06823105E+00 -7.02287442E+00  6.19558200E+00  6.19558200E+00  6.19558200E+00
  1.33769904E+01 -1.07402236E+01 -7.57501011E+00  4.95464337E+00 -4.37335200E-02
  1.78214094E+00 -6.25024890E-01  5.37557850E-01  5.37557850E-01  2.15023140E-01
 -2.28872088E+00  2.42356590E+00 -3.10507992E+00  2.60578890E+00 -1.95343056E+00
  2.36343231E+00 -3.10507992E+00  2.60578890E+00 -2.28872088E+00  2.42356590E+00
  1.08841798E+01 -1.03484442E+01 -7.57501011E+00  4.95464337E+00 -4.59201960E-01
  1.27191654E+00  1.27191654E+00  1.08841798E+01 -1.03484442E+01 -6.33953817E+00
  5.00566581E+00 -4.37335200E+00  2.59849998E+00 -1.71289620E-01  6.59647260E-01
  6.59647260E-01  3.40757010E-01  1.87689690E-01  1.87689690E-01 -8.72848170E-01
  1.13160483E+00  1.13160483E+00 -2.60578890E-01  2.06823105E+00  2.06823105E+00
 -7.02287442E+00  6.19558200E+00  6.19558200E+00  6.19558200E+00  1.33769904E+01
 -1.07402236E+01 -7.57501011E+00  4.95464337E+00 -9.43915140E-01  1.68009606E+00
 -2.00809746E+00  8.32759110E-01  8.32759110E-01  6.43429413E+00 -6.57825030E-01
 -7.50940983E+00  1.82223000E+00  1.82223000E+00  1.82223000E+00 -7.50940983E+00
  1.82223000E+00  1.82223000E+00  1.82223000E+00  1.08841798E+01 -1.03484442E+01
 -7.57501011E+00  4.95464337E+00 -5.64891300E-02  1.54889550E+00 -6.56002800E-02
  3.11601330E-01  3.11601330E-01 -1.17533835E+00  6.41424960E-01  6.41424960E-01
  1.26663207E+01 -1.10900918E+01 -1.71417176E+01  7.74629973E+00  7.74629973E+00
  1.08841798E+01 -1.03484442E+01 -6.33953817E+00  5.00566581E+00 -4.80522051E+00
  2.84267880E+00 -1.27556100E-02  5.95869210E-01  5.95869210E-01  7.10669700E-01
  5.19335550E-01  5.19335550E-01  8.85603780E-01  1.25187201E+00  1.25187201E+00
 -9.64870785E+00  6.29762688E+00  1.47163295E+01 -1.57203782E+01  8.15994594E+00
  8.15994594E+00 -1.57203782E+01  8.15994594E+00  8.15994594E+00  1.33769904E+01
 -1.07402236E+01 -7.57501011E+00  4.95464337E+00 -7.08847470E-01  1.83498561E+00
  6.65842842E+00  7.83558900E-02 -4.44259674E+00  1.16987166E+00  1.16987166E+00
  1.16987166E+00 -1.23200970E+01  7.47478746E+00  1.08841798E+01 -1.03484442E+01
 -7.57501011E+00  4.95464337E+00 -5.64891300E-02  1.54889550E+00 -6.56002800E-02
  3.11601330E-01  3.11601330E-01 -1.17533835E+00  6.41424960E-01  6.41424960E-01
  1.26663207E+01 -1.10900918E+01 -1.71417176E+01  7.74629973E+00  7.74629973E+00
  1.08841798E+01 -1.03484442E+01 -7.57501011E+00  4.95464337E+00 -2.55112200E-02
  1.59627348E+00 -2.76978960E-01  5.37557850E-01  5.37557850E-01 -2.00445300E-02
 -3.47317038E+00  3.09596877E+00 -4.26584043E+00  3.01761288E+00  5.87851398E+00
 -1.01662212E+01  7.27434216E+00 -4.26584043E+00  3.01761288E+00 -3.47317038E+00
  3.09596877E+00  1.08841798E+01 -1.03484442E+01 -7.57501011E+00  4.95464337E+00
  6.14091510E-01  1.49969529E+00 -3.32556975E+00  1.09880469E+00  1.09880469E+00
  1.09880469E+00  1.08841798E+01 -1.03484442E+01 -7.57501011E+00  4.95464337E+00
 -2.55112200E-02  1.59627348E+00 -2.76978960E-01  5.37557850E-01  5.37557850E-01
 -2.00445300E-02 -3.47317038E+00  3.09596877E+00 -4.26584043E+00  3.01761288E+00
  5.87851398E+00 -1.01662212E+01  7.27434216E+00 -4.26584043E+00  3.01761288E+00
 -3.47317038E+00  3.09596877E+00  1.08841798E+01 -1.03484442E+01 -7.57501011E+00
  4.95464337E+00 -4.37335200E-02  1.78214094E+00 -6.25024890E-01  5.37557850E-01
  5.37557850E-01  2.15023140E-01 -2.28872088E+00  2.42356590E+00 -3.10507992E+00
  2.60578890E+00 -1.95343056E+00  2.36343231E+00 -3.10507992E+00  2.60578890E+00
 -2.28872088E+00  2.42356590E+00  1.08841798E+01 -1.03484442E+01 -7.57501011E+00
  4.95464337E+00 -1.59445125E+00  1.76574087E+00  5.43935655E+00 -5.41202310E-01
 -5.81655816E+00  1.44138393E+00  1.44138393E+00  1.44138393E+00 -5.81655816E+00
  1.44138393E+00  1.44138393E+00  1.44138393E+00  1.08841798E+01 -1.03484442E+01
 -7.57501011E+00  4.95464337E+00 -7.08847470E-01  1.83498561E+00  6.65842842E+00
  7.83558900E-02 -4.44259674E+00  1.16987166E+00  1.16987166E+00  1.16987166E+00
 -1.23200970E+01  7.47478746E+00  1.08841798E+01 -1.03484442E+01 -7.57501011E+00
  4.95464337E+00  6.14091510E-01  1.49969529E+00 -3.32556975E+00  1.09880469E+00
  1.09880469E+00  1.09880469E+00  1.08841798E+01 -1.03484442E+01 -9.40817349E+00
  5.35006728E+00  6.94269630E-01  1.60356240E+00 -5.52135690E-01 -2.22312060E-01
 -2.22312060E-01  1.45669066E+01 -1.46033512E+01 -1.46033512E+01  9.77808618E+00
 -1.06035564E+01 -9.40817349E+00  5.35006728E+00  6.94269630E-01  1.60356240E+00
 -5.52135690E-01 -2.22312060E-01 -2.22312060E-01  1.45669066E+01 -1.46033512E+01
 -1.46033512E+01  9.77808618E+00 -1.06035564E+01 -7.57501011E+00  4.95464337E+00
 -1.08787131E+00  1.58351787E+00  2.37436569E+00  3.40757010E-01 -5.83842492E+00
  1.60720686E+00  1.60720686E+00  1.60720686E+00 -7.83558900E-01  4.30046280E-01
  4.30046280E-01 -1.20267180E+00  3.38934780E-01  3.38934780E-01  3.38934780E-01
  1.08841798E+01 -1.03484442E+01 -6.33953817E+00  5.00566581E+00 -4.80522051E+00
  2.84267880E+00 -1.27556100E-02  5.95869210E-01  5.95869210E-01  7.10669700E-01
  5.19335550E-01  5.19335550E-01  8.85603780E-01  1.25187201E+00  1.25187201E+00
 -9.64870785E+00  6.29762688E+00  1.47163295E+01 -1.57203782E+01  8.15994594E+00
  8.15994594E+00 -1.57203782E+01  8.15994594E+00  8.15994594E+00  1.33769904E+01
 -1.07402236E+01 -7.57501011E+00  4.95464337E+00 -1.59445125E+00  1.76574087E+00
  5.43935655E+00 -5.41202310E-01 -5.81655816E+00  1.44138393E+00  1.44138393E+00
  1.44138393E+00 -5.81655816E+00  1.44138393E+00  1.44138393E+00  1.44138393E+00
  1.08841798E+01 -1.03484442E+01 -7.57501011E+00  4.95464337E+00 -4.59201960E-01
  1.27191654E+00  1.27191654E+00  1.08841798E+01 -1.03484442E+01 -7.57501011E+00
  4.95464337E+00 -4.53735270E-01  1.53613989E+00  3.85766091E+00  6.41424960E-01
  6.41424960E-01 -1.19283176E+01  7.79003325E+00  1.08841798E+01 -1.03484442E+01
 -7.57501011E+00  4.95464337E+00 -4.31868510E-01  1.60356240E+00  6.23202660E-01
  4.39157430E-01  4.39157430E-01  3.28001400E-02  8.01781200E-01  8.01781200E-01
 -4.98744351E+00 -9.76715280E-01  1.24640532E+00  1.24640532E+00  1.24640532E+00
  1.08841798E+01 -1.03484442E+01 -7.57501011E+00  4.95464337E+00 -4.53735270E-01
  1.53613989E+00  3.85766091E+00  6.41424960E-01  6.41424960E-01 -1.19283176E+01
  7.79003325E+00  1.08841798E+01 -1.03484442E+01 -7.57501011E+00  4.95464337E+00
 -1.59445125E+00  1.76574087E+00  5.43935655E+00 -5.41202310E-01 -5.81655816E+00
  1.44138393E+00  1.44138393E+00  1.44138393E+00 -5.81655816E+00  1.44138393E+00
  1.44138393E+00  1.44138393E+00  1.08841798E+01 -1.03484442E+01 -9.40817349E+00
  5.35006728E+00  6.94269630E-01  1.60356240E+00 -5.52135690E-01 -2.22312060E-01
 -2.22312060E-01  1.45669066E+01 -1.46033512E+01 -1.46033512E+01  9.77808618E+00
 -1.06035564E+01 -7.57501011E+00  4.95464337E+00 -4.59201960E-01  1.27191654E+00
  1.27191654E+00  1.08841798E+01 -1.03484442E+01 -7.57501011E+00  4.95464337E+00
 -2.55112200E-02  1.59627348E+00 -2.76978960E-01  5.37557850E-01  5.37557850E-01
 -2.00445300E-02 -3.47317038E+00  3.09596877E+00 -4.26584043E+00  3.01761288E+00
  5.87851398E+00 -1.01662212E+01  7.27434216E+00 -4.26584043E+00  3.01761288E+00
 -3.47317038E+00  3.09596877E+00  1.08841798E+01 -1.03484442E+01 -7.57501011E+00
  4.95464337E+00 -1.05871563E+00  2.47823280E+00 -1.34845020E-01  6.68758410E-01
  6.68758410E-01  3.40392564E+00 -9.89835336E+00  2.97934605E+00  2.61490005E+00
 -5.09313285E+00  6.08442597E+00 -4.02166161E+00  3.39299226E+00  1.08841798E+01
 -1.03484442E+01 -7.57501011E+00  4.95464337E+00  2.60578890E-01  1.90969704E+00
 -3.71917143E+00  1.45231731E+00  1.45231731E+00  1.29924999E+01 -1.08076461E+01
 -1.67481159E+01  7.64607708E+00  7.64607708E+00  1.08841798E+01 -1.03484442E+01
 -7.57501011E+00  4.95464337E+00 -1.08787131E+00  1.58351787E+00  2.37436569E+00
  3.40757010E-01 -5.83842492E+00  1.60720686E+00  1.60720686E+00  1.60720686E+00
 -7.83558900E-01  4.30046280E-01  4.30046280E-01 -1.20267180E+00  3.38934780E-01
  3.38934780E-01  3.38934780E-01  1.08841798E+01 -1.03484442E+01 -7.57501011E+00
  4.95464337E+00 -4.53735270E-01  1.53613989E+00  3.85766091E+00  6.41424960E-01
  6.41424960E-01 -1.19283176E+01  7.79003325E+00  1.08841798E+01 -1.03484442E+01
 -7.57501011E+00  4.95464337E+00 -7.08847470E-01  1.83498561E+00  6.65842842E+00
  7.83558900E-02 -4.44259674E+00  1.16987166E+00  1.16987166E+00  1.16987166E+00
 -1.23200970E+01  7.47478746E+00  1.08841798E+01 -1.03484442E+01 -6.33953817E+00
  5.00566581E+00 -4.37335200E+00  2.59849998E+00 -1.71289620E-01  6.59647260E-01
  6.59647260E-01  3.40757010E-01  1.87689690E-01  1.87689690E-01 -8.72848170E-01
  1.13160483E+00  1.13160483E+00 -2.60578890E-01  2.06823105E+00  2.06823105E+00
 -7.02287442E+00  6.19558200E+00  6.19558200E+00  6.19558200E+00  1.33769904E+01
 -1.07402236E+01 -9.40817349E+00  5.35006728E+00  6.94269630E-01  1.60356240E+00
 -5.52135690E-01 -2.22312060E-01 -2.22312060E-01  1.45669066E+01 -1.46033512E+01
 -1.46033512E+01  9.77808618E+00 -1.06035564E+01 -7.57501011E+00  4.95464337E+00
 -4.59201960E-01  1.27191654E+00  1.27191654E+00  1.08841798E+01 -1.03484442E+01
 -9.40817349E+00  5.35006728E+00  6.94269630E-01  1.60356240E+00 -5.52135690E-01
 -2.22312060E-01 -2.22312060E-01  1.45669066E+01 -1.46033512E+01 -1.46033512E+01
  9.77808618E+00 -1.06035564E+01 -7.57501011E+00  4.95464337E+00  3.88134990E-01
  2.04818652E+00 -2.24316513E+00  2.02631976E+00  2.02631976E+00 -5.68353537E+00
  3.52237059E+00  1.08841798E+01 -1.03484442E+01 -7.57501011E+00  4.95464337E+00
 -4.59201960E-01  1.27191654E+00  1.27191654E+00  1.08841798E+01 -1.03484442E+01
 -7.57501011E+00  4.95464337E+00 -4.53735270E-01  1.53613989E+00  3.85766091E+00
  6.41424960E-01  6.41424960E-01 -1.19283176E+01  7.79003325E+00  1.08841798E+01
 -1.03484442E+01 -7.57501011E+00  4.95464337E+00 -9.43915140E-01  1.68009606E+00
 -2.00809746E+00  8.32759110E-01  8.32759110E-01  6.43429413E+00 -6.57825030E-01
 -7.50940983E+00  1.82223000E+00  1.82223000E+00  1.82223000E+00 -7.50940983E+00
  1.82223000E+00  1.82223000E+00  1.82223000E+00  1.08841798E+01 -1.03484442E+01
 -7.57501011E+00  4.95464337E+00 -9.43915140E-01  1.68009606E+00 -2.00809746E+00
  8.32759110E-01  8.32759110E-01  6.43429413E+00 -6.57825030E-01 -7.50940983E+00
  1.82223000E+00  1.82223000E+00  1.82223000E+00 -7.50940983E+00  1.82223000E+00
  1.82223000E+00  1.82223000E+00  1.08841798E+01 -1.03484442E+01 -7.57501011E+00
  4.95464337E+00 -4.37335200E-02  1.78214094E+00 -6.25024890E-01  5.37557850E-01
  5.37557850E-01  2.15023140E-01 -2.28872088E+00  2.42356590E+00 -3.10507992E+00
  2.60578890E+00 -1.95343056E+00  2.36343231E+00 -3.10507992E+00  2.60578890E+00
 -2.28872088E+00  2.42356590E+00  1.08841798E+01 -1.03484442E+01 -9.40817349E+00
  5.35006728E+00  6.94269630E-01  1.60356240E+00 -5.52135690E-01 -2.22312060E-01
 -2.22312060E-01  1.45669066E+01 -1.46033512E+01 -1.46033512E+01  9.77808618E+00
 -1.06035564E+01 -7.57501011E+00  4.95464337E+00 -1.05871563E+00  2.47823280E+00
 -1.34845020E-01  6.68758410E-01  6.68758410E-01  3.40392564E+00 -9.89835336E+00
  2.97934605E+00  2.61490005E+00 -5.09313285E+00  6.08442597E+00 -4.02166161E+00
  3.39299226E+00  1.08841798E+01 -1.03484442E+01 -7.57501011E+00  4.95464337E+00
 -9.43915140E-01  1.68009606E+00 -2.00809746E+00  8.32759110E-01  8.32759110E-01
  6.43429413E+00 -6.57825030E-01 -7.50940983E+00  1.82223000E+00  1.82223000E+00
  1.82223000E+00 -7.50940983E+00  1.82223000E+00  1.82223000E+00  1.82223000E+00
  1.08841798E+01 -1.03484442E+01 -7.57501011E+00  4.95464337E+00 -1.05871563E+00
  2.47823280E+00 -1.34845020E-01  6.68758410E-01  6.68758410E-01  3.40392564E+00
 -9.89835336E+00  2.97934605E+00  2.61490005E+00 -5.09313285E+00  6.08442597E+00
 -4.02166161E+00  3.39299226E+00  1.08841798E+01 -1.03484442E+01 -7.57501011E+00
  4.95464337E+00  2.60578890E-01  1.90969704E+00 -3.71917143E+00  1.45231731E+00
  1.45231731E+00  1.29924999E+01 -1.08076461E+01 -1.67481159E+01  7.64607708E+00
  7.64607708E+00  1.08841798E+01 -1.03484442E+01 -7.57501011E+00  4.95464337E+00
 -1.59445125E+00  1.76574087E+00  5.43935655E+00 -5.41202310E-01 -5.81655816E+00
  1.44138393E+00  1.44138393E+00  1.44138393E+00 -5.81655816E+00  1.44138393E+00
  1.44138393E+00  1.44138393E+00  1.08841798E+01 -1.03484442E+01 -7.57501011E+00
  4.95464337E+00 -1.59445125E+00  1.76574087E+00  5.43935655E+00 -5.41202310E-01
 -5.81655816E+00  1.44138393E+00  1.44138393E+00  1.44138393E+00 -5.81655816E+00
  1.44138393E+00  1.44138393E+00  1.44138393E+00  1.08841798E+01 -1.03484442E+01
 -7.57501011E+00  4.95464337E+00 -4.59201960E-01  1.27191654E+00  1.27191654E+00
  1.08841798E+01 -1.03484442E+01 -7.57501011E+00  4.95464337E+00  6.14091510E-01
  1.49969529E+00 -3.32556975E+00  1.09880469E+00  1.09880469E+00  1.09880469E+00
  1.08841798E+01 -1.03484442E+01 -7.57501011E+00  4.95464337E+00 -1.05871563E+00
  2.47823280E+00 -1.34845020E-01  6.68758410E-01  6.68758410E-01  3.40392564E+00
 -9.89835336E+00  2.97934605E+00  2.61490005E+00 -5.09313285E+00  6.08442597E+00
 -4.02166161E+00  3.39299226E+00  1.08841798E+01 -1.03484442E+01 -7.57501011E+00
  4.95464337E+00 -1.08787131E+00  1.58351787E+00  2.37436569E+00  3.40757010E-01
 -5.83842492E+00  1.60720686E+00  1.60720686E+00  1.60720686E+00 -7.83558900E-01
  4.30046280E-01  4.30046280E-01 -1.20267180E+00  3.38934780E-01  3.38934780E-01
  3.38934780E-01  1.08841798E+01 -1.03484442E+01 -7.57501011E+00  4.95464337E+00
 -1.59445125E+00  1.76574087E+00  5.43935655E+00 -5.41202310E-01 -5.81655816E+00
  1.44138393E+00  1.44138393E+00  1.44138393E+00 -5.81655816E+00  1.44138393E+00
  1.44138393E+00  1.44138393E+00  1.08841798E+01 -1.03484442E+01 -7.57501011E+00
  4.95464337E+00 -4.59201960E-01  1.27191654E+00  1.27191654E+00  1.08841798E+01
 -1.03484442E+01 -7.57501011E+00  4.95464337E+00 -1.08787131E+00  1.58351787E+00
  2.37436569E+00  3.40757010E-01 -5.83842492E+00  1.60720686E+00  1.60720686E+00
  1.60720686E+00 -7.83558900E-01  4.30046280E-01  4.30046280E-01 -1.20267180E+00
  3.38934780E-01  3.38934780E-01  3.38934780E-01  1.08841798E+01 -1.03484442E+01
 -7.57501011E+00  4.95464337E+00  6.14091510E-01  1.49969529E+00 -3.32556975E+00
  1.09880469E+00  1.09880469E+00  1.09880469E+00  1.08841798E+01 -1.03484442E+01
 -7.57501011E+00  4.95464337E+00 -4.53735270E-01  1.53613989E+00  3.85766091E+00
  6.41424960E-01  6.41424960E-01 -1.19283176E+01  7.79003325E+00  1.08841798E+01
 -1.03484442E+01 -7.57501011E+00  4.95464337E+00 -1.08787131E+00  1.58351787E+00
  2.37436569E+00  3.40757010E-01 -5.83842492E+00  1.60720686E+00  1.60720686E+00
  1.60720686E+00 -7.83558900E-01  4.30046280E-01  4.30046280E-01 -1.20267180E+00
  3.38934780E-01  3.38934780E-01  3.38934780E-01  1.08841798E+01 -1.03484442E+01
 -4.64304204E+00  3.49868160E-01  7.12491930E-01  7.12491930E-01  3.44401470E-01
  3.88134990E-01  3.88134990E-01 -1.27556100E-01  4.61024190E-01  4.61024190E-01
 -4.84713180E-01  1.16804943E+00  1.07438681E+01 -1.04741780E+01 -4.64304204E+00
  3.49868160E-01  7.12491930E-01  7.12491930E-01  3.44401470E-01  3.88134990E-01
  3.88134990E-01 -1.27556100E-01  4.61024190E-01  4.61024190E-01 -4.84713180E-01
  1.16804943E+00  1.07438681E+01 -1.04741780E+01 -7.57501011E+00  4.95464337E+00
 -1.59445125E+00  1.76574087E+00  5.43935655E+00 -5.41202310E-01 -5.81655816E+00
  1.44138393E+00  1.44138393E+00  1.44138393E+00 -5.81655816E+00  1.44138393E+00
  1.44138393E+00  1.44138393E+00  1.08841798E+01 -1.03484442E+01 -7.57501011E+00
  4.95464337E+00  2.60578890E-01  1.90969704E+00 -3.71917143E+00  1.45231731E+00
  1.45231731E+00  1.29924999E+01 -1.08076461E+01 -1.67481159E+01  7.64607708E+00
  7.64607708E+00  1.08841798E+01 -1.03484442E+01 -7.57501011E+00  4.95464337E+00
 -4.59201960E-01  1.27191654E+00  1.27191654E+00  1.08841798E+01 -1.03484442E+01
 -7.57501011E+00  4.95464337E+00  6.14091510E-01  1.49969529E+00 -3.32556975E+00
  1.09880469E+00  1.09880469E+00  1.09880469E+00  1.08841798E+01 -1.03484442E+01
 -7.57501011E+00  4.95464337E+00 -9.43915140E-01  1.68009606E+00 -2.00809746E+00
  8.32759110E-01  8.32759110E-01  6.43429413E+00 -6.57825030E-01 -7.50940983E+00
  1.82223000E+00  1.82223000E+00  1.82223000E+00 -7.50940983E+00  1.82223000E+00
  1.82223000E+00  1.82223000E+00  1.08841798E+01 -1.03484442E+01 -7.57501011E+00
  4.95464337E+00 -7.08847470E-01  1.83498561E+00  6.65842842E+00  7.83558900E-02
 -4.44259674E+00  1.16987166E+00  1.16987166E+00  1.16987166E+00 -1.23200970E+01
  7.47478746E+00  1.08841798E+01 -1.03484442E+01 -7.57501011E+00  4.95464337E+00
 -5.01113250E-01  2.04636429E+00 -9.11115000E-02  6.17735970E-01  6.17735970E-01
 -2.57845545E+00 -2.98481274E+00  3.75743826E+00 -6.22838214E+00  6.21744876E+00
  2.51467740E+00 -4.73962023E+00  2.86454556E+00 -2.06640882E+00  2.58209991E+00
 -3.59343756E+00  2.63676681E+00 -4.34966301E+00  3.09779100E+00  2.26503189E+00
  1.08841798E+01 -1.03484442E+01 -7.57501011E+00  4.95464337E+00  2.60578890E-01
  1.90969704E+00 -3.71917143E+00  1.45231731E+00  1.45231731E+00  1.29924999E+01
 -1.08076461E+01 -1.67481159E+01  7.64607708E+00  7.64607708E+00  1.08841798E+01
 -1.03484442E+01 -7.57501011E+00  4.95464337E+00  6.14091510E-01  1.49969529E+00
 -3.32556975E+00  1.09880469E+00  1.09880469E+00  1.09880469E+00  1.08841798E+01
 -1.03484442E+01 -9.40817349E+00  5.35006728E+00  7.23425310E-01  2.01356415E+00
  1.02044880E+00 -3.15245790E-01 -3.15245790E-01  2.47823280E-01 -7.74447750E-01
 -7.74447750E-01  1.46762404E+01 -1.49204192E+01 -1.49204192E+01  9.77808618E+00
 -1.06035564E+01 -6.33953817E+00  5.00566581E+00 -4.37335200E+00  2.59849998E+00
 -1.71289620E-01  6.59647260E-01  6.59647260E-01  3.40757010E-01  1.87689690E-01
  1.87689690E-01 -8.72848170E-01  1.13160483E+00  1.13160483E+00 -2.60578890E-01
  2.06823105E+00  2.06823105E+00 -7.02287442E+00  6.19558200E+00  6.19558200E+00
  6.19558200E+00  1.33769904E+01 -1.07402236E+01 -9.40817349E+00  5.35006728E+00
  7.23425310E-01  2.01356415E+00  1.02044880E+00 -3.15245790E-01 -3.15245790E-01
  2.47823280E-01 -7.74447750E-01 -7.74447750E-01  1.46762404E+01 -1.49204192E+01
 -1.49204192E+01  9.77808618E+00 -1.06035564E+01 -7.57501011E+00  4.95464337E+00
 -4.31868510E-01  1.60356240E+00  6.23202660E-01  4.39157430E-01  4.39157430E-01
  3.28001400E-02  8.01781200E-01  8.01781200E-01 -4.98744351E+00 -9.76715280E-01
  1.24640532E+00  1.24640532E+00  1.24640532E+00  1.08841798E+01 -1.03484442E+01
 -7.57501011E+00  4.95464337E+00 -9.43915140E-01  1.68009606E+00 -2.00809746E+00
  8.32759110E-01  8.32759110E-01  6.43429413E+00 -6.57825030E-01 -7.50940983E+00
  1.82223000E+00  1.82223000E+00  1.82223000E+00 -7.50940983E+00  1.82223000E+00
  1.82223000E+00  1.82223000E+00  1.08841798E+01 -1.03484442E+01 -7.57501011E+00
  4.95464337E+00  3.88134990E-01  2.04818652E+00 -2.24316513E+00  2.02631976E+00
  2.02631976E+00 -5.68353537E+00  3.52237059E+00  1.08841798E+01 -1.03484442E+01
 -7.57501011E+00  4.95464337E+00 -4.59201960E-01  1.27191654E+00  1.27191654E+00
  1.08841798E+01 -1.03484442E+01 -4.64304204E+00  3.49868160E-01  7.12491930E-01
  7.12491930E-01  3.44401470E-01  3.88134990E-01  3.88134990E-01 -1.27556100E-01
  4.61024190E-01  4.61024190E-01 -4.84713180E-01  1.16804943E+00  1.07438681E+01
 -1.04741780E+01 -7.57501011E+00  4.95464337E+00  2.60578890E-01  1.90969704E+00
 -3.71917143E+00  1.45231731E+00  1.45231731E+00  1.29924999E+01 -1.08076461E+01
 -1.67481159E+01  7.64607708E+00  7.64607708E+00  1.08841798E+01 -1.03484442E+01
 -9.40817349E+00  5.35006728E+00  6.94269630E-01  1.60356240E+00 -5.52135690E-01
 -2.22312060E-01 -2.22312060E-01  1.45669066E+01 -1.46033512E+01 -1.46033512E+01
  9.77808618E+00 -1.06035564E+01 -9.40817349E+00  5.35006728E+00  6.94269630E-01
  1.60356240E+00 -5.52135690E-01 -2.22312060E-01 -2.22312060E-01  1.45669066E+01
 -1.46033512E+01 -1.46033512E+01  9.77808618E+00 -1.06035564E+01 -7.57501011E+00
  4.95464337E+00 -2.55112200E-02  1.59627348E+00 -2.76978960E-01  5.37557850E-01
  5.37557850E-01 -2.00445300E-02 -3.47317038E+00  3.09596877E+00 -4.26584043E+00
  3.01761288E+00  5.87851398E+00 -1.01662212E+01  7.27434216E+00 -4.26584043E+00
  3.01761288E+00 -3.47317038E+00  3.09596877E+00  1.08841798E+01 -1.03484442E+01
 -9.40817349E+00  5.35006728E+00  6.94269630E-01  1.60356240E+00 -5.52135690E-01
 -2.22312060E-01 -2.22312060E-01  1.45669066E+01 -1.46033512E+01 -1.46033512E+01
  9.77808618E+00 -1.06035564E+01 -7.57501011E+00  4.95464337E+00 -2.55112200E-02
  1.59627348E+00 -2.76978960E-01  5.37557850E-01  5.37557850E-01 -2.00445300E-02
 -3.47317038E+00  3.09596877E+00 -4.26584043E+00  3.01761288E+00  5.87851398E+00
 -1.01662212E+01  7.27434216E+00 -4.26584043E+00  3.01761288E+00 -3.47317038E+00
  3.09596877E+00  1.08841798E+01 -1.03484442E+01 -9.40817349E+00  5.35006728E+00
  6.94269630E-01  1.60356240E+00 -5.52135690E-01 -2.22312060E-01 -2.22312060E-01
  1.45669066E+01 -1.46033512E+01 -1.46033512E+01  9.77808618E+00 -1.06035564E+01
 -4.64304204E+00  3.49868160E-01  7.12491930E-01  7.12491930E-01  3.44401470E-01
  3.88134990E-01  3.88134990E-01 -1.27556100E-01  4.61024190E-01  4.61024190E-01
 -4.84713180E-01  1.16804943E+00  1.07438681E+01 -1.04741780E+01 -9.40817349E+00
  5.35006728E+00  7.23425310E-01  2.01356415E+00  1.02044880E+00 -3.15245790E-01
 -3.15245790E-01  2.47823280E-01 -7.74447750E-01 -7.74447750E-01  1.46762404E+01
 -1.49204192E+01 -1.49204192E+01  9.77808618E+00 -1.06035564E+01 -6.33953817E+00
  5.00566581E+00 -4.37335200E+00  2.59849998E+00 -1.71289620E-01  6.59647260E-01
  6.59647260E-01  3.40757010E-01  1.87689690E-01  1.87689690E-01 -8.72848170E-01
  1.13160483E+00  1.13160483E+00 -2.60578890E-01  2.06823105E+00  2.06823105E+00
 -7.02287442E+00  6.19558200E+00  6.19558200E+00  6.19558200E+00  1.33769904E+01
 -1.07402236E+01 -7.57501011E+00  4.95464337E+00 -1.59445125E+00  1.76574087E+00
  5.43935655E+00 -5.41202310E-01 -5.81655816E+00  1.44138393E+00  1.44138393E+00
  1.44138393E+00 -5.81655816E+00  1.44138393E+00  1.44138393E+00  1.44138393E+00
  1.08841798E+01 -1.03484442E+01 -7.57501011E+00  4.95464337E+00 -4.59201960E-01
  1.27191654E+00  1.27191654E+00  1.08841798E+01 -1.03484442E+01 -4.64304204E+00
  3.49868160E-01  7.12491930E-01  7.12491930E-01  3.44401470E-01  3.88134990E-01
  3.88134990E-01 -1.27556100E-01  4.61024190E-01  4.61024190E-01 -4.84713180E-01
  1.16804943E+00  1.07438681E+01 -1.04741780E+01 -4.64304204E+00  3.49868160E-01
  7.12491930E-01  7.12491930E-01  3.44401470E-01  3.88134990E-01  3.88134990E-01
 -1.27556100E-01  4.61024190E-01  4.61024190E-01 -4.84713180E-01  1.16804943E+00
  1.07438681E+01 -1.04741780E+01 -6.33953817E+00  5.00566581E+00 -4.37335200E+00
  2.59849998E+00 -1.71289620E-01  6.59647260E-01  6.59647260E-01  3.40757010E-01
  1.87689690E-01  1.87689690E-01 -8.72848170E-01  1.13160483E+00  1.13160483E+00
 -2.60578890E-01  2.06823105E+00  2.06823105E+00 -7.02287442E+00  6.19558200E+00
  6.19558200E+00  6.19558200E+00  1.33769904E+01 -1.07402236E+01 -7.57501011E+00
  4.95464337E+00 -1.59445125E+00  1.76574087E+00  5.43935655E+00 -5.41202310E-01
 -5.81655816E+00  1.44138393E+00  1.44138393E+00  1.44138393E+00 -5.81655816E+00
  1.44138393E+00  1.44138393E+00  1.44138393E+00  1.08841798E+01 -1.03484442E+01
 -6.96274083E+00  4.88539863E+00 -3.79752732E+00  2.31787656E+00 -1.35209466E+00
  9.05648310E-01  9.05648310E-01 -1.45049508E+00 -3.29459184E+00  3.72281589E+00
 -6.04251468E+00  6.21927099E+00  2.22676506E+00 -4.72686462E+00  2.85543441E+00
 -1.85867460E+00  2.55294423E+00 -4.16744001E+00  2.74610061E+00 -3.34743651E+00
  2.71694493E+00  1.96436394E+00  1.39546373E+01 -1.45978845E+01 -1.45978845E+01
  6.91878864E+00 -9.28333251E+00  5.80434922E-01  4.82480948E+00 -8.12074977E+00
  6.62506339E+00  1.17214945E+00  1.17214945E+00 -8.01976179E+00  6.80577394E+00
 -8.31919062E+00  4.49192451E+00 -1.01735101E-01  3.30332032E+00 -2.25027183E+00
 -5.50504794E+00  4.93465351E+00 -4.99932445E+00 -1.92042997E+00  1.77011422E+00
  1.77011422E+00  1.77011422E+00  1.59335791E+00 -1.07411165E+01  7.89215102E+00
  4.93465351E+00 -4.99932445E+00 -1.92042997E+00  1.77011422E+00  1.77011422E+00
  1.77011422E+00 -5.50504794E+00  3.10046968E+00  3.10046968E+00  8.40722255E-01
 -2.92220092E+00  1.52609029E+01 -9.05169064E+00  3.41033989E+00  1.13925820E+00
  1.13925820E+00 -1.12393142E+01  1.25925204E+00  2.84632326E-01  1.03641153E+00
 -3.74431820E-01  2.35694517E+00 -6.86747465E+00  9.30740417E+00  2.46201495E-01
 -1.25665901E+01  8.33752225E+00  7.07577376E+00 -1.26684710E+01  8.26973530E+00
  6.57788585E-01  1.39526329E+00 -1.14363155E-01 -1.18276576E+01  8.89375796E+00
 -1.15784494E+00 -6.64175502E+00  1.63038563E+00  1.63038563E+00  5.17677321E-01
 -8.43692490E-03  5.47981006E-01 -8.07984071E+00  1.02822243E+01  3.43326354E-01
 -4.54196294E+00 -5.56399708E-01 -2.60476845E+00  3.69196554E+00 -5.49679324E+00
  3.29389939E+00  1.50764021E+00  1.97824933E+00
%FLAG ATOMIC_NUMBER                                                             
%FORMAT(10I8)                                                                   
       7       1       1       1       6       1       6       1       1       6
       1       1       6       1       1       7       1       6       7       1
       1       7       1       1       6       8       7       1       6       1
       6       1       6       1       1       1       6       1       1       1
       6       8       7       1       6       1       6       1       1       6
       1       1       6       8       8       6       8       7       1       6
       1       6       1       1       6       8       8       6       8       7
       1       6       1       6       1       1       6       1       6       1
       1       1       6       1       1       1       6       8       7       1
       6       1       6       1       1       6       8       7       1       1
       6       8       7       1       6       1       6       1       1       6
       1       1       6       1       1       6       1       1       7       1
       1       1       6       8       7       1       6       1       6       1
       1       6       7       6       1       7       1       6       1       6
       8       7       6       1       1       6       1       1       6       1
       1       6       1       6       8       7       1       6       1       6
       1       1       6       6       1       6       1       6       8       1
       6       1       6       1       6       8       7       1       6       1
       6       1       1       6       8       7       1       1       6       8
       7       1       6       1       6       1       1       6       1       1
       6       1       1       6       1       1       7       1       1       1
       6       8       7       1       6       1       6       1       1       6
       6       1       6       1       6       8       1       6       1       6
       1       6       8       7       1       6       1       6       1       1
       6       1       1       6       1       1       7       1       6       7
       1       1       7       1       1       6       8       7       1       6
       1       6       1       1       8       1       6       8       7       1
       6       1       6       1       1       6       8       7       1       1
       6       8       7       1       6       1       6       1       6       1
       1       1       6       1       1       6       1       1       1       6
       8       7       1       6       1       6       1       6       1       1
       1       6       1       1       1       6       8       7       1       6
       1       6       1       1       6       1       1       6       1       1
       7       1       6       7       1       1       7       1       1       6
       8       7       1       6       1       6       1       6       1       1
       1       6       1       1       1       6       8       7       1       6
       1       6       1       1       6       6       1       6       1       6
       8       1       6       1       6       1       6       8       7       1
       6       1       1       6       8       7       1       6       1       6
       1       1       6       1       1       6       8       8       6       8
       7       1       6       1       6       1       1       6       1       1
       6       1       1       7       1       6       7       1       1       7
       1       1       6       8       7       1       6       1       1       6
       8       7       1       6       1       6       1       1       6       8
       8       6       8       7       1       6       1       6       1       1
       6       1       6       1       1       1       6       1       1       1
       6       8       7       1       6       1       6       1       1       6
       8       7       1       1       6       8       7       1       6       1
       1       6       8       7       1       6       1       6       1       1
       6       6       1       6       1       6       1       6       1       6
       1       6       8       7       1       6       1       6       1       1
       6       1       6       1       1       1       6       1       1       1
       6       8       7       1       6       1       6       1       1       8
       1       6       8       7       1       6       1       1       6       8
       7       1       6       1       6       1       1       6       1       1
       6       1       1       6       1       1       7       1       1       1
       6       8       7       1       6       1       6       1       1       6
       6       1       6       1       6       1       6       1       6       1
       6       8       7       1       6       1       6       1       1       6
       1       6       1       1       1       6       1       1       1       6
       8       7       1       6       1       6       1       1       6       6
       1       6       1       6       8       1       6       1       6       1
       6       8       7       1       6       1       6       1       1       6
       6       1       6       1       6       1       6       1       6       1
       6       8       7       6       1       1       6       1       1       6
       1       1       6       1       6       8       7       1       6       1
       6       1       1       6       1       1       6       1       1       7
       1       6       7       1       1       7       1       1       6       8
       7       1       6       1       6       1       1       6       7       6
       1       7       1       6       1       6       8       7       1       6
       1       6       1       6       1       1       1       6       1       1
       6       1       1       1       6       8       7       1       6       1
       6       1       1       6       6       1       6       1       6       1
       6       1       6       1       6       8       7       1       6       1
       6       1       1       6       8       8       6       8       7       1
       6       1       6       1       1       8       1       6       8       7
       1       6       1       6       1       1      16       1       6       8
       7       1       6       1       6       1       6       1       1       1
       8       1       6       8       7       1       6       1       6       1
       1       6       8       8       6       8       7       1       6       1
       6       1       1       6       8       7       1       1       6       8
       7       1       6       1       6       1       6       1       1       1
       8       1       6       8       7       1       6       1       6       1
       1       6       1       6       1       1       1       6       1       1
       1       6       8       7       1       6       1       6       1       6
       1       1       1       8       1       6       8       7       1       6
       1       6       1       1       6       1       1       6       1       1
       7       1       6       7       1       1       7       1       1       6
       8       7       1       6       1       6       1       1       6       7
       6       1       7       1       6       1       6       8       7       1
       6       1       6       1       6       1       1       1       6       1
       1       6       1       1       1       6       8       7       1       6
       1       6       1       1       6       1       1       6       1       1
       7       1       6       7       1       1       7       1       1       6
       8       7       1       6       1       6       1       6       1       1
       1       6       1       1       1       6       8       7       1       6
       1       6       1       6       1       1       1       8       1       6
       8       7       1       6       1       6       1       1       6       1
       1       6       1       1       6       1       1       7       1       1
       1       6       8       7       1       6       1       1       6       8
       7       1       6       1       6       1       1       6       1       1
       6       8       8       6       8       7       1       6       1       6
       1       1       6       1       1       6       8       8       6       8
       7       1       6       1       6       1       6       1       1       1
       8       1       6       8       7       1       6       1       6       1
       1       6       7       6       1       7       1       6       1       6
       8       7       1       6       1       6       1       1       6       8
       8       6       8       7       1       6       1       6       1       6
       1       1       1       6       1       1       6       1       1       1
       6       8       7       1       6       1       6       1       1       6
       1       1       6       8       8       6       8       7       1       6
       1       6       1       1       6       1       6       1       1       1
       6       1       1       1       6       8       7       1       6       1
       6       1       1       6       1       6       1       1       1       6
       1       1       1       6       8       7       1       6       1       6
       1       1       8       1       6       8       7       1       6       1
       6       1       1       6       8       8       6       8       7       1
       6       1       6       1       1       6       1       1       6       8
       8       6       8       7       1       6       1       6       1       1
       6       6       1       6       1       6       8       1       6       1
       6       1       6       8       7       1       6       1       6       1
       1       6       8       8       6       8       7       1       6       1
       6       1       1       1       6       8       7       1       6       1
       6       1       6       1       1       1       8       1       6       8
       7       6       1       1       6       1       1       6       1       1
       6       1       6       8       7       1       6       1       6       1
       1       6       6       1       6       1       6       1       6       1
       6       1       6       8       7       1       6       1       6       1
       6       1       1       1       6       1       1       6       1       1
       1       6       8       7       1       6       1       6       1       1
       6       1       1       6       1       1       6       1       1       7
       1       1       1       6       8       7       1       6       1       6
       1       6       1       1       1       6       1       1       6       1
       1       1       6       8       7       1       6       1       6       1
       1       6       8       8       6       8       7       1       6       1
       6       1       1       8       1       6       8       7       6       1
       1       6       1       1       6       1       1       6       1       6
       8       7       1       6       1       6       1       1       6       6
       1       6       1       6       1       6       1       6       1       6
       8       7       1       6       1       6       1       1       1       6
       8       7       1       6       1       6       1       1       6       1
       1       6       8       8       6       8       7       1       6       1
       6       1       1       1       6       8       7       1       6       1
       6       1       6       1       1       1       8       1       6       8
       7       1       6       1       6       1       6       1       1       1
       6       1       1       1       6       8       7       1       6       1
       6       1       1       6       1       6       1       1       1       6
       1       1       1       6       8       7       1       6       1       6
       1       1       6       1       1       6       1       1       6       1
       1       7       1       1       1       6       8       7       1       6
       1       6       1       1       6       6       1       6       1       6
       1       6       1       6       1       6       8       7       1       6
       1       1       6       8       7       1       6       1       6       1
       1       6       1       1       6       1       1       6       1       1
       7       1       1       1       6       8       7       1       6       1
       6       1       1       6       1       6       1       1       1       6
       1       1       1       6       8       7       1       6       1       6
       1       1       6       1       1       6       8       7       1       1
       6       8       7       1       6       1       6       1       1       6
       1       1       6       1       1       7       1       6       7       1
       1       7       1       1       6       8       7       1       6       1
       6       1       6       1       1       1       8       1       6       8
       7       1       6       1       6       1       1       6       1       1
       6       8       7       1       1       6       8       7       1       6
       1       6       1       1       6       6       1       6       1       6
       8       1       6       1       6       1       6       8       7       1
       6       1       6       1       1       1       6       8       7       1
       6       1       6       1       1       6       6       1       6       1
       6       8       1       6       1       6       1       6       8       7
       1       6       1       6       1       1       6       6       1       6
       1       6       1       6       1       6       1       6       8       7
       1       6       1       6       1       6       1       1       1       6
       1       1       1       6       8       7       1       6       1       6
       1       6       1       1       1       8       1       6       8       7
       1       6       1       6       1       1       1       6       8       7
       1       6       1       6       1       1       6       8       8       6
       8       7       1       6       1       6       1       1       6       8
       8       6       8       7       1       6       1       6       1       6
       1       1       1       6       1       1       6       1       1       1
       6       8       7       1       6       1       6       1       1       6
       1       1       6       1       1       7       1       6       7       1
       1       7       1       1       6       8       7       1       6       1
       6       1       6       1       1       1       6       1       1       1
       6       8       7       1       6       1       1       6       8       7
       1       6       1       6       1       1       8       1       6       8
       7       1       6       1       6       1       1       6       1       1
      16       6       1       1       1       6       8       7       1       6
       1       6       1       1       8       1       6       8       7       1
       6       1       6       1       6       1       1       1       6       1
       1       1       6       8       7       1       6       1       6       1
       1       6       8       8       6       8       7       1       6       1
       1       6       8       7       1       6       1       6       1       1
       6       6       1       6       1       6       8       1       6       1
       6       1       6       8       7       1       6       1       6       1
       1       6       7       6       1       7       1       6       1       6
       8       7       1       6       1       6       1       1       6       8
       7       1       1       6       8       7       1       6       1       6
       1       6       1       1       1       6       1       1       6       1
       1       1       6       8       7       1       6       1       6       1
       1       8       1       6       8       7       1       6       1       6
       1       6       1       1       1       8       1       6       8       7
       1       6       1       6       1       1       6       1       1       6
       1       1       6       1       1       7       1       1       1       6
       8       7       1       6       1       6       1       1       6       8
       8       6       8       7       1       6       1       1       6       8
       7       1       6       1       6       1       1       6       8       8
       6       8       7       1       6       1       6       1       1      16
       1       6       8       7       1       6       1       1       6       8
       7       1       6       1       6       1       1       8       1       6
       8       7       1       6       1       6       1       1       6       1
       6       1       1       1       6       1       1       1       6       8
       7       1       6       1       6       1       1       6       1       6
       1       1       1       6       1       1       1       6       8       7
       1       6       1       6       1       1       6       6       1       6
       1       6       1       6       1       6       1       6       8       7
       1       6       1       6       1       1       6       8       8       6
       8       7       1       6       1       6       1       1       6       7
       6       1       7       1       6       1       6       8       7       1
       6       1       6       1       1       6       1       6       1       1
       1       6       1       1       1       6       8       7       1       6
       1       6       1       1       6       7       6       1       7       1
       6       1       6       8       7       1       6       1       6       1
       1       6       8       7       1       1       6       8       7       1
       6       1       6       1       6       1       1       1       6       1
       1       1       6       8       7       1       6       1       6       1
       6       1       1       1       6       1       1       1       6       8
       7       1       6       1       1       6       8       7       1       6
       1       6       1       1       1       6       8       7       1       6
       1       6       1       1       6       7       6       1       7       1
       6       1       6       8       7       1       6       1       6       1
       6       1       1       1       6       1       1       6       1       1
       1       6       8       7       1       6       1       6       1       6
       1       1       1       6       1       1       1       6       8       7
       1       6       1       1       6       8       7       1       6       1
       6       1       6       1       1       1       6       1       1       6
       1       1       1       6       8       7       1       6       1       6
       1       1       1       6       8       7       1       6       1       6
       1       1       8       1       6       8       7       1       6       1
       6       1       6       1       1       1       6       1       1       6
       1       1       1       6       8       7       6       1       1       6
       1       1       6       1       1       6       1       6       8       7
       6       1       1       6       1       1       6       1       1       6
       1       6       8       7       1       6       1       6       1       6
       1       1       1       6       1       1       1       6       8       7
       1       6       1       6       1       1       6       8       7       1
       1       6       8       7       1       6       1       1       6       8
       7       1       6       1       6       1       1       1       6       8
       7       1       6       1       6       1       1       6       1       6
       1       1       1       6       1       1       1       6       8       7
       1       6       1       6       1       6       1       1       1       8
       1       6       8       7       1       6       1       6       1       1
       6       6       1       7       1       6       6       1       6       1
       6       1       6       1       6       6       8       7       1       6
       1       6       1       1       6       8       7       1       1       6
       8       7       1       6       1       6       1       1       1       6
       8       7       1       6       1       6       1       1       6       1
       1       6       8       8       6       8       7       1       6       1
       6       1       1       6       1       1       6       1       1       6
       1       1       7       1       1       1       6       8       7       1
       6       1       6       1       1       6       1       1       6       8
       8       6       8       7       1       6       1       6       1       1
       6       1       1      16       6       1       1       1       6       8
       7       1       6       1       6       1       1       6       1       6
       1       1       1       6       1       1       1       6       8       7
       1       6       1       6       1       1      16       1       6       8
       7       1       6       1       1       6       8       7       6       1
       1       6       1       1       6       1       1       6       1       6
       8       7       1       6       1       6       1       1       6       8
       7       1       1       6       8       7       1       6       1       6
       1       1       6       8       8       6       8       7       1       6
       1       6       1       1       6       8       8       6       8       7
       1       6       1       6       1       1       6       6       1       6
       1       6       8       1       6       1       6       1       6       8
       7       1       6       1       6       1       1       6       8       8
       6       8       7       1       6       1       6       1       1       6
       6       1       6       1       6       8       1       6       1       6
       1       6       8       7       1       6       1       6       1       1
       6       8       8       6       8       7       6       1       1       6
       1       1       6       1       1       6       1       6       8       7
       1       6       1       6       1       1       6       1       1       6
       8       8       6       8       7       1       6       1       6       1
       1       6       1       1       6       1       1       6       1       1
       7       1       1       1       6       8       7       1       6       1
       6       1       6       1       1       1       6       1       1       1
       6       8       7       1       6       1       1       6       8       7
       6       1       1       6       1       1       6       1       1       6
       1       6       8       7       6       1       1       6       1       1
       6       1       1       6       1       6       8       7       1       6
       1       6       1       1       6       1       1       6       1       1
       6       1       1       7       1       1       1       6       8       7
       1       6       1       6       1       6       1       1       1       6
       1       1       1       6       8       7       1       6       1       6
       1       1       6       6       1       7       1       6       6       1
       6       1       6       1       6       1       6       6       8       8
       6       6       6       1       8       6       1       1       8       6
       6       1       6       6       6       6       6       8       6       1
       1       1       6       8       1       6       8       6       1       1
       1       6       1       1       1       6       6       8       6       1
       1       8       1       6       1       6       1       8       6       6
       8       1       6       8       1       1       1       1       8       6
       6       8       1       1       1       6       1       8       6       1
       6      16       6       1       6       1       6       1
%FLAG MASS                                                                      
%FORMAT(5E16.8)                                                                 
  1.40100000E+01  1.00800000E+00  1.00800000E+00  1.00800000E+00  1.20100000E+01
  1.00800000E+00  1.20100000E+01  1.00800000E+00  1.00800000E+00  1.20100000E+01
  1.00800000E+00  1.00800000E+00  1.20100000E+01  1.00800000E+00  1.00800000E+00
  1.40100000E+01  1.00800000E+00  1.20100000E+01  1.40100000E+01  1.00800000E+00
  1.00800000E+00  1.40100000E+01  1.00800000E+00  1.00800000E+00  1.20100000E+01
  1.60000000E+01  1.40100000E+01  1.00800000E+00  1.20100000E+01  1.00800000E+00
  1.20100000E+01  1.00800000E+00  1.20100000E+01  1.00800000E+00  1.00800000E+00
  1.00800000E+00  1.20100000E+01  1.00800000E+00  1.00800000E+00  1.00800000E+00
  1.20100000E+01  1.60000000E+01  1.40100000E+01  1.00800000E+00  1.20100000E+01
  1.00800000E+00  1.20100000E+01  1.00800000E+00  1.00800000E+00  1.20100000E+01
  1.00800000E+00  1.00800000E+00  1.20100000E+01  1.60000000E+01  1.60000000E+01
  1.20100000E+01  1.60000000E+01  1.40100000E+01  1.00800000E+00  1.20100000E+01
  1.00800000E+00  1.20100000E+01  1.00800000E+00  1.00800000E+00  1.20100000E+01
  1.60000000E+01  1.60000000E+01  1.20100000E+01  1.60000000E+01  1.40100000E+01
  1.00800000E+00  1.20100000E+01  1.00800000E+00  1.20100000E+01  1.00800000E+00
  1.00800000E+00  1.20100000E+01  1.00800000E+00  1.20100000E+01  1.00800000E+00
  1.00800000E+00  1.00800000E+00  1.20100000E+01  1.00800000E+00  1.00800000E+00
  1.00800000E+00  1.20100000E+01  1.60000000E+01  1.40100000E+01  1.00800000E+00
  1.20100000E+01  1.00800000E+00  1.20100000E+01  1.00800000E+00  1.00800000E+00
  1.20100000E+01  1.60000000E+01  1.40100000E+01  1.00800000E+00  1.00800000E+00
  1.20100000E+01  1.60000000E+01  1.40100000E+01  1.00800000E+00  1.20100000E+01
  1.00800000E+00  1.20100000E+01  1.00800000E+00  1.00800000E+00  1.20100000E+01
  1.00800000E+00  1.00800000E+00  1.20100000E+01  1.00800000E+00  1.00800000E+00
  1.20100000E+01  1.00800000E+00  1.00800000E+00  1.40100000E+01  1.00800000E+00
  1.00800000E+00  1.00800000E+00  1.20100000E+01  1.60000000E+01  1.40100000E+01
  1.00800000E+00  1.20100000E+01  1.00800000E+00  1.20100000E+01  1.00800000E+00
  1.00800000E+00  1.20100000E+01  1.40100000E+01  1.20100000E+01  1.00800000E+00
  1.40100000E+01  1.00800000E+00  1.20100000E+01  1.00800000E+00  1.20100000E+01
  1.60000000E+01  1.40100000E+01  1.20100000E+01  1.00800000E+00  1.00800000E+00
  1.20100000E+01  1.00800000E+00  1.00800000E+00  1.20100000E+01  1.00800000E+00
  1.00800000E+00  1.20100000E+01  1.00800000E+00  1.20100000E+01  1.60000000E+01
  1.40100000E+01  1.00800000E+00  1.20100000E+01  1.00800000E+00  1.20100000E+01
  1.00800000E+00  1.00800000E+00  1.20100000E+01  1.20100000E+01  1.00800000E+00
  1.20100000E+01  1.00800000E+00  1.20100000E+01  1.60000000E+01  1.00800000E+00
  1.20100000E+01  1.00800000E+00  1.20100000E+01  1.00800000E+00  1.20100000E+01
  1.60000000E+01  1.40100000E+01  1.00800000E+00  1.20100000E+01  1.00800000E+00
  1.20100000E+01  1.00800000E+00  1.00800000E+00  1.20100000E+01  1.60000000E+01
  1.40100000E+01  1.00800000E+00  1.00800000E+00  1.20100000E+01  1.60000000E+01
  1.40100000E+01  1.00800000E+00  1.20100000E+01  1.00800000E+00  1.20100000E+01
  1.00800000E+00  1.00800000E+00  1.20100000E+01  1.00800000E+00  1.00800000E+00
  1.20100000E+01  1.00800000E+00  1.00800000E+00  1.20100000E+01  1.00800000E+00
  1.00800000E+00  1.40100000E+01  1.00800000E+00  1.00800000E+00  1.00800000E+00
  1.20100000E+01  1.60000000E+01  1.40100000E+01  1.00800000E+00  1.20100000E+01
  1.00800000E+00  1.20100000E+01  1.00800000E+00  1.00800000E+00  1.20100000E+01
  1.20100000E+01  1.00800000E+00  1.20100000E+01  1.00800000E+00  1.20100000E+01
  1.60000000E+01  1.00800000E+00  1.20100000E+01  1.00800000E+00  1.20100000E+01
  1.00800000E+00  1.20100000E+01  1.60000000E+01  1.40100000E+01  1.00800000E+00
  1.20100000E+01  1.00800000E+00  1.20100000E+01  1.00800000E+00  1.00800000E+00
  1.20100000E+01  1.00800000E+00  1.00800000E+00  1.20100000E+01  1.00800000E+00
  1.00800000E+00  1.40100000E+01  1.00800000E+00  1.20100000E+01  1.40100000E+01
  1.00800000E+00  1.00800000E+00  1.40100000E+01  1.00800000E+00  1.00800000E+00
  1.20100000E+01  1.60000000E+01  1.40100000E+01  1.00800000E+00  1.20100000E+01
  1.00800000E+00  1.20100000E+01  1.00800000E+00  1.00800000E+00  1.60000000E+01
  1.00800000E+00  1.20100000E+01  1.60000000E+01  1.40100000E+01  1.00800000E+00
  1.20100000E+01  1.00800000E+00  1.20100000E+01  1.00800000E+00  1.00800000E+00
  1.20100000E+01  1.60000000E+01  1.40100000E+01  1.00800000E+00  1.00800000E+00
  1.20100000E+01  1.60000000E+01  1.40100000E+01  1.00800000E+00  1.20100000E+01
  1.00800000E+00  1.20100000E+01  1.00800000E+00  1.20100000E+01  1.00800000E+00
  1.00800000E+00  1.00800000E+00  1.20100000E+01  1.00800000E+00  1.00800000E+00
  1.20100000E+01  1.00800000E+00  1.00800000E+00  1.00800000E+00  1.20100000E+01
  1.60000000E+01  1.40100000E+01  1.00800000E+00  1.20100000E+01  1.00800000E+00
  1.20100000E+01  1.00800000E+00  1.20100000E+01  1.00800000E+00  1.00800000E+00
  1.00800000E+00  1.20100000E+01  1.00800000E+00  1.00800000E+00  1.00800000E+00
  1.20100000E+01  1.60000000E+01  1.40100000E+01  1.00800000E+00  1.20100000E+01
  1.00800000E+00  1.20100000E+01  1.00800000E+00  1.00800000E+00  1.20100000E+01
  1.00800000E+00  1.00800000E+00  1.20100000E+01  1.00800000E+00  1.00800000E+00
  1.40100000E+01  1.00800000E+00  1.20100000E+01  1.40100000E+01  1.00800000E+00
  1.00800000E+00  1.40100000E+01  1.00800000E+00  1.00800000E+00  1.20100000E+01
  1.60000000E+01  1.40100000E+01  1.00800000E+00  1.20100000E+01  1.00800000E+00
  1.20100000E+01  1.00800000E+00  1.20100000E+01  1.00800000E+00  1.00800000E+00
  1.00800000E+00  1.20100000E+01  1.00800000E+00  1.00800000E+00  1.00800000E+00
  1.20100000E+01  1.60000000E+01  1.40100000E+01  1.00800000E+00  1.20100000E+01
  1.00800000E+00  1.20100000E+01  1.00800000E+00  1.00800000E+00  1.20100000E+01
  1.20100000E+01  1.00800000E+00  1.20100000E+01  1.00800000E+00  1.20100000E+01
  1.60000000E+01  1.00800000E+00  1.20100000E+01  1.00800000E+00  1.20100000E+01
  1.00800000E+00  1.20100000E+01  1.60000000E+01  1.40100000E+01  1.00800000E+00
  1.20100000E+01  1.00800000E+00  1.00800000E+00  1.20100000E+01  1.60000000E+01
  1.40100000E+01  1.00800000E+00  1.20100000E+01  1.00800000E+00  1.20100000E+01
  1.00800000E+00  1.00800000E+00  1.20100000E+01  1.00800000E+00  1.00800000E+00
  1.20100000E+01  1.60000000E+01  1.60000000E+01  1.20100000E+01  1.60000000E+01
  1.40100000E+01  1.00800000E+00  1.20100000E+01  1.00800000E+00  1.20100000E+01
  1.00800000E+00  1.00800000E+00  1.20100000E+01  1.00800000E+00  1.00800000E+00
  1.20100000E+01  1.00800000E+00  1.00800000E+00  1.40100000E+01  1.00800000E+00
  1.20100000E+01  1.40100000E+01  1.00800000E+00  1.00800000E+00  1.40100000E+01
  1.00800000E+00  1.00800000E+00  1.20100000E+01  1.60000000E+01  1.40100000E+01
  1.00800000E+00  1.20100000E+01  1.00800000E+00  1.00800000E+00  1.20100000E+01
  1.60000000E+01  1.40100000E+01  1.00800000E+00  1.20100000E+01  1.00800000E+00
  1.20100000E+01  1.00800000E+00  1.00800000E+00  1.20100000E+01  1.60000000E+01
  1.60000000E+01  1.20100000E+01  1.60000000E+01  1.40100000E+01  1.00800000E+00
  1.20100000E+01  1.00800000E+00  1.20100000E+01  1.00800000E+00  1.00800000E+00
  1.20100000E+01  1.00800000E+00  1.20100000E+01  1.00800000E+00  1.00800000E+00
  1.00800000E+00  1.20100000E+01  1.00800000E+00  1.00800000E+00  1.00800000E+00
  1.20100000E+01  1.60000000E+01  1.40100000E+01  1.00800000E+00  1.20100000E+01
  1.00800000E+00  1.20100000E+01  1.00800000E+00  1.00800000E+00  1.20100000E+01
  1.60000000E+01  1.40100000E+01  1.00800000E+00  1.00800000E+00  1.20100000E+01
  1.60000000E+01  1.40100000E+01  1.00800000E+00  1.20100000E+01  1.00800000E+00
  1.00800000E+00  1.20100000E+01  1.60000000E+01  1.40100000E+01  1.00800000E+00
  1.20100000E+01  1.00800000E+00  1.20100000E+01  1.00800000E+00  1.00800000E+00
  1.20100000E+01  1.20100000E+01  1.00800000E+00  1.20100000E+01  1.00800000E+00
  1.20100000E+01  1.00800000E+00  1.20100000E+01  1.00800000E+00  1.20100000E+01
  1.00800000E+00  1.20100000E+01  1.60000000E+01  1.40100000E+01  1.00800000E+00
  1.20100000E+01  1.00800000E+00  1.20100000E+01  1.00800000E+00  1.00800000E+00
  1.20100000E+01  1.00800000E+00  1.20100000E+01  1.00800000E+00  1.00800000E+00
  1.00800000E+00  1.20100000E+01  1.00800000E+00  1.00800000E+00  1.00800000E+00
  1.20100000E+01  1.60000000E+01  1.40100000E+01  1.00800000E+00  1.20100000E+01
  1.00800000E+00  1.20100000E+01  1.00800000E+00  1.00800000E+00  1.60000000E+01
  1.00800000E+00  1.20100000E+01  1.60000000E+01  1.40100000E+01  1.00800000E+00
  1.20100000E+01  1.00800000E+00  1.00800000E+00  1.20100000E+01  1.60000000E+01
  1.40100000E+01  1.00800000E+00  1.20100000E+01  1.00800000E+00  1.20100000E+01
  1.00800000E+00  1.00800000E+00  1.20100000E+01  1.00800000E+00  1.00800000E+00
  1.20100000E+01  1.00800000E+00  1.00800000E+00  1.20100000E+01  1.00800000E+00
  1.00800000E+00  1.40100000E+01  1.00800000E+00  1.00800000E+00  1.00800000E+00
  1.20100000E+01  1.60000000E+01  1.40100000E+01  1.00800000E+00  1.20100000E+01
  1.00800000E+00  1.20100000E+01  1.00800000E+00  1.00800000E+00  1.20100000E+01
  1.20100000E+01  1.00800000E+00  1.20100000E+01  1.00800000E+00  1.20100000E+01
  1.00800000E+00  1.20100000E+01  1.00800000E+00  1.20100000E+01  1.00800000E+00
  1.20100000E+01  1.60000000E+01  1.40100000E+01  1.00800000E+00  1.20100000E+01
  1.00800000E+00  1.20100000E+01  1.00800000E+00  1.00800000E+00  1.20100000E+01
  1.00800000E+00  1.20100000E+01  1.00800000E+00  1.00800000E+00  1.00800000E+00
  1.20100000E+01  1.00800000E+00  1.00800000E+00  1.00800000E+00  1.20100000E+01
  1.60000000E+01  1.40100000E+01  1.00800000E+00  1.20100000E+01  1.00800000E+00
  1.20100000E+01  1.00800000E+00  1.00800000E+00  1.20100000E+01  1.20100000E+01
  1.00800000E+00  1.20100000E+01  1.00800000E+00  1.20100000E+01  1.60000000E+01
  1.00800000E+00  1.20100000E+01  1.00800000E+00  1.20100000E+01  1.00800000E+00
  1.20100000E+01  1.60000000E+01  1.40100000E+01  1.00800000E+00  1.20100000E+01
  1.00800000E+00  1.20100000E+01  1.00800000E+00  1.00800000E+00  1.20100000E+01
  1.20100000E+01  1.00800000E+00  1.20100000E+01  1.00800000E+00  1.20100000E+01
  1.00800000E+00  1.20100000E+01  1.00800000E+00  1.20100000E+01  1.00800000E+00
  1.20100000E+01  1.60000000E+01  1.40100000E+01  1.20100000E+01  1.00800000E+00
  1.00800000E+00  1.20100000E+01  1.00800000E+00  1.00800000E+00  1.20100000E+01
  1.00800000E+00  1.00800000E+00  1.20100000E+01  1.00800000E+00  1.20100000E+01
  1.60000000E+01  1.40100000E+01  1.00800000E+00  1.20100000E+01  1.00800000E+00
  1.20100000E+01  1.00800000E+00  1.00800000E+00  1.20100000E+01  1.00800000E+00
  1.00800000E+00  1.20100000E+01  1.00800000E+00  1.00800000E+00  1.40100000E+01
  1.00800000E+00  1.20100000E+01  1.40100000E+01  1.00800000E+00  1.00800000E+00
  1.40100000E+01  1.00800000E+00  1.00800000E+00  1.20100000E+01  1.60000000E+01
  1.40100000E+01  1.00800000E+00  1.20100000E+01  1.00800000E+00  1.20100000E+01
  1.00800000E+00  1.00800000E+00  1.20100000E+01  1.40100000E+01  1.20100000E+01
  1.00800000E+00  1.40100000E+01  1.00800000E+00  1.20100000E+01  1.00800000E+00
  1.20100000E+01  1.60000000E+01  1.40100000E+01  1.00800000E+00  1.20100000E+01
  1.00800000E+00  1.20100000E+01  1.00800000E+00  1.20100000E+01  1.00800000E+00
  1.00800000E+00  1.00800000E+00  1.20100000E+01  1.00800000E+00  1.00800000E+00
  1.20100000E+01  1.00800000E+00  1.00800000E+00  1.00800000E+00  1.20100000E+01
  1.60000000E+01  1.40100000E+01  1.00800000E+00  1.20100000E+01  1.00800000E+00
  1.20100000E+01  1.00800000E+00  1.00800000E+00  1.20100000E+01  1.20100000E+01
  1.00800000E+00  1.20100000E+01  1.00800000E+00  1.20100000E+01  1.00800000E+00
  1.20100000E+01  1.00800000E+00  1.20100000E+01  1.00800000E+00  1.20100000E+01
  1.60000000E+01  1.40100000E+01  1.00800000E+00  1.20100000E+01  1.00800000E+00
  1.20100000E+01  1.00800000E+00  1.00800000E+00  1.20100000E+01  1.60000000E+01
  1.60000000E+01  1.20100000E+01  1.60000000E+01  1.40100000E+01  1.00800000E+00
  1.20100000E+01  1.00800000E+00  1.20100000E+01  1.00800000E+00  1.00800000E+00
  1.60000000E+01  1.00800000E+00  1.20100000E+01  1.60000000E+01  1.40100000E+01
  1.00800000E+00  1.20100000E+01  1.00800000E+00  1.20100000E+01  1.00800000E+00
  1.00800000E+00  3.20600000E+01  1.00800000E+00  1.20100000E+01  1.60000000E+01
  1.40100000E+01  1.00800000E+00  1.20100000E+01  1.00800000E+00  1.20100000E+01
  1.00800000E+00  1.20100000E+01  1.00800000E+00  1.00800000E+00  1.00800000E+00
  1.60000000E+01  1.00800000E+00  1.20100000E+01  1.60000000E+01  1.40100000E+01
  1.00800000E+00  1.20100000E+01  1.00800000E+00  1.20100000E+01  1.00800000E+00
  1.00800000E+00  1.20100000E+01  1.60000000E+01  1.60000000E+01  1.20100000E+01
  1.60000000E+01  1.40100000E+01  1.00800000E+00  1.20100000E+01  1.00800000E+00
  1.20100000E+01  1.00800000E+00  1.00800000E+00  1.20100000E+01  1.60000000E+01
  1.40100000E+01  1.00800000E+00  1.00800000E+00  1.20100000E+01  1.60000000E+01
  1.40100000E+01  1.00800000E+00  1.20100000E+01  1.00800000E+00  1.20100000E+01
  1.00800000E+00  1.20100000E+01  1.00800000E+00  1.00800000E+00  1.00800000E+00
  1.60000000E+01  1.00800000E+00  1.20100000E+01  1.60000000E+01  1.40100000E+01
  1.00800000E+00  1.20100000E+01  1.00800000E+00  1.20100000E+01  1.00800000E+00
  1.00800000E+00  1.20100000E+01  1.00800000E+00  1.20100000E+01  1.00800000E+00
  1.00800000E+00  1.00800000E+00  1.20100000E+01  1.00800000E+00  1.00800000E+00
  1.00800000E+00  1.20100000E+01  1.60000000E+01  1.40100000E+01  1.00800000E+00
  1.20100000E+01  1.00800000E+00  1.20100000E+01  1.00800000E+00  1.20100000E+01
  1.00800000E+00  1.00800000E+00  1.00800000E+00  1.60000000E+01  1.00800000E+00
  1.20100000E+01  1.60000000E+01  1.40100000E+01  1.00800000E+00  1.20100000E+01
  1.00800000E+00  1.20100000E+01  1.00800000E+00  1.00800000E+00  1.20100000E+01
  1.00800000E+00  1.00800000E+00  1.20100000E+01  1.00800000E+00  1.00800000E+00
  1.40100000E+01  1.00800000E+00  1.20100000E+01  1.40100000E+01  1.00800000E+00
  1.00800000E+00  1.40100000E+01  1.00800000E+00  1.00800000E+00  1.20100000E+01
  1.60000000E+01  1.40100000E+01  1.00800000E+00  1.20100000E+01  1.00800000E+00
  1.20100000E+01  1.00800000E+00  1.00800000E+00  1.20100000E+01  1.40100000E+01
  1.20100000E+01  1.00800000E+00  1.40100000E+01  1.00800000E+00  1.20100000E+01
  1.00800000E+00  1.20100000E+01  1.60000000E+01  1.40100000E+01  1.00800000E+00
  1.20100000E+01  1.00800000E+00  1.20100000E+01  1.00800000E+00  1.20100000E+01
  1.00800000E+00  1.00800000E+00  1.00800000E+00  1.20100000E+01  1.00800000E+00
  1.00800000E+00  1.20100000E+01  1.00800000E+00  1.00800000E+00  1.00800000E+00
  1.20100000E+01  1.60000000E+01  1.40100000E+01  1.00800000E+00  1.20100000E+01
  1.00800000E+00  1.20100000E+01  1.00800000E+00  1.00800000E+00  1.20100000E+01
  1.00800000E+00  1.00800000E+00  1.20100000E+01  1.00800000E+00  1.00800000E+00
  1.40100000E+01  1.00800000E+00  1.20100000E+01  1.40100000E+01  1.00800000E+00
  1.00800000E+00  1.40100000E+01  1.00800000E+00  1.00800000E+00  1.20100000E+01
  1.60000000E+01  1.40100000E+01  1.00800000E+00  1.20100000E+01  1.00800000E+00
  1.20100000E+01  1.00800000E+00  1.20100000E+01  1.00800000E+00  1.00800000E+00
  1.00800000E+00  1.20100000E+01  1.00800000E+00  1.00800000E+00  1.00800000E+00
  1.20100000E+01  1.60000000E+01  1.40100000E+01  1.00800000E+00  1.20100000E+01
  1.00800000E+00  1.20100000E+01  1.00800000E+00  1.20100000E+01  1.00800000E+00
  1.00800000E+00  1.00800000E+00  1.60000000E+01  1.00800000E+00  1.20100000E+01
  1.60000000E+01  1.40100000E+01  1.00800000E+00  1.20100000E+01  1.00800000E+00
  1.20100000E+01  1.00800000E+00  1.00800000E+00  1.20100000E+01  1.00800000E+00
  1.00800000E+00  1.20100000E+01  1.00800000E+00  1.00800000E+00  1.20100000E+01
  1.00800000E+00  1.00800000E+00  1.40100000E+01  1.00800000E+00  1.00800000E+00
  1.00800000E+00  1.20100000E+01  1.60000000E+01  1.40100000E+01  1.00800000E+00
  1.20100000E+01  1.00800000E+00  1.00800000E+00  1.20100000E+01  1.60000000E+01
  1.40100000E+01  1.00800000E+00  1.20100000E+01  1.00800000E+00  1.20100000E+01
  1.00800000E+00  1.00800000E+00  1.20100000E+01  1.00800000E+00  1.00800000E+00
  1.20100000E+01  1.60000000E+01  1.60000000E+01  1.20100000E+01  1.60000000E+01
  1.40100000E+01  1.00800000E+00  1.20100000E+01  1.00800000E+00  1.20100000E+01
  1.00800000E+00  1.00800000E+00  1.20100000E+01  1.00800000E+00  1.00800000E+00
  1.20100000E+01  1.60000000E+01  1.60000000E+01  1.20100000E+01  1.60000000E+01
  1.40100000E+01  1.00800000E+00  1.20100000E+01  1.00800000E+00  1.20100000E+01
  1.00800000E+00  1.20100000E+01  1.00800000E+00  1.00800000E+00  1.00800000E+00
  1.60000000E+01  1.00800000E+00  1.20100000E+01  1.60000000E+01  1.40100000E+01
  1.00800000E+00  1.20100000E+01  1.00800000E+00  1.20100000E+01  1.00800000E+00
  1.00800000E+00  1.20100000E+01  1.40100000E+01  1.20100000E+01  1.00800000E+00
  1.40100000E+01  1.00800000E+00  1.20100000E+01  1.00800000E+00  1.20100000E+01
  1.60000000E+01  1.40100000E+01  1.00800000E+00  1.20100000E+01  1.00800000E+00
  1.20100000E+01  1.00800000E+00  1.00800000E+00  1.20100000E+01  1.60000000E+01
  1.60000000E+01  1.20100000E+01  1.60000000E+01  1.40100000E+01  1.00800000E+00
  1.20100000E+01  1.00800000E+00  1.20100000E+01  1.00800000E+00  1.20100000E+01
  1.00800000E+00  1.00800000E+00  1.00800000E+00  1.20100000E+01  1.00800000E+00
  1.00800000E+00  1.20100000E+01  1.00800000E+00  1.00800000E+00  1.00800000E+00
  1.20100000E+01  1.60000000E+01  1.40100000E+01  1.00800000E+00  1.20100000E+01
  1.00800000E+00  1.20100000E+01  1.00800000E+00  1.00800000E+00  1.20100000E+01
  1.00800000E+00  1.00800000E+00  1.20100000E+01  1.60000000E+01  1.60000000E+01
  1.20100000E+01  1.60000000E+01  1.40100000E+01  1.00800000E+00  1.20100000E+01
  1.00800000E+00  1.20100000E+01  1.00800000E+00  1.00800000E+00  1.20100000E+01
  1.00800000E+00  1.20100000E+01  1.00800000E+00  1.00800000E+00  1.00800000E+00
  1.20100000E+01  1.00800000E+00  1.00800000E+00  1.00800000E+00  1.20100000E+01
  1.60000000E+01  1.40100000E+01  1.00800000E+00  1.20100000E+01  1.00800000E+00
  1.20100000E+01  1.00800000E+00  1.00800000E+00  1.20100000E+01  1.00800000E+00
  1.20100000E+01  1.00800000E+00  1.00800000E+00  1.00800000E+00  1.20100000E+01
  1.00800000E+00  1.00800000E+00  1.00800000E+00  1.20100000E+01  1.60000000E+01
  1.40100000E+01  1.00800000E+00  1.20100000E+01  1.00800000E+00  1.20100000E+01
  1.00800000E+00  1.00800000E+00  1.60000000E+01  1.00800000E+00  1.20100000E+01
  1.60000000E+01  1.40100000E+01  1.00800000E+00  1.20100000E+01  1.00800000E+00
  1.20100000E+01  1.00800000E+00  1.00800000E+00  1.20100000E+01  1.60000000E+01
  1.60000000E+01  1.20100000E+01  1.60000000E+01  1.40100000E+01  1.00800000E+00
  1.20100000E+01  1.00800000E+00  1.20100000E+01  1.00800000E+00  1.00800000E+00
  1.20100000E+01  1.00800000E+00  1.00800000E+00  1.20100000E+01  1.60000000E+01
  1.60000000E+01  1.20100000E+01  1.60000000E+01  1.40100000E+01  1.00800000E+00
  1.20100000E+01  1.00800000E+00  1.20100000E+01  1.00800000E+00  1.00800000E+00
  1.20100000E+01  1.20100000E+01  1.00800000E+00  1.20100000E+01  1.00800000E+00
  1.20100000E+01  1.60000000E+01  1.00800000E+00  1.20100000E+01  1.00800000E+00
  1.20100000E+01  1.00800000E+00  1.20100000E+01  1.60000000E+01  1.40100000E+01
  1.00800000E+00  1.20100000E+01  1.00800000E+00  1.20100000E+01  1.00800000E+00
  1.00800000E+00  1.20100000E+01  1.60000000E+01  1.60000000E+01  1.20100000E+01
  1.60000000E+01  1.40100000E+01  1.00800000E+00  1.20100000E+01  1.00800000E+00
  1.20100000E+01  1.00800000E+00  1.00800000E+00  1.00800000E+00  1.20100000E+01
  1.60000000E+01  1.40100000E+01  1.00800000E+00  1.20100000E+01  1.00800000E+00
  1.20100000E+01  1.00800000E+00  1.20100000E+01  1.00800000E+00  1.00800000E+00
  1.00800000E+00  1.60000000E+01  1.00800000E+00  1.20100000E+01  1.60000000E+01
  1.40100000E+01  1.20100000E+01  1.00800000E+00  1.00800000E+00  1.20100000E+01
  1.00800000E+00  1.00800000E+00  1.20100000E+01  1.00800000E+00  1.00800000E+00
  1.20100000E+01  1.00800000E+00  1.20100000E+01  1.60000000E+01  1.40100000E+01
  1.00800000E+00  1.20100000E+01  1.00800000E+00  1.20100000E+01  1.00800000E+00
  1.00800000E+00  1.20100000E+01  1.20100000E+01  1.00800000E+00  1.20100000E+01
  1.00800000E+00  1.20100000E+01  1.00800000E+00  1.20100000E+01  1.00800000E+00
  1.20100000E+01  1.00800000E+00  1.20100000E+01  1.60000000E+01  1.40100000E+01
  1.00800000E+00  1.20100000E+01  1.00800000E+00  1.20100000E+01  1.00800000E+00
  1.20100000E+01  1.00800000E+00  1.00800000E+00  1.00800000E+00  1.20100000E+01
  1.00800000E+00  1.00800000E+00  1.20100000E+01  1.00800000E+00  1.00800000E+00
  1.00800000E+00  1.20100000E+01  1.60000000E+01  1.40100000E+01  1.00800000E+00
  1.20100000E+01  1.00800000E+00  1.20100000E+01  1.00800000E+00  1.00800000E+00
  1.20100000E+01  1.00800000E+00  1.00800000E+00  1.20100000E+01  1.00800000E+00
  1.00800000E+00  1.20100000E+01  1.00800000E+00  1.00800000E+00  1.40100000E+01
  1.00800000E+00  1.00800000E+00  1.00800000E+00  1.20100000E+01  1.60000000E+01
  1.40100000E+01  1.00800000E+00  1.20100000E+01  1.00800000E+00  1.20100000E+01
  1.00800000E+00  1.20100000E+01  1.00800000E+00  1.00800000E+00  1.00800000E+00
  1.20100000E+01  1.00800000E+00  1.00800000E+00  1.20100000E+01  1.00800000E+00
  1.00800000E+00  1.00800000E+00  1.20100000E+01  1.60000000E+01  1.40100000E+01
  1.00800000E+00  1.20100000E+01  1.00800000E+00  1.20100000E+01  1.00800000E+00
  1.00800000E+00  1.20100000E+01  1.60000000E+01  1.60000000E+01  1.20100000E+01
  1.60000000E+01  1.40100000E+01  1.00800000E+00  1.20100000E+01  1.00800000E+00
  1.20100000E+01  1.00800000E+00  1.00800000E+00  1.60000000E+01  1.00800000E+00
  1.20100000E+01  1.60000000E+01  1.40100000E+01  1.20100000E+01  1.00800000E+00
  1.00800000E+00  1.20100000E+01  1.00800000E+00  1.00800000E+00  1.20100000E+01
  1.00800000E+00  1.00800000E+00  1.20100000E+01  1.00800000E+00  1.20100000E+01
  1.60000000E+01  1.40100000E+01  1.00800000E+00  1.20100000E+01  1.00800000E+00
  1.20100000E+01  1.00800000E+00  1.00800000E+00  1.20100000E+01  1.20100000E+01
  1.00800000E+00  1.20100000E+01  1.00800000E+00  1.20100000E+01  1.00800000E+00
  1.20100000E+01  1.00800000E+00  1.20100000E+01  1.00800000E+00  1.20100000E+01
  1.60000000E+01  1.40100000E+01  1.00800000E+00  1.20100000E+01  1.00800000E+00
  1.20100000E+01  1.00800000E+00  1.00800000E+00  1.00800000E+00  1.20100000E+01
  1.60000000E+01  1.40100000E+01  1.00800000E+00  1.20100000E+01  1.00800000E+00
  1.20100000E+01  1.00800000E+00  1.00800000E+00  1.20100000E+01  1.00800000E+00
  1.00800000E+00  1.20100000E+01  1.60000000E+01  1.60000000E+01  1.20100000E+01
  1.60000000E+01  1.40100000E+01  1.00800000E+00  1.20100000E+01  1.00800000E+00
  1.20100000E+01  1.00800000E+00  1.00800000E+00  1.00800000E+00  1.20100000E+01
  1.60000000E+01  1.40100000E+01  1.00800000E+00  1.20100000E+01  1.00800000E+00
  1.20100000E+01  1.00800000E+00  1.20100000E+01  1.00800000E+00  1.00800000E+00
  1.00800000E+00  1.60000000E+01  1.00800000E+00  1.20100000E+01  1.60000000E+01
  1.40100000E+01  1.00800000E+00  1.20100000E+01  1.00800000E+00  1.20100000E+01
  1.00800000E+00  1.20100000E+01  1.00800000E+00  1.00800000E+00  1.00800000E+00
  1.20100000E+01  1.00800000E+00  1.00800000E+00  1.00800000E+00  1.20100000E+01
  1.60000000E+01  1.40100000E+01  1.00800000E+00  1.20100000E+01  1.00800000E+00
  1.20100000E+01  1.00800000E+00  1.00800000E+00  1.20100000E+01  1.00800000E+00
  1.20100000E+01  1.00800000E+00  1.00800000E+00  1.00800000E+00  1.20100000E+01
  1.00800000E+00  1.00800000E+00  1.00800000E+00  1.20100000E+01  1.60000000E+01
  1.40100000E+01  1.00800000E+00  1.20100000E+01  1.00800000E+00  1.20100000E+01
  1.00800000E+00  1.00800000E+00  1.20100000E+01  1.00800000E+00  1.00800000E+00
  1.20100000E+01  1.00800000E+00  1.00800000E+00  1.20100000E+01  1.00800000E+00
  1.00800000E+00  1.40100000E+01  1.00800000E+00  1.00800000E+00  1.00800000E+00
  1.20100000E+01  1.60000000E+01  1.40100000E+01  1.00800000E+00  1.20100000E+01
  1.00800000E+00  1.20100000E+01  1.00800000E+00  1.00800000E+00  1.20100000E+01
  1.20100000E+01  1.00800000E+00  1.20100000E+01  1.00800000E+00  1.20100000E+01
  1.00800000E+00  1.20100000E+01  1.00800000E+00  1.20100000E+01  1.00800000E+00
  1.20100000E+01  1.60000000E+01  1.40100000E+01  1.00800000E+00  1.20100000E+01
  1.00800000E+00  1.00800000E+00  1.20100000E+01  1.60000000E+01  1.40100000E+01
  1.00800000E+00  1.20100000E+01  1.00800000E+00  1.20100000E+01  1.00800000E+00
  1.00800000E+00  1.20100000E+01  1.00800000E+00  1.00800000E+00  1.20100000E+01
  1.00800000E+00  1.00800000E+00  1.20100000E+01  1.00800000E+00  1.00800000E+00
  1.40100000E+01  1.00800000E+00  1.00800000E+00  1.00800000E+00  1.20100000E+01
  1.60000000E+01  1.40100000E+01  1.00800000E+00  1.20100000E+01  1.00800000E+00
  1.20100000E+01  1.00800000E+00  1.00800000E+00  1.20100000E+01  1.00800000E+00
  1.20100000E+01  1.00800000E+00  1.00800000E+00  1.00800000E+00  1.20100000E+01
  1.00800000E+00  1.00800000E+00  1.00800000E+00  1.20100000E+01  1.60000000E+01
  1.40100000E+01  1.00800000E+00  1.20100000E+01  1.00800000E+00  1.20100000E+01
  1.00800000E+00  1.00800000E+00  1.20100000E+01  1.00800000E+00  1.00800000E+00
  1.20100000E+01  1.60000000E+01  1.40100000E+01  1.00800000E+00  1.00800000E+00
  1.20100000E+01  1.60000000E+01  1.40100000E+01  1.00800000E+00  1.20100000E+01
  1.00800000E+00  1.20100000E+01  1.00800000E+00  1.00800000E+00  1.20100000E+01
  1.00800000E+00  1.00800000E+00  1.20100000E+01  1.00800000E+00  1.00800000E+00
  1.40100000E+01  1.00800000E+00  1.20100000E+01  1.40100000E+01  1.00800000E+00
  1.00800000E+00  1.40100000E+01  1.00800000E+00  1.00800000E+00  1.20100000E+01
  1.60000000E+01  1.40100000E+01  1.00800000E+00  1.20100000E+01  1.00800000E+00
  1.20100000E+01  1.00800000E+00  1.20100000E+01  1.00800000E+00  1.00800000E+00
  1.00800000E+00  1.60000000E+01  1.00800000E+00  1.20100000E+01  1.60000000E+01
  1.40100000E+01  1.00800000E+00  1.20100000E+01  1.00800000E+00  1.20100000E+01
  1.00800000E+00  1.00800000E+00  1.20100000E+01  1.00800000E+00  1.00800000E+00
  1.20100000E+01  1.60000000E+01  1.40100000E+01  1.00800000E+00  1.00800000E+00
  1.20100000E+01  1.60000000E+01  1.40100000E+01  1.00800000E+00  1.20100000E+01
  1.00800000E+00  1.20100000E+01  1.00800000E+00  1.00800000E+00  1.20100000E+01
  1.20100000E+01  1.00800000E+00  1.20100000E+01  1.00800000E+00  1.20100000E+01
  1.60000000E+01  1.00800000E+00  1.20100000E+01  1.00800000E+00  1.20100000E+01
  1.00800000E+00  1.20100000E+01  1.60000000E+01  1.40100000E+01  1.00800000E+00
  1.20100000E+01  1.00800000E+00  1.20100000E+01  1.00800000E+00  1.00800000E+00
  1.00800000E+00  1.20100000E+01  1.60000000E+01  1.40100000E+01  1.00800000E+00
  1.20100000E+01  1.00800000E+00  1.20100000E+01  1.00800000E+00  1.00800000E+00
  1.20100000E+01  1.20100000E+01  1.00800000E+00  1.20100000E+01  1.00800000E+00
  1.20100000E+01  1.60000000E+01  1.00800000E+00  1.20100000E+01  1.00800000E+00
  1.20100000E+01  1.00800000E+00  1.20100000E+01  1.60000000E+01  1.40100000E+01
  1.00800000E+00  1.20100000E+01  1.00800000E+00  1.20100000E+01  1.00800000E+00
  1.00800000E+00  1.20100000E+01  1.20100000E+01  1.00800000E+00  1.20100000E+01
  1.00800000E+00  1.20100000E+01  1.00800000E+00  1.20100000E+01  1.00800000E+00
  1.20100000E+01  1.00800000E+00  1.20100000E+01  1.60000000E+01  1.40100000E+01
  1.00800000E+00  1.20100000E+01  1.00800000E+00  1.20100000E+01  1.00800000E+00
  1.20100000E+01  1.00800000E+00  1.00800000E+00  1.00800000E+00  1.20100000E+01
  1.00800000E+00  1.00800000E+00  1.00800000E+00  1.20100000E+01  1.60000000E+01
  1.40100000E+01  1.00800000E+00  1.20100000E+01  1.00800000E+00  1.20100000E+01
  1.00800000E+00  1.20100000E+01  1.00800000E+00  1.00800000E+00  1.00800000E+00
  1.60000000E+01  1.00800000E+00  1.20100000E+01  1.60000000E+01  1.40100000E+01
  1.00800000E+00  1.20100000E+01  1.00800000E+00  1.20100000E+01  1.00800000E+00
  1.00800000E+00  1.00800000E+00  1.20100000E+01  1.60000000E+01  1.40100000E+01
  1.00800000E+00  1.20100000E+01  1.00800000E+00  1.20100000E+01  1.00800000E+00
  1.00800000E+00  1.20100000E+01  1.60000000E+01  1.60000000E+01  1.20100000E+01
  1.60000000E+01  1.40100000E+01  1.00800000E+00  1.20100000E+01  1.00800000E+00
  1.20100000E+01  1.00800000E+00  1.00800000E+00  1.20100000E+01  1.60000000E+01
  1.60000000E+01  1.20100000E+01  1.60000000E+01  1.40100000E+01  1.00800000E+00
  1.20100000E+01  1.00800000E+00  1.20100000E+01  1.00800000E+00  1.20100000E+01
  1.00800000E+00  1.00800000E+00  1.00800000E+00  1.20100000E+01  1.00800000E+00
  1.00800000E+00  1.20100000E+01  1.00800000E+00  1.00800000E+00  1.00800000E+00
  1.20100000E+01  1.60000000E+01  1.40100000E+01  1.00800000E+00  1.20100000E+01
  1.00800000E+00  1.20100000E+01  1.00800000E+00  1.00800000E+00  1.20100000E+01
  1.00800000E+00  1.00800000E+00  1.20100000E+01  1.00800000E+00  1.00800000E+00
  1.40100000E+01  1.00800000E+00  1.20100000E+01  1.40100000E+01  1.00800000E+00
  1.00800000E+00  1.40100000E+01  1.00800000E+00  1.00800000E+00  1.20100000E+01
  1.60000000E+01  1.40100000E+01  1.00800000E+00  1.20100000E+01  1.00800000E+00
  1.20100000E+01  1.00800000E+00  1.20100000E+01  1.00800000E+00  1.00800000E+00
  1.00800000E+00  1.20100000E+01  1.00800000E+00  1.00800000E+00  1.00800000E+00
  1.20100000E+01  1.60000000E+01  1.40100000E+01  1.00800000E+00  1.20100000E+01
  1.00800000E+00  1.00800000E+00  1.20100000E+01  1.60000000E+01  1.40100000E+01
  1.00800000E+00  1.20100000E+01  1.00800000E+00  1.20100000E+01  1.00800000E+00
  1.00800000E+00  1.60000000E+01  1.00800000E+00  1.20100000E+01  1.60000000E+01
  1.40100000E+01  1.00800000E+00  1.20100000E+01  1.00800000E+00  1.20100000E+01
  1.00800000E+00  1.00800000E+00  1.20100000E+01  1.00800000E+00  1.00800000E+00
  3.20600000E+01  1.20100000E+01  1.00800000E+00  1.00800000E+00  1.00800000E+00
  1.20100000E+01  1.60000000E+01  1.40100000E+01  1.00800000E+00  1.20100000E+01
  1.00800000E+00  1.20100000E+01  1.00800000E+00  1.00800000E+00  1.60000000E+01
  1.00800000E+00  1.20100000E+01  1.60000000E+01  1.40100000E+01  1.00800000E+00
  1.20100000E+01  1.00800000E+00  1.20100000E+01  1.00800000E+00  1.20100000E+01
  1.00800000E+00  1.00800000E+00  1.00800000E+00  1.20100000E+01  1.00800000E+00
  1.00800000E+00  1.00800000E+00  1.20100000E+01  1.60000000E+01  1.40100000E+01
  1.00800000E+00  1.20100000E+01  1.00800000E+00  1.20100000E+01  1.00800000E+00
  1.00800000E+00  1.20100000E+01  1.60000000E+01  1.60000000E+01  1.20100000E+01
  1.60000000E+01  1.40100000E+01  1.00800000E+00  1.20100000E+01  1.00800000E+00
  1.00800000E+00  1.20100000E+01  1.60000000E+01  1.40100000E+01  1.00800000E+00
  1.20100000E+01  1.00800000E+00  1.20100000E+01  1.00800000E+00  1.00800000E+00
  1.20100000E+01  1.20100000E+01  1.00800000E+00  1.20100000E+01  1.00800000E+00
  1.20100000E+01  1.60000000E+01  1.00800000E+00  1.20100000E+01  1.00800000E+00
  1.20100000E+01  1.00800000E+00  1.20100000E+01  1.60000000E+01  1.40100000E+01
  1.00800000E+00  1.20100000E+01  1.00800000E+00  1.20100000E+01  1.00800000E+00
  1.00800000E+00  1.20100000E+01  1.40100000E+01  1.20100000E+01  1.00800000E+00
  1.40100000E+01  1.00800000E+00  1.20100000E+01  1.00800000E+00  1.20100000E+01
  1.60000000E+01  1.40100000E+01  1.00800000E+00  1.20100000E+01  1.00800000E+00
  1.20100000E+01  1.00800000E+00  1.00800000E+00  1.20100000E+01  1.60000000E+01
  1.40100000E+01  1.00800000E+00  1.00800000E+00  1.20100000E+01  1.60000000E+01
  1.40100000E+01  1.00800000E+00  1.20100000E+01  1.00800000E+00  1.20100000E+01
  1.00800000E+00  1.20100000E+01  1.00800000E+00  1.00800000E+00  1.00800000E+00
  1.20100000E+01  1.00800000E+00  1.00800000E+00  1.20100000E+01  1.00800000E+00
  1.00800000E+00  1.00800000E+00  1.20100000E+01  1.60000000E+01  1.40100000E+01
  1.00800000E+00  1.20100000E+01  1.00800000E+00  1.20100000E+01  1.00800000E+00
  1.00800000E+00  1.60000000E+01  1.00800000E+00  1.20100000E+01  1.60000000E+01
  1.40100000E+01  1.00800000E+00  1.20100000E+01  1.00800000E+00  1.20100000E+01
  1.00800000E+00  1.20100000E+01  1.00800000E+00  1.00800000E+00  1.00800000E+00
  1.60000000E+01  1.00800000E+00  1.20100000E+01  1.60000000E+01  1.40100000E+01
  1.00800000E+00  1.20100000E+01  1.00800000E+00  1.20100000E+01  1.00800000E+00
  1.00800000E+00  1.20100000E+01  1.00800000E+00  1.00800000E+00  1.20100000E+01
  1.00800000E+00  1.00800000E+00  1.20100000E+01  1.00800000E+00  1.00800000E+00
  1.40100000E+01  1.00800000E+00  1.00800000E+00  1.00800000E+00  1.20100000E+01
  1.60000000E+01  1.40100000E+01  1.00800000E+00  1.20100000E+01  1.00800000E+00
  1.20100000E+01  1.00800000E+00  1.00800000E+00  1.20100000E+01  1.60000000E+01
  1.60000000E+01  1.20100000E+01  1.60000000E+01  1.40100000E+01  1.00800000E+00
  1.20100000E+01  1.00800000E+00  1.00800000E+00  1.20100000E+01  1.60000000E+01
  1.40100000E+01  1.00800000E+00  1.20100000E+01  1.00800000E+00  1.20100000E+01
  1.00800000E+00  1.00800000E+00  1.20100000E+01  1.60000000E+01  1.60000000E+01
  1.20100000E+01  1.60000000E+01  1.40100000E+01  1.00800000E+00  1.20100000E+01
  1.00800000E+00  1.20100000E+01  1.00800000E+00  1.00800000E+00  3.20600000E+01
  1.00800000E+00  1.20100000E+01  1.60000000E+01  1.40100000E+01  1.00800000E+00
  1.20100000E+01  1.00800000E+00  1.00800000E+00  1.20100000E+01  1.60000000E+01
  1.40100000E+01  1.00800000E+00  1.20100000E+01  1.00800000E+00  1.20100000E+01
  1.00800000E+00  1.00800000E+00  1.60000000E+01  1.00800000E+00  1.20100000E+01
  1.60000000E+01  1.40100000E+01  1.00800000E+00  1.20100000E+01  1.00800000E+00
  1.20100000E+01  1.00800000E+00  1.00800000E+00  1.20100000E+01  1.00800000E+00
  1.20100000E+01  1.00800000E+00  1.00800000E+00  1.00800000E+00  1.20100000E+01
  1.00800000E+00  1.00800000E+00  1.00800000E+00  1.20100000E+01  1.60000000E+01
  1.40100000E+01  1.00800000E+00  1.20100000E+01  1.00800000E+00  1.20100000E+01
  1.00800000E+00  1.00800000E+00  1.20100000E+01  1.00800000E+00  1.20100000E+01
  1.00800000E+00  1.00800000E+00  1.00800000E+00  1.20100000E+01  1.00800000E+00
  1.00800000E+00  1.00800000E+00  1.20100000E+01  1.60000000E+01  1.40100000E+01
  1.00800000E+00  1.20100000E+01  1.00800000E+00  1.20100000E+01  1.00800000E+00
  1.00800000E+00  1.20100000E+01  1.20100000E+01  1.00800000E+00  1.20100000E+01
  1.00800000E+00  1.20100000E+01  1.00800000E+00  1.20100000E+01  1.00800000E+00
  1.20100000E+01  1.00800000E+00  1.20100000E+01  1.60000000E+01  1.40100000E+01
  1.00800000E+00  1.20100000E+01  1.00800000E+00  1.20100000E+01  1.00800000E+00
  1.00800000E+00  1.20100000E+01  1.60000000E+01  1.60000000E+01  1.20100000E+01
  1.60000000E+01  1.40100000E+01  1.00800000E+00  1.20100000E+01  1.00800000E+00
  1.20100000E+01  1.00800000E+00  1.00800000E+00  1.20100000E+01  1.40100000E+01
  1.20100000E+01  1.00800000E+00  1.40100000E+01  1.00800000E+00  1.20100000E+01
  1.00800000E+00  1.20100000E+01  1.60000000E+01  1.40100000E+01  1.00800000E+00
  1.20100000E+01  1.00800000E+00  1.20100000E+01  1.00800000E+00  1.00800000E+00
  1.20100000E+01  1.00800000E+00  1.20100000E+01  1.00800000E+00  1.00800000E+00
  1.00800000E+00  1.20100000E+01  1.00800000E+00  1.00800000E+00  1.00800000E+00
  1.20100000E+01  1.60000000E+01  1.40100000E+01  1.00800000E+00  1.20100000E+01
  1.00800000E+00  1.20100000E+01  1.00800000E+00  1.00800000E+00  1.20100000E+01
  1.40100000E+01  1.20100000E+01  1.00800000E+00  1.40100000E+01  1.00800000E+00
  1.20100000E+01  1.00800000E+00  1.20100000E+01  1.60000000E+01  1.40100000E+01
  1.00800000E+00  1.20100000E+01  1.00800000E+00  1.20100000E+01  1.00800000E+00
  1.00800000E+00  1.20100000E+01  1.60000000E+01  1.40100000E+01  1.00800000E+00
  1.00800000E+00  1.20100000E+01  1.60000000E+01  1.40100000E+01  1.00800000E+00
  1.20100000E+01  1.00800000E+00  1.20100000E+01  1.00800000E+00  1.20100000E+01
  1.00800000E+00  1.00800000E+00  1.00800000E+00  1.20100000E+01  1.00800000E+00
  1.00800000E+00  1.00800000E+00  1.20100000E+01  1.60000000E+01  1.40100000E+01
  1.00800000E+00  1.20100000E+01  1.00800000E+00  1.20100000E+01  1.00800000E+00
  1.20100000E+01  1.00800000E+00  1.00800000E+00  1.00800000E+00  1.20100000E+01
  1.00800000E+00  1.00800000E+00  1.00800000E+00  1.20100000E+01  1.60000000E+01
  1.40100000E+01  1.00800000E+00  1.20100000E+01  1.00800000E+00  1.00800000E+00
  1.20100000E+01  1.60000000E+01  1.40100000E+01  1.00800000E+00  1.20100000E+01
  1.00800000E+00  1.20100000E+01  1.00800000E+00  1.00800000E+00  1.00800000E+00
  1.20100000E+01  1.60000000E+01  1.40100000E+01  1.00800000E+00  1.20100000E+01
  1.00800000E+00  1.20100000E+01  1.00800000E+00  1.00800000E+00  1.20100000E+01
  1.40100000E+01  1.20100000E+01  1.00800000E+00  1.40100000E+01  1.00800000E+00
  1.20100000E+01  1.00800000E+00  1.20100000E+01  1.60000000E+01  1.40100000E+01
  1.00800000E+00  1.20100000E+01  1.00800000E+00  1.20100000E+01  1.00800000E+00
  1.20100000E+01  1.00800000E+00  1.00800000E+00  1.00800000E+00  1.20100000E+01
  1.00800000E+00  1.00800000E+00  1.20100000E+01  1.00800000E+00  1.00800000E+00
  1.00800000E+00  1.20100000E+01  1.60000000E+01  1.40100000E+01  1.00800000E+00
  1.20100000E+01  1.00800000E+00  1.20100000E+01  1.00800000E+00  1.20100000E+01
  1.00800000E+00  1.00800000E+00  1.00800000E+00  1.20100000E+01  1.00800000E+00
  1.00800000E+00  1.00800000E+00  1.20100000E+01  1.60000000E+01  1.40100000E+01
  1.00800000E+00  1.20100000E+01  1.00800000E+00  1.00800000E+00  1.20100000E+01
  1.60000000E+01  1.40100000E+01  1.00800000E+00  1.20100000E+01  1.00800000E+00
  1.20100000E+01  1.00800000E+00  1.20100000E+01  1.00800000E+00  1.00800000E+00
  1.00800000E+00  1.20100000E+01  1.00800000E+00  1.00800000E+00  1.20100000E+01
  1.00800000E+00  1.00800000E+00  1.00800000E+00  1.20100000E+01  1.60000000E+01
  1.40100000E+01  1.00800000E+00  1.20100000E+01  1.00800000E+00  1.20100000E+01
  1.00800000E+00  1.00800000E+00  1.00800000E+00  1.20100000E+01  1.60000000E+01
  1.40100000E+01  1.00800000E+00  1.20100000E+01  1.00800000E+00  1.20100000E+01
  1.00800000E+00  1.00800000E+00  1.60000000E+01  1.00800000E+00  1.20100000E+01
  1.60000000E+01  1.40100000E+01  1.00800000E+00  1.20100000E+01  1.00800000E+00
  1.20100000E+01  1.00800000E+00  1.20100000E+01  1.00800000E+00  1.00800000E+00
  1.00800000E+00  1.20100000E+01  1.00800000E+00  1.00800000E+00  1.20100000E+01
  1.00800000E+00  1.00800000E+00  1.00800000E+00  1.20100000E+01  1.60000000E+01
  1.40100000E+01  1.20100000E+01  1.00800000E+00  1.00800000E+00  1.20100000E+01
  1.00800000E+00  1.00800000E+00  1.20100000E+01  1.00800000E+00  1.00800000E+00
  1.20100000E+01  1.00800000E+00  1.20100000E+01  1.60000000E+01  1.40100000E+01
  1.20100000E+01  1.00800000E+00  1.00800000E+00  1.20100000E+01  1.00800000E+00
  1.00800000E+00  1.20100000E+01  1.00800000E+00  1.00800000E+00  1.20100000E+01
  1.00800000E+00  1.20100000E+01  1.60000000E+01  1.40100000E+01  1.00800000E+00
  1.20100000E+01  1.00800000E+00  1.20100000E+01  1.00800000E+00  1.20100000E+01
  1.00800000E+00  1.00800000E+00  1.00800000E+00  1.20100000E+01  1.00800000E+00
  1.00800000E+00  1.00800000E+00  1.20100000E+01  1.60000000E+01  1.40100000E+01
  1.00800000E+00  1.20100000E+01  1.00800000E+00  1.20100000E+01  1.00800000E+00
  1.00800000E+00  1.20100000E+01  1.60000000E+01  1.40100000E+01  1.00800000E+00
  1.00800000E+00  1.20100000E+01  1.60000000E+01  1.40100000E+01  1.00800000E+00
  1.20100000E+01  1.00800000E+00  1.00800000E+00  1.20100000E+01  1.60000000E+01
  1.40100000E+01  1.00800000E+00  1.20100000E+01  1.00800000E+00  1.20100000E+01
  1.00800000E+00  1.00800000E+00  1.00800000E+00  1.20100000E+01  1.60000000E+01
  1.40100000E+01  1.00800000E+00  1.20100000E+01  1.00800000E+00  1.20100000E+01
  1.00800000E+00  1.00800000E+00  1.20100000E+01  1.00800000E+00  1.20100000E+01
  1.00800000E+00  1.00800000E+00  1.00800000E+00  1.20100000E+01  1.00800000E+00
  1.00800000E+00  1.00800000E+00  1.20100000E+01  1.60000000E+01  1.40100000E+01
  1.00800000E+00  1.20100000E+01  1.00800000E+00  1.20100000E+01  1.00800000E+00
  1.20100000E+01  1.00800000E+00  1.00800000E+00  1.00800000E+00  1.60000000E+01
  1.00800000E+00  1.20100000E+01  1.60000000E+01  1.40100000E+01  1.00800000E+00
  1.20100000E+01  1.00800000E+00  1.20100000E+01  1.00800000E+00  1.00800000E+00
  1.20100000E+01  1.20100000E+01  1.00800000E+00  1.40100000E+01  1.00800000E+00
  1.20100000E+01  1.20100000E+01  1.00800000E+00  1.20100000E+01  1.00800000E+00
  1.20100000E+01  1.00800000E+00  1.20100000E+01  1.00800000E+00  1.20100000E+01
  1.20100000E+01  1.60000000E+01  1.40100000E+01  1.00800000E+00  1.20100000E+01
  1.00800000E+00  1.20100000E+01  1.00800000E+00  1.00800000E+00  1.20100000E+01
  1.60000000E+01  1.40100000E+01  1.00800000E+00  1.00800000E+00  1.20100000E+01
  1.60000000E+01  1.40100000E+01  1.00800000E+00  1.20100000E+01  1.00800000E+00
  1.20100000E+01  1.00800000E+00  1.00800000E+00  1.00800000E+00  1.20100000E+01
  1.60000000E+01  1.40100000E+01  1.00800000E+00  1.20100000E+01  1.00800000E+00
  1.20100000E+01  1.00800000E+00  1.00800000E+00  1.20100000E+01  1.00800000E+00
  1.00800000E+00  1.20100000E+01  1.60000000E+01  1.60000000E+01  1.20100000E+01
  1.60000000E+01  1.40100000E+01  1.00800000E+00  1.20100000E+01  1.00800000E+00
  1.20100000E+01  1.00800000E+00  1.00800000E+00  1.20100000E+01  1.00800000E+00
  1.00800000E+00  1.20100000E+01  1.00800000E+00  1.00800000E+00  1.20100000E+01
  1.00800000E+00  1.00800000E+00  1.40100000E+01  1.00800000E+00  1.00800000E+00
  1.00800000E+00  1.20100000E+01  1.60000000E+01  1.40100000E+01  1.00800000E+00
  1.20100000E+01  1.00800000E+00  1.20100000E+01  1.00800000E+00  1.00800000E+00
  1.20100000E+01  1.00800000E+00  1.00800000E+00  1.20100000E+01  1.60000000E+01
  1.60000000E+01  1.20100000E+01  1.60000000E+01  1.40100000E+01  1.00800000E+00
  1.20100000E+01  1.00800000E+00  1.20100000E+01  1.00800000E+00  1.00800000E+00
  1.20100000E+01  1.00800000E+00  1.00800000E+00  3.20600000E+01  1.20100000E+01
  1.00800000E+00  1.00800000E+00  1.00800000E+00  1.20100000E+01  1.60000000E+01
  1.40100000E+01  1.00800000E+00  1.20100000E+01  1.00800000E+00  1.20100000E+01
  1.00800000E+00  1.00800000E+00  1.20100000E+01  1.00800000E+00  1.20100000E+01
  1.00800000E+00  1.00800000E+00  1.00800000E+00  1.20100000E+01  1.00800000E+00
  1.00800000E+00  1.00800000E+00  1.20100000E+01  1.60000000E+01  1.40100000E+01
  1.00800000E+00  1.20100000E+01  1.00800000E+00  1.20100000E+01  1.00800000E+00
  1.00800000E+00  3.20600000E+01  1.00800000E+00  1.20100000E+01  1.60000000E+01
  1.40100000E+01  1.00800000E+00  1.20100000E+01  1.00800000E+00  1.00800000E+00
  1.20100000E+01  1.60000000E+01  1.40100000E+01  1.20100000E+01  1.00800000E+00
  1.00800000E+00  1.20100000E+01  1.00800000E+00  1.00800000E+00  1.20100000E+01
  1.00800000E+00  1.00800000E+00  1.20100000E+01  1.00800000E+00  1.20100000E+01
  1.60000000E+01  1.40100000E+01  1.00800000E+00  1.20100000E+01  1.00800000E+00
  1.20100000E+01  1.00800000E+00  1.00800000E+00  1.20100000E+01  1.60000000E+01
  1.40100000E+01  1.00800000E+00  1.00800000E+00  1.20100000E+01  1.60000000E+01
  1.40100000E+01  1.00800000E+00  1.20100000E+01  1.00800000E+00  1.20100000E+01
  1.00800000E+00  1.00800000E+00  1.20100000E+01  1.60000000E+01  1.60000000E+01
  1.20100000E+01  1.60000000E+01  1.40100000E+01  1.00800000E+00  1.20100000E+01
  1.00800000E+00  1.20100000E+01  1.00800000E+00  1.00800000E+00  1.20100000E+01
  1.60000000E+01  1.60000000E+01  1.20100000E+01  1.60000000E+01  1.40100000E+01
  1.00800000E+00  1.20100000E+01  1.00800000E+00  1.20100000E+01  1.00800000E+00
  1.00800000E+00  1.20100000E+01  1.20100000E+01  1.00800000E+00  1.20100000E+01
  1.00800000E+00  1.20100000E+01  1.60000000E+01  1.00800000E+00  1.20100000E+01
  1.00800000E+00  1.20100000E+01  1.00800000E+00  1.20100000E+01  1.60000000E+01
  1.40100000E+01  1.00800000E+00  1.20100000E+01  1.00800000E+00  1.20100000E+01
  1.00800000E+00  1.00800000E+00  1.20100000E+01  1.60000000E+01  1.60000000E+01
  1.20100000E+01  1.60000000E+01  1.40100000E+01  1.00800000E+00  1.20100000E+01
  1.00800000E+00  1.20100000E+01  1.00800000E+00  1.00800000E+00  1.20100000E+01
  1.20100000E+01  1.00800000E+00  1.20100000E+01  1.00800000E+00  1.20100000E+01
  1.60000000E+01  1.00800000E+00  1.20100000E+01  1.00800000E+00  1.20100000E+01
  1.00800000E+00  1.20100000E+01  1.60000000E+01  1.40100000E+01  1.00800000E+00
  1.20100000E+01  1.00800000E+00  1.20100000E+01  1.00800000E+00  1.00800000E+00
  1.20100000E+01  1.60000000E+01  1.60000000E+01  1.20100000E+01  1.60000000E+01
  1.40100000E+01  1.20100000E+01  1.00800000E+00  1.00800000E+00  1.20100000E+01
  1.00800000E+00  1.00800000E+00  1.20100000E+01  1.00800000E+00  1.00800000E+00
  1.20100000E+01  1.00800000E+00  1.20100000E+01  1.60000000E+01  1.40100000E+01
  1.00800000E+00  1.20100000E+01  1.00800000E+00  1.20100000E+01  1.00800000E+00
  1.00800000E+00  1.20100000E+01  1.00800000E+00  1.00800000E+00  1.20100000E+01
  1.60000000E+01  1.60000000E+01  1.20100000E+01  1.60000000E+01  1.40100000E+01
  1.00800000E+00  1.20100000E+01  1.00800000E+00  1.20100000E+01  1.00800000E+00
  1.00800000E+00  1.20100000E+01  1.00800000E+00  1.00800000E+00  1.20100000E+01
  1.00800000E+00  1.00800000E+00  1.20100000E+01  1.00800000E+00  1.00800000E+00
  1.40100000E+01  1.00800000E+00  1.00800000E+00  1.00800000E+00  1.20100000E+01
  1.60000000E+01  1.40100000E+01  1.00800000E+00  1.20100000E+01  1.00800000E+00
  1.20100000E+01  1.00800000E+00  1.20100000E+01  1.00800000E+00  1.00800000E+00
  1.00800000E+00  1.20100000E+01  1.00800000E+00  1.00800000E+00  1.00800000E+00
  1.20100000E+01  1.60000000E+01  1.40100000E+01  1.00800000E+00  1.20100000E+01
  1.00800000E+00  1.00800000E+00  1.20100000E+01  1.60000000E+01  1.40100000E+01
  1.20100000E+01  1.00800000E+00  1.00800000E+00  1.20100000E+01  1.00800000E+00
  1.00800000E+00  1.20100000E+01  1.00800000E+00  1.00800000E+00  1.20100000E+01
  1.00800000E+00  1.20100000E+01  1.60000000E+01  1.40100000E+01  1.20100000E+01
  1.00800000E+00  1.00800000E+00  1.20100000E+01  1.00800000E+00  1.00800000E+00
  1.20100000E+01  1.00800000E+00  1.00800000E+00  1.20100000E+01  1.00800000E+00
  1.20100000E+01  1.60000000E+01  1.40100000E+01  1.00800000E+00  1.20100000E+01
  1.00800000E+00  1.20100000E+01  1.00800000E+00  1.00800000E+00  1.20100000E+01
  1.00800000E+00  1.00800000E+00  1.20100000E+01  1.00800000E+00  1.00800000E+00
  1.20100000E+01  1.00800000E+00  1.00800000E+00  1.40100000E+01  1.00800000E+00
  1.00800000E+00  1.00800000E+00  1.20100000E+01  1.60000000E+01  1.40100000E+01
  1.00800000E+00  1.20100000E+01  1.00800000E+00  1.20100000E+01  1.00800000E+00
  1.20100000E+01  1.00800000E+00  1.00800000E+00  1.00800000E+00  1.20100000E+01
  1.00800000E+00  1.00800000E+00  1.00800000E+00  1.20100000E+01  1.60000000E+01
  1.40100000E+01  1.00800000E+00  1.20100000E+01  1.00800000E+00  1.20100000E+01
  1.00800000E+00  1.00800000E+00  1.20100000E+01  1.20100000E+01  1.00800000E+00
  1.40100000E+01  1.00800000E+00  1.20100000E+01  1.20100000E+01  1.00800000E+00
  1.20100000E+01  1.00800000E+00  1.20100000E+01  1.00800000E+00  1.20100000E+01
  1.00800000E+00  1.20100000E+01  1.20100000E+01  1.60000000E+01  1.60000000E+01
  1.20100000E+01  1.20100000E+01  1.20100000E+01  1.00800000E+00  1.60000000E+01
  1.20100000E+01  1.00800000E+00  1.00800000E+00  1.60000000E+01  1.20100000E+01
  1.20100000E+01  1.00800000E+00  1.20100000E+01  1.20100000E+01  1.20100000E+01
  1.20100000E+01  1.20100000E+01  1.60000000E+01  1.20100000E+01  1.00800000E+00
  1.00800000E+00  1.00800000E+00  1.20100000E+01  1.60000000E+01  1.00800000E+00
  1.20100000E+01  1.60000000E+01  1.20100000E+01  1.00800000E+00  1.00800000E+00
  1.00800000E+00  1.20100000E+01  1.00800000E+00  1.00800000E+00  1.00800000E+00
  1.20100000E+01  1.20100000E+01  1.60000000E+01  1.20100000E+01  1.00800000E+00
  1.00800000E+00  1.60000000E+01  1.00800000E+00  1.20100000E+01  1.00800000E+00
  1.20100000E+01  1.00800000E+00  1.60000000E+01  1.20100000E+01  1.20100000E+01
  1.60000000E+01  1.00800000E+00  1.20100000E+01  1.60000000E+01  1.00800000E+00
  1.00800000E+00  1.00800000E+00  1.00800000E+00  1.60000000E+01  1.20100000E+01
  1.20100000E+01  1.60000000E+01  1.00800000E+00  1.00800000E+00  1.00800000E+00
  1.20100000E+01  1.00800000E+00  1.60000000E+01  1.20100000E+01  1.00800000E+00
  1.20100000E+01  3.20600000E+01  1.20100000E+01  1.00800000E+00  1.20100000E+01
  1.00800000E+00  1.20100000E+01  1.00800000E+00
%FLAG ATOM_TYPE_INDEX                                                           
%FORMAT(10I8)                                                                   
       1       2       2       2       3       4       3       5       5       3
       5       5       3       6       6       1       2       7       1       2
       2       1       2       2       7       8       1       2       3       6
       3       5       3       5       5       5       3       5       5       5
       7       8       1       2       3       6       3       5       5       3
       5       5       7       8       8       7       8       1       2       3
       6       3       5       5       7       8       8       7       8       1
       2       3       6       3       5       5       3       5       3       5
       5       5       3       5       5       5       7       8       1       2
       3       6       3       5       5       7       8       1       2       2
       7       8       1       2       3       6       3       5       5       3
       5       5       3       5       5       3       4       4       1       2
       2       2       7       8       1       2       3       6       3       5
       5       7       1       7       9       1       2       7      10       7
       8       1       3       6       6       3       5       5       3       5
       5       3       6       7       8       1       2       3       6       3
       5       5       7       7      11       7      11       7      12      13
       7      11       7      11       7       8       1       2       3       6
       3       5       5       7       8       1       2       2       7       8
       1       2       3       6       3       5       5       3       5       5
       3       5       5       3       4       4       1       2       2       2
       7       8       1       2       3       6       3       5       5       7
       7      11       7      11       7      12      13       7      11       7
      11       7       8       1       2       3       6       3       5       5
       3       5       5       3       6       6       1       2       7       1
       2       2       1       2       2       7       8       1       2       3
       6       3       6       6      12      13       7       8       1       2
       3       6       3       5       5       7       8       1       2       2
       7       8       1       2       3       6       3       5       3       5
       5       5       3       5       5       3       5       5       5       7
       8       1       2       3       6       3       5       3       5       5
       5       3       5       5       5       7       8       1       2       3
       6       3       5       5       3       5       5       3       6       6
       1       2       7       1       2       2       1       2       2       7
       8       1       2       3       6       3       5       3       5       5
       5       3       5       5       5       7       8       1       2       3
       6       3       5       5       7       7      11       7      11       7
      12      13       7      11       7      11       7       8       1       2
       3       6       6       7       8       1       2       3       6       3
       5       5       3       5       5       7       8       8       7       8
       1       2       3       6       3       5       5       3       5       5
       3       6       6       1       2       7       1       2       2       1
       2       2       7       8       1       2       3       6       6       7
       8       1       2       3       6       3       5       5       7       8
       8       7       8       1       2       3       6       3       5       5
       3       5       3       5       5       5       3       5       5       5
       7       8       1       2       3       6       3       5       5       7
       8       1       2       2       7       8       1       2       3       6
       6       7       8       1       2       3       6       3       5       5
       7       7      11       7      11       7      11       7      11       7
      11       7       8       1       2       3       6       3       5       5
       3       5       3       5       5       5       3       5       5       5
       7       8       1       2       3       6       3       6       6      12
      13       7       8       1       2       3       6       6       7       8
       1       2       3       6       3       5       5       3       5       5
       3       5       5       3       4       4       1       2       2       2
       7       8       1       2       3       6       3       5       5       7
       7      11       7      11       7      11       7      11       7      11
       7       8       1       2       3       6       3       5       5       3
       5       3       5       5       5       3       5       5       5       7
       8       1       2       3       6       3       5       5       7       7
      11       7      11       7      12      13       7      11       7      11
       7       8       1       2       3       6       3       5       5       7
       7      11       7      11       7      11       7      11       7      11
       7       8       1       3       6       6       3       5       5       3
       5       5       3       6       7       8       1       2       3       6
       3       5       5       3       5       5       3       6       6       1
       2       7       1       2       2       1       2       2       7       8
       1       2       3       6       3       5       5       7       1       7
       9       1       2       7      10       7       8       1       2       3
       6       3       5       3       5       5       5       3       5       5
       3       5       5       5       7       8       1       2       3       6
       3       5       5       7       7      11       7      11       7      11
       7      11       7      11       7       8       1       2       3       6
       3       5       5       7       8       8       7       8       1       2
       3       6       3       6       6      12      13       7       8       1
       2       3       6       3       6       6      14       2       7       8
       1       2       3       6       3       6       3       5       5       5
      12      13       7       8       1       2       3       6       3       5
       5       7       8       8       7       8       1       2       3       6
       3       5       5       7       8       1       2       2       7       8
       1       2       3       6       3       6       3       5       5       5
      12      13       7       8       1       2       3       6       3       5
       5       3       5       3       5       5       5       3       5       5
       5       7       8       1       2       3       6       3       6       3
       5       5       5      12      13       7       8       1       2       3
       6       3       5       5       3       5       5       3       6       6
       1       2       7       1       2       2       1       2       2       7
       8       1       2       3       6       3       5       5       7       1
       7       9       1       2       7      10       7       8       1       2
       3       6       3       5       3       5       5       5       3       5
       5       3       5       5       5       7       8       1       2       3
       6       3       5       5       3       5       5       3       6       6
       1       2       7       1       2       2       1       2       2       7
       8       1       2       3       6       3       5       3       5       5
       5       3       5       5       5       7       8       1       2       3
       6       3       6       3       5       5       5      12      13       7
       8       1       2       3       6       3       5       5       3       5
       5       3       5       5       3       4       4       1       2       2
       2       7       8       1       2       3       6       6       7       8
       1       2       3       6       3       5       5       3       5       5
       7       8       8       7       8       1       2       3       6       3
       5       5       3       5       5       7       8       8       7       8
       1       2       3       6       3       6       3       5       5       5
      12      13       7       8       1       2       3       6       3       5
       5       7       1       7       9       1       2       7      10       7
       8       1       2       3       6       3       5       5       7       8
       8       7       8       1       2       3       6       3       5       3
       5       5       5       3       5       5       3       5       5       5
       7       8       1       2       3       6       3       5       5       3
       5       5       7       8       8       7       8       1       2       3
       6       3       5       5       3       5       3       5       5       5
       3       5       5       5       7       8       1       2       3       6
       3       5       5       3       5       3       5       5       5       3
       5       5       5       7       8       1       2       3       6       3
       6       6      12      13       7       8       1       2       3       6
       3       5       5       7       8       8       7       8       1       2
       3       6       3       5       5       3       5       5       7       8
       8       7       8       1       2       3       6       3       5       5
       7       7      11       7      11       7      12      13       7      11
       7      11       7       8       1       2       3       6       3       5
       5       7       8       8       7       8       1       2       3       6
       3       5       5       5       7       8       1       2       3       6
       3       6       3       5       5       5      12      13       7       8
       1       3       6       6       3       5       5       3       5       5
       3       6       7       8       1       2       3       6       3       5
       5       7       7      11       7      11       7      11       7      11
       7      11       7       8       1       2       3       6       3       5
       3       5       5       5       3       5       5       3       5       5
       5       7       8       1       2       3       6       3       5       5
       3       5       5       3       5       5       3       4       4       1
       2       2       2       7       8       1       2       3       6       3
       5       3       5       5       5       3       5       5       3       5
       5       5       7       8       1       2       3       6       3       5
       5       7       8       8       7       8       1       2       3       6
       3       6       6      12      13       7       8       1       3       6
       6       3       5       5       3       5       5       3       6       7
       8       1       2       3       6       3       5       5       7       7
      11       7      11       7      11       7      11       7      11       7
       8       1       2       3       6       3       5       5       5       7
       8       1       2       3       6       3       5       5       3       5
       5       7       8       8       7       8       1       2       3       6
       3       5       5       5       7       8       1       2       3       6
       3       6       3       5       5       5      12      13       7       8
       1       2       3       6       3       5       3       5       5       5
       3       5       5       5       7       8       1       2       3       6
       3       5       5       3       5       3       5       5       5       3
       5       5       5       7       8       1       2       3       6       3
       5       5       3       5       5       3       5       5       3       4
       4       1       2       2       2       7       8       1       2       3
       6       3       5       5       7       7      11       7      11       7
      11       7      11       7      11       7       8       1       2       3
       6       6       7       8       1       2       3       6       3       5
       5       3       5       5       3       5       5       3       4       4
       1       2       2       2       7       8       1       2       3       6
       3       5       5       3       5       3       5       5       5       3
       5       5       5       7       8       1       2       3       6       3
       5       5       3       5       5       7       8       1       2       2
       7       8       1       2       3       6       3       5       5       3
       5       5       3       6       6       1       2       7       1       2
       2       1       2       2       7       8       1       2       3       6
       3       6       3       5       5       5      12      13       7       8
       1       2       3       6       3       5       5       3       5       5
       7       8       1       2       2       7       8       1       2       3
       6       3       5       5       7       7      11       7      11       7
      12      13       7      11       7      11       7       8       1       2
       3       6       3       5       5       5       7       8       1       2
       3       6       3       5       5       7       7      11       7      11
       7      12      13       7      11       7      11       7       8       1
       2       3       6       3       5       5       7       7      11       7
      11       7      11       7      11       7      11       7       8       1
       2       3       6       3       5       3       5       5       5       3
       5       5       5       7       8       1       2       3       6       3
       6       3       5       5       5      12      13       7       8       1
       2       3       6       3       5       5       5       7       8       1
       2       3       6       3       5       5       7       8       8       7
       8       1       2       3       6       3       5       5       7       8
       8       7       8       1       2       3       6       3       5       3
       5       5       5       3       5       5       3       5       5       5
       7       8       1       2       3       6       3       5       5       3
       5       5       3       6       6       1       2       7       1       2
       2       1       2       2       7       8       1       2       3       6
       3       5       3       5       5       5       3       5       5       5
       7       8       1       2       3       6       6       7       8       1
       2       3       6       3       6       6      12      13       7       8
       1       2       3       6       3       5       5       3       6       6
      14       3       6       6       6       7       8       1       2       3
       6       3       6       6      12      13       7       8       1       2
       3       6       3       5       3       5       5       5       3       5
       5       5       7       8       1       2       3       6       3       5
       5       7       8       8       7       8       1       2       3       6
       6       7       8       1       2       3       6       3       5       5
       7       7      11       7      11       7      12      13       7      11
       7      11       7       8       1       2       3       6       3       5
       5       7       1       7       9       1       2       7      10       7
       8       1       2       3       6       3       5       5       7       8
       1       2       2       7       8       1       2       3       6       3
       5       3       5       5       5       3       5       5       3       5
       5       5       7       8       1       2       3       6       3       6
       6      12      13       7       8       1       2       3       6       3
       6       3       5       5       5      12      13       7       8       1
       2       3       6       3       5       5       3       5       5       3
       5       5       3       4       4       1       2       2       2       7
       8       1       2       3       6       3       5       5       7       8
       8       7       8       1       2       3       6       6       7       8
       1       2       3       6       3       5       5       7       8       8
       7       8       1       2       3       6       3       6       6      14
       2       7       8       1       2       3       6       6       7       8
       1       2       3       6       3       6       6      12      13       7
       8       1       2       3       6       3       5       5       3       5
       3       5       5       5       3       5       5       5       7       8
       1       2       3       6       3       5       5       3       5       3
       5       5       5       3       5       5       5       7       8       1
       2       3       6       3       5       5       7       7      11       7
      11       7      11       7      11       7      11       7       8       1
       2       3       6       3       5       5       7       8       8       7
       8       1       2       3       6       3       5       5       7       1
       7       9       1       2       7      10       7       8       1       2
       3       6       3       5       5       3       5       3       5       5
       5       3       5       5       5       7       8       1       2       3
       6       3       5       5       7       1       7       9       1       2
       7      10       7       8       1       2       3       6       3       5
       5       7       8       1       2       2       7       8       1       2
       3       6       3       5       3       5       5       5       3       5
       5       5       7       8       1       2       3       6       3       5
       3       5       5       5       3       5       5       5       7       8
       1       2       3       6       6       7       8       1       2       3
       6       3       5       5       5       7       8       1       2       3
       6       3       5       5       7       1       7       9       1       2
       7      10       7       8       1       2       3       6       3       5
       3       5       5       5       3       5       5       3       5       5
       5       7       8       1       2       3       6       3       5       3
       5       5       5       3       5       5       5       7       8       1
       2       3       6       6       7       8       1       2       3       6
       3       5       3       5       5       5       3       5       5       3
       5       5       5       7       8       1       2       3       6       3
       5       5       5       7       8       1       2       3       6       3
       6       6      12      13       7       8       1       2       3       6
       3       5       3       5       5       5       3       5       5       3
       5       5       5       7       8       1       3       6       6       3
       5       5       3       5       5       3       6       7       8       1
       3       6       6       3       5       5       3       5       5       3
       6       7       8       1       2       3       6       3       5       3
       5       5       5       3       5       5       5       7       8       1
       2       3       6       3       5       5       7       8       1       2
       2       7       8       1       2       3       6       6       7       8
       1       2       3       6       3       5       5       5       7       8
       1       2       3       6       3       5       5       3       5       3
       5       5       5       3       5       5       5       7       8       1
       2       3       6       3       6       3       5       5       5      12
      13       7       8       1       2       3       6       3       5       5
       7       7      10       1       2       7       7      11       7      11
       7      11       7      11       7       7       8       1       2       3
       6       3       5       5       7       8       1       2       2       7
       8       1       2       3       6       3       5       5       5       7
       8       1       2       3       6       3       5       5       3       5
       5       7       8       8       7       8       1       2       3       6
       3       5       5       3       5       5       3       5       5       3
       4       4       1       2       2       2       7       8       1       2
       3       6       3       5       5       3       5       5       7       8
       8       7       8       1       2       3       6       3       5       5
       3       6       6      14       3       6       6       6       7       8
       1       2       3       6       3       5       5       3       5       3
       5       5       5       3       5       5       5       7       8       1
       2       3       6       3       6       6      14       2       7       8
       1       2       3       6       6       7       8       1       3       6
       6       3       5       5       3       5       5       3       6       7
       8       1       2       3       6       3       5       5       7       8
       1       2       2       7       8       1       2       3       6       3
       5       5       7       8       8       7       8       1       2       3
       6       3       5       5       7       8       8       7       8       1
       2       3       6       3       5       5       7       7      11       7
      11       7      12      13       7      11       7      11       7       8
       1       2       3       6       3       5       5       7       8       8
       7       8       1       2       3       6       3       5       5       7
       7      11       7      11       7      12      13       7      11       7
      11       7       8       1       2       3       6       3       5       5
       7       8       8       7       8       1       3       6       6       3
       5       5       3       5       5       3       6       7       8       1
       2       3       6       3       5       5       3       5       5       7
       8       8       7       8       1       2       3       6       3       5
       5       3       5       5       3       5       5       3       4       4
       1       2       2       2       7       8       1       2       3       6
       3       5       3       5       5       5       3       5       5       5
       7       8       1       2       3       6       6       7       8       1
       3       6       6       3       5       5       3       5       5       3
       6       7       8       1       3       6       6       3       5       5
       3       5       5       3       6       7       8       1       2       3
       6       3       5       5       3       5       5       3       5       5
       3       4       4       1       2       2       2       7       8       1
       2       3       6       3       5       3       5       5       5       3
       5       5       5       7       8       1       2       3       6       3
       5       5       7       7      10       1       2       7       7      11
       7      11       7      11       7      11       7       7       8       8
       7       7       7      11      15       3      16      16      15       7
       7      11       7       3       7       7       7      15       3       6
       6       6       7      12      13       7      15       3       6       6
       6       7      11      11       5       3       7      15       3       6
       6       8       5       3       5       3       6      15       3       3
      12      13       3      12      13       6       6      16      15       3
       3      15       6       6       6       3       6      15       3      16
       7      14       7      10       7      11       7      11
%FLAG NUMBER_EXCLUDED_ATOMS                                                     
%FORMAT(10I8)                                                                   
      12       6       5       4      13       7      12       6       5       9
       5       4       7       4       3       8       3       6       5       2
       1       2       1       1       7       3      10       4      16       7
      12       9       8       3       2       1       4       2       1       1
       7       3      10       4      13       7      11       6       5       6
       4       3       2       1       1       7       3      10       4      12
       7       8       5       4       3       1       1       7       3      10
       4      13       7      15       6       5      10       8       7       3
       2       1       3       2       1       1       7       3      10       4
      12       7      10       5       4       5       3       2       1       1
       7       3      10       4      13       7      12       6       5      10
       5       4       9       5       4       6       5       4       3       2
       1       1       7       3      10       4      12       7      11       5
       4       8       6       5       3       3       2       1       1      10
       3      14      11       6       5       8       5       4       7       4
       3       6       3       7       3      10       4      12       7      12
       5       4      10       8       4       7       3       6       4       1
       3       2       1       1       7       3      10       4      12       7
      10       5       4       5       3       2       1       1       7       3
      10       4      13       7      12       6       5      10       5       4
       9       5       4       6       5       4       3       2       1       1
       7       3      10       4      12       7      12       5       4      10
       8       4       7       3       6       4       1       3       2       1
       1       7       3      10       4      13       7      12       6       5
       9       5       4       7       4       3       8       3       6       5
       2       1       2       1       1       7       3      10       4      11
       7       7       4       3       2       1       7       3      10       4
      12       7      10       5       4       5       3       2       1       1
       7       3      10       4      16       7      15       9       8       3
       2       1       7       5       4       3       2       1       1       7
       3      10       4      16       7      12       9       8       3       2
       1       4       2       1       1       7       3      10       4      13
       7      12       6       5       9       5       4       7       4       3
       8       3       6       5       2       1       2       1       1       7
       3      10       4      16       7      12       9       8       3       2
       1       4       2       1       1       7       3      10       4      12
       7      12       5       4      10       8       4       7       3       6
       4       1       3       2       1       1       7       3       7       4
       7       4       3       7       3      10       4      13       7      11
       6       5       6       4       3       2       1       1       7       3
      10       4      13       7      12       6       5       9       5       4
       7       4       3       8       3       6       5       2       1       2
       1       1       7       3       7       4       7       4       3       7
       3      10       4      12       7       8       5       4       3       1
       1       7       3      10       4      13       7      15       6       5
      10       8       7       3       2       1       3       2       1       1
       7       3      10       4      12       7      10       5       4       5
       3       2       1       1       7       3       7       4       7       4
       3       7       3      10       4      12       7      12       5       4
      10       8       4       6       3       5       3       3       2       1
       1       7       3      10       4      13       7      15       6       5
      10       8       7       3       2       1       3       2       1       1
       7       3      10       4      11       7       7       4       3       2
       1       7       3       7       4       7       4       3       7       3
      10       4      13       7      12       6       5      10       5       4
       9       5       4       6       5       4       3       2       1       1
       7       3      10       4      12       7      12       5       4      10
       8       4       6       3       5       3       3       2       1       1
       7       3      10       4      13       7      15       6       5      10
       8       7       3       2       1       3       2       1       1       7
       3      10       4      12       7      12       5       4      10       8
       4       7       3       6       4       1       3       2       1       1
       7       3      10       4      12       7      12       5       4      10
       8       4       6       3       5       3       3       2       1       1
      10       3      14      11       6       5       8       5       4       7
       4       3       6       3       7       3      10       4      13       7
      12       6       5       9       5       4       7       4       3       8
       3       6       5       2       1       2       1       1       7       3
      10       4      12       7      11       5       4       8       6       5
       3       3       2       1       1       7       3      10       4      16
       7      15       9       8       3       2       1       7       5       4
       3       2       1       1       7       3      10       4      12       7
      12       5       4      10       8       4       6       3       5       3
       3       2       1       1       7       3      10       4      12       7
       8       5       4       3       1       1       7       3      10       4
      11       7       7       4       3       2       1       7       3      10
       4      11       7       7       4       3       2       1       7       3
      10       4      14       7      10       7       6       3       2       1
       2       1       7       3      10       4      12       7       8       5
       4       3       1       1       7       3      10       4      12       7
      10       5       4       5       3       2       1       1       7       3
      10       4      14       7      10       7       6       3       2       1
       2       1       7       3      10       4      13       7      15       6
       5      10       8       7       3       2       1       3       2       1
       1       7       3      10       4      14       7      10       7       6
       3       2       1       2       1       7       3      10       4      13
       7      12       6       5       9       5       4       7       4       3
       8       3       6       5       2       1       2       1       1       7
       3      10       4      12       7      11       5       4       8       6
       5       3       3       2       1       1       7       3      10       4
      16       7      15       9       8       3       2       1       7       5
       4       3       2       1       1       7       3      10       4      13
       7      12       6       5       9       5       4       7       4       3
       8       3       6       5       2       1       2       1       1       7
       3      10       4      16       7      12       9       8       3       2
       1       4       2       1       1       7       3      10       4      14
       7      10       7       6       3       2       1       2       1       7
       3      10       4      13       7      12       6       5      10       5
       4       9       5       4       6       5       4       3       2       1
       1       7       3       7       4       7       4       3       7       3
      10       4      13       7      11       6       5       6       4       3
       2       1       1       7       3      10       4      13       7      11
       6       5       6       4       3       2       1       1       7       3
      10       4      14       7      10       7       6       3       2       1
       2       1       7       3      10       4      12       7      11       5
       4       8       6       5       3       3       2       1       1       7
       3      10       4      12       7       8       5       4       3       1
       1       7       3      10       4      16       7      15       9       8
       3       2       1       7       5       4       3       2       1       1
       7       3      10       4      13       7      11       6       5       6
       4       3       2       1       1       7       3      10       4      13
       7      15       6       5      10       8       7       3       2       1
       3       2       1       1       7       3      10       4      13       7
      15       6       5      10       8       7       3       2       1       3
       2       1       1       7       3      10       4      11       7       7
       4       3       2       1       7       3      10       4      12       7
       8       5       4       3       1       1       7       3      10       4
      13       7      11       6       5       6       4       3       2       1
       1       7       3      10       4      12       7      12       5       4
      10       8       4       7       3       6       4       1       3       2
       1       1       7       3      10       4      12       7       8       5
       4       3       1       1       7       3      10       4      10       7
       6       3       2       1       7       3      10       4      14       7
      10       7       6       3       2       1       2       1      10       3
      14      11       6       5       8       5       4       7       4       3
       6       3       7       3      10       4      12       7      12       5
       4      10       8       4       6       3       5       3       3       2
       1       1       7       3      10       4      16       7      15       9
       8       3       2       1       7       5       4       3       2       1
       1       7       3      10       4      13       7      12       6       5
      10       5       4       9       5       4       6       5       4       3
       2       1       1       7       3      10       4      16       7      15
       9       8       3       2       1       7       5       4       3       2
       1       1       7       3      10       4      12       7       8       5
       4       3       1       1       7       3      10       4      11       7
       7       4       3       2       1      10       3      14      11       6
       5       8       5       4       7       4       3       6       3       7
       3      10       4      12       7      12       5       4      10       8
       4       6       3       5       3       3       2       1       1       7
       3      10       4      10       7       6       3       2       1       7
       3      10       4      13       7      11       6       5       6       4
       3       2       1       1       7       3      10       4      10       7
       6       3       2       1       7       3      10       4      14       7
      10       7       6       3       2       1       2       1       7       3
      10       4      16       7      12       9       8       3       2       1
       4       2       1       1       7       3      10       4      13       7
      15       6       5      10       8       7       3       2       1       3
       2       1       1       7       3      10       4      13       7      12
       6       5      10       5       4       9       5       4       6       5
       4       3       2       1       1       7       3      10       4      12
       7      12       5       4      10       8       4       6       3       5
       3       3       2       1       1       7       3       7       4       7
       4       3       7       3      10       4      13       7      12       6
       5      10       5       4       9       5       4       6       5       4
       3       2       1       1       7       3      10       4      13       7
      15       6       5      10       8       7       3       2       1       3
       2       1       1       7       3      10       4      13       7      11
       6       5       8       4       3       4       3       2       1       1
       7       3      10       4      13       7      12       6       5       9
       5       4       7       4       3       8       3       6       5       2
       1       2       1       1       7       3      10       4      14       7
      10       7       6       3       2       1       2       1       7       3
      10       4      13       7      11       6       5       8       4       3
       4       3       2       1       1       7       3      10       4      12
       7      12       5       4      10       8       4       7       3       6
       4       1       3       2       1       1       7       3      10       4
      10       7       6       3       2       1       7       3      10       4
      12       7      12       5       4      10       8       4       7       3
       6       4       1       3       2       1       1       7       3      10
       4      12       7      12       5       4      10       8       4       6
       3       5       3       3       2       1       1       7       3      10
       4      16       7      12       9       8       3       2       1       4
       2       1       1       7       3      10       4      14       7      10
       7       6       3       2       1       2       1       7       3      10
       4      10       7       6       3       2       1       7       3      10
       4      12       7       8       5       4       3       1       1       7
       3      10       4      12       7       8       5       4       3       1
       1       7       3      10       4      16       7      15       9       8
       3       2       1       7       5       4       3       2       1       1
       7       3      10       4      13       7      12       6       5       9
       5       4       7       4       3       8       3       6       5       2
       1       2       1       1       7       3      10       4      16       7
      12       9       8       3       2       1       4       2       1       1
       7       3       7       4       7       4       3       7       3      10
       4      11       7       7       4       3       2       1       7       3
      10       4      13       7      10       6       5       8       3       2
       4       3       2       1       1       7       3      10       4      11
       7       7       4       3       2       1       7       3      10       4
      16       7      12       9       8       3       2       1       4       2
       1       1       7       3      10       4      12       7       8       5
       4       3       1       1       7       3       7       4       7       4
       3       7       3      10       4      12       7      12       5       4
      10       8       4       7       3       6       4       1       3       2
       1       1       7       3      10       4      12       7      11       5
       4       8       6       5       3       3       2       1       1       7
       3      10       4      12       7      10       5       4       5       3
       2       1       1       7       3      10       4      16       7      15
       9       8       3       2       1       7       5       4       3       2
       1       1       7       3      10       4      11       7       7       4
       3       2       1       7       3      10       4      14       7      10
       7       6       3       2       1       2       1       7       3      10
       4      13       7      12       6       5      10       5       4       9
       5       4       6       5       4       3       2       1       1       7
       3      10       4      12       7       8       5       4       3       1
       1       7       3       7       4       7       4       3       7       3
      10       4      12       7       8       5       4       3       1       1
       7       3      10       4      11       7       7       4       3       2
       1       7       3       7       4       7       4       3       7       3
      10       4      11       7       7       4       3       2       1       7
       3      10       4      13       7      15       6       5      10       8
       7       3       2       1       3       2       1       1       7       3
      10       4      13       7      15       6       5      10       8       7
       3       2       1       3       2       1       1       7       3      10
       4      12       7      12       5       4      10       8       4       6
       3       5       3       3       2       1       1       7       3      10
       4      12       7       8       5       4       3       1       1       7
       3      10       4      12       7      11       5       4       8       6
       5       3       3       2       1       1       7       3      10       4
      13       7      15       6       5      10       8       7       3       2
       1       3       2       1       1       7       3      10       4      12
       7      11       5       4       8       6       5       3       3       2
       1       1       7       3      10       4      12       7      10       5
       4       5       3       2       1       1       7       3      10       4
      16       7      12       9       8       3       2       1       4       2
       1       1       7       3      10       4      16       7      12       9
       8       3       2       1       4       2       1       1       7       3
       7       4       7       4       3       7       3      10       4      10
       7       6       3       2       1       7       3      10       4      12
       7      11       5       4       8       6       5       3       3       2
       1       1       7       3      10       4      16       7      15       9
       8       3       2       1       7       5       4       3       2       1
       1       7       3      10       4      16       7      12       9       8
       3       2       1       4       2       1       1       7       3       7
       4       7       4       3       7       3      10       4      16       7
      15       9       8       3       2       1       7       5       4       3
       2       1       1       7       3      10       4      10       7       6
       3       2       1       7       3      10       4      11       7       7
       4       3       2       1       7       3      10       4      16       7
      15       9       8       3       2       1       7       5       4       3
       2       1       1      10       3      14      11       6       5       8
       5       4       7       4       3       6       3      10       3      14
      11       6       5       8       5       4       7       4       3       6
       3       7       3      10       4      16       7      12       9       8
       3       2       1       4       2       1       1       7       3      10
       4      12       7      10       5       4       5       3       2       1
       1       7       3       7       4       7       4       3       7       3
      10       4      10       7       6       3       2       1       7       3
      10       4      13       7      15       6       5      10       8       7
       3       2       1       3       2       1       1       7       3      10
       4      14       7      10       7       6       3       2       1       2
       1       7       3      10       4      12       7      12       5       4
      11       7       4       7       3       8       7       4       6       3
       4       3       2       1       1       7       3      10       4      12
       7      10       5       4       5       3       2       1       1       7
       3      10       4      10       7       6       3       2       1       7
       3      10       4      13       7      11       6       5       6       4
       3       2       1       1       7       3      10       4      13       7
      12       6       5      10       5       4       9       5       4       6
       5       4       3       2       1       1       7       3      10       4
      13       7      11       6       5       6       4       3       2       1
       1       7       3      10       4      13       7      10       6       5
       8       3       2       4       3       2       1       1       7       3
      10       4      13       7      15       6       5      10       8       7
       3       2       1       3       2       1       1       7       3      10
       4      11       7       7       4       3       2       1       7       3
       7       4       7       4       3      10       3      14      11       6
       5       8       5       4       7       4       3       6       3       7
       3      10       4      12       7      10       5       4       5       3
       2       1       1       7       3      10       4      12       7       8
       5       4       3       1       1       7       3      10       4      12
       7       8       5       4       3       1       1       7       3      10
       4      12       7      12       5       4      10       8       4       7
       3       6       4       1       3       2       1       1       7       3
      10       4      12       7       8       5       4       3       1       1
       7       3      10       4      12       7      12       5       4      10
       8       4       7       3       6       4       1       3       2       1
       1       7       3      10       4      12       7       8       5       4
       3       1       1      10       3      14      11       6       5       8
       5       4       7       4       3       6       3       7       3      10
       4      13       7      11       6       5       6       4       3       2
       1       1       7       3      10       4      13       7      12       6
       5      10       5       4       9       5       4       6       5       4
       3       2       1       1       7       3      10       4      16       7
      12       9       8       3       2       1       4       2       1       1
       7       3       7       4       7       4       3      10       3      14
      11       6       5       8       5       4       7       4       3       6
       3      10       3      14      11       6       5       8       5       4
       7       4       3       6       3       7       3      10       4      13
       7      12       6       5      10       5       4       9       5       4
       6       5       4       3       2       1       1       7       3      10
       4      16       7      12       9       8       3       2       1       4
       2       1       1       7       3      10       4      10       7      12
       5       4      11       7       4       7       3       8       7       4
       6       3       4       3       2       1       1       2       1       1
      13      13      17       4       6       5       3       2       4       4
       7       2      12      17      14      11      12       8       4       2
       1       1       8       4       1       7       6       4       2       1
       1       4       1       1       4      12       9       8       9       4
       3       2       3       5       3       6       2       8      13      13
       8       2      13       7       2       5       3       2       9       9
      10      10       4       3       3       5       2       5       7       3
       7       6       5       3       3       2       1       1
%FLAG NONBONDED_PARM_INDEX                                                      
%FORMAT(10I8)                                                                   
       1       2       4       7      11      16      22      29      37      46
      56      67      79      92     106     121       2       3       5       8
      12      17      23      30      38      47      57      68      80      93
     107     122       4       5       6       9      13      18      24      31
      39      48      58      69      81      94     108     123       7       8
       9      10      14      19      25      32      40      49      59      70
      82      95     109     124      11      12      13      14      15      20
      26      33      41      50      60      71      83      96     110     125
      16      17      18      19      20      21      27      34      42      51
      61      72      84      97     111     126      22      23      24      25
      26      27      28      35      43      52      62      73      85      98
     112     127      29      30      31      32      33      34      35      36
      44      53      63      74      86      99     113     128      37      38
      39      40      41      42      43      44      45      54      64      75
      87     100     114     129      46      47      48      49      50      51
      52      53      54      55      65      76      88     101     115     130
      56      57      58      59      60      61      62      63      64      65
      66      77      89     102     116     131      67      68      69      70
      71      72      73      74      75      76      77      78      90     103
     117     132      79      80      81      82      83      84      85      86
      87      88      89      90      91     104     118     133      92      93
      94      95      96      97      98      99     100     101     102     103
     104     105     119     134     106     107     108     109     110     111
     112     113     114     115     116     117     118     119     120     135
     121     122     123     124     125     126     127     128     129     130
     131     132     133     134     135     136
%FLAG RESIDUE_LABEL                                                             
%FORMAT(20a4)                                                                   
ARG VAL GLU ASP LEU ASN LYS HIE PRO TYR ASN LYS TYR ARG SER ASN ILE VAL ARG VAL 
TYR GLY GLU ARG GLY ASP LEU ASN GLY PHE LEU SER GLY LYS PHE LEU TYR PHE PRO ARG 
HIE ILE PHE ASP SER CYS THR ASP ASN THR LEU THR ARG HIE ILE ARG VAL THR LYS GLY 
GLU GLU THR HIE ASP ILE GLU LEU LEU SER ASP GLU TYR ASP ALA THR PRO PHE ILE LYS 
ILE ASP SER PRO PHE ALA GLU ALA THR VAL LEU LYS PHE GLY LYS LEU GLN ARG THR GLN 
TYR ALA TYR PHE VAL THR ALA ASP ASP ILE ARG VAL GLY SER MET SER VAL ASP GLY TYR 
HIE ASN ILE SER THR LYS ASP GLY ASP CYS GLY SER LEU LEU PHE ASP HIE LEU HIE ASN 
VAL VAL GLY ALA HIE ILE VAL GLY ILE ALA SER ILE PRO PRO VAL ASN GLY ALA LEU THR 
TRP ASN ALA GLU LYS GLU MET LEU CYS GLY PRO ASN ASP ASP TYR ASP TYR ASP PRO GLU 
LYS VAL GLY PRO PRO LYS VAL TRP MOL 
%FLAG RESIDUE_POINTER                                                           
%FORMAT(10I8)                                                                   
       1      27      43      58      70      89     103     125     142     156
     177     191     213     234     258     269     283     302     318     342
     358     379     386     401     425     432     444     463     477     484
     504     523     534     541     563     583     602     623     643     657
     681     698     717     737     749     760     771     785     797     811
     825     844     858     882     899     918     942     958     972     994
    1001    1016    1031    1045    1062    1074    1093    1108    1127    1146
    1157    1169    1184    1205    1217    1227    1241    1255    1275    1294
    1316    1335    1347    1358    1372    1392    1402    1417    1427    1441
    1457    1476    1498    1518    1525    1547    1566    1583    1607    1621
    1638    1659    1669    1690    1710    1726    1740    1750    1762    1774
    1793    1817    1833    1840    1851    1868    1879    1895    1907    1914
    1935    1952    1966    1985    1996    2010    2032    2044    2051    2063
    2074    2081    2092    2111    2130    2150    2162    2179    2198    2215
    2229    2245    2261    2268    2278    2295    2314    2330    2337    2356
    2366    2377    2396    2410    2424    2440    2454    2461    2471    2490
    2504    2528    2542    2552    2567    2589    2604    2621    2640    2651
    2658    2672    2686    2698    2710    2731    2743    2764    2776    2790
    2805    2827    2843    2850    2864    2878    2900    2916    2941
%FLAG BOND_FORCE_CONSTANT                                                       
%FORMAT(5E16.8)                                                                 
  5.70000000E+02  4.90000000E+02  4.81000000E+02  3.37000000E+02  3.10000000E+02
  3.10000000E+02  3.17000000E+02  3.67000000E+02  3.10000000E+02  3.10000000E+02
  3.37000000E+02  6.56000000E+02  3.17000000E+02  3.10000000E+02  3.10000000E+02
  3.10000000E+02  3.17000000E+02  3.67000000E+02  4.27000000E+02  4.77000000E+02
  4.88000000E+02  4.10000000E+02  5.18000000E+02  3.17000000E+02  3.10000000E+02
  3.10000000E+02  3.37000000E+02  4.69000000E+02  4.50000000E+02  4.69000000E+02
  3.17000000E+02  3.20000000E+02  3.10000000E+02  2.37000000E+02  3.20000000E+02
  2.27000000E+02  2.27000000E+02  4.69000000E+02  4.69000000E+02  4.47000000E+02
  4.28000000E+02  5.46000000E+02  3.88000000E+02  3.17000000E+02  6.56000000E+02
  4.19800000E+02  5.00900000E+02  2.65800000E+02  3.34800000E+02  3.08600000E+02
  3.00900000E+02  3.16700000E+02  3.90800000E+02  6.37700000E+02  3.13000000E+02
  3.76600000E+02  4.61100000E+02  3.84000000E+02  3.21000000E+02  4.34000000E+02
  3.40000000E+02  3.40000000E+02  3.40000000E+02  4.34000000E+02  3.40000000E+02
  3.40000000E+02  3.40000000E+02  4.34000000E+02  3.40000000E+02  3.40000000E+02
  3.67000000E+02  4.34000000E+02  3.67000000E+02  3.40000000E+02  3.67000000E+02
  5.53000000E+02  3.40000000E+02  2.74000000E+02  3.40000000E+02  3.49100000E+02
  3.52000000E+02  3.31700000E+02  3.30600000E+02  3.71400000E+02  3.30600000E+02
  3.45800000E+02
%FLAG BOND_EQUIL_VALUE                                                          
%FORMAT(5E16.8)                                                                 
  1.22900000E+00  1.33500000E+00  1.34000000E+00  1.46300000E+00  1.52600000E+00
  1.52600000E+00  1.52200000E+00  1.47100000E+00  1.52600000E+00  1.52600000E+00
  1.44900000E+00  1.25000000E+00  1.52200000E+00  1.52600000E+00  1.52600000E+00
  1.52600000E+00  1.52200000E+00  1.47100000E+00  1.38100000E+00  1.34300000E+00
  1.33500000E+00  1.39400000E+00  1.37100000E+00  1.50400000E+00  1.52600000E+00
  1.52600000E+00  1.44900000E+00  1.40000000E+00  1.36400000E+00  1.40900000E+00
  1.51000000E+00  1.41000000E+00  1.52600000E+00  1.81000000E+00  1.41000000E+00
  1.81000000E+00  1.81000000E+00  1.40400000E+00  1.40000000E+00  1.41900000E+00
  1.38000000E+00  1.35200000E+00  1.45900000E+00  1.49500000E+00  1.25000000E+00
  1.42780000E+00  1.37290000E+00  1.75620000E+00  1.50150000E+00  1.43160000E+00
  1.53750000E+00  1.42330000E+00  1.35840000E+00  1.21830000E+00  1.52410000E+00
  1.36960000E+00  1.39840000E+00  1.36370000E+00  1.51560000E+00  1.01000000E+00
  1.09000000E+00  1.09000000E+00  1.09000000E+00  1.01000000E+00  1.09000000E+00
  1.09000000E+00  1.09000000E+00  1.01000000E+00  1.09000000E+00  1.09000000E+00
  1.08000000E+00  1.01000000E+00  1.08000000E+00  1.09000000E+00  1.08000000E+00
  9.60000000E-01  1.09000000E+00  1.33600000E+00  1.09000000E+00  1.08370000E+00
  1.08170000E+00  1.09610000E+00  1.09690000E+00  9.73000000E-01  1.09690000E+00
  1.08600000E+00
%FLAG ANGLE_FORCE_CONSTANT                                                      
%FORMAT(5E16.8)                                                                 
  8.00000000E+01  5.00000000E+01  7.00000000E+01  5.00000000E+01  8.00000000E+01
  6.30000000E+01  4.00000000E+01  4.00000000E+01  8.00000000E+01  7.00000000E+01
  8.00000000E+01  8.00000000E+01  4.00000000E+01  6.30000000E+01  4.00000000E+01
  8.00000000E+01  6.30000000E+01  8.00000000E+01  7.00000000E+01  6.30000000E+01
  6.30000000E+01  4.00000000E+01  8.00000000E+01  6.30000000E+01  4.00000000E+01
  4.00000000E+01  8.00000000E+01  7.00000000E+01  6.30000000E+01  8.00000000E+01
  8.00000000E+01  5.00000000E+01  7.00000000E+01  7.00000000E+01  7.00000000E+01
  7.00000000E+01  7.00000000E+01  6.30000000E+01  7.00000000E+01  7.00000000E+01
  6.30000000E+01  8.00000000E+01  4.00000000E+01  5.00000000E+01  4.00000000E+01
  8.00000000E+01  7.00000000E+01  6.30000000E+01  6.30000000E+01  6.30000000E+01
  7.00000000E+01  6.30000000E+01  5.00000000E+01  4.00000000E+01  4.00000000E+01
  5.00000000E+01  5.00000000E+01  5.00000000E+01  6.30000000E+01  6.20000000E+01
  5.00000000E+01  6.30000000E+01  6.30000000E+01  6.30000000E+01  6.30000000E+01
  7.00000000E+01  7.00000000E+01  6.30000000E+01  7.00000000E+01  7.00000000E+01
  6.30000000E+01  6.30000000E+01  7.00000000E+01  7.00000000E+01  6.30000000E+01
  8.00000000E+01  7.00000000E+01  6.81500000E+01  6.48500000E+01  6.61500000E+01
  6.07500000E+01  6.47100000E+01  6.86400000E+01  6.27000000E+01  7.27400000E+01
  6.28600000E+01  6.80000000E+01  6.74700000E+01  7.53200000E+01  6.32700000E+01
  6.32800000E+01  6.88900000E+01  6.74000000E+01  6.95800000E+01  6.25200000E+01
  6.95200000E+01  6.66200000E+01  6.31500000E+01  6.35300000E+01  6.35600000E+01
  6.82600000E+01  5.00000000E+01  3.50000000E+01  5.00000000E+01  5.00000000E+01
  3.50000000E+01  5.00000000E+01  5.00000000E+01  3.50000000E+01  5.00000000E+01
  5.00000000E+01  5.00000000E+01  5.00000000E+01  5.00000000E+01  3.50000000E+01
  5.00000000E+01  3.50000000E+01  5.00000000E+01  5.00000000E+01  5.00000000E+01
  5.00000000E+01  5.00000000E+01  5.00000000E+01  5.00000000E+01  5.00000000E+01
  3.50000000E+01  5.00000000E+01  5.00000000E+01  5.00000000E+01  5.00000000E+01
  5.00000000E+01  3.50000000E+01  5.00000000E+01  5.00000000E+01  3.50000000E+01
  5.00000000E+01  5.00000000E+01  5.00000000E+01  5.00000000E+01  5.00000000E+01
  5.00000000E+01  5.00000000E+01  5.00000000E+01  5.00000000E+01  5.00000000E+01
  5.00000000E+01  5.00000000E+01  5.00000000E+01  5.00000000E+01  3.50000000E+01
  5.00000000E+01  5.00000000E+01  5.00000000E+01  5.00000000E+01  5.00000000E+01
  5.00000000E+01  3.50000000E+01  5.50000000E+01  5.00000000E+01  5.00000000E+01
  5.00000000E+01  3.50000000E+01  5.00000000E+01  4.30000000E+01  5.00000000E+01
  5.00000000E+01  5.50000000E+01  5.00000000E+01  5.00000000E+01  5.00000000E+01
  5.00000000E+01  5.00000000E+01  5.00000000E+01  5.00000000E+01  5.00000000E+01
  5.00000000E+01  4.71500000E+01  4.72700000E+01  4.85400000E+01  4.20600000E+01
  4.71900000E+01  5.08500000E+01  5.08000000E+01  4.63900000E+01  3.92400000E+01
  5.09300000E+01  4.73800000E+01  4.62500000E+01  4.63400000E+01  4.69300000E+01
  4.81800000E+01  4.90000000E+01  4.68000000E+01  3.89600000E+01  4.69900000E+01
%FLAG ANGLE_EQUIL_VALUE                                                         
%FORMAT(5E16.8)                                                                 
  2.14501057E+00  2.12755727E+00  2.09439600E+00  2.15024656E+00  1.94080696E+00
  1.93906163E+00  1.91113635E+00  1.91113635E+00  2.10137732E+00  2.03505478E+00
  1.94080696E+00  1.94080696E+00  1.91113635E+00  1.93906163E+00  1.91113635E+00
  1.91462701E+00  1.92160833E+00  2.19911580E+00  2.04203610E+00  1.93906163E+00
  1.93906163E+00  1.91113635E+00  1.91462701E+00  1.93906163E+00  1.91113635E+00
  1.91113635E+00  2.10137732E+00  2.03505478E+00  1.93906163E+00  1.94080696E+00
  1.91462701E+00  2.12755727E+00  2.09439600E+00  2.09439600E+00  2.09439600E+00
  2.04203610E+00  2.09439600E+00  1.93906163E+00  2.09439600E+00  2.09439600E+00
  1.97396823E+00  1.91462701E+00  1.91113635E+00  2.05948940E+00  1.91113635E+00
  1.91462701E+00  2.09439600E+00  2.09439600E+00  2.09439600E+00  2.09439600E+00
  2.09439600E+00  1.98967620E+00  1.91113635E+00  1.91113635E+00  1.91113635E+00
  1.89542838E+00  1.91113635E+00  1.91113635E+00  1.93906163E+00  1.72613137E+00
  2.00189351E+00  2.09439600E+00  2.14151991E+00  2.09439600E+00  2.02807346E+00
  2.31779824E+00  1.82212452E+00  1.85703112E+00  1.94778828E+00  1.89717371E+00
  1.89891904E+00  2.35445017E+00  2.18166250E+00  2.24449438E+00  2.01760148E+00
  2.19911580E+00  2.04203610E+00  1.99299233E+00  1.94691562E+00  1.57498579E+00
  2.12109955E+00  2.08479669E+00  1.90066437E+00  1.96314718E+00  1.89001786E+00
  1.94621748E+00  1.88443280E+00  1.92317913E+00  2.15111922E+00  1.93801443E+00
  2.02423373E+00  1.93242938E+00  2.15024656E+00  2.08043336E+00  2.05879127E+00
  2.09265067E+00  2.09474507E+00  1.95599133E+00  2.10783504E+00  1.95895839E+00
  1.90153704E+00  2.09439600E+00  2.09439600E+00  2.09439600E+00  1.91113635E+00
  1.91113635E+00  2.06647072E+00  1.91113635E+00  1.91113635E+00  1.91113635E+00
  1.91113635E+00  1.91113635E+00  1.91113635E+00  1.91113635E+00  1.91113635E+00
  1.91113635E+00  1.91113635E+00  1.91113635E+00  1.91113635E+00  1.91113635E+00
  1.91113635E+00  1.91113635E+00  2.06018753E+00  1.91113635E+00  1.91113635E+00
  1.91113635E+00  1.91113635E+00  1.91113635E+00  1.91113635E+00  1.91113635E+00
  1.91113635E+00  2.09439600E+00  1.91113635E+00  1.91113635E+00  1.91113635E+00
  1.91113635E+00  1.91113635E+00  1.91113635E+00  2.09439600E+00  2.09439600E+00
  2.09439600E+00  2.09439600E+00  2.09439600E+00  2.09439600E+00  1.91113635E+00
  1.91113635E+00  1.91113635E+00  1.91113635E+00  1.91113635E+00  1.91113635E+00
  1.91113635E+00  2.09439600E+00  1.97222290E+00  2.09439600E+00  1.91113635E+00
  1.91113635E+00  1.91113635E+00  1.89368305E+00  1.91113635E+00  1.91113635E+00
  1.91113635E+00  1.91113635E+00  1.91113635E+00  1.67551680E+00  1.91113635E+00
  1.91113635E+00  1.89368305E+00  1.91113635E+00  1.91113635E+00  1.91113635E+00
  1.91113635E+00  2.09439600E+00  2.09439600E+00  2.14850123E+00  2.09439600E+00
  1.91113635E+00  2.11307103E+00  2.24239998E+00  2.12511381E+00  2.09387240E+00
  1.92806605E+00  1.91253261E+00  1.91602327E+00  1.91218355E+00  1.89298492E+00
  1.92440086E+00  1.87204096E+00  1.92370273E+00  1.91637234E+00  1.89839544E+00
  2.09230160E+00  1.89507931E+00  1.92806605E+00  1.92335366E+00  1.91218355E+00
%FLAG DIHEDRAL_FORCE_CONSTANT                                                   
%FORMAT(5E16.8)                                                                 
  2.50000000E+00  2.00000000E+00  1.80000000E+00  8.00000000E-01  0.00000000E+00
  0.00000000E+00  2.70000000E-01  4.20000000E-01  2.40000000E+00  1.55555556E-01
  0.00000000E+00  0.00000000E+00  2.00000000E-01  2.00000000E-01  4.00000000E-01
  2.00000000E-01  2.50000000E-01  1.80000000E-01  4.06000000E-01  2.89000000E-01
  1.48000000E-01  1.12000000E-01  3.37000000E-01  2.16000000E-01  1.00000000E-03
  4.50000000E-01  1.58000000E+00  5.50000000E-01  4.21000000E-01  3.93000000E-01
  1.44000000E-01  1.45000000E-01  3.90000000E-01  6.40000000E-02  1.36700000E+00
  2.22000000E-01  6.08000000E-01  5.60000000E-02  1.00000000E-01  1.84000000E-01
  7.80000000E-02  4.24000000E-01  4.59000000E-01  5.80000000E-02  1.54000000E-01
  7.69000000E-01  3.10000000E-02  2.15400000E+00  6.47000000E-01  8.90000000E-02
  7.06000000E-01  6.20000000E-01  1.90000000E-01  3.79000000E-01  2.70000000E-02
  1.42000000E-01  1.79000000E-01  9.80000000E-02  2.59000000E-01  7.30000000E-02
  1.04600000E+00  3.03000000E-01  3.30000000E-02  1.07000000E-01  8.28000000E-01
  4.85000000E-01  3.01000000E-01  8.00000000E-03  6.88000000E-01  2.97000000E-01
  5.90000000E-02  2.00000000E+00  5.37500000E+00  2.32500000E+00  1.43000000E-01
  2.44000000E-01  2.19000000E-01  2.50000000E-02  5.00000000E+00  1.50000000E+00
  6.90000000E-01  2.04000000E-01  7.40000000E-01  4.70000000E-02  3.06000000E-01
  2.21000000E-01  3.62500000E+00  5.50000000E-02  4.69000000E-01  1.92000000E-01
  1.20000000E-02  6.90000000E-02  4.80000000E-02  1.20000000E-02  2.90000000E-01
  7.00000000E-03  6.61000000E-01  2.18000000E-01  4.01000000E-01  1.29000000E-01
  6.66000000E-01  2.46000000E-01  1.60000000E-01  1.62000000E-01  7.35000000E-01
  1.13000000E-01  1.15000000E-01  2.02000000E-01  7.70000000E-02  1.07000000E-01
  2.24000000E-01  4.47000000E-01  5.30000000E-02  2.30000000E-01  3.10000000E-01
  1.44000000E-01  9.70000000E-02  2.69000000E-01  3.37000000E-01  2.51000000E-01
  7.50000000E-02  1.54000000E-01  4.86000000E-01  3.30000000E-02  6.97000000E-01
  1.19000000E-01  3.15000000E-01  1.56000000E-01  6.74000000E-01  6.00000000E-03
  9.50000000E-02  6.09000000E-01  8.45000000E-01  8.50000000E-02  4.20000000E-02
  1.96000000E-01  8.30000000E-02  4.12000000E-01  1.38000000E-01  2.47000000E-01
  4.42000000E-01  4.14000000E-01  5.70000000E-02  4.17000000E-01  2.45000000E-01
  1.60000000E-02  2.80000000E-02  3.00000000E+00  3.50000000E+00  6.52500000E+00
  1.67500000E+00  1.52500000E+00  1.70000000E-02  3.53000000E-01  2.34000000E-01
  7.40000000E-02  3.65000000E-01  4.08000000E-01  8.19000000E-01  9.50000000E-02
  7.90000000E-02  3.13000000E-01  3.10000000E-02  1.10000000E+00  4.00000000E+00
  3.83333333E-01  1.35000000E+00  8.50000000E-01  1.00000000E-01  1.00000000E-01
  3.83000000E-01  1.17500000E+00  0.00000000E+00  1.40000000E+00  2.70000000E+00
  8.00000000E-01  1.15000000E+00  9.00000000E-01  1.05000000E+01  1.10000000E+00
  1.00000000E+00  1.50000000E-01  1.60000000E-01  8.00000000E-01  8.00000000E-02
  8.83000000E-01  6.50000000E-02  1.66666667E-01  2.50000000E-01  2.11000000E-01
  4.44000000E-01  2.67000000E-01  7.00000000E-03  2.50000000E-01  9.20000000E-02
  6.12000000E-01  2.52000000E-01  3.00000000E-02  6.43000000E-01  7.90000000E-02
  2.36000000E-01  4.80000000E-02  6.00000000E-03  2.51000000E-01  1.30000000E-02
  3.33333333E-01
%FLAG DIHEDRAL_PERIODICITY                                                      
%FORMAT(5E16.8)                                                                 
  2.00000000E+00  1.00000000E+00  2.00000000E+00  3.00000000E+00  4.00000000E+00
  1.00000000E+00  2.00000000E+00  3.00000000E+00  2.00000000E+00  3.00000000E+00
  3.00000000E+00  2.00000000E+00  1.00000000E+00  2.00000000E+00  3.00000000E+00
  1.00000000E+00  2.00000000E+00  3.00000000E+00  1.00000000E+00  2.00000000E+00
  3.00000000E+00  4.00000000E+00  1.00000000E+00  2.00000000E+00  4.00000000E+00
  1.00000000E+00  2.00000000E+00  3.00000000E+00  1.00000000E+00  2.00000000E+00
  3.00000000E+00  4.00000000E+00  2.00000000E+00  4.00000000E+00  1.00000000E+00
  2.00000000E+00  3.00000000E+00  4.00000000E+00  1.00000000E+00  2.00000000E+00
  4.00000000E+00  1.00000000E+00  2.00000000E+00  3.00000000E+00  4.00000000E+00
  2.00000000E+00  4.00000000E+00  1.00000000E+00  2.00000000E+00  4.00000000E+00
  1.00000000E+00  2.00000000E+00  4.00000000E+00  1.00000000E+00  2.00000000E+00
  3.00000000E+00  4.00000000E+00  1.00000000E+00  2.00000000E+00  4.00000000E+00
  1.00000000E+00  2.00000000E+00  3.00000000E+00  4.00000000E+00  1.00000000E+00
  2.00000000E+00  3.00000000E+00  4.00000000E+00  1.00000000E+00  2.00000000E+00
  4.00000000E+00  2.00000000E+00  2.00000000E+00  2.00000000E+00  1.00000000E+00
  2.00000000E+00  3.00000000E+00  4.00000000E+00  2.00000000E+00  2.00000000E+00
  1.00000000E+00  2.00000000E+00  3.00000000E+00  4.00000000E+00  1.00000000E+00
  2.00000000E+00  2.00000000E+00  1.00000000E+00  2.00000000E+00  3.00000000E+00
  4.00000000E+00  2.00000000E+00  4.00000000E+00  1.00000000E+00  2.00000000E+00
  4.00000000E+00  1.00000000E+00  2.00000000E+00  3.00000000E+00  4.00000000E+00
  1.00000000E+00  2.00000000E+00  4.00000000E+00  1.00000000E+00  2.00000000E+00
  3.00000000E+00  4.00000000E+00  1.00000000E+00  2.00000000E+00  3.00000000E+00
  4.00000000E+00  1.00000000E+00  2.00000000E+00  4.00000000E+00  1.00000000E+00
  2.00000000E+00  4.00000000E+00  1.00000000E+00  2.00000000E+00  3.00000000E+00
  4.00000000E+00  1.00000000E+00  2.00000000E+00  4.00000000E+00  1.00000000E+00
  2.00000000E+00  3.00000000E+00  4.00000000E+00  1.00000000E+00  2.00000000E+00
  4.00000000E+00  1.00000000E+00  2.00000000E+00  3.00000000E+00  4.00000000E+00
  1.00000000E+00  2.00000000E+00  3.00000000E+00  4.00000000E+00  1.00000000E+00
  2.00000000E+00  3.00000000E+00  4.00000000E+00  1.00000000E+00  2.00000000E+00
  3.00000000E+00  4.00000000E+00  2.00000000E+00  2.00000000E+00  2.00000000E+00
  2.00000000E+00  2.00000000E+00  1.00000000E+00  2.00000000E+00  3.00000000E+00
  4.00000000E+00  1.00000000E+00  2.00000000E+00  3.00000000E+00  4.00000000E+00
  1.00000000E+00  2.00000000E+00  4.00000000E+00  2.00000000E+00  2.00000000E+00
  3.00000000E+00  1.00000000E+00  2.00000000E+00  3.00000000E+00  2.00000000E+00
  3.00000000E+00  2.00000000E+00  2.00000000E+00  1.00000000E+00  2.00000000E+00
  1.00000000E+00  3.00000000E+00  2.00000000E+00  2.00000000E+00  2.00000000E+00
  2.00000000E+00  3.00000000E+00  3.00000000E+00  1.00000000E+00  3.00000000E+00
  2.00000000E+00  4.00000000E+00  3.00000000E+00  1.00000000E+00  1.00000000E+00
  2.00000000E+00  3.00000000E+00  4.00000000E+00  3.00000000E+00  1.00000000E+00
  2.00000000E+00  3.00000000E+00  4.00000000E+00  1.00000000E+00  2.00000000E+00
  3.00000000E+00  4.00000000E+00  1.00000000E+00  2.00000000E+00  4.00000000E+00
  3.00000000E+00
%FLAG DIHEDRAL_PHASE                                                            
%FORMAT(5E16.8)                                                                 
  3.14159400E+00  0.00000000E+00  0.00000000E+00  0.00000000E+00  0.00000000E+00
  0.00000000E+00  0.00000000E+00  0.00000000E+00  3.14159400E+00  0.00000000E+00
  0.00000000E+00  0.00000000E+00  0.00000000E+00  0.00000000E+00  0.00000000E+00
  3.14159400E+00  3.14159400E+00  0.00000000E+00  3.14159400E+00  3.14159400E+00
  0.00000000E+00  0.00000000E+00  0.00000000E+00  3.14159400E+00  3.14159400E+00
  3.14159400E+00  3.14159400E+00  3.14159400E+00  3.14159400E+00  3.14159400E+00
  0.00000000E+00  0.00000000E+00  3.14159400E+00  0.00000000E+00  3.14159400E+00
  3.14159400E+00  3.14159400E+00  3.14159400E+00  3.14159400E+00  3.14159400E+00
  0.00000000E+00  0.00000000E+00  3.14159400E+00  0.00000000E+00  0.00000000E+00
  3.14159400E+00  3.14159400E+00  3.14159400E+00  3.14159400E+00  0.00000000E+00
  0.00000000E+00  3.14159400E+00  0.00000000E+00  0.00000000E+00  3.14159400E+00
  0.00000000E+00  0.00000000E+00  0.00000000E+00  3.14159400E+00  0.00000000E+00
  0.00000000E+00  3.14159400E+00  0.00000000E+00  0.00000000E+00  3.14159400E+00
  3.14159400E+00  3.14159400E+00  0.00000000E+00  3.14159400E+00  3.14159400E+00
  0.00000000E+00  0.00000000E+00  3.14159400E+00  3.14159400E+00  3.14159400E+00
  3.14159400E+00  0.00000000E+00  0.00000000E+00  3.14159400E+00  3.14159400E+00
  0.00000000E+00  0.00000000E+00  0.00000000E+00  3.14159400E+00  3.14159400E+00
  3.14159400E+00  3.14159400E+00  0.00000000E+00  3.14159400E+00  0.00000000E+00
  3.14159400E+00  3.14159400E+00  3.14159400E+00  3.14159400E+00  3.14159400E+00
  3.14159400E+00  3.14159400E+00  3.14159400E+00  0.00000000E+00  0.00000000E+00
  0.00000000E+00  3.14159400E+00  0.00000000E+00  0.00000000E+00  3.14159400E+00
  0.00000000E+00  0.00000000E+00  0.00000000E+00  3.14159400E+00  0.00000000E+00
  0.00000000E+00  0.00000000E+00  0.00000000E+00  0.00000000E+00  0.00000000E+00
  3.14159400E+00  3.14159400E+00  3.14159400E+00  3.14159400E+00  0.00000000E+00
  0.00000000E+00  0.00000000E+00  3.14159400E+00  0.00000000E+00  3.14159400E+00
  3.14159400E+00  0.00000000E+00  0.00000000E+00  0.00000000E+00  0.00000000E+00
  0.00000000E+00  3.14159400E+00  3.14159400E+00  3.14159400E+00  0.00000000E+00
  3.14159400E+00  0.00000000E+00  3.14159400E+00  0.00000000E+00  3.14159400E+00
  0.00000000E+00  0.00000000E+00  0.00000000E+00  0.00000000E+00  0.00000000E+00
  0.00000000E+00  0.00000000E+00  3.14159400E+00  3.14159400E+00  3.14159400E+00
  3.14159400E+00  3.14159400E+00  3.14159400E+00  3.14159400E+00  0.00000000E+00
  0.00000000E+00  0.00000000E+00  0.00000000E+00  0.00000000E+00  3.14159400E+00
  0.00000000E+00  3.14159400E+00  0.00000000E+00  3.14159400E+00  3.14159400E+00
  0.00000000E+00  3.14159400E+00  3.14159400E+00  0.00000000E+00  3.14159400E+00
  0.00000000E+00  0.00000000E+00  3.14159400E+00  3.14159400E+00  3.14159400E+00
  3.14159400E+00  0.00000000E+00  3.14159400E+00  3.14159400E+00  3.14159400E+00
  3.14159400E+00  0.00000000E+00  0.00000000E+00  0.00000000E+00  3.14159400E+00
  3.14159400E+00  0.00000000E+00  0.00000000E+00  0.00000000E+00  0.00000000E+00
  0.00000000E+00  0.00000000E+00  0.00000000E+00  0.00000000E+00  0.00000000E+00
  0.00000000E+00  0.00000000E+00  0.00000000E+00  0.00000000E+00  3.14159400E+00
  0.00000000E+00  0.00000000E+00  3.14159400E+00  0.00000000E+00  0.00000000E+00
  0.00000000E+00
%FLAG SCEE_SCALE_FACTOR                                                         
%FORMAT(5E16.8)                                                                 
  1.20000000E+00  1.20000000E+00  1.20000000E+00  1.20000000E+00  1.20000000E+00
  1.20000000E+00  1.20000000E+00  1.20000000E+00  1.20000000E+00  1.20000000E+00
  1.20000000E+00  1.20000000E+00  1.20000000E+00  1.20000000E+00  1.20000000E+00
  1.20000000E+00  1.20000000E+00  1.20000000E+00  1.20000000E+00  1.20000000E+00
  1.20000000E+00  1.20000000E+00  1.20000000E+00  1.20000000E+00  1.20000000E+00
  1.20000000E+00  1.20000000E+00  1.20000000E+00  1.20000000E+00  1.20000000E+00
  1.20000000E+00  1.20000000E+00  1.20000000E+00  1.20000000E+00  1.20000000E+00
  1.20000000E+00  1.20000000E+00  1.20000000E+00  1.20000000E+00  1.20000000E+00
  1.20000000E+00  1.20000000E+00  1.20000000E+00  1.20000000E+00  1.20000000E+00
  1.20000000E+00  1.20000000E+00  1.20000000E+00  1.20000000E+00  1.20000000E+00
  1.20000000E+00  1.20000000E+00  1.20000000E+00  1.20000000E+00  1.20000000E+00
  1.20000000E+00  1.20000000E+00  1.20000000E+00  1.20000000E+00  1.20000000E+00
  1.20000000E+00  1.20000000E+00  1.20000000E+00  1.20000000E+00  1.20000000E+00
  1.20000000E+00  1.20000000E+00  1.20000000E+00  1.20000000E+00  1.20000000E+00
  1.20000000E+00  1.20000000E+00  1.20000000E+00  1.20000000E+00  1.20000000E+00
  1.20000000E+00  1.20000000E+00  1.20000000E+00  1.20000000E+00  1.20000000E+00
  1.20000000E+00  1.20000000E+00  1.20000000E+00  1.20000000E+00  1.20000000E+00
  1.20000000E+00  1.20000000E+00  1.20000000E+00  1.20000000E+00  1.20000000E+00
  1.20000000E+00  1.20000000E+00  1.20000000E+00  1.20000000E+00  1.20000000E+00
  1.20000000E+00  1.20000000E+00  1.20000000E+00  1.20000000E+00  1.20000000E+00
  1.20000000E+00  1.20000000E+00  1.20000000E+00  1.20000000E+00  1.20000000E+00
  1.20000000E+00  1.20000000E+00  1.20000000E+00  1.20000000E+00  1.20000000E+00
  1.20000000E+00  1.20000000E+00  1.20000000E+00  1.20000000E+00  1.20000000E+00
  1.20000000E+00  1.20000000E+00  1.20000000E+00  1.20000000E+00  1.20000000E+00
  1.20000000E+00  1.20000000E+00  1.20000000E+00  1.20000000E+00  1.20000000E+00
  1.20000000E+00  1.20000000E+00  1.20000000E+00  1.20000000E+00  1.20000000E+00
  1.20000000E+00  1.20000000E+00  1.20000000E+00  1.20000000E+00  1.20000000E+00
  1.20000000E+00  1.20000000E+00  1.20000000E+00  1.20000000E+00  1.20000000E+00
  1.20000000E+00  1.20000000E+00  1.20000000E+00  1.20000000E+00  1.20000000E+00
  1.20000000E+00  1.20000000E+00  1.20000000E+00  1.20000000E+00  1.20000000E+00
  1.20000000E+00  1.20000000E+00  1.20000000E+00  1.20000000E+00  1.20000000E+00
  1.20000000E+00  1.20000000E+00  1.20000000E+00  1.20000000E+00  1.20000000E+00
  1.20000000E+00  1.20000000E+00  1.20000000E+00  1.20000000E+00  1.20000000E+00
  1.20000000E+00  1.20000000E+00  1.20000000E+00  1.20000000E+00  1.20000000E+00
  1.20000000E+00  1.20000000E+00  1.20000000E+00  1.20000000E+00  1.20000000E+00
  1.20000000E+00  1.20000000E+00  1.20000000E+00  0.00000000E+00  0.00000000E+00
  0.00000000E+00  1.20000000E+00  1.20000000E+00  1.20000000E+00  1.20000000E+00
  1.20000000E+00  1.20000000E+00  1.20000000E+00  1.20000000E+00  1.20000000E+00
  1.20000000E+00  1.20000000E+00  1.20000000E+00  1.20000000E+00  1.20000000E+00
  1.20000000E+00  1.20000000E+00  1.20000000E+00  1.20000000E+00  1.20000000E+00
  1.20000000E+00  1.20000000E+00  1.20000000E+00  1.20000000E+00  1.20000000E+00
  1.20000000E+00
%FLAG SCNB_SCALE_FACTOR                                                         
%FORMAT(5E16.8)                                                                 
  2.00000000E+00  2.00000000E+00  2.00000000E+00  2.00000000E+00  2.00000000E+00
  2.00000000E+00  2.00000000E+00  2.00000000E+00  2.00000000E+00  2.00000000E+00
  2.00000000E+00  2.00000000E+00  2.00000000E+00  2.00000000E+00  2.00000000E+00
  2.00000000E+00  2.00000000E+00  2.00000000E+00  2.00000000E+00  2.00000000E+00
  2.00000000E+00  2.00000000E+00  2.00000000E+00  2.00000000E+00  2.00000000E+00
  2.00000000E+00  2.00000000E+00  2.00000000E+00  2.00000000E+00  2.00000000E+00
  2.00000000E+00  2.00000000E+00  2.00000000E+00  2.00000000E+00  2.00000000E+00
  2.00000000E+00  2.00000000E+00  2.00000000E+00  2.00000000E+00  2.00000000E+00
  2.00000000E+00  2.00000000E+00  2.00000000E+00  2.00000000E+00  2.00000000E+00
  2.00000000E+00  2.00000000E+00  2.00000000E+00  2.00000000E+00  2.00000000E+00
  2.00000000E+00  2.00000000E+00  2.00000000E+00  2.00000000E+00  2.00000000E+00
  2.00000000E+00  2.00000000E+00  2.00000000E+00  2.00000000E+00  2.00000000E+00
  2.00000000E+00  2.00000000E+00  2.00000000E+00  2.00000000E+00  2.00000000E+00
  2.00000000E+00  2.00000000E+00  2.00000000E+00  2.00000000E+00  2.00000000E+00
  2.00000000E+00  2.00000000E+00  2.00000000E+00  2.00000000E+00  2.00000000E+00
  2.00000000E+00  2.00000000E+00  2.00000000E+00  2.00000000E+00  2.00000000E+00
  2.00000000E+00  2.00000000E+00  2.00000000E+00  2.00000000E+00  2.00000000E+00
  2.00000000E+00  2.00000000E+00  2.00000000E+00  2.00000000E+00  2.00000000E+00
  2.00000000E+00  2.00000000E+00  2.00000000E+00  2.00000000E+00  2.00000000E+00
  2.00000000E+00  2.00000000E+00  2.00000000E+00  2.00000000E+00  2.00000000E+00
  2.00000000E+00  2.00000000E+00  2.00000000E+00  2.00000000E+00  2.00000000E+00
  2.00000000E+00  2.00000000E+00  2.00000000E+00  2.00000000E+00  2.00000000E+00
  2.00000000E+00  2.00000000E+00  2.00000000E+00  2.00000000E+00  2.00000000E+00
  2.00000000E+00  2.00000000E+00  2.00000000E+00  2.00000000E+00  2.00000000E+00
  2.00000000E+00  2.00000000E+00  2.00000000E+00  2.00000000E+00  2.00000000E+00
  2.00000000E+00  2.00000000E+00  2.00000000E+00  2.00000000E+00  2.00000000E+00
  2.00000000E+00  2.00000000E+00  2.00000000E+00  2.00000000E+00  2.00000000E+00
  2.00000000E+00  2.00000000E+00  2.00000000E+00  2.00000000E+00  2.00000000E+00
  2.00000000E+00  2.00000000E+00  2.00000000E+00  2.00000000E+00  2.00000000E+00
  2.00000000E+00  2.00000000E+00  2.00000000E+00  2.00000000E+00  2.00000000E+00
  2.00000000E+00  2.00000000E+00  2.00000000E+00  2.00000000E+00  2.00000000E+00
  2.00000000E+00  2.00000000E+00  2.00000000E+00  2.00000000E+00  2.00000000E+00
  2.00000000E+00  2.00000000E+00  2.00000000E+00  2.00000000E+00  2.00000000E+00
  2.00000000E+00  2.00000000E+00  2.00000000E+00  2.00000000E+00  2.00000000E+00
  2.00000000E+00  2.00000000E+00  2.00000000E+00  2.00000000E+00  2.00000000E+00
  2.00000000E+00  2.00000000E+00  2.00000000E+00  0.00000000E+00  0.00000000E+00
  0.00000000E+00  2.00000000E+00  2.00000000E+00  2.00000000E+00  2.00000000E+00
  2.00000000E+00  2.00000000E+00  2.00000000E+00  2.00000000E+00  2.00000000E+00
  2.00000000E+00  2.00000000E+00  2.00000000E+00  2.00000000E+00  2.00000000E+00
  2.00000000E+00  2.00000000E+00  2.00000000E+00  2.00000000E+00  2.00000000E+00
  2.00000000E+00  2.00000000E+00  2.00000000E+00  2.00000000E+00  2.00000000E+00
  2.00000000E+00
%FLAG SOLTY                                                                     
%FORMAT(5E16.8)                                                                 
  0.00000000E+00  0.00000000E+00  0.00000000E+00  0.00000000E+00  0.00000000E+00
  0.00000000E+00  0.00000000E+00  0.00000000E+00  0.00000000E+00  0.00000000E+00
  0.00000000E+00  0.00000000E+00  0.00000000E+00  0.00000000E+00  0.00000000E+00
  0.00000000E+00  0.00000000E+00  0.00000000E+00  0.00000000E+00  0.00000000E+00
  0.00000000E+00  0.00000000E+00  0.00000000E+00  0.00000000E+00  0.00000000E+00
  0.00000000E+00  0.00000000E+00  0.00000000E+00  0.00000000E+00  0.00000000E+00
  0.00000000E+00  0.00000000E+00  0.00000000E+00  0.00000000E+00  0.00000000E+00
  0.00000000E+00  0.00000000E+00  0.00000000E+00  0.00000000E+00  0.00000000E+00
  0.00000000E+00  0.00000000E+00  0.00000000E+00  0.00000000E+00  0.00000000E+00
  0.00000000E+00  0.00000000E+00  0.00000000E+00  0.00000000E+00  0.00000000E+00
  0.00000000E+00
%FLAG LENNARD_JONES_ACOEF                                                       
%FORMAT(5E16.8)                                                                 
  9.44293233E+05  2.12601181E+03  1.39982777E-01  9.95480466E+05  2.56678134E+03
  1.04308023E+06  2.01791425E+04  9.14716912E+00  2.27401052E+04  2.01823541E+02
  8.96776989E+04  1.07193646E+02  9.71708117E+04  1.41077189E+03  7.51607703E+03
  6.20665997E+04  5.94667300E+01  6.78771368E+04  8.79040886E+02  4.98586848E+03
  3.25969625E+03  8.82619071E+05  2.27577561E+03  9.24822270E+05  2.01619733E+04
  8.61541883E+04  6.01816484E+04  8.19971662E+05  6.06829342E+05  1.02595236E+03
  6.47841731E+05  1.12780457E+04  5.44261042E+04  3.69471530E+04  5.74393458E+05
  3.79876399E+05  5.46147253E+04  4.90239937E+01  5.98885646E+04  7.50063100E+02
  4.33325458E+03  2.82099197E+03  5.30987710E+04  3.23283631E+04  2.43828624E+03
  6.58473870E+04  6.63368273E+01  7.18621074E+04  9.55000044E+02  5.34045360E+03
  3.50301067E+03  6.37148278E+04  3.93690817E+04  3.03448006E+03  3.76169105E+03
  7.91627154E+04  8.90987508E+01  8.59947003E+04  1.21014911E+03  6.55825601E+03
  4.33325458E+03  7.62451550E+04  4.77908183E+04  3.76169105E+03  4.64559155E+03
  5.71629601E+03  7.44975864E+05  1.40467023E+03  7.91544157E+05  1.45985502E+04
  6.82786631E+04  4.66922514E+04  7.01803794E+05  4.71003287E+05  4.09427581E+04
  4.96707306E+04  6.00750218E+04  5.81803229E+05  0.00000000E+00  0.00000000E+00
  0.00000000E+00  0.00000000E+00  0.00000000E+00  0.00000000E+00  0.00000000E+00
  0.00000000E+00  0.00000000E+00  0.00000000E+00  0.00000000E+00  0.00000000E+00
  0.00000000E+00  2.01562190E+06  5.97860700E+03  2.09861767E+06  4.93469320E+04
  2.02461849E+05  1.42791446E+05  1.86068943E+06  1.32911052E+06  1.26338489E+05
  1.50848032E+05  1.79647996E+05  1.61587928E+06  0.00000000E+00  4.19430400E+06
  5.89818288E+05  1.03954408E+03  6.28541240E+05  1.11851919E+04  5.33379252E+04
  3.63097246E+04  5.57281136E+05  3.70622491E+05  3.17965283E+04  3.86654993E+04
  4.68711055E+04  4.58874091E+05  0.00000000E+00  1.28707992E+06  3.61397723E+05
  4.24594555E+04  3.20009193E+01  4.68930885E+04  5.37190941E+02  3.25969625E+03
  2.09814978E+03  4.15766412E+04  2.47595516E+04  1.80748014E+03  2.26273716E+03
  2.82099197E+03  3.15360051E+04  0.00000000E+00  9.96589437E+04  2.44050579E+04
  1.32801250E+03
%FLAG LENNARD_JONES_BCOEF                                                       
%FORMAT(5E16.8)                                                                 
  8.01323529E+02  2.09604198E+01  9.37598976E-02  7.36907417E+02  2.06278363E+01
  6.75612247E+02  6.45756063E+01  7.57919667E-01  6.13981767E+01  3.56012899E+00
  1.36131731E+02  2.59456373E+00  1.26919150E+02  9.41257003E+00  2.17257828E+01
  1.13252061E+02  1.93248820E+00  1.06076943E+02  7.42992380E+00  1.76949863E+01
  1.43076527E+01  6.53361429E+02  1.82891803E+01  5.99015525E+02  5.44372326E+01
  1.12529845E+02  9.40505980E+01  5.31102864E+02  6.77220874E+02  1.53505284E+01
  6.26720080E+02  5.08951803E+01  1.11805549E+02  9.21192136E+01  5.55666448E+02
  5.64885984E+02  1.05031585E+02  1.73473071E+00  9.85097219E+01  6.78541827E+00
  1.63092814E+01  1.31591746E+01  8.73413012E+01  8.51921330E+01  1.20953369E+01
  1.15327881E+02  2.01792524E+00  1.07908863E+02  7.65648470E+00  1.81057616E+01
  1.46638650E+01  9.56748258E+01  9.40124296E+01  1.34932874E+01  1.50233639E+01
  1.26451907E+02  2.33864085E+00  1.18043746E+02  8.61880722E+00  2.00642027E+01
  1.63092814E+01  1.04660679E+02  1.03580945E+02  1.50233639E+01  1.66953734E+01
  1.85196588E+01  7.50714425E+02  1.79702257E+01  6.93079947E+02  5.79323581E+01
  1.25287818E+02  1.03606917E+02  6.14502845E+02  6.29300710E+02  9.59185913E+01
  1.05648788E+02  1.16187983E+02  6.99746810E+02  0.00000000E+00  0.00000000E+00
  0.00000000E+00  0.00000000E+00  0.00000000E+00  0.00000000E+00  0.00000000E+00
  0.00000000E+00  0.00000000E+00  0.00000000E+00  0.00000000E+00  0.00000000E+00
  0.00000000E+00  1.28923404E+03  3.87070358E+01  1.17824605E+03  1.11203892E+02
  2.25248294E+02  1.89165096E+02  1.04466382E+03  1.10369829E+03  1.75916126E+02
  1.92224012E+02  2.09772716E+02  1.21753341E+03  0.00000000E+00  2.04800000E+03
  6.33305958E+02  1.46567808E+01  5.85549272E+02  4.80771660E+01  1.04986921E+02
  8.66220817E+01  5.19163331E+02  5.29252520E+02  8.01410250E+01  8.83744760E+01
  9.73010751E+01  5.89183300E+02  0.00000000E+00  1.03022002E+03  4.95732238E+02
  9.36708259E+01  1.41762397E+00  8.81685417E+01  5.80823477E+00  1.43076527E+01
  1.14788417E+01  7.81725398E+01  7.54103785E+01  1.05333009E+01  1.17854122E+01
  1.31591746E+01  8.51470647E+01  0.00000000E+00  1.58033097E+02  7.10161395E+01
  9.13231543E+00
%FLAG BONDS_INC_HYDROGEN                                                        
%FORMAT(10I8)                                                                   
      63      66      60      63      69      60      54      57      60      54
      60      60      45      48      60      36      39      61      36      42
      61      27      30      62      27      33      62      18      21      62
      18      24      62      12      15      63       0       3      64       0
       6      64       0       9      64     108     111      65     108     114
      65     108     117      65      96      99      65      96     102      65
      96     105      65      90      93      66      84      87      67      78
      81      68     147     150      69     147     153      69     138     141
      69     138     144      69     132     135      67     126     129      68
     183     186      69     183     189      69     177     180      67     171
     174      68     246     249      65     246     252      65     246     255
      65     234     237      65     234     240      65     234     243      65
     228     231      66     219     222      69     219     225      69     213
     216      67     207     210      68     291     294      68     291     297
      68     276     279      69     276     282      69     270     273      67
     264     267      68     354     357      64     354     360      64     354
     363      64     345     348      70     345     351      70     336     339
      62     336     342      62     327     330      62     327     333      62
     318     321      62     318     324      62     312     315      67     306
     309      68     411     414      71     405     408      72     399     402
      73     384     387      65     384     390      65     378     381      67
     372     375      68     453     456      67     444     447      65     444
     450      65     435     438      65     435     441      65     426     429
      74     426     432      74     516     519      75     510     513      75
     504     507      76     495     498      75     489     492      75     477
     480      65     477     483      65     471     474      67     465     468
      68     555     558      68     555     561      68     540     543      69
     540     546      69     534     537      67     528     531      68     618
     621      64     618     624      64     618     627      64     609     612
      70     609     615      70     600     603      62     600     606      62
     591     594      62     591     597      62     582     585      62     582
     588      62     576     579      67     570     573      68     687     690
      75     681     684      75     675     678      76     666     669      75
     660     663      75     648     651      65     648     654      65     642
     645      67     636     639      68     756     759      60     756     762
      60     747     750      60     747     753      60     738     741      60
     729     732      61     729     735      61     720     723      62     720
     726      62     711     714      62     711     717      62     705     708
      67     699     702      68     792     795      76     783     786      77
     783     789      77     777     780      67     771     774      68     831
     834      68     831     837      68     816     819      69     816     822
      69     810     813      67     804     807      68     885     888      65
     885     891      65     885     894      65     876     879      69     876
     882      69     864     867      65     864     870      65     864     873
      65     858     861      66     852     855      67     846     849      68
     933     936      65     933     939      65     933     942      65     921
     924      65     921     927      65     921     930      65     915     918
      66     909     912      67     903     906      68    1008    1011      60
    1008    1014      60     999    1002      60     999    1005      60     990
     993      60     981     984      61     981     987      61     972     975
      62     972     978      62     963     966      62     963     969      62
     957     960      67     951     954      68    1053    1056      65    1053
    1059      65    1053    1062      65    1041    1044      65    1041    1047
      65    1041    1050      65    1035    1038      66    1029    1032      67
    1023    1026      68    1122    1125      75    1116    1119      75    1110
    1113      76    1101    1104      75    1095    1098      75    1083    1086
      65    1083    1089      65    1077    1080      67    1071    1074      68
    1140    1143      67    1140    1146      67    1134    1137      68    1176
    1179      69    1176    1182      69    1167    1170      69    1167    1173
      69    1161    1164      67    1155    1158      68    1257    1260      60
    1257    1263      60    1248    1251      60    1248    1254      60    1239
    1242      60    1230    1233      61    1230    1236      61    1221    1224
      62    1221    1227      62    1212    1215      62    1212    1218      62
    1206    1209      67    1200    1203      68    1278    1281      67    1278
    1284      67    1272    1275      68    1305    1308      69    1305    1311
      69    1299    1302      67    1293    1296      68    1368    1371      65
    1368    1374      65    1368    1377      65    1356    1359      65    1356
    1362      65    1356    1365      65    1350    1353      66    1341    1344
      69    1341    1347      69    1335    1338      67    1329    1332      68
    1413    1416      68    1413    1419      68    1398    1401      69    1398
    1404      69    1392    1395      67    1386    1389      68    1434    1437
      67    1434    1440      67    1428    1431      68    1497    1500      75
    1491    1494      75    1485    1488      75    1479    1482      75    1473
    1476      75    1461    1464      65    1461    1467      65    1455    1458
      67    1449    1452      68    1548    1551      65    1548    1554      65
    1548    1557      65    1536    1539      65    1536    1542      65    1536
    1545      65    1530    1533      66    1521    1524      69    1521    1527
      69    1515    1518      67    1509    1512      68    1587    1590      76
    1578    1581      77    1578    1584      77    1572    1575      67    1566
    1569      68    1605    1608      67    1605    1611      67    1599    1602
      68    1668    1671      64    1668    1674      64    1668    1677      64
    1659    1662      70    1659    1665      70    1650    1653      62    1650
    1656      62    1641    1644      62    1641    1647      62    1632    1635
      62    1632    1638      62    1626    1629      67    1620    1623      68
    1734    1737      75    1728    1731      75    1722    1725      75    1716
    1719      75    1710    1713      75    1698    1701      65    1698    1704
      65    1692    1695      67    1686    1689      68    1785    1788      65
    1785    1791      65    1785    1794      65    1773    1776      65    1773
    1779      65    1773    1782      65    1767    1770      66    1758    1761
      69    1758    1764      69    1752    1755      67    1746    1749      68
    1854    1857      75    1848    1851      75    1842    1845      76    1833
    1836      75    1827    1830      75    1815    1818      65    1815    1821
      65    1809    1812      67    1803    1806      68    1914    1917      75
    1908    1911      75    1902    1905      75    1896    1899      75    1890
    1893      75    1878    1881      65    1878    1884      65    1872    1875
      67    1866    1869      68    1956    1959      67    1947    1950      65
    1947    1953      65    1938    1941      65    1938    1944      65    1929
    1932      74    1929    1935      74    2025    2028      60    2025    2031
      60    2016    2019      60    2016    2022      60    2007    2010      60
    1998    2001      61    1998    2004      61    1989    1992      62    1989
    1995      62    1980    1983      62    1980    1986      62    1974    1977
      67    1968    1971      68    2079    2082      71    2073    2076      72
    2067    2070      73    2052    2055      65    2052    2058      65    2046
    2049      67    2040    2043      68    2130    2133      65    2130    2136
      65    2130    2139      65    2121    2124      69    2121    2127      69
    2109    2112      65    2109    2115      65    2109    2118      65    2103
    2106      66    2097    2100      67    2091    2094      68    2196    2199
      75    2190    2193      75    2184    2187      75    2178    2181      75
    2172    2175      75    2160    2163      65    2160    2166      65    2154
    2157      67    2148    2151      68    2220    2223      69    2220    2226
      69    2214    2217      67    2208    2211      68    2265    2268      76
    2256    2259      77    2256    2262      77    2250    2253      67    2244
    2247      68    2298    2301      78    2289    2292      77    2289    2295
      77    2283    2286      67    2277    2280      68    2340    2343      76
    2328    2331      65    2328    2334      65    2328    2337      65    2322
    2325      79    2316    2319      67    2310    2313      68    2364    2367
      69    2364    2370      69    2358    2361      67    2352    2355      68
    2415    2418      68    2415    2421      68    2400    2403      69    2400
    2406      69    2394    2397      67    2388    2391      68    2460    2463
      76    2448    2451      65    2448    2454      65    2448    2457      65
    2442    2445      79    2436    2439      67    2430    2433      68    2511
    2514      65    2511    2517      65    2511    2520      65    2499    2502
      65    2499    2505      65    2499    2508      65    2493    2496      66
    2484    2487      69    2484    2490      69    2478    2481      67    2472
    2475      68    2559    2562      76    2547    2550      65    2547    2553
      65    2547    2556      65    2541    2544      79    2535    2538      67
    2529    2532      68    2628    2631      60    2628    2634      60    2619
    2622      60    2619    2625      60    2610    2613      60    2601    2604
      61    2601    2607      61    2592    2595      62    2592    2598      62
    2583    2586      62    2583    2589      62    2577    2580      67    2571
    2574      68    2682    2685      71    2676    2679      72    2670    2673
      73    2655    2658      65    2655    2661      65    2649    2652      67
    2643    2646      68    2733    2736      65    2733    2739      65    2733
    2742      65    2724    2727      69    2724    2730      69    2712    2715
      65    2712    2718      65    2712    2721      65    2706    2709      66
    2700    2703      67    2694    2697      68    2808    2811      60    2808
    2814      60    2799    2802      60    2799    2805      60    2790    2793
      60    2781    2784      61    2781    2787      61    2772    2775      62
    2772    2778      62    2763    2766      62    2763    2769      62    2757
    2760      67    2751    2754      68    2853    2856      65    2853    2859
      65    2853    2862      65    2841    2844      65    2841    2847      65
    2841    2850      65    2835    2838      66    2829    2832      67    2823
    2826      68    2901    2904      76    2889    2892      65    2889    2895
      65    2889    2898      65    2883    2886      79    2877    2880      67
    2871    2874      68    2961    2964      64    2961    2967      64    2961
    2970      64    2952    2955      70    2952    2958      70    2943    2946
      62    2943    2949      62    2934    2937      62    2934    2940      62
    2925    2928      62    2925    2931      62    2919    2922      67    2913
    2916      68    2985    2988      67    2985    2991      67    2979    2982
      68    3021    3024      69    3021    3027      69    3012    3015      69
    3012    3018      69    3006    3009      67    3000    3003      68    3066
    3069      69    3066    3072      69    3057    3060      69    3057    3063
      69    3051    3054      67    3045    3048      68    3120    3123      76
    3108    3111      65    3108    3114      65    3108    3117      65    3102
    3105      79    3096    3099      67    3090    3093      68    3171    3174
      71    3165    3168      72    3159    3162      73    3144    3147      65
    3144    3150      65    3138    3141      67    3132    3135      68    3195
    3198      69    3195    3201      69    3189    3192      67    3183    3186
      68    3258    3261      65    3258    3264      65    3258    3267      65
    3249    3252      69    3249    3255      69    3237    3240      65    3237
    3243      65    3237    3246      65    3231    3234      66    3225    3228
      67    3219    3222      68    3297    3300      69    3297    3303      69
    3288    3291      69    3288    3294      69    3282    3285      67    3276
    3279      68    3360    3363      65    3360    3366      65    3360    3369
      65    3348    3351      65    3348    3354      65    3348    3357      65
    3342    3345      66    3333    3336      69    3333    3339      69    3327
    3330      67    3321    3324      68    3417    3420      65    3417    3423
      65    3417    3426      65    3405    3408      65    3405    3411      65
    3405    3414      65    3399    3402      66    3390    3393      69    3390
    3396      69    3384    3387      67    3378    3381      68    3456    3459
      76    3447    3450      77    3447    3453      77    3441    3444      67
    3435    3438      68    3480    3483      69    3480    3486      69    3474
    3477      67    3468    3471      68    3525    3528      69    3525    3531
      69    3516    3519      69    3516    3522      69    3510    3513      67
    3504    3507      68    3600    3603      75    3594    3597      75    3588
    3591      76    3579    3582      75    3573    3576      75    3561    3564
      65    3561    3567      65    3555    3558      67    3549    3552      68
    3624    3627      69    3624    3630      69    3618    3621      67    3612
    3615      68    3660    3663      65    3660    3666      65    3660    3669
      65    3654    3657      67    3648    3651      68    3708    3711      76
    3696    3699      65    3696    3702      65    3696    3705      65    3690
    3693      79    3684    3687      67    3678    3681      68    3750    3753
      67    3741    3744      65    3741    3747      65    3732    3735      65
    3732    3738      65    3723    3726      74    3723    3729      74    3810
    3813      75    3804    3807      75    3798    3801      75    3792    3795
      75    3786    3789      75    3774    3777      65    3774    3780      65
    3768    3771      67    3762    3765      68    3861    3864      65    3861
    3867      65    3861    3870      65    3852    3855      69    3852    3858
      69    3840    3843      65    3840    3846      65    3840    3849      65
    3834    3837      66    3828    3831      67    3822    3825      68    3927
    3930      64    3927    3933      64    3927    3936      64    3918    3921
      70    3918    3924      70    3909    3912      62    3909    3915      62
    3900    3903      62    3900    3906      62    3891    3894      62    3891
    3897      62    3885    3888      67    3879    3882      68    3984    3987
      65    3984    3990      65    3984    3993      65    3975    3978      69
    3975    3981      69    3963    3966      65    3963    3969      65    3963
    3972      65    3957    3960      66    3951    3954      67    3945    3948
      68    4014    4017      69    4014    4020      69    4008    4011      67
    4002    4005      68    4059    4062      76    4050    4053      77    4050
    4056      77    4044    4047      67    4038    4041      68    4101    4104
      67    4092    4095      65    4092    4098      65    4083    4086      65
    4083    4089      65    4074    4077      74    4074    4080      74    4161
    4164      75    4155    4158      75    4149    4152      75    4143    4146
      75    4137    4140      75    4125    4128      65    4125    4131      65
    4119    4122      67    4113    4116      68    4185    4188      65    4185
    4191      65    4185    4194      65    4179    4182      67    4173    4176
      68    4224    4227      69    4224    4230      69    4215    4218      69
    4215    4221      69    4209    4212      67    4203    4206      68    4260
    4263      65    4260    4266      65    4260    4269      65    4254    4257
      67    4248    4251      68    4308    4311      76    4296    4299      65
    4296    4302      65    4296    4305      65    4290    4293      79    4284
    4287      67    4278    4281      68    4350    4353      65    4350    4356
      65    4350    4359      65    4338    4341      65    4338    4344      65
    4338    4347      65    4332    4335      66    4326    4329      67    4320
    4323      68    4407    4410      65    4407    4413      65    4407    4416
      65    4395    4398      65    4395    4401      65    4395    4404      65
    4389    4392      66    4380    4383      69    4380    4386      69    4374
    4377      67    4368    4371      68    4473    4476      64    4473    4479
      64    4473    4482      64    4464    4467      70    4464    4470      70
    4455    4458      62    4455    4461      62    4446    4449      62    4446
    4452      62    4437    4440      62    4437    4443      62    4431    4434
      67    4425    4428      68    4539    4542      75    4533    4536      75
    4527    4530      75    4521    4524      75    4515    4518      75    4503
    4506      65    4503    4509      65    4497    4500      67    4491    4494
      68    4557    4560      67    4557    4563      67    4551    4554      68
    4620    4623      64    4620    4626      64    4620    4629      64    4611
    4614      70    4611    4617      70    4602    4605      62    4602    4608
      62    4593    4596      62    4593    4599      62    4584    4587      62
    4584    4590      62    4578    4581      67    4572    4575      68    4677
    4680      65    4677    4683      65    4677    4686      65    4665    4668
      65    4665    4671      65    4665    4674      65    4659    4662      66
    4650    4653      69    4650    4656      69    4644    4647      67    4638
    4641      68    4731    4734      68    4731    4737      68    4716    4719
      69    4716    4722      69    4707    4710      69    4707    4713      69
    4701    4704      67    4695    4698      68    4803    4806      60    4803
    4809      60    4794    4797      60    4794    4800      60    4785    4788
      60    4776    4779      61    4776    4782      61    4767    4770      62
    4767    4773      62    4758    4761      62    4758    4764      62    4752
    4755      67    4746    4749      68    4848    4851      76    4836    4839
      65    4836    4842      65    4836    4845      65    4830    4833      79
    4824    4827      67    4818    4821      68    4896    4899      68    4896
    4902      68    4881    4884      69    4881    4887      69    4872    4875
      69    4872    4878      69    4866    4869      67    4860    4863      68
    4962    4965      75    4956    4959      75    4950    4953      76    4941
    4944      75    4935    4938      75    4923    4926      65    4923    4929
      65    4917    4920      67    4911    4914      68    4986    4989      65
    4986    4992      65    4986    4995      65    4980    4983      67    4974
    4977      68    5055    5058      75    5049    5052      75    5043    5046
      76    5034    5037      75    5028    5031      75    5016    5019      65
    5016    5022      65    5010    5013      67    5004    5007      68    5115
    5118      75    5109    5112      75    5103    5106      75    5097    5100
      75    5091    5094      75    5079    5082      65    5079    5085      65
    5073    5076      67    5067    5070      68    5157    5160      65    5157
    5163      65    5157    5166      65    5145    5148      65    5145    5151
      65    5145    5154      65    5139    5142      66    5133    5136      67
    5127    5130      68    5205    5208      76    5193    5196      65    5193
    5199      65    5193    5202      65    5187    5190      79    5181    5184
      67    5175    5178      68    5229    5232      65    5229    5235      65
    5229    5238      65    5223    5226      67    5217    5220      68    5259
    5262      69    5259    5265      69    5253    5256      67    5247    5250
      68    5295    5298      69    5295    5301      69    5289    5292      67
    5283    5286      68    5358    5361      65    5358    5364      65    5358
    5367      65    5349    5352      69    5349    5355      69    5337    5340
      65    5337    5343      65    5337    5346      65    5331    5334      66
    5325    5328      67    5319    5322      68    5433    5436      60    5433
    5439      60    5424    5427      60    5424    5430      60    5415    5418
      60    5406    5409      61    5406    5412      61    5397    5400      62
    5397    5403      62    5388    5391      62    5388    5394      62    5382
    5385      67    5376    5379      68    5478    5481      65    5478    5484
      65    5478    5487      65    5466    5469      65    5466    5472      65
    5466    5475      65    5460    5463      66    5454    5457      67    5448
    5451      68    5502    5505      67    5502    5508      67    5496    5499
      68    5538    5541      76    5529    5532      77    5529    5535      77
    5523    5526      67    5517    5520      68    5583    5586      74    5583
    5589      74    5583    5592      74    5571    5574      77    5571    5577
      77    5562    5565      69    5562    5568      69    5556    5559      67
    5550    5553      68    5622    5625      76    5613    5616      77    5613
    5619      77    5607    5610      67    5601    5604      68    5664    5667
      65    5664    5670      65    5664    5673      65    5652    5655      65
    5652    5658      65    5652    5661      65    5646    5649      66    5640
    5643      67    5634    5637      68    5694    5697      69    5694    5700
      69    5688    5691      67    5682    5685      68    5724    5727      67
    5724    5730      67    5718    5721      68    5790    5793      75    5784
    5787      75    5778    5781      76    5769    5772      75    5763    5766
      75    5751    5754      65    5751    5757      65    5745    5748      67
    5739    5742      68    5841    5844      71    5835    5838      72    5829
    5832      73    5814    5817      65    5814    5820      65    5808    5811
      67    5802    5805      68    5880    5883      68    5880    5886      68
    5865    5868      69    5865    5871      69    5859    5862      67    5853
    5856      68    5934    5937      65    5934    5940      65    5934    5943
      65    5925    5928      69    5925    5931      69    5913    5916      65
    5913    5919      65    5913    5922      65    5907    5910      66    5901
    5904      67    5895    5898      68    5973    5976      76    5964    5967
      77    5964    5970      77    5958    5961      67    5952    5955      68
    6015    6018      76    6003    6006      65    6003    6009      65    6003
    6012      65    5997    6000      79    5991    5994      67    5985    5988
      68    6075    6078      64    6075    6081      64    6075    6084      64
    6066    6069      70    6066    6072      70    6057    6060      62    6057
    6063      62    6048    6051      62    6048    6054      62    6039    6042
      62    6039    6045      62    6033    6036      67    6027    6030      68
    6105    6108      69    6105    6111      69    6099    6102      67    6093
    6096      68    6135    6138      67    6135    6141      67    6129    6132
      68    6162    6165      69    6162    6168      69    6156    6159      67
    6150    6153      68    6207    6210      78    6198    6201      77    6198
    6204      77    6192    6195      67    6186    6189      68    6225    6228
      67    6225    6231      67    6219    6222      68    6261    6264      76
    6252    6255      77    6252    6258      77    6246    6249      67    6240
    6243      68    6312    6315      65    6312    6318      65    6312    6321
      65    6300    6303      65    6300    6306      65    6300    6309      65
    6294    6297      66    6285    6288      69    6285    6291      69    6279
    6282      67    6273    6276      68    6369    6372      65    6369    6375
      65    6369    6378      65    6357    6360      65    6357    6363      65
    6357    6366      65    6351    6354      66    6342    6345      69    6342
    6348      69    6336    6339      67    6330    6333      68    6435    6438
      75    6429    6432      75    6423    6426      75    6417    6420      75
    6411    6414      75    6399    6402      65    6399    6405      65    6393
    6396      67    6387    6390      68    6459    6462      69    6459    6465
      69    6453    6456      67    6447    6450      68    6522    6525      71
    6516    6519      72    6510    6513      73    6495    6498      65    6495
    6501      65    6489    6492      67    6483    6486      68    6573    6576
      65    6573    6579      65    6573    6582      65    6561    6564      65
    6561    6567      65    6561    6570      65    6555    6558      66    6546
    6549      69    6546    6552      69    6540    6543      67    6534    6537
      68    6630    6633      71    6624    6627      72    6618    6621      73
    6603    6606      65    6603    6609      65    6597    6600      67    6591
    6594      68    6669    6672      68    6669    6675      68    6654    6657
      69    6654    6660      69    6648    6651      67    6642    6645      68
    6714    6717      65    6714    6720      65    6714    6723      65    6702
    6705      65    6702    6708      65    6702    6711      65    6696    6699
      66    6690    6693      67    6684    6687      68    6762    6765      65
    6762    6768      65    6762    6771      65    6750    6753      65    6750
    6756      65    6750    6759      65    6744    6747      66    6738    6741
      67    6732    6735      68    6786    6789      67    6786    6792      67
    6780    6783      68    6813    6816      65    6813    6819      65    6813
    6822      65    6807    6810      67    6801    6804      68    6870    6873
      71    6864    6867      72    6858    6861      73    6843    6846      65
    6843    6849      65    6837    6840      67    6831    6834      68    6921
    6924      65    6921    6927      65    6921    6930      65    6912    6915
      69    6912    6918      69    6900    6903      65    6900    6906      65
    6900    6909      65    6894    6897      66    6888    6891      67    6882
    6885      68    6969    6972      65    6969    6975      65    6969    6978
      65    6957    6960      65    6957    6963      65    6957    6966      65
    6951    6954      66    6945    6948      67    6939    6942      68    6993
    6996      67    6993    6999      67    6987    6990      68    7047    7050
      65    7047    7053      65    7047    7056      65    7038    7041      69
    7038    7044      69    7026    7029      65    7026    7032      65    7026
    7035      65    7020    7023      66    7014    7017      67    7008    7011
      68    7077    7080      65    7077    7083      65    7077    7086      65
    7071    7074      67    7065    7068      68    7116    7119      76    7107
    7110      77    7107    7113      77    7101    7104      67    7095    7098
      68    7167    7170      65    7167    7173      65    7167    7176      65
    7158    7161      69    7158    7164      69    7146    7149      65    7146
    7152      65    7146    7155      65    7140    7143      66    7134    7137
      67    7128    7131      68    7215    7218      67    7206    7209      65
    7206    7212      65    7197    7200      65    7197    7203      65    7188
    7191      74    7188    7194      74    7257    7260      67    7248    7251
      65    7248    7254      65    7239    7242      65    7239    7245      65
    7230    7233      74    7230    7236      74    7299    7302      65    7299
    7305      65    7299    7308      65    7287    7290      65    7287    7293
      65    7287    7296      65    7281    7284      66    7275    7278      67
    7269    7272      68    7344    7347      68    7344    7350      68    7329
    7332      69    7329    7335      69    7323    7326      67    7317    7320
      68    7365    7368      67    7365    7371      67    7359    7362      68
    7392    7395      65    7392    7398      65    7392    7401      65    7386
    7389      67    7380    7383      68    7449    7452      65    7449    7455
      65    7449    7458      65    7437    7440      65    7437    7443      65
    7437    7446      65    7431    7434      66    7422    7425      69    7422
    7428      69    7416    7419      67    7410    7413      68    7497    7500
      76    7485    7488      65    7485    7491      65    7485    7494      65
    7479    7482      79    7473    7476      67    7467    7470      68    7566
    7569      75    7560    7563      75    7554    7557      75    7548    7551
      75    7539    7542      72    7533    7536      71    7521    7524      65
    7521    7527      65    7515    7518      67    7509    7512      68    7608
    7611      68    7608    7614      68    7593    7596      69    7593    7599
      69    7587    7590      67    7581    7584      68    7635    7638      65
    7635    7641      65    7635    7644      65    7629    7632      67    7623
    7626      68    7674    7677      69    7674    7680      69    7665    7668
      69    7665    7671      69    7659    7662      67    7653    7656      68
    7746    7749      64    7746    7752      64    7746    7755      64    7737
    7740      70    7737    7743      70    7728    7731      62    7728    7734
      62    7719    7722      62    7719    7725      62    7710    7713      62
    7710    7716      62    7704    7707      67    7698    7701      68    7785
    7788      69    7785    7791      69    7776    7779      69    7776    7782
      69    7770    7773      67    7764    7767      68    7842    7845      74
    7842    7848      74    7842    7851      74    7830    7833      77    7830
    7836      77    7821    7824      69    7821    7827      69    7815    7818
      67    7809    7812      68    7899    7902      65    7899    7905      65
    7899    7908      65    7887    7890      65    7887    7893      65    7887
    7896      65    7881    7884      66    7872    7875      69    7872    7878
      69    7866    7869      67    7860    7863      68    7938    7941      78
    7929    7932      77    7929    7935      77    7923    7926      67    7917
    7920      68    7956    7959      67    7956    7962      67    7950    7953
      68    8001    8004      67    7992    7995      65    7992    7998      65
    7983    7986      65    7983    7989      65    7974    7977      74    7974
    7980      74    8040    8043      68    8040    8046      68    8025    8028
      69    8025    8031      69    8019    8022      67    8013    8016      68
    8067    8070      69    8067    8073      69    8061    8064      67    8055
    8058      68    8103    8106      69    8103    8109      69    8097    8100
      67    8091    8094      68    8178    8181      75    8172    8175      75
    8166    8169      76    8157    8160      75    8151    8154      75    8139
    8142      65    8139    8145      65    8133    8136      67    8127    8130
      68    8202    8205      69    8202    8208      69    8196    8199      67
    8190    8193      68    8277    8280      75    8271    8274      75    8265
    8268      76    8256    8259      75    8250    8253      75    8238    8241
      65    8238    8244      65    8232    8235      67    8226    8229      68
    8301    8304      69    8301    8307      69    8295    8298      67    8289
    8292      68    8355    8358      67    8346    8349      65    8346    8352
      65    8337    8340      65    8337    8343      65    8328    8331      74
    8328    8334      74    8388    8391      69    8388    8394      69    8379
    8382      69    8379    8385      69    8373    8376      67    8367    8370
      68    8460    8463      64    8460    8466      64    8460    8469      64
    8451    8454      70    8451    8457      70    8442    8445      62    8442
    8448      62    8433    8436      62    8433    8439      62    8424    8427
      62    8424    8430      62    8418    8421      67    8412    8415      68
    8508    8511      65    8508    8514      65    8508    8517      65    8496
    8499      65    8496    8502      65    8496    8505      65    8490    8493
      66    8484    8487      67    8478    8481      68    8532    8535      67
    8532    8538      67    8526    8529      68    8577    8580      67    8568
    8571      65    8568    8574      65    8559    8562      65    8559    8565
      65    8550    8553      74    8550    8556      74    8619    8622      67
    8610    8613      65    8610    8616      65    8601    8604      65    8601
    8607      65    8592    8595      74    8592    8598      74    8679    8682
      64    8679    8685      64    8679    8688      64    8670    8673      70
    8670    8676      70    8661    8664      62    8661    8667      62    8652
    8655      62    8652    8658      62    8643    8646      62    8643    8649
      62    8637    8640      67    8631    8634      68    8727    8730      65
    8727    8733      65    8727    8736      65    8715    8718      65    8715
    8721      65    8715    8724      65    8709    8712      66    8703    8706
      67    8697    8700      68    8802    8805      75    8796    8799      75
    8790    8793      75    8784    8787      75    8775    8778      72    8769
    8772      71    8757    8760      65    8757    8763      65    8751    8754
      67    8745    8748      68    9048    9051      80    9042    9045      80
    9036    9039      81    9024    9027      82    9015    9018      83    9000
    9006      83    9000    9009      83    8997    9012      83    8979    8982
      84    8976    8985      83    8970    8973      84    8967    8988      83
    8964    8991      82    8955    8958      83    8949    8952      85    8934
    8937      83    8934    8940      83    8925    8946      85    8913    8916
      86    8901    8904      83    8901    8907      83    8901    8910      83
    8889    8892      84    8874    8877      83    8874    8880      83    8874
    8883      83    8865    8919      86    8859    8922      85    8850    8853
      86    8835    8838      82    8835    8841      82    8823    8829      86
%FLAG BONDS_WITHOUT_HYDROGEN                                                    
%FORMAT(10I8)                                                                   
      72      75       1      72      78       2      51      54       3      51
      63       3      45      51       3      36      45       4      27      36
       5      18      27       5      12      18       6      12      72       7
       0      12       8     120     123       1     120     126       2      90
      96       9      90     108       9      84      90      10      84     120
       7      78      84      11     165     168       1     165     171       2
     156     159      12     156     162      12     147     156      13     138
     147      14     132     138      15     132     165       7     126     132
      11     201     204       1     201     207       2     192     195      12
     192     198      12     183     192      13     177     183      15     177
     201       7     171     177      11     258     261       1     258     264
       2     228     234       9     228     246       9     219     228      16
     213     219      15     213     258       7     207     213      11     300
     303       1     300     306       2     285     288       1     285     291
       2     276     285      17     270     276      15     270     300       7
     264     270      11     366     369       1     366     372       2     345
     354      18     336     345       5     327     336       5     318     327
       5     312     318       6     312     366       7     306     312      11
     417     420       1     417     423       2     405     411      19     399
     405      20     396     399      21     393     396      22     393     411
      23     384     393      24     378     384      25     378     417       7
     372     378      11     459     462       1     459     465       2     453
     459       7     444     453      25     435     444      26     426     435
      26     423     426      27     423     453      11     522     525       1
     522     528       2     510     516      28     501     504      29     501
     510      30     495     501      30     489     495      28     486     489
      28     486     516      28     477     486      31     471     477      25
     471     522       7     465     471      11     564     567       1     564
     570       2     549     552       1     549     555       2     540     549
      17     534     540      15     534     564       7     528     534      11
     630     633       1     630     636       2     609     618      18     600
     609       5     591     600       5     582     591       5     576     582
       6     576     630       7     570     576      11     693     696       1
     693     699       2     681     687      28     672     675      29     672
     681      30     666     672      30     660     666      28     657     660
      28     657     687      28     648     657      31     642     648      25
     642     693       7     636     642      11     765     768       1     765
     771       2     744     747       3     744     756       3     738     744
       3     729     738       4     720     729       5     711     720       5
     705     711       6     705     765       7     699     705      11     798
     801       1     798     804       2     783     792      32     777     783
      15     777     798       7     771     777      11     840     843       1
     840     846       2     825     828       1     825     831       2     816
     825      17     810     816      15     810     840       7     804     810
      11     897     900       1     897     903       2     876     885      33
     858     864       9     858     876      16     852     858      10     852
     897       7     846     852      11     945     948       1     945     951
       2     915     921       9     915     933       9     909     915      10
     909     945       7     903     909      11    1017    1020       1    1017
    1023       2     996     999       3     996    1008       3     990     996
       3     981     990       4     972     981       5     963     972       5
     957     963       6     957    1017       7     951     957      11    1065
    1068       1    1065    1071       2    1035    1041       9    1035    1053
       9    1029    1035      10    1029    1065       7    1023    1029      11
    1128    1131       1    1128    1134       2    1116    1122      28    1107
    1110      29    1107    1116      30    1101    1107      30    1095    1101
      28    1092    1095      28    1092    1122      28    1083    1092      31
    1077    1083      25    1077    1128       7    1071    1077      11    1149
    1152       1    1149    1155       2    1140    1149       7    1134    1140
      11    1194    1197       1    1194    1200       2    1185    1188      12
    1185    1191      12    1176    1185      13    1167    1176      14    1161
    1167      15    1161    1194       7    1155    1161      11    1266    1269
       1    1266    1272       2    1245    1248       3    1245    1257       3
    1239    1245       3    1230    1239       4    1221    1230       5    1212
    1221       5    1206    1212       6    1206    1266       7    1200    1206
      11    1287    1290       1    1287    1293       2    1278    1287       7
    1272    1278      11    1323    1326       1    1323    1329       2    1314
    1317      12    1314    1320      12    1305    1314      13    1299    1305
      15    1299    1323       7    1293    1299      11    1380    1383       1
    1380    1386       2    1350    1356       9    1350    1368       9    1341
    1350      16    1335    1341      15    1335    1380       7    1329    1335
      11    1422    1425       1    1422    1428       2    1407    1410       1
    1407    1413       2    1398    1407      17    1392    1398      15    1392
    1422       7    1386    1392      11    1443    1446       1    1443    1449
       2    1434    1443       7    1428    1434      11    1503    1506       1
    1503    1509       2    1491    1497      28    1485    1491      28    1479
    1485      28    1473    1479      28    1470    1473      28    1470    1497
      28    1461    1470      31    1455    1461      25    1455    1503       7
    1449    1455      11    1560    1563       1    1560    1566       2    1530
    1536       9    1530    1548       9    1521    1530      16    1515    1521
      15    1515    1560       7    1509    1515      11    1593    1596       1
    1593    1599       2    1578    1587      32    1572    1578      15    1572
    1593       7    1566    1572      11    1614    1617       1    1614    1620
       2    1605    1614       7    1599    1605      11    1680    1683       1
    1680    1686       2    1659    1668      18    1650    1659       5    1641
    1650       5    1632    1641       5    1626    1632       6    1626    1680
       7    1620    1626      11    1740    1743       1    1740    1746       2
    1728    1734      28    1722    1728      28    1716    1722      28    1710
    1716      28    1707    1710      28    1707    1734      28    1698    1707
      31    1692    1698      25    1692    1740       7    1686    1692      11
    1797    1800       1    1797    1803       2    1767    1773       9    1767
    1785       9    1758    1767      16    1752    1758      15    1752    1797
       7    1746    1752      11    1860    1863       1    1860    1866       2
    1848    1854      28    1839    1842      29    1839    1848      30    1833
    1839      30    1827    1833      28    1824    1827      28    1824    1854
      28    1815    1824      31    1809    1815      25    1809    1860       7
    1803    1809      11    1920    1923       1    1920    1926       2    1908
    1914      28    1902    1908      28    1896    1902      28    1890    1896
      28    1887    1890      28    1887    1914      28    1878    1887      31
    1872    1878      25    1872    1920       7    1866    1872      11    1962
    1965       1    1962    1968       2    1956    1962       7    1947    1956
      25    1938    1947      26    1929    1938      26    1926    1929      27
    1926    1956      11    2034    2037       1    2034    2040       2    2013
    2016       3    2013    2025       3    2007    2013       3    1998    2007
       4    1989    1998       5    1980    1989       5    1974    1980       6
    1974    2034       7    1968    1974      11    2085    2088       1    2085
    2091       2    2073    2079      19    2067    2073      20    2064    2067
      21    2061    2064      22    2061    2079      23    2052    2061      24
    2046    2052      25    2046    2085       7    2040    2046      11    2142
    2145       1    2142    2148       2    2121    2130      33    2103    2109
       9    2103    2121      16    2097    2103      10    2097    2142       7
    2091    2097      11    2202    2205       1    2202    2208       2    2190
    2196      28    2184    2190      28    2178    2184      28    2172    2178
      28    2169    2172      28    2169    2196      28    2160    2169      31
    2154    2160      25    2154    2202       7    2148    2154      11    2238
    2241       1    2238    2244       2    2229    2232      12    2229    2235
      12    2220    2229      13    2214    2220      15    2214    2238       7
    2208    2214      11    2271    2274       1    2271    2277       2    2256
    2265      32    2250    2256      15    2250    2271       7    2244    2250
      11    2304    2307       1    2304    2310       2    2289    2298      34
    2283    2289      15    2283    2304       7    2277    2283      11    2346
    2349       1    2346    2352       2    2322    2328       9    2322    2340
      35    2316    2322      10    2316    2346       7    2310    2316      11
    2382    2385       1    2382    2388       2    2373    2376      12    2373
    2379      12    2364    2373      13    2358    2364      15    2358    2382
       7    2352    2358      11    2424    2427       1    2424    2430       2
    2409    2412       1    2409    2415       2    2400    2409      17    2394
    2400      15    2394    2424       7    2388    2394      11    2466    2469
       1    2466    2472       2    2442    2448       9    2442    2460      35
    2436    2442      10    2436    2466       7    2430    2436      11    2523
    2526       1    2523    2529       2    2493    2499       9    2493    2511
       9    2484    2493      16    2478    2484      15    2478    2523       7
    2472    2478      11    2565    2568       1    2565    2571       2    2541
    2547       9    2541    2559      35    2535    2541      10    2535    2565
       7    2529    2535      11    2637    2640       1    2637    2643       2
    2616    2619       3    2616    2628       3    2610    2616       3    2601
    2610       4    2592    2601       5    2583    2592       5    2577    2583
       6    2577    2637       7    2571    2577      11    2688    2691       1
    2688    2694       2    2676    2682      19    2670    2676      20    2667
    2670      21    2664    2667      22    2664    2682      23    2655    2664
      24    2649    2655      25    2649    2688       7    2643    2649      11
    2745    2748       1    2745    2751       2    2724    2733      33    2706
    2712       9    2706    2724      16    2700    2706      10    2700    2745
       7    2694    2700      11    2817    2820       1    2817    2823       2
    2796    2799       3    2796    2808       3    2790    2796       3    2781
    2790       4    2772    2781       5    2763    2772       5    2757    2763
       6    2757    2817       7    2751    2757      11    2865    2868       1
    2865    2871       2    2835    2841       9    2835    2853       9    2829
    2835      10    2829    2865       7    2823    2829      11    2907    2910
       1    2907    2913       2    2883    2889       9    2883    2901      35
    2877    2883      10    2877    2907       7    2871    2877      11    2973
    2976       1    2973    2979       2    2952    2961      18    2943    2952
       5    2934    2943       5    2925    2934       5    2919    2925       6
    2919    2973       7    2913    2919      11    2994    2997       1    2994
    3000       2    2985    2994       7    2979    2985      11    3039    3042
       1    3039    3045       2    3030    3033      12    3030    3036      12
    3021    3030      13    3012    3021      14    3006    3012      15    3006
    3039       7    3000    3006      11    3084    3087       1    3084    3090
       2    3075    3078      12    3075    3081      12    3066    3075      13
    3057    3066      14    3051    3057      15    3051    3084       7    3045
    3051      11    3126    3129       1    3126    3132       2    3102    3108
       9    3102    3120      35    3096    3102      10    3096    3126       7
    3090    3096      11    3177    3180       1    3177    3183       2    3165
    3171      19    3159    3165      20    3156    3159      21    3153    3156
      22    3153    3171      23    3144    3153      24    3138    3144      25
    3138    3177       7    3132    3138      11    3213    3216       1    3213
    3219       2    3204    3207      12    3204    3210      12    3195    3204
      13    3189    3195      15    3189    3213       7    3183    3189      11
    3270    3273       1    3270    3276       2    3249    3258      33    3231
    3237       9    3231    3249      16    3225    3231      10    3225    3270
       7    3219    3225      11    3315    3318       1    3315    3321       2
    3306    3309      12    3306    3312      12    3297    3306      13    3288
    3297      14    3282    3288      15    3282    3315       7    3276    3282
      11    3372    3375       1    3372    3378       2    3342    3348       9
    3342    3360       9    3333    3342      16    3327    3333      15    3327
    3372       7    3321    3327      11    3429    3432       1    3429    3435
       2    3399    3405       9    3399    3417       9    3390    3399      16
    3384    3390      15    3384    3429       7    3378    3384      11    3462
    3465       1    3462    3468       2    3447    3456      32    3441    3447
      15    3441    3462       7    3435    3441      11    3498    3501       1
    3498    3504       2    3489    3492      12    3489    3495      12    3480
    3489      13    3474    3480      15    3474    3498       7    3468    3474
      11    3543    3546       1    3543    3549       2    3534    3537      12
    3534    3540      12    3525    3534      13    3516    3525      14    3510
    3516      15    3510    3543       7    3504    3510      11    3606    3609
       1    3606    3612       2    3594    3600      28    3585    3588      29
    3585    3594      30    3579    3585      30    3573    3579      28    3570
    3573      28    3570    3600      28    3561    3570      31    3555    3561
      25    3555    3606       7    3549    3555      11    3642    3645       1
    3642    3648       2    3633    3636      12    3633    3639      12    3624
    3633      13    3618    3624      15    3618    3642       7    3612    3618
      11    3672    3675       1    3672    3678       2    3654    3660      25
    3654    3672       7    3648    3654      11    3714    3717       1    3714
    3720       2    3690    3696       9    3690    3708      35    3684    3690
      10    3684    3714       7    3678    3684      11    3756    3759       1
    3756    3762       2    3750    3756       7    3741    3750      25    3732
    3741      26    3723    3732      26    3720    3723      27    3720    3750
      11    3816    3819       1    3816    3822       2    3804    3810      28
    3798    3804      28    3792    3798      28    3786    3792      28    3783
    3786      28    3783    3810      28    3774    3783      31    3768    3774
      25    3768    3816       7    3762    3768      11    3873    3876       1
    3873    3879       2    3852    3861      33    3834    3840       9    3834
    3852      16    3828    3834      10    3828    3873       7    3822    3828
      11    3939    3942       1    3939    3945       2    3918    3927      18
    3909    3918       5    3900    3909       5    3891    3900       5    3885
    3891       6    3885    3939       7    3879    3885      11    3996    3999
       1    3996    4002       2    3975    3984      33    3957    3963       9
    3957    3975      16    3951    3957      10    3951    3996       7    3945
    3951      11    4032    4035       1    4032    4038       2    4023    4026
      12    4023    4029      12    4014    4023      13    4008    4014      15
    4008    4032       7    4002    4008      11    4065    4068       1    4065
    4071       2    4050    4059      32    4044    4050      15    4044    4065
       7    4038    4044      11    4107    4110       1    4107    4113       2
    4101    4107       7    4092    4101      25    4083    4092      26    4074
    4083      26    4071    4074      27    4071    4101      11    4167    4170
       1    4167    4173       2    4155    4161      28    4149    4155      28
    4143    4149      28    4137    4143      28    4134    4137      28    4134
    4161      28    4125    4134      31    4119    4125      25    4119    4167
       7    4113    4119      11    4197    4200       1    4197    4203       2
    4179    4185      25    4179    4197       7    4173    4179      11    4242
    4245       1    4242    4248       2    4233    4236      12    4233    4239
      12    4224    4233      13    4215    4224      14    4209    4215      15
    4209    4242       7    4203    4209      11    4272    4275       1    4272
    4278       2    4254    4260      25    4254    4272       7    4248    4254
      11    4314    4317       1    4314    4320       2    4290    4296       9
    4290    4308      35    4284    4290      10    4284    4314       7    4278
    4284      11    4362    4365       1    4362    4368       2    4332    4338
       9    4332    4350       9    4326    4332      10    4326    4362       7
    4320    4326      11    4419    4422       1    4419    4425       2    4389
    4395       9    4389    4407       9    4380    4389      16    4374    4380
      15    4374    4419       7    4368    4374      11    4485    4488       1
    4485    4491       2    4464    4473      18    4455    4464       5    4446
    4455       5    4437    4446       5    4431    4437       6    4431    4485
       7    4425    4431      11    4545    4548       1    4545    4551       2
    4533    4539      28    4527    4533      28    4521    4527      28    4515
    4521      28    4512    4515      28    4512    4539      28    4503    4512
      31    4497    4503      25    4497    4545       7    4491    4497      11
    4566    4569       1    4566    4572       2    4557    4566       7    4551
    4557      11    4632    4635       1    4632    4638       2    4611    4620
      18    4602    4611       5    4593    4602       5    4584    4593       5
    4578    4584       6    4578    4632       7    4572    4578      11    4689
    4692       1    4689    4695       2    4659    4665       9    4659    4677
       9    4650    4659      16    4644    4650      15    4644    4689       7
    4638    4644      11    4740    4743       1    4740    4746       2    4725
    4728       1    4725    4731       2    4716    4725      17    4707    4716
      14    4701    4707      15    4701    4740       7    4695    4701      11
    4812    4815       1    4812    4818       2    4791    4794       3    4791
    4803       3    4785    4791       3    4776    4785       4    4767    4776
       5    4758    4767       5    4752    4758       6    4752    4812       7
    4746    4752      11    4854    4857       1    4854    4860       2    4830
    4836       9    4830    4848      35    4824    4830      10    4824    4854
       7    4818    4824      11    4905    4908       1    4905    4911       2
    4890    4893       1    4890    4896       2    4881    4890      17    4872
    4881      14    4866    4872      15    4866    4905       7    4860    4866
      11    4968    4971       1    4968    4974       2    4956    4962      28
    4947    4950      29    4947    4956      30    4941    4947      30    4935
    4941      28    4932    4935      28    4932    4962      28    4923    4932
      31    4917    4923      25    4917    4968       7    4911    4917      11
    4998    5001       1    4998    5004       2    4980    4986      25    4980
    4998       7    4974    4980      11    5061    5064       1    5061    5067
       2    5049    5055      28    5040    5043      29    5040    5049      30
    5034    5040      30    5028    5034      28    5025    5028      28    5025
    5055      28    5016    5025      31    5010    5016      25    5010    5061
       7    5004    5010      11    5121    5124       1    5121    5127       2
    5109    5115      28    5103    5109      28    5097    5103      28    5091
    5097      28    5088    5091      28    5088    5115      28    5079    5088
      31    5073    5079      25    5073    5121       7    5067    5073      11
    5169    5172       1    5169    5175       2    5139    5145       9    5139
    5157       9    5133    5139      10    5133    5169       7    5127    5133
      11    5211    5214       1    5211    5217       2    5187    5193       9
    5187    5205      35    5181    5187      10    5181    5211       7    5175
    5181      11    5241    5244       1    5241    5247       2    5223    5229
      25    5223    5241       7    5217    5223      11    5277    5280       1
    5277    5283       2    5268    5271      12    5268    5274      12    5259
    5268      13    5253    5259      15    5253    5277       7    5247    5253
      11    5313    5316       1    5313    5319       2    5304    5307      12
    5304    5310      12    5295    5304      13    5289    5295      15    5289
    5313       7    5283    5289      11    5370    5373       1    5370    5376
       2    5349    5358      33    5331    5337       9    5331    5349      16
    5325    5331      10    5325    5370       7    5319    5325      11    5442
    5445       1    5442    5448       2    5421    5424       3    5421    5433
       3    5415    5421       3    5406    5415       4    5397    5406       5
    5388    5397       5    5382    5388       6    5382    5442       7    5376
    5382      11    5490    5493       1    5490    5496       2    5460    5466
       9    5460    5478       9    5454    5460      10    5454    5490       7
    5448    5454      11    5511    5514       1    5511    5517       2    5502
    5511       7    5496    5502      11    5544    5547       1    5544    5550
       2    5529    5538      32    5523    5529      15    5523    5544       7
    5517    5523      11    5595    5598       1    5595    5601       2    5580
    5583      36    5571    5580      37    5562    5571      14    5556    5562
      15    5556    5595       7    5550    5556      11    5628    5631       1
    5628    5634       2    5613    5622      32    5607    5613      15    5607
    5628       7    5601    5607      11    5676    5679       1    5676    5682
       2    5646    5652       9    5646    5664       9    5640    5646      10
    5640    5676       7    5634    5640      11    5712    5715       1    5712
    5718       2    5703    5706      12    5703    5709      12    5694    5703
      13    5688    5694      15    5688    5712       7    5682    5688      11
    5733    5736       1    5733    5739       2    5724    5733       7    5718
    5724      11    5796    5799       1    5796    5802       2    5784    5790
      28    5775    5778      29    5775    5784      30    5769    5775      30
    5763    5769      28    5760    5763      28    5760    5790      28    5751
    5760      31    5745    5751      25    5745    5796       7    5739    5745
      11    5847    5850       1    5847    5853       2    5835    5841      19
    5829    5835      20    5826    5829      21    5823    5826      22    5823
    5841      23    5814    5823      24    5808    5814      25    5808    5847
       7    5802    5808      11    5889    5892       1    5889    5895       2
    5874    5877       1    5874    5880       2    5865    5874      17    5859
    5865      15    5859    5889       7    5853    5859      11    5946    5949
       1    5946    5952       2    5925    5934      33    5907    5913       9
    5907    5925      16    5901    5907      10    5901    5946       7    5895
    5901      11    5979    5982       1    5979    5985       2    5964    5973
      32    5958    5964      15    5958    5979       7    5952    5958      11
    6021    6024       1    6021    6027       2    5997    6003       9    5997
    6015      35    5991    5997      10    5991    6021       7    5985    5991
      11    6087    6090       1    6087    6093       2    6066    6075      18
    6057    6066       5    6048    6057       5    6039    6048       5    6033
    6039       6    6033    6087       7    6027    6033      11    6123    6126
       1    6123    6129       2    6114    6117      12    6114    6120      12
    6105    6114      13    6099    6105      15    6099    6123       7    6093
    6099      11    6144    6147       1    6144    6150       2    6135    6144
       7    6129    6135      11    6180    6183       1    6180    6186       2
    6171    6174      12    6171    6177      12    6162    6171      13    6156
    6162      15    6156    6180       7    6150    6156      11    6213    6216
       1    6213    6219       2    6198    6207      34    6192    6198      15
    6192    6213       7    6186    6192      11    6234    6237       1    6234
    6240       2    6225    6234       7    6219    6225      11    6267    6270
       1    6267    6273       2    6252    6261      32    6246    6252      15
    6246    6267       7    6240    6246      11    6324    6327       1    6324
    6330       2    6294    6300       9    6294    6312       9    6285    6294
      16    6279    6285      15    6279    6324       7    6273    6279      11
    6381    6384       1    6381    6387       2    6351    6357       9    6351
    6369       9    6342    6351      16    6336    6342      15    6336    6381
       7    6330    6336      11    6441    6444       1    6441    6447       2
    6429    6435      28    6423    6429      28    6417    6423      28    6411
    6417      28    6408    6411      28    6408    6435      28    6399    6408
      31    6393    6399      25    6393    6441       7    6387    6393      11
    6477    6480       1    6477    6483       2    6468    6471      12    6468
    6474      12    6459    6468      13    6453    6459      15    6453    6477
       7    6447    6453      11    6528    6531       1    6528    6534       2
    6516    6522      19    6510    6516      20    6507    6510      21    6504
    6507      22    6504    6522      23    6495    6504      24    6489    6495
      25    6489    6528       7    6483    6489      11    6585    6588       1
    6585    6591       2    6555    6561       9    6555    6573       9    6546
    6555      16    6540    6546      15    6540    6585       7    6534    6540
      11    6636    6639       1    6636    6642       2    6624    6630      19
    6618    6624      20    6615    6618      21    6612    6615      22    6612
    6630      23    6603    6612      24    6597    6603      25    6597    6636
       7    6591    6597      11    6678    6681       1    6678    6684       2
    6663    6666       1    6663    6669       2    6654    6663      17    6648
    6654      15    6648    6678       7    6642    6648      11    6726    6729
       1    6726    6732       2    6696    6702       9    6696    6714       9
    6690    6696      10    6690    6726       7    6684    6690      11    6774
    6777       1    6774    6780       2    6744    6750       9    6744    6762
       9    6738    6744      10    6738    6774       7    6732    6738      11
    6795    6798       1    6795    6801       2    6786    6795       7    6780
    6786      11    6825    6828       1    6825    6831       2    6807    6813
      25    6807    6825       7    6801    6807      11    6876    6879       1
    6876    6882       2    6864    6870      19    6858    6864      20    6855
    6858      21    6852    6855      22    6852    6870      23    6843    6852
      24    6837    6843      25    6837    6876       7    6831    6837      11
    6933    6936       1    6933    6939       2    6912    6921      33    6894
    6900       9    6894    6912      16    6888    6894      10    6888    6933
       7    6882    6888      11    6981    6984       1    6981    6987       2
    6951    6957       9    6951    6969       9    6945    6951      10    6945
    6981       7    6939    6945      11    7002    7005       1    7002    7008
       2    6993    7002       7    6987    6993      11    7059    7062       1
    7059    7065       2    7038    7047      33    7020    7026       9    7020
    7038      16    7014    7020      10    7014    7059       7    7008    7014
      11    7089    7092       1    7089    7095       2    7071    7077      25
    7071    7089       7    7065    7071      11    7122    7125       1    7122
    7128       2    7107    7116      32    7101    7107      15    7101    7122
       7    7095    7101      11    7179    7182       1    7179    7185       2
    7158    7167      33    7140    7146       9    7140    7158      16    7134
    7140      10    7134    7179       7    7128    7134      11    7221    7224
       1    7221    7227       2    7215    7221       7    7206    7215      25
    7197    7206      26    7188    7197      26    7185    7188      27    7185
    7215      11    7263    7266       1    7263    7269       2    7257    7263
       7    7248    7257      25    7239    7248      26    7230    7239      26
    7227    7230      27    7227    7257      11    7311    7314       1    7311
    7317       2    7281    7287       9    7281    7299       9    7275    7281
      10    7275    7311       7    7269    7275      11    7353    7356       1
    7353    7359       2    7338    7341       1    7338    7344       2    7329
    7338      17    7323    7329      15    7323    7353       7    7317    7323
      11    7374    7377       1    7374    7380       2    7365    7374       7
    7359    7365      11    7404    7407       1    7404    7410       2    7386
    7392      25    7386    7404       7    7380    7386      11    7461    7464
       1    7461    7467       2    7431    7437       9    7431    7449       9
    7422    7431      16    7416    7422      15    7416    7461       7    7410
    7416      11    7503    7506       1    7503    7509       2    7479    7485
       9    7479    7497      35    7473    7479      10    7473    7503       7
    7467    7473      11    7575    7578       1    7575    7581       2    7566
    7572      38    7560    7566      28    7554    7560      28    7548    7554
      28    7545    7548      39    7545    7572      40    7539    7545      41
    7533    7539      19    7530    7533      42    7530    7572      43    7521
    7530      44    7515    7521      25    7515    7575       7    7509    7515
      11    7617    7620       1    7617    7623       2    7602    7605       1
    7602    7608       2    7593    7602      17    7587    7593      15    7587
    7617       7    7581    7587      11    7647    7650       1    7647    7653
       2    7629    7635      25    7629    7647       7    7623    7629      11
    7692    7695       1    7692    7698       2    7683    7686      12    7683
    7689      12    7674    7683      13    7665    7674      14    7659    7665
      15    7659    7692       7    7653    7659      11    7758    7761       1
    7758    7764       2    7737    7746      18    7728    7737       5    7719
    7728       5    7710    7719       5    7704    7710       6    7704    7758
       7    7698    7704      11    7803    7806       1    7803    7809       2
    7794    7797      12    7794    7800      12    7785    7794      13    7776
    7785      14    7770    7776      15    7770    7803       7    7764    7770
      11    7854    7857       1    7854    7860       2    7839    7842      36
    7830    7839      37    7821    7830      14    7815    7821      15    7815
    7854       7    7809    7815      11    7911    7914       1    7911    7917
       2    7881    7887       9    7881    7899       9    7872    7881      16
    7866    7872      15    7866    7911       7    7860    7866      11    7944
    7947       1    7944    7950       2    7929    7938      34    7923    7929
      15    7923    7944       7    7917    7923      11    7965    7968       1
    7965    7971       2    7956    7965       7    7950    7956      11    8007
    8010       1    8007    8013       2    8001    8007       7    7992    8001
      25    7983    7992      26    7974    7983      26    7971    7974      27
    7971    8001      11    8049    8052       1    8049    8055       2    8034
    8037       1    8034    8040       2    8025    8034      17    8019    8025
      15    8019    8049       7    8013    8019      11    8085    8088       1
    8085    8091       2    8076    8079      12    8076    8082      12    8067
    8076      13    8061    8067      15    8061    8085       7    8055    8061
      11    8121    8124       1    8121    8127       2    8112    8115      12
    8112    8118      12    8103    8112      13    8097    8103      15    8097
    8121       7    8091    8097      11    8184    8187       1    8184    8190
       2    8172    8178      28    8163    8166      29    8163    8172      30
    8157    8163      30    8151    8157      28    8148    8151      28    8148
    8178      28    8139    8148      31    8133    8139      25    8133    8184
       7    8127    8133      11    8220    8223       1    8220    8226       2
    8211    8214      12    8211    8217      12    8202    8211      13    8196
    8202      15    8196    8220       7    8190    8196      11    8283    8286
       1    8283    8289       2    8271    8277      28    8262    8265      29
    8262    8271      30    8256    8262      30    8250    8256      28    8247
    8250      28    8247    8277      28    8238    8247      31    8232    8238
      25    8232    8283       7    8226    8232      11    8319    8322       1
    8319    8325       2    8310    8313      12    8310    8316      12    8301
    8310      13    8295    8301      15    8295    8319       7    8289    8295
      11    8361    8364       1    8361    8367       2    8355    8361       7
    8346    8355      25    8337    8346      26    8328    8337      26    8325
    8328      27    8325    8355      11    8406    8409       1    8406    8412
       2    8397    8400      12    8397    8403      12    8388    8397      13
    8379    8388      14    8373    8379      15    8373    8406       7    8367
    8373      11    8472    8475       1    8472    8478       2    8451    8460
      18    8442    8451       5    8433    8442       5    8424    8433       5
    8418    8424       6    8418    8472       7    8412    8418      11    8520
    8523       1    8520    8526       2    8490    8496       9    8490    8508
       9    8484    8490      10    8484    8520       7    8478    8484      11
    8541    8544       1    8541    8547       2    8532    8541       7    8526
    8532      11    8583    8586       1    8583    8589       2    8577    8583
       7    8568    8577      25    8559    8568      26    8550    8559      26
    8547    8550      27    8547    8577      11    8625    8628       1    8625
    8631       2    8619    8625       7    8610    8619      25    8601    8610
      26    8592    8601      26    8589    8592      27    8589    8619      11
    8691    8694       1    8691    8697       2    8670    8679      18    8661
    8670       5    8652    8661       5    8643    8652       5    8637    8643
       6    8637    8691       7    8631    8637      11    8739    8742       1
    8739    8745       2    8709    8715       9    8709    8727       9    8703
    8709      10    8703    8739       7    8697    8703      11    8811    8814
      45    8811    8817      45    8802    8808      38    8796    8802      28
    8790    8796      28    8784    8790      28    8781    8784      39    8781
    8808      40    8775    8781      41    8769    8775      19    8766    8769
      42    8766    8808      43    8757    8766      44    8751    8757      25
    8751    8811       7    8745    8751      11    9042    9048      46    9036
    9042      47    9033    9036      48    9030    9033      48    9030    9048
      47    9024    9030      49    9021    9024      50    9015    9021      50
    9003    9024      50    9000    9003      50    8997    9000      51    8997
    9015      51    8994    8997      50    8976    8979      52    8976    9015
      51    8967    8970      52    8967    8976      51    8964    8967      51
    8964    8994      50    8961    8964      50    8955    8961      50    8949
    8955      51    8934    8949      51    8931    8934      50    8928    8931
      53    8928    8943      54    8925    8928      55    8925    8949      51
    8898    8901      50    8895    8898      56    8895    8913      57    8886
    8889      58    8886    8895      57    8871    8874      50    8868    8871
      56    8868    8886      57    8865    8868      57    8862    8865      57
    8862    8913      57    8859    8862      59    8859    8925      51    8856
    8859      59    8850    8856      57    8847    8850      57    8844    8847
      56    8835    8844      50    8832    8835      50    8826    8856      57
    8826    8955      59    8823    8826      57    8820    8823      57    8820
    8832      56    8820    8847      57
%FLAG ANGLES_INC_HYDROGEN                                                       
%FORMAT(10I8)                                                                   
      72      78      81     102      66      63      69     103      57      54
      60     103      51      54      57     104      51      54      60     104
      51      63      66     104      51      63      69     104      48      45
      51     104      42      36      45     105      39      36      42     106
      39      36      45     105      36      45      48     107      33      27
      36     108      30      27      33     109      30      27      36     108
      27      36      39     110      27      36      42     110      24      18
      27     108      21      18      24     109      21      18      27     108
      18      27      30     108      18      27      33     108      15      12
      18     111      15      12      72     112      12      18      21     113
      12      18      24     113       9       0      12     114       6       0
       9     115       6       0      12     114       3       0       6     115
       3       0       9     115       3       0      12     114       0      12
      15     116     120     126     129     102     114     108     117     117
     111     108     114     117     111     108     117     117     102      96
     105     117      99      96     102     117      99      96     105     117
      93      90      96     118      93      90     108     118      90      96
      99     119      90      96     102     119      90      96     105     119
      90     108     111     119      90     108     114     119      90     108
     117     119      87      84      90     120      87      84     120     121
      84      90      93     122      81      78      84     123      78      84
      87     124     165     171     174     102     153     147     156     125
     150     147     153     126     150     147     156     125     144     138
     147     127     141     138     144     126     141     138     147     127
     138     147     150     127     138     147     153     127     135     132
     138     128     135     132     165     121     132     138     141     129
     132     138     144     129     129     126     132     123     126     132
     135     124     201     207     210     102     189     183     192     125
     186     183     189     126     186     183     192     125     180     177
     183     128     180     177     201     121     177     183     186     129
     177     183     189     129     174     171     177     123     171     177
     180     124     258     264     267     102     252     246     255     117
     249     246     252     117     249     246     255     117     240     234
     243     117     237     234     240     117     237     234     243     117
     231     228     234     118     231     228     246     118     228     234
     237     119     228     234     240     119     228     234     243     119
     228     246     249     119     228     246     252     119     228     246
     255     119     225     219     228     130     222     219     225     126
     222     219     228     130     219     228     231     131     216     213
     219     128     216     213     258     121     213     219     222     129
     213     219     225     129     210     207     213     123     207     213
     216     124     300     306     309     102     294     291     297     132
     285     291     294     102     285     291     297     102     282     276
     285     133     279     276     282     126     279     276     285     133
     273     270     276     128     273     270     300     121     270     276
     279     129     270     276     282     129     267     264     270     123
     264     270     273     124     366     372     375     102     360     354
     363     115     357     354     360     115     357     354     363     115
     351     345     354     134     348     345     351     135     348     345
     354     134     345     354     357     136     345     354     360     136
     345     354     363     136     342     336     345     108     339     336
     342     109     339     336     345     108     336     345     348     137
     336     345     351     137     333     327     336     108     330     327
     333     109     330     327     336     108     327     336     339     108
     327     336     342     108     324     318     327     108     321     318
     324     109     321     318     327     108     318     327     330     108
     318     327     333     108     315     312     318     138     315     312
     366     121     312     318     321     113     312     318     324     113
     309     306     312     123     306     312     315     124     408     405
     411     139     405     411     414     140     402     399     405     141
     399     405     408     142     396     399     402     143     393     411
     414     144     390     384     393     145     387     384     390     117
     387     384     393     145     381     378     384     146     381     378
     417     121     378     384     387     147     378     384     390     147
     375     372     378     123     372     378     381     124     459     465
     468     102     456     453     459     121     450     444     453     147
     447     444     450     117     447     444     453     147     444     453
     456     146     441     435     444     148     438     435     441     117
     438     435     444     148     435     444     447     148     435     444
     450     148     432     426     435     149     429     426     432     150
     429     426     435     149     426     435     438     148     426     435
     441     148     423     426     429     151     423     426     432     151
     423     453     456     124     522     528     531     102     513     510
     516     152     510     516     519     152     501     504     507     153
     501     510     513     154     498     495     501     154     492     489
     495     152     489     495     498     152     486     489     492     152
     486     516     519     152     483     477     486     155     480     477
     483     117     480     477     486     155     474     471     477     146
     474     471     522     121     471     477     480     147     471     477
     483     147     468     465     471     123     465     471     474     124
     564     570     573     102     558     555     561     132     549     555
     558     102     549     555     561     102     546     540     549     133
     543     540     546     126     543     540     549     133     537     534
     540     128     537     534     564     121     534     540     543     129
     534     540     546     129     531     528     534     123     528     534
     537     124     630     636     639     102     624     618     627     115
     621     618     624     115     621     618     627     115     615     609
     618     134     612     609     615     135     612     609     618     134
     609     618     621     136     609     618     624     136     609     618
     627     136     606     600     609     108     603     600     606     109
     603     600     609     108     600     609     612     137     600     609
     615     137     597     591     600     108     594     591     597     109
     594     591     600     108     591     600     603     108     591     600
     606     108     588     582     591     108     585     582     588     109
     585     582     591     108     582     591     594     108     582     591
     597     108     579     576     582     138     579     576     630     121
     576     582     585     113     576     582     588     113     573     570
     576     123     570     576     579     124     693     699     702     102
     684     681     687     152     681     687     690     152     672     675
     678     153     672     681     684     154     669     666     672     154
     663     660     666     152     660     666     669     152     657     660
     663     152     657     687     690     152     654     648     657     155
     651     648     654     117     651     648     657     155     645     642
     648     146     645     642     693     121     642     648     651     147
     642     648     654     147     639     636     642     123     636     642
     645     124     765     771     774     102     759     756     762     103
     750     747     753     103     744     747     750     104     744     747
     753     104     744     756     759     104     744     756     762     104
     741     738     744     104     735     729     738     105     732     729
     735     106     732     729     738     105     729     738     741     107
     726     720     729     108     723     720     726     109     723     720
     729     108     720     729     732     110     720     729     735     110
     717     711     720     108     714     711     717     109     714     711
     720     108     711     720     723     108     711     720     726     108
     708     705     711     138     708     705     765     121     705     711
     714     113     705     711     717     113     702     699     705     123
     699     705     708     124     798     804     807     102     789     783
     792     156     786     783     789     157     786     783     792     156
     783     792     795     158     780     777     783     128     780     777
     798     121     777     783     786     159     777     783     789     159
     774     771     777     123     771     777     780     124     840     846
     849     102     834     831     837     132     825     831     834     102
     825     831     837     102     822     816     825     133     819     816
     822     126     819     816     825     133     813     810     816     128
     813     810     840     121     810     816     819     129     810     816
     822     129     807     804     810     123     804     810     813     124
     897     903     906     102     891     885     894     117     888     885
     891     117     888     885     894     117     882     876     885     160
     879     876     882     126     879     876     885     160     876     885
     888     161     876     885     891     161     876     885     894     161
     870     864     873     117     867     864     870     117     867     864
     873     117     861     858     864     118     861     858     876     131
     858     864     867     119     858     864     870     119     858     864
     873     119     858     876     879     130     858     876     882     130
     855     852     858     120     855     852     897     121     852     858
     861     122     849     846     852     123     846     852     855     124
     945     951     954     102     939     933     942     117     936     933
     939     117     936     933     942     117     927     921     930     117
     924     921     927     117     924     921     930     117     918     915
     921     118     918     915     933     118     915     921     924     119
     915     921     927     119     915     921     930     119     915     933
     936     119     915     933     939     119     915     933     942     119
     912     909     915     120     912     909     945     121     909     915
     918     122     906     903     909     123     903     909     912     124
    1017    1023    1026     102    1011    1008    1014     103    1002     999
    1005     103     996     999    1002     104     996     999    1005     104
     996    1008    1011     104     996    1008    1014     104     993     990
     996     104     987     981     990     105     984     981     987     106
     984     981     990     105     981     990     993     107     978     972
     981     108     975     972     978     109     975     972     981     108
     972     981     984     110     972     981     987     110     969     963
     972     108     966     963     969     109     966     963     972     108
     963     972     975     108     963     972     978     108     960     957
     963     138     960     957    1017     121     957     963     966     113
     957     963     969     113     954     951     957     123     951     957
     960     124    1065    1071    1074     102    1059    1053    1062     117
    1056    1053    1059     117    1056    1053    1062     117    1047    1041
    1050     117    1044    1041    1047     117    1044    1041    1050     117
    1038    1035    1041     118    1038    1035    1053     118    1035    1041
    1044     119    1035    1041    1047     119    1035    1041    1050     119
    1035    1053    1056     119    1035    1053    1059     119    1035    1053
    1062     119    1032    1029    1035     120    1032    1029    1065     121
    1029    1035    1038     122    1026    1023    1029     123    1023    1029
    1032     124    1128    1134    1137     102    1119    1116    1122     152
    1116    1122    1125     152    1107    1110    1113     153    1107    1116
    1119     154    1104    1101    1107     154    1098    1095    1101     152
    1095    1101    1104     152    1092    1095    1098     152    1092    1122
    1125     152    1089    1083    1092     155    1086    1083    1089     117
    1086    1083    1092     155    1080    1077    1083     146    1080    1077
    1128     121    1077    1083    1086     147    1077    1083    1089     147
    1074    1071    1077     123    1071    1077    1080     124    1149    1155
    1158     102    1146    1140    1149     121    1143    1140    1146     162
    1143    1140    1149     121    1137    1134    1140     123    1134    1140
    1143     124    1134    1140    1146     124    1194    1200    1203     102
    1182    1176    1185     125    1179    1176    1182     126    1179    1176
    1185     125    1173    1167    1176     127    1170    1167    1173     126
    1170    1167    1176     127    1167    1176    1179     127    1167    1176
    1182     127    1164    1161    1167     128    1164    1161    1194     121
    1161    1167    1170     129    1161    1167    1173     129    1158    1155
    1161     123    1155    1161    1164     124    1266    1272    1275     102
    1260    1257    1263     103    1251    1248    1254     103    1245    1248
    1251     104    1245    1248    1254     104    1245    1257    1260     104
    1245    1257    1263     104    1242    1239    1245     104    1236    1230
    1239     105    1233    1230    1236     106    1233    1230    1239     105
    1230    1239    1242     107    1227    1221    1230     108    1224    1221
    1227     109    1224    1221    1230     108    1221    1230    1233     110
    1221    1230    1236     110    1218    1212    1221     108    1215    1212
    1218     109    1215    1212    1221     108    1212    1221    1224     108
    1212    1221    1227     108    1209    1206    1212     138    1209    1206
    1266     121    1206    1212    1215     113    1206    1212    1218     113
    1203    1200    1206     123    1200    1206    1209     124    1287    1293
    1296     102    1284    1278    1287     121    1281    1278    1284     162
    1281    1278    1287     121    1275    1272    1278     123    1272    1278
    1281     124    1272    1278    1284     124    1323    1329    1332     102
    1311    1305    1314     125    1308    1305    1311     126    1308    1305
    1314     125    1302    1299    1305     128    1302    1299    1323     121
    1299    1305    1308     129    1299    1305    1311     129    1296    1293
    1299     123    1293    1299    1302     124    1380    1386    1389     102
    1374    1368    1377     117    1371    1368    1374     117    1371    1368
    1377     117    1362    1356    1365     117    1359    1356    1362     117
    1359    1356    1365     117    1353    1350    1356     118    1353    1350
    1368     118    1350    1356    1359     119    1350    1356    1362     119
    1350    1356    1365     119    1350    1368    1371     119    1350    1368
    1374     119    1350    1368    1377     119    1347    1341    1350     130
    1344    1341    1347     126    1344    1341    1350     130    1341    1350
    1353     131    1338    1335    1341     128    1338    1335    1380     121
    1335    1341    1344     129    1335    1341    1347     129    1332    1329
    1335     123    1329    1335    1338     124    1422    1428    1431     102
    1416    1413    1419     132    1407    1413    1416     102    1407    1413
    1419     102    1404    1398    1407     133    1401    1398    1404     126
    1401    1398    1407     133    1395    1392    1398     128    1395    1392
    1422     121    1392    1398    1401     129    1392    1398    1404     129
    1389    1386    1392     123    1386    1392    1395     124    1443    1449
    1452     102    1440    1434    1443     121    1437    1434    1440     162
    1437    1434    1443     121    1431    1428    1434     123    1428    1434
    1437     124    1428    1434    1440     124    1503    1509    1512     102
    1494    1491    1497     152    1491    1497    1500     152    1488    1485
    1491     152    1485    1491    1494     152    1482    1479    1485     152
    1479    1485    1488     152    1476    1473    1479     152    1473    1479
    1482     152    1470    1473    1476     152    1470    1497    1500     152
    1467    1461    1470     155    1464    1461    1467     117    1464    1461
    1470     155    1458    1455    1461     146    1458    1455    1503     121
    1455    1461    1464     147    1455    1461    1467     147    1452    1449
    1455     123    1449    1455    1458     124    1560    1566    1569     102
    1554    1548    1557     117    1551    1548    1554     117    1551    1548
    1557     117    1542    1536    1545     117    1539    1536    1542     117
    1539    1536    1545     117    1533    1530    1536     118    1533    1530
    1548     118    1530    1536    1539     119    1530    1536    1542     119
    1530    1536    1545     119    1530    1548    1551     119    1530    1548
    1554     119    1530    1548    1557     119    1527    1521    1530     130
    1524    1521    1527     126    1524    1521    1530     130    1521    1530
    1533     131    1518    1515    1521     128    1518    1515    1560     121
    1515    1521    1524     129    1515    1521    1527     129    1512    1509
    1515     123    1509    1515    1518     124    1593    1599    1602     102
    1584    1578    1587     156    1581    1578    1584     157    1581    1578
    1587     156    1578    1587    1590     158    1575    1572    1578     128
    1575    1572    1593     121    1572    1578    1581     159    1572    1578
    1584     159    1569    1566    1572     123    1566    1572    1575     124
    1614    1620    1623     102    1611    1605    1614     121    1608    1605
    1611     162    1608    1605    1614     121    1602    1599    1605     123
    1599    1605    1608     124    1599    1605    1611     124    1680    1686
    1689     102    1674    1668    1677     115    1671    1668    1674     115
    1671    1668    1677     115    1665    1659    1668     134    1662    1659
    1665     135    1662    1659    1668     134    1659    1668    1671     136
    1659    1668    1674     136    1659    1668    1677     136    1656    1650
    1659     108    1653    1650    1656     109    1653    1650    1659     108
    1650    1659    1662     137    1650    1659    1665     137    1647    1641
    1650     108    1644    1641    1647     109    1644    1641    1650     108
    1641    1650    1653     108    1641    1650    1656     108    1638    1632
    1641     108    1635    1632    1638     109    1635    1632    1641     108
    1632    1641    1644     108    1632    1641    1647     108    1629    1626
    1632     138    1629    1626    1680     121    1626    1632    1635     113
    1626    1632    1638     113    1623    1620    1626     123    1620    1626
    1629     124    1740    1746    1749     102    1731    1728    1734     152
    1728    1734    1737     152    1725    1722    1728     152    1722    1728
    1731     152    1719    1716    1722     152    1716    1722    1725     152
    1713    1710    1716     152    1710    1716    1719     152    1707    1710
    1713     152    1707    1734    1737     152    1704    1698    1707     155
    1701    1698    1704     117    1701    1698    1707     155    1695    1692
    1698     146    1695    1692    1740     121    1692    1698    1701     147
    1692    1698    1704     147    1689    1686    1692     123    1686    1692
    1695     124    1797    1803    1806     102    1791    1785    1794     117
    1788    1785    1791     117    1788    1785    1794     117    1779    1773
    1782     117    1776    1773    1779     117    1776    1773    1782     117
    1770    1767    1773     118    1770    1767    1785     118    1767    1773
    1776     119    1767    1773    1779     119    1767    1773    1782     119
    1767    1785    1788     119    1767    1785    1791     119    1767    1785
    1794     119    1764    1758    1767     130    1761    1758    1764     126
    1761    1758    1767     130    1758    1767    1770     131    1755    1752
    1758     128    1755    1752    1797     121    1752    1758    1761     129
    1752    1758    1764     129    1749    1746    1752     123    1746    1752
    1755     124    1860    1866    1869     102    1851    1848    1854     152
    1848    1854    1857     152    1839    1842    1845     153    1839    1848
    1851     154    1836    1833    1839     154    1830    1827    1833     152
    1827    1833    1836     152    1824    1827    1830     152    1824    1854
    1857     152    1821    1815    1824     155    1818    1815    1821     117
    1818    1815    1824     155    1812    1809    1815     146    1812    1809
    1860     121    1809    1815    1818     147    1809    1815    1821     147
    1806    1803    1809     123    1803    1809    1812     124    1911    1908
    1914     152    1908    1914    1917     152    1905    1902    1908     152
    1902    1908    1911     152    1899    1896    1902     152    1896    1902
    1905     152    1893    1890    1896     152    1890    1896    1899     152
    1887    1890    1893     152    1887    1914    1917     152    1884    1878
    1887     155    1881    1878    1884     117    1881    1878    1887     155
    1875    1872    1878     146    1875    1872    1920     121    1872    1878
    1881     147    1872    1878    1884     147    1869    1866    1872     123
    1866    1872    1875     124    1962    1968    1971     102    1959    1956
    1962     121    1953    1947    1956     147    1950    1947    1953     117
    1950    1947    1956     147    1947    1956    1959     146    1944    1938
    1947     148    1941    1938    1944     117    1941    1938    1947     148
    1938    1947    1950     148    1938    1947    1953     148    1935    1929
    1938     149    1932    1929    1935     150    1932    1929    1938     149
    1929    1938    1941     148    1929    1938    1944     148    1926    1929
    1932     151    1926    1929    1935     151    1926    1956    1959     124
    2034    2040    2043     102    2028    2025    2031     103    2019    2016
    2022     103    2013    2016    2019     104    2013    2016    2022     104
    2013    2025    2028     104    2013    2025    2031     104    2010    2007
    2013     104    2004    1998    2007     105    2001    1998    2004     106
    2001    1998    2007     105    1998    2007    2010     107    1995    1989
    1998     108    1992    1989    1995     109    1992    1989    1998     108
    1989    1998    2001     110    1989    1998    2004     110    1986    1980
    1989     108    1983    1980    1986     109    1983    1980    1989     108
    1980    1989    1992     108    1980    1989    1995     108    1977    1974
    1980     138    1977    1974    2034     121    1974    1980    1983     113
    1974    1980    1986     113    1971    1968    1974     123    1968    1974
    1977     124    2085    2091    2094     102    2076    2073    2079     139
    2073    2079    2082     140    2070    2067    2073     141    2067    2073
    2076     142    2064    2067    2070     143    2061    2079    2082     144
    2058    2052    2061     145    2055    2052    2058     117    2055    2052
    2061     145    2049    2046    2052     146    2049    2046    2085     121
    2046    2052    2055     147    2046    2052    2058     147    2043    2040
    2046     123    2040    2046    2049     124    2142    2148    2151     102
    2136    2130    2139     117    2133    2130    2136     117    2133    2130
    2139     117    2127    2121    2130     160    2124    2121    2127     126
    2124    2121    2130     160    2121    2130    2133     161    2121    2130
    2136     161    2121    2130    2139     161    2115    2109    2118     117
    2112    2109    2115     117    2112    2109    2118     117    2106    2103
    2109     118    2106    2103    2121     131    2103    2109    2112     119
    2103    2109    2115     119    2103    2109    2118     119    2103    2121
    2124     130    2103    2121    2127     130    2100    2097    2103     120
    2100    2097    2142     121    2097    2103    2106     122    2094    2091
    2097     123    2091    2097    2100     124    2202    2208    2211     102
    2193    2190    2196     152    2190    2196    2199     152    2187    2184
    2190     152    2184    2190    2193     152    2181    2178    2184     152
    2178    2184    2187     152    2175    2172    2178     152    2172    2178
    2181     152    2169    2172    2175     152    2169    2196    2199     152
    2166    2160    2169     155    2163    2160    2166     117    2163    2160
    2169     155    2157    2154    2160     146    2157    2154    2202     121
    2154    2160    2163     147    2154    2160    2166     147    2151    2148
    2154     123    2148    2154    2157     124    2238    2244    2247     102
    2226    2220    2229     125    2223    2220    2226     126    2223    2220
    2229     125    2217    2214    2220     128    2217    2214    2238     121
    2214    2220    2223     129    2214    2220    2226     129    2211    2208
    2214     123    2208    2214    2217     124    2271    2277    2280     102
    2262    2256    2265     156    2259    2256    2262     157    2259    2256
    2265     156    2256    2265    2268     158    2253    2250    2256     128
    2253    2250    2271     121    2250    2256    2259     159    2250    2256
    2262     159    2247    2244    2250     123    2244    2250    2253     124
    2304    2310    2313     102    2295    2289    2298     163    2292    2289
    2295     157    2292    2289    2298     163    2289    2298    2301     164
    2286    2283    2289     128    2286    2283    2304     121    2283    2289
    2292     159    2283    2289    2295     159    2280    2277    2283     123
    2277    2283    2286     124    2346    2352    2355     102    2334    2328
    2337     117    2331    2328    2334     117    2331    2328    2337     117
    2325    2322    2328     165    2325    2322    2340     166    2322    2328
    2331     119    2322    2328    2334     119    2322    2328    2337     119
    2322    2340    2343     167    2319    2316    2322     120    2319    2316
    2346     121    2316    2322    2325     168    2313    2310    2316     123
    2310    2316    2319     124    2382    2388    2391     102    2370    2364
    2373     125    2367    2364    2370     126    2367    2364    2373     125
    2361    2358    2364     128    2361    2358    2382     121    2358    2364
    2367     129    2358    2364    2370     129    2355    2352    2358     123
    2352    2358    2361     124    2424    2430    2433     102    2418    2415
    2421     132    2409    2415    2418     102    2409    2415    2421     102
    2406    2400    2409     133    2403    2400    2406     126    2403    2400
    2409     133    2397    2394    2400     128    2397    2394    2424     121
    2394    2400    2403     129    2394    2400    2406     129    2391    2388
    2394     123    2388    2394    2397     124    2466    2472    2475     102
    2454    2448    2457     117    2451    2448    2454     117    2451    2448
    2457     117    2445    2442    2448     165    2445    2442    2460     166
    2442    2448    2451     119    2442    2448    2454     119    2442    2448
    2457     119    2442    2460    2463     167    2439    2436    2442     120
    2439    2436    2466     121    2436    2442    2445     168    2433    2430
    2436     123    2430    2436    2439     124    2523    2529    2532     102
    2517    2511    2520     117    2514    2511    2517     117    2514    2511
    2520     117    2505    2499    2508     117    2502    2499    2505     117
    2502    2499    2508     117    2496    2493    2499     118    2496    2493
    2511     118    2493    2499    2502     119    2493    2499    2505     119
    2493    2499    2508     119    2493    2511    2514     119    2493    2511
    2517     119    2493    2511    2520     119    2490    2484    2493     130
    2487    2484    2490     126    2487    2484    2493     130    2484    2493
    2496     131    2481    2478    2484     128    2481    2478    2523     121
    2478    2484    2487     129    2478    2484    2490     129    2475    2472
    2478     123    2472    2478    2481     124    2565    2571    2574     102
    2553    2547    2556     117    2550    2547    2553     117    2550    2547
    2556     117    2544    2541    2547     165    2544    2541    2559     166
    2541    2547    2550     119    2541    2547    2553     119    2541    2547
    2556     119    2541    2559    2562     167    2538    2535    2541     120
    2538    2535    2565     121    2535    2541    2544     168    2532    2529
    2535     123    2529    2535    2538     124    2637    2643    2646     102
    2631    2628    2634     103    2622    2619    2625     103    2616    2619
    2622     104    2616    2619    2625     104    2616    2628    2631     104
    2616    2628    2634     104    2613    2610    2616     104    2607    2601
    2610     105    2604    2601    2607     106    2604    2601    2610     105
    2601    2610    2613     107    2598    2592    2601     108    2595    2592
    2598     109    2595    2592    2601     108    2592    2601    2604     110
    2592    2601    2607     110    2589    2583    2592     108    2586    2583
    2589     109    2586    2583    2592     108    2583    2592    2595     108
    2583    2592    2598     108    2580    2577    2583     138    2580    2577
    2637     121    2577    2583    2586     113    2577    2583    2589     113
    2574    2571    2577     123    2571    2577    2580     124    2688    2694
    2697     102    2679    2676    2682     139    2676    2682    2685     140
    2673    2670    2676     141    2670    2676    2679     142    2667    2670
    2673     143    2664    2682    2685     144    2661    2655    2664     145
    2658    2655    2661     117    2658    2655    2664     145    2652    2649
    2655     146    2652    2649    2688     121    2649    2655    2658     147
    2649    2655    2661     147    2646    2643    2649     123    2643    2649
    2652     124    2745    2751    2754     102    2739    2733    2742     117
    2736    2733    2739     117    2736    2733    2742     117    2730    2724
    2733     160    2727    2724    2730     126    2727    2724    2733     160
    2724    2733    2736     161    2724    2733    2739     161    2724    2733
    2742     161    2718    2712    2721     117    2715    2712    2718     117
    2715    2712    2721     117    2709    2706    2712     118    2709    2706
    2724     131    2706    2712    2715     119    2706    2712    2718     119
    2706    2712    2721     119    2706    2724    2727     130    2706    2724
    2730     130    2703    2700    2706     120    2703    2700    2745     121
    2700    2706    2709     122    2697    2694    2700     123    2694    2700
    2703     124    2817    2823    2826     102    2811    2808    2814     103
    2802    2799    2805     103    2796    2799    2802     104    2796    2799
    2805     104    2796    2808    2811     104    2796    2808    2814     104
    2793    2790    2796     104    2787    2781    2790     105    2784    2781
    2787     106    2784    2781    2790     105    2781    2790    2793     107
    2778    2772    2781     108    2775    2772    2778     109    2775    2772
    2781     108    2772    2781    2784     110    2772    2781    2787     110
    2769    2763    2772     108    2766    2763    2769     109    2766    2763
    2772     108    2763    2772    2775     108    2763    2772    2778     108
    2760    2757    2763     138    2760    2757    2817     121    2757    2763
    2766     113    2757    2763    2769     113    2754    2751    2757     123
    2751    2757    2760     124    2865    2871    2874     102    2859    2853
    2862     117    2856    2853    2859     117    2856    2853    2862     117
    2847    2841    2850     117    2844    2841    2847     117    2844    2841
    2850     117    2838    2835    2841     118    2838    2835    2853     118
    2835    2841    2844     119    2835    2841    2847     119    2835    2841
    2850     119    2835    2853    2856     119    2835    2853    2859     119
    2835    2853    2862     119    2832    2829    2835     120    2832    2829
    2865     121    2829    2835    2838     122    2826    2823    2829     123
    2823    2829    2832     124    2907    2913    2916     102    2895    2889
    2898     117    2892    2889    2895     117    2892    2889    2898     117
    2886    2883    2889     165    2886    2883    2901     166    2883    2889
    2892     119    2883    2889    2895     119    2883    2889    2898     119
    2883    2901    2904     167    2880    2877    2883     120    2880    2877
    2907     121    2877    2883    2886     168    2874    2871    2877     123
    2871    2877    2880     124    2973    2979    2982     102    2967    2961
    2970     115    2964    2961    2967     115    2964    2961    2970     115
    2958    2952    2961     134    2955    2952    2958     135    2955    2952
    2961     134    2952    2961    2964     136    2952    2961    2967     136
    2952    2961    2970     136    2949    2943    2952     108    2946    2943
    2949     109    2946    2943    2952     108    2943    2952    2955     137
    2943    2952    2958     137    2940    2934    2943     108    2937    2934
    2940     109    2937    2934    2943     108    2934    2943    2946     108
    2934    2943    2949     108    2931    2925    2934     108    2928    2925
    2931     109    2928    2925    2934     108    2925    2934    2937     108
    2925    2934    2940     108    2922    2919    2925     138    2922    2919
    2973     121    2919    2925    2928     113    2919    2925    2931     113
    2916    2913    2919     123    2913    2919    2922     124    2994    3000
    3003     102    2991    2985    2994     121    2988    2985    2991     162
    2988    2985    2994     121    2982    2979    2985     123    2979    2985
    2988     124    2979    2985    2991     124    3039    3045    3048     102
    3027    3021    3030     125    3024    3021    3027     126    3024    3021
    3030     125    3018    3012    3021     127    3015    3012    3018     126
    3015    3012    3021     127    3012    3021    3024     127    3012    3021
    3027     127    3009    3006    3012     128    3009    3006    3039     121
    3006    3012    3015     129    3006    3012    3018     129    3003    3000
    3006     123    3000    3006    3009     124    3084    3090    3093     102
    3072    3066    3075     125    3069    3066    3072     126    3069    3066
    3075     125    3063    3057    3066     127    3060    3057    3063     126
    3060    3057    3066     127    3057    3066    3069     127    3057    3066
    3072     127    3054    3051    3057     128    3054    3051    3084     121
    3051    3057    3060     129    3051    3057    3063     129    3048    3045
    3051     123    3045    3051    3054     124    3126    3132    3135     102
    3114    3108    3117     117    3111    3108    3114     117    3111    3108
    3117     117    3105    3102    3108     165    3105    3102    3120     166
    3102    3108    3111     119    3102    3108    3114     119    3102    3108
    3117     119    3102    3120    3123     167    3099    3096    3102     120
    3099    3096    3126     121    3096    3102    3105     168    3093    3090
    3096     123    3090    3096    3099     124    3177    3183    3186     102
    3168    3165    3171     139    3165    3171    3174     140    3162    3159
    3165     141    3159    3165    3168     142    3156    3159    3162     143
    3153    3171    3174     144    3150    3144    3153     145    3147    3144
    3150     117    3147    3144    3153     145    3141    3138    3144     146
    3141    3138    3177     121    3138    3144    3147     147    3138    3144
    3150     147    3135    3132    3138     123    3132    3138    3141     124
    3213    3219    3222     102    3201    3195    3204     125    3198    3195
    3201     126    3198    3195    3204     125    3192    3189    3195     128
    3192    3189    3213     121    3189    3195    3198     129    3189    3195
    3201     129    3186    3183    3189     123    3183    3189    3192     124
    3270    3276    3279     102    3264    3258    3267     117    3261    3258
    3264     117    3261    3258    3267     117    3255    3249    3258     160
    3252    3249    3255     126    3252    3249    3258     160    3249    3258
    3261     161    3249    3258    3264     161    3249    3258    3267     161
    3243    3237    3246     117    3240    3237    3243     117    3240    3237
    3246     117    3234    3231    3237     118    3234    3231    3249     131
    3231    3237    3240     119    3231    3237    3243     119    3231    3237
    3246     119    3231    3249    3252     130    3231    3249    3255     130
    3228    3225    3231     120    3228    3225    3270     121    3225    3231
    3234     122    3222    3219    3225     123    3219    3225    3228     124
    3315    3321    3324     102    3303    3297    3306     125    3300    3297
    3303     126    3300    3297    3306     125    3294    3288    3297     127
    3291    3288    3294     126    3291    3288    3297     127    3288    3297
    3300     127    3288    3297    3303     127    3285    3282    3288     128
    3285    3282    3315     121    3282    3288    3291     129    3282    3288
    3294     129    3279    3276    3282     123    3276    3282    3285     124
    3372    3378    3381     102    3366    3360    3369     117    3363    3360
    3366     117    3363    3360    3369     117    3354    3348    3357     117
    3351    3348    3354     117    3351    3348    3357     117    3345    3342
    3348     118    3345    3342    3360     118    3342    3348    3351     119
    3342    3348    3354     119    3342    3348    3357     119    3342    3360
    3363     119    3342    3360    3366     119    3342    3360    3369     119
    3339    3333    3342     130    3336    3333    3339     126    3336    3333
    3342     130    3333    3342    3345     131    3330    3327    3333     128
    3330    3327    3372     121    3327    3333    3336     129    3327    3333
    3339     129    3324    3321    3327     123    3321    3327    3330     124
    3429    3435    3438     102    3423    3417    3426     117    3420    3417
    3423     117    3420    3417    3426     117    3411    3405    3414     117
    3408    3405    3411     117    3408    3405    3414     117    3402    3399
    3405     118    3402    3399    3417     118    3399    3405    3408     119
    3399    3405    3411     119    3399    3405    3414     119    3399    3417
    3420     119    3399    3417    3423     119    3399    3417    3426     119
    3396    3390    3399     130    3393    3390    3396     126    3393    3390
    3399     130    3390    3399    3402     131    3387    3384    3390     128
    3387    3384    3429     121    3384    3390    3393     129    3384    3390
    3396     129    3381    3378    3384     123    3378    3384    3387     124
    3462    3468    3471     102    3453    3447    3456     156    3450    3447
    3453     157    3450    3447    3456     156    3447    3456    3459     158
    3444    3441    3447     128    3444    3441    3462     121    3441    3447
    3450     159    3441    3447    3453     159    3438    3435    3441     123
    3435    3441    3444     124    3498    3504    3507     102    3486    3480
    3489     125    3483    3480    3486     126    3483    3480    3489     125
    3477    3474    3480     128    3477    3474    3498     121    3474    3480
    3483     129    3474    3480    3486     129    3471    3468    3474     123
    3468    3474    3477     124    3543    3549    3552     102    3531    3525
    3534     125    3528    3525    3531     126    3528    3525    3534     125
    3522    3516    3525     127    3519    3516    3522     126    3519    3516
    3525     127    3516    3525    3528     127    3516    3525    3531     127
    3513    3510    3516     128    3513    3510    3543     121    3510    3516
    3519     129    3510    3516    3522     129    3507    3504    3510     123
    3504    3510    3513     124    3606    3612    3615     102    3597    3594
    3600     152    3594    3600    3603     152    3585    3588    3591     153
    3585    3594    3597     154    3582    3579    3585     154    3576    3573
    3579     152    3573    3579    3582     152    3570    3573    3576     152
    3570    3600    3603     152    3567    3561    3570     155    3564    3561
    3567     117    3564    3561    3570     155    3558    3555    3561     146
    3558    3555    3606     121    3555    3561    3564     147    3555    3561
    3567     147    3552    3549    3555     123    3549    3555    3558     124
    3642    3648    3651     102    3630    3624    3633     125    3627    3624
    3630     126    3627    3624    3633     125    3621    3618    3624     128
    3621    3618    3642     121    3618    3624    3627     129    3618    3624
    3630     129    3615    3612    3618     123    3612    3618    3621     124
    3672    3678    3681     102    3666    3660    3669     117    3663    3660
    3666     117    3663    3660    3669     117    3657    3654    3660     146
    3657    3654    3672     121    3654    3660    3663     147    3654    3660
    3666     147    3654    3660    3669     147    3651    3648    3654     123
    3648    3654    3657     124    3702    3696    3705     117    3699    3696
    3702     117    3699    3696    3705     117    3693    3690    3696     165
    3693    3690    3708     166    3690    3696    3699     119    3690    3696
    3702     119    3690    3696    3705     119    3690    3708    3711     167
    3687    3684    3690     120    3687    3684    3714     121    3684    3690
    3693     168    3681    3678    3684     123    3678    3684    3687     124
    3756    3762    3765     102    3753    3750    3756     121    3747    3741
    3750     147    3744    3741    3747     117    3744    3741    3750     147
    3741    3750    3753     146    3738    3732    3741     148    3735    3732
    3738     117    3735    3732    3741     148    3732    3741    3744     148
    3732    3741    3747     148    3729    3723    3732     149    3726    3723
    3729     150    3726    3723    3732     149    3723    3732    3735     148
    3723    3732    3738     148    3720    3723    3726     151    3720    3723
    3729     151    3720    3750    3753     124    3816    3822    3825     102
    3807    3804    3810     152    3804    3810    3813     152    3801    3798
    3804     152    3798    3804    3807     152    3795    3792    3798     152
    3792    3798    3801     152    3789    3786    3792     152    3786    3792
    3795     152    3783    3786    3789     152    3783    3810    3813     152
    3780    3774    3783     155    3777    3774    3780     117    3777    3774
    3783     155    3771    3768    3774     146    3771    3768    3816     121
    3768    3774    3777     147    3768    3774    3780     147    3765    3762
    3768     123    3762    3768    3771     124    3873    3879    3882     102
    3867    3861    3870     117    3864    3861    3867     117    3864    3861
    3870     117    3858    3852    3861     160    3855    3852    3858     126
    3855    3852    3861     160    3852    3861    3864     161    3852    3861
    3867     161    3852    3861    3870     161    3846    3840    3849     117
    3843    3840    3846     117    3843    3840    3849     117    3837    3834
    3840     118    3837    3834    3852     131    3834    3840    3843     119
    3834    3840    3846     119    3834    3840    3849     119    3834    3852
    3855     130    3834    3852    3858     130    3831    3828    3834     120
    3831    3828    3873     121    3828    3834    3837     122    3825    3822
    3828     123    3822    3828    3831     124    3939    3945    3948     102
    3933    3927    3936     115    3930    3927    3933     115    3930    3927
    3936     115    3924    3918    3927     134    3921    3918    3924     135
    3921    3918    3927     134    3918    3927    3930     136    3918    3927
    3933     136    3918    3927    3936     136    3915    3909    3918     108
    3912    3909    3915     109    3912    3909    3918     108    3909    3918
    3921     137    3909    3918    3924     137    3906    3900    3909     108
    3903    3900    3906     109    3903    3900    3909     108    3900    3909
    3912     108    3900    3909    3915     108    3897    3891    3900     108
    3894    3891    3897     109    3894    3891    3900     108    3891    3900
    3903     108    3891    3900    3906     108    3888    3885    3891     138
    3888    3885    3939     121    3885    3891    3894     113    3885    3891
    3897     113    3882    3879    3885     123    3879    3885    3888     124
    3996    4002    4005     102    3990    3984    3993     117    3987    3984
    3990     117    3987    3984    3993     117    3981    3975    3984     160
    3978    3975    3981     126    3978    3975    3984     160    3975    3984
    3987     161    3975    3984    3990     161    3975    3984    3993     161
    3969    3963    3972     117    3966    3963    3969     117    3966    3963
    3972     117    3960    3957    3963     118    3960    3957    3975     131
    3957    3963    3966     119    3957    3963    3969     119    3957    3963
    3972     119    3957    3975    3978     130    3957    3975    3981     130
    3954    3951    3957     120    3954    3951    3996     121    3951    3957
    3960     122    3948    3945    3951     123    3945    3951    3954     124
    4032    4038    4041     102    4020    4014    4023     125    4017    4014
    4020     126    4017    4014    4023     125    4011    4008    4014     128
    4011    4008    4032     121    4008    4014    4017     129    4008    4014
    4020     129    4005    4002    4008     123    4002    4008    4011     124
    4056    4050    4059     156    4053    4050    4056     157    4053    4050
    4059     156    4050    4059    4062     158    4047    4044    4050     128
    4047    4044    4065     121    4044    4050    4053     159    4044    4050
    4056     159    4041    4038    4044     123    4038    4044    4047     124
    4107    4113    4116     102    4104    4101    4107     121    4098    4092
    4101     147    4095    4092    4098     117    4095    4092    4101     147
    4092    4101    4104     146    4089    4083    4092     148    4086    4083
    4089     117    4086    4083    4092     148    4083    4092    4095     148
    4083    4092    4098     148    4080    4074    4083     149    4077    4074
    4080     150    4077    4074    4083     149    4074    4083    4086     148
    4074    4083    4089     148    4071    4074    4077     151    4071    4074
    4080     151    4071    4101    4104     124    4167    4173    4176     102
    4158    4155    4161     152    4155    4161    4164     152    4152    4149
    4155     152    4149    4155    4158     152    4146    4143    4149     152
    4143    4149    4152     152    4140    4137    4143     152    4137    4143
    4146     152    4134    4137    4140     152    4134    4161    4164     152
    4131    4125    4134     155    4128    4125    4131     117    4128    4125
    4134     155    4122    4119    4125     146    4122    4119    4167     121
    4119    4125    4128     147    4119    4125    4131     147    4116    4113
    4119     123    4113    4119    4122     124    4197    4203    4206     102
    4191    4185    4194     117    4188    4185    4191     117    4188    4185
    4194     117    4182    4179    4185     146    4182    4179    4197     121
    4179    4185    4188     147    4179    4185    4191     147    4179    4185
    4194     147    4176    4173    4179     123    4173    4179    4182     124
    4242    4248    4251     102    4230    4224    4233     125    4227    4224
    4230     126    4227    4224    4233     125    4221    4215    4224     127
    4218    4215    4221     126    4218    4215    4224     127    4215    4224
    4227     127    4215    4224    4230     127    4212    4209    4215     128
    4212    4209    4242     121    4209    4215    4218     129    4209    4215
    4221     129    4206    4203    4209     123    4203    4209    4212     124
    4272    4278    4281     102    4266    4260    4269     117    4263    4260
    4266     117    4263    4260    4269     117    4257    4254    4260     146
    4257    4254    4272     121    4254    4260    4263     147    4254    4260
    4266     147    4254    4260    4269     147    4251    4248    4254     123
    4248    4254    4257     124    4314    4320    4323     102    4302    4296
    4305     117    4299    4296    4302     117    4299    4296    4305     117
    4293    4290    4296     165    4293    4290    4308     166    4290    4296
    4299     119    4290    4296    4302     119    4290    4296    4305     119
    4290    4308    4311     167    4287    4284    4290     120    4287    4284
    4314     121    4284    4290    4293     168    4281    4278    4284     123
    4278    4284    4287     124    4362    4368    4371     102    4356    4350
    4359     117    4353    4350    4356     117    4353    4350    4359     117
    4344    4338    4347     117    4341    4338    4344     117    4341    4338
    4347     117    4335    4332    4338     118    4335    4332    4350     118
    4332    4338    4341     119    4332    4338    4344     119    4332    4338
    4347     119    4332    4350    4353     119    4332    4350    4356     119
    4332    4350    4359     119    4329    4326    4332     120    4329    4326
    4362     121    4326    4332    4335     122    4323    4320    4326     123
    4320    4326    4329     124    4419    4425    4428     102    4413    4407
    4416     117    4410    4407    4413     117    4410    4407    4416     117
    4401    4395    4404     117    4398    4395    4401     117    4398    4395
    4404     117    4392    4389    4395     118    4392    4389    4407     118
    4389    4395    4398     119    4389    4395    4401     119    4389    4395
    4404     119    4389    4407    4410     119    4389    4407    4413     119
    4389    4407    4416     119    4386    4380    4389     130    4383    4380
    4386     126    4383    4380    4389     130    4380    4389    4392     131
    4377    4374    4380     128    4377    4374    4419     121    4374    4380
    4383     129    4374    4380    4386     129    4371    4368    4374     123
    4368    4374    4377     124    4485    4491    4494     102    4479    4473
    4482     115    4476    4473    4479     115    4476    4473    4482     115
    4470    4464    4473     134    4467    4464    4470     135    4467    4464
    4473     134    4464    4473    4476     136    4464    4473    4479     136
    4464    4473    4482     136    4461    4455    4464     108    4458    4455
    4461     109    4458    4455    4464     108    4455    4464    4467     137
    4455    4464    4470     137    4452    4446    4455     108    4449    4446
    4452     109    4449    4446    4455     108    4446    4455    4458     108
    4446    4455    4461     108    4443    4437    4446     108    4440    4437
    4443     109    4440    4437    4446     108    4437    4446    4449     108
    4437    4446    4452     108    4434    4431    4437     138    4434    4431
    4485     121    4431    4437    4440     113    4431    4437    4443     113
    4428    4425    4431     123    4425    4431    4434     124    4545    4551
    4554     102    4536    4533    4539     152    4533    4539    4542     152
    4530    4527    4533     152    4527    4533    4536     152    4524    4521
    4527     152    4521    4527    4530     152    4518    4515    4521     152
    4515    4521    4524     152    4512    4515    4518     152    4512    4539
    4542     152    4509    4503    4512     155    4506    4503    4509     117
    4506    4503    4512     155    4500    4497    4503     146    4500    4497
    4545     121    4497    4503    4506     147    4497    4503    4509     147
    4494    4491    4497     123    4491    4497    4500     124    4566    4572
    4575     102    4563    4557    4566     121    4560    4557    4563     162
    4560    4557    4566     121    4554    4551    4557     123    4551    4557
    4560     124    4551    4557    4563     124    4632    4638    4641     102
    4626    4620    4629     115    4623    4620    4626     115    4623    4620
    4629     115    4617    4611    4620     134    4614    4611    4617     135
    4614    4611    4620     134    4611    4620    4623     136    4611    4620
    4626     136    4611    4620    4629     136    4608    4602    4611     108
    4605    4602    4608     109    4605    4602    4611     108    4602    4611
    4614     137    4602    4611    4617     137    4599    4593    4602     108
    4596    4593    4599     109    4596    4593    4602     108    4593    4602
    4605     108    4593    4602    4608     108    4590    4584    4593     108
    4587    4584    4590     109    4587    4584    4593     108    4584    4593
    4596     108    4584    4593    4599     108    4581    4578    4584     138
    4581    4578    4632     121    4578    4584    4587     113    4578    4584
    4590     113    4575    4572    4578     123    4572    4578    4581     124
    4689    4695    4698     102    4683    4677    4686     117    4680    4677
    4683     117    4680    4677    4686     117    4671    4665    4674     117
    4668    4665    4671     117    4668    4665    4674     117    4662    4659
    4665     118    4662    4659    4677     118    4659    4665    4668     119
    4659    4665    4671     119    4659    4665    4674     119    4659    4677
    4680     119    4659    4677    4683     119    4659    4677    4686     119
    4656    4650    4659     130    4653    4650    4656     126    4653    4650
    4659     130    4650    4659    4662     131    4647    4644    4650     128
    4647    4644    4689     121    4644    4650    4653     129    4644    4650
    4656     129    4641    4638    4644     123    4638    4644    4647     124
    4740    4746    4749     102    4734    4731    4737     132    4725    4731
    4734     102    4725    4731    4737     102    4722    4716    4725     133
    4719    4716    4722     126    4719    4716    4725     133    4713    4707
    4716     127    4710    4707    4713     126    4710    4707    4716     127
    4707    4716    4719     127    4707    4716    4722     127    4704    4701
    4707     128    4704    4701    4740     121    4701    4707    4710     129
    4701    4707    4713     129    4698    4695    4701     123    4695    4701
    4704     124    4812    4818    4821     102    4806    4803    4809     103
    4797    4794    4800     103    4791    4794    4797     104    4791    4794
    4800     104    4791    4803    4806     104    4791    4803    4809     104
    4788    4785    4791     104    4782    4776    4785     105    4779    4776
    4782     106    4779    4776    4785     105    4776    4785    4788     107
    4773    4767    4776     108    4770    4767    4773     109    4770    4767
    4776     108    4767    4776    4779     110    4767    4776    4782     110
    4764    4758    4767     108    4761    4758    4764     109    4761    4758
    4767     108    4758    4767    4770     108    4758    4767    4773     108
    4755    4752    4758     138    4755    4752    4812     121    4752    4758
    4761     113    4752    4758    4764     113    4749    4746    4752     123
    4746    4752    4755     124    4854    4860    4863     102    4842    4836
    4845     117    4839    4836    4842     117    4839    4836    4845     117
    4833    4830    4836     165    4833    4830    4848     166    4830    4836
    4839     119    4830    4836    4842     119    4830    4836    4845     119
    4830    4848    4851     167    4827    4824    4830     120    4827    4824
    4854     121    4824    4830    4833     168    4821    4818    4824     123
    4818    4824    4827     124    4905    4911    4914     102    4899    4896
    4902     132    4890    4896    4899     102    4890    4896    4902     102
    4887    4881    4890     133    4884    4881    4887     126    4884    4881
    4890     133    4878    4872    4881     127    4875    4872    4878     126
    4875    4872    4881     127    4872    4881    4884     127    4872    4881
    4887     127    4869    4866    4872     128    4869    4866    4905     121
    4866    4872    4875     129    4866    4872    4878     129    4863    4860
    4866     123    4860    4866    4869     124    4968    4974    4977     102
    4959    4956    4962     152    4956    4962    4965     152    4947    4950
    4953     153    4947    4956    4959     154    4944    4941    4947     154
    4938    4935    4941     152    4935    4941    4944     152    4932    4935
    4938     152    4932    4962    4965     152    4929    4923    4932     155
    4926    4923    4929     117    4926    4923    4932     155    4920    4917
    4923     146    4920    4917    4968     121    4917    4923    4926     147
    4917    4923    4929     147    4914    4911    4917     123    4911    4917
    4920     124    4998    5004    5007     102    4992    4986    4995     117
    4989    4986    4992     117    4989    4986    4995     117    4983    4980
    4986     146    4983    4980    4998     121    4980    4986    4989     147
    4980    4986    4992     147    4980    4986    4995     147    4977    4974
    4980     123    4974    4980    4983     124    5061    5067    5070     102
    5052    5049    5055     152    5049    5055    5058     152    5040    5043
    5046     153    5040    5049    5052     154    5037    5034    5040     154
    5031    5028    5034     152    5028    5034    5037     152    5025    5028
    5031     152    5025    5055    5058     152    5022    5016    5025     155
    5019    5016    5022     117    5019    5016    5025     155    5013    5010
    5016     146    5013    5010    5061     121    5010    5016    5019     147
    5010    5016    5022     147    5007    5004    5010     123    5004    5010
    5013     124    5121    5127    5130     102    5112    5109    5115     152
    5109    5115    5118     152    5106    5103    5109     152    5103    5109
    5112     152    5100    5097    5103     152    5097    5103    5106     152
    5094    5091    5097     152    5091    5097    5100     152    5088    5091
    5094     152    5088    5115    5118     152    5085    5079    5088     155
    5082    5079    5085     117    5082    5079    5088     155    5076    5073
    5079     146    5076    5073    5121     121    5073    5079    5082     147
    5073    5079    5085     147    5070    5067    5073     123    5067    5073
    5076     124    5169    5175    5178     102    5163    5157    5166     117
    5160    5157    5163     117    5160    5157    5166     117    5151    5145
    5154     117    5148    5145    5151     117    5148    5145    5154     117
    5142    5139    5145     118    5142    5139    5157     118    5139    5145
    5148     119    5139    5145    5151     119    5139    5145    5154     119
    5139    5157    5160     119    5139    5157    5163     119    5139    5157
    5166     119    5136    5133    5139     120    5136    5133    5169     121
    5133    5139    5142     122    5130    5127    5133     123    5127    5133
    5136     124    5211    5217    5220     102    5199    5193    5202     117
    5196    5193    5199     117    5196    5193    5202     117    5190    5187
    5193     165    5190    5187    5205     166    5187    5193    5196     119
    5187    5193    5199     119    5187    5193    5202     119    5187    5205
    5208     167    5184    5181    5187     120    5184    5181    5211     121
    5181    5187    5190     168    5178    5175    5181     123    5175    5181
    5184     124    5241    5247    5250     102    5235    5229    5238     117
    5232    5229    5235     117    5232    5229    5238     117    5226    5223
    5229     146    5226    5223    5241     121    5223    5229    5232     147
    5223    5229    5235     147    5223    5229    5238     147    5220    5217
    5223     123    5217    5223    5226     124    5277    5283    5286     102
    5265    5259    5268     125    5262    5259    5265     126    5262    5259
    5268     125    5256    5253    5259     128    5256    5253    5277     121
    5253    5259    5262     129    5253    5259    5265     129    5250    5247
    5253     123    5247    5253    5256     124    5313    5319    5322     102
    5301    5295    5304     125    5298    5295    5301     126    5298    5295
    5304     125    5292    5289    5295     128    5292    5289    5313     121
    5289    5295    5298     129    5289    5295    5301     129    5286    5283
    5289     123    5283    5289    5292     124    5370    5376    5379     102
    5364    5358    5367     117    5361    5358    5364     117    5361    5358
    5367     117    5355    5349    5358     160    5352    5349    5355     126
    5352    5349    5358     160    5349    5358    5361     161    5349    5358
    5364     161    5349    5358    5367     161    5343    5337    5346     117
    5340    5337    5343     117    5340    5337    5346     117    5334    5331
    5337     118    5334    5331    5349     131    5331    5337    5340     119
    5331    5337    5343     119    5331    5337    5346     119    5331    5349
    5352     130    5331    5349    5355     130    5328    5325    5331     120
    5328    5325    5370     121    5325    5331    5334     122    5322    5319
    5325     123    5319    5325    5328     124    5442    5448    5451     102
    5436    5433    5439     103    5427    5424    5430     103    5421    5424
    5427     104    5421    5424    5430     104    5421    5433    5436     104
    5421    5433    5439     104    5418    5415    5421     104    5412    5406
    5415     105    5409    5406    5412     106    5409    5406    5415     105
    5406    5415    5418     107    5403    5397    5406     108    5400    5397
    5403     109    5400    5397    5406     108    5397    5406    5409     110
    5397    5406    5412     110    5394    5388    5397     108    5391    5388
    5394     109    5391    5388    5397     108    5388    5397    5400     108
    5388    5397    5403     108    5385    5382    5388     138    5385    5382
    5442     121    5382    5388    5391     113    5382    5388    5394     113
    5379    5376    5382     123    5376    5382    5385     124    5490    5496
    5499     102    5484    5478    5487     117    5481    5478    5484     117
    5481    5478    5487     117    5472    5466    5475     117    5469    5466
    5472     117    5469    5466    5475     117    5463    5460    5466     118
    5463    5460    5478     118    5460    5466    5469     119    5460    5466
    5472     119    5460    5466    5475     119    5460    5478    5481     119
    5460    5478    5484     119    5460    5478    5487     119    5457    5454
    5460     120    5457    5454    5490     121    5454    5460    5463     122
    5451    5448    5454     123    5448    5454    5457     124    5511    5517
    5520     102    5508    5502    5511     121    5505    5502    5508     162
    5505    5502    5511     121    5499    5496    5502     123    5496    5502
    5505     124    5496    5502    5508     124    5544    5550    5553     102
    5535    5529    5538     156    5532    5529    5535     157    5532    5529
    5538     156    5529    5538    5541     158    5526    5523    5529     128
    5526    5523    5544     121    5523    5529    5532     159    5523    5529
    5535     159    5520    5517    5523     123    5517    5523    5526     124
    5595    5601    5604     102    5589    5583    5592     150    5586    5583
    5589     150    5586    5583    5592     150    5580    5583    5586     169
    5580    5583    5589     169    5580    5583    5592     169    5577    5571
    5580     170    5574    5571    5577     157    5574    5571    5580     170
    5568    5562    5571     127    5565    5562    5568     126    5565    5562
    5571     127    5562    5571    5574     171    5562    5571    5577     171
    5559    5556    5562     128    5559    5556    5595     121    5556    5562
    5565     129    5556    5562    5568     129    5553    5550    5556     123
    5550    5556    5559     124    5628    5634    5637     102    5619    5613
    5622     156    5616    5613    5619     157    5616    5613    5622     156
    5613    5622    5625     158    5610    5607    5613     128    5610    5607
    5628     121    5607    5613    5616     159    5607    5613    5619     159
    5604    5601    5607     123    5601    5607    5610     124    5676    5682
    5685     102    5670    5664    5673     117    5667    5664    5670     117
    5667    5664    5673     117    5658    5652    5661     117    5655    5652
    5658     117    5655    5652    5661     117    5649    5646    5652     118
    5649    5646    5664     118    5646    5652    5655     119    5646    5652
    5658     119    5646    5652    5661     119    5646    5664    5667     119
    5646    5664    5670     119    5646    5664    5673     119    5643    5640
    5646     120    5643    5640    5676     121    5640    5646    5649     122
    5637    5634    5640     123    5634    5640    5643     124    5712    5718
    5721     102    5700    5694    5703     125    5697    5694    5700     126
    5697    5694    5703     125    5691    5688    5694     128    5691    5688
    5712     121    5688    5694    5697     129    5688    5694    5700     129
    5685    5682    5688     123    5682    5688    5691     124    5733    5739
    5742     102    5730    5724    5733     121    5727    5724    5730     162
    5727    5724    5733     121    5721    5718    5724     123    5718    5724
    5727     124    5718    5724    5730     124    5796    5802    5805     102
    5787    5784    5790     152    5784    5790    5793     152    5775    5778
    5781     153    5775    5784    5787     154    5772    5769    5775     154
    5766    5763    5769     152    5763    5769    5772     152    5760    5763
    5766     152    5760    5790    5793     152    5757    5751    5760     155
    5754    5751    5757     117    5754    5751    5760     155    5748    5745
    5751     146    5748    5745    5796     121    5745    5751    5754     147
    5745    5751    5757     147    5742    5739    5745     123    5739    5745
    5748     124    5847    5853    5856     102    5838    5835    5841     139
    5835    5841    5844     140    5832    5829    5835     141    5829    5835
    5838     142    5826    5829    5832     143    5823    5841    5844     144
    5820    5814    5823     145    5817    5814    5820     117    5817    5814
    5823     145    5811    5808    5814     146    5811    5808    5847     121
    5808    5814    5817     147    5808    5814    5820     147    5805    5802
    5808     123    5802    5808    5811     124    5889    5895    5898     102
    5883    5880    5886     132    5874    5880    5883     102    5874    5880
    5886     102    5871    5865    5874     133    5868    5865    5871     126
    5868    5865    5874     133    5862    5859    5865     128    5862    5859
    5889     121    5859    5865    5868     129    5859    5865    5871     129
    5856    5853    5859     123    5853    5859    5862     124    5946    5952
    5955     102    5940    5934    5943     117    5937    5934    5940     117
    5937    5934    5943     117    5931    5925    5934     160    5928    5925
    5931     126    5928    5925    5934     160    5925    5934    5937     161
    5925    5934    5940     161    5925    5934    5943     161    5919    5913
    5922     117    5916    5913    5919     117    5916    5913    5922     117
    5910    5907    5913     118    5910    5907    5925     131    5907    5913
    5916     119    5907    5913    5919     119    5907    5913    5922     119
    5907    5925    5928     130    5907    5925    5931     130    5904    5901
    5907     120    5904    5901    5946     121    5901    5907    5910     122
    5898    5895    5901     123    5895    5901    5904     124    5979    5985
    5988     102    5970    5964    5973     156    5967    5964    5970     157
    5967    5964    5973     156    5964    5973    5976     158    5961    5958
    5964     128    5961    5958    5979     121    5958    5964    5967     159
    5958    5964    5970     159    5955    5952    5958     123    5952    5958
    5961     124    6021    6027    6030     102    6009    6003    6012     117
    6006    6003    6009     117    6006    6003    6012     117    6000    5997
    6003     165    6000    5997    6015     166    5997    6003    6006     119
    5997    6003    6009     119    5997    6003    6012     119    5997    6015
    6018     167    5994    5991    5997     120    5994    5991    6021     121
    5991    5997    6000     168    5988    5985    5991     123    5985    5991
    5994     124    6087    6093    6096     102    6081    6075    6084     115
    6078    6075    6081     115    6078    6075    6084     115    6072    6066
    6075     134    6069    6066    6072     135    6069    6066    6075     134
    6066    6075    6078     136    6066    6075    6081     136    6066    6075
    6084     136    6063    6057    6066     108    6060    6057    6063     109
    6060    6057    6066     108    6057    6066    6069     137    6057    6066
    6072     137    6054    6048    6057     108    6051    6048    6054     109
    6051    6048    6057     108    6048    6057    6060     108    6048    6057
    6063     108    6045    6039    6048     108    6042    6039    6045     109
    6042    6039    6048     108    6039    6048    6051     108    6039    6048
    6054     108    6036    6033    6039     138    6036    6033    6087     121
    6033    6039    6042     113    6033    6039    6045     113    6030    6027
    6033     123    6027    6033    6036     124    6123    6129    6132     102
    6111    6105    6114     125    6108    6105    6111     126    6108    6105
    6114     125    6102    6099    6105     128    6102    6099    6123     121
    6099    6105    6108     129    6099    6105    6111     129    6096    6093
    6099     123    6093    6099    6102     124    6144    6150    6153     102
    6141    6135    6144     121    6138    6135    6141     162    6138    6135
    6144     121    6132    6129    6135     123    6129    6135    6138     124
    6129    6135    6141     124    6180    6186    6189     102    6168    6162
    6171     125    6165    6162    6168     126    6165    6162    6171     125
    6159    6156    6162     128    6159    6156    6180     121    6156    6162
    6165     129    6156    6162    6168     129    6153    6150    6156     123
    6150    6156    6159     124    6213    6219    6222     102    6204    6198
    6207     163    6201    6198    6204     157    6201    6198    6207     163
    6198    6207    6210     164    6195    6192    6198     128    6195    6192
    6213     121    6192    6198    6201     159    6192    6198    6204     159
    6189    6186    6192     123    6186    6192    6195     124    6234    6240
    6243     102    6231    6225    6234     121    6228    6225    6231     162
    6228    6225    6234     121    6222    6219    6225     123    6219    6225
    6228     124    6219    6225    6231     124    6267    6273    6276     102
    6258    6252    6261     156    6255    6252    6258     157    6255    6252
    6261     156    6252    6261    6264     158    6249    6246    6252     128
    6249    6246    6267     121    6246    6252    6255     159    6246    6252
    6258     159    6243    6240    6246     123    6240    6246    6249     124
    6324    6330    6333     102    6318    6312    6321     117    6315    6312
    6318     117    6315    6312    6321     117    6306    6300    6309     117
    6303    6300    6306     117    6303    6300    6309     117    6297    6294
    6300     118    6297    6294    6312     118    6294    6300    6303     119
    6294    6300    6306     119    6294    6300    6309     119    6294    6312
    6315     119    6294    6312    6318     119    6294    6312    6321     119
    6291    6285    6294     130    6288    6285    6291     126    6288    6285
    6294     130    6285    6294    6297     131    6282    6279    6285     128
    6282    6279    6324     121    6279    6285    6288     129    6279    6285
    6291     129    6276    6273    6279     123    6273    6279    6282     124
    6381    6387    6390     102    6375    6369    6378     117    6372    6369
    6375     117    6372    6369    6378     117    6363    6357    6366     117
    6360    6357    6363     117    6360    6357    6366     117    6354    6351
    6357     118    6354    6351    6369     118    6351    6357    6360     119
    6351    6357    6363     119    6351    6357    6366     119    6351    6369
    6372     119    6351    6369    6375     119    6351    6369    6378     119
    6348    6342    6351     130    6345    6342    6348     126    6345    6342
    6351     130    6342    6351    6354     131    6339    6336    6342     128
    6339    6336    6381     121    6336    6342    6345     129    6336    6342
    6348     129    6333    6330    6336     123    6330    6336    6339     124
    6441    6447    6450     102    6432    6429    6435     152    6429    6435
    6438     152    6426    6423    6429     152    6423    6429    6432     152
    6420    6417    6423     152    6417    6423    6426     152    6414    6411
    6417     152    6411    6417    6420     152    6408    6411    6414     152
    6408    6435    6438     152    6405    6399    6408     155    6402    6399
    6405     117    6402    6399    6408     155    6396    6393    6399     146
    6396    6393    6441     121    6393    6399    6402     147    6393    6399
    6405     147    6390    6387    6393     123    6387    6393    6396     124
    6477    6483    6486     102    6465    6459    6468     125    6462    6459
    6465     126    6462    6459    6468     125    6456    6453    6459     128
    6456    6453    6477     121    6453    6459    6462     129    6453    6459
    6465     129    6450    6447    6453     123    6447    6453    6456     124
    6528    6534    6537     102    6519    6516    6522     139    6516    6522
    6525     140    6513    6510    6516     141    6510    6516    6519     142
    6507    6510    6513     143    6504    6522    6525     144    6501    6495
    6504     145    6498    6495    6501     117    6498    6495    6504     145
    6492    6489    6495     146    6492    6489    6528     121    6489    6495
    6498     147    6489    6495    6501     147    6486    6483    6489     123
    6483    6489    6492     124    6585    6591    6594     102    6579    6573
    6582     117    6576    6573    6579     117    6576    6573    6582     117
    6567    6561    6570     117    6564    6561    6567     117    6564    6561
    6570     117    6558    6555    6561     118    6558    6555    6573     118
    6555    6561    6564     119    6555    6561    6567     119    6555    6561
    6570     119    6555    6573    6576     119    6555    6573    6579     119
    6555    6573    6582     119    6552    6546    6555     130    6549    6546
    6552     126    6549    6546    6555     130    6546    6555    6558     131
    6543    6540    6546     128    6543    6540    6585     121    6540    6546
    6549     129    6540    6546    6552     129    6537    6534    6540     123
    6534    6540    6543     124    6636    6642    6645     102    6627    6624
    6630     139    6624    6630    6633     140    6621    6618    6624     141
    6618    6624    6627     142    6615    6618    6621     143    6612    6630
    6633     144    6609    6603    6612     145    6606    6603    6609     117
    6606    6603    6612     145    6600    6597    6603     146    6600    6597
    6636     121    6597    6603    6606     147    6597    6603    6609     147
    6594    6591    6597     123    6591    6597    6600     124    6678    6684
    6687     102    6672    6669    6675     132    6663    6669    6672     102
    6663    6669    6675     102    6660    6654    6663     133    6657    6654
    6660     126    6657    6654    6663     133    6651    6648    6654     128
    6651    6648    6678     121    6648    6654    6657     129    6648    6654
    6660     129    6645    6642    6648     123    6642    6648    6651     124
    6726    6732    6735     102    6720    6714    6723     117    6717    6714
    6720     117    6717    6714    6723     117    6708    6702    6711     117
    6705    6702    6708     117    6705    6702    6711     117    6699    6696
    6702     118    6699    6696    6714     118    6696    6702    6705     119
    6696    6702    6708     119    6696    6702    6711     119    6696    6714
    6717     119    6696    6714    6720     119    6696    6714    6723     119
    6693    6690    6696     120    6693    6690    6726     121    6690    6696
    6699     122    6687    6684    6690     123    6684    6690    6693     124
    6774    6780    6783     102    6768    6762    6771     117    6765    6762
    6768     117    6765    6762    6771     117    6756    6750    6759     117
    6753    6750    6756     117    6753    6750    6759     117    6747    6744
    6750     118    6747    6744    6762     118    6744    6750    6753     119
    6744    6750    6756     119    6744    6750    6759     119    6744    6762
    6765     119    6744    6762    6768     119    6744    6762    6771     119
    6741    6738    6744     120    6741    6738    6774     121    6738    6744
    6747     122    6735    6732    6738     123    6732    6738    6741     124
    6795    6801    6804     102    6792    6786    6795     121    6789    6786
    6792     162    6789    6786    6795     121    6783    6780    6786     123
    6780    6786    6789     124    6780    6786    6792     124    6825    6831
    6834     102    6819    6813    6822     117    6816    6813    6819     117
    6816    6813    6822     117    6810    6807    6813     146    6810    6807
    6825     121    6807    6813    6816     147    6807    6813    6819     147
    6807    6813    6822     147    6804    6801    6807     123    6801    6807
    6810     124    6876    6882    6885     102    6867    6864    6870     139
    6864    6870    6873     140    6861    6858    6864     141    6858    6864
    6867     142    6855    6858    6861     143    6852    6870    6873     144
    6849    6843    6852     145    6846    6843    6849     117    6846    6843
    6852     145    6840    6837    6843     146    6840    6837    6876     121
    6837    6843    6846     147    6837    6843    6849     147    6834    6831
    6837     123    6831    6837    6840     124    6933    6939    6942     102
    6927    6921    6930     117    6924    6921    6927     117    6924    6921
    6930     117    6918    6912    6921     160    6915    6912    6918     126
    6915    6912    6921     160    6912    6921    6924     161    6912    6921
    6927     161    6912    6921    6930     161    6906    6900    6909     117
    6903    6900    6906     117    6903    6900    6909     117    6897    6894
    6900     118    6897    6894    6912     131    6894    6900    6903     119
    6894    6900    6906     119    6894    6900    6909     119    6894    6912
    6915     130    6894    6912    6918     130    6891    6888    6894     120
    6891    6888    6933     121    6888    6894    6897     122    6885    6882
    6888     123    6882    6888    6891     124    6981    6987    6990     102
    6975    6969    6978     117    6972    6969    6975     117    6972    6969
    6978     117    6963    6957    6966     117    6960    6957    6963     117
    6960    6957    6966     117    6954    6951    6957     118    6954    6951
    6969     118    6951    6957    6960     119    6951    6957    6963     119
    6951    6957    6966     119    6951    6969    6972     119    6951    6969
    6975     119    6951    6969    6978     119    6948    6945    6951     120
    6948    6945    6981     121    6945    6951    6954     122    6942    6939
    6945     123    6939    6945    6948     124    7002    7008    7011     102
    6999    6993    7002     121    6996    6993    6999     162    6996    6993
    7002     121    6990    6987    6993     123    6987    6993    6996     124
    6987    6993    6999     124    7059    7065    7068     102    7053    7047
    7056     117    7050    7047    7053     117    7050    7047    7056     117
    7044    7038    7047     160    7041    7038    7044     126    7041    7038
    7047     160    7038    7047    7050     161    7038    7047    7053     161
    7038    7047    7056     161    7032    7026    7035     117    7029    7026
    7032     117    7029    7026    7035     117    7023    7020    7026     118
    7023    7020    7038     131    7020    7026    7029     119    7020    7026
    7032     119    7020    7026    7035     119    7020    7038    7041     130
    7020    7038    7044     130    7017    7014    7020     120    7017    7014
    7059     121    7014    7020    7023     122    7011    7008    7014     123
    7008    7014    7017     124    7089    7095    7098     102    7083    7077
    7086     117    7080    7077    7083     117    7080    7077    7086     117
    7074    7071    7077     146    7074    7071    7089     121    7071    7077
    7080     147    7071    7077    7083     147    7071    7077    7086     147
    7068    7065    7071     123    7065    7071    7074     124    7122    7128
    7131     102    7113    7107    7116     156    7110    7107    7113     157
    7110    7107    7116     156    7107    7116    7119     158    7104    7101
    7107     128    7104    7101    7122     121    7101    7107    7110     159
    7101    7107    7113     159    7098    7095    7101     123    7095    7101
    7104     124    7173    7167    7176     117    7170    7167    7173     117
    7170    7167    7176     117    7164    7158    7167     160    7161    7158
    7164     126    7161    7158    7167     160    7158    7167    7170     161
    7158    7167    7173     161    7158    7167    7176     161    7152    7146
    7155     117    7149    7146    7152     117    7149    7146    7155     117
    7143    7140    7146     118    7143    7140    7158     131    7140    7146
    7149     119    7140    7146    7152     119    7140    7146    7155     119
    7140    7158    7161     130    7140    7158    7164     130    7137    7134
    7140     120    7137    7134    7179     121    7134    7140    7143     122
    7131    7128    7134     123    7128    7134    7137     124    7218    7215
    7221     121    7212    7206    7215     147    7209    7206    7212     117
    7209    7206    7215     147    7206    7215    7218     146    7203    7197
    7206     148    7200    7197    7203     117    7200    7197    7206     148
    7197    7206    7209     148    7197    7206    7212     148    7194    7188
    7197     149    7191    7188    7194     150    7191    7188    7197     149
    7188    7197    7200     148    7188    7197    7203     148    7185    7188
    7191     151    7185    7188    7194     151    7185    7215    7218     124
    7263    7269    7272     102    7260    7257    7263     121    7254    7248
    7257     147    7251    7248    7254     117    7251    7248    7257     147
    7248    7257    7260     146    7245    7239    7248     148    7242    7239
    7245     117    7242    7239    7248     148    7239    7248    7251     148
    7239    7248    7254     148    7236    7230    7239     149    7233    7230
    7236     150    7233    7230    7239     149    7230    7239    7242     148
    7230    7239    7245     148    7227    7230    7233     151    7227    7230
    7236     151    7227    7257    7260     124    7311    7317    7320     102
    7305    7299    7308     117    7302    7299    7305     117    7302    7299
    7308     117    7293    7287    7296     117    7290    7287    7293     117
    7290    7287    7296     117    7284    7281    7287     118    7284    7281
    7299     118    7281    7287    7290     119    7281    7287    7293     119
    7281    7287    7296     119    7281    7299    7302     119    7281    7299
    7305     119    7281    7299    7308     119    7278    7275    7281     120
    7278    7275    7311     121    7275    7281    7284     122    7272    7269
    7275     123    7269    7275    7278     124    7353    7359    7362     102
    7347    7344    7350     132    7338    7344    7347     102    7338    7344
    7350     102    7335    7329    7338     133    7332    7329    7335     126
    7332    7329    7338     133    7326    7323    7329     128    7326    7323
    7353     121    7323    7329    7332     129    7323    7329    7335     129
    7320    7317    7323     123    7317    7323    7326     124    7374    7380
    7383     102    7371    7365    7374     121    7368    7365    7371     162
    7368    7365    7374     121    7362    7359    7365     123    7359    7365
    7368     124    7359    7365    7371     124    7404    7410    7413     102
    7398    7392    7401     117    7395    7392    7398     117    7395    7392
    7401     117    7389    7386    7392     146    7389    7386    7404     121
    7386    7392    7395     147    7386    7392    7398     147    7386    7392
    7401     147    7383    7380    7386     123    7380    7386    7389     124
    7461    7467    7470     102    7455    7449    7458     117    7452    7449
    7455     117    7452    7449    7458     117    7443    7437    7446     117
    7440    7437    7443     117    7440    7437    7446     117    7434    7431
    7437     118    7434    7431    7449     118    7431    7437    7440     119
    7431    7437    7443     119    7431    7437    7446     119    7431    7449
    7452     119    7431    7449    7455     119    7431    7449    7458     119
    7428    7422    7431     130    7425    7422    7428     126    7425    7422
    7431     130    7422    7431    7434     131    7419    7416    7422     128
    7419    7416    7461     121    7416    7422    7425     129    7416    7422
    7428     129    7413    7410    7416     123    7410    7416    7419     124
    7503    7509    7512     102    7491    7485    7494     117    7488    7485
    7491     117    7488    7485    7494     117    7482    7479    7485     165
    7482    7479    7497     166    7479    7485    7488     119    7479    7485
    7491     119    7479    7485    7494     119    7479    7497    7500     167
    7476    7473    7479     120    7476    7473    7503     121    7473    7479
    7482     168    7470    7467    7473     123    7467    7473    7476     124
    7575    7581    7584     102    7569    7566    7572     172    7563    7560
    7566     152    7560    7566    7569     152    7557    7554    7560     152
    7554    7560    7563     152    7551    7548    7554     152    7548    7554
    7557     152    7545    7548    7551     173    7542    7539    7545     174
    7536    7533    7539     140    7533    7539    7542     139    7530    7533
    7536     175    7527    7521    7530     176    7524    7521    7527     117
    7524    7521    7530     176    7518    7515    7521     146    7518    7515
    7575     121    7515    7521    7524     147    7515    7521    7527     147
    7512    7509    7515     123    7509    7515    7518     124    7617    7623
    7626     102    7611    7608    7614     132    7602    7608    7611     102
    7602    7608    7614     102    7599    7593    7602     133    7596    7593
    7599     126    7596    7593    7602     133    7590    7587    7593     128
    7590    7587    7617     121    7587    7593    7596     129    7587    7593
    7599     129    7584    7581    7587     123    7581    7587    7590     124
    7647    7653    7656     102    7641    7635    7644     117    7638    7635
    7641     117    7638    7635    7644     117    7632    7629    7635     146
    7632    7629    7647     121    7629    7635    7638     147    7629    7635
    7641     147    7629    7635    7644     147    7626    7623    7629     123
    7623    7629    7632     124    7692    7698    7701     102    7680    7674
    7683     125    7677    7674    7680     126    7677    7674    7683     125
    7671    7665    7674     127    7668    7665    7671     126    7668    7665
    7674     127    7665    7674    7677     127    7665    7674    7680     127
    7662    7659    7665     128    7662    7659    7692     121    7659    7665
    7668     129    7659    7665    7671     129    7656    7653    7659     123
    7653    7659    7662     124    7758    7764    7767     102    7752    7746
    7755     115    7749    7746    7752     115    7749    7746    7755     115
    7743    7737    7746     134    7740    7737    7743     135    7740    7737
    7746     134    7737    7746    7749     136    7737    7746    7752     136
    7737    7746    7755     136    7734    7728    7737     108    7731    7728
    7734     109    7731    7728    7737     108    7728    7737    7740     137
    7728    7737    7743     137    7725    7719    7728     108    7722    7719
    7725     109    7722    7719    7728     108    7719    7728    7731     108
    7719    7728    7734     108    7716    7710    7719     108    7713    7710
    7716     109    7713    7710    7719     108    7710    7719    7722     108
    7710    7719    7725     108    7707    7704    7710     138    7707    7704
    7758     121    7704    7710    7713     113    7704    7710    7716     113
    7701    7698    7704     123    7698    7704    7707     124    7803    7809
    7812     102    7791    7785    7794     125    7788    7785    7791     126
    7788    7785    7794     125    7782    7776    7785     127    7779    7776
    7782     126    7779    7776    7785     127    7776    7785    7788     127
    7776    7785    7791     127    7773    7770    7776     128    7773    7770
    7803     121    7770    7776    7779     129    7770    7776    7782     129
    7767    7764    7770     123    7764    7770    7773     124    7854    7860
    7863     102    7848    7842    7851     150    7845    7842    7848     150
    7845    7842    7851     150    7839    7842    7845     169    7839    7842
    7848     169    7839    7842    7851     169    7836    7830    7839     170
    7833    7830    7836     157    7833    7830    7839     170    7827    7821
    7830     127    7824    7821    7827     126    7824    7821    7830     127
    7821    7830    7833     171    7821    7830    7836     171    7818    7815
    7821     128    7818    7815    7854     121    7815    7821    7824     129
    7815    7821    7827     129    7812    7809    7815     123    7809    7815
    7818     124    7911    7917    7920     102    7905    7899    7908     117
    7902    7899    7905     117    7902    7899    7908     117    7893    7887
    7896     117    7890    7887    7893     117    7890    7887    7896     117
    7884    7881    7887     118    7884    7881    7899     118    7881    7887
    7890     119    7881    7887    7893     119    7881    7887    7896     119
    7881    7899    7902     119    7881    7899    7905     119    7881    7899
    7908     119    7878    7872    7881     130    7875    7872    7878     126
    7875    7872    7881     130    7872    7881    7884     131    7869    7866
    7872     128    7869    7866    7911     121    7866    7872    7875     129
    7866    7872    7878     129    7863    7860    7866     123    7860    7866
    7869     124    7944    7950    7953     102    7935    7929    7938     163
    7932    7929    7935     157    7932    7929    7938     163    7929    7938
    7941     164    7926    7923    7929     128    7926    7923    7944     121
    7923    7929    7932     159    7923    7929    7935     159    7920    7917
    7923     123    7917    7923    7926     124    7962    7956    7965     121
    7959    7956    7962     162    7959    7956    7965     121    7953    7950
    7956     123    7950    7956    7959     124    7950    7956    7962     124
    8007    8013    8016     102    8004    8001    8007     121    7998    7992
    8001     147    7995    7992    7998     117    7995    7992    8001     147
    7992    8001    8004     146    7989    7983    7992     148    7986    7983
    7989     117    7986    7983    7992     148    7983    7992    7995     148
    7983    7992    7998     148    7980    7974    7983     149    7977    7974
    7980     150    7977    7974    7983     149    7974    7983    7986     148
    7974    7983    7989     148    7971    7974    7977     151    7971    7974
    7980     151    7971    8001    8004     124    8049    8055    8058     102
    8043    8040    8046     132    8034    8040    8043     102    8034    8040
    8046     102    8031    8025    8034     133    8028    8025    8031     126
    8028    8025    8034     133    8022    8019    8025     128    8022    8019
    8049     121    8019    8025    8028     129    8019    8025    8031     129
    8016    8013    8019     123    8013    8019    8022     124    8085    8091
    8094     102    8073    8067    8076     125    8070    8067    8073     126
    8070    8067    8076     125    8064    8061    8067     128    8064    8061
    8085     121    8061    8067    8070     129    8061    8067    8073     129
    8058    8055    8061     123    8055    8061    8064     124    8121    8127
    8130     102    8109    8103    8112     125    8106    8103    8109     126
    8106    8103    8112     125    8100    8097    8103     128    8100    8097
    8121     121    8097    8103    8106     129    8097    8103    8109     129
    8094    8091    8097     123    8091    8097    8100     124    8184    8190
    8193     102    8175    8172    8178     152    8172    8178    8181     152
    8163    8166    8169     153    8163    8172    8175     154    8160    8157
    8163     154    8154    8151    8157     152    8151    8157    8160     152
    8148    8151    8154     152    8148    8178    8181     152    8145    8139
    8148     155    8142    8139    8145     117    8142    8139    8148     155
    8136    8133    8139     146    8136    8133    8184     121    8133    8139
    8142     147    8133    8139    8145     147    8130    8127    8133     123
    8127    8133    8136     124    8220    8226    8229     102    8208    8202
    8211     125    8205    8202    8208     126    8205    8202    8211     125
    8199    8196    8202     128    8199    8196    8220     121    8196    8202
    8205     129    8196    8202    8208     129    8193    8190    8196     123
    8190    8196    8199     124    8283    8289    8292     102    8274    8271
    8277     152    8271    8277    8280     152    8262    8265    8268     153
    8262    8271    8274     154    8259    8256    8262     154    8253    8250
    8256     152    8250    8256    8259     152    8247    8250    8253     152
    8247    8277    8280     152    8244    8238    8247     155    8241    8238
    8244     117    8241    8238    8247     155    8235    8232    8238     146
    8235    8232    8283     121    8232    8238    8241     147    8232    8238
    8244     147    8229    8226    8232     123    8226    8232    8235     124
    8307    8301    8310     125    8304    8301    8307     126    8304    8301
    8310     125    8298    8295    8301     128    8298    8295    8319     121
    8295    8301    8304     129    8295    8301    8307     129    8292    8289
    8295     123    8289    8295    8298     124    8361    8367    8370     102
    8358    8355    8361     121    8352    8346    8355     147    8349    8346
    8352     117    8349    8346    8355     147    8346    8355    8358     146
    8343    8337    8346     148    8340    8337    8343     117    8340    8337
    8346     148    8337    8346    8349     148    8337    8346    8352     148
    8334    8328    8337     149    8331    8328    8334     150    8331    8328
    8337     149    8328    8337    8340     148    8328    8337    8343     148
    8325    8328    8331     151    8325    8328    8334     151    8325    8355
    8358     124    8406    8412    8415     102    8394    8388    8397     125
    8391    8388    8394     126    8391    8388    8397     125    8385    8379
    8388     127    8382    8379    8385     126    8382    8379    8388     127
    8379    8388    8391     127    8379    8388    8394     127    8376    8373
    8379     128    8376    8373    8406     121    8373    8379    8382     129
    8373    8379    8385     129    8370    8367    8373     123    8367    8373
    8376     124    8472    8478    8481     102    8466    8460    8469     115
    8463    8460    8466     115    8463    8460    8469     115    8457    8451
    8460     134    8454    8451    8457     135    8454    8451    8460     134
    8451    8460    8463     136    8451    8460    8466     136    8451    8460
    8469     136    8448    8442    8451     108    8445    8442    8448     109
    8445    8442    8451     108    8442    8451    8454     137    8442    8451
    8457     137    8439    8433    8442     108    8436    8433    8439     109
    8436    8433    8442     108    8433    8442    8445     108    8433    8442
    8448     108    8430    8424    8433     108    8427    8424    8430     109
    8427    8424    8433     108    8424    8433    8436     108    8424    8433
    8439     108    8421    8418    8424     138    8421    8418    8472     121
    8418    8424    8427     113    8418    8424    8430     113    8415    8412
    8418     123    8412    8418    8421     124    8520    8526    8529     102
    8514    8508    8517     117    8511    8508    8514     117    8511    8508
    8517     117    8502    8496    8505     117    8499    8496    8502     117
    8499    8496    8505     117    8493    8490    8496     118    8493    8490
    8508     118    8490    8496    8499     119    8490    8496    8502     119
    8490    8496    8505     119    8490    8508    8511     119    8490    8508
[truncated: 937,495 more chars]
