# Supplementary material for: In silico screening of chalcones and flavonoids as potential inhibitors against yellow head virus 3C-like protease
Source: PeerJ. 2023 Apr 24;11:e15086. doi: 10.7717/peerj.15086 (PMC10135407; doi:10.7717/peerj.15086)
Supplement: Supplemental Information 12 — All topology fileS used in trajectory analysis of duplicated simulations of the best four compounds and the standard molecule, NSC122819. [file peerj-11-15086-s012.zip › topology_file_duplication/stripped.04_cpd31.top]

%VERSION  VERSION_STAMP = V0001.000  DATE = 07/05/22 13:57:12                  
%FLAG TITLE                                                                     
%FORMAT(20a4)                                                                   
default_name                                                                    
%FLAG POINTERS                                                                  
%FORMAT(10I8)                                                                   
    2996      12    1461    1578    3321    2143    6801    6668       0       0
   16515     189    1578    2143    6668      78     177     204      40       0
       0       0       0       0       0       0       0       1      56       0
       0
%FLAG ATOM_NAME                                                                 
%FORMAT(20a4)                                                                   
N   H1  H2  H3  CA  HA  CB  HB2 HB3 CG  HG2 HG3 CD  HD2 HD3 NE  HE  CZ  NH1 HH11
HH12NH2 HH21HH22C   O   N   H   CA  HA  CB  HB  CG1 HG11HG12HG13CG2 HG21HG22HG23
C   O   N   H   CA  HA  CB  HB2 HB3 CG  HG2 HG3 CD  OE1 OE2 C   O   N   H   CA  
HA  CB  HB2 HB3 CG  OD1 OD2 C   O   N   H   CA  HA  CB  HB2 HB3 CG  HG  CD1 HD11
HD12HD13CD2 HD21HD22HD23C   O   N   H   CA  HA  CB  HB2 HB3 CG  OD1 ND2 HD21HD22
C   O   N   H   CA  HA  CB  HB2 HB3 CG  HG2 HG3 CD  HD2 HD3 CE  HE2 HE3 NZ  HZ1 
HZ2 HZ3 C   O   N   H   CA  HA  CB  HB2 HB3 CG  ND1 CE1 HE1 NE2 HE2 CD2 HD2 C   
O   N   CD  HD2 HD3 CG  HG2 HG3 CB  HB2 HB3 CA  HA  C   O   N   H   CA  HA  CB  
HB2 HB3 CG  CD1 HD1 CE1 HE1 CZ  OH  HH  CE2 HE2 CD2 HD2 C   O   N   H   CA  HA  
CB  HB2 HB3 CG  OD1 ND2 HD21HD22C   O   N   H   CA  HA  CB  HB2 HB3 CG  HG2 HG3 
CD  HD2 HD3 CE  HE2 HE3 NZ  HZ1 HZ2 HZ3 C   O   N   H   CA  HA  CB  HB2 HB3 CG  
CD1 HD1 CE1 HE1 CZ  OH  HH  CE2 HE2 CD2 HD2 C   O   N   H   CA  HA  CB  HB2 HB3 
CG  HG2 HG3 CD  HD2 HD3 NE  HE  CZ  NH1 HH11HH12NH2 HH21HH22C   O   N   H   CA  
HA  CB  HB2 HB3 OG  HG  C   O   N   H   CA  HA  CB  HB2 HB3 CG  OD1 ND2 HD21HD22
C   O   N   H   CA  HA  CB  HB  CG2 HG21HG22HG23CG1 HG12HG13CD1 HD11HD12HD13C   
O   N   H   CA  HA  CB  HB  CG1 HG11HG12HG13CG2 HG21HG22HG23C   O   N   H   CA  
HA  CB  HB2 HB3 CG  HG2 HG3 CD  HD2 HD3 NE  HE  CZ  NH1 HH11HH12NH2 HH21HH22C   
O   N   H   CA  HA  CB  HB  CG1 HG11HG12HG13CG2 HG21HG22HG23C   O   N   H   CA  
HA  CB  HB2 HB3 CG  CD1 HD1 CE1 HE1 CZ  OH  HH  CE2 HE2 CD2 HD2 C   O   N   H   
CA  HA2 HA3 C   O   N   H   CA  HA  CB  HB2 HB3 CG  HG2 HG3 CD  OE1 OE2 C   O   
N   H   CA  HA  CB  HB2 HB3 CG  HG2 HG3 CD  HD2 HD3 NE  HE  CZ  NH1 HH11HH12NH2 
HH21HH22C   O   N   H   CA  HA2 HA3 C   O   N   H   CA  HA  CB  HB2 HB3 CG  OD1 
OD2 C   O   N   H   CA  HA  CB  HB2 HB3 CG  HG  CD1 HD11HD12HD13CD2 HD21HD22HD23
C   O   N   H   CA  HA  CB  HB2 HB3 CG  OD1 ND2 HD21HD22C   O   N   H   CA  HA2 
HA3 C   O   N   H   CA  HA  CB  HB2 HB3 CG  CD1 HD1 CE1 HE1 CZ  HZ  CE2 HE2 CD2 
HD2 C   O   N   H   CA  HA  CB  HB2 HB3 CG  HG  CD1 HD11HD12HD13CD2 HD21HD22HD23
C   O   N   H   CA  HA  CB  HB2 HB3 OG  HG  C   O   N   H   CA  HA2 HA3 C   O   
N   H   CA  HA  CB  HB2 HB3 CG  HG2 HG3 CD  HD2 HD3 CE  HE2 HE3 NZ  HZ1 HZ2 HZ3 
C   O   N   H   CA  HA  CB  HB2 HB3 CG  CD1 HD1 CE1 HE1 CZ  HZ  CE2 HE2 CD2 HD2 
C   O   N   H   CA  HA  CB  HB2 HB3 CG  HG  CD1 HD11HD12HD13CD2 HD21HD22HD23C   
O   N   H   CA  HA  CB  HB2 HB3 CG  CD1 HD1 CE1 HE1 CZ  OH  HH  CE2 HE2 CD2 HD2 
C   O   N   H   CA  HA  CB  HB2 HB3 CG  CD1 HD1 CE1 HE1 CZ  HZ  CE2 HE2 CD2 HD2 
C   O   N   CD  HD2 HD3 CG  HG2 HG3 CB  HB2 HB3 CA  HA  C   O   N   H   CA  HA  
CB  HB2 HB3 CG  HG2 HG3 CD  HD2 HD3 NE  HE  CZ  NH1 HH11HH12NH2 HH21HH22C   O   
N   H   CA  HA  CB  HB2 HB3 CG  ND1 CE1 HE1 NE2 HE2 CD2 HD2 C   O   N   H   CA  
HA  CB  HB  CG2 HG21HG22HG23CG1 HG12HG13CD1 HD11HD12HD13C   O   N   H   CA  HA  
CB  HB2 HB3 CG  CD1 HD1 CE1 HE1 CZ  HZ  CE2 HE2 CD2 HD2 C   O   N   H   CA  HA  
CB  HB2 HB3 CG  OD1 OD2 C   O   N   H   CA  HA  CB  HB2 HB3 OG  HG  C   O   N   
H   CA  HA  CB  HB2 HB3 SG  HG  C   O   N   H   CA  HA  CB  HB  CG2 HG21HG22HG23
OG1 HG1 C   O   N   H   CA  HA  CB  HB2 HB3 CG  OD1 OD2 C   O   N   H   CA  HA  
CB  HB2 HB3 CG  OD1 ND2 HD21HD22C   O   N   H   CA  HA  CB  HB  CG2 HG21HG22HG23
OG1 HG1 C   O   N   H   CA  HA  CB  HB2 HB3 CG  HG  CD1 HD11HD12HD13CD2 HD21HD22
HD23C   O   N   H   CA  HA  CB  HB  CG2 HG21HG22HG23OG1 HG1 C   O   N   H   CA  
HA  CB  HB2 HB3 CG  HG2 HG3 CD  HD2 HD3 NE  HE  CZ  NH1 HH11HH12NH2 HH21HH22C   
O   N   H   CA  HA  CB  HB2 HB3 CG  ND1 CE1 HE1 NE2 HE2 CD2 HD2 C   O   N   H   
CA  HA  CB  HB  CG2 HG21HG22HG23CG1 HG12HG13CD1 HD11HD12HD13C   O   N   H   CA  
HA  CB  HB2 HB3 CG  HG2 HG3 CD  HD2 HD3 NE  HE  CZ  NH1 HH11HH12NH2 HH21HH22C   
O   N   H   CA  HA  CB  HB  CG1 HG11HG12HG13CG2 HG21HG22HG23C   O   N   H   CA  
HA  CB  HB  CG2 HG21HG22HG23OG1 HG1 C   O   N   H   CA  HA  CB  HB2 HB3 CG  HG2 
HG3 CD  HD2 HD3 CE  HE2 HE3 NZ  HZ1 HZ2 HZ3 C   O   N   H   CA  HA2 HA3 C   O   
N   H   CA  HA  CB  HB2 HB3 CG  HG2 HG3 CD  OE1 OE2 C   O   N   H   CA  HA  CB  
HB2 HB3 CG  HG2 HG3 CD  OE1 OE2 C   O   N   H   CA  HA  CB  HB  CG2 HG21HG22HG23
OG1 HG1 C   O   N   H   CA  HA  CB  HB2 HB3 CG  ND1 CE1 HE1 NE2 HE2 CD2 HD2 C   
O   N   H   CA  HA  CB  HB2 HB3 CG  OD1 OD2 C   O   N   H   CA  HA  CB  HB  CG2 
HG21HG22HG23CG1 HG12HG13CD1 HD11HD12HD13C   O   N   H   CA  HA  CB  HB2 HB3 CG  
HG2 HG3 CD  OE1 OE2 C   O   N   H   CA  HA  CB  HB2 HB3 CG  HG  CD1 HD11HD12HD13
CD2 HD21HD22HD23C   O   N   H   CA  HA  CB  HB2 HB3 CG  HG  CD1 HD11HD12HD13CD2 
HD21HD22HD23C   O   N   H   CA  HA  CB  HB2 HB3 OG  HG  C   O   N   H   CA  HA  
CB  HB2 HB3 CG  OD1 OD2 C   O   N   H   CA  HA  CB  HB2 HB3 CG  HG2 HG3 CD  OE1 
OE2 C   O   N   H   CA  HA  CB  HB2 HB3 CG  CD1 HD1 CE1 HE1 CZ  OH  HH  CE2 HE2 
CD2 HD2 C   O   N   H   CA  HA  CB  HB2 HB3 CG  OD1 OD2 C   O   N   H   CA  HA  
CB  HB1 HB2 HB3 C   O   N   H   CA  HA  CB  HB  CG2 HG21HG22HG23OG1 HG1 C   O   
N   CD  HD2 HD3 CG  HG2 HG3 CB  HB2 HB3 CA  HA  C   O   N   H   CA  HA  CB  HB2 
HB3 CG  CD1 HD1 CE1 HE1 CZ  HZ  CE2 HE2 CD2 HD2 C   O   N   H   CA  HA  CB  HB  
CG2 HG21HG22HG23CG1 HG12HG13CD1 HD11HD12HD13C   O   N   H   CA  HA  CB  HB2 HB3 
CG  HG2 HG3 CD  HD2 HD3 CE  HE2 HE3 NZ  HZ1 HZ2 HZ3 C   O   N   H   CA  HA  CB  
HB  CG2 HG21HG22HG23CG1 HG12HG13CD1 HD11HD12HD13C   O   N   H   CA  HA  CB  HB2 
HB3 CG  OD1 OD2 C   O   N   H   CA  HA  CB  HB2 HB3 OG  HG  C   O   N   CD  HD2 
HD3 CG  HG2 HG3 CB  HB2 HB3 CA  HA  C   O   N   H   CA  HA  CB  HB2 HB3 CG  CD1 
HD1 CE1 HE1 CZ  HZ  CE2 HE2 CD2 HD2 C   O   N   H   CA  HA  CB  HB1 HB2 HB3 C   
O   N   H   CA  HA  CB  HB2 HB3 CG  HG2 HG3 CD  OE1 OE2 C   O   N   H   CA  HA  
CB  HB1 HB2 HB3 C   O   N   H   CA  HA  CB  HB  CG2 HG21HG22HG23OG1 HG1 C   O   
N   H   CA  HA  CB  HB  CG1 HG11HG12HG13CG2 HG21HG22HG23C   O   N   H   CA  HA  
CB  HB2 HB3 CG  HG  CD1 HD11HD12HD13CD2 HD21HD22HD23C   O   N   H   CA  HA  CB  
HB2 HB3 CG  HG2 HG3 CD  HD2 HD3 CE  HE2 HE3 NZ  HZ1 HZ2 HZ3 C   O   N   H   CA  
HA  CB  HB2 HB3 CG  CD1 HD1 CE1 HE1 CZ  HZ  CE2 HE2 CD2 HD2 C   O   N   H   CA  
HA2 HA3 C   O   N   H   CA  HA  CB  HB2 HB3 CG  HG2 HG3 CD  HD2 HD3 CE  HE2 HE3 
NZ  HZ1 HZ2 HZ3 C   O   N   H   CA  HA  CB  HB2 HB3 CG  HG  CD1 HD11HD12HD13CD2 
HD21HD22HD23C   O   N   H   CA  HA  CB  HB2 HB3 CG  HG2 HG3 CD  OE1 NE2 HE21HE22
C   O   N   H   CA  HA  CB  HB2 HB3 CG  HG2 HG3 CD  HD2 HD3 NE  HE  CZ  NH1 HH11
HH12NH2 HH21HH22C   O   N   H   CA  HA  CB  HB  CG2 HG21HG22HG23OG1 HG1 C   O   
N   H   CA  HA  CB  HB2 HB3 CG  HG2 HG3 CD  OE1 NE2 HE21HE22C   O   N   H   CA  
HA  CB  HB2 HB3 CG  CD1 HD1 CE1 HE1 CZ  OH  HH  CE2 HE2 CD2 HD2 C   O   N   H   
CA  HA  CB  HB1 HB2 HB3 C   O   N   H   CA  HA  CB  HB2 HB3 CG  CD1 HD1 CE1 HE1 
CZ  OH  HH  CE2 HE2 CD2 HD2 C   O   N   H   CA  HA  CB  HB2 HB3 CG  CD1 HD1 CE1 
HE1 CZ  HZ  CE2 HE2 CD2 HD2 C   O   N   H   CA  HA  CB  HB  CG1 HG11HG12HG13CG2 
HG21HG22HG23C   O   N   H   CA  HA  CB  HB  CG2 HG21HG22HG23OG1 HG1 C   O   N   
H   CA  HA  CB  HB1 HB2 HB3 C   O   N   H   CA  HA  CB  HB2 HB3 CG  OD1 OD2 C   
O   N   H   CA  HA  CB  HB2 HB3 CG  OD1 OD2 C   O   N   H   CA  HA  CB  HB  CG2 
HG21HG22HG23CG1 HG12HG13CD1 HD11HD12HD13C   O   N   H   CA  HA  CB  HB2 HB3 CG  
HG2 HG3 CD  HD2 HD3 NE  HE  CZ  NH1 HH11HH12NH2 HH21HH22C   O   N   H   CA  HA  
CB  HB  CG1 HG11HG12HG13CG2 HG21HG22HG23C   O   N   H   CA  HA2 HA3 C   O   N   
H   CA  HA  CB  HB2 HB3 OG  HG  C   O   N   H   CA  HA  CB  HB2 HB3 CG  HG2 HG3 
SD  CE  HE1 HE2 HE3 C   O   N   H   CA  HA  CB  HB2 HB3 OG  HG  C   O   N   H   
CA  HA  CB  HB  CG1 HG11HG12HG13CG2 HG21HG22HG23C   O   N   H   CA  HA  CB  HB2 
HB3 CG  OD1 OD2 C   O   N   H   CA  HA2 HA3 C   O   N   H   CA  HA  CB  HB2 HB3 
CG  CD1 HD1 CE1 HE1 CZ  OH  HH  CE2 HE2 CD2 HD2 C   O   N   H   CA  HA  CB  HB2 
HB3 CG  ND1 CE1 HE1 NE2 HE2 CD2 HD2 C   O   N   H   CA  HA  CB  HB2 HB3 CG  OD1 
ND2 HD21HD22C   O   N   H   CA  HA  CB  HB  CG2 HG21HG22HG23CG1 HG12HG13CD1 HD11
HD12HD13C   O   N   H   CA  HA  CB  HB2 HB3 OG  HG  C   O   N   H   CA  HA  CB  
HB  CG2 HG21HG22HG23OG1 HG1 C   O   N   H   CA  HA  CB  HB2 HB3 CG  HG2 HG3 CD  
HD2 HD3 CE  HE2 HE3 NZ  HZ1 HZ2 HZ3 C   O   N   H   CA  HA  CB  HB2 HB3 CG  OD1 
OD2 C   O   N   H   CA  HA2 HA3 C   O   N   H   CA  HA  CB  HB2 HB3 CG  OD1 OD2 
C   O   N   H   CA  HA  CB  HB2 HB3 SG  HG  C   O   N   H   CA  HA2 HA3 C   O   
N   H   CA  HA  CB  HB2 HB3 OG  HG  C   O   N   H   CA  HA  CB  HB2 HB3 CG  HG  
CD1 HD11HD12HD13CD2 HD21HD22HD23C   O   N   H   CA  HA  CB  HB2 HB3 CG  HG  CD1 
HD11HD12HD13CD2 HD21HD22HD23C   O   N   H   CA  HA  CB  HB2 HB3 CG  CD1 HD1 CE1 
HE1 CZ  HZ  CE2 HE2 CD2 HD2 C   O   N   H   CA  HA  CB  HB2 HB3 CG  OD1 OD2 C   
O   N   H   CA  HA  CB  HB2 HB3 CG  ND1 CE1 HE1 NE2 HE2 CD2 HD2 C   O   N   H   
CA  HA  CB  HB2 HB3 CG  HG  CD1 HD11HD12HD13CD2 HD21HD22HD23C   O   N   H   CA  
HA  CB  HB2 HB3 CG  ND1 CE1 HE1 NE2 HE2 CD2 HD2 C   O   N   H   CA  HA  CB  HB2 
HB3 CG  OD1 ND2 HD21HD22C   O   N   H   CA  HA  CB  HB  CG1 HG11HG12HG13CG2 HG21
HG22HG23C   O   N   H   CA  HA  CB  HB  CG1 HG11HG12HG13CG2 HG21HG22HG23C   O   
N   H   CA  HA2 HA3 C   O   N   H   CA  HA  CB  HB1 HB2 HB3 C   O   N   H   CA  
HA  CB  HB2 HB3 CG  ND1 CE1 HE1 NE2 HE2 CD2 HD2 C   O   N   H   CA  HA  CB  HB  
CG2 HG21HG22HG23CG1 HG12HG13CD1 HD11HD12HD13C   O   N   H   CA  HA  CB  HB  CG1 
HG11HG12HG13CG2 HG21HG22HG23C   O   N   H   CA  HA2 HA3 C   O   N   H   CA  HA  
CB  HB  CG2 HG21HG22HG23CG1 HG12HG13CD1 HD11HD12HD13C   O   N   H   CA  HA  CB  
HB1 HB2 HB3 C   O   N   H   CA  HA  CB  HB2 HB3 OG  HG  C   O   N   H   CA  HA  
CB  HB  CG2 HG21HG22HG23CG1 HG12HG13CD1 HD11HD12HD13C   O   N   CD  HD2 HD3 CG  
HG2 HG3 CB  HB2 HB3 CA  HA  C   O   N   CD  HD2 HD3 CG  HG2 HG3 CB  HB2 HB3 CA  
HA  C   O   N   H   CA  HA  CB  HB  CG1 HG11HG12HG13CG2 HG21HG22HG23C   O   N   
H   CA  HA  CB  HB2 HB3 CG  OD1 ND2 HD21HD22C   O   N   H   CA  HA2 HA3 C   O   
N   H   CA  HA  CB  HB1 HB2 HB3 C   O   N   H   CA  HA  CB  HB2 HB3 CG  HG  CD1 
HD11HD12HD13CD2 HD21HD22HD23C   O   N   H   CA  HA  CB  HB  CG2 HG21HG22HG23OG1 
HG1 C   O   N   H   CA  HA  CB  HB2 HB3 CG  CD1 HD1 NE1 HE1 CE2 CZ2 HZ2 CH2 HH2 
CZ3 HZ3 CE3 HE3 CD2 C   O   N   H   CA  HA  CB  HB2 HB3 CG  OD1 ND2 HD21HD22C   
O   N   H   CA  HA  CB  HB1 HB2 HB3 C   O   N   H   CA  HA  CB  HB2 HB3 CG  HG2 
HG3 CD  OE1 OE2 C   O   N   H   CA  HA  CB  HB2 HB3 CG  HG2 HG3 CD  HD2 HD3 CE  
HE2 HE3 NZ  HZ1 HZ2 HZ3 C   O   N   H   CA  HA  CB  HB2 HB3 CG  HG2 HG3 CD  OE1 
OE2 C   O   N   H   CA  HA  CB  HB2 HB3 CG  HG2 HG3 SD  CE  HE1 HE2 HE3 C   O   
N   H   CA  HA  CB  HB2 HB3 CG  HG  CD1 HD11HD12HD13CD2 HD21HD22HD23C   O   N   
H   CA  HA  CB  HB2 HB3 SG  HG  C   O   N   H   CA  HA2 HA3 C   O   N   CD  HD2 
HD3 CG  HG2 HG3 CB  HB2 HB3 CA  HA  C   O   N   H   CA  HA  CB  HB2 HB3 CG  OD1 
ND2 HD21HD22C   O   N   H   CA  HA  CB  HB2 HB3 CG  OD1 OD2 C   O   N   H   CA  
HA  CB  HB2 HB3 CG  OD1 OD2 C   O   N   H   CA  HA  CB  HB2 HB3 CG  CD1 HD1 CE1 
HE1 CZ  OH  HH  CE2 HE2 CD2 HD2 C   O   N   H   CA  HA  CB  HB2 HB3 CG  OD1 OD2 
C   O   N   H   CA  HA  CB  HB2 HB3 CG  CD1 HD1 CE1 HE1 CZ  OH  HH  CE2 HE2 CD2 
HD2 C   O   N   H   CA  HA  CB  HB2 HB3 CG  OD1 OD2 C   O   N   CD  HD2 HD3 CG  
HG2 HG3 CB  HB2 HB3 CA  HA  C   O   N   H   CA  HA  CB  HB2 HB3 CG  HG2 HG3 CD  
OE1 OE2 C   O   N   H   CA  HA  CB  HB2 HB3 CG  HG2 HG3 CD  HD2 HD3 CE  HE2 HE3 
NZ  HZ1 HZ2 HZ3 C   O   N   H   CA  HA  CB  HB  CG1 HG11HG12HG13CG2 HG21HG22HG23
C   O   N   H   CA  HA2 HA3 C   O   N   CD  HD2 HD3 CG  HG2 HG3 CB  HB2 HB3 CA  
HA  C   O   N   CD  HD2 HD3 CG  HG2 HG3 CB  HB2 HB3 CA  HA  C   O   N   H   CA  
HA  CB  HB2 HB3 CG  HG2 HG3 CD  HD2 HD3 CE  HE2 HE3 NZ  HZ1 HZ2 HZ3 C   O   N   
H   CA  HA  CB  HB  CG1 HG11HG12HG13CG2 HG21HG22HG23C   O   N   H   CA  HA  CB  
HB2 HB3 CG  CD1 HD1 NE1 HE1 CE2 CZ2 HZ2 CH2 HH2 CZ3 HZ3 CE3 HE3 CD2 C   O   OXT 
C17 H13 H14 H15 O3  C13 C14 C15 H9  H8  C12 O2  C16 H10 H11 H12 C11 H7  C10 C9  
O1  C8  H6  C7  H5  C6  C5  C3  H2  H4  C4  H3  C2  H1  C1  O4  C18 H16 H17 C19 
N3  N2  C20 H18 N1  C21 C22 H19 C23 H20 C24 H21 C25 H22 C26 H23 
%FLAG CHARGE                                                                    
%FORMAT(5E16.8)                                                                 
  2.37801015E+00  3.79570509E+00  3.79570509E+00  3.79570509E+00 -4.06357290E-01
  2.26320966E+00  2.15023140E-01  4.11823980E-01  4.11823980E-01  4.30046280E-01
  5.63069070E-01  5.63069070E-01  1.70378505E+00  9.60315210E-01  9.60315210E-01
 -1.02955995E+01  6.54545016E+00  1.50898866E+01 -1.58406454E+01  8.18910162E+00
  8.18910162E+00 -1.58406454E+01  8.18910162E+00  8.18910162E+00  1.31455672E+01
 -1.09570690E+01 -7.57501011E+00  4.95464337E+00 -1.59445125E+00  1.76574087E+00
  5.43935655E+00 -5.41202310E-01 -5.81655816E+00  1.44138393E+00  1.44138393E+00
  1.44138393E+00 -5.81655816E+00  1.44138393E+00  1.44138393E+00  1.44138393E+00
  1.08841798E+01 -1.03484442E+01 -9.40817349E+00  5.35006728E+00  7.23425310E-01
  2.01356415E+00  1.02044880E+00 -3.15245790E-01 -3.15245790E-01  2.47823280E-01
 -7.74447750E-01 -7.74447750E-01  1.46762404E+01 -1.49204192E+01 -1.49204192E+01
  9.77808618E+00 -1.06035564E+01 -9.40817349E+00  5.35006728E+00  6.94269630E-01
  1.60356240E+00 -5.52135690E-01 -2.22312060E-01 -2.22312060E-01  1.45669066E+01
 -1.46033512E+01 -1.46033512E+01  9.77808618E+00 -1.06035564E+01 -7.57501011E+00
  4.95464337E+00 -9.43915140E-01  1.68009606E+00 -2.00809746E+00  8.32759110E-01
  8.32759110E-01  6.43429413E+00 -6.57825030E-01 -7.50940983E+00  1.82223000E+00
  1.82223000E+00  1.82223000E+00 -7.50940983E+00  1.82223000E+00  1.82223000E+00
  1.82223000E+00  1.08841798E+01 -1.03484442E+01 -7.57501011E+00  4.95464337E+00
  2.60578890E-01  1.90969704E+00 -3.71917143E+00  1.45231731E+00  1.45231731E+00
  1.29924999E+01 -1.08076461E+01 -1.67481159E+01  7.64607708E+00  7.64607708E+00
  1.08841798E+01 -1.03484442E+01 -6.33953817E+00  5.00566581E+00 -4.37335200E+00
  2.59849998E+00 -1.71289620E-01  6.59647260E-01  6.59647260E-01  3.40757010E-01
  1.87689690E-01  1.87689690E-01 -8.72848170E-01  1.13160483E+00  1.13160483E+00
 -2.60578890E-01  2.06823105E+00  2.06823105E+00 -7.02287442E+00  6.19558200E+00
  6.19558200E+00  6.19558200E+00  1.33769904E+01 -1.07402236E+01 -7.57501011E+00
  4.95464337E+00 -1.05871563E+00  2.47823280E+00 -1.34845020E-01  6.68758410E-01
  6.68758410E-01  3.40392564E+00 -9.89835336E+00  2.97934605E+00  2.61490005E+00
 -5.09313285E+00  6.08442597E+00 -4.02166161E+00  3.39299226E+00  1.08841798E+01
 -1.03484442E+01 -4.64304204E+00  3.49868160E-01  7.12491930E-01  7.12491930E-01
  3.44401470E-01  3.88134990E-01  3.88134990E-01 -1.27556100E-01  4.61024190E-01
  4.61024190E-01 -4.84713180E-01  1.16804943E+00  1.07438681E+01 -1.04741780E+01
 -7.57501011E+00  4.95464337E+00 -2.55112200E-02  1.59627348E+00 -2.76978960E-01
  5.37557850E-01  5.37557850E-01 -2.00445300E-02 -3.47317038E+00  3.09596877E+00
 -4.26584043E+00  3.01761288E+00  5.87851398E+00 -1.01662212E+01  7.27434216E+00
 -4.26584043E+00  3.01761288E+00 -3.47317038E+00  3.09596877E+00  1.08841798E+01
 -1.03484442E+01 -7.57501011E+00  4.95464337E+00  2.60578890E-01  1.90969704E+00
 -3.71917143E+00  1.45231731E+00  1.45231731E+00  1.29924999E+01 -1.08076461E+01
 -1.67481159E+01  7.64607708E+00  7.64607708E+00  1.08841798E+01 -1.03484442E+01
 -6.33953817E+00  5.00566581E+00 -4.37335200E+00  2.59849998E+00 -1.71289620E-01
  6.59647260E-01  6.59647260E-01  3.40757010E-01  1.87689690E-01  1.87689690E-01
 -8.72848170E-01  1.13160483E+00  1.13160483E+00 -2.60578890E-01  2.06823105E+00
  2.06823105E+00 -7.02287442E+00  6.19558200E+00  6.19558200E+00  6.19558200E+00
  1.33769904E+01 -1.07402236E+01 -7.57501011E+00  4.95464337E+00 -2.55112200E-02
  1.59627348E+00 -2.76978960E-01  5.37557850E-01  5.37557850E-01 -2.00445300E-02
 -3.47317038E+00  3.09596877E+00 -4.26584043E+00  3.01761288E+00  5.87851398E+00
 -1.01662212E+01  7.27434216E+00 -4.26584043E+00  3.01761288E+00 -3.47317038E+00
  3.09596877E+00  1.08841798E+01 -1.03484442E+01 -6.33953817E+00  5.00566581E+00
 -4.80522051E+00  2.84267880E+00 -1.27556100E-02  5.95869210E-01  5.95869210E-01
  7.10669700E-01  5.19335550E-01  5.19335550E-01  8.85603780E-01  1.25187201E+00
  1.25187201E+00 -9.64870785E+00  6.29762688E+00  1.47163295E+01 -1.57203782E+01
  8.15994594E+00  8.15994594E+00 -1.57203782E+01  8.15994594E+00  8.15994594E+00
  1.33769904E+01 -1.07402236E+01 -7.57501011E+00  4.95464337E+00 -4.53735270E-01
  1.53613989E+00  3.85766091E+00  6.41424960E-01  6.41424960E-01 -1.19283176E+01
  7.79003325E+00  1.08841798E+01 -1.03484442E+01 -7.57501011E+00  4.95464337E+00
  2.60578890E-01  1.90969704E+00 -3.71917143E+00  1.45231731E+00  1.45231731E+00
  1.29924999E+01 -1.08076461E+01 -1.67481159E+01  7.64607708E+00  7.64607708E+00
  1.08841798E+01 -1.03484442E+01 -7.57501011E+00  4.95464337E+00 -1.08787131E+00
  1.58351787E+00  2.37436569E+00  3.40757010E-01 -5.83842492E+00  1.60720686E+00
  1.60720686E+00  1.60720686E+00 -7.83558900E-01  4.30046280E-01  4.30046280E-01
 -1.20267180E+00  3.38934780E-01  3.38934780E-01  3.38934780E-01  1.08841798E+01
 -1.03484442E+01 -7.57501011E+00  4.95464337E+00 -1.59445125E+00  1.76574087E+00
  5.43935655E+00 -5.41202310E-01 -5.81655816E+00  1.44138393E+00  1.44138393E+00
  1.44138393E+00 -5.81655816E+00  1.44138393E+00  1.44138393E+00  1.44138393E+00
  1.08841798E+01 -1.03484442E+01 -6.33953817E+00  5.00566581E+00 -4.80522051E+00
  2.84267880E+00 -1.27556100E-02  5.95869210E-01  5.95869210E-01  7.10669700E-01
  5.19335550E-01  5.19335550E-01  8.85603780E-01  1.25187201E+00  1.25187201E+00
 -9.64870785E+00  6.29762688E+00  1.47163295E+01 -1.57203782E+01  8.15994594E+00
  8.15994594E+00 -1.57203782E+01  8.15994594E+00  8.15994594E+00  1.33769904E+01
 -1.07402236E+01 -7.57501011E+00  4.95464337E+00 -1.59445125E+00  1.76574087E+00
  5.43935655E+00 -5.41202310E-01 -5.81655816E+00  1.44138393E+00  1.44138393E+00
  1.44138393E+00 -5.81655816E+00  1.44138393E+00  1.44138393E+00  1.44138393E+00
  1.08841798E+01 -1.03484442E+01 -7.57501011E+00  4.95464337E+00 -2.55112200E-02
  1.59627348E+00 -2.76978960E-01  5.37557850E-01  5.37557850E-01 -2.00445300E-02
 -3.47317038E+00  3.09596877E+00 -4.26584043E+00  3.01761288E+00  5.87851398E+00
 -1.01662212E+01  7.27434216E+00 -4.26584043E+00  3.01761288E+00 -3.47317038E+00
  3.09596877E+00  1.08841798E+01 -1.03484442E+01 -7.57501011E+00  4.95464337E+00
 -4.59201960E-01  1.27191654E+00  1.27191654E+00  1.08841798E+01 -1.03484442E+01
 -9.40817349E+00  5.35006728E+00  7.23425310E-01  2.01356415E+00  1.02044880E+00
 -3.15245790E-01 -3.15245790E-01  2.47823280E-01 -7.74447750E-01 -7.74447750E-01
  1.46762404E+01 -1.49204192E+01 -1.49204192E+01  9.77808618E+00 -1.06035564E+01
 -6.33953817E+00  5.00566581E+00 -4.80522051E+00  2.84267880E+00 -1.27556100E-02
  5.95869210E-01  5.95869210E-01  7.10669700E-01  5.19335550E-01  5.19335550E-01
  8.85603780E-01  1.25187201E+00  1.25187201E+00 -9.64870785E+00  6.29762688E+00
  1.47163295E+01 -1.57203782E+01  8.15994594E+00  8.15994594E+00 -1.57203782E+01
  8.15994594E+00  8.15994594E+00  1.33769904E+01 -1.07402236E+01 -7.57501011E+00
  4.95464337E+00 -4.59201960E-01  1.27191654E+00  1.27191654E+00  1.08841798E+01
 -1.03484442E+01 -9.40817349E+00  5.35006728E+00  6.94269630E-01  1.60356240E+00
 -5.52135690E-01 -2.22312060E-01 -2.22312060E-01  1.45669066E+01 -1.46033512E+01
 -1.46033512E+01  9.77808618E+00 -1.06035564E+01 -7.57501011E+00  4.95464337E+00
 -9.43915140E-01  1.68009606E+00 -2.00809746E+00  8.32759110E-01  8.32759110E-01
  6.43429413E+00 -6.57825030E-01 -7.50940983E+00  1.82223000E+00  1.82223000E+00
  1.82223000E+00 -7.50940983E+00  1.82223000E+00  1.82223000E+00  1.82223000E+00
  1.08841798E+01 -1.03484442E+01 -7.57501011E+00  4.95464337E+00  2.60578890E-01
  1.90969704E+00 -3.71917143E+00  1.45231731E+00  1.45231731E+00  1.29924999E+01
 -1.08076461E+01 -1.67481159E+01  7.64607708E+00  7.64607708E+00  1.08841798E+01
 -1.03484442E+01 -7.57501011E+00  4.95464337E+00 -4.59201960E-01  1.27191654E+00
  1.27191654E+00  1.08841798E+01 -1.03484442E+01 -7.57501011E+00  4.95464337E+00
 -4.37335200E-02  1.78214094E+00 -6.25024890E-01  5.37557850E-01  5.37557850E-01
  2.15023140E-01 -2.28872088E+00  2.42356590E+00 -3.10507992E+00  2.60578890E+00
 -1.95343056E+00  2.36343231E+00 -3.10507992E+00  2.60578890E+00 -2.28872088E+00
  2.42356590E+00  1.08841798E+01 -1.03484442E+01 -7.57501011E+00  4.95464337E+00
 -9.43915140E-01  1.68009606E+00 -2.00809746E+00  8.32759110E-01  8.32759110E-01
  6.43429413E+00 -6.57825030E-01 -7.50940983E+00  1.82223000E+00  1.82223000E+00
  1.82223000E+00 -7.50940983E+00  1.82223000E+00  1.82223000E+00  1.82223000E+00
  1.08841798E+01 -1.03484442E+01 -7.57501011E+00  4.95464337E+00 -4.53735270E-01
  1.53613989E+00  3.85766091E+00  6.41424960E-01  6.41424960E-01 -1.19283176E+01
  7.79003325E+00  1.08841798E+01 -1.03484442E+01 -7.57501011E+00  4.95464337E+00
 -4.59201960E-01  1.27191654E+00  1.27191654E+00  1.08841798E+01 -1.03484442E+01
 -6.33953817E+00  5.00566581E+00 -4.37335200E+00  2.59849998E+00 -1.71289620E-01
  6.59647260E-01  6.59647260E-01  3.40757010E-01  1.87689690E-01  1.87689690E-01
 -8.72848170E-01  1.13160483E+00  1.13160483E+00 -2.60578890E-01  2.06823105E+00
  2.06823105E+00 -7.02287442E+00  6.19558200E+00  6.19558200E+00  6.19558200E+00
  1.33769904E+01 -1.07402236E+01 -7.57501011E+00  4.95464337E+00 -4.37335200E-02
  1.78214094E+00 -6.25024890E-01  5.37557850E-01  5.37557850E-01  2.15023140E-01
 -2.28872088E+00  2.42356590E+00 -3.10507992E+00  2.60578890E+00 -1.95343056E+00
  2.36343231E+00 -3.10507992E+00  2.60578890E+00 -2.28872088E+00  2.42356590E+00
  1.08841798E+01 -1.03484442E+01 -7.57501011E+00  4.95464337E+00 -9.43915140E-01
  1.68009606E+00 -2.00809746E+00  8.32759110E-01  8.32759110E-01  6.43429413E+00
 -6.57825030E-01 -7.50940983E+00  1.82223000E+00  1.82223000E+00  1.82223000E+00
 -7.50940983E+00  1.82223000E+00  1.82223000E+00  1.82223000E+00  1.08841798E+01
 -1.03484442E+01 -7.57501011E+00  4.95464337E+00 -2.55112200E-02  1.59627348E+00
 -2.76978960E-01  5.37557850E-01  5.37557850E-01 -2.00445300E-02 -3.47317038E+00
  3.09596877E+00 -4.26584043E+00  3.01761288E+00  5.87851398E+00 -1.01662212E+01
  7.27434216E+00 -4.26584043E+00  3.01761288E+00 -3.47317038E+00  3.09596877E+00
  1.08841798E+01 -1.03484442E+01 -7.57501011E+00  4.95464337E+00 -4.37335200E-02
  1.78214094E+00 -6.25024890E-01  5.37557850E-01  5.37557850E-01  2.15023140E-01
 -2.28872088E+00  2.42356590E+00 -3.10507992E+00  2.60578890E+00 -1.95343056E+00
  2.36343231E+00 -3.10507992E+00  2.60578890E+00 -2.28872088E+00  2.42356590E+00
  1.08841798E+01 -1.03484442E+01 -4.64304204E+00  3.49868160E-01  7.12491930E-01
  7.12491930E-01  3.44401470E-01  3.88134990E-01  3.88134990E-01 -1.27556100E-01
  4.61024190E-01  4.61024190E-01 -4.84713180E-01  1.16804943E+00  1.07438681E+01
 -1.04741780E+01 -6.33953817E+00  5.00566581E+00 -4.80522051E+00  2.84267880E+00
 -1.27556100E-02  5.95869210E-01  5.95869210E-01  7.10669700E-01  5.19335550E-01
  5.19335550E-01  8.85603780E-01  1.25187201E+00  1.25187201E+00 -9.64870785E+00
  6.29762688E+00  1.47163295E+01 -1.57203782E+01  8.15994594E+00  8.15994594E+00
 -1.57203782E+01  8.15994594E+00  8.15994594E+00  1.33769904E+01 -1.07402236E+01
 -7.57501011E+00  4.95464337E+00 -1.05871563E+00  2.47823280E+00 -1.34845020E-01
  6.68758410E-01  6.68758410E-01  3.40392564E+00 -9.89835336E+00  2.97934605E+00
  2.61490005E+00 -5.09313285E+00  6.08442597E+00 -4.02166161E+00  3.39299226E+00
  1.08841798E+01 -1.03484442E+01 -7.57501011E+00  4.95464337E+00 -1.08787131E+00
  1.58351787E+00  2.37436569E+00  3.40757010E-01 -5.83842492E+00  1.60720686E+00
  1.60720686E+00  1.60720686E+00 -7.83558900E-01  4.30046280E-01  4.30046280E-01
 -1.20267180E+00  3.38934780E-01  3.38934780E-01  3.38934780E-01  1.08841798E+01
 -1.03484442E+01 -7.57501011E+00  4.95464337E+00 -4.37335200E-02  1.78214094E+00
 -6.25024890E-01  5.37557850E-01  5.37557850E-01  2.15023140E-01 -2.28872088E+00
  2.42356590E+00 -3.10507992E+00  2.60578890E+00 -1.95343056E+00  2.36343231E+00
 -3.10507992E+00  2.60578890E+00 -2.28872088E+00  2.42356590E+00  1.08841798E+01
 -1.03484442E+01 -9.40817349E+00  5.35006728E+00  6.94269630E-01  1.60356240E+00
 -5.52135690E-01 -2.22312060E-01 -2.22312060E-01  1.45669066E+01 -1.46033512E+01
 -1.46033512E+01  9.77808618E+00 -1.06035564E+01 -7.57501011E+00  4.95464337E+00
 -4.53735270E-01  1.53613989E+00  3.85766091E+00  6.41424960E-01  6.41424960E-01
 -1.19283176E+01  7.79003325E+00  1.08841798E+01 -1.03484442E+01 -7.57501011E+00
  4.95464337E+00  3.88134990E-01  2.04818652E+00 -2.24316513E+00  2.02631976E+00
  2.02631976E+00 -5.68353537E+00  3.52237059E+00  1.08841798E+01 -1.03484442E+01
 -7.57501011E+00  4.95464337E+00 -7.08847470E-01  1.83498561E+00  6.65842842E+00
  7.83558900E-02 -4.44259674E+00  1.16987166E+00  1.16987166E+00  1.16987166E+00
 -1.23200970E+01  7.47478746E+00  1.08841798E+01 -1.03484442E+01 -9.40817349E+00
  5.35006728E+00  6.94269630E-01  1.60356240E+00 -5.52135690E-01 -2.22312060E-01
 -2.22312060E-01  1.45669066E+01 -1.46033512E+01 -1.46033512E+01  9.77808618E+00
 -1.06035564E+01 -7.57501011E+00  4.95464337E+00  2.60578890E-01  1.90969704E+00
 -3.71917143E+00  1.45231731E+00  1.45231731E+00  1.29924999E+01 -1.08076461E+01
 -1.67481159E+01  7.64607708E+00  7.64607708E+00  1.08841798E+01 -1.03484442E+01
 -7.57501011E+00  4.95464337E+00 -7.08847470E-01  1.83498561E+00  6.65842842E+00
  7.83558900E-02 -4.44259674E+00  1.16987166E+00  1.16987166E+00  1.16987166E+00
 -1.23200970E+01  7.47478746E+00  1.08841798E+01 -1.03484442E+01 -7.57501011E+00
  4.95464337E+00 -9.43915140E-01  1.68009606E+00 -2.00809746E+00  8.32759110E-01
  8.32759110E-01  6.43429413E+00 -6.57825030E-01 -7.50940983E+00  1.82223000E+00
  1.82223000E+00  1.82223000E+00 -7.50940983E+00  1.82223000E+00  1.82223000E+00
  1.82223000E+00  1.08841798E+01 -1.03484442E+01 -7.57501011E+00  4.95464337E+00
 -7.08847470E-01  1.83498561E+00  6.65842842E+00  7.83558900E-02 -4.44259674E+00
  1.16987166E+00  1.16987166E+00  1.16987166E+00 -1.23200970E+01  7.47478746E+00
  1.08841798E+01 -1.03484442E+01 -6.33953817E+00  5.00566581E+00 -4.80522051E+00
  2.84267880E+00 -1.27556100E-02  5.95869210E-01  5.95869210E-01  7.10669700E-01
  5.19335550E-01  5.19335550E-01  8.85603780E-01  1.25187201E+00  1.25187201E+00
 -9.64870785E+00  6.29762688E+00  1.47163295E+01 -1.57203782E+01  8.15994594E+00
  8.15994594E+00 -1.57203782E+01  8.15994594E+00  8.15994594E+00  1.33769904E+01
 -1.07402236E+01 -7.57501011E+00  4.95464337E+00 -1.05871563E+00  2.47823280E+00
 -1.34845020E-01  6.68758410E-01  6.68758410E-01  3.40392564E+00 -9.89835336E+00
  2.97934605E+00  2.61490005E+00 -5.09313285E+00  6.08442597E+00 -4.02166161E+00
  3.39299226E+00  1.08841798E+01 -1.03484442E+01 -7.57501011E+00  4.95464337E+00
 -1.08787131E+00  1.58351787E+00  2.37436569E+00  3.40757010E-01 -5.83842492E+00
  1.60720686E+00  1.60720686E+00  1.60720686E+00 -7.83558900E-01  4.30046280E-01
  4.30046280E-01 -1.20267180E+00  3.38934780E-01  3.38934780E-01  3.38934780E-01
  1.08841798E+01 -1.03484442E+01 -6.33953817E+00  5.00566581E+00 -4.80522051E+00
  2.84267880E+00 -1.27556100E-02  5.95869210E-01  5.95869210E-01  7.10669700E-01
  5.19335550E-01  5.19335550E-01  8.85603780E-01  1.25187201E+00  1.25187201E+00
 -9.64870785E+00  6.29762688E+00  1.47163295E+01 -1.57203782E+01  8.15994594E+00
  8.15994594E+00 -1.57203782E+01  8.15994594E+00  8.15994594E+00  1.33769904E+01
 -1.07402236E+01 -7.57501011E+00  4.95464337E+00 -1.59445125E+00  1.76574087E+00
  5.43935655E+00 -5.41202310E-01 -5.81655816E+00  1.44138393E+00  1.44138393E+00
  1.44138393E+00 -5.81655816E+00  1.44138393E+00  1.44138393E+00  1.44138393E+00
  1.08841798E+01 -1.03484442E+01 -7.57501011E+00  4.95464337E+00 -7.08847470E-01
  1.83498561E+00  6.65842842E+00  7.83558900E-02 -4.44259674E+00  1.16987166E+00
  1.16987166E+00  1.16987166E+00 -1.23200970E+01  7.47478746E+00  1.08841798E+01
 -1.03484442E+01 -6.33953817E+00  5.00566581E+00 -4.37335200E+00  2.59849998E+00
 -1.71289620E-01  6.59647260E-01  6.59647260E-01  3.40757010E-01  1.87689690E-01
  1.87689690E-01 -8.72848170E-01  1.13160483E+00  1.13160483E+00 -2.60578890E-01
  2.06823105E+00  2.06823105E+00 -7.02287442E+00  6.19558200E+00  6.19558200E+00
  6.19558200E+00  1.33769904E+01 -1.07402236E+01 -7.57501011E+00  4.95464337E+00
 -4.59201960E-01  1.27191654E+00  1.27191654E+00  1.08841798E+01 -1.03484442E+01
 -9.40817349E+00  5.35006728E+00  7.23425310E-01  2.01356415E+00  1.02044880E+00
 -3.15245790E-01 -3.15245790E-01  2.47823280E-01 -7.74447750E-01 -7.74447750E-01
  1.46762404E+01 -1.49204192E+01 -1.49204192E+01  9.77808618E+00 -1.06035564E+01
 -9.40817349E+00  5.35006728E+00  7.23425310E-01  2.01356415E+00  1.02044880E+00
 -3.15245790E-01 -3.15245790E-01  2.47823280E-01 -7.74447750E-01 -7.74447750E-01
  1.46762404E+01 -1.49204192E+01 -1.49204192E+01  9.77808618E+00 -1.06035564E+01
 -7.57501011E+00  4.95464337E+00 -7.08847470E-01  1.83498561E+00  6.65842842E+00
  7.83558900E-02 -4.44259674E+00  1.16987166E+00  1.16987166E+00  1.16987166E+00
 -1.23200970E+01  7.47478746E+00  1.08841798E+01 -1.03484442E+01 -7.57501011E+00
  4.95464337E+00 -1.05871563E+00  2.47823280E+00 -1.34845020E-01  6.68758410E-01
  6.68758410E-01  3.40392564E+00 -9.89835336E+00  2.97934605E+00  2.61490005E+00
 -5.09313285E+00  6.08442597E+00 -4.02166161E+00  3.39299226E+00  1.08841798E+01
 -1.03484442E+01 -9.40817349E+00  5.35006728E+00  6.94269630E-01  1.60356240E+00
 -5.52135690E-01 -2.22312060E-01 -2.22312060E-01  1.45669066E+01 -1.46033512E+01
 -1.46033512E+01  9.77808618E+00 -1.06035564E+01 -7.57501011E+00  4.95464337E+00
 -1.08787131E+00  1.58351787E+00  2.37436569E+00  3.40757010E-01 -5.83842492E+00
  1.60720686E+00  1.60720686E+00  1.60720686E+00 -7.83558900E-01  4.30046280E-01
  4.30046280E-01 -1.20267180E+00  3.38934780E-01  3.38934780E-01  3.38934780E-01
  1.08841798E+01 -1.03484442E+01 -9.40817349E+00  5.35006728E+00  7.23425310E-01
  2.01356415E+00  1.02044880E+00 -3.15245790E-01 -3.15245790E-01  2.47823280E-01
 -7.74447750E-01 -7.74447750E-01  1.46762404E+01 -1.49204192E+01 -1.49204192E+01
  9.77808618E+00 -1.06035564E+01 -7.57501011E+00  4.95464337E+00 -9.43915140E-01
  1.68009606E+00 -2.00809746E+00  8.32759110E-01  8.32759110E-01  6.43429413E+00
 -6.57825030E-01 -7.50940983E+00  1.82223000E+00  1.82223000E+00  1.82223000E+00
 -7.50940983E+00  1.82223000E+00  1.82223000E+00  1.82223000E+00  1.08841798E+01
 -1.03484442E+01 -7.57501011E+00  4.95464337E+00 -9.43915140E-01  1.68009606E+00
 -2.00809746E+00  8.32759110E-01  8.32759110E-01  6.43429413E+00 -6.57825030E-01
 -7.50940983E+00  1.82223000E+00  1.82223000E+00  1.82223000E+00 -7.50940983E+00
  1.82223000E+00  1.82223000E+00  1.82223000E+00  1.08841798E+01 -1.03484442E+01
 -7.57501011E+00  4.95464337E+00 -4.53735270E-01  1.53613989E+00  3.85766091E+00
  6.41424960E-01  6.41424960E-01 -1.19283176E+01  7.79003325E+00  1.08841798E+01
 -1.03484442E+01 -9.40817349E+00  5.35006728E+00  6.94269630E-01  1.60356240E+00
 -5.52135690E-01 -2.22312060E-01 -2.22312060E-01  1.45669066E+01 -1.46033512E+01
 -1.46033512E+01  9.77808618E+00 -1.06035564E+01 -9.40817349E+00  5.35006728E+00
  7.23425310E-01  2.01356415E+00  1.02044880E+00 -3.15245790E-01 -3.15245790E-01
  2.47823280E-01 -7.74447750E-01 -7.74447750E-01  1.46762404E+01 -1.49204192E+01
 -1.49204192E+01  9.77808618E+00 -1.06035564E+01 -7.57501011E+00  4.95464337E+00
 -2.55112200E-02  1.59627348E+00 -2.76978960E-01  5.37557850E-01  5.37557850E-01
 -2.00445300E-02 -3.47317038E+00  3.09596877E+00 -4.26584043E+00  3.01761288E+00
  5.87851398E+00 -1.01662212E+01  7.27434216E+00 -4.26584043E+00  3.01761288E+00
 -3.47317038E+00  3.09596877E+00  1.08841798E+01 -1.03484442E+01 -9.40817349E+00
  5.35006728E+00  6.94269630E-01  1.60356240E+00 -5.52135690E-01 -2.22312060E-01
 -2.22312060E-01  1.45669066E+01 -1.46033512E+01 -1.46033512E+01  9.77808618E+00
 -1.06035564E+01 -7.57501011E+00  4.95464337E+00  6.14091510E-01  1.49969529E+00
 -3.32556975E+00  1.09880469E+00  1.09880469E+00  1.09880469E+00  1.08841798E+01
 -1.03484442E+01 -7.57501011E+00  4.95464337E+00 -7.08847470E-01  1.83498561E+00
  6.65842842E+00  7.83558900E-02 -4.44259674E+00  1.16987166E+00  1.16987166E+00
  1.16987166E+00 -1.23200970E+01  7.47478746E+00  1.08841798E+01 -1.03484442E+01
 -4.64304204E+00  3.49868160E-01  7.12491930E-01  7.12491930E-01  3.44401470E-01
  3.88134990E-01  3.88134990E-01 -1.27556100E-01  4.61024190E-01  4.61024190E-01
 -4.84713180E-01  1.16804943E+00  1.07438681E+01 -1.04741780E+01 -7.57501011E+00
  4.95464337E+00 -4.37335200E-02  1.78214094E+00 -6.25024890E-01  5.37557850E-01
  5.37557850E-01  2.15023140E-01 -2.28872088E+00  2.42356590E+00 -3.10507992E+00
  2.60578890E+00 -1.95343056E+00  2.36343231E+00 -3.10507992E+00  2.60578890E+00
 -2.28872088E+00  2.42356590E+00  1.08841798E+01 -1.03484442E+01 -7.57501011E+00
  4.95464337E+00 -1.08787131E+00  1.58351787E+00  2.37436569E+00  3.40757010E-01
 -5.83842492E+00  1.60720686E+00  1.60720686E+00  1.60720686E+00 -7.83558900E-01
  4.30046280E-01  4.30046280E-01 -1.20267180E+00  3.38934780E-01  3.38934780E-01
  3.38934780E-01  1.08841798E+01 -1.03484442E+01 -6.33953817E+00  5.00566581E+00
 -4.37335200E+00  2.59849998E+00 -1.71289620E-01  6.59647260E-01  6.59647260E-01
  3.40757010E-01  1.87689690E-01  1.87689690E-01 -8.72848170E-01  1.13160483E+00
  1.13160483E+00 -2.60578890E-01  2.06823105E+00  2.06823105E+00 -7.02287442E+00
  6.19558200E+00  6.19558200E+00  6.19558200E+00  1.33769904E+01 -1.07402236E+01
 -7.57501011E+00  4.95464337E+00 -1.08787131E+00  1.58351787E+00  2.37436569E+00
  3.40757010E-01 -5.83842492E+00  1.60720686E+00  1.60720686E+00  1.60720686E+00
 -7.83558900E-01  4.30046280E-01  4.30046280E-01 -1.20267180E+00  3.38934780E-01
  3.38934780E-01  3.38934780E-01  1.08841798E+01 -1.03484442E+01 -9.40817349E+00
  5.35006728E+00  6.94269630E-01  1.60356240E+00 -5.52135690E-01 -2.22312060E-01
 -2.22312060E-01  1.45669066E+01 -1.46033512E+01 -1.46033512E+01  9.77808618E+00
 -1.06035564E+01 -7.57501011E+00  4.95464337E+00 -4.53735270E-01  1.53613989E+00
  3.85766091E+00  6.41424960E-01  6.41424960E-01 -1.19283176E+01  7.79003325E+00
  1.08841798E+01 -1.03484442E+01 -4.64304204E+00  3.49868160E-01  7.12491930E-01
  7.12491930E-01  3.44401470E-01  3.88134990E-01  3.88134990E-01 -1.27556100E-01
  4.61024190E-01  4.61024190E-01 -4.84713180E-01  1.16804943E+00  1.07438681E+01
 -1.04741780E+01 -7.57501011E+00  4.95464337E+00 -4.37335200E-02  1.78214094E+00
 -6.25024890E-01  5.37557850E-01  5.37557850E-01  2.15023140E-01 -2.28872088E+00
  2.42356590E+00 -3.10507992E+00  2.60578890E+00 -1.95343056E+00  2.36343231E+00
 -3.10507992E+00  2.60578890E+00 -2.28872088E+00  2.42356590E+00  1.08841798E+01
 -1.03484442E+01 -7.57501011E+00  4.95464337E+00  6.14091510E-01  1.49969529E+00
 -3.32556975E+00  1.09880469E+00  1.09880469E+00  1.09880469E+00  1.08841798E+01
 -1.03484442E+01 -9.40817349E+00  5.35006728E+00  7.23425310E-01  2.01356415E+00
  1.02044880E+00 -3.15245790E-01 -3.15245790E-01  2.47823280E-01 -7.74447750E-01
 -7.74447750E-01  1.46762404E+01 -1.49204192E+01 -1.49204192E+01  9.77808618E+00
 -1.06035564E+01 -7.57501011E+00  4.95464337E+00  6.14091510E-01  1.49969529E+00
 -3.32556975E+00  1.09880469E+00  1.09880469E+00  1.09880469E+00  1.08841798E+01
 -1.03484442E+01 -7.57501011E+00  4.95464337E+00 -7.08847470E-01  1.83498561E+00
  6.65842842E+00  7.83558900E-02 -4.44259674E+00  1.16987166E+00  1.16987166E+00
  1.16987166E+00 -1.23200970E+01  7.47478746E+00  1.08841798E+01 -1.03484442E+01
 -7.57501011E+00  4.95464337E+00 -1.59445125E+00  1.76574087E+00  5.43935655E+00
 -5.41202310E-01 -5.81655816E+00  1.44138393E+00  1.44138393E+00  1.44138393E+00
 -5.81655816E+00  1.44138393E+00  1.44138393E+00  1.44138393E+00  1.08841798E+01
 -1.03484442E+01 -7.57501011E+00  4.95464337E+00 -9.43915140E-01  1.68009606E+00
 -2.00809746E+00  8.32759110E-01  8.32759110E-01  6.43429413E+00 -6.57825030E-01
 -7.50940983E+00  1.82223000E+00  1.82223000E+00  1.82223000E+00 -7.50940983E+00
  1.82223000E+00  1.82223000E+00  1.82223000E+00  1.08841798E+01 -1.03484442E+01
 -6.33953817E+00  5.00566581E+00 -4.37335200E+00  2.59849998E+00 -1.71289620E-01
  6.59647260E-01  6.59647260E-01  3.40757010E-01  1.87689690E-01  1.87689690E-01
 -8.72848170E-01  1.13160483E+00  1.13160483E+00 -2.60578890E-01  2.06823105E+00
  2.06823105E+00 -7.02287442E+00  6.19558200E+00  6.19558200E+00  6.19558200E+00
  1.33769904E+01 -1.07402236E+01 -7.57501011E+00  4.95464337E+00 -4.37335200E-02
  1.78214094E+00 -6.25024890E-01  5.37557850E-01  5.37557850E-01  2.15023140E-01
 -2.28872088E+00  2.42356590E+00 -3.10507992E+00  2.60578890E+00 -1.95343056E+00
  2.36343231E+00 -3.10507992E+00  2.60578890E+00 -2.28872088E+00  2.42356590E+00
  1.08841798E+01 -1.03484442E+01 -7.57501011E+00  4.95464337E+00 -4.59201960E-01
  1.27191654E+00  1.27191654E+00  1.08841798E+01 -1.03484442E+01 -6.33953817E+00
  5.00566581E+00 -4.37335200E+00  2.59849998E+00 -1.71289620E-01  6.59647260E-01
  6.59647260E-01  3.40757010E-01  1.87689690E-01  1.87689690E-01 -8.72848170E-01
  1.13160483E+00  1.13160483E+00 -2.60578890E-01  2.06823105E+00  2.06823105E+00
 -7.02287442E+00  6.19558200E+00  6.19558200E+00  6.19558200E+00  1.33769904E+01
 -1.07402236E+01 -7.57501011E+00  4.95464337E+00 -9.43915140E-01  1.68009606E+00
 -2.00809746E+00  8.32759110E-01  8.32759110E-01  6.43429413E+00 -6.57825030E-01
 -7.50940983E+00  1.82223000E+00  1.82223000E+00  1.82223000E+00 -7.50940983E+00
  1.82223000E+00  1.82223000E+00  1.82223000E+00  1.08841798E+01 -1.03484442E+01
 -7.57501011E+00  4.95464337E+00 -5.64891300E-02  1.54889550E+00 -6.56002800E-02
  3.11601330E-01  3.11601330E-01 -1.17533835E+00  6.41424960E-01  6.41424960E-01
  1.26663207E+01 -1.10900918E+01 -1.71417176E+01  7.74629973E+00  7.74629973E+00
  1.08841798E+01 -1.03484442E+01 -6.33953817E+00  5.00566581E+00 -4.80522051E+00
  2.84267880E+00 -1.27556100E-02  5.95869210E-01  5.95869210E-01  7.10669700E-01
  5.19335550E-01  5.19335550E-01  8.85603780E-01  1.25187201E+00  1.25187201E+00
 -9.64870785E+00  6.29762688E+00  1.47163295E+01 -1.57203782E+01  8.15994594E+00
  8.15994594E+00 -1.57203782E+01  8.15994594E+00  8.15994594E+00  1.33769904E+01
 -1.07402236E+01 -7.57501011E+00  4.95464337E+00 -7.08847470E-01  1.83498561E+00
  6.65842842E+00  7.83558900E-02 -4.44259674E+00  1.16987166E+00  1.16987166E+00
  1.16987166E+00 -1.23200970E+01  7.47478746E+00  1.08841798E+01 -1.03484442E+01
 -7.57501011E+00  4.95464337E+00 -5.64891300E-02  1.54889550E+00 -6.56002800E-02
  3.11601330E-01  3.11601330E-01 -1.17533835E+00  6.41424960E-01  6.41424960E-01
  1.26663207E+01 -1.10900918E+01 -1.71417176E+01  7.74629973E+00  7.74629973E+00
  1.08841798E+01 -1.03484442E+01 -7.57501011E+00  4.95464337E+00 -2.55112200E-02
  1.59627348E+00 -2.76978960E-01  5.37557850E-01  5.37557850E-01 -2.00445300E-02
 -3.47317038E+00  3.09596877E+00 -4.26584043E+00  3.01761288E+00  5.87851398E+00
 -1.01662212E+01  7.27434216E+00 -4.26584043E+00  3.01761288E+00 -3.47317038E+00
  3.09596877E+00  1.08841798E+01 -1.03484442E+01 -7.57501011E+00  4.95464337E+00
  6.14091510E-01  1.49969529E+00 -3.32556975E+00  1.09880469E+00  1.09880469E+00
  1.09880469E+00  1.08841798E+01 -1.03484442E+01 -7.57501011E+00  4.95464337E+00
 -2.55112200E-02  1.59627348E+00 -2.76978960E-01  5.37557850E-01  5.37557850E-01
 -2.00445300E-02 -3.47317038E+00  3.09596877E+00 -4.26584043E+00  3.01761288E+00
  5.87851398E+00 -1.01662212E+01  7.27434216E+00 -4.26584043E+00  3.01761288E+00
 -3.47317038E+00  3.09596877E+00  1.08841798E+01 -1.03484442E+01 -7.57501011E+00
  4.95464337E+00 -4.37335200E-02  1.78214094E+00 -6.25024890E-01  5.37557850E-01
  5.37557850E-01  2.15023140E-01 -2.28872088E+00  2.42356590E+00 -3.10507992E+00
  2.60578890E+00 -1.95343056E+00  2.36343231E+00 -3.10507992E+00  2.60578890E+00
 -2.28872088E+00  2.42356590E+00  1.08841798E+01 -1.03484442E+01 -7.57501011E+00
  4.95464337E+00 -1.59445125E+00  1.76574087E+00  5.43935655E+00 -5.41202310E-01
 -5.81655816E+00  1.44138393E+00  1.44138393E+00  1.44138393E+00 -5.81655816E+00
  1.44138393E+00  1.44138393E+00  1.44138393E+00  1.08841798E+01 -1.03484442E+01
 -7.57501011E+00  4.95464337E+00 -7.08847470E-01  1.83498561E+00  6.65842842E+00
  7.83558900E-02 -4.44259674E+00  1.16987166E+00  1.16987166E+00  1.16987166E+00
 -1.23200970E+01  7.47478746E+00  1.08841798E+01 -1.03484442E+01 -7.57501011E+00
  4.95464337E+00  6.14091510E-01  1.49969529E+00 -3.32556975E+00  1.09880469E+00
  1.09880469E+00  1.09880469E+00  1.08841798E+01 -1.03484442E+01 -9.40817349E+00
  5.35006728E+00  6.94269630E-01  1.60356240E+00 -5.52135690E-01 -2.22312060E-01
 -2.22312060E-01  1.45669066E+01 -1.46033512E+01 -1.46033512E+01  9.77808618E+00
 -1.06035564E+01 -9.40817349E+00  5.35006728E+00  6.94269630E-01  1.60356240E+00
 -5.52135690E-01 -2.22312060E-01 -2.22312060E-01  1.45669066E+01 -1.46033512E+01
 -1.46033512E+01  9.77808618E+00 -1.06035564E+01 -7.57501011E+00  4.95464337E+00
 -1.08787131E+00  1.58351787E+00  2.37436569E+00  3.40757010E-01 -5.83842492E+00
  1.60720686E+00  1.60720686E+00  1.60720686E+00 -7.83558900E-01  4.30046280E-01
  4.30046280E-01 -1.20267180E+00  3.38934780E-01  3.38934780E-01  3.38934780E-01
  1.08841798E+01 -1.03484442E+01 -6.33953817E+00  5.00566581E+00 -4.80522051E+00
  2.84267880E+00 -1.27556100E-02  5.95869210E-01  5.95869210E-01  7.10669700E-01
  5.19335550E-01  5.19335550E-01  8.85603780E-01  1.25187201E+00  1.25187201E+00
 -9.64870785E+00  6.29762688E+00  1.47163295E+01 -1.57203782E+01  8.15994594E+00
  8.15994594E+00 -1.57203782E+01  8.15994594E+00  8.15994594E+00  1.33769904E+01
 -1.07402236E+01 -7.57501011E+00  4.95464337E+00 -1.59445125E+00  1.76574087E+00
  5.43935655E+00 -5.41202310E-01 -5.81655816E+00  1.44138393E+00  1.44138393E+00
  1.44138393E+00 -5.81655816E+00  1.44138393E+00  1.44138393E+00  1.44138393E+00
  1.08841798E+01 -1.03484442E+01 -7.57501011E+00  4.95464337E+00 -4.59201960E-01
  1.27191654E+00  1.27191654E+00  1.08841798E+01 -1.03484442E+01 -7.57501011E+00
  4.95464337E+00 -4.53735270E-01  1.53613989E+00  3.85766091E+00  6.41424960E-01
  6.41424960E-01 -1.19283176E+01  7.79003325E+00  1.08841798E+01 -1.03484442E+01
 -7.57501011E+00  4.95464337E+00 -4.31868510E-01  1.60356240E+00  6.23202660E-01
  4.39157430E-01  4.39157430E-01  3.28001400E-02  8.01781200E-01  8.01781200E-01
 -4.98744351E+00 -9.76715280E-01  1.24640532E+00  1.24640532E+00  1.24640532E+00
  1.08841798E+01 -1.03484442E+01 -7.57501011E+00  4.95464337E+00 -4.53735270E-01
  1.53613989E+00  3.85766091E+00  6.41424960E-01  6.41424960E-01 -1.19283176E+01
  7.79003325E+00  1.08841798E+01 -1.03484442E+01 -7.57501011E+00  4.95464337E+00
 -1.59445125E+00  1.76574087E+00  5.43935655E+00 -5.41202310E-01 -5.81655816E+00
  1.44138393E+00  1.44138393E+00  1.44138393E+00 -5.81655816E+00  1.44138393E+00
  1.44138393E+00  1.44138393E+00  1.08841798E+01 -1.03484442E+01 -9.40817349E+00
  5.35006728E+00  6.94269630E-01  1.60356240E+00 -5.52135690E-01 -2.22312060E-01
 -2.22312060E-01  1.45669066E+01 -1.46033512E+01 -1.46033512E+01  9.77808618E+00
 -1.06035564E+01 -7.57501011E+00  4.95464337E+00 -4.59201960E-01  1.27191654E+00
  1.27191654E+00  1.08841798E+01 -1.03484442E+01 -7.57501011E+00  4.95464337E+00
 -2.55112200E-02  1.59627348E+00 -2.76978960E-01  5.37557850E-01  5.37557850E-01
 -2.00445300E-02 -3.47317038E+00  3.09596877E+00 -4.26584043E+00  3.01761288E+00
  5.87851398E+00 -1.01662212E+01  7.27434216E+00 -4.26584043E+00  3.01761288E+00
 -3.47317038E+00  3.09596877E+00  1.08841798E+01 -1.03484442E+01 -7.57501011E+00
  4.95464337E+00 -1.05871563E+00  2.47823280E+00 -1.34845020E-01  6.68758410E-01
  6.68758410E-01  3.40392564E+00 -9.89835336E+00  2.97934605E+00  2.61490005E+00
 -5.09313285E+00  6.08442597E+00 -4.02166161E+00  3.39299226E+00  1.08841798E+01
 -1.03484442E+01 -7.57501011E+00  4.95464337E+00  2.60578890E-01  1.90969704E+00
 -3.71917143E+00  1.45231731E+00  1.45231731E+00  1.29924999E+01 -1.08076461E+01
 -1.67481159E+01  7.64607708E+00  7.64607708E+00  1.08841798E+01 -1.03484442E+01
 -7.57501011E+00  4.95464337E+00 -1.08787131E+00  1.58351787E+00  2.37436569E+00
  3.40757010E-01 -5.83842492E+00  1.60720686E+00  1.60720686E+00  1.60720686E+00
 -7.83558900E-01  4.30046280E-01  4.30046280E-01 -1.20267180E+00  3.38934780E-01
  3.38934780E-01  3.38934780E-01  1.08841798E+01 -1.03484442E+01 -7.57501011E+00
  4.95464337E+00 -4.53735270E-01  1.53613989E+00  3.85766091E+00  6.41424960E-01
  6.41424960E-01 -1.19283176E+01  7.79003325E+00  1.08841798E+01 -1.03484442E+01
 -7.57501011E+00  4.95464337E+00 -7.08847470E-01  1.83498561E+00  6.65842842E+00
  7.83558900E-02 -4.44259674E+00  1.16987166E+00  1.16987166E+00  1.16987166E+00
 -1.23200970E+01  7.47478746E+00  1.08841798E+01 -1.03484442E+01 -6.33953817E+00
  5.00566581E+00 -4.37335200E+00  2.59849998E+00 -1.71289620E-01  6.59647260E-01
  6.59647260E-01  3.40757010E-01  1.87689690E-01  1.87689690E-01 -8.72848170E-01
  1.13160483E+00  1.13160483E+00 -2.60578890E-01  2.06823105E+00  2.06823105E+00
 -7.02287442E+00  6.19558200E+00  6.19558200E+00  6.19558200E+00  1.33769904E+01
 -1.07402236E+01 -9.40817349E+00  5.35006728E+00  6.94269630E-01  1.60356240E+00
 -5.52135690E-01 -2.22312060E-01 -2.22312060E-01  1.45669066E+01 -1.46033512E+01
 -1.46033512E+01  9.77808618E+00 -1.06035564E+01 -7.57501011E+00  4.95464337E+00
 -4.59201960E-01  1.27191654E+00  1.27191654E+00  1.08841798E+01 -1.03484442E+01
 -9.40817349E+00  5.35006728E+00  6.94269630E-01  1.60356240E+00 -5.52135690E-01
 -2.22312060E-01 -2.22312060E-01  1.45669066E+01 -1.46033512E+01 -1.46033512E+01
  9.77808618E+00 -1.06035564E+01 -7.57501011E+00  4.95464337E+00  3.88134990E-01
  2.04818652E+00 -2.24316513E+00  2.02631976E+00  2.02631976E+00 -5.68353537E+00
  3.52237059E+00  1.08841798E+01 -1.03484442E+01 -7.57501011E+00  4.95464337E+00
 -4.59201960E-01  1.27191654E+00  1.27191654E+00  1.08841798E+01 -1.03484442E+01
 -7.57501011E+00  4.95464337E+00 -4.53735270E-01  1.53613989E+00  3.85766091E+00
  6.41424960E-01  6.41424960E-01 -1.19283176E+01  7.79003325E+00  1.08841798E+01
 -1.03484442E+01 -7.57501011E+00  4.95464337E+00 -9.43915140E-01  1.68009606E+00
 -2.00809746E+00  8.32759110E-01  8.32759110E-01  6.43429413E+00 -6.57825030E-01
 -7.50940983E+00  1.82223000E+00  1.82223000E+00  1.82223000E+00 -7.50940983E+00
  1.82223000E+00  1.82223000E+00  1.82223000E+00  1.08841798E+01 -1.03484442E+01
 -7.57501011E+00  4.95464337E+00 -9.43915140E-01  1.68009606E+00 -2.00809746E+00
  8.32759110E-01  8.32759110E-01  6.43429413E+00 -6.57825030E-01 -7.50940983E+00
  1.82223000E+00  1.82223000E+00  1.82223000E+00 -7.50940983E+00  1.82223000E+00
  1.82223000E+00  1.82223000E+00  1.08841798E+01 -1.03484442E+01 -7.57501011E+00
  4.95464337E+00 -4.37335200E-02  1.78214094E+00 -6.25024890E-01  5.37557850E-01
  5.37557850E-01  2.15023140E-01 -2.28872088E+00  2.42356590E+00 -3.10507992E+00
  2.60578890E+00 -1.95343056E+00  2.36343231E+00 -3.10507992E+00  2.60578890E+00
 -2.28872088E+00  2.42356590E+00  1.08841798E+01 -1.03484442E+01 -9.40817349E+00
  5.35006728E+00  6.94269630E-01  1.60356240E+00 -5.52135690E-01 -2.22312060E-01
 -2.22312060E-01  1.45669066E+01 -1.46033512E+01 -1.46033512E+01  9.77808618E+00
 -1.06035564E+01 -7.57501011E+00  4.95464337E+00 -1.05871563E+00  2.47823280E+00
 -1.34845020E-01  6.68758410E-01  6.68758410E-01  3.40392564E+00 -9.89835336E+00
  2.97934605E+00  2.61490005E+00 -5.09313285E+00  6.08442597E+00 -4.02166161E+00
  3.39299226E+00  1.08841798E+01 -1.03484442E+01 -7.57501011E+00  4.95464337E+00
 -9.43915140E-01  1.68009606E+00 -2.00809746E+00  8.32759110E-01  8.32759110E-01
  6.43429413E+00 -6.57825030E-01 -7.50940983E+00  1.82223000E+00  1.82223000E+00
  1.82223000E+00 -7.50940983E+00  1.82223000E+00  1.82223000E+00  1.82223000E+00
  1.08841798E+01 -1.03484442E+01 -7.57501011E+00  4.95464337E+00 -1.05871563E+00
  2.47823280E+00 -1.34845020E-01  6.68758410E-01  6.68758410E-01  3.40392564E+00
 -9.89835336E+00  2.97934605E+00  2.61490005E+00 -5.09313285E+00  6.08442597E+00
 -4.02166161E+00  3.39299226E+00  1.08841798E+01 -1.03484442E+01 -7.57501011E+00
  4.95464337E+00  2.60578890E-01  1.90969704E+00 -3.71917143E+00  1.45231731E+00
  1.45231731E+00  1.29924999E+01 -1.08076461E+01 -1.67481159E+01  7.64607708E+00
  7.64607708E+00  1.08841798E+01 -1.03484442E+01 -7.57501011E+00  4.95464337E+00
 -1.59445125E+00  1.76574087E+00  5.43935655E+00 -5.41202310E-01 -5.81655816E+00
  1.44138393E+00  1.44138393E+00  1.44138393E+00 -5.81655816E+00  1.44138393E+00
  1.44138393E+00  1.44138393E+00  1.08841798E+01 -1.03484442E+01 -7.57501011E+00
  4.95464337E+00 -1.59445125E+00  1.76574087E+00  5.43935655E+00 -5.41202310E-01
 -5.81655816E+00  1.44138393E+00  1.44138393E+00  1.44138393E+00 -5.81655816E+00
  1.44138393E+00  1.44138393E+00  1.44138393E+00  1.08841798E+01 -1.03484442E+01
 -7.57501011E+00  4.95464337E+00 -4.59201960E-01  1.27191654E+00  1.27191654E+00
  1.08841798E+01 -1.03484442E+01 -7.57501011E+00  4.95464337E+00  6.14091510E-01
  1.49969529E+00 -3.32556975E+00  1.09880469E+00  1.09880469E+00  1.09880469E+00
  1.08841798E+01 -1.03484442E+01 -7.57501011E+00  4.95464337E+00 -1.05871563E+00
  2.47823280E+00 -1.34845020E-01  6.68758410E-01  6.68758410E-01  3.40392564E+00
 -9.89835336E+00  2.97934605E+00  2.61490005E+00 -5.09313285E+00  6.08442597E+00
 -4.02166161E+00  3.39299226E+00  1.08841798E+01 -1.03484442E+01 -7.57501011E+00
  4.95464337E+00 -1.08787131E+00  1.58351787E+00  2.37436569E+00  3.40757010E-01
 -5.83842492E+00  1.60720686E+00  1.60720686E+00  1.60720686E+00 -7.83558900E-01
  4.30046280E-01  4.30046280E-01 -1.20267180E+00  3.38934780E-01  3.38934780E-01
  3.38934780E-01  1.08841798E+01 -1.03484442E+01 -7.57501011E+00  4.95464337E+00
 -1.59445125E+00  1.76574087E+00  5.43935655E+00 -5.41202310E-01 -5.81655816E+00
  1.44138393E+00  1.44138393E+00  1.44138393E+00 -5.81655816E+00  1.44138393E+00
  1.44138393E+00  1.44138393E+00  1.08841798E+01 -1.03484442E+01 -7.57501011E+00
  4.95464337E+00 -4.59201960E-01  1.27191654E+00  1.27191654E+00  1.08841798E+01
 -1.03484442E+01 -7.57501011E+00  4.95464337E+00 -1.08787131E+00  1.58351787E+00
  2.37436569E+00  3.40757010E-01 -5.83842492E+00  1.60720686E+00  1.60720686E+00
  1.60720686E+00 -7.83558900E-01  4.30046280E-01  4.30046280E-01 -1.20267180E+00
  3.38934780E-01  3.38934780E-01  3.38934780E-01  1.08841798E+01 -1.03484442E+01
 -7.57501011E+00  4.95464337E+00  6.14091510E-01  1.49969529E+00 -3.32556975E+00
  1.09880469E+00  1.09880469E+00  1.09880469E+00  1.08841798E+01 -1.03484442E+01
 -7.57501011E+00  4.95464337E+00 -4.53735270E-01  1.53613989E+00  3.85766091E+00
  6.41424960E-01  6.41424960E-01 -1.19283176E+01  7.79003325E+00  1.08841798E+01
 -1.03484442E+01 -7.57501011E+00  4.95464337E+00 -1.08787131E+00  1.58351787E+00
  2.37436569E+00  3.40757010E-01 -5.83842492E+00  1.60720686E+00  1.60720686E+00
  1.60720686E+00 -7.83558900E-01  4.30046280E-01  4.30046280E-01 -1.20267180E+00
  3.38934780E-01  3.38934780E-01  3.38934780E-01  1.08841798E+01 -1.03484442E+01
 -4.64304204E+00  3.49868160E-01  7.12491930E-01  7.12491930E-01  3.44401470E-01
  3.88134990E-01  3.88134990E-01 -1.27556100E-01  4.61024190E-01  4.61024190E-01
 -4.84713180E-01  1.16804943E+00  1.07438681E+01 -1.04741780E+01 -4.64304204E+00
  3.49868160E-01  7.12491930E-01  7.12491930E-01  3.44401470E-01  3.88134990E-01
  3.88134990E-01 -1.27556100E-01  4.61024190E-01  4.61024190E-01 -4.84713180E-01
  1.16804943E+00  1.07438681E+01 -1.04741780E+01 -7.57501011E+00  4.95464337E+00
 -1.59445125E+00  1.76574087E+00  5.43935655E+00 -5.41202310E-01 -5.81655816E+00
  1.44138393E+00  1.44138393E+00  1.44138393E+00 -5.81655816E+00  1.44138393E+00
  1.44138393E+00  1.44138393E+00  1.08841798E+01 -1.03484442E+01 -7.57501011E+00
  4.95464337E+00  2.60578890E-01  1.90969704E+00 -3.71917143E+00  1.45231731E+00
  1.45231731E+00  1.29924999E+01 -1.08076461E+01 -1.67481159E+01  7.64607708E+00
  7.64607708E+00  1.08841798E+01 -1.03484442E+01 -7.57501011E+00  4.95464337E+00
 -4.59201960E-01  1.27191654E+00  1.27191654E+00  1.08841798E+01 -1.03484442E+01
 -7.57501011E+00  4.95464337E+00  6.14091510E-01  1.49969529E+00 -3.32556975E+00
  1.09880469E+00  1.09880469E+00  1.09880469E+00  1.08841798E+01 -1.03484442E+01
 -7.57501011E+00  4.95464337E+00 -9.43915140E-01  1.68009606E+00 -2.00809746E+00
  8.32759110E-01  8.32759110E-01  6.43429413E+00 -6.57825030E-01 -7.50940983E+00
  1.82223000E+00  1.82223000E+00  1.82223000E+00 -7.50940983E+00  1.82223000E+00
  1.82223000E+00  1.82223000E+00  1.08841798E+01 -1.03484442E+01 -7.57501011E+00
  4.95464337E+00 -7.08847470E-01  1.83498561E+00  6.65842842E+00  7.83558900E-02
 -4.44259674E+00  1.16987166E+00  1.16987166E+00  1.16987166E+00 -1.23200970E+01
  7.47478746E+00  1.08841798E+01 -1.03484442E+01 -7.57501011E+00  4.95464337E+00
 -5.01113250E-01  2.04636429E+00 -9.11115000E-02  6.17735970E-01  6.17735970E-01
 -2.57845545E+00 -2.98481274E+00  3.75743826E+00 -6.22838214E+00  6.21744876E+00
  2.51467740E+00 -4.73962023E+00  2.86454556E+00 -2.06640882E+00  2.58209991E+00
 -3.59343756E+00  2.63676681E+00 -4.34966301E+00  3.09779100E+00  2.26503189E+00
  1.08841798E+01 -1.03484442E+01 -7.57501011E+00  4.95464337E+00  2.60578890E-01
  1.90969704E+00 -3.71917143E+00  1.45231731E+00  1.45231731E+00  1.29924999E+01
 -1.08076461E+01 -1.67481159E+01  7.64607708E+00  7.64607708E+00  1.08841798E+01
 -1.03484442E+01 -7.57501011E+00  4.95464337E+00  6.14091510E-01  1.49969529E+00
 -3.32556975E+00  1.09880469E+00  1.09880469E+00  1.09880469E+00  1.08841798E+01
 -1.03484442E+01 -9.40817349E+00  5.35006728E+00  7.23425310E-01  2.01356415E+00
  1.02044880E+00 -3.15245790E-01 -3.15245790E-01  2.47823280E-01 -7.74447750E-01
 -7.74447750E-01  1.46762404E+01 -1.49204192E+01 -1.49204192E+01  9.77808618E+00
 -1.06035564E+01 -6.33953817E+00  5.00566581E+00 -4.37335200E+00  2.59849998E+00
 -1.71289620E-01  6.59647260E-01  6.59647260E-01  3.40757010E-01  1.87689690E-01
  1.87689690E-01 -8.72848170E-01  1.13160483E+00  1.13160483E+00 -2.60578890E-01
  2.06823105E+00  2.06823105E+00 -7.02287442E+00  6.19558200E+00  6.19558200E+00
  6.19558200E+00  1.33769904E+01 -1.07402236E+01 -9.40817349E+00  5.35006728E+00
  7.23425310E-01  2.01356415E+00  1.02044880E+00 -3.15245790E-01 -3.15245790E-01
  2.47823280E-01 -7.74447750E-01 -7.74447750E-01  1.46762404E+01 -1.49204192E+01
 -1.49204192E+01  9.77808618E+00 -1.06035564E+01 -7.57501011E+00  4.95464337E+00
 -4.31868510E-01  1.60356240E+00  6.23202660E-01  4.39157430E-01  4.39157430E-01
  3.28001400E-02  8.01781200E-01  8.01781200E-01 -4.98744351E+00 -9.76715280E-01
  1.24640532E+00  1.24640532E+00  1.24640532E+00  1.08841798E+01 -1.03484442E+01
 -7.57501011E+00  4.95464337E+00 -9.43915140E-01  1.68009606E+00 -2.00809746E+00
  8.32759110E-01  8.32759110E-01  6.43429413E+00 -6.57825030E-01 -7.50940983E+00
  1.82223000E+00  1.82223000E+00  1.82223000E+00 -7.50940983E+00  1.82223000E+00
  1.82223000E+00  1.82223000E+00  1.08841798E+01 -1.03484442E+01 -7.57501011E+00
  4.95464337E+00  3.88134990E-01  2.04818652E+00 -2.24316513E+00  2.02631976E+00
  2.02631976E+00 -5.68353537E+00  3.52237059E+00  1.08841798E+01 -1.03484442E+01
 -7.57501011E+00  4.95464337E+00 -4.59201960E-01  1.27191654E+00  1.27191654E+00
  1.08841798E+01 -1.03484442E+01 -4.64304204E+00  3.49868160E-01  7.12491930E-01
  7.12491930E-01  3.44401470E-01  3.88134990E-01  3.88134990E-01 -1.27556100E-01
  4.61024190E-01  4.61024190E-01 -4.84713180E-01  1.16804943E+00  1.07438681E+01
 -1.04741780E+01 -7.57501011E+00  4.95464337E+00  2.60578890E-01  1.90969704E+00
 -3.71917143E+00  1.45231731E+00  1.45231731E+00  1.29924999E+01 -1.08076461E+01
 -1.67481159E+01  7.64607708E+00  7.64607708E+00  1.08841798E+01 -1.03484442E+01
 -9.40817349E+00  5.35006728E+00  6.94269630E-01  1.60356240E+00 -5.52135690E-01
 -2.22312060E-01 -2.22312060E-01  1.45669066E+01 -1.46033512E+01 -1.46033512E+01
  9.77808618E+00 -1.06035564E+01 -9.40817349E+00  5.35006728E+00  6.94269630E-01
  1.60356240E+00 -5.52135690E-01 -2.22312060E-01 -2.22312060E-01  1.45669066E+01
 -1.46033512E+01 -1.46033512E+01  9.77808618E+00 -1.06035564E+01 -7.57501011E+00
  4.95464337E+00 -2.55112200E-02  1.59627348E+00 -2.76978960E-01  5.37557850E-01
  5.37557850E-01 -2.00445300E-02 -3.47317038E+00  3.09596877E+00 -4.26584043E+00
  3.01761288E+00  5.87851398E+00 -1.01662212E+01  7.27434216E+00 -4.26584043E+00
  3.01761288E+00 -3.47317038E+00  3.09596877E+00  1.08841798E+01 -1.03484442E+01
 -9.40817349E+00  5.35006728E+00  6.94269630E-01  1.60356240E+00 -5.52135690E-01
 -2.22312060E-01 -2.22312060E-01  1.45669066E+01 -1.46033512E+01 -1.46033512E+01
  9.77808618E+00 -1.06035564E+01 -7.57501011E+00  4.95464337E+00 -2.55112200E-02
  1.59627348E+00 -2.76978960E-01  5.37557850E-01  5.37557850E-01 -2.00445300E-02
 -3.47317038E+00  3.09596877E+00 -4.26584043E+00  3.01761288E+00  5.87851398E+00
 -1.01662212E+01  7.27434216E+00 -4.26584043E+00  3.01761288E+00 -3.47317038E+00
  3.09596877E+00  1.08841798E+01 -1.03484442E+01 -9.40817349E+00  5.35006728E+00
  6.94269630E-01  1.60356240E+00 -5.52135690E-01 -2.22312060E-01 -2.22312060E-01
  1.45669066E+01 -1.46033512E+01 -1.46033512E+01  9.77808618E+00 -1.06035564E+01
 -4.64304204E+00  3.49868160E-01  7.12491930E-01  7.12491930E-01  3.44401470E-01
  3.88134990E-01  3.88134990E-01 -1.27556100E-01  4.61024190E-01  4.61024190E-01
 -4.84713180E-01  1.16804943E+00  1.07438681E+01 -1.04741780E+01 -9.40817349E+00
  5.35006728E+00  7.23425310E-01  2.01356415E+00  1.02044880E+00 -3.15245790E-01
 -3.15245790E-01  2.47823280E-01 -7.74447750E-01 -7.74447750E-01  1.46762404E+01
 -1.49204192E+01 -1.49204192E+01  9.77808618E+00 -1.06035564E+01 -6.33953817E+00
  5.00566581E+00 -4.37335200E+00  2.59849998E+00 -1.71289620E-01  6.59647260E-01
  6.59647260E-01  3.40757010E-01  1.87689690E-01  1.87689690E-01 -8.72848170E-01
  1.13160483E+00  1.13160483E+00 -2.60578890E-01  2.06823105E+00  2.06823105E+00
 -7.02287442E+00  6.19558200E+00  6.19558200E+00  6.19558200E+00  1.33769904E+01
 -1.07402236E+01 -7.57501011E+00  4.95464337E+00 -1.59445125E+00  1.76574087E+00
  5.43935655E+00 -5.41202310E-01 -5.81655816E+00  1.44138393E+00  1.44138393E+00
  1.44138393E+00 -5.81655816E+00  1.44138393E+00  1.44138393E+00  1.44138393E+00
  1.08841798E+01 -1.03484442E+01 -7.57501011E+00  4.95464337E+00 -4.59201960E-01
  1.27191654E+00  1.27191654E+00  1.08841798E+01 -1.03484442E+01 -4.64304204E+00
  3.49868160E-01  7.12491930E-01  7.12491930E-01  3.44401470E-01  3.88134990E-01
  3.88134990E-01 -1.27556100E-01  4.61024190E-01  4.61024190E-01 -4.84713180E-01
  1.16804943E+00  1.07438681E+01 -1.04741780E+01 -4.64304204E+00  3.49868160E-01
  7.12491930E-01  7.12491930E-01  3.44401470E-01  3.88134990E-01  3.88134990E-01
 -1.27556100E-01  4.61024190E-01  4.61024190E-01 -4.84713180E-01  1.16804943E+00
  1.07438681E+01 -1.04741780E+01 -6.33953817E+00  5.00566581E+00 -4.37335200E+00
  2.59849998E+00 -1.71289620E-01  6.59647260E-01  6.59647260E-01  3.40757010E-01
  1.87689690E-01  1.87689690E-01 -8.72848170E-01  1.13160483E+00  1.13160483E+00
 -2.60578890E-01  2.06823105E+00  2.06823105E+00 -7.02287442E+00  6.19558200E+00
  6.19558200E+00  6.19558200E+00  1.33769904E+01 -1.07402236E+01 -7.57501011E+00
  4.95464337E+00 -1.59445125E+00  1.76574087E+00  5.43935655E+00 -5.41202310E-01
 -5.81655816E+00  1.44138393E+00  1.44138393E+00  1.44138393E+00 -5.81655816E+00
  1.44138393E+00  1.44138393E+00  1.44138393E+00  1.08841798E+01 -1.03484442E+01
 -6.96274083E+00  4.88539863E+00 -3.79752732E+00  2.31787656E+00 -1.35209466E+00
  9.05648310E-01  9.05648310E-01 -1.45049508E+00 -3.29459184E+00  3.72281589E+00
 -6.04251468E+00  6.21927099E+00  2.22676506E+00 -4.72686462E+00  2.85543441E+00
 -1.85867460E+00  2.55294423E+00 -4.16744001E+00  2.74610061E+00 -3.34743651E+00
  2.71694493E+00  1.96436394E+00  1.39546373E+01 -1.45978845E+01 -1.45978845E+01
  2.79639416E-01  1.17714236E+00  1.17714236E+00  1.17714236E+00 -6.71925446E+00
  2.74673839E+00 -2.76703803E+00 -4.46983908E+00  2.95121082E+00  2.99211988E+00
  6.12815949E+00 -5.12671655E+00 -2.46172340E+00  1.88855917E+00  1.88855917E+00
  1.88855917E+00 -6.47615075E+00  3.56351654E+00 -6.05253694E-01  1.26685985E+01
 -1.03651358E+01 -7.10660589E+00  3.57457748E+00 -1.81805709E+00  1.90944193E+00
  2.93683342E+00 -3.77699079E+00 -4.98913818E+00  3.67554724E+00  2.93145785E+00
 -3.77699079E+00  2.93145785E+00 -4.98913818E+00  3.67554724E+00  7.12389885E+00
 -7.33715443E+00 -3.42397017E-01  1.37889966E+00  1.37889966E+00  7.79307637E+00
 -6.46399648E+00 -4.75667630E+00 -9.81746457E+00  4.51665217E+00  9.99458533E+00
 -9.25783952E-01 -2.99303100E+00  2.59911954E+00 -1.40277088E+00  2.42679125E+00
 -3.15349657E+00  2.63678503E+00 -1.40277088E+00  2.42679125E+00 -2.99303100E+00
  2.59911954E+00
%FLAG ATOMIC_NUMBER                                                             
%FORMAT(10I8)                                                                   
       7       1       1       1       6       1       6       1       1       6
       1       1       6       1       1       7       1       6       7       1
       1       7       1       1       6       8       7       1       6       1
       6       1       6       1       1       1       6       1       1       1
       6       8       7       1       6       1       6       1       1       6
       1       1       6       8       8       6       8       7       1       6
       1       6       1       1       6       8       8       6       8       7
       1       6       1       6       1       1       6       1       6       1
       1       1       6       1       1       1       6       8       7       1
       6       1       6       1       1       6       8       7       1       1
       6       8       7       1       6       1       6       1       1       6
       1       1       6       1       1       6       1       1       7       1
       1       1       6       8       7       1       6       1       6       1
       1       6       7       6       1       7       1       6       1       6
       8       7       6       1       1       6       1       1       6       1
       1       6       1       6       8       7       1       6       1       6
       1       1       6       6       1       6       1       6       8       1
       6       1       6       1       6       8       7       1       6       1
       6       1       1       6       8       7       1       1       6       8
       7       1       6       1       6       1       1       6       1       1
       6       1       1       6       1       1       7       1       1       1
       6       8       7       1       6       1       6       1       1       6
       6       1       6       1       6       8       1       6       1       6
       1       6       8       7       1       6       1       6       1       1
       6       1       1       6       1       1       7       1       6       7
       1       1       7       1       1       6       8       7       1       6
       1       6       1       1       8       1       6       8       7       1
       6       1       6       1       1       6       8       7       1       1
       6       8       7       1       6       1       6       1       6       1
       1       1       6       1       1       6       1       1       1       6
       8       7       1       6       1       6       1       6       1       1
       1       6       1       1       1       6       8       7       1       6
       1       6       1       1       6       1       1       6       1       1
       7       1       6       7       1       1       7       1       1       6
       8       7       1       6       1       6       1       6       1       1
       1       6       1       1       1       6       8       7       1       6
       1       6       1       1       6       6       1       6       1       6
       8       1       6       1       6       1       6       8       7       1
       6       1       1       6       8       7       1       6       1       6
       1       1       6       1       1       6       8       8       6       8
       7       1       6       1       6       1       1       6       1       1
       6       1       1       7       1       6       7       1       1       7
       1       1       6       8       7       1       6       1       1       6
       8       7       1       6       1       6       1       1       6       8
       8       6       8       7       1       6       1       6       1       1
       6       1       6       1       1       1       6       1       1       1
       6       8       7       1       6       1       6       1       1       6
       8       7       1       1       6       8       7       1       6       1
       1       6       8       7       1       6       1       6       1       1
       6       6       1       6       1       6       1       6       1       6
       1       6       8       7       1       6       1       6       1       1
       6       1       6       1       1       1       6       1       1       1
       6       8       7       1       6       1       6       1       1       8
       1       6       8       7       1       6       1       1       6       8
       7       1       6       1       6       1       1       6       1       1
       6       1       1       6       1       1       7       1       1       1
       6       8       7       1       6       1       6       1       1       6
       6       1       6       1       6       1       6       1       6       1
       6       8       7       1       6       1       6       1       1       6
       1       6       1       1       1       6       1       1       1       6
       8       7       1       6       1       6       1       1       6       6
       1       6       1       6       8       1       6       1       6       1
       6       8       7       1       6       1       6       1       1       6
       6       1       6       1       6       1       6       1       6       1
       6       8       7       6       1       1       6       1       1       6
       1       1       6       1       6       8       7       1       6       1
       6       1       1       6       1       1       6       1       1       7
       1       6       7       1       1       7       1       1       6       8
       7       1       6       1       6       1       1       6       7       6
       1       7       1       6       1       6       8       7       1       6
       1       6       1       6       1       1       1       6       1       1
       6       1       1       1       6       8       7       1       6       1
       6       1       1       6       6       1       6       1       6       1
       6       1       6       1       6       8       7       1       6       1
       6       1       1       6       8       8       6       8       7       1
       6       1       6       1       1       8       1       6       8       7
       1       6       1       6       1       1      16       1       6       8
       7       1       6       1       6       1       6       1       1       1
       8       1       6       8       7       1       6       1       6       1
       1       6       8       8       6       8       7       1       6       1
       6       1       1       6       8       7       1       1       6       8
       7       1       6       1       6       1       6       1       1       1
       8       1       6       8       7       1       6       1       6       1
       1       6       1       6       1       1       1       6       1       1
       1       6       8       7       1       6       1       6       1       6
       1       1       1       8       1       6       8       7       1       6
       1       6       1       1       6       1       1       6       1       1
       7       1       6       7       1       1       7       1       1       6
       8       7       1       6       1       6       1       1       6       7
       6       1       7       1       6       1       6       8       7       1
       6       1       6       1       6       1       1       1       6       1
       1       6       1       1       1       6       8       7       1       6
       1       6       1       1       6       1       1       6       1       1
       7       1       6       7       1       1       7       1       1       6
       8       7       1       6       1       6       1       6       1       1
       1       6       1       1       1       6       8       7       1       6
       1       6       1       6       1       1       1       8       1       6
       8       7       1       6       1       6       1       1       6       1
       1       6       1       1       6       1       1       7       1       1
       1       6       8       7       1       6       1       1       6       8
       7       1       6       1       6       1       1       6       1       1
       6       8       8       6       8       7       1       6       1       6
       1       1       6       1       1       6       8       8       6       8
       7       1       6       1       6       1       6       1       1       1
       8       1       6       8       7       1       6       1       6       1
       1       6       7       6       1       7       1       6       1       6
       8       7       1       6       1       6       1       1       6       8
       8       6       8       7       1       6       1       6       1       6
       1       1       1       6       1       1       6       1       1       1
       6       8       7       1       6       1       6       1       1       6
       1       1       6       8       8       6       8       7       1       6
       1       6       1       1       6       1       6       1       1       1
       6       1       1       1       6       8       7       1       6       1
       6       1       1       6       1       6       1       1       1       6
       1       1       1       6       8       7       1       6       1       6
       1       1       8       1       6       8       7       1       6       1
       6       1       1       6       8       8       6       8       7       1
       6       1       6       1       1       6       1       1       6       8
       8       6       8       7       1       6       1       6       1       1
       6       6       1       6       1       6       8       1       6       1
       6       1       6       8       7       1       6       1       6       1
       1       6       8       8       6       8       7       1       6       1
       6       1       1       1       6       8       7       1       6       1
       6       1       6       1       1       1       8       1       6       8
       7       6       1       1       6       1       1       6       1       1
       6       1       6       8       7       1       6       1       6       1
       1       6       6       1       6       1       6       1       6       1
       6       1       6       8       7       1       6       1       6       1
       6       1       1       1       6       1       1       6       1       1
       1       6       8       7       1       6       1       6       1       1
       6       1       1       6       1       1       6       1       1       7
       1       1       1       6       8       7       1       6       1       6
       1       6       1       1       1       6       1       1       6       1
       1       1       6       8       7       1       6       1       6       1
       1       6       8       8       6       8       7       1       6       1
       6       1       1       8       1       6       8       7       6       1
       1       6       1       1       6       1       1       6       1       6
       8       7       1       6       1       6       1       1       6       6
       1       6       1       6       1       6       1       6       1       6
       8       7       1       6       1       6       1       1       1       6
       8       7       1       6       1       6       1       1       6       1
       1       6       8       8       6       8       7       1       6       1
       6       1       1       1       6       8       7       1       6       1
       6       1       6       1       1       1       8       1       6       8
       7       1       6       1       6       1       6       1       1       1
       6       1       1       1       6       8       7       1       6       1
       6       1       1       6       1       6       1       1       1       6
       1       1       1       6       8       7       1       6       1       6
       1       1       6       1       1       6       1       1       6       1
       1       7       1       1       1       6       8       7       1       6
       1       6       1       1       6       6       1       6       1       6
       1       6       1       6       1       6       8       7       1       6
       1       1       6       8       7       1       6       1       6       1
       1       6       1       1       6       1       1       6       1       1
       7       1       1       1       6       8       7       1       6       1
       6       1       1       6       1       6       1       1       1       6
       1       1       1       6       8       7       1       6       1       6
       1       1       6       1       1       6       8       7       1       1
       6       8       7       1       6       1       6       1       1       6
       1       1       6       1       1       7       1       6       7       1
       1       7       1       1       6       8       7       1       6       1
       6       1       6       1       1       1       8       1       6       8
       7       1       6       1       6       1       1       6       1       1
       6       8       7       1       1       6       8       7       1       6
       1       6       1       1       6       6       1       6       1       6
       8       1       6       1       6       1       6       8       7       1
       6       1       6       1       1       1       6       8       7       1
       6       1       6       1       1       6       6       1       6       1
       6       8       1       6       1       6       1       6       8       7
       1       6       1       6       1       1       6       6       1       6
       1       6       1       6       1       6       1       6       8       7
       1       6       1       6       1       6       1       1       1       6
       1       1       1       6       8       7       1       6       1       6
       1       6       1       1       1       8       1       6       8       7
       1       6       1       6       1       1       1       6       8       7
       1       6       1       6       1       1       6       8       8       6
       8       7       1       6       1       6       1       1       6       8
       8       6       8       7       1       6       1       6       1       6
       1       1       1       6       1       1       6       1       1       1
       6       8       7       1       6       1       6       1       1       6
       1       1       6       1       1       7       1       6       7       1
       1       7       1       1       6       8       7       1       6       1
       6       1       6       1       1       1       6       1       1       1
       6       8       7       1       6       1       1       6       8       7
       1       6       1       6       1       1       8       1       6       8
       7       1       6       1       6       1       1       6       1       1
      16       6       1       1       1       6       8       7       1       6
       1       6       1       1       8       1       6       8       7       1
       6       1       6       1       6       1       1       1       6       1
       1       1       6       8       7       1       6       1       6       1
       1       6       8       8       6       8       7       1       6       1
       1       6       8       7       1       6       1       6       1       1
       6       6       1       6       1       6       8       1       6       1
       6       1       6       8       7       1       6       1       6       1
       1       6       7       6       1       7       1       6       1       6
       8       7       1       6       1       6       1       1       6       8
       7       1       1       6       8       7       1       6       1       6
       1       6       1       1       1       6       1       1       6       1
       1       1       6       8       7       1       6       1       6       1
       1       8       1       6       8       7       1       6       1       6
       1       6       1       1       1       8       1       6       8       7
       1       6       1       6       1       1       6       1       1       6
       1       1       6       1       1       7       1       1       1       6
       8       7       1       6       1       6       1       1       6       8
       8       6       8       7       1       6       1       1       6       8
       7       1       6       1       6       1       1       6       8       8
       6       8       7       1       6       1       6       1       1      16
       1       6       8       7       1       6       1       1       6       8
       7       1       6       1       6       1       1       8       1       6
       8       7       1       6       1       6       1       1       6       1
       6       1       1       1       6       1       1       1       6       8
       7       1       6       1       6       1       1       6       1       6
       1       1       1       6       1       1       1       6       8       7
       1       6       1       6       1       1       6       6       1       6
       1       6       1       6       1       6       1       6       8       7
       1       6       1       6       1       1       6       8       8       6
       8       7       1       6       1       6       1       1       6       7
       6       1       7       1       6       1       6       8       7       1
       6       1       6       1       1       6       1       6       1       1
       1       6       1       1       1       6       8       7       1       6
       1       6       1       1       6       7       6       1       7       1
       6       1       6       8       7       1       6       1       6       1
       1       6       8       7       1       1       6       8       7       1
       6       1       6       1       6       1       1       1       6       1
       1       1       6       8       7       1       6       1       6       1
       6       1       1       1       6       1       1       1       6       8
       7       1       6       1       1       6       8       7       1       6
       1       6       1       1       1       6       8       7       1       6
       1       6       1       1       6       7       6       1       7       1
       6       1       6       8       7       1       6       1       6       1
       6       1       1       1       6       1       1       6       1       1
       1       6       8       7       1       6       1       6       1       6
       1       1       1       6       1       1       1       6       8       7
       1       6       1       1       6       8       7       1       6       1
       6       1       6       1       1       1       6       1       1       6
       1       1       1       6       8       7       1       6       1       6
       1       1       1       6       8       7       1       6       1       6
       1       1       8       1       6       8       7       1       6       1
       6       1       6       1       1       1       6       1       1       6
       1       1       1       6       8       7       6       1       1       6
       1       1       6       1       1       6       1       6       8       7
       6       1       1       6       1       1       6       1       1       6
       1       6       8       7       1       6       1       6       1       6
       1       1       1       6       1       1       1       6       8       7
       1       6       1       6       1       1       6       8       7       1
       1       6       8       7       1       6       1       1       6       8
       7       1       6       1       6       1       1       1       6       8
       7       1       6       1       6       1       1       6       1       6
       1       1       1       6       1       1       1       6       8       7
       1       6       1       6       1       6       1       1       1       8
       1       6       8       7       1       6       1       6       1       1
       6       6       1       7       1       6       6       1       6       1
       6       1       6       1       6       6       8       7       1       6
       1       6       1       1       6       8       7       1       1       6
       8       7       1       6       1       6       1       1       1       6
       8       7       1       6       1       6       1       1       6       1
       1       6       8       8       6       8       7       1       6       1
       6       1       1       6       1       1       6       1       1       6
       1       1       7       1       1       1       6       8       7       1
       6       1       6       1       1       6       1       1       6       8
       8       6       8       7       1       6       1       6       1       1
       6       1       1      16       6       1       1       1       6       8
       7       1       6       1       6       1       1       6       1       6
       1       1       1       6       1       1       1       6       8       7
       1       6       1       6       1       1      16       1       6       8
       7       1       6       1       1       6       8       7       6       1
       1       6       1       1       6       1       1       6       1       6
       8       7       1       6       1       6       1       1       6       8
       7       1       1       6       8       7       1       6       1       6
       1       1       6       8       8       6       8       7       1       6
       1       6       1       1       6       8       8       6       8       7
       1       6       1       6       1       1       6       6       1       6
       1       6       8       1       6       1       6       1       6       8
       7       1       6       1       6       1       1       6       8       8
       6       8       7       1       6       1       6       1       1       6
       6       1       6       1       6       8       1       6       1       6
       1       6       8       7       1       6       1       6       1       1
       6       8       8       6       8       7       6       1       1       6
       1       1       6       1       1       6       1       6       8       7
       1       6       1       6       1       1       6       1       1       6
       8       8       6       8       7       1       6       1       6       1
       1       6       1       1       6       1       1       6       1       1
       7       1       1       1       6       8       7       1       6       1
       6       1       6       1       1       1       6       1       1       1
       6       8       7       1       6       1       1       6       8       7
       6       1       1       6       1       1       6       1       1       6
       1       6       8       7       6       1       1       6       1       1
       6       1       1       6       1       6       8       7       1       6
       1       6       1       1       6       1       1       6       1       1
       6       1       1       7       1       1       1       6       8       7
       1       6       1       6       1       6       1       1       1       6
       1       1       1       6       8       7       1       6       1       6
       1       1       6       6       1       7       1       6       6       1
       6       1       6       1       6       1       6       6       8       8
       6       1       1       1       8       6       6       6       1       1
       6       8       6       1       1       1       6       1       6       6
       8       6       1       6       1       6       6       6       1       1
       6       1       6       1       6       8       6       1       1       6
       7       7       6       1       7       6       6       1       6       1
       6       1       6       1       6       1
%FLAG MASS                                                                      
%FORMAT(5E16.8)                                                                 
  1.40100000E+01  1.00800000E+00  1.00800000E+00  1.00800000E+00  1.20100000E+01
  1.00800000E+00  1.20100000E+01  1.00800000E+00  1.00800000E+00  1.20100000E+01
  1.00800000E+00  1.00800000E+00  1.20100000E+01  1.00800000E+00  1.00800000E+00
  1.40100000E+01  1.00800000E+00  1.20100000E+01  1.40100000E+01  1.00800000E+00
  1.00800000E+00  1.40100000E+01  1.00800000E+00  1.00800000E+00  1.20100000E+01
  1.60000000E+01  1.40100000E+01  1.00800000E+00  1.20100000E+01  1.00800000E+00
  1.20100000E+01  1.00800000E+00  1.20100000E+01  1.00800000E+00  1.00800000E+00
  1.00800000E+00  1.20100000E+01  1.00800000E+00  1.00800000E+00  1.00800000E+00
  1.20100000E+01  1.60000000E+01  1.40100000E+01  1.00800000E+00  1.20100000E+01
  1.00800000E+00  1.20100000E+01  1.00800000E+00  1.00800000E+00  1.20100000E+01
  1.00800000E+00  1.00800000E+00  1.20100000E+01  1.60000000E+01  1.60000000E+01
  1.20100000E+01  1.60000000E+01  1.40100000E+01  1.00800000E+00  1.20100000E+01
  1.00800000E+00  1.20100000E+01  1.00800000E+00  1.00800000E+00  1.20100000E+01
  1.60000000E+01  1.60000000E+01  1.20100000E+01  1.60000000E+01  1.40100000E+01
  1.00800000E+00  1.20100000E+01  1.00800000E+00  1.20100000E+01  1.00800000E+00
  1.00800000E+00  1.20100000E+01  1.00800000E+00  1.20100000E+01  1.00800000E+00
  1.00800000E+00  1.00800000E+00  1.20100000E+01  1.00800000E+00  1.00800000E+00
  1.00800000E+00  1.20100000E+01  1.60000000E+01  1.40100000E+01  1.00800000E+00
  1.20100000E+01  1.00800000E+00  1.20100000E+01  1.00800000E+00  1.00800000E+00
  1.20100000E+01  1.60000000E+01  1.40100000E+01  1.00800000E+00  1.00800000E+00
  1.20100000E+01  1.60000000E+01  1.40100000E+01  1.00800000E+00  1.20100000E+01
  1.00800000E+00  1.20100000E+01  1.00800000E+00  1.00800000E+00  1.20100000E+01
  1.00800000E+00  1.00800000E+00  1.20100000E+01  1.00800000E+00  1.00800000E+00
  1.20100000E+01  1.00800000E+00  1.00800000E+00  1.40100000E+01  1.00800000E+00
  1.00800000E+00  1.00800000E+00  1.20100000E+01  1.60000000E+01  1.40100000E+01
  1.00800000E+00  1.20100000E+01  1.00800000E+00  1.20100000E+01  1.00800000E+00
  1.00800000E+00  1.20100000E+01  1.40100000E+01  1.20100000E+01  1.00800000E+00
  1.40100000E+01  1.00800000E+00  1.20100000E+01  1.00800000E+00  1.20100000E+01
  1.60000000E+01  1.40100000E+01  1.20100000E+01  1.00800000E+00  1.00800000E+00
  1.20100000E+01  1.00800000E+00  1.00800000E+00  1.20100000E+01  1.00800000E+00
  1.00800000E+00  1.20100000E+01  1.00800000E+00  1.20100000E+01  1.60000000E+01
  1.40100000E+01  1.00800000E+00  1.20100000E+01  1.00800000E+00  1.20100000E+01
  1.00800000E+00  1.00800000E+00  1.20100000E+01  1.20100000E+01  1.00800000E+00
  1.20100000E+01  1.00800000E+00  1.20100000E+01  1.60000000E+01  1.00800000E+00
  1.20100000E+01  1.00800000E+00  1.20100000E+01  1.00800000E+00  1.20100000E+01
  1.60000000E+01  1.40100000E+01  1.00800000E+00  1.20100000E+01  1.00800000E+00
  1.20100000E+01  1.00800000E+00  1.00800000E+00  1.20100000E+01  1.60000000E+01
  1.40100000E+01  1.00800000E+00  1.00800000E+00  1.20100000E+01  1.60000000E+01
  1.40100000E+01  1.00800000E+00  1.20100000E+01  1.00800000E+00  1.20100000E+01
  1.00800000E+00  1.00800000E+00  1.20100000E+01  1.00800000E+00  1.00800000E+00
  1.20100000E+01  1.00800000E+00  1.00800000E+00  1.20100000E+01  1.00800000E+00
  1.00800000E+00  1.40100000E+01  1.00800000E+00  1.00800000E+00  1.00800000E+00
  1.20100000E+01  1.60000000E+01  1.40100000E+01  1.00800000E+00  1.20100000E+01
  1.00800000E+00  1.20100000E+01  1.00800000E+00  1.00800000E+00  1.20100000E+01
  1.20100000E+01  1.00800000E+00  1.20100000E+01  1.00800000E+00  1.20100000E+01
  1.60000000E+01  1.00800000E+00  1.20100000E+01  1.00800000E+00  1.20100000E+01
  1.00800000E+00  1.20100000E+01  1.60000000E+01  1.40100000E+01  1.00800000E+00
  1.20100000E+01  1.00800000E+00  1.20100000E+01  1.00800000E+00  1.00800000E+00
  1.20100000E+01  1.00800000E+00  1.00800000E+00  1.20100000E+01  1.00800000E+00
  1.00800000E+00  1.40100000E+01  1.00800000E+00  1.20100000E+01  1.40100000E+01
  1.00800000E+00  1.00800000E+00  1.40100000E+01  1.00800000E+00  1.00800000E+00
  1.20100000E+01  1.60000000E+01  1.40100000E+01  1.00800000E+00  1.20100000E+01
  1.00800000E+00  1.20100000E+01  1.00800000E+00  1.00800000E+00  1.60000000E+01
  1.00800000E+00  1.20100000E+01  1.60000000E+01  1.40100000E+01  1.00800000E+00
  1.20100000E+01  1.00800000E+00  1.20100000E+01  1.00800000E+00  1.00800000E+00
  1.20100000E+01  1.60000000E+01  1.40100000E+01  1.00800000E+00  1.00800000E+00
  1.20100000E+01  1.60000000E+01  1.40100000E+01  1.00800000E+00  1.20100000E+01
  1.00800000E+00  1.20100000E+01  1.00800000E+00  1.20100000E+01  1.00800000E+00
  1.00800000E+00  1.00800000E+00  1.20100000E+01  1.00800000E+00  1.00800000E+00
  1.20100000E+01  1.00800000E+00  1.00800000E+00  1.00800000E+00  1.20100000E+01
  1.60000000E+01  1.40100000E+01  1.00800000E+00  1.20100000E+01  1.00800000E+00
  1.20100000E+01  1.00800000E+00  1.20100000E+01  1.00800000E+00  1.00800000E+00
  1.00800000E+00  1.20100000E+01  1.00800000E+00  1.00800000E+00  1.00800000E+00
  1.20100000E+01  1.60000000E+01  1.40100000E+01  1.00800000E+00  1.20100000E+01
  1.00800000E+00  1.20100000E+01  1.00800000E+00  1.00800000E+00  1.20100000E+01
  1.00800000E+00  1.00800000E+00  1.20100000E+01  1.00800000E+00  1.00800000E+00
  1.40100000E+01  1.00800000E+00  1.20100000E+01  1.40100000E+01  1.00800000E+00
  1.00800000E+00  1.40100000E+01  1.00800000E+00  1.00800000E+00  1.20100000E+01
  1.60000000E+01  1.40100000E+01  1.00800000E+00  1.20100000E+01  1.00800000E+00
  1.20100000E+01  1.00800000E+00  1.20100000E+01  1.00800000E+00  1.00800000E+00
  1.00800000E+00  1.20100000E+01  1.00800000E+00  1.00800000E+00  1.00800000E+00
  1.20100000E+01  1.60000000E+01  1.40100000E+01  1.00800000E+00  1.20100000E+01
  1.00800000E+00  1.20100000E+01  1.00800000E+00  1.00800000E+00  1.20100000E+01
  1.20100000E+01  1.00800000E+00  1.20100000E+01  1.00800000E+00  1.20100000E+01
  1.60000000E+01  1.00800000E+00  1.20100000E+01  1.00800000E+00  1.20100000E+01
  1.00800000E+00  1.20100000E+01  1.60000000E+01  1.40100000E+01  1.00800000E+00
  1.20100000E+01  1.00800000E+00  1.00800000E+00  1.20100000E+01  1.60000000E+01
  1.40100000E+01  1.00800000E+00  1.20100000E+01  1.00800000E+00  1.20100000E+01
  1.00800000E+00  1.00800000E+00  1.20100000E+01  1.00800000E+00  1.00800000E+00
  1.20100000E+01  1.60000000E+01  1.60000000E+01  1.20100000E+01  1.60000000E+01
  1.40100000E+01  1.00800000E+00  1.20100000E+01  1.00800000E+00  1.20100000E+01
  1.00800000E+00  1.00800000E+00  1.20100000E+01  1.00800000E+00  1.00800000E+00
  1.20100000E+01  1.00800000E+00  1.00800000E+00  1.40100000E+01  1.00800000E+00
  1.20100000E+01  1.40100000E+01  1.00800000E+00  1.00800000E+00  1.40100000E+01
  1.00800000E+00  1.00800000E+00  1.20100000E+01  1.60000000E+01  1.40100000E+01
  1.00800000E+00  1.20100000E+01  1.00800000E+00  1.00800000E+00  1.20100000E+01
  1.60000000E+01  1.40100000E+01  1.00800000E+00  1.20100000E+01  1.00800000E+00
  1.20100000E+01  1.00800000E+00  1.00800000E+00  1.20100000E+01  1.60000000E+01
  1.60000000E+01  1.20100000E+01  1.60000000E+01  1.40100000E+01  1.00800000E+00
  1.20100000E+01  1.00800000E+00  1.20100000E+01  1.00800000E+00  1.00800000E+00
  1.20100000E+01  1.00800000E+00  1.20100000E+01  1.00800000E+00  1.00800000E+00
  1.00800000E+00  1.20100000E+01  1.00800000E+00  1.00800000E+00  1.00800000E+00
  1.20100000E+01  1.60000000E+01  1.40100000E+01  1.00800000E+00  1.20100000E+01
  1.00800000E+00  1.20100000E+01  1.00800000E+00  1.00800000E+00  1.20100000E+01
  1.60000000E+01  1.40100000E+01  1.00800000E+00  1.00800000E+00  1.20100000E+01
  1.60000000E+01  1.40100000E+01  1.00800000E+00  1.20100000E+01  1.00800000E+00
  1.00800000E+00  1.20100000E+01  1.60000000E+01  1.40100000E+01  1.00800000E+00
  1.20100000E+01  1.00800000E+00  1.20100000E+01  1.00800000E+00  1.00800000E+00
  1.20100000E+01  1.20100000E+01  1.00800000E+00  1.20100000E+01  1.00800000E+00
  1.20100000E+01  1.00800000E+00  1.20100000E+01  1.00800000E+00  1.20100000E+01
  1.00800000E+00  1.20100000E+01  1.60000000E+01  1.40100000E+01  1.00800000E+00
  1.20100000E+01  1.00800000E+00  1.20100000E+01  1.00800000E+00  1.00800000E+00
  1.20100000E+01  1.00800000E+00  1.20100000E+01  1.00800000E+00  1.00800000E+00
  1.00800000E+00  1.20100000E+01  1.00800000E+00  1.00800000E+00  1.00800000E+00
  1.20100000E+01  1.60000000E+01  1.40100000E+01  1.00800000E+00  1.20100000E+01
  1.00800000E+00  1.20100000E+01  1.00800000E+00  1.00800000E+00  1.60000000E+01
  1.00800000E+00  1.20100000E+01  1.60000000E+01  1.40100000E+01  1.00800000E+00
  1.20100000E+01  1.00800000E+00  1.00800000E+00  1.20100000E+01  1.60000000E+01
  1.40100000E+01  1.00800000E+00  1.20100000E+01  1.00800000E+00  1.20100000E+01
  1.00800000E+00  1.00800000E+00  1.20100000E+01  1.00800000E+00  1.00800000E+00
  1.20100000E+01  1.00800000E+00  1.00800000E+00  1.20100000E+01  1.00800000E+00
  1.00800000E+00  1.40100000E+01  1.00800000E+00  1.00800000E+00  1.00800000E+00
  1.20100000E+01  1.60000000E+01  1.40100000E+01  1.00800000E+00  1.20100000E+01
  1.00800000E+00  1.20100000E+01  1.00800000E+00  1.00800000E+00  1.20100000E+01
  1.20100000E+01  1.00800000E+00  1.20100000E+01  1.00800000E+00  1.20100000E+01
  1.00800000E+00  1.20100000E+01  1.00800000E+00  1.20100000E+01  1.00800000E+00
  1.20100000E+01  1.60000000E+01  1.40100000E+01  1.00800000E+00  1.20100000E+01
  1.00800000E+00  1.20100000E+01  1.00800000E+00  1.00800000E+00  1.20100000E+01
  1.00800000E+00  1.20100000E+01  1.00800000E+00  1.00800000E+00  1.00800000E+00
  1.20100000E+01  1.00800000E+00  1.00800000E+00  1.00800000E+00  1.20100000E+01
  1.60000000E+01  1.40100000E+01  1.00800000E+00  1.20100000E+01  1.00800000E+00
  1.20100000E+01  1.00800000E+00  1.00800000E+00  1.20100000E+01  1.20100000E+01
  1.00800000E+00  1.20100000E+01  1.00800000E+00  1.20100000E+01  1.60000000E+01
  1.00800000E+00  1.20100000E+01  1.00800000E+00  1.20100000E+01  1.00800000E+00
  1.20100000E+01  1.60000000E+01  1.40100000E+01  1.00800000E+00  1.20100000E+01
  1.00800000E+00  1.20100000E+01  1.00800000E+00  1.00800000E+00  1.20100000E+01
  1.20100000E+01  1.00800000E+00  1.20100000E+01  1.00800000E+00  1.20100000E+01
  1.00800000E+00  1.20100000E+01  1.00800000E+00  1.20100000E+01  1.00800000E+00
  1.20100000E+01  1.60000000E+01  1.40100000E+01  1.20100000E+01  1.00800000E+00
  1.00800000E+00  1.20100000E+01  1.00800000E+00  1.00800000E+00  1.20100000E+01
  1.00800000E+00  1.00800000E+00  1.20100000E+01  1.00800000E+00  1.20100000E+01
  1.60000000E+01  1.40100000E+01  1.00800000E+00  1.20100000E+01  1.00800000E+00
  1.20100000E+01  1.00800000E+00  1.00800000E+00  1.20100000E+01  1.00800000E+00
  1.00800000E+00  1.20100000E+01  1.00800000E+00  1.00800000E+00  1.40100000E+01
  1.00800000E+00  1.20100000E+01  1.40100000E+01  1.00800000E+00  1.00800000E+00
  1.40100000E+01  1.00800000E+00  1.00800000E+00  1.20100000E+01  1.60000000E+01
  1.40100000E+01  1.00800000E+00  1.20100000E+01  1.00800000E+00  1.20100000E+01
  1.00800000E+00  1.00800000E+00  1.20100000E+01  1.40100000E+01  1.20100000E+01
  1.00800000E+00  1.40100000E+01  1.00800000E+00  1.20100000E+01  1.00800000E+00
  1.20100000E+01  1.60000000E+01  1.40100000E+01  1.00800000E+00  1.20100000E+01
  1.00800000E+00  1.20100000E+01  1.00800000E+00  1.20100000E+01  1.00800000E+00
  1.00800000E+00  1.00800000E+00  1.20100000E+01  1.00800000E+00  1.00800000E+00
  1.20100000E+01  1.00800000E+00  1.00800000E+00  1.00800000E+00  1.20100000E+01
  1.60000000E+01  1.40100000E+01  1.00800000E+00  1.20100000E+01  1.00800000E+00
  1.20100000E+01  1.00800000E+00  1.00800000E+00  1.20100000E+01  1.20100000E+01
  1.00800000E+00  1.20100000E+01  1.00800000E+00  1.20100000E+01  1.00800000E+00
  1.20100000E+01  1.00800000E+00  1.20100000E+01  1.00800000E+00  1.20100000E+01
  1.60000000E+01  1.40100000E+01  1.00800000E+00  1.20100000E+01  1.00800000E+00
  1.20100000E+01  1.00800000E+00  1.00800000E+00  1.20100000E+01  1.60000000E+01
  1.60000000E+01  1.20100000E+01  1.60000000E+01  1.40100000E+01  1.00800000E+00
  1.20100000E+01  1.00800000E+00  1.20100000E+01  1.00800000E+00  1.00800000E+00
  1.60000000E+01  1.00800000E+00  1.20100000E+01  1.60000000E+01  1.40100000E+01
  1.00800000E+00  1.20100000E+01  1.00800000E+00  1.20100000E+01  1.00800000E+00
  1.00800000E+00  3.20600000E+01  1.00800000E+00  1.20100000E+01  1.60000000E+01
  1.40100000E+01  1.00800000E+00  1.20100000E+01  1.00800000E+00  1.20100000E+01
  1.00800000E+00  1.20100000E+01  1.00800000E+00  1.00800000E+00  1.00800000E+00
  1.60000000E+01  1.00800000E+00  1.20100000E+01  1.60000000E+01  1.40100000E+01
  1.00800000E+00  1.20100000E+01  1.00800000E+00  1.20100000E+01  1.00800000E+00
  1.00800000E+00  1.20100000E+01  1.60000000E+01  1.60000000E+01  1.20100000E+01
  1.60000000E+01  1.40100000E+01  1.00800000E+00  1.20100000E+01  1.00800000E+00
  1.20100000E+01  1.00800000E+00  1.00800000E+00  1.20100000E+01  1.60000000E+01
  1.40100000E+01  1.00800000E+00  1.00800000E+00  1.20100000E+01  1.60000000E+01
  1.40100000E+01  1.00800000E+00  1.20100000E+01  1.00800000E+00  1.20100000E+01
  1.00800000E+00  1.20100000E+01  1.00800000E+00  1.00800000E+00  1.00800000E+00
  1.60000000E+01  1.00800000E+00  1.20100000E+01  1.60000000E+01  1.40100000E+01
  1.00800000E+00  1.20100000E+01  1.00800000E+00  1.20100000E+01  1.00800000E+00
  1.00800000E+00  1.20100000E+01  1.00800000E+00  1.20100000E+01  1.00800000E+00
  1.00800000E+00  1.00800000E+00  1.20100000E+01  1.00800000E+00  1.00800000E+00
  1.00800000E+00  1.20100000E+01  1.60000000E+01  1.40100000E+01  1.00800000E+00
  1.20100000E+01  1.00800000E+00  1.20100000E+01  1.00800000E+00  1.20100000E+01
  1.00800000E+00  1.00800000E+00  1.00800000E+00  1.60000000E+01  1.00800000E+00
  1.20100000E+01  1.60000000E+01  1.40100000E+01  1.00800000E+00  1.20100000E+01
  1.00800000E+00  1.20100000E+01  1.00800000E+00  1.00800000E+00  1.20100000E+01
  1.00800000E+00  1.00800000E+00  1.20100000E+01  1.00800000E+00  1.00800000E+00
  1.40100000E+01  1.00800000E+00  1.20100000E+01  1.40100000E+01  1.00800000E+00
  1.00800000E+00  1.40100000E+01  1.00800000E+00  1.00800000E+00  1.20100000E+01
  1.60000000E+01  1.40100000E+01  1.00800000E+00  1.20100000E+01  1.00800000E+00
  1.20100000E+01  1.00800000E+00  1.00800000E+00  1.20100000E+01  1.40100000E+01
  1.20100000E+01  1.00800000E+00  1.40100000E+01  1.00800000E+00  1.20100000E+01
  1.00800000E+00  1.20100000E+01  1.60000000E+01  1.40100000E+01  1.00800000E+00
  1.20100000E+01  1.00800000E+00  1.20100000E+01  1.00800000E+00  1.20100000E+01
  1.00800000E+00  1.00800000E+00  1.00800000E+00  1.20100000E+01  1.00800000E+00
  1.00800000E+00  1.20100000E+01  1.00800000E+00  1.00800000E+00  1.00800000E+00
  1.20100000E+01  1.60000000E+01  1.40100000E+01  1.00800000E+00  1.20100000E+01
  1.00800000E+00  1.20100000E+01  1.00800000E+00  1.00800000E+00  1.20100000E+01
  1.00800000E+00  1.00800000E+00  1.20100000E+01  1.00800000E+00  1.00800000E+00
  1.40100000E+01  1.00800000E+00  1.20100000E+01  1.40100000E+01  1.00800000E+00
  1.00800000E+00  1.40100000E+01  1.00800000E+00  1.00800000E+00  1.20100000E+01
  1.60000000E+01  1.40100000E+01  1.00800000E+00  1.20100000E+01  1.00800000E+00
  1.20100000E+01  1.00800000E+00  1.20100000E+01  1.00800000E+00  1.00800000E+00
  1.00800000E+00  1.20100000E+01  1.00800000E+00  1.00800000E+00  1.00800000E+00
  1.20100000E+01  1.60000000E+01  1.40100000E+01  1.00800000E+00  1.20100000E+01
  1.00800000E+00  1.20100000E+01  1.00800000E+00  1.20100000E+01  1.00800000E+00
  1.00800000E+00  1.00800000E+00  1.60000000E+01  1.00800000E+00  1.20100000E+01
  1.60000000E+01  1.40100000E+01  1.00800000E+00  1.20100000E+01  1.00800000E+00
  1.20100000E+01  1.00800000E+00  1.00800000E+00  1.20100000E+01  1.00800000E+00
  1.00800000E+00  1.20100000E+01  1.00800000E+00  1.00800000E+00  1.20100000E+01
  1.00800000E+00  1.00800000E+00  1.40100000E+01  1.00800000E+00  1.00800000E+00
  1.00800000E+00  1.20100000E+01  1.60000000E+01  1.40100000E+01  1.00800000E+00
  1.20100000E+01  1.00800000E+00  1.00800000E+00  1.20100000E+01  1.60000000E+01
  1.40100000E+01  1.00800000E+00  1.20100000E+01  1.00800000E+00  1.20100000E+01
  1.00800000E+00  1.00800000E+00  1.20100000E+01  1.00800000E+00  1.00800000E+00
  1.20100000E+01  1.60000000E+01  1.60000000E+01  1.20100000E+01  1.60000000E+01
  1.40100000E+01  1.00800000E+00  1.20100000E+01  1.00800000E+00  1.20100000E+01
  1.00800000E+00  1.00800000E+00  1.20100000E+01  1.00800000E+00  1.00800000E+00
  1.20100000E+01  1.60000000E+01  1.60000000E+01  1.20100000E+01  1.60000000E+01
  1.40100000E+01  1.00800000E+00  1.20100000E+01  1.00800000E+00  1.20100000E+01
  1.00800000E+00  1.20100000E+01  1.00800000E+00  1.00800000E+00  1.00800000E+00
  1.60000000E+01  1.00800000E+00  1.20100000E+01  1.60000000E+01  1.40100000E+01
  1.00800000E+00  1.20100000E+01  1.00800000E+00  1.20100000E+01  1.00800000E+00
  1.00800000E+00  1.20100000E+01  1.40100000E+01  1.20100000E+01  1.00800000E+00
  1.40100000E+01  1.00800000E+00  1.20100000E+01  1.00800000E+00  1.20100000E+01
  1.60000000E+01  1.40100000E+01  1.00800000E+00  1.20100000E+01  1.00800000E+00
  1.20100000E+01  1.00800000E+00  1.00800000E+00  1.20100000E+01  1.60000000E+01
  1.60000000E+01  1.20100000E+01  1.60000000E+01  1.40100000E+01  1.00800000E+00
  1.20100000E+01  1.00800000E+00  1.20100000E+01  1.00800000E+00  1.20100000E+01
  1.00800000E+00  1.00800000E+00  1.00800000E+00  1.20100000E+01  1.00800000E+00
  1.00800000E+00  1.20100000E+01  1.00800000E+00  1.00800000E+00  1.00800000E+00
  1.20100000E+01  1.60000000E+01  1.40100000E+01  1.00800000E+00  1.20100000E+01
  1.00800000E+00  1.20100000E+01  1.00800000E+00  1.00800000E+00  1.20100000E+01
  1.00800000E+00  1.00800000E+00  1.20100000E+01  1.60000000E+01  1.60000000E+01
  1.20100000E+01  1.60000000E+01  1.40100000E+01  1.00800000E+00  1.20100000E+01
  1.00800000E+00  1.20100000E+01  1.00800000E+00  1.00800000E+00  1.20100000E+01
  1.00800000E+00  1.20100000E+01  1.00800000E+00  1.00800000E+00  1.00800000E+00
  1.20100000E+01  1.00800000E+00  1.00800000E+00  1.00800000E+00  1.20100000E+01
  1.60000000E+01  1.40100000E+01  1.00800000E+00  1.20100000E+01  1.00800000E+00
  1.20100000E+01  1.00800000E+00  1.00800000E+00  1.20100000E+01  1.00800000E+00
  1.20100000E+01  1.00800000E+00  1.00800000E+00  1.00800000E+00  1.20100000E+01
  1.00800000E+00  1.00800000E+00  1.00800000E+00  1.20100000E+01  1.60000000E+01
  1.40100000E+01  1.00800000E+00  1.20100000E+01  1.00800000E+00  1.20100000E+01
  1.00800000E+00  1.00800000E+00  1.60000000E+01  1.00800000E+00  1.20100000E+01
  1.60000000E+01  1.40100000E+01  1.00800000E+00  1.20100000E+01  1.00800000E+00
  1.20100000E+01  1.00800000E+00  1.00800000E+00  1.20100000E+01  1.60000000E+01
  1.60000000E+01  1.20100000E+01  1.60000000E+01  1.40100000E+01  1.00800000E+00
  1.20100000E+01  1.00800000E+00  1.20100000E+01  1.00800000E+00  1.00800000E+00
  1.20100000E+01  1.00800000E+00  1.00800000E+00  1.20100000E+01  1.60000000E+01
  1.60000000E+01  1.20100000E+01  1.60000000E+01  1.40100000E+01  1.00800000E+00
  1.20100000E+01  1.00800000E+00  1.20100000E+01  1.00800000E+00  1.00800000E+00
  1.20100000E+01  1.20100000E+01  1.00800000E+00  1.20100000E+01  1.00800000E+00
  1.20100000E+01  1.60000000E+01  1.00800000E+00  1.20100000E+01  1.00800000E+00
  1.20100000E+01  1.00800000E+00  1.20100000E+01  1.60000000E+01  1.40100000E+01
  1.00800000E+00  1.20100000E+01  1.00800000E+00  1.20100000E+01  1.00800000E+00
  1.00800000E+00  1.20100000E+01  1.60000000E+01  1.60000000E+01  1.20100000E+01
  1.60000000E+01  1.40100000E+01  1.00800000E+00  1.20100000E+01  1.00800000E+00
  1.20100000E+01  1.00800000E+00  1.00800000E+00  1.00800000E+00  1.20100000E+01
  1.60000000E+01  1.40100000E+01  1.00800000E+00  1.20100000E+01  1.00800000E+00
  1.20100000E+01  1.00800000E+00  1.20100000E+01  1.00800000E+00  1.00800000E+00
  1.00800000E+00  1.60000000E+01  1.00800000E+00  1.20100000E+01  1.60000000E+01
  1.40100000E+01  1.20100000E+01  1.00800000E+00  1.00800000E+00  1.20100000E+01
  1.00800000E+00  1.00800000E+00  1.20100000E+01  1.00800000E+00  1.00800000E+00
  1.20100000E+01  1.00800000E+00  1.20100000E+01  1.60000000E+01  1.40100000E+01
  1.00800000E+00  1.20100000E+01  1.00800000E+00  1.20100000E+01  1.00800000E+00
  1.00800000E+00  1.20100000E+01  1.20100000E+01  1.00800000E+00  1.20100000E+01
  1.00800000E+00  1.20100000E+01  1.00800000E+00  1.20100000E+01  1.00800000E+00
  1.20100000E+01  1.00800000E+00  1.20100000E+01  1.60000000E+01  1.40100000E+01
  1.00800000E+00  1.20100000E+01  1.00800000E+00  1.20100000E+01  1.00800000E+00
  1.20100000E+01  1.00800000E+00  1.00800000E+00  1.00800000E+00  1.20100000E+01
  1.00800000E+00  1.00800000E+00  1.20100000E+01  1.00800000E+00  1.00800000E+00
  1.00800000E+00  1.20100000E+01  1.60000000E+01  1.40100000E+01  1.00800000E+00
  1.20100000E+01  1.00800000E+00  1.20100000E+01  1.00800000E+00  1.00800000E+00
  1.20100000E+01  1.00800000E+00  1.00800000E+00  1.20100000E+01  1.00800000E+00
  1.00800000E+00  1.20100000E+01  1.00800000E+00  1.00800000E+00  1.40100000E+01
  1.00800000E+00  1.00800000E+00  1.00800000E+00  1.20100000E+01  1.60000000E+01
  1.40100000E+01  1.00800000E+00  1.20100000E+01  1.00800000E+00  1.20100000E+01
  1.00800000E+00  1.20100000E+01  1.00800000E+00  1.00800000E+00  1.00800000E+00
  1.20100000E+01  1.00800000E+00  1.00800000E+00  1.20100000E+01  1.00800000E+00
  1.00800000E+00  1.00800000E+00  1.20100000E+01  1.60000000E+01  1.40100000E+01
  1.00800000E+00  1.20100000E+01  1.00800000E+00  1.20100000E+01  1.00800000E+00
  1.00800000E+00  1.20100000E+01  1.60000000E+01  1.60000000E+01  1.20100000E+01
  1.60000000E+01  1.40100000E+01  1.00800000E+00  1.20100000E+01  1.00800000E+00
  1.20100000E+01  1.00800000E+00  1.00800000E+00  1.60000000E+01  1.00800000E+00
  1.20100000E+01  1.60000000E+01  1.40100000E+01  1.20100000E+01  1.00800000E+00
  1.00800000E+00  1.20100000E+01  1.00800000E+00  1.00800000E+00  1.20100000E+01
  1.00800000E+00  1.00800000E+00  1.20100000E+01  1.00800000E+00  1.20100000E+01
  1.60000000E+01  1.40100000E+01  1.00800000E+00  1.20100000E+01  1.00800000E+00
  1.20100000E+01  1.00800000E+00  1.00800000E+00  1.20100000E+01  1.20100000E+01
  1.00800000E+00  1.20100000E+01  1.00800000E+00  1.20100000E+01  1.00800000E+00
  1.20100000E+01  1.00800000E+00  1.20100000E+01  1.00800000E+00  1.20100000E+01
  1.60000000E+01  1.40100000E+01  1.00800000E+00  1.20100000E+01  1.00800000E+00
  1.20100000E+01  1.00800000E+00  1.00800000E+00  1.00800000E+00  1.20100000E+01
  1.60000000E+01  1.40100000E+01  1.00800000E+00  1.20100000E+01  1.00800000E+00
  1.20100000E+01  1.00800000E+00  1.00800000E+00  1.20100000E+01  1.00800000E+00
  1.00800000E+00  1.20100000E+01  1.60000000E+01  1.60000000E+01  1.20100000E+01
  1.60000000E+01  1.40100000E+01  1.00800000E+00  1.20100000E+01  1.00800000E+00
  1.20100000E+01  1.00800000E+00  1.00800000E+00  1.00800000E+00  1.20100000E+01
  1.60000000E+01  1.40100000E+01  1.00800000E+00  1.20100000E+01  1.00800000E+00
  1.20100000E+01  1.00800000E+00  1.20100000E+01  1.00800000E+00  1.00800000E+00
  1.00800000E+00  1.60000000E+01  1.00800000E+00  1.20100000E+01  1.60000000E+01
  1.40100000E+01  1.00800000E+00  1.20100000E+01  1.00800000E+00  1.20100000E+01
  1.00800000E+00  1.20100000E+01  1.00800000E+00  1.00800000E+00  1.00800000E+00
  1.20100000E+01  1.00800000E+00  1.00800000E+00  1.00800000E+00  1.20100000E+01
  1.60000000E+01  1.40100000E+01  1.00800000E+00  1.20100000E+01  1.00800000E+00
  1.20100000E+01  1.00800000E+00  1.00800000E+00  1.20100000E+01  1.00800000E+00
  1.20100000E+01  1.00800000E+00  1.00800000E+00  1.00800000E+00  1.20100000E+01
  1.00800000E+00  1.00800000E+00  1.00800000E+00  1.20100000E+01  1.60000000E+01
  1.40100000E+01  1.00800000E+00  1.20100000E+01  1.00800000E+00  1.20100000E+01
  1.00800000E+00  1.00800000E+00  1.20100000E+01  1.00800000E+00  1.00800000E+00
  1.20100000E+01  1.00800000E+00  1.00800000E+00  1.20100000E+01  1.00800000E+00
  1.00800000E+00  1.40100000E+01  1.00800000E+00  1.00800000E+00  1.00800000E+00
  1.20100000E+01  1.60000000E+01  1.40100000E+01  1.00800000E+00  1.20100000E+01
  1.00800000E+00  1.20100000E+01  1.00800000E+00  1.00800000E+00  1.20100000E+01
  1.20100000E+01  1.00800000E+00  1.20100000E+01  1.00800000E+00  1.20100000E+01
  1.00800000E+00  1.20100000E+01  1.00800000E+00  1.20100000E+01  1.00800000E+00
  1.20100000E+01  1.60000000E+01  1.40100000E+01  1.00800000E+00  1.20100000E+01
  1.00800000E+00  1.00800000E+00  1.20100000E+01  1.60000000E+01  1.40100000E+01
  1.00800000E+00  1.20100000E+01  1.00800000E+00  1.20100000E+01  1.00800000E+00
  1.00800000E+00  1.20100000E+01  1.00800000E+00  1.00800000E+00  1.20100000E+01
  1.00800000E+00  1.00800000E+00  1.20100000E+01  1.00800000E+00  1.00800000E+00
  1.40100000E+01  1.00800000E+00  1.00800000E+00  1.00800000E+00  1.20100000E+01
  1.60000000E+01  1.40100000E+01  1.00800000E+00  1.20100000E+01  1.00800000E+00
  1.20100000E+01  1.00800000E+00  1.00800000E+00  1.20100000E+01  1.00800000E+00
  1.20100000E+01  1.00800000E+00  1.00800000E+00  1.00800000E+00  1.20100000E+01
  1.00800000E+00  1.00800000E+00  1.00800000E+00  1.20100000E+01  1.60000000E+01
  1.40100000E+01  1.00800000E+00  1.20100000E+01  1.00800000E+00  1.20100000E+01
  1.00800000E+00  1.00800000E+00  1.20100000E+01  1.00800000E+00  1.00800000E+00
  1.20100000E+01  1.60000000E+01  1.40100000E+01  1.00800000E+00  1.00800000E+00
  1.20100000E+01  1.60000000E+01  1.40100000E+01  1.00800000E+00  1.20100000E+01
  1.00800000E+00  1.20100000E+01  1.00800000E+00  1.00800000E+00  1.20100000E+01
  1.00800000E+00  1.00800000E+00  1.20100000E+01  1.00800000E+00  1.00800000E+00
  1.40100000E+01  1.00800000E+00  1.20100000E+01  1.40100000E+01  1.00800000E+00
  1.00800000E+00  1.40100000E+01  1.00800000E+00  1.00800000E+00  1.20100000E+01
  1.60000000E+01  1.40100000E+01  1.00800000E+00  1.20100000E+01  1.00800000E+00
  1.20100000E+01  1.00800000E+00  1.20100000E+01  1.00800000E+00  1.00800000E+00
  1.00800000E+00  1.60000000E+01  1.00800000E+00  1.20100000E+01  1.60000000E+01
  1.40100000E+01  1.00800000E+00  1.20100000E+01  1.00800000E+00  1.20100000E+01
  1.00800000E+00  1.00800000E+00  1.20100000E+01  1.00800000E+00  1.00800000E+00
  1.20100000E+01  1.60000000E+01  1.40100000E+01  1.00800000E+00  1.00800000E+00
  1.20100000E+01  1.60000000E+01  1.40100000E+01  1.00800000E+00  1.20100000E+01
  1.00800000E+00  1.20100000E+01  1.00800000E+00  1.00800000E+00  1.20100000E+01
  1.20100000E+01  1.00800000E+00  1.20100000E+01  1.00800000E+00  1.20100000E+01
  1.60000000E+01  1.00800000E+00  1.20100000E+01  1.00800000E+00  1.20100000E+01
  1.00800000E+00  1.20100000E+01  1.60000000E+01  1.40100000E+01  1.00800000E+00
  1.20100000E+01  1.00800000E+00  1.20100000E+01  1.00800000E+00  1.00800000E+00
  1.00800000E+00  1.20100000E+01  1.60000000E+01  1.40100000E+01  1.00800000E+00
  1.20100000E+01  1.00800000E+00  1.20100000E+01  1.00800000E+00  1.00800000E+00
  1.20100000E+01  1.20100000E+01  1.00800000E+00  1.20100000E+01  1.00800000E+00
  1.20100000E+01  1.60000000E+01  1.00800000E+00  1.20100000E+01  1.00800000E+00
  1.20100000E+01  1.00800000E+00  1.20100000E+01  1.60000000E+01  1.40100000E+01
  1.00800000E+00  1.20100000E+01  1.00800000E+00  1.20100000E+01  1.00800000E+00
  1.00800000E+00  1.20100000E+01  1.20100000E+01  1.00800000E+00  1.20100000E+01
  1.00800000E+00  1.20100000E+01  1.00800000E+00  1.20100000E+01  1.00800000E+00
  1.20100000E+01  1.00800000E+00  1.20100000E+01  1.60000000E+01  1.40100000E+01
  1.00800000E+00  1.20100000E+01  1.00800000E+00  1.20100000E+01  1.00800000E+00
  1.20100000E+01  1.00800000E+00  1.00800000E+00  1.00800000E+00  1.20100000E+01
  1.00800000E+00  1.00800000E+00  1.00800000E+00  1.20100000E+01  1.60000000E+01
  1.40100000E+01  1.00800000E+00  1.20100000E+01  1.00800000E+00  1.20100000E+01
  1.00800000E+00  1.20100000E+01  1.00800000E+00  1.00800000E+00  1.00800000E+00
  1.60000000E+01  1.00800000E+00  1.20100000E+01  1.60000000E+01  1.40100000E+01
  1.00800000E+00  1.20100000E+01  1.00800000E+00  1.20100000E+01  1.00800000E+00
  1.00800000E+00  1.00800000E+00  1.20100000E+01  1.60000000E+01  1.40100000E+01
  1.00800000E+00  1.20100000E+01  1.00800000E+00  1.20100000E+01  1.00800000E+00
  1.00800000E+00  1.20100000E+01  1.60000000E+01  1.60000000E+01  1.20100000E+01
  1.60000000E+01  1.40100000E+01  1.00800000E+00  1.20100000E+01  1.00800000E+00
  1.20100000E+01  1.00800000E+00  1.00800000E+00  1.20100000E+01  1.60000000E+01
  1.60000000E+01  1.20100000E+01  1.60000000E+01  1.40100000E+01  1.00800000E+00
  1.20100000E+01  1.00800000E+00  1.20100000E+01  1.00800000E+00  1.20100000E+01
  1.00800000E+00  1.00800000E+00  1.00800000E+00  1.20100000E+01  1.00800000E+00
  1.00800000E+00  1.20100000E+01  1.00800000E+00  1.00800000E+00  1.00800000E+00
  1.20100000E+01  1.60000000E+01  1.40100000E+01  1.00800000E+00  1.20100000E+01
  1.00800000E+00  1.20100000E+01  1.00800000E+00  1.00800000E+00  1.20100000E+01
  1.00800000E+00  1.00800000E+00  1.20100000E+01  1.00800000E+00  1.00800000E+00
  1.40100000E+01  1.00800000E+00  1.20100000E+01  1.40100000E+01  1.00800000E+00
  1.00800000E+00  1.40100000E+01  1.00800000E+00  1.00800000E+00  1.20100000E+01
  1.60000000E+01  1.40100000E+01  1.00800000E+00  1.20100000E+01  1.00800000E+00
  1.20100000E+01  1.00800000E+00  1.20100000E+01  1.00800000E+00  1.00800000E+00
  1.00800000E+00  1.20100000E+01  1.00800000E+00  1.00800000E+00  1.00800000E+00
  1.20100000E+01  1.60000000E+01  1.40100000E+01  1.00800000E+00  1.20100000E+01
  1.00800000E+00  1.00800000E+00  1.20100000E+01  1.60000000E+01  1.40100000E+01
  1.00800000E+00  1.20100000E+01  1.00800000E+00  1.20100000E+01  1.00800000E+00
  1.00800000E+00  1.60000000E+01  1.00800000E+00  1.20100000E+01  1.60000000E+01
  1.40100000E+01  1.00800000E+00  1.20100000E+01  1.00800000E+00  1.20100000E+01
  1.00800000E+00  1.00800000E+00  1.20100000E+01  1.00800000E+00  1.00800000E+00
  3.20600000E+01  1.20100000E+01  1.00800000E+00  1.00800000E+00  1.00800000E+00
  1.20100000E+01  1.60000000E+01  1.40100000E+01  1.00800000E+00  1.20100000E+01
  1.00800000E+00  1.20100000E+01  1.00800000E+00  1.00800000E+00  1.60000000E+01
  1.00800000E+00  1.20100000E+01  1.60000000E+01  1.40100000E+01  1.00800000E+00
  1.20100000E+01  1.00800000E+00  1.20100000E+01  1.00800000E+00  1.20100000E+01
  1.00800000E+00  1.00800000E+00  1.00800000E+00  1.20100000E+01  1.00800000E+00
  1.00800000E+00  1.00800000E+00  1.20100000E+01  1.60000000E+01  1.40100000E+01
  1.00800000E+00  1.20100000E+01  1.00800000E+00  1.20100000E+01  1.00800000E+00
  1.00800000E+00  1.20100000E+01  1.60000000E+01  1.60000000E+01  1.20100000E+01
  1.60000000E+01  1.40100000E+01  1.00800000E+00  1.20100000E+01  1.00800000E+00
  1.00800000E+00  1.20100000E+01  1.60000000E+01  1.40100000E+01  1.00800000E+00
  1.20100000E+01  1.00800000E+00  1.20100000E+01  1.00800000E+00  1.00800000E+00
  1.20100000E+01  1.20100000E+01  1.00800000E+00  1.20100000E+01  1.00800000E+00
  1.20100000E+01  1.60000000E+01  1.00800000E+00  1.20100000E+01  1.00800000E+00
  1.20100000E+01  1.00800000E+00  1.20100000E+01  1.60000000E+01  1.40100000E+01
  1.00800000E+00  1.20100000E+01  1.00800000E+00  1.20100000E+01  1.00800000E+00
  1.00800000E+00  1.20100000E+01  1.40100000E+01  1.20100000E+01  1.00800000E+00
  1.40100000E+01  1.00800000E+00  1.20100000E+01  1.00800000E+00  1.20100000E+01
  1.60000000E+01  1.40100000E+01  1.00800000E+00  1.20100000E+01  1.00800000E+00
  1.20100000E+01  1.00800000E+00  1.00800000E+00  1.20100000E+01  1.60000000E+01
  1.40100000E+01  1.00800000E+00  1.00800000E+00  1.20100000E+01  1.60000000E+01
  1.40100000E+01  1.00800000E+00  1.20100000E+01  1.00800000E+00  1.20100000E+01
  1.00800000E+00  1.20100000E+01  1.00800000E+00  1.00800000E+00  1.00800000E+00
  1.20100000E+01  1.00800000E+00  1.00800000E+00  1.20100000E+01  1.00800000E+00
  1.00800000E+00  1.00800000E+00  1.20100000E+01  1.60000000E+01  1.40100000E+01
  1.00800000E+00  1.20100000E+01  1.00800000E+00  1.20100000E+01  1.00800000E+00
  1.00800000E+00  1.60000000E+01  1.00800000E+00  1.20100000E+01  1.60000000E+01
  1.40100000E+01  1.00800000E+00  1.20100000E+01  1.00800000E+00  1.20100000E+01
  1.00800000E+00  1.20100000E+01  1.00800000E+00  1.00800000E+00  1.00800000E+00
  1.60000000E+01  1.00800000E+00  1.20100000E+01  1.60000000E+01  1.40100000E+01
  1.00800000E+00  1.20100000E+01  1.00800000E+00  1.20100000E+01  1.00800000E+00
  1.00800000E+00  1.20100000E+01  1.00800000E+00  1.00800000E+00  1.20100000E+01
  1.00800000E+00  1.00800000E+00  1.20100000E+01  1.00800000E+00  1.00800000E+00
  1.40100000E+01  1.00800000E+00  1.00800000E+00  1.00800000E+00  1.20100000E+01
  1.60000000E+01  1.40100000E+01  1.00800000E+00  1.20100000E+01  1.00800000E+00
  1.20100000E+01  1.00800000E+00  1.00800000E+00  1.20100000E+01  1.60000000E+01
  1.60000000E+01  1.20100000E+01  1.60000000E+01  1.40100000E+01  1.00800000E+00
  1.20100000E+01  1.00800000E+00  1.00800000E+00  1.20100000E+01  1.60000000E+01
  1.40100000E+01  1.00800000E+00  1.20100000E+01  1.00800000E+00  1.20100000E+01
  1.00800000E+00  1.00800000E+00  1.20100000E+01  1.60000000E+01  1.60000000E+01
  1.20100000E+01  1.60000000E+01  1.40100000E+01  1.00800000E+00  1.20100000E+01
  1.00800000E+00  1.20100000E+01  1.00800000E+00  1.00800000E+00  3.20600000E+01
  1.00800000E+00  1.20100000E+01  1.60000000E+01  1.40100000E+01  1.00800000E+00
  1.20100000E+01  1.00800000E+00  1.00800000E+00  1.20100000E+01  1.60000000E+01
  1.40100000E+01  1.00800000E+00  1.20100000E+01  1.00800000E+00  1.20100000E+01
  1.00800000E+00  1.00800000E+00  1.60000000E+01  1.00800000E+00  1.20100000E+01
  1.60000000E+01  1.40100000E+01  1.00800000E+00  1.20100000E+01  1.00800000E+00
  1.20100000E+01  1.00800000E+00  1.00800000E+00  1.20100000E+01  1.00800000E+00
  1.20100000E+01  1.00800000E+00  1.00800000E+00  1.00800000E+00  1.20100000E+01
  1.00800000E+00  1.00800000E+00  1.00800000E+00  1.20100000E+01  1.60000000E+01
  1.40100000E+01  1.00800000E+00  1.20100000E+01  1.00800000E+00  1.20100000E+01
  1.00800000E+00  1.00800000E+00  1.20100000E+01  1.00800000E+00  1.20100000E+01
  1.00800000E+00  1.00800000E+00  1.00800000E+00  1.20100000E+01  1.00800000E+00
  1.00800000E+00  1.00800000E+00  1.20100000E+01  1.60000000E+01  1.40100000E+01
  1.00800000E+00  1.20100000E+01  1.00800000E+00  1.20100000E+01  1.00800000E+00
  1.00800000E+00  1.20100000E+01  1.20100000E+01  1.00800000E+00  1.20100000E+01
  1.00800000E+00  1.20100000E+01  1.00800000E+00  1.20100000E+01  1.00800000E+00
  1.20100000E+01  1.00800000E+00  1.20100000E+01  1.60000000E+01  1.40100000E+01
  1.00800000E+00  1.20100000E+01  1.00800000E+00  1.20100000E+01  1.00800000E+00
  1.00800000E+00  1.20100000E+01  1.60000000E+01  1.60000000E+01  1.20100000E+01
  1.60000000E+01  1.40100000E+01  1.00800000E+00  1.20100000E+01  1.00800000E+00
  1.20100000E+01  1.00800000E+00  1.00800000E+00  1.20100000E+01  1.40100000E+01
  1.20100000E+01  1.00800000E+00  1.40100000E+01  1.00800000E+00  1.20100000E+01
  1.00800000E+00  1.20100000E+01  1.60000000E+01  1.40100000E+01  1.00800000E+00
  1.20100000E+01  1.00800000E+00  1.20100000E+01  1.00800000E+00  1.00800000E+00
  1.20100000E+01  1.00800000E+00  1.20100000E+01  1.00800000E+00  1.00800000E+00
  1.00800000E+00  1.20100000E+01  1.00800000E+00  1.00800000E+00  1.00800000E+00
  1.20100000E+01  1.60000000E+01  1.40100000E+01  1.00800000E+00  1.20100000E+01
  1.00800000E+00  1.20100000E+01  1.00800000E+00  1.00800000E+00  1.20100000E+01
  1.40100000E+01  1.20100000E+01  1.00800000E+00  1.40100000E+01  1.00800000E+00
  1.20100000E+01  1.00800000E+00  1.20100000E+01  1.60000000E+01  1.40100000E+01
  1.00800000E+00  1.20100000E+01  1.00800000E+00  1.20100000E+01  1.00800000E+00
  1.00800000E+00  1.20100000E+01  1.60000000E+01  1.40100000E+01  1.00800000E+00
  1.00800000E+00  1.20100000E+01  1.60000000E+01  1.40100000E+01  1.00800000E+00
  1.20100000E+01  1.00800000E+00  1.20100000E+01  1.00800000E+00  1.20100000E+01
  1.00800000E+00  1.00800000E+00  1.00800000E+00  1.20100000E+01  1.00800000E+00
  1.00800000E+00  1.00800000E+00  1.20100000E+01  1.60000000E+01  1.40100000E+01
  1.00800000E+00  1.20100000E+01  1.00800000E+00  1.20100000E+01  1.00800000E+00
  1.20100000E+01  1.00800000E+00  1.00800000E+00  1.00800000E+00  1.20100000E+01
  1.00800000E+00  1.00800000E+00  1.00800000E+00  1.20100000E+01  1.60000000E+01
  1.40100000E+01  1.00800000E+00  1.20100000E+01  1.00800000E+00  1.00800000E+00
  1.20100000E+01  1.60000000E+01  1.40100000E+01  1.00800000E+00  1.20100000E+01
  1.00800000E+00  1.20100000E+01  1.00800000E+00  1.00800000E+00  1.00800000E+00
  1.20100000E+01  1.60000000E+01  1.40100000E+01  1.00800000E+00  1.20100000E+01
  1.00800000E+00  1.20100000E+01  1.00800000E+00  1.00800000E+00  1.20100000E+01
  1.40100000E+01  1.20100000E+01  1.00800000E+00  1.40100000E+01  1.00800000E+00
  1.20100000E+01  1.00800000E+00  1.20100000E+01  1.60000000E+01  1.40100000E+01
  1.00800000E+00  1.20100000E+01  1.00800000E+00  1.20100000E+01  1.00800000E+00
  1.20100000E+01  1.00800000E+00  1.00800000E+00  1.00800000E+00  1.20100000E+01
  1.00800000E+00  1.00800000E+00  1.20100000E+01  1.00800000E+00  1.00800000E+00
  1.00800000E+00  1.20100000E+01  1.60000000E+01  1.40100000E+01  1.00800000E+00
  1.20100000E+01  1.00800000E+00  1.20100000E+01  1.00800000E+00  1.20100000E+01
  1.00800000E+00  1.00800000E+00  1.00800000E+00  1.20100000E+01  1.00800000E+00
  1.00800000E+00  1.00800000E+00  1.20100000E+01  1.60000000E+01  1.40100000E+01
  1.00800000E+00  1.20100000E+01  1.00800000E+00  1.00800000E+00  1.20100000E+01
  1.60000000E+01  1.40100000E+01  1.00800000E+00  1.20100000E+01  1.00800000E+00
  1.20100000E+01  1.00800000E+00  1.20100000E+01  1.00800000E+00  1.00800000E+00
  1.00800000E+00  1.20100000E+01  1.00800000E+00  1.00800000E+00  1.20100000E+01
  1.00800000E+00  1.00800000E+00  1.00800000E+00  1.20100000E+01  1.60000000E+01
  1.40100000E+01  1.00800000E+00  1.20100000E+01  1.00800000E+00  1.20100000E+01
  1.00800000E+00  1.00800000E+00  1.00800000E+00  1.20100000E+01  1.60000000E+01
  1.40100000E+01  1.00800000E+00  1.20100000E+01  1.00800000E+00  1.20100000E+01
  1.00800000E+00  1.00800000E+00  1.60000000E+01  1.00800000E+00  1.20100000E+01
  1.60000000E+01  1.40100000E+01  1.00800000E+00  1.20100000E+01  1.00800000E+00
  1.20100000E+01  1.00800000E+00  1.20100000E+01  1.00800000E+00  1.00800000E+00
  1.00800000E+00  1.20100000E+01  1.00800000E+00  1.00800000E+00  1.20100000E+01
  1.00800000E+00  1.00800000E+00  1.00800000E+00  1.20100000E+01  1.60000000E+01
  1.40100000E+01  1.20100000E+01  1.00800000E+00  1.00800000E+00  1.20100000E+01
  1.00800000E+00  1.00800000E+00  1.20100000E+01  1.00800000E+00  1.00800000E+00
  1.20100000E+01  1.00800000E+00  1.20100000E+01  1.60000000E+01  1.40100000E+01
  1.20100000E+01  1.00800000E+00  1.00800000E+00  1.20100000E+01  1.00800000E+00
  1.00800000E+00  1.20100000E+01  1.00800000E+00  1.00800000E+00  1.20100000E+01
  1.00800000E+00  1.20100000E+01  1.60000000E+01  1.40100000E+01  1.00800000E+00
  1.20100000E+01  1.00800000E+00  1.20100000E+01  1.00800000E+00  1.20100000E+01
  1.00800000E+00  1.00800000E+00  1.00800000E+00  1.20100000E+01  1.00800000E+00
  1.00800000E+00  1.00800000E+00  1.20100000E+01  1.60000000E+01  1.40100000E+01
  1.00800000E+00  1.20100000E+01  1.00800000E+00  1.20100000E+01  1.00800000E+00
  1.00800000E+00  1.20100000E+01  1.60000000E+01  1.40100000E+01  1.00800000E+00
  1.00800000E+00  1.20100000E+01  1.60000000E+01  1.40100000E+01  1.00800000E+00
  1.20100000E+01  1.00800000E+00  1.00800000E+00  1.20100000E+01  1.60000000E+01
  1.40100000E+01  1.00800000E+00  1.20100000E+01  1.00800000E+00  1.20100000E+01
  1.00800000E+00  1.00800000E+00  1.00800000E+00  1.20100000E+01  1.60000000E+01
  1.40100000E+01  1.00800000E+00  1.20100000E+01  1.00800000E+00  1.20100000E+01
  1.00800000E+00  1.00800000E+00  1.20100000E+01  1.00800000E+00  1.20100000E+01
  1.00800000E+00  1.00800000E+00  1.00800000E+00  1.20100000E+01  1.00800000E+00
  1.00800000E+00  1.00800000E+00  1.20100000E+01  1.60000000E+01  1.40100000E+01
  1.00800000E+00  1.20100000E+01  1.00800000E+00  1.20100000E+01  1.00800000E+00
  1.20100000E+01  1.00800000E+00  1.00800000E+00  1.00800000E+00  1.60000000E+01
  1.00800000E+00  1.20100000E+01  1.60000000E+01  1.40100000E+01  1.00800000E+00
  1.20100000E+01  1.00800000E+00  1.20100000E+01  1.00800000E+00  1.00800000E+00
  1.20100000E+01  1.20100000E+01  1.00800000E+00  1.40100000E+01  1.00800000E+00
  1.20100000E+01  1.20100000E+01  1.00800000E+00  1.20100000E+01  1.00800000E+00
  1.20100000E+01  1.00800000E+00  1.20100000E+01  1.00800000E+00  1.20100000E+01
  1.20100000E+01  1.60000000E+01  1.40100000E+01  1.00800000E+00  1.20100000E+01
  1.00800000E+00  1.20100000E+01  1.00800000E+00  1.00800000E+00  1.20100000E+01
  1.60000000E+01  1.40100000E+01  1.00800000E+00  1.00800000E+00  1.20100000E+01
  1.60000000E+01  1.40100000E+01  1.00800000E+00  1.20100000E+01  1.00800000E+00
  1.20100000E+01  1.00800000E+00  1.00800000E+00  1.00800000E+00  1.20100000E+01
  1.60000000E+01  1.40100000E+01  1.00800000E+00  1.20100000E+01  1.00800000E+00
  1.20100000E+01  1.00800000E+00  1.00800000E+00  1.20100000E+01  1.00800000E+00
  1.00800000E+00  1.20100000E+01  1.60000000E+01  1.60000000E+01  1.20100000E+01
  1.60000000E+01  1.40100000E+01  1.00800000E+00  1.20100000E+01  1.00800000E+00
  1.20100000E+01  1.00800000E+00  1.00800000E+00  1.20100000E+01  1.00800000E+00
  1.00800000E+00  1.20100000E+01  1.00800000E+00  1.00800000E+00  1.20100000E+01
  1.00800000E+00  1.00800000E+00  1.40100000E+01  1.00800000E+00  1.00800000E+00
  1.00800000E+00  1.20100000E+01  1.60000000E+01  1.40100000E+01  1.00800000E+00
  1.20100000E+01  1.00800000E+00  1.20100000E+01  1.00800000E+00  1.00800000E+00
  1.20100000E+01  1.00800000E+00  1.00800000E+00  1.20100000E+01  1.60000000E+01
  1.60000000E+01  1.20100000E+01  1.60000000E+01  1.40100000E+01  1.00800000E+00
  1.20100000E+01  1.00800000E+00  1.20100000E+01  1.00800000E+00  1.00800000E+00
  1.20100000E+01  1.00800000E+00  1.00800000E+00  3.20600000E+01  1.20100000E+01
  1.00800000E+00  1.00800000E+00  1.00800000E+00  1.20100000E+01  1.60000000E+01
  1.40100000E+01  1.00800000E+00  1.20100000E+01  1.00800000E+00  1.20100000E+01
  1.00800000E+00  1.00800000E+00  1.20100000E+01  1.00800000E+00  1.20100000E+01
  1.00800000E+00  1.00800000E+00  1.00800000E+00  1.20100000E+01  1.00800000E+00
  1.00800000E+00  1.00800000E+00  1.20100000E+01  1.60000000E+01  1.40100000E+01
  1.00800000E+00  1.20100000E+01  1.00800000E+00  1.20100000E+01  1.00800000E+00
  1.00800000E+00  3.20600000E+01  1.00800000E+00  1.20100000E+01  1.60000000E+01
  1.40100000E+01  1.00800000E+00  1.20100000E+01  1.00800000E+00  1.00800000E+00
  1.20100000E+01  1.60000000E+01  1.40100000E+01  1.20100000E+01  1.00800000E+00
  1.00800000E+00  1.20100000E+01  1.00800000E+00  1.00800000E+00  1.20100000E+01
  1.00800000E+00  1.00800000E+00  1.20100000E+01  1.00800000E+00  1.20100000E+01
  1.60000000E+01  1.40100000E+01  1.00800000E+00  1.20100000E+01  1.00800000E+00
  1.20100000E+01  1.00800000E+00  1.00800000E+00  1.20100000E+01  1.60000000E+01
  1.40100000E+01  1.00800000E+00  1.00800000E+00  1.20100000E+01  1.60000000E+01
  1.40100000E+01  1.00800000E+00  1.20100000E+01  1.00800000E+00  1.20100000E+01
  1.00800000E+00  1.00800000E+00  1.20100000E+01  1.60000000E+01  1.60000000E+01
  1.20100000E+01  1.60000000E+01  1.40100000E+01  1.00800000E+00  1.20100000E+01
  1.00800000E+00  1.20100000E+01  1.00800000E+00  1.00800000E+00  1.20100000E+01
  1.60000000E+01  1.60000000E+01  1.20100000E+01  1.60000000E+01  1.40100000E+01
  1.00800000E+00  1.20100000E+01  1.00800000E+00  1.20100000E+01  1.00800000E+00
  1.00800000E+00  1.20100000E+01  1.20100000E+01  1.00800000E+00  1.20100000E+01
  1.00800000E+00  1.20100000E+01  1.60000000E+01  1.00800000E+00  1.20100000E+01
  1.00800000E+00  1.20100000E+01  1.00800000E+00  1.20100000E+01  1.60000000E+01
  1.40100000E+01  1.00800000E+00  1.20100000E+01  1.00800000E+00  1.20100000E+01
  1.00800000E+00  1.00800000E+00  1.20100000E+01  1.60000000E+01  1.60000000E+01
  1.20100000E+01  1.60000000E+01  1.40100000E+01  1.00800000E+00  1.20100000E+01
  1.00800000E+00  1.20100000E+01  1.00800000E+00  1.00800000E+00  1.20100000E+01
  1.20100000E+01  1.00800000E+00  1.20100000E+01  1.00800000E+00  1.20100000E+01
  1.60000000E+01  1.00800000E+00  1.20100000E+01  1.00800000E+00  1.20100000E+01
  1.00800000E+00  1.20100000E+01  1.60000000E+01  1.40100000E+01  1.00800000E+00
  1.20100000E+01  1.00800000E+00  1.20100000E+01  1.00800000E+00  1.00800000E+00
  1.20100000E+01  1.60000000E+01  1.60000000E+01  1.20100000E+01  1.60000000E+01
  1.40100000E+01  1.20100000E+01  1.00800000E+00  1.00800000E+00  1.20100000E+01
  1.00800000E+00  1.00800000E+00  1.20100000E+01  1.00800000E+00  1.00800000E+00
  1.20100000E+01  1.00800000E+00  1.20100000E+01  1.60000000E+01  1.40100000E+01
  1.00800000E+00  1.20100000E+01  1.00800000E+00  1.20100000E+01  1.00800000E+00
  1.00800000E+00  1.20100000E+01  1.00800000E+00  1.00800000E+00  1.20100000E+01
  1.60000000E+01  1.60000000E+01  1.20100000E+01  1.60000000E+01  1.40100000E+01
  1.00800000E+00  1.20100000E+01  1.00800000E+00  1.20100000E+01  1.00800000E+00
  1.00800000E+00  1.20100000E+01  1.00800000E+00  1.00800000E+00  1.20100000E+01
  1.00800000E+00  1.00800000E+00  1.20100000E+01  1.00800000E+00  1.00800000E+00
  1.40100000E+01  1.00800000E+00  1.00800000E+00  1.00800000E+00  1.20100000E+01
  1.60000000E+01  1.40100000E+01  1.00800000E+00  1.20100000E+01  1.00800000E+00
  1.20100000E+01  1.00800000E+00  1.20100000E+01  1.00800000E+00  1.00800000E+00
  1.00800000E+00  1.20100000E+01  1.00800000E+00  1.00800000E+00  1.00800000E+00
  1.20100000E+01  1.60000000E+01  1.40100000E+01  1.00800000E+00  1.20100000E+01
  1.00800000E+00  1.00800000E+00  1.20100000E+01  1.60000000E+01  1.40100000E+01
  1.20100000E+01  1.00800000E+00  1.00800000E+00  1.20100000E+01  1.00800000E+00
  1.00800000E+00  1.20100000E+01  1.00800000E+00  1.00800000E+00  1.20100000E+01
  1.00800000E+00  1.20100000E+01  1.60000000E+01  1.40100000E+01  1.20100000E+01
  1.00800000E+00  1.00800000E+00  1.20100000E+01  1.00800000E+00  1.00800000E+00
  1.20100000E+01  1.00800000E+00  1.00800000E+00  1.20100000E+01  1.00800000E+00
  1.20100000E+01  1.60000000E+01  1.40100000E+01  1.00800000E+00  1.20100000E+01
  1.00800000E+00  1.20100000E+01  1.00800000E+00  1.00800000E+00  1.20100000E+01
  1.00800000E+00  1.00800000E+00  1.20100000E+01  1.00800000E+00  1.00800000E+00
  1.20100000E+01  1.00800000E+00  1.00800000E+00  1.40100000E+01  1.00800000E+00
  1.00800000E+00  1.00800000E+00  1.20100000E+01  1.60000000E+01  1.40100000E+01
  1.00800000E+00  1.20100000E+01  1.00800000E+00  1.20100000E+01  1.00800000E+00
  1.20100000E+01  1.00800000E+00  1.00800000E+00  1.00800000E+00  1.20100000E+01
  1.00800000E+00  1.00800000E+00  1.00800000E+00  1.20100000E+01  1.60000000E+01
  1.40100000E+01  1.00800000E+00  1.20100000E+01  1.00800000E+00  1.20100000E+01
  1.00800000E+00  1.00800000E+00  1.20100000E+01  1.20100000E+01  1.00800000E+00
  1.40100000E+01  1.00800000E+00  1.20100000E+01  1.20100000E+01  1.00800000E+00
  1.20100000E+01  1.00800000E+00  1.20100000E+01  1.00800000E+00  1.20100000E+01
  1.00800000E+00  1.20100000E+01  1.20100000E+01  1.60000000E+01  1.60000000E+01
  1.20100000E+01  1.00800000E+00  1.00800000E+00  1.00800000E+00  1.60000000E+01
  1.20100000E+01  1.20100000E+01  1.20100000E+01  1.00800000E+00  1.00800000E+00
  1.20100000E+01  1.60000000E+01  1.20100000E+01  1.00800000E+00  1.00800000E+00
  1.00800000E+00  1.20100000E+01  1.00800000E+00  1.20100000E+01  1.20100000E+01
  1.60000000E+01  1.20100000E+01  1.00800000E+00  1.20100000E+01  1.00800000E+00
  1.20100000E+01  1.20100000E+01  1.20100000E+01  1.00800000E+00  1.00800000E+00
  1.20100000E+01  1.00800000E+00  1.20100000E+01  1.00800000E+00  1.20100000E+01
  1.60000000E+01  1.20100000E+01  1.00800000E+00  1.00800000E+00  1.20100000E+01
  1.40100000E+01  1.40100000E+01  1.20100000E+01  1.00800000E+00  1.40100000E+01
  1.20100000E+01  1.20100000E+01  1.00800000E+00  1.20100000E+01  1.00800000E+00
  1.20100000E+01  1.00800000E+00  1.20100000E+01  1.00800000E+00  1.20100000E+01
  1.00800000E+00
%FLAG ATOM_TYPE_INDEX                                                           
%FORMAT(10I8)                                                                   
       1       2       2       2       3       4       3       5       5       3
       5       5       3       5       5       1       2       6       1       2
       2       1       2       2       6       7       1       2       3       5
       3       5       3       5       5       5       3       5       5       5
       6       7       1       2       3       5       3       5       5       3
       5       5       6       7       7       6       7       1       2       3
       5       3       5       5       6       7       7       6       7       1
       2       3       5       3       5       5       3       5       3       5
       5       5       3       5       5       5       6       7       1       2
       3       5       3       5       5       6       7       1       2       2
       6       7       1       2       3       5       3       5       5       3
       5       5       3       5       5       3       4       4       1       2
       2       2       6       7       1       2       3       5       3       5
       5       6       1       6       8       1       2       6       5       6
       7       1       3       5       5       3       5       5       3       5
       5       3       5       6       7       1       2       3       5       3
       5       5       6       6       5       6       5       6       9      10
       6       5       6       5       6       7       1       2       3       5
       3       5       5       6       7       1       2       2       6       7
       1       2       3       5       3       5       5       3       5       5
       3       5       5       3       4       4       1       2       2       2
       6       7       1       2       3       5       3       5       5       6
       6       5       6       5       6       9      10       6       5       6
       5       6       7       1       2       3       5       3       5       5
       3       5       5       3       5       5       1       2       6       1
       2       2       1       2       2       6       7       1       2       3
       5       3       5       5       9      10       6       7       1       2
       3       5       3       5       5       6       7       1       2       2
       6       7       1       2       3       5       3       5       3       5
       5       5       3       5       5       3       5       5       5       6
       7       1       2       3       5       3       5       3       5       5
       5       3       5       5       5       6       7       1       2       3
       5       3       5       5       3       5       5       3       5       5
       1       2       6       1       2       2       1       2       2       6
       7       1       2       3       5       3       5       3       5       5
       5       3       5       5       5       6       7       1       2       3
       5       3       5       5       6       6       5       6       5       6
       9      10       6       5       6       5       6       7       1       2
       3       5       5       6       7       1       2       3       5       3
       5       5       3       5       5       6       7       7       6       7
       1       2       3       5       3       5       5       3       5       5
       3       5       5       1       2       6       1       2       2       1
       2       2       6       7       1       2       3       5       5       6
       7       1       2       3       5       3       5       5       6       7
       7       6       7       1       2       3       5       3       5       5
       3       5       3       5       5       5       3       5       5       5
       6       7       1       2       3       5       3       5       5       6
       7       1       2       2       6       7       1       2       3       5
       5       6       7       1       2       3       5       3       5       5
       6       6       5       6       5       6       5       6       5       6
       5       6       7       1       2       3       5       3       5       5
       3       5       3       5       5       5       3       5       5       5
       6       7       1       2       3       5       3       5       5       9
      10       6       7       1       2       3       5       5       6       7
       1       2       3       5       3       5       5       3       5       5
       3       5       5       3       4       4       1       2       2       2
       6       7       1       2       3       5       3       5       5       6
       6       5       6       5       6       5       6       5       6       5
       6       7       1       2       3       5       3       5       5       3
       5       3       5       5       5       3       5       5       5       6
       7       1       2       3       5       3       5       5       6       6
       5       6       5       6       9      10       6       5       6       5
       6       7       1       2       3       5       3       5       5       6
       6       5       6       5       6       5       6       5       6       5
       6       7       1       3       5       5       3       5       5       3
       5       5       3       5       6       7       1       2       3       5
       3       5       5       3       5       5       3       5       5       1
       2       6       1       2       2       1       2       2       6       7
       1       2       3       5       3       5       5       6       1       6
       8       1       2       6       5       6       7       1       2       3
       5       3       5       3       5       5       5       3       5       5
       3       5       5       5       6       7       1       2       3       5
       3       5       5       6       6       5       6       5       6       5
       6       5       6       5       6       7       1       2       3       5
       3       5       5       6       7       7       6       7       1       2
       3       5       3       5       5       9      10       6       7       1
       2       3       5       3       5       5      11       2       6       7
       1       2       3       5       3       5       3       5       5       5
       9      10       6       7       1       2       3       5       3       5
       5       6       7       7       6       7       1       2       3       5
       3       5       5       6       7       1       2       2       6       7
       1       2       3       5       3       5       3       5       5       5
       9      10       6       7       1       2       3       5       3       5
       5       3       5       3       5       5       5       3       5       5
       5       6       7       1       2       3       5       3       5       3
       5       5       5       9      10       6       7       1       2       3
       5       3       5       5       3       5       5       3       5       5
       1       2       6       1       2       2       1       2       2       6
       7       1       2       3       5       3       5       5       6       1
       6       8       1       2       6       5       6       7       1       2
       3       5       3       5       3       5       5       5       3       5
       5       3       5       5       5       6       7       1       2       3
       5       3       5       5       3       5       5       3       5       5
       1       2       6       1       2       2       1       2       2       6
       7       1       2       3       5       3       5       3       5       5
       5       3       5       5       5       6       7       1       2       3
       5       3       5       3       5       5       5       9      10       6
       7       1       2       3       5       3       5       5       3       5
       5       3       5       5       3       4       4       1       2       2
       2       6       7       1       2       3       5       5       6       7
       1       2       3       5       3       5       5       3       5       5
       6       7       7       6       7       1       2       3       5       3
       5       5       3       5       5       6       7       7       6       7
       1       2       3       5       3       5       3       5       5       5
       9      10       6       7       1       2       3       5       3       5
       5       6       1       6       8       1       2       6       5       6
       7       1       2       3       5       3       5       5       6       7
       7       6       7       1       2       3       5       3       5       3
       5       5       5       3       5       5       3       5       5       5
       6       7       1       2       3       5       3       5       5       3
       5       5       6       7       7       6       7       1       2       3
       5       3       5       5       3       5       3       5       5       5
       3       5       5       5       6       7       1       2       3       5
       3       5       5       3       5       3       5       5       5       3
       5       5       5       6       7       1       2       3       5       3
       5       5       9      10       6       7       1       2       3       5
       3       5       5       6       7       7       6       7       1       2
       3       5       3       5       5       3       5       5       6       7
       7       6       7       1       2       3       5       3       5       5
       6       6       5       6       5       6       9      10       6       5
       6       5       6       7       1       2       3       5       3       5
       5       6       7       7       6       7       1       2       3       5
       3       5       5       5       6       7       1       2       3       5
       3       5       3       5       5       5       9      10       6       7
       1       3       5       5       3       5       5       3       5       5
       3       5       6       7       1       2       3       5       3       5
       5       6       6       5       6       5       6       5       6       5
       6       5       6       7       1       2       3       5       3       5
       3       5       5       5       3       5       5       3       5       5
       5       6       7       1       2       3       5       3       5       5
       3       5       5       3       5       5       3       4       4       1
       2       2       2       6       7       1       2       3       5       3
       5       3       5       5       5       3       5       5       3       5
       5       5       6       7       1       2       3       5       3       5
       5       6       7       7       6       7       1       2       3       5
       3       5       5       9      10       6       7       1       3       5
       5       3       5       5       3       5       5       3       5       6
       7       1       2       3       5       3       5       5       6       6
       5       6       5       6       5       6       5       6       5       6
       7       1       2       3       5       3       5       5       5       6
       7       1       2       3       5       3       5       5       3       5
       5       6       7       7       6       7       1       2       3       5
       3       5       5       5       6       7       1       2       3       5
       3       5       3       5       5       5       9      10       6       7
       1       2       3       5       3       5       3       5       5       5
       3       5       5       5       6       7       1       2       3       5
       3       5       5       3       5       3       5       5       5       3
       5       5       5       6       7       1       2       3       5       3
       5       5       3       5       5       3       5       5       3       4
       4       1       2       2       2       6       7       1       2       3
       5       3       5       5       6       6       5       6       5       6
       5       6       5       6       5       6       7       1       2       3
       5       5       6       7       1       2       3       5       3       5
       5       3       5       5       3       5       5       3       4       4
       1       2       2       2       6       7       1       2       3       5
       3       5       5       3       5       3       5       5       5       3
       5       5       5       6       7       1       2       3       5       3
       5       5       3       5       5       6       7       1       2       2
       6       7       1       2       3       5       3       5       5       3
       5       5       3       5       5       1       2       6       1       2
       2       1       2       2       6       7       1       2       3       5
       3       5       3       5       5       5       9      10       6       7
       1       2       3       5       3       5       5       3       5       5
       6       7       1       2       2       6       7       1       2       3
       5       3       5       5       6       6       5       6       5       6
       9      10       6       5       6       5       6       7       1       2
       3       5       3       5       5       5       6       7       1       2
       3       5       3       5       5       6       6       5       6       5
       6       9      10       6       5       6       5       6       7       1
       2       3       5       3       5       5       6       6       5       6
       5       6       5       6       5       6       5       6       7       1
       2       3       5       3       5       3       5       5       5       3
       5       5       5       6       7       1       2       3       5       3
       5       3       5       5       5       9      10       6       7       1
       2       3       5       3       5       5       5       6       7       1
       2       3       5       3       5       5       6       7       7       6
       7       1       2       3       5       3       5       5       6       7
       7       6       7       1       2       3       5       3       5       3
       5       5       5       3       5       5       3       5       5       5
       6       7       1       2       3       5       3       5       5       3
       5       5       3       5       5       1       2       6       1       2
       2       1       2       2       6       7       1       2       3       5
       3       5       3       5       5       5       3       5       5       5
       6       7       1       2       3       5       5       6       7       1
       2       3       5       3       5       5       9      10       6       7
       1       2       3       5       3       5       5       3       5       5
      11       3       5       5       5       6       7       1       2       3
       5       3       5       5       9      10       6       7       1       2
       3       5       3       5       3       5       5       5       3       5
       5       5       6       7       1       2       3       5       3       5
       5       6       7       7       6       7       1       2       3       5
       5       6       7       1       2       3       5       3       5       5
       6       6       5       6       5       6       9      10       6       5
       6       5       6       7       1       2       3       5       3       5
       5       6       1       6       8       1       2       6       5       6
       7       1       2       3       5       3       5       5       6       7
       1       2       2       6       7       1       2       3       5       3
       5       3       5       5       5       3       5       5       3       5
       5       5       6       7       1       2       3       5       3       5
       5       9      10       6       7       1       2       3       5       3
       5       3       5       5       5       9      10       6       7       1
       2       3       5       3       5       5       3       5       5       3
       5       5       3       4       4       1       2       2       2       6
       7       1       2       3       5       3       5       5       6       7
       7       6       7       1       2       3       5       5       6       7
       1       2       3       5       3       5       5       6       7       7
       6       7       1       2       3       5       3       5       5      11
       2       6       7       1       2       3       5       5       6       7
       1       2       3       5       3       5       5       9      10       6
       7       1       2       3       5       3       5       5       3       5
       3       5       5       5       3       5       5       5       6       7
       1       2       3       5       3       5       5       3       5       3
       5       5       5       3       5       5       5       6       7       1
       2       3       5       3       5       5       6       6       5       6
       5       6       5       6       5       6       5       6       7       1
       2       3       5       3       5       5       6       7       7       6
       7       1       2       3       5       3       5       5       6       1
       6       8       1       2       6       5       6       7       1       2
       3       5       3       5       5       3       5       3       5       5
       5       3       5       5       5       6       7       1       2       3
       5       3       5       5       6       1       6       8       1       2
       6       5       6       7       1       2       3       5       3       5
       5       6       7       1       2       2       6       7       1       2
       3       5       3       5       3       5       5       5       3       5
       5       5       6       7       1       2       3       5       3       5
       3       5       5       5       3       5       5       5       6       7
       1       2       3       5       5       6       7       1       2       3
       5       3       5       5       5       6       7       1       2       3
       5       3       5       5       6       1       6       8       1       2
       6       5       6       7       1       2       3       5       3       5
       3       5       5       5       3       5       5       3       5       5
       5       6       7       1       2       3       5       3       5       3
       5       5       5       3       5       5       5       6       7       1
       2       3       5       5       6       7       1       2       3       5
       3       5       3       5       5       5       3       5       5       3
       5       5       5       6       7       1       2       3       5       3
       5       5       5       6       7       1       2       3       5       3
       5       5       9      10       6       7       1       2       3       5
       3       5       3       5       5       5       3       5       5       3
       5       5       5       6       7       1       3       5       5       3
       5       5       3       5       5       3       5       6       7       1
       3       5       5       3       5       5       3       5       5       3
       5       6       7       1       2       3       5       3       5       3
       5       5       5       3       5       5       5       6       7       1
       2       3       5       3       5       5       6       7       1       2
       2       6       7       1       2       3       5       5       6       7
       1       2       3       5       3       5       5       5       6       7
       1       2       3       5       3       5       5       3       5       3
       5       5       5       3       5       5       5       6       7       1
       2       3       5       3       5       3       5       5       5       9
      10       6       7       1       2       3       5       3       5       5
       6       6       5       1       2       6       6       5       6       5
       6       5       6       5       6       6       7       1       2       3
       5       3       5       5       6       7       1       2       2       6
       7       1       2       3       5       3       5       5       5       6
       7       1       2       3       5       3       5       5       3       5
       5       6       7       7       6       7       1       2       3       5
       3       5       5       3       5       5       3       5       5       3
       4       4       1       2       2       2       6       7       1       2
       3       5       3       5       5       3       5       5       6       7
       7       6       7       1       2       3       5       3       5       5
       3       5       5      11       3       5       5       5       6       7
       1       2       3       5       3       5       5       3       5       3
       5       5       5       3       5       5       5       6       7       1
       2       3       5       3       5       5      11       2       6       7
       1       2       3       5       5       6       7       1       3       5
       5       3       5       5       3       5       5       3       5       6
       7       1       2       3       5       3       5       5       6       7
       1       2       2       6       7       1       2       3       5       3
       5       5       6       7       7       6       7       1       2       3
       5       3       5       5       6       7       7       6       7       1
       2       3       5       3       5       5       6       6       5       6
       5       6       9      10       6       5       6       5       6       7
       1       2       3       5       3       5       5       6       7       7
       6       7       1       2       3       5       3       5       5       6
       6       5       6       5       6       9      10       6       5       6
       5       6       7       1       2       3       5       3       5       5
       6       7       7       6       7       1       3       5       5       3
       5       5       3       5       5       3       5       6       7       1
       2       3       5       3       5       5       3       5       5       6
       7       7       6       7       1       2       3       5       3       5
       5       3       5       5       3       5       5       3       4       4
       1       2       2       2       6       7       1       2       3       5
       3       5       3       5       5       5       3       5       5       5
       6       7       1       2       3       5       5       6       7       1
       3       5       5       3       5       5       3       5       5       3
       5       6       7       1       3       5       5       3       5       5
       3       5       5       3       5       6       7       1       2       3
       5       3       5       5       3       5       5       3       5       5
       3       4       4       1       2       2       2       6       7       1
       2       3       5       3       5       3       5       5       5       3
       5       5       5       6       7       1       2       3       5       3
       5       5       6       6       5       1       2       6       6       5
       6       5       6       5       6       5       6       6       7       7
       3       5       5       5      12       6       6       6       5       5
       6      12       3       5       5       5       6       5       6       6
       7       6       5       6       5       6       6       6       5       5
       6       5       6       5       6      12       3       5       5       6
       1       1       6       5       1       6       6       5       6       5
       6       5       6       5       6       5
%FLAG NUMBER_EXCLUDED_ATOMS                                                     
%FORMAT(10I8)                                                                   
      12       6       5       4      13       7      12       6       5       9
       5       4       7       4       3       8       3       6       5       2
       1       2       1       1       7       3      10       4      16       7
      12       9       8       3       2       1       4       2       1       1
       7       3      10       4      13       7      11       6       5       6
       4       3       2       1       1       7       3      10       4      12
       7       8       5       4       3       1       1       7       3      10
       4      13       7      15       6       5      10       8       7       3
       2       1       3       2       1       1       7       3      10       4
      12       7      10       5       4       5       3       2       1       1
       7       3      10       4      13       7      12       6       5      10
       5       4       9       5       4       6       5       4       3       2
       1       1       7       3      10       4      12       7      11       5
       4       8       6       5       3       3       2       1       1      10
       3      14      11       6       5       8       5       4       7       4
       3       6       3       7       3      10       4      12       7      12
       5       4      10       8       4       7       3       6       4       1
       3       2       1       1       7       3      10       4      12       7
      10       5       4       5       3       2       1       1       7       3
      10       4      13       7      12       6       5      10       5       4
       9       5       4       6       5       4       3       2       1       1
       7       3      10       4      12       7      12       5       4      10
       8       4       7       3       6       4       1       3       2       1
       1       7       3      10       4      13       7      12       6       5
       9       5       4       7       4       3       8       3       6       5
       2       1       2       1       1       7       3      10       4      11
       7       7       4       3       2       1       7       3      10       4
      12       7      10       5       4       5       3       2       1       1
       7       3      10       4      16       7      15       9       8       3
       2       1       7       5       4       3       2       1       1       7
       3      10       4      16       7      12       9       8       3       2
       1       4       2       1       1       7       3      10       4      13
       7      12       6       5       9       5       4       7       4       3
       8       3       6       5       2       1       2       1       1       7
       3      10       4      16       7      12       9       8       3       2
       1       4       2       1       1       7       3      10       4      12
       7      12       5       4      10       8       4       7       3       6
       4       1       3       2       1       1       7       3       7       4
       7       4       3       7       3      10       4      13       7      11
       6       5       6       4       3       2       1       1       7       3
      10       4      13       7      12       6       5       9       5       4
       7       4       3       8       3       6       5       2       1       2
       1       1       7       3       7       4       7       4       3       7
       3      10       4      12       7       8       5       4       3       1
       1       7       3      10       4      13       7      15       6       5
      10       8       7       3       2       1       3       2       1       1
       7       3      10       4      12       7      10       5       4       5
       3       2       1       1       7       3       7       4       7       4
       3       7       3      10       4      12       7      12       5       4
      10       8       4       6       3       5       3       3       2       1
       1       7       3      10       4      13       7      15       6       5
      10       8       7       3       2       1       3       2       1       1
       7       3      10       4      11       7       7       4       3       2
       1       7       3       7       4       7       4       3       7       3
      10       4      13       7      12       6       5      10       5       4
       9       5       4       6       5       4       3       2       1       1
       7       3      10       4      12       7      12       5       4      10
       8       4       6       3       5       3       3       2       1       1
       7       3      10       4      13       7      15       6       5      10
       8       7       3       2       1       3       2       1       1       7
       3      10       4      12       7      12       5       4      10       8
       4       7       3       6       4       1       3       2       1       1
       7       3      10       4      12       7      12       5       4      10
       8       4       6       3       5       3       3       2       1       1
      10       3      14      11       6       5       8       5       4       7
       4       3       6       3       7       3      10       4      13       7
      12       6       5       9       5       4       7       4       3       8
       3       6       5       2       1       2       1       1       7       3
      10       4      12       7      11       5       4       8       6       5
       3       3       2       1       1       7       3      10       4      16
       7      15       9       8       3       2       1       7       5       4
       3       2       1       1       7       3      10       4      12       7
      12       5       4      10       8       4       6       3       5       3
       3       2       1       1       7       3      10       4      12       7
       8       5       4       3       1       1       7       3      10       4
      11       7       7       4       3       2       1       7       3      10
       4      11       7       7       4       3       2       1       7       3
      10       4      14       7      10       7       6       3       2       1
       2       1       7       3      10       4      12       7       8       5
       4       3       1       1       7       3      10       4      12       7
      10       5       4       5       3       2       1       1       7       3
      10       4      14       7      10       7       6       3       2       1
       2       1       7       3      10       4      13       7      15       6
       5      10       8       7       3       2       1       3       2       1
       1       7       3      10       4      14       7      10       7       6
       3       2       1       2       1       7       3      10       4      13
       7      12       6       5       9       5       4       7       4       3
       8       3       6       5       2       1       2       1       1       7
       3      10       4      12       7      11       5       4       8       6
       5       3       3       2       1       1       7       3      10       4
      16       7      15       9       8       3       2       1       7       5
       4       3       2       1       1       7       3      10       4      13
       7      12       6       5       9       5       4       7       4       3
       8       3       6       5       2       1       2       1       1       7
       3      10       4      16       7      12       9       8       3       2
       1       4       2       1       1       7       3      10       4      14
       7      10       7       6       3       2       1       2       1       7
       3      10       4      13       7      12       6       5      10       5
       4       9       5       4       6       5       4       3       2       1
       1       7       3       7       4       7       4       3       7       3
      10       4      13       7      11       6       5       6       4       3
       2       1       1       7       3      10       4      13       7      11
       6       5       6       4       3       2       1       1       7       3
      10       4      14       7      10       7       6       3       2       1
       2       1       7       3      10       4      12       7      11       5
       4       8       6       5       3       3       2       1       1       7
       3      10       4      12       7       8       5       4       3       1
       1       7       3      10       4      16       7      15       9       8
       3       2       1       7       5       4       3       2       1       1
       7       3      10       4      13       7      11       6       5       6
       4       3       2       1       1       7       3      10       4      13
       7      15       6       5      10       8       7       3       2       1
       3       2       1       1       7       3      10       4      13       7
      15       6       5      10       8       7       3       2       1       3
       2       1       1       7       3      10       4      11       7       7
       4       3       2       1       7       3      10       4      12       7
       8       5       4       3       1       1       7       3      10       4
      13       7      11       6       5       6       4       3       2       1
       1       7       3      10       4      12       7      12       5       4
      10       8       4       7       3       6       4       1       3       2
       1       1       7       3      10       4      12       7       8       5
       4       3       1       1       7       3      10       4      10       7
       6       3       2       1       7       3      10       4      14       7
      10       7       6       3       2       1       2       1      10       3
      14      11       6       5       8       5       4       7       4       3
       6       3       7       3      10       4      12       7      12       5
       4      10       8       4       6       3       5       3       3       2
       1       1       7       3      10       4      16       7      15       9
       8       3       2       1       7       5       4       3       2       1
       1       7       3      10       4      13       7      12       6       5
      10       5       4       9       5       4       6       5       4       3
       2       1       1       7       3      10       4      16       7      15
       9       8       3       2       1       7       5       4       3       2
       1       1       7       3      10       4      12       7       8       5
       4       3       1       1       7       3      10       4      11       7
       7       4       3       2       1      10       3      14      11       6
       5       8       5       4       7       4       3       6       3       7
       3      10       4      12       7      12       5       4      10       8
       4       6       3       5       3       3       2       1       1       7
       3      10       4      10       7       6       3       2       1       7
       3      10       4      13       7      11       6       5       6       4
       3       2       1       1       7       3      10       4      10       7
       6       3       2       1       7       3      10       4      14       7
      10       7       6       3       2       1       2       1       7       3
      10       4      16       7      12       9       8       3       2       1
       4       2       1       1       7       3      10       4      13       7
      15       6       5      10       8       7       3       2       1       3
       2       1       1       7       3      10       4      13       7      12
       6       5      10       5       4       9       5       4       6       5
       4       3       2       1       1       7       3      10       4      12
       7      12       5       4      10       8       4       6       3       5
       3       3       2       1       1       7       3       7       4       7
       4       3       7       3      10       4      13       7      12       6
       5      10       5       4       9       5       4       6       5       4
       3       2       1       1       7       3      10       4      13       7
      15       6       5      10       8       7       3       2       1       3
       2       1       1       7       3      10       4      13       7      11
       6       5       8       4       3       4       3       2       1       1
       7       3      10       4      13       7      12       6       5       9
       5       4       7       4       3       8       3       6       5       2
       1       2       1       1       7       3      10       4      14       7
      10       7       6       3       2       1       2       1       7       3
      10       4      13       7      11       6       5       8       4       3
       4       3       2       1       1       7       3      10       4      12
       7      12       5       4      10       8       4       7       3       6
       4       1       3       2       1       1       7       3      10       4
      10       7       6       3       2       1       7       3      10       4
      12       7      12       5       4      10       8       4       7       3
       6       4       1       3       2       1       1       7       3      10
       4      12       7      12       5       4      10       8       4       6
       3       5       3       3       2       1       1       7       3      10
       4      16       7      12       9       8       3       2       1       4
       2       1       1       7       3      10       4      14       7      10
       7       6       3       2       1       2       1       7       3      10
       4      10       7       6       3       2       1       7       3      10
       4      12       7       8       5       4       3       1       1       7
       3      10       4      12       7       8       5       4       3       1
       1       7       3      10       4      16       7      15       9       8
       3       2       1       7       5       4       3       2       1       1
       7       3      10       4      13       7      12       6       5       9
       5       4       7       4       3       8       3       6       5       2
       1       2       1       1       7       3      10       4      16       7
      12       9       8       3       2       1       4       2       1       1
       7       3       7       4       7       4       3       7       3      10
       4      11       7       7       4       3       2       1       7       3
      10       4      13       7      10       6       5       8       3       2
       4       3       2       1       1       7       3      10       4      11
       7       7       4       3       2       1       7       3      10       4
      16       7      12       9       8       3       2       1       4       2
       1       1       7       3      10       4      12       7       8       5
       4       3       1       1       7       3       7       4       7       4
       3       7       3      10       4      12       7      12       5       4
      10       8       4       7       3       6       4       1       3       2
       1       1       7       3      10       4      12       7      11       5
       4       8       6       5       3       3       2       1       1       7
       3      10       4      12       7      10       5       4       5       3
       2       1       1       7       3      10       4      16       7      15
       9       8       3       2       1       7       5       4       3       2
       1       1       7       3      10       4      11       7       7       4
       3       2       1       7       3      10       4      14       7      10
       7       6       3       2       1       2       1       7       3      10
       4      13       7      12       6       5      10       5       4       9
       5       4       6       5       4       3       2       1       1       7
       3      10       4      12       7       8       5       4       3       1
       1       7       3       7       4       7       4       3       7       3
      10       4      12       7       8       5       4       3       1       1
       7       3      10       4      11       7       7       4       3       2
       1       7       3       7       4       7       4       3       7       3
      10       4      11       7       7       4       3       2       1       7
       3      10       4      13       7      15       6       5      10       8
       7       3       2       1       3       2       1       1       7       3
      10       4      13       7      15       6       5      10       8       7
       3       2       1       3       2       1       1       7       3      10
       4      12       7      12       5       4      10       8       4       6
       3       5       3       3       2       1       1       7       3      10
       4      12       7       8       5       4       3       1       1       7
       3      10       4      12       7      11       5       4       8       6
       5       3       3       2       1       1       7       3      10       4
      13       7      15       6       5      10       8       7       3       2
       1       3       2       1       1       7       3      10       4      12
       7      11       5       4       8       6       5       3       3       2
       1       1       7       3      10       4      12       7      10       5
       4       5       3       2       1       1       7       3      10       4
      16       7      12       9       8       3       2       1       4       2
       1       1       7       3      10       4      16       7      12       9
       8       3       2       1       4       2       1       1       7       3
       7       4       7       4       3       7       3      10       4      10
       7       6       3       2       1       7       3      10       4      12
       7      11       5       4       8       6       5       3       3       2
       1       1       7       3      10       4      16       7      15       9
       8       3       2       1       7       5       4       3       2       1
       1       7       3      10       4      16       7      12       9       8
       3       2       1       4       2       1       1       7       3       7
       4       7       4       3       7       3      10       4      16       7
      15       9       8       3       2       1       7       5       4       3
       2       1       1       7       3      10       4      10       7       6
       3       2       1       7       3      10       4      11       7       7
       4       3       2       1       7       3      10       4      16       7
      15       9       8       3       2       1       7       5       4       3
       2       1       1      10       3      14      11       6       5       8
       5       4       7       4       3       6       3      10       3      14
      11       6       5       8       5       4       7       4       3       6
       3       7       3      10       4      16       7      12       9       8
       3       2       1       4       2       1       1       7       3      10
       4      12       7      10       5       4       5       3       2       1
       1       7       3       7       4       7       4       3       7       3
      10       4      10       7       6       3       2       1       7       3
      10       4      13       7      15       6       5      10       8       7
       3       2       1       3       2       1       1       7       3      10
       4      14       7      10       7       6       3       2       1       2
       1       7       3      10       4      12       7      12       5       4
      11       7       4       7       3       8       7       4       6       3
       4       3       2       1       1       7       3      10       4      12
       7      10       5       4       5       3       2       1       1       7
       3      10       4      10       7       6       3       2       1       7
       3      10       4      13       7      11       6       5       6       4
       3       2       1       1       7       3      10       4      13       7
      12       6       5      10       5       4       9       5       4       6
       5       4       3       2       1       1       7       3      10       4
      13       7      11       6       5       6       4       3       2       1
       1       7       3      10       4      13       7      10       6       5
       8       3       2       4       3       2       1       1       7       3
      10       4      13       7      15       6       5      10       8       7
       3       2       1       3       2       1       1       7       3      10
       4      11       7       7       4       3       2       1       7       3
       7       4       7       4       3      10       3      14      11       6
       5       8       5       4       7       4       3       6       3       7
       3      10       4      12       7      10       5       4       5       3
       2       1       1       7       3      10       4      12       7       8
       5       4       3       1       1       7       3      10       4      12
       7       8       5       4       3       1       1       7       3      10
       4      12       7      12       5       4      10       8       4       7
       3       6       4       1       3       2       1       1       7       3
      10       4      12       7       8       5       4       3       1       1
       7       3      10       4      12       7      12       5       4      10
       8       4       7       3       6       4       1       3       2       1
       1       7       3      10       4      12       7       8       5       4
       3       1       1      10       3      14      11       6       5       8
       5       4       7       4       3       6       3       7       3      10
       4      13       7      11       6       5       6       4       3       2
       1       1       7       3      10       4      13       7      12       6
       5      10       5       4       9       5       4       6       5       4
       3       2       1       1       7       3      10       4      16       7
      12       9       8       3       2       1       4       2       1       1
       7       3       7       4       7       4       3      10       3      14
      11       6       5       8       5       4       7       4       3       6
       3      10       3      14      11       6       5       8       5       4
       7       4       3       6       3       7       3      10       4      13
       7      12       6       5      10       5       4       9       5       4
       6       5       4       3       2       1       1       7       3      10
       4      16       7      12       9       8       3       2       1       4
       2       1       1       7       3      10       4      10       7      12
       5       4      11       7       4       7       3       8       7       4
       6       3       4       3       2       1       1       2       1       1
       7       4       3       2       7      10       8       9       4       2
       9       7       4       2       1       1       5       2       5       6
       3       6       3       8       3       9       8       8       4       2
       5       3       4       2       5       6       8       4       3       6
       5       6       5       2       7       9       8       4       6       3
       5       3       3       2       1       1
%FLAG NONBONDED_PARM_INDEX                                                      
%FORMAT(10I8)                                                                   
       1       2       4       7      11      16      22      29      37      46
      56      67       2       3       5       8      12      17      23      30
      38      47      57      68       4       5       6       9      13      18
      24      31      39      48      58      69       7       8       9      10
      14      19      25      32      40      49      59      70      11      12
      13      14      15      20      26      33      41      50      60      71
      16      17      18      19      20      21      27      34      42      51
      61      72      22      23      24      25      26      27      28      35
      43      52      62      73      29      30      31      32      33      34
      35      36      44      53      63      74      37      38      39      40
      41      42      43      44      45      54      64      75      46      47
      48      49      50      51      52      53      54      55      65      76
      56      57      58      59      60      61      62      63      64      65
      66      77      67      68      69      70      71      72      73      74
      75      76      77      78
%FLAG RESIDUE_LABEL                                                             
%FORMAT(20a4)                                                                   
ARG VAL GLU ASP LEU ASN LYS HIE PRO TYR ASN LYS TYR ARG SER ASN ILE VAL ARG VAL 
TYR GLY GLU ARG GLY ASP LEU ASN GLY PHE LEU SER GLY LYS PHE LEU TYR PHE PRO ARG 
HIE ILE PHE ASP SER CYS THR ASP ASN THR LEU THR ARG HIE ILE ARG VAL THR LYS GLY 
GLU GLU THR HIE ASP ILE GLU LEU LEU SER ASP GLU TYR ASP ALA THR PRO PHE ILE LYS 
ILE ASP SER PRO PHE ALA GLU ALA THR VAL LEU LYS PHE GLY LYS LEU GLN ARG THR GLN 
TYR ALA TYR PHE VAL THR ALA ASP ASP ILE ARG VAL GLY SER MET SER VAL ASP GLY TYR 
HIE ASN ILE SER THR LYS ASP GLY ASP CYS GLY SER LEU LEU PHE ASP HIE LEU HIE ASN 
VAL VAL GLY ALA HIE ILE VAL GLY ILE ALA SER ILE PRO PRO VAL ASN GLY ALA LEU THR 
TRP ASN ALA GLU LYS GLU MET LEU CYS GLY PRO ASN ASP ASP TYR ASP TYR ASP PRO GLU 
LYS VAL GLY PRO PRO LYS VAL TRP MOL 
%FLAG RESIDUE_POINTER                                                           
%FORMAT(10I8)                                                                   
       1      27      43      58      70      89     103     125     142     156
     177     191     213     234     258     269     283     302     318     342
     358     379     386     401     425     432     444     463     477     484
     504     523     534     541     563     583     602     623     643     657
     681     698     717     737     749     760     771     785     797     811
     825     844     858     882     899     918     942     958     972     994
    1001    1016    1031    1045    1062    1074    1093    1108    1127    1146
    1157    1169    1184    1205    1217    1227    1241    1255    1275    1294
    1316    1335    1347    1358    1372    1392    1402    1417    1427    1441
    1457    1476    1498    1518    1525    1547    1566    1583    1607    1621
    1638    1659    1669    1690    1710    1726    1740    1750    1762    1774
    1793    1817    1833    1840    1851    1868    1879    1895    1907    1914
    1935    1952    1966    1985    1996    2010    2032    2044    2051    2063
    2074    2081    2092    2111    2130    2150    2162    2179    2198    2215
    2229    2245    2261    2268    2278    2295    2314    2330    2337    2356
    2366    2377    2396    2410    2424    2440    2454    2461    2471    2490
    2504    2528    2542    2552    2567    2589    2604    2621    2640    2651
    2658    2672    2686    2698    2710    2731    2743    2764    2776    2790
    2805    2827    2843    2850    2864    2878    2900    2916    2941
%FLAG BOND_FORCE_CONSTANT                                                       
%FORMAT(5E16.8)                                                                 
  6.37700000E+02  4.90000000E+02  4.81000000E+02  3.37000000E+02  3.10000000E+02
  3.10000000E+02  3.17000000E+02  3.67000000E+02  3.10000000E+02  3.10000000E+02
  3.37000000E+02  6.56000000E+02  3.17000000E+02  3.10000000E+02  3.10000000E+02
  3.10000000E+02  3.17000000E+02  3.67000000E+02  4.27000000E+02  4.77000000E+02
  4.88000000E+02  4.10000000E+02  5.18000000E+02  3.17000000E+02  3.10000000E+02
  3.10000000E+02  3.37000000E+02  4.61100000E+02  4.50000000E+02  4.49900000E+02
  3.17000000E+02  3.20000000E+02  3.10000000E+02  2.37000000E+02  3.20000000E+02
  2.27000000E+02  2.27000000E+02  4.69000000E+02  4.69000000E+02  4.47000000E+02
  4.28000000E+02  5.46000000E+02  3.88000000E+02  3.17000000E+02  6.56000000E+02
  3.97400000E+02  5.05300000E+02  5.10400000E+02  4.41100000E+02  3.85100000E+02
  3.26800000E+02  3.08600000E+02  3.89200000E+02  3.61300000E+02  3.82800000E+02
  4.49900000E+02  4.34000000E+02  3.40000000E+02  3.40000000E+02  3.40000000E+02
  4.34000000E+02  3.40000000E+02  3.40000000E+02  3.40000000E+02  4.34000000E+02
  3.40000000E+02  3.40000000E+02  3.67000000E+02  4.34000000E+02  3.67000000E+02
  3.30600000E+02  3.44300000E+02  5.53000000E+02  3.40000000E+02  2.74000000E+02
  3.40000000E+02  3.43100000E+02  3.44300000E+02
%FLAG BOND_EQUIL_VALUE                                                          
%FORMAT(5E16.8)                                                                 
  1.21800000E+00  1.33500000E+00  1.34000000E+00  1.46300000E+00  1.52600000E+00
  1.52600000E+00  1.52200000E+00  1.47100000E+00  1.52600000E+00  1.52600000E+00
  1.44900000E+00  1.25000000E+00  1.52200000E+00  1.52600000E+00  1.52600000E+00
  1.52600000E+00  1.52200000E+00  1.47100000E+00  1.38100000E+00  1.34300000E+00
  1.33500000E+00  1.39400000E+00  1.37100000E+00  1.50400000E+00  1.52600000E+00
  1.52600000E+00  1.44900000E+00  1.39800000E+00  1.36400000E+00  1.40600000E+00
  1.51000000E+00  1.41000000E+00  1.52600000E+00  1.81000000E+00  1.41000000E+00
  1.81000000E+00  1.81000000E+00  1.40400000E+00  1.40000000E+00  1.41900000E+00
  1.38000000E+00  1.35200000E+00  1.45900000E+00  1.49500000E+00  1.25000000E+00
  1.40100000E+00  1.36800000E+00  1.36500000E+00  1.36900000E+00  1.45600000E+00
  1.51000000E+00  1.43200000E+00  1.36000000E+00  1.47600000E+00  1.45700000E+00
  1.40600000E+00  1.01000000E+00  1.09000000E+00  1.09000000E+00  1.09000000E+00
  1.01000000E+00  1.09000000E+00  1.09000000E+00  1.09000000E+00  1.01000000E+00
  1.09000000E+00  1.09000000E+00  1.08000000E+00  1.01000000E+00  1.08000000E+00
  1.09700000E+00  1.08700000E+00  9.60000000E-01  1.09000000E+00  1.33600000E+00
  1.09000000E+00  1.08800000E+00  1.08700000E+00
%FLAG ANGLE_FORCE_CONSTANT                                                      
%FORMAT(5E16.8)                                                                 
  8.00000000E+01  5.00000000E+01  7.00000000E+01  5.00000000E+01  8.00000000E+01
  6.30000000E+01  4.00000000E+01  4.00000000E+01  8.00000000E+01  7.00000000E+01
  8.00000000E+01  8.00000000E+01  4.00000000E+01  6.30000000E+01  4.00000000E+01
  8.00000000E+01  6.30000000E+01  8.00000000E+01  7.00000000E+01  6.30000000E+01
  6.30000000E+01  4.00000000E+01  8.00000000E+01  6.30000000E+01  4.00000000E+01
  4.00000000E+01  8.00000000E+01  7.00000000E+01  6.30000000E+01  8.00000000E+01
  8.00000000E+01  5.00000000E+01  7.00000000E+01  7.00000000E+01  7.00000000E+01
  7.00000000E+01  7.00000000E+01  6.30000000E+01  7.00000000E+01  7.00000000E+01
  6.30000000E+01  8.00000000E+01  4.00000000E+01  5.00000000E+01  4.00000000E+01
  8.00000000E+01  7.00000000E+01  6.77100000E+01  6.30000000E+01  6.66200000E+01
  7.00000000E+01  6.30000000E+01  5.00000000E+01  4.00000000E+01  4.00000000E+01
  5.00000000E+01  5.00000000E+01  5.00000000E+01  6.30000000E+01  6.20000000E+01
  5.00000000E+01  6.30000000E+01  6.30000000E+01  6.30000000E+01  6.30000000E+01
  7.00000000E+01  7.00000000E+01  6.30000000E+01  7.00000000E+01  7.00000000E+01
  6.30000000E+01  6.30000000E+01  7.00000000E+01  7.00000000E+01  6.30000000E+01
  8.00000000E+01  7.00000000E+01  6.91400000E+01  6.73000000E+01  6.55600000E+01
  6.72900000E+01  7.43100000E+01  7.82700000E+01  6.91400000E+01  6.65400000E+01
  6.40600000E+01  6.85400000E+01  6.33600000E+01  7.07100000E+01  6.45000000E+01
  6.36300000E+01  7.26800000E+01  6.77100000E+01  7.26800000E+01  6.71700000E+01
  5.00000000E+01  3.50000000E+01  5.00000000E+01  5.00000000E+01  3.50000000E+01
  5.00000000E+01  5.00000000E+01  3.50000000E+01  5.00000000E+01  5.00000000E+01
  5.00000000E+01  5.00000000E+01  5.00000000E+01  3.50000000E+01  5.00000000E+01
  3.50000000E+01  5.00000000E+01  5.00000000E+01  5.00000000E+01  5.00000000E+01
  5.00000000E+01  5.00000000E+01  5.00000000E+01  5.00000000E+01  3.50000000E+01
  5.00000000E+01  5.00000000E+01  5.00000000E+01  5.00000000E+01  5.00000000E+01
  3.50000000E+01  5.00000000E+01  5.00000000E+01  3.50000000E+01  5.00000000E+01
  5.00000000E+01  5.00000000E+01  5.00000000E+01  5.00000000E+01  5.00000000E+01
  5.00000000E+01  5.00000000E+01  5.00000000E+01  5.00000000E+01  5.00000000E+01
  5.00000000E+01  5.00000000E+01  5.00000000E+01  3.94000000E+01  5.00000000E+01
  5.00100000E+01  5.00000000E+01  5.00000000E+01  5.00000000E+01  5.00000000E+01
  3.50000000E+01  5.50000000E+01  5.00000000E+01  5.00000000E+01  5.00000000E+01
  3.50000000E+01  5.00000000E+01  4.30000000E+01  5.00000000E+01  5.00000000E+01
  5.50000000E+01  5.00000000E+01  5.00000000E+01  5.00000000E+01  5.00000000E+01
  5.00000000E+01  5.00000000E+01  5.00000000E+01  5.00000000E+01  5.00000000E+01
  5.08700000E+01  4.98500000E+01  4.69900000E+01  5.10500000E+01  5.00100000E+01
  5.00100000E+01  4.80000000E+01
%FLAG ANGLE_EQUIL_VALUE                                                         
%FORMAT(5E16.8)                                                                 
  2.14501057E+00  2.12755727E+00  2.09439600E+00  2.15024656E+00  1.94080696E+00
  1.93906163E+00  1.91113635E+00  1.91113635E+00  2.10137732E+00  2.03505478E+00
  1.94080696E+00  1.94080696E+00  1.91113635E+00  1.93906163E+00  1.91113635E+00
  1.91462701E+00  1.92160833E+00  2.19911580E+00  2.04203610E+00  1.93906163E+00
  1.93906163E+00  1.91113635E+00  1.91462701E+00  1.93906163E+00  1.91113635E+00
  1.91113635E+00  2.10137732E+00  2.03505478E+00  1.93906163E+00  1.94080696E+00
  1.91462701E+00  2.12755727E+00  2.09439600E+00  2.09439600E+00  2.09439600E+00
  2.04203610E+00  2.09439600E+00  1.93906163E+00  2.09439600E+00  2.09439600E+00
  1.97396823E+00  1.91462701E+00  1.91113635E+00  2.05948940E+00  1.91113635E+00
  1.91462701E+00  2.09439600E+00  2.10661331E+00  2.09439600E+00  2.09474507E+00
  2.09439600E+00  1.98967620E+00  1.91113635E+00  1.91113635E+00  1.91113635E+00
  1.89542838E+00  1.91113635E+00  1.91113635E+00  1.93906163E+00  1.72613137E+00
  2.00189351E+00  2.09439600E+00  2.14151991E+00  2.09439600E+00  2.02807346E+00
  2.31779824E+00  1.82212452E+00  1.85703112E+00  1.94778828E+00  1.89717371E+00
  1.89891904E+00  2.35445017E+00  2.18166250E+00  2.24449438E+00  2.01760148E+00
  2.19911580E+00  2.04203610E+00  2.12825540E+00  1.92632072E+00  2.18166250E+00
  2.10469345E+00  1.95878386E+00  1.80798735E+00  2.12825540E+00  2.15426082E+00
  2.15775148E+00  1.89473025E+00  2.01742695E+00  2.12703367E+00  2.10870771E+00
  2.08636748E+00  2.07903710E+00  2.10661331E+00  2.07903710E+00  2.03819637E+00
  2.09439600E+00  2.09439600E+00  2.09439600E+00  1.91113635E+00  1.91113635E+00
  2.06647072E+00  1.91113635E+00  1.91113635E+00  1.91113635E+00  1.91113635E+00
  1.91113635E+00  1.91113635E+00  1.91113635E+00  1.91113635E+00  1.91113635E+00
  1.91113635E+00  1.91113635E+00  1.91113635E+00  1.91113635E+00  1.91113635E+00
  1.91113635E+00  2.06018753E+00  1.91113635E+00  1.91113635E+00  1.91113635E+00
  1.91113635E+00  1.91113635E+00  1.91113635E+00  1.91113635E+00  1.91113635E+00
  2.09439600E+00  1.91113635E+00  1.91113635E+00  1.91113635E+00  1.91113635E+00
  1.91113635E+00  1.91113635E+00  2.09439600E+00  2.09439600E+00  2.09439600E+00
  2.09439600E+00  2.09439600E+00  2.09439600E+00  1.91113635E+00  1.91113635E+00
  1.91113635E+00  1.91113635E+00  1.91113635E+00  1.87762601E+00  1.91113635E+00
  2.08916001E+00  1.97222290E+00  2.09439600E+00  1.91113635E+00  1.91113635E+00
  1.91113635E+00  1.89368305E+00  1.91113635E+00  1.91113635E+00  1.91113635E+00
  1.91113635E+00  1.91113635E+00  1.67551680E+00  1.91113635E+00  1.91113635E+00
  1.89368305E+00  1.91113635E+00  1.91113635E+00  1.91113635E+00  1.91113635E+00
  2.09439600E+00  2.09439600E+00  2.14850123E+00  2.09439600E+00  1.91113635E+00
  1.96209999E+00  2.10190092E+00  1.92614619E+00  1.89717371E+00  2.08916001E+00
  2.08916001E+00  2.08916001E+00
%FLAG DIHEDRAL_FORCE_CONSTANT                                                   
%FORMAT(5E16.8)                                                                 
  2.50000000E+00  2.00000000E+00  1.80000000E+00  8.00000000E-01  0.00000000E+00
  0.00000000E+00  2.70000000E-01  4.20000000E-01  2.40000000E+00  1.55555556E-01
  0.00000000E+00  0.00000000E+00  2.00000000E-01  2.00000000E-01  4.00000000E-01
  2.00000000E-01  2.50000000E-01  1.80000000E-01  4.06000000E-01  2.89000000E-01
  1.48000000E-01  1.12000000E-01  3.37000000E-01  2.16000000E-01  1.00000000E-03
  4.50000000E-01  1.58000000E+00  5.50000000E-01  4.21000000E-01  3.93000000E-01
  1.44000000E-01  1.45000000E-01  3.90000000E-01  6.40000000E-02  1.36700000E+00
  2.22000000E-01  6.08000000E-01  5.60000000E-02  1.00000000E-01  1.84000000E-01
  7.80000000E-02  4.24000000E-01  4.59000000E-01  5.80000000E-02  1.54000000E-01
  7.69000000E-01  3.10000000E-02  2.15400000E+00  6.47000000E-01  8.90000000E-02
  7.06000000E-01  6.20000000E-01  1.90000000E-01  3.79000000E-01  2.70000000E-02
  1.42000000E-01  1.79000000E-01  9.80000000E-02  2.59000000E-01  7.30000000E-02
  1.04600000E+00  3.03000000E-01  3.30000000E-02  1.07000000E-01  8.28000000E-01
  4.85000000E-01  3.01000000E-01  8.00000000E-03  6.88000000E-01  2.97000000E-01
  5.90000000E-02  2.00000000E+00  5.37500000E+00  2.32500000E+00  1.43000000E-01
  2.44000000E-01  2.19000000E-01  2.50000000E-02  5.00000000E+00  1.50000000E+00
  6.90000000E-01  2.04000000E-01  7.40000000E-01  4.70000000E-02  3.06000000E-01
  2.21000000E-01  3.62500000E+00  5.50000000E-02  4.69000000E-01  1.92000000E-01
  1.20000000E-02  6.65000000E+00  6.90000000E-02  4.80000000E-02  1.20000000E-02
  2.90000000E-01  7.00000000E-03  6.61000000E-01  2.18000000E-01  4.01000000E-01
  1.29000000E-01  6.66000000E-01  2.46000000E-01  1.60000000E-01  1.62000000E-01
  7.35000000E-01  1.13000000E-01  1.15000000E-01  2.02000000E-01  7.70000000E-02
  1.07000000E-01  2.24000000E-01  4.47000000E-01  5.30000000E-02  2.30000000E-01
  3.10000000E-01  1.44000000E-01  9.70000000E-02  2.69000000E-01  3.37000000E-01
  2.51000000E-01  7.50000000E-02  1.54000000E-01  4.86000000E-01  3.30000000E-02
  6.97000000E-01  1.19000000E-01  3.15000000E-01  1.56000000E-01  6.74000000E-01
  6.00000000E-03  9.50000000E-02  6.09000000E-01  8.45000000E-01  8.50000000E-02
  4.20000000E-02  1.96000000E-01  8.30000000E-02  4.12000000E-01  1.38000000E-01
  2.47000000E-01  4.42000000E-01  4.14000000E-01  5.70000000E-02  4.17000000E-01
  2.45000000E-01  1.60000000E-02  2.80000000E-02  3.00000000E+00  3.50000000E+00
  6.52500000E+00  1.67500000E+00  1.52500000E+00  1.70000000E-02  3.53000000E-01
  2.34000000E-01  7.40000000E-02  3.65000000E-01  4.08000000E-01  8.19000000E-01
  9.50000000E-02  7.90000000E-02  3.13000000E-01  3.10000000E-02  6.25000000E-01
  4.75000000E+00  1.70000000E+00  2.80000000E+00  4.15000000E+00  3.83000000E-01
  1.05000000E+00  2.17500000E+00  3.00000000E-01  1.05000000E+01  1.10000000E+00
  1.00000000E+00  1.50000000E-01  1.60000000E-01  8.00000000E-01  8.00000000E-02
  8.83000000E-01  6.50000000E-02  1.66666667E-01  2.50000000E-01  2.11000000E-01
  4.44000000E-01  2.67000000E-01  7.00000000E-03  2.50000000E-01  9.20000000E-02
  6.12000000E-01  2.52000000E-01  3.00000000E-02  6.43000000E-01  7.90000000E-02
  2.36000000E-01  4.80000000E-02  6.00000000E-03  2.51000000E-01  1.30000000E-02
  3.33333333E-01  4.00000000E+00  1.15000000E+00  3.80000000E-01
%FLAG DIHEDRAL_PERIODICITY                                                      
%FORMAT(5E16.8)                                                                 
  2.00000000E+00  1.00000000E+00  2.00000000E+00  3.00000000E+00  4.00000000E+00
  1.00000000E+00  2.00000000E+00  3.00000000E+00  2.00000000E+00  3.00000000E+00
  3.00000000E+00  2.00000000E+00  1.00000000E+00  2.00000000E+00  3.00000000E+00
  1.00000000E+00  2.00000000E+00  3.00000000E+00  1.00000000E+00  2.00000000E+00
  3.00000000E+00  4.00000000E+00  1.00000000E+00  2.00000000E+00  4.00000000E+00
  1.00000000E+00  2.00000000E+00  3.00000000E+00  1.00000000E+00  2.00000000E+00
  3.00000000E+00  4.00000000E+00  2.00000000E+00  4.00000000E+00  1.00000000E+00
  2.00000000E+00  3.00000000E+00  4.00000000E+00  1.00000000E+00  2.00000000E+00
  4.00000000E+00  1.00000000E+00  2.00000000E+00  3.00000000E+00  4.00000000E+00
  2.00000000E+00  4.00000000E+00  1.00000000E+00  2.00000000E+00  4.00000000E+00
  1.00000000E+00  2.00000000E+00  4.00000000E+00  1.00000000E+00  2.00000000E+00
  3.00000000E+00  4.00000000E+00  1.00000000E+00  2.00000000E+00  4.00000000E+00
  1.00000000E+00  2.00000000E+00  3.00000000E+00  4.00000000E+00  1.00000000E+00
  2.00000000E+00  3.00000000E+00  4.00000000E+00  1.00000000E+00  2.00000000E+00
  4.00000000E+00  2.00000000E+00  2.00000000E+00  2.00000000E+00  1.00000000E+00
  2.00000000E+00  3.00000000E+00  4.00000000E+00  2.00000000E+00  2.00000000E+00
  1.00000000E+00  2.00000000E+00  3.00000000E+00  4.00000000E+00  1.00000000E+00
  2.00000000E+00  2.00000000E+00  1.00000000E+00  2.00000000E+00  3.00000000E+00
  4.00000000E+00  2.00000000E+00  2.00000000E+00  4.00000000E+00  1.00000000E+00
  2.00000000E+00  4.00000000E+00  1.00000000E+00  2.00000000E+00  3.00000000E+00
  4.00000000E+00  1.00000000E+00  2.00000000E+00  4.00000000E+00  1.00000000E+00
  2.00000000E+00  3.00000000E+00  4.00000000E+00  1.00000000E+00  2.00000000E+00
  3.00000000E+00  4.00000000E+00  1.00000000E+00  2.00000000E+00  4.00000000E+00
  1.00000000E+00  2.00000000E+00  4.00000000E+00  1.00000000E+00  2.00000000E+00
  3.00000000E+00  4.00000000E+00  1.00000000E+00  2.00000000E+00  4.00000000E+00
  1.00000000E+00  2.00000000E+00  3.00000000E+00  4.00000000E+00  1.00000000E+00
  2.00000000E+00  4.00000000E+00  1.00000000E+00  2.00000000E+00  3.00000000E+00
  4.00000000E+00  1.00000000E+00  2.00000000E+00  3.00000000E+00  4.00000000E+00
  1.00000000E+00  2.00000000E+00  3.00000000E+00  4.00000000E+00  1.00000000E+00
  2.00000000E+00  3.00000000E+00  4.00000000E+00  2.00000000E+00  2.00000000E+00
  2.00000000E+00  2.00000000E+00  2.00000000E+00  1.00000000E+00  2.00000000E+00
  3.00000000E+00  4.00000000E+00  1.00000000E+00  2.00000000E+00  3.00000000E+00
  4.00000000E+00  1.00000000E+00  2.00000000E+00  4.00000000E+00  2.00000000E+00
  2.00000000E+00  2.00000000E+00  1.00000000E+00  2.00000000E+00  3.00000000E+00
  2.00000000E+00  2.00000000E+00  3.00000000E+00  2.00000000E+00  2.00000000E+00
  2.00000000E+00  3.00000000E+00  3.00000000E+00  1.00000000E+00  3.00000000E+00
  2.00000000E+00  4.00000000E+00  3.00000000E+00  1.00000000E+00  1.00000000E+00
  2.00000000E+00  3.00000000E+00  4.00000000E+00  3.00000000E+00  1.00000000E+00
  2.00000000E+00  3.00000000E+00  4.00000000E+00  1.00000000E+00  2.00000000E+00
  3.00000000E+00  4.00000000E+00  1.00000000E+00  2.00000000E+00  4.00000000E+00
  3.00000000E+00  2.00000000E+00  1.00000000E+00  3.00000000E+00
%FLAG DIHEDRAL_PHASE                                                            
%FORMAT(5E16.8)                                                                 
  3.14159400E+00  0.00000000E+00  0.00000000E+00  0.00000000E+00  0.00000000E+00
  0.00000000E+00  0.00000000E+00  0.00000000E+00  3.14159400E+00  0.00000000E+00
  0.00000000E+00  0.00000000E+00  0.00000000E+00  0.00000000E+00  0.00000000E+00
  3.14159400E+00  3.14159400E+00  0.00000000E+00  3.14159400E+00  3.14159400E+00
  0.00000000E+00  0.00000000E+00  0.00000000E+00  3.14159400E+00  3.14159400E+00
  3.14159400E+00  3.14159400E+00  3.14159400E+00  3.14159400E+00  3.14159400E+00
  0.00000000E+00  0.00000000E+00  3.14159400E+00  0.00000000E+00  3.14159400E+00
  3.14159400E+00  3.14159400E+00  3.14159400E+00  3.14159400E+00  3.14159400E+00
  0.00000000E+00  0.00000000E+00  3.14159400E+00  0.00000000E+00  0.00000000E+00
  3.14159400E+00  3.14159400E+00  3.14159400E+00  3.14159400E+00  0.00000000E+00
  0.00000000E+00  3.14159400E+00  0.00000000E+00  0.00000000E+00  3.14159400E+00
  0.00000000E+00  0.00000000E+00  0.00000000E+00  3.14159400E+00  0.00000000E+00
  0.00000000E+00  3.14159400E+00  0.00000000E+00  0.00000000E+00  3.14159400E+00
  3.14159400E+00  3.14159400E+00  0.00000000E+00  3.14159400E+00  3.14159400E+00
  0.00000000E+00  0.00000000E+00  3.14159400E+00  3.14159400E+00  3.14159400E+00
  3.14159400E+00  0.00000000E+00  0.00000000E+00  3.14159400E+00  3.14159400E+00
  0.00000000E+00  0.00000000E+00  0.00000000E+00  3.14159400E+00  3.14159400E+00
  3.14159400E+00  3.14159400E+00  0.00000000E+00  3.14159400E+00  0.00000000E+00
  3.14159400E+00  3.14159400E+00  3.14159400E+00  3.14159400E+00  3.14159400E+00
  3.14159400E+00  3.14159400E+00  3.14159400E+00  3.14159400E+00  0.00000000E+00
  0.00000000E+00  0.00000000E+00  3.14159400E+00  0.00000000E+00  0.00000000E+00
  3.14159400E+00  0.00000000E+00  0.00000000E+00  0.00000000E+00  3.14159400E+00
  0.00000000E+00  0.00000000E+00  0.00000000E+00  0.00000000E+00  0.00000000E+00
  0.00000000E+00  3.14159400E+00  3.14159400E+00  3.14159400E+00  3.14159400E+00
  0.00000000E+00  0.00000000E+00  0.00000000E+00  3.14159400E+00  0.00000000E+00
  3.14159400E+00  3.14159400E+00  0.00000000E+00  0.00000000E+00  0.00000000E+00
  0.00000000E+00  0.00000000E+00  3.14159400E+00  3.14159400E+00  3.14159400E+00
  0.00000000E+00  3.14159400E+00  0.00000000E+00  3.14159400E+00  0.00000000E+00
  3.14159400E+00  0.00000000E+00  0.00000000E+00  0.00000000E+00  0.00000000E+00
  0.00000000E+00  0.00000000E+00  0.00000000E+00  3.14159400E+00  3.14159400E+00
  3.14159400E+00  3.14159400E+00  3.14159400E+00  3.14159400E+00  3.14159400E+00
  0.00000000E+00  0.00000000E+00  0.00000000E+00  0.00000000E+00  0.00000000E+00
  3.14159400E+00  0.00000000E+00  3.14159400E+00  0.00000000E+00  3.14159400E+00
  3.14159400E+00  3.14159400E+00  0.00000000E+00  3.14159400E+00  0.00000000E+00
  3.14159400E+00  3.14159400E+00  0.00000000E+00  3.14159400E+00  3.14159400E+00
  3.14159400E+00  0.00000000E+00  0.00000000E+00  0.00000000E+00  3.14159400E+00
  3.14159400E+00  0.00000000E+00  0.00000000E+00  0.00000000E+00  0.00000000E+00
  0.00000000E+00  0.00000000E+00  0.00000000E+00  0.00000000E+00  0.00000000E+00
  0.00000000E+00  0.00000000E+00  0.00000000E+00  0.00000000E+00  3.14159400E+00
  0.00000000E+00  0.00000000E+00  3.14159400E+00  0.00000000E+00  0.00000000E+00
  0.00000000E+00  3.14159400E+00  0.00000000E+00  3.14159400E+00
%FLAG SCEE_SCALE_FACTOR                                                         
%FORMAT(5E16.8)                                                                 
  1.20000000E+00  1.20000000E+00  1.20000000E+00  1.20000000E+00  1.20000000E+00
  1.20000000E+00  1.20000000E+00  1.20000000E+00  1.20000000E+00  1.20000000E+00
  1.20000000E+00  1.20000000E+00  1.20000000E+00  1.20000000E+00  1.20000000E+00
  1.20000000E+00  1.20000000E+00  1.20000000E+00  1.20000000E+00  1.20000000E+00
  1.20000000E+00  1.20000000E+00  1.20000000E+00  1.20000000E+00  1.20000000E+00
  1.20000000E+00  1.20000000E+00  1.20000000E+00  1.20000000E+00  1.20000000E+00
  1.20000000E+00  1.20000000E+00  1.20000000E+00  1.20000000E+00  1.20000000E+00
  1.20000000E+00  1.20000000E+00  1.20000000E+00  1.20000000E+00  1.20000000E+00
  1.20000000E+00  1.20000000E+00  1.20000000E+00  1.20000000E+00  1.20000000E+00
  1.20000000E+00  1.20000000E+00  1.20000000E+00  1.20000000E+00  1.20000000E+00
  1.20000000E+00  1.20000000E+00  1.20000000E+00  1.20000000E+00  1.20000000E+00
  1.20000000E+00  1.20000000E+00  1.20000000E+00  1.20000000E+00  1.20000000E+00
  1.20000000E+00  1.20000000E+00  1.20000000E+00  1.20000000E+00  1.20000000E+00
  1.20000000E+00  1.20000000E+00  1.20000000E+00  1.20000000E+00  1.20000000E+00
  1.20000000E+00  1.20000000E+00  1.20000000E+00  1.20000000E+00  1.20000000E+00
  1.20000000E+00  1.20000000E+00  1.20000000E+00  1.20000000E+00  1.20000000E+00
  1.20000000E+00  1.20000000E+00  1.20000000E+00  1.20000000E+00  1.20000000E+00
  1.20000000E+00  1.20000000E+00  1.20000000E+00  1.20000000E+00  1.20000000E+00
  1.20000000E+00  1.20000000E+00  1.20000000E+00  1.20000000E+00  1.20000000E+00
  1.20000000E+00  1.20000000E+00  1.20000000E+00  1.20000000E+00  1.20000000E+00
  1.20000000E+00  1.20000000E+00  1.20000000E+00  1.20000000E+00  1.20000000E+00
  1.20000000E+00  1.20000000E+00  1.20000000E+00  1.20000000E+00  1.20000000E+00
  1.20000000E+00  1.20000000E+00  1.20000000E+00  1.20000000E+00  1.20000000E+00
  1.20000000E+00  1.20000000E+00  1.20000000E+00  1.20000000E+00  1.20000000E+00
  1.20000000E+00  1.20000000E+00  1.20000000E+00  1.20000000E+00  1.20000000E+00
  1.20000000E+00  1.20000000E+00  1.20000000E+00  1.20000000E+00  1.20000000E+00
  1.20000000E+00  1.20000000E+00  1.20000000E+00  1.20000000E+00  1.20000000E+00
  1.20000000E+00  1.20000000E+00  1.20000000E+00  1.20000000E+00  1.20000000E+00
  1.20000000E+00  1.20000000E+00  1.20000000E+00  1.20000000E+00  1.20000000E+00
  1.20000000E+00  1.20000000E+00  1.20000000E+00  1.20000000E+00  1.20000000E+00
  1.20000000E+00  1.20000000E+00  1.20000000E+00  1.20000000E+00  1.20000000E+00
  1.20000000E+00  1.20000000E+00  1.20000000E+00  1.20000000E+00  1.20000000E+00
  1.20000000E+00  1.20000000E+00  1.20000000E+00  1.20000000E+00  1.20000000E+00
  1.20000000E+00  1.20000000E+00  1.20000000E+00  1.20000000E+00  1.20000000E+00
  1.20000000E+00  1.20000000E+00  1.20000000E+00  0.00000000E+00  0.00000000E+00
  0.00000000E+00  1.20000000E+00  1.20000000E+00  1.20000000E+00  1.20000000E+00
  1.20000000E+00  1.20000000E+00  1.20000000E+00  1.20000000E+00  1.20000000E+00
  1.20000000E+00  1.20000000E+00  1.20000000E+00  1.20000000E+00  1.20000000E+00
  1.20000000E+00  1.20000000E+00  1.20000000E+00  1.20000000E+00  1.20000000E+00
  1.20000000E+00  1.20000000E+00  1.20000000E+00  1.20000000E+00  1.20000000E+00
  1.20000000E+00  1.20000000E+00  1.20000000E+00  1.20000000E+00
%FLAG SCNB_SCALE_FACTOR                                                         
%FORMAT(5E16.8)                                                                 
  2.00000000E+00  2.00000000E+00  2.00000000E+00  2.00000000E+00  2.00000000E+00
  2.00000000E+00  2.00000000E+00  2.00000000E+00  2.00000000E+00  2.00000000E+00
  2.00000000E+00  2.00000000E+00  2.00000000E+00  2.00000000E+00  2.00000000E+00
  2.00000000E+00  2.00000000E+00  2.00000000E+00  2.00000000E+00  2.00000000E+00
  2.00000000E+00  2.00000000E+00  2.00000000E+00  2.00000000E+00  2.00000000E+00
  2.00000000E+00  2.00000000E+00  2.00000000E+00  2.00000000E+00  2.00000000E+00
  2.00000000E+00  2.00000000E+00  2.00000000E+00  2.00000000E+00  2.00000000E+00
  2.00000000E+00  2.00000000E+00  2.00000000E+00  2.00000000E+00  2.00000000E+00
  2.00000000E+00  2.00000000E+00  2.00000000E+00  2.00000000E+00  2.00000000E+00
  2.00000000E+00  2.00000000E+00  2.00000000E+00  2.00000000E+00  2.00000000E+00
  2.00000000E+00  2.00000000E+00  2.00000000E+00  2.00000000E+00  2.00000000E+00
  2.00000000E+00  2.00000000E+00  2.00000000E+00  2.00000000E+00  2.00000000E+00
  2.00000000E+00  2.00000000E+00  2.00000000E+00  2.00000000E+00  2.00000000E+00
  2.00000000E+00  2.00000000E+00  2.00000000E+00  2.00000000E+00  2.00000000E+00
  2.00000000E+00  2.00000000E+00  2.00000000E+00  2.00000000E+00  2.00000000E+00
  2.00000000E+00  2.00000000E+00  2.00000000E+00  2.00000000E+00  2.00000000E+00
  2.00000000E+00  2.00000000E+00  2.00000000E+00  2.00000000E+00  2.00000000E+00
  2.00000000E+00  2.00000000E+00  2.00000000E+00  2.00000000E+00  2.00000000E+00
  2.00000000E+00  2.00000000E+00  2.00000000E+00  2.00000000E+00  2.00000000E+00
  2.00000000E+00  2.00000000E+00  2.00000000E+00  2.00000000E+00  2.00000000E+00
  2.00000000E+00  2.00000000E+00  2.00000000E+00  2.00000000E+00  2.00000000E+00
  2.00000000E+00  2.00000000E+00  2.00000000E+00  2.00000000E+00  2.00000000E+00
  2.00000000E+00  2.00000000E+00  2.00000000E+00  2.00000000E+00  2.00000000E+00
  2.00000000E+00  2.00000000E+00  2.00000000E+00  2.00000000E+00  2.00000000E+00
  2.00000000E+00  2.00000000E+00  2.00000000E+00  2.00000000E+00  2.00000000E+00
  2.00000000E+00  2.00000000E+00  2.00000000E+00  2.00000000E+00  2.00000000E+00
  2.00000000E+00  2.00000000E+00  2.00000000E+00  2.00000000E+00  2.00000000E+00
  2.00000000E+00  2.00000000E+00  2.00000000E+00  2.00000000E+00  2.00000000E+00
  2.00000000E+00  2.00000000E+00  2.00000000E+00  2.00000000E+00  2.00000000E+00
  2.00000000E+00  2.00000000E+00  2.00000000E+00  2.00000000E+00  2.00000000E+00
  2.00000000E+00  2.00000000E+00  2.00000000E+00  2.00000000E+00  2.00000000E+00
  2.00000000E+00  2.00000000E+00  2.00000000E+00  2.00000000E+00  2.00000000E+00
  2.00000000E+00  2.00000000E+00  2.00000000E+00  2.00000000E+00  2.00000000E+00
  2.00000000E+00  2.00000000E+00  2.00000000E+00  2.00000000E+00  2.00000000E+00
  2.00000000E+00  2.00000000E+00  2.00000000E+00  0.00000000E+00  0.00000000E+00
  0.00000000E+00  2.00000000E+00  2.00000000E+00  2.00000000E+00  2.00000000E+00
  2.00000000E+00  2.00000000E+00  2.00000000E+00  2.00000000E+00  2.00000000E+00
  2.00000000E+00  2.00000000E+00  2.00000000E+00  2.00000000E+00  2.00000000E+00
  2.00000000E+00  2.00000000E+00  2.00000000E+00  2.00000000E+00  2.00000000E+00
  2.00000000E+00  2.00000000E+00  2.00000000E+00  2.00000000E+00  2.00000000E+00
  2.00000000E+00  2.00000000E+00  2.00000000E+00  2.00000000E+00
%FLAG SOLTY                                                                     
%FORMAT(5E16.8)                                                                 
  0.00000000E+00  0.00000000E+00  0.00000000E+00  0.00000000E+00  0.00000000E+00
  0.00000000E+00  0.00000000E+00  0.00000000E+00  0.00000000E+00  0.00000000E+00
  0.00000000E+00  0.00000000E+00  0.00000000E+00  0.00000000E+00  0.00000000E+00
  0.00000000E+00  0.00000000E+00  0.00000000E+00  0.00000000E+00  0.00000000E+00
  0.00000000E+00  0.00000000E+00  0.00000000E+00  0.00000000E+00  0.00000000E+00
  0.00000000E+00  0.00000000E+00  0.00000000E+00  0.00000000E+00  0.00000000E+00
  0.00000000E+00  0.00000000E+00  0.00000000E+00  0.00000000E+00  0.00000000E+00
  0.00000000E+00  0.00000000E+00  0.00000000E+00  0.00000000E+00  0.00000000E+00
%FLAG LENNARD_JONES_ACOEF                                                       
%FORMAT(5E16.8)                                                                 
  9.44293233E+05  2.12601181E+03  1.39982777E-01  9.95480466E+05  2.56678134E+03
  1.04308023E+06  2.01791425E+04  9.14716912E+00  2.27401052E+04  2.01823541E+02
  8.96776989E+04  1.07193646E+02  9.71708117E+04  1.41077189E+03  7.51607703E+03
  8.82619071E+05  2.27577561E+03  9.24822270E+05  2.01619733E+04  8.61541883E+04
  8.19971662E+05  6.06829342E+05  1.02595236E+03  6.47841731E+05  1.12780457E+04
  5.44261042E+04  5.74393458E+05  3.79876399E+05  5.46147253E+04  4.90239937E+01
  5.98885646E+04  7.50063100E+02  4.33325458E+03  5.30987710E+04  3.23283631E+04
  2.43828624E+03  7.44975864E+05  1.40467023E+03  7.91544157E+05  1.45985502E+04
  6.82786631E+04  7.01803794E+05  4.71003287E+05  4.09427581E+04  5.81803229E+05
  0.00000000E+00  0.00000000E+00  0.00000000E+00  0.00000000E+00  0.00000000E+00
  0.00000000E+00  0.00000000E+00  0.00000000E+00  0.00000000E+00  0.00000000E+00
  2.01562190E+06  5.97860700E+03  2.09861767E+06  4.93469320E+04  2.02461849E+05
  1.86068943E+06  1.32911052E+06  1.26338489E+05  1.61587928E+06  0.00000000E+00
  4.19430400E+06  5.89818288E+05  1.03954408E+03  6.28541240E+05  1.11851919E+04
  5.33379252E+04  5.57281136E+05  3.70622491E+05  3.17965283E+04  4.58874091E+05
  0.00000000E+00  1.28707992E+06  3.61397723E+05
%FLAG LENNARD_JONES_BCOEF                                                       
%FORMAT(5E16.8)                                                                 
  8.01323529E+02  2.09604198E+01  9.37598976E-02  7.36907417E+02  2.06278363E+01
  6.75612247E+02  6.45756063E+01  7.57919667E-01  6.13981767E+01  3.56012899E+00
  1.36131731E+02  2.59456373E+00  1.26919150E+02  9.41257003E+00  2.17257828E+01
  6.53361429E+02  1.82891803E+01  5.99015525E+02  5.44372326E+01  1.12529845E+02
  5.31102864E+02  6.77220874E+02  1.53505284E+01  6.26720080E+02  5.08951803E+01
  1.11805549E+02  5.55666448E+02  5.64885984E+02  1.05031585E+02  1.73473071E+00
  9.85097219E+01  6.78541827E+00  1.63092814E+01  8.73413012E+01  8.51921330E+01
  1.20953369E+01  7.50714425E+02  1.79702257E+01  6.93079947E+02  5.79323581E+01
  1.25287818E+02  6.14502845E+02  6.29300710E+02  9.59185913E+01  6.99746810E+02
  0.00000000E+00  0.00000000E+00  0.00000000E+00  0.00000000E+00  0.00000000E+00
  0.00000000E+00  0.00000000E+00  0.00000000E+00  0.00000000E+00  0.00000000E+00
  1.28923404E+03  3.87070358E+01  1.17824605E+03  1.11203892E+02  2.25248294E+02
  1.04466382E+03  1.10369829E+03  1.75916126E+02  1.21753341E+03  0.00000000E+00
  2.04800000E+03  6.33305958E+02  1.46567808E+01  5.85549272E+02  4.80771660E+01
  1.04986921E+02  5.19163331E+02  5.29252520E+02  8.01410250E+01  5.89183300E+02
  0.00000000E+00  1.03022002E+03  4.95732238E+02
%FLAG BONDS_INC_HYDROGEN                                                        
%FORMAT(10I8)                                                                   
      63      66      57      63      69      57      54      57      57      54
      60      57      45      48      57      36      39      58      36      42
      58      27      30      59      27      33      59      18      21      59
      18      24      59      12      15      60       0       3      61       0
       6      61       0       9      61     108     111      62     108     114
      62     108     117      62      96      99      62      96     102      62
      96     105      62      90      93      63      84      87      64      78
      81      65     147     150      66     147     153      66     138     141
      66     138     144      66     132     135      64     126     129      65
     183     186      66     183     189      66     177     180      64     171
     174      65     246     249      62     246     252      62     246     255
      62     234     237      62     234     240      62     234     243      62
     228     231      63     219     222      66     219     225      66     213
     216      64     207     210      65     291     294      65     291     297
      65     276     279      66     276     282      66     270     273      64
     264     267      65     354     357      61     354     360      61     354
     363      61     345     348      67     345     351      67     336     339
      59     336     342      59     327     330      59     327     333      59
     318     321      59     318     324      59     312     315      64     306
     309      65     411     414      68     405     408      69     399     402
      70     384     387      62     384     390      62     378     381      64
     372     375      65     453     456      64     444     447      62     444
     450      62     435     438      62     435     441      62     426     429
      71     426     432      71     516     519      72     510     513      72
     504     507      73     495     498      72     489     492      72     477
     480      62     477     483      62     471     474      64     465     468
      65     555     558      65     555     561      65     540     543      66
     540     546      66     534     537      64     528     531      65     618
     621      61     618     624      61     618     627      61     609     612
      67     609     615      67     600     603      59     600     606      59
     591     594      59     591     597      59     582     585      59     582
     588      59     576     579      64     570     573      65     687     690
      72     681     684      72     675     678      73     666     669      72
     660     663      72     648     651      62     648     654      62     642
     645      64     636     639      65     756     759      57     756     762
      57     747     750      57     747     753      57     738     741      57
     729     732      58     729     735      58     720     723      59     720
     726      59     711     714      59     711     717      59     705     708
      64     699     702      65     792     795      73     783     786      74
     783     789      74     777     780      64     771     774      65     831
     834      65     831     837      65     816     819      66     816     822
      66     810     813      64     804     807      65     885     888      62
     885     891      62     885     894      62     876     879      66     876
     882      66     864     867      62     864     870      62     864     873
      62     858     861      63     852     855      64     846     849      65
     933     936      62     933     939      62     933     942      62     921
     924      62     921     927      62     921     930      62     915     918
      63     909     912      64     903     906      65    1008    1011      57
    1008    1014      57     999    1002      57     999    1005      57     990
     993      57     981     984      58     981     987      58     972     975
      59     972     978      59     963     966      59     963     969      59
     957     960      64     951     954      65    1053    1056      62    1053
    1059      62    1053    1062      62    1041    1044      62    1041    1047
      62    1041    1050      62    1035    1038      63    1029    1032      64
    1023    1026      65    1122    1125      72    1116    1119      72    1110
    1113      73    1101    1104      72    1095    1098      72    1083    1086
      62    1083    1089      62    1077    1080      64    1071    1074      65
    1140    1143      64    1140    1146      64    1134    1137      65    1176
    1179      66    1176    1182      66    1167    1170      66    1167    1173
      66    1161    1164      64    1155    1158      65    1257    1260      57
    1257    1263      57    1248    1251      57    1248    1254      57    1239
    1242      57    1230    1233      58    1230    1236      58    1221    1224
      59    1221    1227      59    1212    1215      59    1212    1218      59
    1206    1209      64    1200    1203      65    1278    1281      64    1278
    1284      64    1272    1275      65    1305    1308      66    1305    1311
      66    1299    1302      64    1293    1296      65    1368    1371      62
    1368    1374      62    1368    1377      62    1356    1359      62    1356
    1362      62    1356    1365      62    1350    1353      63    1341    1344
      66    1341    1347      66    1335    1338      64    1329    1332      65
    1413    1416      65    1413    1419      65    1398    1401      66    1398
    1404      66    1392    1395      64    1386    1389      65    1434    1437
      64    1434    1440      64    1428    1431      65    1497    1500      72
    1491    1494      72    1485    1488      72    1479    1482      72    1473
    1476      72    1461    1464      62    1461    1467      62    1455    1458
      64    1449    1452      65    1548    1551      62    1548    1554      62
    1548    1557      62    1536    1539      62    1536    1542      62    1536
    1545      62    1530    1533      63    1521    1524      66    1521    1527
      66    1515    1518      64    1509    1512      65    1587    1590      73
    1578    1581      74    1578    1584      74    1572    1575      64    1566
    1569      65    1605    1608      64    1605    1611      64    1599    1602
      65    1668    1671      61    1668    1674      61    1668    1677      61
    1659    1662      67    1659    1665      67    1650    1653      59    1650
    1656      59    1641    1644      59    1641    1647      59    1632    1635
      59    1632    1638      59    1626    1629      64    1620    1623      65
    1734    1737      72    1728    1731      72    1722    1725      72    1716
    1719      72    1710    1713      72    1698    1701      62    1698    1704
      62    1692    1695      64    1686    1689      65    1785    1788      62
    1785    1791      62    1785    1794      62    1773    1776      62    1773
    1779      62    1773    1782      62    1767    1770      63    1758    1761
      66    1758    1764      66    1752    1755      64    1746    1749      65
    1854    1857      72    1848    1851      72    1842    1845      73    1833
    1836      72    1827    1830      72    1815    1818      62    1815    1821
      62    1809    1812      64    1803    1806      65    1914    1917      72
    1908    1911      72    1902    1905      72    1896    1899      72    1890
    1893      72    1878    1881      62    1878    1884      62    1872    1875
      64    1866    1869      65    1956    1959      64    1947    1950      62
    1947    1953      62    1938    1941      62    1938    1944      62    1929
    1932      71    1929    1935      71    2025    2028      57    2025    2031
      57    2016    2019      57    2016    2022      57    2007    2010      57
    1998    2001      58    1998    2004      58    1989    1992      59    1989
    1995      59    1980    1983      59    1980    1986      59    1974    1977
      64    1968    1971      65    2079    2082      68    2073    2076      69
    2067    2070      70    2052    2055      62    2052    2058      62    2046
    2049      64    2040    2043      65    2130    2133      62    2130    2136
      62    2130    2139      62    2121    2124      66    2121    2127      66
    2109    2112      62    2109    2115      62    2109    2118      62    2103
    2106      63    2097    2100      64    2091    2094      65    2196    2199
      72    2190    2193      72    2184    2187      72    2178    2181      72
    2172    2175      72    2160    2163      62    2160    2166      62    2154
    2157      64    2148    2151      65    2220    2223      66    2220    2226
      66    2214    2217      64    2208    2211      65    2265    2268      73
    2256    2259      74    2256    2262      74    2250    2253      64    2244
    2247      65    2298    2301      75    2289    2292      74    2289    2295
      74    2283    2286      64    2277    2280      65    2340    2343      73
    2328    2331      62    2328    2334      62    2328    2337      62    2322
    2325      76    2316    2319      64    2310    2313      65    2364    2367
      66    2364    2370      66    2358    2361      64    2352    2355      65
    2415    2418      65    2415    2421      65    2400    2403      66    2400
    2406      66    2394    2397      64    2388    2391      65    2460    2463
      73    2448    2451      62    2448    2454      62    2448    2457      62
    2442    2445      76    2436    2439      64    2430    2433      65    2511
    2514      62    2511    2517      62    2511    2520      62    2499    2502
      62    2499    2505      62    2499    2508      62    2493    2496      63
    2484    2487      66    2484    2490      66    2478    2481      64    2472
    2475      65    2559    2562      73    2547    2550      62    2547    2553
      62    2547    2556      62    2541    2544      76    2535    2538      64
    2529    2532      65    2628    2631      57    2628    2634      57    2619
    2622      57    2619    2625      57    2610    2613      57    2601    2604
      58    2601    2607      58    2592    2595      59    2592    2598      59
    2583    2586      59    2583    2589      59    2577    2580      64    2571
    2574      65    2682    2685      68    2676    2679      69    2670    2673
      70    2655    2658      62    2655    2661      62    2649    2652      64
    2643    2646      65    2733    2736      62    2733    2739      62    2733
    2742      62    2724    2727      66    2724    2730      66    2712    2715
      62    2712    2718      62    2712    2721      62    2706    2709      63
    2700    2703      64    2694    2697      65    2808    2811      57    2808
    2814      57    2799    2802      57    2799    2805      57    2790    2793
      57    2781    2784      58    2781    2787      58    2772    2775      59
    2772    2778      59    2763    2766      59    2763    2769      59    2757
    2760      64    2751    2754      65    2853    2856      62    2853    2859
      62    2853    2862      62    2841    2844      62    2841    2847      62
    2841    2850      62    2835    2838      63    2829    2832      64    2823
    2826      65    2901    2904      73    2889    2892      62    2889    2895
      62    2889    2898      62    2883    2886      76    2877    2880      64
    2871    2874      65    2961    2964      61    2961    2967      61    2961
    2970      61    2952    2955      67    2952    2958      67    2943    2946
      59    2943    2949      59    2934    2937      59    2934    2940      59
    2925    2928      59    2925    2931      59    2919    2922      64    2913
    2916      65    2985    2988      64    2985    2991      64    2979    2982
      65    3021    3024      66    3021    3027      66    3012    3015      66
    3012    3018      66    3006    3009      64    3000    3003      65    3066
    3069      66    3066    3072      66    3057    3060      66    3057    3063
      66    3051    3054      64    3045    3048      65    3120    3123      73
    3108    3111      62    3108    3114      62    3108    3117      62    3102
    3105      76    3096    3099      64    3090    3093      65    3171    3174
      68    3165    3168      69    3159    3162      70    3144    3147      62
    3144    3150      62    3138    3141      64    3132    3135      65    3195
    3198      66    3195    3201      66    3189    3192      64    3183    3186
      65    3258    3261      62    3258    3264      62    3258    3267      62
    3249    3252      66    3249    3255      66    3237    3240      62    3237
    3243      62    3237    3246      62    3231    3234      63    3225    3228
      64    3219    3222      65    3297    3300      66    3297    3303      66
    3288    3291      66    3288    3294      66    3282    3285      64    3276
    3279      65    3360    3363      62    3360    3366      62    3360    3369
      62    3348    3351      62    3348    3354      62    3348    3357      62
    3342    3345      63    3333    3336      66    3333    3339      66    3327
    3330      64    3321    3324      65    3417    3420      62    3417    3423
      62    3417    3426      62    3405    3408      62    3405    3411      62
    3405    3414      62    3399    3402      63    3390    3393      66    3390
    3396      66    3384    3387      64    3378    3381      65    3456    3459
      73    3447    3450      74    3447    3453      74    3441    3444      64
    3435    3438      65    3480    3483      66    3480    3486      66    3474
    3477      64    3468    3471      65    3525    3528      66    3525    3531
      66    3516    3519      66    3516    3522      66    3510    3513      64
    3504    3507      65    3600    3603      72    3594    3597      72    3588
    3591      73    3579    3582      72    3573    3576      72    3561    3564
      62    3561    3567      62    3555    3558      64    3549    3552      65
    3624    3627      66    3624    3630      66    3618    3621      64    3612
    3615      65    3660    3663      62    3660    3666      62    3660    3669
      62    3654    3657      64    3648    3651      65    3708    3711      73
    3696    3699      62    3696    3702      62    3696    3705      62    3690
    3693      76    3684    3687      64    3678    3681      65    3750    3753
      64    3741    3744      62    3741    3747      62    3732    3735      62
    3732    3738      62    3723    3726      71    3723    3729      71    3810
    3813      72    3804    3807      72    3798    3801      72    3792    3795
      72    3786    3789      72    3774    3777      62    3774    3780      62
    3768    3771      64    3762    3765      65    3861    3864      62    3861
    3867      62    3861    3870      62    3852    3855      66    3852    3858
      66    3840    3843      62    3840    3846      62    3840    3849      62
    3834    3837      63    3828    3831      64    3822    3825      65    3927
    3930      61    3927    3933      61    3927    3936      61    3918    3921
      67    3918    3924      67    3909    3912      59    3909    3915      59
    3900    3903      59    3900    3906      59    3891    3894      59    3891
    3897      59    3885    3888      64    3879    3882      65    3984    3987
      62    3984    3990      62    3984    3993      62    3975    3978      66
    3975    3981      66    3963    3966      62    3963    3969      62    3963
    3972      62    3957    3960      63    3951    3954      64    3945    3948
      65    4014    4017      66    4014    4020      66    4008    4011      64
    4002    4005      65    4059    4062      73    4050    4053      74    4050
    4056      74    4044    4047      64    4038    4041      65    4101    4104
      64    4092    4095      62    4092    4098      62    4083    4086      62
    4083    4089      62    4074    4077      71    4074    4080      71    4161
    4164      72    4155    4158      72    4149    4152      72    4143    4146
      72    4137    4140      72    4125    4128      62    4125    4131      62
    4119    4122      64    4113    4116      65    4185    4188      62    4185
    4191      62    4185    4194      62    4179    4182      64    4173    4176
      65    4224    4227      66    4224    4230      66    4215    4218      66
    4215    4221      66    4209    4212      64    4203    4206      65    4260
    4263      62    4260    4266      62    4260    4269      62    4254    4257
      64    4248    4251      65    4308    4311      73    4296    4299      62
    4296    4302      62    4296    4305      62    4290    4293      76    4284
    4287      64    4278    4281      65    4350    4353      62    4350    4356
      62    4350    4359      62    4338    4341      62    4338    4344      62
    4338    4347      62    4332    4335      63    4326    4329      64    4320
    4323      65    4407    4410      62    4407    4413      62    4407    4416
      62    4395    4398      62    4395    4401      62    4395    4404      62
    4389    4392      63    4380    4383      66    4380    4386      66    4374
    4377      64    4368    4371      65    4473    4476      61    4473    4479
      61    4473    4482      61    4464    4467      67    4464    4470      67
    4455    4458      59    4455    4461      59    4446    4449      59    4446
    4452      59    4437    4440      59    4437    4443      59    4431    4434
      64    4425    4428      65    4539    4542      72    4533    4536      72
    4527    4530      72    4521    4524      72    4515    4518      72    4503
    4506      62    4503    4509      62    4497    4500      64    4491    4494
      65    4557    4560      64    4557    4563      64    4551    4554      65
    4620    4623      61    4620    4626      61    4620    4629      61    4611
    4614      67    4611    4617      67    4602    4605      59    4602    4608
      59    4593    4596      59    4593    4599      59    4584    4587      59
    4584    4590      59    4578    4581      64    4572    4575      65    4677
    4680      62    4677    4683      62    4677    4686      62    4665    4668
      62    4665    4671      62    4665    4674      62    4659    4662      63
    4650    4653      66    4650    4656      66    4644    4647      64    4638
    4641      65    4731    4734      65    4731    4737      65    4716    4719
      66    4716    4722      66    4707    4710      66    4707    4713      66
    4701    4704      64    4695    4698      65    4803    4806      57    4803
    4809      57    4794    4797      57    4794    4800      57    4785    4788
      57    4776    4779      58    4776    4782      58    4767    4770      59
    4767    4773      59    4758    4761      59    4758    4764      59    4752
    4755      64    4746    4749      65    4848    4851      73    4836    4839
      62    4836    4842      62    4836    4845      62    4830    4833      76
    4824    4827      64    4818    4821      65    4896    4899      65    4896
    4902      65    4881    4884      66    4881    4887      66    4872    4875
      66    4872    4878      66    4866    4869      64    4860    4863      65
    4962    4965      72    4956    4959      72    4950    4953      73    4941
    4944      72    4935    4938      72    4923    4926      62    4923    4929
      62    4917    4920      64    4911    4914      65    4986    4989      62
    4986    4992      62    4986    4995      62    4980    4983      64    4974
    4977      65    5055    5058      72    5049    5052      72    5043    5046
      73    5034    5037      72    5028    5031      72    5016    5019      62
    5016    5022      62    5010    5013      64    5004    5007      65    5115
    5118      72    5109    5112      72    5103    5106      72    5097    5100
      72    5091    5094      72    5079    5082      62    5079    5085      62
    5073    5076      64    5067    5070      65    5157    5160      62    5157
    5163      62    5157    5166      62    5145    5148      62    5145    5151
      62    5145    5154      62    5139    5142      63    5133    5136      64
    5127    5130      65    5205    5208      73    5193    5196      62    5193
    5199      62    5193    5202      62    5187    5190      76    5181    5184
      64    5175    5178      65    5229    5232      62    5229    5235      62
    5229    5238      62    5223    5226      64    5217    5220      65    5259
    5262      66    5259    5265      66    5253    5256      64    5247    5250
      65    5295    5298      66    5295    5301      66    5289    5292      64
    5283    5286      65    5358    5361      62    5358    5364      62    5358
    5367      62    5349    5352      66    5349    5355      66    5337    5340
      62    5337    5343      62    5337    5346      62    5331    5334      63
    5325    5328      64    5319    5322      65    5433    5436      57    5433
    5439      57    5424    5427      57    5424    5430      57    5415    5418
      57    5406    5409      58    5406    5412      58    5397    5400      59
    5397    5403      59    5388    5391      59    5388    5394      59    5382
    5385      64    5376    5379      65    5478    5481      62    5478    5484
      62    5478    5487      62    5466    5469      62    5466    5472      62
    5466    5475      62    5460    5463      63    5454    5457      64    5448
    5451      65    5502    5505      64    5502    5508      64    5496    5499
      65    5538    5541      73    5529    5532      74    5529    5535      74
    5523    5526      64    5517    5520      65    5583    5586      71    5583
    5589      71    5583    5592      71    5571    5574      74    5571    5577
      74    5562    5565      66    5562    5568      66    5556    5559      64
    5550    5553      65    5622    5625      73    5613    5616      74    5613
    5619      74    5607    5610      64    5601    5604      65    5664    5667
      62    5664    5670      62    5664    5673      62    5652    5655      62
    5652    5658      62    5652    5661      62    5646    5649      63    5640
    5643      64    5634    5637      65    5694    5697      66    5694    5700
      66    5688    5691      64    5682    5685      65    5724    5727      64
    5724    5730      64    5718    5721      65    5790    5793      72    5784
    5787      72    5778    5781      73    5769    5772      72    5763    5766
      72    5751    5754      62    5751    5757      62    5745    5748      64
    5739    5742      65    5841    5844      68    5835    5838      69    5829
    5832      70    5814    5817      62    5814    5820      62    5808    5811
      64    5802    5805      65    5880    5883      65    5880    5886      65
    5865    5868      66    5865    5871      66    5859    5862      64    5853
    5856      65    5934    5937      62    5934    5940      62    5934    5943
      62    5925    5928      66    5925    5931      66    5913    5916      62
    5913    5919      62    5913    5922      62    5907    5910      63    5901
    5904      64    5895    5898      65    5973    5976      73    5964    5967
      74    5964    5970      74    5958    5961      64    5952    5955      65
    6015    6018      73    6003    6006      62    6003    6009      62    6003
    6012      62    5997    6000      76    5991    5994      64    5985    5988
      65    6075    6078      61    6075    6081      61    6075    6084      61
    6066    6069      67    6066    6072      67    6057    6060      59    6057
    6063      59    6048    6051      59    6048    6054      59    6039    6042
      59    6039    6045      59    6033    6036      64    6027    6030      65
    6105    6108      66    6105    6111      66    6099    6102      64    6093
    6096      65    6135    6138      64    6135    6141      64    6129    6132
      65    6162    6165      66    6162    6168      66    6156    6159      64
    6150    6153      65    6207    6210      75    6198    6201      74    6198
    6204      74    6192    6195      64    6186    6189      65    6225    6228
      64    6225    6231      64    6219    6222      65    6261    6264      73
    6252    6255      74    6252    6258      74    6246    6249      64    6240
    6243      65    6312    6315      62    6312    6318      62    6312    6321
      62    6300    6303      62    6300    6306      62    6300    6309      62
    6294    6297      63    6285    6288      66    6285    6291      66    6279
    6282      64    6273    6276      65    6369    6372      62    6369    6375
      62    6369    6378      62    6357    6360      62    6357    6363      62
    6357    6366      62    6351    6354      63    6342    6345      66    6342
    6348      66    6336    6339      64    6330    6333      65    6435    6438
      72    6429    6432      72    6423    6426      72    6417    6420      72
    6411    6414      72    6399    6402      62    6399    6405      62    6393
    6396      64    6387    6390      65    6459    6462      66    6459    6465
      66    6453    6456      64    6447    6450      65    6522    6525      68
    6516    6519      69    6510    6513      70    6495    6498      62    6495
    6501      62    6489    6492      64    6483    6486      65    6573    6576
      62    6573    6579      62    6573    6582      62    6561    6564      62
    6561    6567      62    6561    6570      62    6555    6558      63    6546
    6549      66    6546    6552      66    6540    6543      64    6534    6537
      65    6630    6633      68    6624    6627      69    6618    6621      70
    6603    6606      62    6603    6609      62    6597    6600      64    6591
    6594      65    6669    6672      65    6669    6675      65    6654    6657
      66    6654    6660      66    6648    6651      64    6642    6645      65
    6714    6717      62    6714    6720      62    6714    6723      62    6702
    6705      62    6702    6708      62    6702    6711      62    6696    6699
      63    6690    6693      64    6684    6687      65    6762    6765      62
    6762    6768      62    6762    6771      62    6750    6753      62    6750
    6756      62    6750    6759      62    6744    6747      63    6738    6741
      64    6732    6735      65    6786    6789      64    6786    6792      64
    6780    6783      65    6813    6816      62    6813    6819      62    6813
    6822      62    6807    6810      64    6801    6804      65    6870    6873
      68    6864    6867      69    6858    6861      70    6843    6846      62
    6843    6849      62    6837    6840      64    6831    6834      65    6921
    6924      62    6921    6927      62    6921    6930      62    6912    6915
      66    6912    6918      66    6900    6903      62    6900    6906      62
    6900    6909      62    6894    6897      63    6888    6891      64    6882
    6885      65    6969    6972      62    6969    6975      62    6969    6978
      62    6957    6960      62    6957    6963      62    6957    6966      62
    6951    6954      63    6945    6948      64    6939    6942      65    6993
    6996      64    6993    6999      64    6987    6990      65    7047    7050
      62    7047    7053      62    7047    7056      62    7038    7041      66
    7038    7044      66    7026    7029      62    7026    7032      62    7026
    7035      62    7020    7023      63    7014    7017      64    7008    7011
      65    7077    7080      62    7077    7083      62    7077    7086      62
    7071    7074      64    7065    7068      65    7116    7119      73    7107
    7110      74    7107    7113      74    7101    7104      64    7095    7098
      65    7167    7170      62    7167    7173      62    7167    7176      62
    7158    7161      66    7158    7164      66    7146    7149      62    7146
    7152      62    7146    7155      62    7140    7143      63    7134    7137
      64    7128    7131      65    7215    7218      64    7206    7209      62
    7206    7212      62    7197    7200      62    7197    7203      62    7188
    7191      71    7188    7194      71    7257    7260      64    7248    7251
      62    7248    7254      62    7239    7242      62    7239    7245      62
    7230    7233      71    7230    7236      71    7299    7302      62    7299
    7305      62    7299    7308      62    7287    7290      62    7287    7293
      62    7287    7296      62    7281    7284      63    7275    7278      64
    7269    7272      65    7344    7347      65    7344    7350      65    7329
    7332      66    7329    7335      66    7323    7326      64    7317    7320
      65    7365    7368      64    7365    7371      64    7359    7362      65
    7392    7395      62    7392    7398      62    7392    7401      62    7386
    7389      64    7380    7383      65    7449    7452      62    7449    7455
      62    7449    7458      62    7437    7440      62    7437    7443      62
    7437    7446      62    7431    7434      63    7422    7425      66    7422
    7428      66    7416    7419      64    7410    7413      65    7497    7500
      73    7485    7488      62    7485    7491      62    7485    7494      62
    7479    7482      76    7473    7476      64    7467    7470      65    7566
    7569      72    7560    7563      72    7554    7557      72    7548    7551
      72    7539    7542      69    7533    7536      68    7521    7524      62
    7521    7527      62    7515    7518      64    7509    7512      65    7608
    7611      65    7608    7614      65    7593    7596      66    7593    7599
      66    7587    7590      64    7581    7584      65    7635    7638      62
    7635    7641      62    7635    7644      62    7629    7632      64    7623
    7626      65    7674    7677      66    7674    7680      66    7665    7668
      66    7665    7671      66    7659    7662      64    7653    7656      65
    7746    7749      61    7746    7752      61    7746    7755      61    7737
    7740      67    7737    7743      67    7728    7731      59    7728    7734
      59    7719    7722      59    7719    7725      59    7710    7713      59
    7710    7716      59    7704    7707      64    7698    7701      65    7785
    7788      66    7785    7791      66    7776    7779      66    7776    7782
      66    7770    7773      64    7764    7767      65    7842    7845      71
    7842    7848      71    7842    7851      71    7830    7833      74    7830
    7836      74    7821    7824      66    7821    7827      66    7815    7818
      64    7809    7812      65    7899    7902      62    7899    7905      62
    7899    7908      62    7887    7890      62    7887    7893      62    7887
    7896      62    7881    7884      63    7872    7875      66    7872    7878
      66    7866    7869      64    7860    7863      65    7938    7941      75
    7929    7932      74    7929    7935      74    7923    7926      64    7917
    7920      65    7956    7959      64    7956    7962      64    7950    7953
      65    8001    8004      64    7992    7995      62    7992    7998      62
    7983    7986      62    7983    7989      62    7974    7977      71    7974
    7980      71    8040    8043      65    8040    8046      65    8025    8028
      66    8025    8031      66    8019    8022      64    8013    8016      65
    8067    8070      66    8067    8073      66    8061    8064      64    8055
    8058      65    8103    8106      66    8103    8109      66    8097    8100
      64    8091    8094      65    8178    8181      72    8172    8175      72
    8166    8169      73    8157    8160      72    8151    8154      72    8139
    8142      62    8139    8145      62    8133    8136      64    8127    8130
      65    8202    8205      66    8202    8208      66    8196    8199      64
    8190    8193      65    8277    8280      72    8271    8274      72    8265
    8268      73    8256    8259      72    8250    8253      72    8238    8241
      62    8238    8244      62    8232    8235      64    8226    8229      65
    8301    8304      66    8301    8307      66    8295    8298      64    8289
    8292      65    8355    8358      64    8346    8349      62    8346    8352
      62    8337    8340      62    8337    8343      62    8328    8331      71
    8328    8334      71    8388    8391      66    8388    8394      66    8379
    8382      66    8379    8385      66    8373    8376      64    8367    8370
      65    8460    8463      61    8460    8466      61    8460    8469      61
    8451    8454      67    8451    8457      67    8442    8445      59    8442
    8448      59    8433    8436      59    8433    8439      59    8424    8427
      59    8424    8430      59    8418    8421      64    8412    8415      65
    8508    8511      62    8508    8514      62    8508    8517      62    8496
    8499      62    8496    8502      62    8496    8505      62    8490    8493
      63    8484    8487      64    8478    8481      65    8532    8535      64
    8532    8538      64    8526    8529      65    8577    8580      64    8568
    8571      62    8568    8574      62    8559    8562      62    8559    8565
      62    8550    8553      71    8550    8556      71    8619    8622      64
    8610    8613      62    8610    8616      62    8601    8604      62    8601
    8607      62    8592    8595      71    8592    8598      71    8679    8682
      61    8679    8685      61    8679    8688      61    8670    8673      67
    8670    8676      67    8661    8664      59    8661    8667      59    8652
    8655      59    8652    8658      59    8643    8646      59    8643    8649
      59    8637    8640      64    8631    8634      65    8727    8730      62
    8727    8733      62    8727    8736      62    8715    8718      62    8715
    8721      62    8715    8724      62    8709    8712      63    8703    8706
      64    8697    8700      65    8802    8805      72    8796    8799      72
    8790    8793      72    8784    8787      72    8775    8778      69    8769
    8772      68    8757    8760      62    8757    8763      62    8751    8754
      64    8745    8748      65    8982    8985      72    8976    8979      72
    8970    8973      72    8964    8967      72    8958    8961      72    8946
    8949      77    8928    8931      71    8928    8934      71    8916    8919
      72    8910    8913      72    8901    8904      72    8898    8907      72
    8889    8892      78    8883    8886      78    8868    8871      72    8856
    8859      71    8856    8862      71    8856    8865      71    8841    8844
      72    8838    8847      72    8820    8823      71    8820    8826      71
    8820    8829      71
%FLAG BONDS_WITHOUT_HYDROGEN                                                    
%FORMAT(10I8)                                                                   
      72      75       1      72      78       2      51      54       3      51
      63       3      45      51       3      36      45       4      27      36
       5      18      27       5      12      18       6      12      72       7
       0      12       8     120     123       1     120     126       2      90
      96       9      90     108       9      84      90      10      84     120
       7      78      84      11     165     168       1     165     171       2
     156     159      12     156     162      12     147     156      13     138
     147      14     132     138      15     132     165       7     126     132
      11     201     204       1     201     207       2     192     195      12
     192     198      12     183     192      13     177     183      15     177
     201       7     171     177      11     258     261       1     258     264
       2     228     234       9     228     246       9     219     228      16
     213     219      15     213     258       7     207     213      11     300
     303       1     300     306       2     285     288       1     285     291
       2     276     285      17     270     276      15     270     300       7
     264     270      11     366     369       1     366     372       2     345
     354      18     336     345       5     327     336       5     318     327
       5     312     318       6     312     366       7     306     312      11
     417     420       1     417     423       2     405     411      19     399
     405      20     396     399      21     393     396      22     393     411
      23     384     393      24     378     384      25     378     417       7
     372     378      11     459     462       1     459     465       2     453
     459       7     444     453      25     435     444      26     426     435
      26     423     426      27     423     453      11     522     525       1
     522     528       2     510     516      28     501     504      29     501
     510      30     495     501      30     489     495      28     486     489
      28     486     516      28     477     486      31     471     477      25
     471     522       7     465     471      11     564     567       1     564
     570       2     549     552       1     549     555       2     540     549
      17     534     540      15     534     564       7     528     534      11
     630     633       1     630     636       2     609     618      18     600
     609       5     591     600       5     582     591       5     576     582
       6     576     630       7     570     576      11     693     696       1
     693     699       2     681     687      28     672     675      29     672
     681      30     666     672      30     660     666      28     657     660
      28     657     687      28     648     657      31     642     648      25
     642     693       7     636     642      11     765     768       1     765
     771       2     744     747       3     744     756       3     738     744
       3     729     738       4     720     729       5     711     720       5
     705     711       6     705     765       7     699     705      11     798
     801       1     798     804       2     783     792      32     777     783
      15     777     798       7     771     777      11     840     843       1
     840     846       2     825     828       1     825     831       2     816
     825      17     810     816      15     810     840       7     804     810
      11     897     900       1     897     903       2     876     885      33
     858     864       9     858     876      16     852     858      10     852
     897       7     846     852      11     945     948       1     945     951
       2     915     921       9     915     933       9     909     915      10
     909     945       7     903     909      11    1017    1020       1    1017
    1023       2     996     999       3     996    1008       3     990     996
       3     981     990       4     972     981       5     963     972       5
     957     963       6     957    1017       7     951     957      11    1065
    1068       1    1065    1071       2    1035    1041       9    1035    1053
       9    1029    1035      10    1029    1065       7    1023    1029      11
    1128    1131       1    1128    1134       2    1116    1122      28    1107
    1110      29    1107    1116      30    1101    1107      30    1095    1101
      28    1092    1095      28    1092    1122      28    1083    1092      31
    1077    1083      25    1077    1128       7    1071    1077      11    1149
    1152       1    1149    1155       2    1140    1149       7    1134    1140
      11    1194    1197       1    1194    1200       2    1185    1188      12
    1185    1191      12    1176    1185      13    1167    1176      14    1161
    1167      15    1161    1194       7    1155    1161      11    1266    1269
       1    1266    1272       2    1245    1248       3    1245    1257       3
    1239    1245       3    1230    1239       4    1221    1230       5    1212
    1221       5    1206    1212       6    1206    1266       7    1200    1206
      11    1287    1290       1    1287    1293       2    1278    1287       7
    1272    1278      11    1323    1326       1    1323    1329       2    1314
    1317      12    1314    1320      12    1305    1314      13    1299    1305
      15    1299    1323       7    1293    1299      11    1380    1383       1
    1380    1386       2    1350    1356       9    1350    1368       9    1341
    1350      16    1335    1341      15    1335    1380       7    1329    1335
      11    1422    1425       1    1422    1428       2    1407    1410       1
    1407    1413       2    1398    1407      17    1392    1398      15    1392
    1422       7    1386    1392      11    1443    1446       1    1443    1449
       2    1434    1443       7    1428    1434      11    1503    1506       1
    1503    1509       2    1491    1497      28    1485    1491      28    1479
    1485      28    1473    1479      28    1470    1473      28    1470    1497
      28    1461    1470      31    1455    1461      25    1455    1503       7
    1449    1455      11    1560    1563       1    1560    1566       2    1530
    1536       9    1530    1548       9    1521    1530      16    1515    1521
      15    1515    1560       7    1509    1515      11    1593    1596       1
    1593    1599       2    1578    1587      32    1572    1578      15    1572
    1593       7    1566    1572      11    1614    1617       1    1614    1620
       2    1605    1614       7    1599    1605      11    1680    1683       1
    1680    1686       2    1659    1668      18    1650    1659       5    1641
    1650       5    1632    1641       5    1626    1632       6    1626    1680
       7    1620    1626      11    1740    1743       1    1740    1746       2
    1728    1734      28    1722    1728      28    1716    1722      28    1710
    1716      28    1707    1710      28    1707    1734      28    1698    1707
      31    1692    1698      25    1692    1740       7    1686    1692      11
    1797    1800       1    1797    1803       2    1767    1773       9    1767
    1785       9    1758    1767      16    1752    1758      15    1752    1797
       7    1746    1752      11    1860    1863       1    1860    1866       2
    1848    1854      28    1839    1842      29    1839    1848      30    1833
    1839      30    1827    1833      28    1824    1827      28    1824    1854
      28    1815    1824      31    1809    1815      25    1809    1860       7
    1803    1809      11    1920    1923       1    1920    1926       2    1908
    1914      28    1902    1908      28    1896    1902      28    1890    1896
      28    1887    1890      28    1887    1914      28    1878    1887      31
    1872    1878      25    1872    1920       7    1866    1872      11    1962
    1965       1    1962    1968       2    1956    1962       7    1947    1956
      25    1938    1947      26    1929    1938      26    1926    1929      27
    1926    1956      11    2034    2037       1    2034    2040       2    2013
    2016       3    2013    2025       3    2007    2013       3    1998    2007
       4    1989    1998       5    1980    1989       5    1974    1980       6
    1974    2034       7    1968    1974      11    2085    2088       1    2085
    2091       2    2073    2079      19    2067    2073      20    2064    2067
      21    2061    2064      22    2061    2079      23    2052    2061      24
    2046    2052      25    2046    2085       7    2040    2046      11    2142
    2145       1    2142    2148       2    2121    2130      33    2103    2109
       9    2103    2121      16    2097    2103      10    2097    2142       7
    2091    2097      11    2202    2205       1    2202    2208       2    2190
    2196      28    2184    2190      28    2178    2184      28    2172    2178
      28    2169    2172      28    2169    2196      28    2160    2169      31
    2154    2160      25    2154    2202       7    2148    2154      11    2238
    2241       1    2238    2244       2    2229    2232      12    2229    2235
      12    2220    2229      13    2214    2220      15    2214    2238       7
    2208    2214      11    2271    2274       1    2271    2277       2    2256
    2265      32    2250    2256      15    2250    2271       7    2244    2250
      11    2304    2307       1    2304    2310       2    2289    2298      34
    2283    2289      15    2283    2304       7    2277    2283      11    2346
    2349       1    2346    2352       2    2322    2328       9    2322    2340
      35    2316    2322      10    2316    2346       7    2310    2316      11
    2382    2385       1    2382    2388       2    2373    2376      12    2373
    2379      12    2364    2373      13    2358    2364      15    2358    2382
       7    2352    2358      11    2424    2427       1    2424    2430       2
    2409    2412       1    2409    2415       2    2400    2409      17    2394
    2400      15    2394    2424       7    2388    2394      11    2466    2469
       1    2466    2472       2    2442    2448       9    2442    2460      35
    2436    2442      10    2436    2466       7    2430    2436      11    2523
    2526       1    2523    2529       2    2493    2499       9    2493    2511
       9    2484    2493      16    2478    2484      15    2478    2523       7
    2472    2478      11    2565    2568       1    2565    2571       2    2541
    2547       9    2541    2559      35    2535    2541      10    2535    2565
       7    2529    2535      11    2637    2640       1    2637    2643       2
    2616    2619       3    2616    2628       3    2610    2616       3    2601
    2610       4    2592    2601       5    2583    2592       5    2577    2583
       6    2577    2637       7    2571    2577      11    2688    2691       1
    2688    2694       2    2676    2682      19    2670    2676      20    2667
    2670      21    2664    2667      22    2664    2682      23    2655    2664
      24    2649    2655      25    2649    2688       7    2643    2649      11
    2745    2748       1    2745    2751       2    2724    2733      33    2706
    2712       9    2706    2724      16    2700    2706      10    2700    2745
       7    2694    2700      11    2817    2820       1    2817    2823       2
    2796    2799       3    2796    2808       3    2790    2796       3    2781
    2790       4    2772    2781       5    2763    2772       5    2757    2763
       6    2757    2817       7    2751    2757      11    2865    2868       1
    2865    2871       2    2835    2841       9    2835    2853       9    2829
    2835      10    2829    2865       7    2823    2829      11    2907    2910
       1    2907    2913       2    2883    2889       9    2883    2901      35
    2877    2883      10    2877    2907       7    2871    2877      11    2973
    2976       1    2973    2979       2    2952    2961      18    2943    2952
       5    2934    2943       5    2925    2934       5    2919    2925       6
    2919    2973       7    2913    2919      11    2994    2997       1    2994
    3000       2    2985    2994       7    2979    2985      11    3039    3042
       1    3039    3045       2    3030    3033      12    3030    3036      12
    3021    3030      13    3012    3021      14    3006    3012      15    3006
    3039       7    3000    3006      11    3084    3087       1    3084    3090
       2    3075    3078      12    3075    3081      12    3066    3075      13
    3057    3066      14    3051    3057      15    3051    3084       7    3045
    3051      11    3126    3129       1    3126    3132       2    3102    3108
       9    3102    3120      35    3096    3102      10    3096    3126       7
    3090    3096      11    3177    3180       1    3177    3183       2    3165
    3171      19    3159    3165      20    3156    3159      21    3153    3156
      22    3153    3171      23    3144    3153      24    3138    3144      25
    3138    3177       7    3132    3138      11    3213    3216       1    3213
    3219       2    3204    3207      12    3204    3210      12    3195    3204
      13    3189    3195      15    3189    3213       7    3183    3189      11
    3270    3273       1    3270    3276       2    3249    3258      33    3231
    3237       9    3231    3249      16    3225    3231      10    3225    3270
       7    3219    3225      11    3315    3318       1    3315    3321       2
    3306    3309      12    3306    3312      12    3297    3306      13    3288
    3297      14    3282    3288      15    3282    3315       7    3276    3282
      11    3372    3375       1    3372    3378       2    3342    3348       9
    3342    3360       9    3333    3342      16    3327    3333      15    3327
    3372       7    3321    3327      11    3429    3432       1    3429    3435
       2    3399    3405       9    3399    3417       9    3390    3399      16
    3384    3390      15    3384    3429       7    3378    3384      11    3462
    3465       1    3462    3468       2    3447    3456      32    3441    3447
      15    3441    3462       7    3435    3441      11    3498    3501       1
    3498    3504       2    3489    3492      12    3489    3495      12    3480
    3489      13    3474    3480      15    3474    3498       7    3468    3474
      11    3543    3546       1    3543    3549       2    3534    3537      12
    3534    3540      12    3525    3534      13    3516    3525      14    3510
    3516      15    3510    3543       7    3504    3510      11    3606    3609
       1    3606    3612       2    3594    3600      28    3585    3588      29
    3585    3594      30    3579    3585      30    3573    3579      28    3570
    3573      28    3570    3600      28    3561    3570      31    3555    3561
      25    3555    3606       7    3549    3555      11    3642    3645       1
    3642    3648       2    3633    3636      12    3633    3639      12    3624
    3633      13    3618    3624      15    3618    3642       7    3612    3618
      11    3672    3675       1    3672    3678       2    3654    3660      25
    3654    3672       7    3648    3654      11    3714    3717       1    3714
    3720       2    3690    3696       9    3690    3708      35    3684    3690
      10    3684    3714       7    3678    3684      11    3756    3759       1
    3756    3762       2    3750    3756       7    3741    3750      25    3732
    3741      26    3723    3732      26    3720    3723      27    3720    3750
      11    3816    3819       1    3816    3822       2    3804    3810      28
    3798    3804      28    3792    3798      28    3786    3792      28    3783
    3786      28    3783    3810      28    3774    3783      31    3768    3774
      25    3768    3816       7    3762    3768      11    3873    3876       1
    3873    3879       2    3852    3861      33    3834    3840       9    3834
    3852      16    3828    3834      10    3828    3873       7    3822    3828
      11    3939    3942       1    3939    3945       2    3918    3927      18
    3909    3918       5    3900    3909       5    3891    3900       5    3885
    3891       6    3885    3939       7    3879    3885      11    3996    3999
       1    3996    4002       2    3975    3984      33    3957    3963       9
    3957    3975      16    3951    3957      10    3951    3996       7    3945
    3951      11    4032    4035       1    4032    4038       2    4023    4026
      12    4023    4029      12    4014    4023      13    4008    4014      15
    4008    4032       7    4002    4008      11    4065    4068       1    4065
    4071       2    4050    4059      32    4044    4050      15    4044    4065
       7    4038    4044      11    4107    4110       1    4107    4113       2
    4101    4107       7    4092    4101      25    4083    4092      26    4074
    4083      26    4071    4074      27    4071    4101      11    4167    4170
       1    4167    4173       2    4155    4161      28    4149    4155      28
    4143    4149      28    4137    4143      28    4134    4137      28    4134
    4161      28    4125    4134      31    4119    4125      25    4119    4167
       7    4113    4119      11    4197    4200       1    4197    4203       2
    4179    4185      25    4179    4197       7    4173    4179      11    4242
    4245       1    4242    4248       2    4233    4236      12    4233    4239
      12    4224    4233      13    4215    4224      14    4209    4215      15
    4209    4242       7    4203    4209      11    4272    4275       1    4272
    4278       2    4254    4260      25    4254    4272       7    4248    4254
      11    4314    4317       1    4314    4320       2    4290    4296       9
    4290    4308      35    4284    4290      10    4284    4314       7    4278
    4284      11    4362    4365       1    4362    4368       2    4332    4338
       9    4332    4350       9    4326    4332      10    4326    4362       7
    4320    4326      11    4419    4422       1    4419    4425       2    4389
    4395       9    4389    4407       9    4380    4389      16    4374    4380
      15    4374    4419       7    4368    4374      11    4485    4488       1
    4485    4491       2    4464    4473      18    4455    4464       5    4446
    4455       5    4437    4446       5    4431    4437       6    4431    4485
       7    4425    4431      11    4545    4548       1    4545    4551       2
    4533    4539      28    4527    4533      28    4521    4527      28    4515
    4521      28    4512    4515      28    4512    4539      28    4503    4512
      31    4497    4503      25    4497    4545       7    4491    4497      11
    4566    4569       1    4566    4572       2    4557    4566       7    4551
    4557      11    4632    4635       1    4632    4638       2    4611    4620
      18    4602    4611       5    4593    4602       5    4584    4593       5
    4578    4584       6    4578    4632       7    4572    4578      11    4689
    4692       1    4689    4695       2    4659    4665       9    4659    4677
       9    4650    4659      16    4644    4650      15    4644    4689       7
    4638    4644      11    4740    4743       1    4740    4746       2    4725
    4728       1    4725    4731       2    4716    4725      17    4707    4716
      14    4701    4707      15    4701    4740       7    4695    4701      11
    4812    4815       1    4812    4818       2    4791    4794       3    4791
    4803       3    4785    4791       3    4776    4785       4    4767    4776
       5    4758    4767       5    4752    4758       6    4752    4812       7
    4746    4752      11    4854    4857       1    4854    4860       2    4830
    4836       9    4830    4848      35    4824    4830      10    4824    4854
       7    4818    4824      11    4905    4908       1    4905    4911       2
    4890    4893       1    4890    4896       2    4881    4890      17    4872
    4881      14    4866    4872      15    4866    4905       7    4860    4866
      11    4968    4971       1    4968    4974       2    4956    4962      28
    4947    4950      29    4947    4956      30    4941    4947      30    4935
    4941      28    4932    4935      28    4932    4962      28    4923    4932
      31    4917    4923      25    4917    4968       7    4911    4917      11
    4998    5001       1    4998    5004       2    4980    4986      25    4980
    4998       7    4974    4980      11    5061    5064       1    5061    5067
       2    5049    5055      28    5040    5043      29    5040    5049      30
    5034    5040      30    5028    5034      28    5025    5028      28    5025
    5055      28    5016    5025      31    5010    5016      25    5010    5061
       7    5004    5010      11    5121    5124       1    5121    5127       2
    5109    5115      28    5103    5109      28    5097    5103      28    5091
    5097      28    5088    5091      28    5088    5115      28    5079    5088
      31    5073    5079      25    5073    5121       7    5067    5073      11
    5169    5172       1    5169    5175       2    5139    5145       9    5139
    5157       9    5133    5139      10    5133    5169       7    5127    5133
      11    5211    5214       1    5211    5217       2    5187    5193       9
    5187    5205      35    5181    5187      10    5181    5211       7    5175
    5181      11    5241    5244       1    5241    5247       2    5223    5229
      25    5223    5241       7    5217    5223      11    5277    5280       1
    5277    5283       2    5268    5271      12    5268    5274      12    5259
    5268      13    5253    5259      15    5253    5277       7    5247    5253
      11    5313    5316       1    5313    5319       2    5304    5307      12
    5304    5310      12    5295    5304      13    5289    5295      15    5289
    5313       7    5283    5289      11    5370    5373       1    5370    5376
       2    5349    5358      33    5331    5337       9    5331    5349      16
    5325    5331      10    5325    5370       7    5319    5325      11    5442
    5445       1    5442    5448       2    5421    5424       3    5421    5433
       3    5415    5421       3    5406    5415       4    5397    5406       5
    5388    5397       5    5382    5388       6    5382    5442       7    5376
    5382      11    5490    5493       1    5490    5496       2    5460    5466
       9    5460    5478       9    5454    5460      10    5454    5490       7
    5448    5454      11    5511    5514       1    5511    5517       2    5502
    5511       7    5496    5502      11    5544    5547       1    5544    5550
       2    5529    5538      32    5523    5529      15    5523    5544       7
    5517    5523      11    5595    5598       1    5595    5601       2    5580
    5583      36    5571    5580      37    5562    5571      14    5556    5562
      15    5556    5595       7    5550    5556      11    5628    5631       1
    5628    5634       2    5613    5622      32    5607    5613      15    5607
    5628       7    5601    5607      11    5676    5679       1    5676    5682
       2    5646    5652       9    5646    5664       9    5640    5646      10
    5640    5676       7    5634    5640      11    5712    5715       1    5712
    5718       2    5703    5706      12    5703    5709      12    5694    5703
      13    5688    5694      15    5688    5712       7    5682    5688      11
    5733    5736       1    5733    5739       2    5724    5733       7    5718
    5724      11    5796    5799       1    5796    5802       2    5784    5790
      28    5775    5778      29    5775    5784      30    5769    5775      30
    5763    5769      28    5760    5763      28    5760    5790      28    5751
    5760      31    5745    5751      25    5745    5796       7    5739    5745
      11    5847    5850       1    5847    5853       2    5835    5841      19
    5829    5835      20    5826    5829      21    5823    5826      22    5823
    5841      23    5814    5823      24    5808    5814      25    5808    5847
       7    5802    5808      11    5889    5892       1    5889    5895       2
    5874    5877       1    5874    5880       2    5865    5874      17    5859
    5865      15    5859    5889       7    5853    5859      11    5946    5949
       1    5946    5952       2    5925    5934      33    5907    5913       9
    5907    5925      16    5901    5907      10    5901    5946       7    5895
    5901      11    5979    5982       1    5979    5985       2    5964    5973
      32    5958    5964      15    5958    5979       7    5952    5958      11
    6021    6024       1    6021    6027       2    5997    6003       9    5997
    6015      35    5991    5997      10    5991    6021       7    5985    5991
      11    6087    6090       1    6087    6093       2    6066    6075      18
    6057    6066       5    6048    6057       5    6039    6048       5    6033
    6039       6    6033    6087       7    6027    6033      11    6123    6126
       1    6123    6129       2    6114    6117      12    6114    6120      12
    6105    6114      13    6099    6105      15    6099    6123       7    6093
    6099      11    6144    6147       1    6144    6150       2    6135    6144
       7    6129    6135      11    6180    6183       1    6180    6186       2
    6171    6174      12    6171    6177      12    6162    6171      13    6156
    6162      15    6156    6180       7    6150    6156      11    6213    6216
       1    6213    6219       2    6198    6207      34    6192    6198      15
    6192    6213       7    6186    6192      11    6234    6237       1    6234
    6240       2    6225    6234       7    6219    6225      11    6267    6270
       1    6267    6273       2    6252    6261      32    6246    6252      15
    6246    6267       7    6240    6246      11    6324    6327       1    6324
    6330       2    6294    6300       9    6294    6312       9    6285    6294
      16    6279    6285      15    6279    6324       7    6273    6279      11
    6381    6384       1    6381    6387       2    6351    6357       9    6351
    6369       9    6342    6351      16    6336    6342      15    6336    6381
       7    6330    6336      11    6441    6444       1    6441    6447       2
    6429    6435      28    6423    6429      28    6417    6423      28    6411
    6417      28    6408    6411      28    6408    6435      28    6399    6408
      31    6393    6399      25    6393    6441       7    6387    6393      11
    6477    6480       1    6477    6483       2    6468    6471      12    6468
    6474      12    6459    6468      13    6453    6459      15    6453    6477
       7    6447    6453      11    6528    6531       1    6528    6534       2
    6516    6522      19    6510    6516      20    6507    6510      21    6504
    6507      22    6504    6522      23    6495    6504      24    6489    6495
      25    6489    6528       7    6483    6489      11    6585    6588       1
    6585    6591       2    6555    6561       9    6555    6573       9    6546
    6555      16    6540    6546      15    6540    6585       7    6534    6540
      11    6636    6639       1    6636    6642       2    6624    6630      19
    6618    6624      20    6615    6618      21    6612    6615      22    6612
    6630      23    6603    6612      24    6597    6603      25    6597    6636
       7    6591    6597      11    6678    6681       1    6678    6684       2
    6663    6666       1    6663    6669       2    6654    6663      17    6648
    6654      15    6648    6678       7    6642    6648      11    6726    6729
       1    6726    6732       2    6696    6702       9    6696    6714       9
    6690    6696      10    6690    6726       7    6684    6690      11    6774
    6777       1    6774    6780       2    6744    6750       9    6744    6762
       9    6738    6744      10    6738    6774       7    6732    6738      11
    6795    6798       1    6795    6801       2    6786    6795       7    6780
    6786      11    6825    6828       1    6825    6831       2    6807    6813
      25    6807    6825       7    6801    6807      11    6876    6879       1
    6876    6882       2    6864    6870      19    6858    6864      20    6855
    6858      21    6852    6855      22    6852    6870      23    6843    6852
      24    6837    6843      25    6837    6876       7    6831    6837      11
    6933    6936       1    6933    6939       2    6912    6921      33    6894
    6900       9    6894    6912      16    6888    6894      10    6888    6933
       7    6882    6888      11    6981    6984       1    6981    6987       2
    6951    6957       9    6951    6969       9    6945    6951      10    6945
    6981       7    6939    6945      11    7002    7005       1    7002    7008
       2    6993    7002       7    6987    6993      11    7059    7062       1
    7059    7065       2    7038    7047      33    7020    7026       9    7020
    7038      16    7014    7020      10    7014    7059       7    7008    7014
      11    7089    7092       1    7089    7095       2    7071    7077      25
    7071    7089       7    7065    7071      11    7122    7125       1    7122
    7128       2    7107    7116      32    7101    7107      15    7101    7122
       7    7095    7101      11    7179    7182       1    7179    7185       2
    7158    7167      33    7140    7146       9    7140    7158      16    7134
    7140      10    7134    7179       7    7128    7134      11    7221    7224
       1    7221    7227       2    7215    7221       7    7206    7215      25
    7197    7206      26    7188    7197      26    7185    7188      27    7185
    7215      11    7263    7266       1    7263    7269       2    7257    7263
       7    7248    7257      25    7239    7248      26    7230    7239      26
    7227    7230      27    7227    7257      11    7311    7314       1    7311
    7317       2    7281    7287       9    7281    7299       9    7275    7281
      10    7275    7311       7    7269    7275      11    7353    7356       1
    7353    7359       2    7338    7341       1    7338    7344       2    7329
    7338      17    7323    7329      15    7323    7353       7    7317    7323
      11    7374    7377       1    7374    7380       2    7365    7374       7
    7359    7365      11    7404    7407       1    7404    7410       2    7386
    7392      25    7386    7404       7    7380    7386      11    7461    7464
       1    7461    7467       2    7431    7437       9    7431    7449       9
    7422    7431      16    7416    7422      15    7416    7461       7    7410
    7416      11    7503    7506       1    7503    7509       2    7479    7485
       9    7479    7497      35    7473    7479      10    7473    7503       7
    7467    7473      11    7575    7578       1    7575    7581       2    7566
    7572      38    7560    7566      28    7554    7560      28    7548    7554
      28    7545    7548      39    7545    7572      40    7539    7545      41
    7533    7539      19    7530    7533      42    7530    7572      43    7521
    7530      44    7515    7521      25    7515    7575       7    7509    7515
      11    7617    7620       1    7617    7623       2    7602    7605       1
    7602    7608       2    7593    7602      17    7587    7593      15    7587
    7617       7    7581    7587      11    7647    7650       1    7647    7653
       2    7629    7635      25    7629    7647       7    7623    7629      11
    7692    7695       1    7692    7698       2    7683    7686      12    7683
    7689      12    7674    7683      13    7665    7674      14    7659    7665
      15    7659    7692       7    7653    7659      11    7758    7761       1
    7758    7764       2    7737    7746      18    7728    7737       5    7719
    7728       5    7710    7719       5    7704    7710       6    7704    7758
       7    7698    7704      11    7803    7806       1    7803    7809       2
    7794    7797      12    7794    7800      12    7785    7794      13    7776
    7785      14    7770    7776      15    7770    7803       7    7764    7770
      11    7854    7857       1    7854    7860       2    7839    7842      36
    7830    7839      37    7821    7830      14    7815    7821      15    7815
    7854       7    7809    7815      11    7911    7914       1    7911    7917
       2    7881    7887       9    7881    7899       9    7872    7881      16
    7866    7872      15    7866    7911       7    7860    7866      11    7944
    7947       1    7944    7950       2    7929    7938      34    7923    7929
      15    7923    7944       7    7917    7923      11    7965    7968       1
    7965    7971       2    7956    7965       7    7950    7956      11    8007
    8010       1    8007    8013       2    8001    8007       7    7992    8001
      25    7983    7992      26    7974    7983      26    7971    7974      27
    7971    8001      11    8049    8052       1    8049    8055       2    8034
    8037       1    8034    8040       2    8025    8034      17    8019    8025
      15    8019    8049       7    8013    8019      11    8085    8088       1
    8085    8091       2    8076    8079      12    8076    8082      12    8067
    8076      13    8061    8067      15    8061    8085       7    8055    8061
      11    8121    8124       1    8121    8127       2    8112    8115      12
    8112    8118      12    8103    8112      13    8097    8103      15    8097
    8121       7    8091    8097      11    8184    8187       1    8184    8190
       2    8172    8178      28    8163    8166      29    8163    8172      30
    8157    8163      30    8151    8157      28    8148    8151      28    8148
    8178      28    8139    8148      31    8133    8139      25    8133    8184
       7    8127    8133      11    8220    8223       1    8220    8226       2
    8211    8214      12    8211    8217      12    8202    8211      13    8196
    8202      15    8196    8220       7    8190    8196      11    8283    8286
       1    8283    8289       2    8271    8277      28    8262    8265      29
    8262    8271      30    8256    8262      30    8250    8256      28    8247
    8250      28    8247    8277      28    8238    8247      31    8232    8238
      25    8232    8283       7    8226    8232      11    8319    8322       1
    8319    8325       2    8310    8313      12    8310    8316      12    8301
    8310      13    8295    8301      15    8295    8319       7    8289    8295
      11    8361    8364       1    8361    8367       2    8355    8361       7
    8346    8355      25    8337    8346      26    8328    8337      26    8325
    8328      27    8325    8355      11    8406    8409       1    8406    8412
       2    8397    8400      12    8397    8403      12    8388    8397      13
    8379    8388      14    8373    8379      15    8373    8406       7    8367
    8373      11    8472    8475       1    8472    8478       2    8451    8460
      18    8442    8451       5    8433    8442       5    8424    8433       5
    8418    8424       6    8418    8472       7    8412    8418      11    8520
    8523       1    8520    8526       2    8490    8496       9    8490    8508
       9    8484    8490      10    8484    8520       7    8478    8484      11
    8541    8544       1    8541    8547       2    8532    8541       7    8526
    8532      11    8583    8586       1    8583    8589       2    8577    8583
       7    8568    8577      25    8559    8568      26    8550    8559      26
    8547    8550      27    8547    8577      11    8625    8628       1    8625
    8631       2    8619    8625       7    8610    8619      25    8601    8610
      26    8592    8601      26    8589    8592      27    8589    8619      11
    8691    8694       1    8691    8697       2    8670    8679      18    8661
    8670       5    8652    8661       5    8643    8652       5    8637    8643
       6    8637    8691       7    8631    8637      11    8739    8742       1
    8739    8745       2    8709    8715       9    8709    8727       9    8703
    8709      10    8703    8739       7    8697    8703      11    8811    8814
      45    8811    8817      45    8802    8808      38    8796    8802      28
    8790    8796      28    8784    8790      28    8781    8784      39    8781
    8808      40    8775    8781      41    8769    8775      19    8766    8769
      42    8766    8808      43    8757    8766      44    8751    8757      25
    8751    8811       7    8745    8751      11    8976    8982      28    8970
    8976      28    8964    8970      28    8958    8964      28    8955    8958
      28    8955    8982      28    8952    8955      46    8946    8952      46
    8943    8952      47    8940    8943      48    8937    8940      49    8937
    8946      50    8928    8937      51    8925    8928      52    8922    8925
      53    8916    8922      28    8910    8916      28    8901    8922      28
    8898    8901      28    8895    8898      28    8895    8910      28    8889
    8895      54    8883    8889      55    8877    8880       1    8877    8883
      56    8874    8877      30    8868    8874      28    8853    8856      52
    8850    8853      53    8850    8868      28    8841    8874      28    8838
    8841      28    8835    8838      28    8835    8850      28    8832    8835
      53    8820    8832      52
%FLAG ANGLES_INC_HYDROGEN                                                       
%FORMAT(10I8)                                                                   
      72      78      81      96      66      63      69      97      57      54
      60      97      51      54      57      98      51      54      60      98
      51      63      66      98      51      63      69      98      48      45
      51      98      42      36      45      99      39      36      42     100
      39      36      45      99      36      45      48     101      33      27
      36     102      30      27      33     103      30      27      36     102
      27      36      39     104      27      36      42     104      24      18
      27     102      21      18      24     103      21      18      27     102
      18      27      30     102      18      27      33     102      15      12
      18     105      15      12      72     106      12      18      21     107
      12      18      24     107       9       0      12     108       6       0
       9     109       6       0      12     108       3       0       6     109
       3       0       9     109       3       0      12     108       0      12
      15     110     120     126     129      96     114     108     117     111
     111     108     114     111     111     108     117     111     102      96
     105     111      99      96     102     111      99      96     105     111
      93      90      96     112      93      90     108     112      90      96
      99     113      90      96     102     113      90      96     105     113
      90     108     111     113      90     108     114     113      90     108
     117     113      87      84      90     114      87      84     120     115
      84      90      93     116      81      78      84     117      78      84
      87     118     165     171     174      96     153     147     156     119
     150     147     153     120     150     147     156     119     144     138
     147     121     141     138     144     120     141     138     147     121
     138     147     150     121     138     147     153     121     135     132
     138     122     135     132     165     115     132     138     141     123
     132     138     144     123     129     126     132     117     126     132
     135     118     201     207     210      96     189     183     192     119
     186     183     189     120     186     183     192     119     180     177
     183     122     180     177     201     115     177     183     186     123
     177     183     189     123     174     171     177     117     171     177
     180     118     258     264     267      96     252     246     255     111
     249     246     252     111     249     246     255     111     240     234
     243     111     237     234     240     111     237     234     243     111
     231     228     234     112     231     228     246     112     228     234
     237     113     228     234     240     113     228     234     243     113
     228     246     249     113     228     246     252     113     228     246
     255     113     225     219     228     124     222     219     225     120
     222     219     228     124     219     228     231     125     216     213
     219     122     216     213     258     115     213     219     222     123
     213     219     225     123     210     207     213     117     207     213
     216     118     300     306     309      96     294     291     297     126
     285     291     294      96     285     291     297      96     282     276
     285     127     279     276     282     120     279     276     285     127
     273     270     276     122     273     270     300     115     270     276
     279     123     270     276     282     123     267     264     270     117
     264     270     273     118     366     372     375      96     360     354
     363     109     357     354     360     109     357     354     363     109
     351     345     354     128     348     345     351     129     348     345
     354     128     345     354     357     130     345     354     360     130
     345     354     363     130     342     336     345     102     339     336
     342     103     339     336     345     102     336     345     348     131
     336     345     351     131     333     327     336     102     330     327
     333     103     330     327     336     102     327     336     339     102
     327     336     342     102     324     318     327     102     321     318
     324     103     321     318     327     102     318     327     330     102
     318     327     333     102     315     312     318     132     315     312
     366     115     312     318     321     107     312     318     324     107
     309     306     312     117     306     312     315     118     408     405
     411     133     405     411     414     134     402     399     405     135
     399     405     408     136     396     399     402     137     393     411
     414     138     390     384     393     139     387     384     390     111
     387     384     393     139     381     378     384     140     381     378
     417     115     378     384     387     141     378     384     390     141
     375     372     378     117     372     378     381     118     459     465
     468      96     456     453     459     115     450     444     453     141
     447     444     450     111     447     444     453     141     444     453
     456     140     441     435     444     142     438     435     441     111
     438     435     444     142     435     444     447     142     435     444
     450     142     432     426     435     143     429     426     432     144
     429     426     435     143     426     435     438     142     426     435
     441     142     423     426     429     145     423     426     432     145
     423     453     456     118     522     528     531      96     513     510
     516     146     510     516     519     146     501     504     507     147
     501     510     513     148     498     495     501     148     492     489
     495     146     489     495     498     146     486     489     492     146
     486     516     519     146     483     477     486     149     480     477
     483     111     480     477     486     149     474     471     477     140
     474     471     522     115     471     477     480     141     471     477
     483     141     468     465     471     117     465     471     474     118
     564     570     573      96     558     555     561     126     549     555
     558      96     549     555     561      96     546     540     549     127
     543     540     546     120     543     540     549     127     537     534
     540     122     537     534     564     115     534     540     543     123
     534     540     546     123     531     528     534     117     528     534
     537     118     630     636     639      96     624     618     627     109
     621     618     624     109     621     618     627     109     615     609
     618     128     612     609     615     129     612     609     618     128
     609     618     621     130     609     618     624     130     609     618
     627     130     606     600     609     102     603     600     606     103
     603     600     609     102     600     609     612     131     600     609
     615     131     597     591     600     102     594     591     597     103
     594     591     600     102     591     600     603     102     591     600
     606     102     588     582     591     102     585     582     588     103
     585     582     591     102     582     591     594     102     582     591
     597     102     579     576     582     132     579     576     630     115
     576     582     585     107     576     582     588     107     573     570
     576     117     570     576     579     118     693     699     702      96
     684     681     687     146     681     687     690     146     672     675
     678     147     672     681     684     148     669     666     672     148
     663     660     666     146     660     666     669     146     657     660
     663     146     657     687     690     146     654     648     657     149
     651     648     654     111     651     648     657     149     645     642
     648     140     645     642     693     115     642     648     651     141
     642     648     654     141     639     636     642     117     636     642
     645     118     765     771     774      96     759     756     762      97
     750     747     753      97     744     747     750      98     744     747
     753      98     744     756     759      98     744     756     762      98
     741     738     744      98     735     729     738      99     732     729
     735     100     732     729     738      99     729     738     741     101
     726     720     729     102     723     720     726     103     723     720
     729     102     720     729     732     104     720     729     735     104
     717     711     720     102     714     711     717     103     714     711
     720     102     711     720     723     102     711     720     726     102
     708     705     711     132     708     705     765     115     705     711
     714     107     705     711     717     107     702     699     705     117
     699     705     708     118     798     804     807      96     789     783
     792     150     786     783     789     151     786     783     792     150
     783     792     795     152     780     777     783     122     780     777
     798     115     777     783     786     153     777     783     789     153
     774     771     777     117     771     777     780     118     840     846
     849      96     834     831     837     126     825     831     834      96
     825     831     837      96     822     816     825     127     819     816
     822     120     819     816     825     127     813     810     816     122
     813     810     840     115     810     816     819     123     810     816
     822     123     807     804     810     117     804     810     813     118
     897     903     906      96     891     885     894     111     888     885
     891     111     888     885     894     111     882     876     885     154
     879     876     882     120     879     876     885     154     876     885
     888     155     876     885     891     155     876     885     894     155
     870     864     873     111     867     864     870     111     867     864
     873     111     861     858     864     112     861     858     876     125
     858     864     867     113     858     864     870     113     858     864
     873     113     858     876     879     124     858     876     882     124
     855     852     858     114     855     852     897     115     852     858
     861     116     849     846     852     117     846     852     855     118
     945     951     954      96     939     933     942     111     936     933
     939     111     936     933     942     111     927     921     930     111
     924     921     927     111     924     921     930     111     918     915
     921     112     918     915     933     112     915     921     924     113
     915     921     927     113     915     921     930     113     915     933
     936     113     915     933     939     113     915     933     942     113
     912     909     915     114     912     909     945     115     909     915
     918     116     906     903     909     117     903     909     912     118
    1017    1023    1026      96    1011    1008    1014      97    1002     999
    1005      97     996     999    1002      98     996     999    1005      98
     996    1008    1011      98     996    1008    1014      98     993     990
     996      98     987     981     990      99     984     981     987     100
     984     981     990      99     981     990     993     101     978     972
     981     102     975     972     978     103     975     972     981     102
     972     981     984     104     972     981     987     104     969     963
     972     102     966     963     969     103     966     963     972     102
     963     972     975     102     963     972     978     102     960     957
     963     132     960     957    1017     115     957     963     966     107
     957     963     969     107     954     951     957     117     951     957
     960     118    1065    1071    1074      96    1059    1053    1062     111
    1056    1053    1059     111    1056    1053    1062     111    1047    1041
    1050     111    1044    1041    1047     111    1044    1041    1050     111
    1038    1035    1041     112    1038    1035    1053     112    1035    1041
    1044     113    1035    1041    1047     113    1035    1041    1050     113
    1035    1053    1056     113    1035    1053    1059     113    1035    1053
    1062     113    1032    1029    1035     114    1032    1029    1065     115
    1029    1035    1038     116    1026    1023    1029     117    1023    1029
    1032     118    1128    1134    1137      96    1119    1116    1122     146
    1116    1122    1125     146    1107    1110    1113     147    1107    1116
    1119     148    1104    1101    1107     148    1098    1095    1101     146
    1095    1101    1104     146    1092    1095    1098     146    1092    1122
    1125     146    1089    1083    1092     149    1086    1083    1089     111
    1086    1083    1092     149    1080    1077    1083     140    1080    1077
    1128     115    1077    1083    1086     141    1077    1083    1089     141
    1074    1071    1077     117    1071    1077    1080     118    1149    1155
    1158      96    1146    1140    1149     115    1143    1140    1146     156
    1143    1140    1149     115    1137    1134    1140     117    1134    1140
    1143     118    1134    1140    1146     118    1194    1200    1203      96
    1182    1176    1185     119    1179    1176    1182     120    1179    1176
    1185     119    1173    1167    1176     121    1170    1167    1173     120
    1170    1167    1176     121    1167    1176    1179     121    1167    1176
    1182     121    1164    1161    1167     122    1164    1161    1194     115
    1161    1167    1170     123    1161    1167    1173     123    1158    1155
    1161     117    1155    1161    1164     118    1266    1272    1275      96
    1260    1257    1263      97    1251    1248    1254      97    1245    1248
    1251      98    1245    1248    1254      98    1245    1257    1260      98
    1245    1257    1263      98    1242    1239    1245      98    1236    1230
    1239      99    1233    1230    1236     100    1233    1230    1239      99
    1230    1239    1242     101    1227    1221    1230     102    1224    1221
    1227     103    1224    1221    1230     102    1221    1230    1233     104
    1221    1230    1236     104    1218    1212    1221     102    1215    1212
    1218     103    1215    1212    1221     102    1212    1221    1224     102
    1212    1221    1227     102    1209    1206    1212     132    1209    1206
    1266     115    1206    1212    1215     107    1206    1212    1218     107
    1203    1200    1206     117    1200    1206    1209     118    1287    1293
    1296      96    1284    1278    1287     115    1281    1278    1284     156
    1281    1278    1287     115    1275    1272    1278     117    1272    1278
    1281     118    1272    1278    1284     118    1323    1329    1332      96
    1311    1305    1314     119    1308    1305    1311     120    1308    1305
    1314     119    1302    1299    1305     122    1302    1299    1323     115
    1299    1305    1308     123    1299    1305    1311     123    1296    1293
    1299     117    1293    1299    1302     118    1380    1386    1389      96
    1374    1368    1377     111    1371    1368    1374     111    1371    1368
    1377     111    1362    1356    1365     111    1359    1356    1362     111
    1359    1356    1365     111    1353    1350    1356     112    1353    1350
    1368     112    1350    1356    1359     113    1350    1356    1362     113
    1350    1356    1365     113    1350    1368    1371     113    1350    1368
    1374     113    1350    1368    1377     113    1347    1341    1350     124
    1344    1341    1347     120    1344    1341    1350     124    1341    1350
    1353     125    1338    1335    1341     122    1338    1335    1380     115
    1335    1341    1344     123    1335    1341    1347     123    1332    1329
    1335     117    1329    1335    1338     118    1422    1428    1431      96
    1416    1413    1419     126    1407    1413    1416      96    1407    1413
    1419      96    1404    1398    1407     127    1401    1398    1404     120
    1401    1398    1407     127    1395    1392    1398     122    1395    1392
    1422     115    1392    1398    1401     123    1392    1398    1404     123
    1389    1386    1392     117    1386    1392    1395     118    1443    1449
    1452      96    1440    1434    1443     115    1437    1434    1440     156
    1437    1434    1443     115    1431    1428    1434     117    1428    1434
    1437     118    1428    1434    1440     118    1503    1509    1512      96
    1494    1491    1497     146    1491    1497    1500     146    1488    1485
    1491     146    1485    1491    1494     146    1482    1479    1485     146
    1479    1485    1488     146    1476    1473    1479     146    1473    1479
    1482     146    1470    1473    1476     146    1470    1497    1500     146
    1467    1461    1470     149    1464    1461    1467     111    1464    1461
    1470     149    1458    1455    1461     140    1458    1455    1503     115
    1455    1461    1464     141    1455    1461    1467     141    1452    1449
    1455     117    1449    1455    1458     118    1560    1566    1569      96
    1554    1548    1557     111    1551    1548    1554     111    1551    1548
    1557     111    1542    1536    1545     111    1539    1536    1542     111
    1539    1536    1545     111    1533    1530    1536     112    1533    1530
    1548     112    1530    1536    1539     113    1530    1536    1542     113
    1530    1536    1545     113    1530    1548    1551     113    1530    1548
    1554     113    1530    1548    1557     113    1527    1521    1530     124
    1524    1521    1527     120    1524    1521    1530     124    1521    1530
    1533     125    1518    1515    1521     122    1518    1515    1560     115
    1515    1521    1524     123    1515    1521    1527     123    1512    1509
    1515     117    1509    1515    1518     118    1593    1599    1602      96
    1584    1578    1587     150    1581    1578    1584     151    1581    1578
    1587     150    1578    1587    1590     152    1575    1572    1578     122
    1575    1572    1593     115    1572    1578    1581     153    1572    1578
    1584     153    1569    1566    1572     117    1566    1572    1575     118
    1614    1620    1623      96    1611    1605    1614     115    1608    1605
    1611     156    1608    1605    1614     115    1602    1599    1605     117
    1599    1605    1608     118    1599    1605    1611     118    1680    1686
    1689      96    1674    1668    1677     109    1671    1668    1674     109
    1671    1668    1677     109    1665    1659    1668     128    1662    1659
    1665     129    1662    1659    1668     128    1659    1668    1671     130
    1659    1668    1674     130    1659    1668    1677     130    1656    1650
    1659     102    1653    1650    1656     103    1653    1650    1659     102
    1650    1659    1662     131    1650    1659    1665     131    1647    1641
    1650     102    1644    1641    1647     103    1644    1641    1650     102
    1641    1650    1653     102    1641    1650    1656     102    1638    1632
    1641     102    1635    1632    1638     103    1635    1632    1641     102
    1632    1641    1644     102    1632    1641    1647     102    1629    1626
    1632     132    1629    1626    1680     115    1626    1632    1635     107
    1626    1632    1638     107    1623    1620    1626     117    1620    1626
    1629     118    1740    1746    1749      96    1731    1728    1734     146
    1728    1734    1737     146    1725    1722    1728     146    1722    1728
    1731     146    1719    1716    1722     146    1716    1722    1725     146
    1713    1710    1716     146    1710    1716    1719     146    1707    1710
    1713     146    1707    1734    1737     146    1704    1698    1707     149
    1701    1698    1704     111    1701    1698    1707     149    1695    1692
    1698     140    1695    1692    1740     115    1692    1698    1701     141
    1692    1698    1704     141    1689    1686    1692     117    1686    1692
    1695     118    1797    1803    1806      96    1791    1785    1794     111
    1788    1785    1791     111    1788    1785    1794     111    1779    1773
    1782     111    1776    1773    1779     111    1776    1773    1782     111
    1770    1767    1773     112    1770    1767    1785     112    1767    1773
    1776     113    1767    1773    1779     113    1767    1773    1782     113
    1767    1785    1788     113    1767    1785    1791     113    1767    1785
    1794     113    1764    1758    1767     124    1761    1758    1764     120
    1761    1758    1767     124    1758    1767    1770     125    1755    1752
    1758     122    1755    1752    1797     115    1752    1758    1761     123
    1752    1758    1764     123    1749    1746    1752     117    1746    1752
    1755     118    1860    1866    1869      96    1851    1848    1854     146
    1848    1854    1857     146    1839    1842    1845     147    1839    1848
    1851     148    1836    1833    1839     148    1830    1827    1833     146
    1827    1833    1836     146    1824    1827    1830     146    1824    1854
    1857     146    1821    1815    1824     149    1818    1815    1821     111
    1818    1815    1824     149    1812    1809    1815     140    1812    1809
    1860     115    1809    1815    1818     141    1809    1815    1821     141
    1806    1803    1809     117    1803    1809    1812     118    1911    1908
    1914     146    1908    1914    1917     146    1905    1902    1908     146
    1902    1908    1911     146    1899    1896    1902     146    1896    1902
    1905     146    1893    1890    1896     146    1890    1896    1899     146
    1887    1890    1893     146    1887    1914    1917     146    1884    1878
    1887     149    1881    1878    1884     111    1881    1878    1887     149
    1875    1872    1878     140    1875    1872    1920     115    1872    1878
    1881     141    1872    1878    1884     141    1869    1866    1872     117
    1866    1872    1875     118    1962    1968    1971      96    1959    1956
    1962     115    1953    1947    1956     141    1950    1947    1953     111
    1950    1947    1956     141    1947    1956    1959     140    1944    1938
    1947     142    1941    1938    1944     111    1941    1938    1947     142
    1938    1947    1950     142    1938    1947    1953     142    1935    1929
    1938     143    1932    1929    1935     144    1932    1929    1938     143
    1929    1938    1941     142    1929    1938    1944     142    1926    1929
    1932     145    1926    1929    1935     145    1926    1956    1959     118
    2034    2040    2043      96    2028    2025    2031      97    2019    2016
    2022      97    2013    2016    2019      98    2013    2016    2022      98
    2013    2025    2028      98    2013    2025    2031      98    2010    2007
    2013      98    2004    1998    2007      99    2001    1998    2004     100
    2001    1998    2007      99    1998    2007    2010     101    1995    1989
    1998     102    1992    1989    1995     103    1992    1989    1998     102
    1989    1998    2001     104    1989    1998    2004     104    1986    1980
    1989     102    1983    1980    1986     103    1983    1980    1989     102
    1980    1989    1992     102    1980    1989    1995     102    1977    1974
    1980     132    1977    1974    2034     115    1974    1980    1983     107
    1974    1980    1986     107    1971    1968    1974     117    1968    1974
    1977     118    2085    2091    2094      96    2076    2073    2079     133
    2073    2079    2082     134    2070    2067    2073     135    2067    2073
    2076     136    2064    2067    2070     137    2061    2079    2082     138
    2058    2052    2061     139    2055    2052    2058     111    2055    2052
    2061     139    2049    2046    2052     140    2049    2046    2085     115
    2046    2052    2055     141    2046    2052    2058     141    2043    2040
    2046     117    2040    2046    2049     118    2142    2148    2151      96
    2136    2130    2139     111    2133    2130    2136     111    2133    2130
    2139     111    2127    2121    2130     154    2124    2121    2127     120
    2124    2121    2130     154    2121    2130    2133     155    2121    2130
    2136     155    2121    2130    2139     155    2115    2109    2118     111
    2112    2109    2115     111    2112    2109    2118     111    2106    2103
    2109     112    2106    2103    2121     125    2103    2109    2112     113
    2103    2109    2115     113    2103    2109    2118     113    2103    2121
    2124     124    2103    2121    2127     124    2100    2097    2103     114
    2100    2097    2142     115    2097    2103    2106     116    2094    2091
    2097     117    2091    2097    2100     118    2202    2208    2211      96
    2193    2190    2196     146    2190    2196    2199     146    2187    2184
    2190     146    2184    2190    2193     146    2181    2178    2184     146
    2178    2184    2187     146    2175    2172    2178     146    2172    2178
    2181     146    2169    2172    2175     146    2169    2196    2199     146
    2166    2160    2169     149    2163    2160    2166     111    2163    2160
    2169     149    2157    2154    2160     140    2157    2154    2202     115
    2154    2160    2163     141    2154    2160    2166     141    2151    2148
    2154     117    2148    2154    2157     118    2238    2244    2247      96
    2226    2220    2229     119    2223    2220    2226     120    2223    2220
    2229     119    2217    2214    2220     122    2217    2214    2238     115
    2214    2220    2223     123    2214    2220    2226     123    2211    2208
    2214     117    2208    2214    2217     118    2271    2277    2280      96
    2262    2256    2265     150    2259    2256    2262     151    2259    2256
    2265     150    2256    2265    2268     152    2253    2250    2256     122
    2253    2250    2271     115    2250    2256    2259     153    2250    2256
    2262     153    2247    2244    2250     117    2244    2250    2253     118
    2304    2310    2313      96    2295    2289    2298     157    2292    2289
    2295     151    2292    2289    2298     157    2289    2298    2301     158
    2286    2283    2289     122    2286    2283    2304     115    2283    2289
    2292     153    2283    2289    2295     153    2280    2277    2283     117
    2277    2283    2286     118    2346    2352    2355      96    2334    2328
    2337     111    2331    2328    2334     111    2331    2328    2337     111
    2325    2322    2328     159    2325    2322    2340     160    2322    2328
    2331     113    2322    2328    2334     113    2322    2328    2337     113
    2322    2340    2343     161    2319    2316    2322     114    2319    2316
    2346     115    2316    2322    2325     162    2313    2310    2316     117
    2310    2316    2319     118    2382    2388    2391      96    2370    2364
    2373     119    2367    2364    2370     120    2367    2364    2373     119
    2361    2358    2364     122    2361    2358    2382     115    2358    2364
    2367     123    2358    2364    2370     123    2355    2352    2358     117
    2352    2358    2361     118    2424    2430    2433      96    2418    2415
    2421     126    2409    2415    2418      96    2409    2415    2421      96
    2406    2400    2409     127    2403    2400    2406     120    2403    2400
    2409     127    2397    2394    2400     122    2397    2394    2424     115
    2394    2400    2403     123    2394    2400    2406     123    2391    2388
    2394     117    2388    2394    2397     118    2466    2472    2475      96
    2454    2448    2457     111    2451    2448    2454     111    2451    2448
    2457     111    2445    2442    2448     159    2445    2442    2460     160
    2442    2448    2451     113    2442    2448    2454     113    2442    2448
    2457     113    2442    2460    2463     161    2439    2436    2442     114
    2439    2436    2466     115    2436    2442    2445     162    2433    2430
    2436     117    2430    2436    2439     118    2523    2529    2532      96
    2517    2511    2520     111    2514    2511    2517     111    2514    2511
    2520     111    2505    2499    2508     111    2502    2499    2505     111
    2502    2499    2508     111    2496    2493    2499     112    2496    2493
    2511     112    2493    2499    2502     113    2493    2499    2505     113
    2493    2499    2508     113    2493    2511    2514     113    2493    2511
    2517     113    2493    2511    2520     113    2490    2484    2493     124
    2487    2484    2490     120    2487    2484    2493     124    2484    2493
    2496     125    2481    2478    2484     122    2481    2478    2523     115
    2478    2484    2487     123    2478    2484    2490     123    2475    2472
    2478     117    2472    2478    2481     118    2565    2571    2574      96
    2553    2547    2556     111    2550    2547    2553     111    2550    2547
    2556     111    2544    2541    2547     159    2544    2541    2559     160
    2541    2547    2550     113    2541    2547    2553     113    2541    2547
    2556     113    2541    2559    2562     161    2538    2535    2541     114
    2538    2535    2565     115    2535    2541    2544     162    2532    2529
    2535     117    2529    2535    2538     118    2637    2643    2646      96
    2631    2628    2634      97    2622    2619    2625      97    2616    2619
    2622      98    2616    2619    2625      98    2616    2628    2631      98
    2616    2628    2634      98    2613    2610    2616      98    2607    2601
    2610      99    2604    2601    2607     100    2604    2601    2610      99
    2601    2610    2613     101    2598    2592    2601     102    2595    2592
    2598     103    2595    2592    2601     102    2592    2601    2604     104
    2592    2601    2607     104    2589    2583    2592     102    2586    2583
    2589     103    2586    2583    2592     102    2583    2592    2595     102
    2583    2592    2598     102    2580    2577    2583     132    2580    2577
    2637     115    2577    2583    2586     107    2577    2583    2589     107
    2574    2571    2577     117    2571    2577    2580     118    2688    2694
    2697      96    2679    2676    2682     133    2676    2682    2685     134
    2673    2670    2676     135    2670    2676    2679     136    2667    2670
    2673     137    2664    2682    2685     138    2661    2655    2664     139
    2658    2655    2661     111    2658    2655    2664     139    2652    2649
    2655     140    2652    2649    2688     115    2649    2655    2658     141
    2649    2655    2661     141    2646    2643    2649     117    2643    2649
    2652     118    2745    2751    2754      96    2739    2733    2742     111
    2736    2733    2739     111    2736    2733    2742     111    2730    2724
    2733     154    2727    2724    2730     120    2727    2724    2733     154
    2724    2733    2736     155    2724    2733    2739     155    2724    2733
    2742     155    2718    2712    2721     111    2715    2712    2718     111
    2715    2712    2721     111    2709    2706    2712     112    2709    2706
    2724     125    2706    2712    2715     113    2706    2712    2718     113
    2706    2712    2721     113    2706    2724    2727     124    2706    2724
    2730     124    2703    2700    2706     114    2703    2700    2745     115
    2700    2706    2709     116    2697    2694    2700     117    2694    2700
    2703     118    2817    2823    2826      96    2811    2808    2814      97
    2802    2799    2805      97    2796    2799    2802      98    2796    2799
    2805      98    2796    2808    2811      98    2796    2808    2814      98
    2793    2790    2796      98    2787    2781    2790      99    2784    2781
    2787     100    2784    2781    2790      99    2781    2790    2793     101
    2778    2772    2781     102    2775    2772    2778     103    2775    2772
    2781     102    2772    2781    2784     104    2772    2781    2787     104
    2769    2763    2772     102    2766    2763    2769     103    2766    2763
    2772     102    2763    2772    2775     102    2763    2772    2778     102
    2760    2757    2763     132    2760    2757    2817     115    2757    2763
    2766     107    2757    2763    2769     107    2754    2751    2757     117
    2751    2757    2760     118    2865    2871    2874      96    2859    2853
    2862     111    2856    2853    2859     111    2856    2853    2862     111
    2847    2841    2850     111    2844    2841    2847     111    2844    2841
    2850     111    2838    2835    2841     112    2838    2835    2853     112
    2835    2841    2844     113    2835    2841    2847     113    2835    2841
    2850     113    2835    2853    2856     113    2835    2853    2859     113
    2835    2853    2862     113    2832    2829    2835     114    2832    2829
    2865     115    2829    2835    2838     116    2826    2823    2829     117
    2823    2829    2832     118    2907    2913    2916      96    2895    2889
    2898     111    2892    2889    2895     111    2892    2889    2898     111
    2886    2883    2889     159    2886    2883    2901     160    2883    2889
    2892     113    2883    2889    2895     113    2883    2889    2898     113
    2883    2901    2904     161    2880    2877    2883     114    2880    2877
    2907     115    2877    2883    2886     162    2874    2871    2877     117
    2871    2877    2880     118    2973    2979    2982      96    2967    2961
    2970     109    2964    2961    2967     109    2964    2961    2970     109
    2958    2952    2961     128    2955    2952    2958     129    2955    2952
    2961     128    2952    2961    2964     130    2952    2961    2967     130
    2952    2961    2970     130    2949    2943    2952     102    2946    2943
    2949     103    2946    2943    2952     102    2943    2952    2955     131
    2943    2952    2958     131    2940    2934    2943     102    2937    2934
    2940     103    2937    2934    2943     102    2934    2943    2946     102
    2934    2943    2949     102    2931    2925    2934     102    2928    2925
    2931     103    2928    2925    2934     102    2925    2934    2937     102
    2925    2934    2940     102    2922    2919    2925     132    2922    2919
    2973     115    2919    2925    2928     107    2919    2925    2931     107
    2916    2913    2919     117    2913    2919    2922     118    2994    3000
    3003      96    2991    2985    2994     115    2988    2985    2991     156
    2988    2985    2994     115    2982    2979    2985     117    2979    2985
    2988     118    2979    2985    2991     118    3039    3045    3048      96
    3027    3021    3030     119    3024    3021    3027     120    3024    3021
    3030     119    3018    3012    3021     121    3015    3012    3018     120
    3015    3012    3021     121    3012    3021    3024     121    3012    3021
    3027     121    3009    3006    3012     122    3009    3006    3039     115
    3006    3012    3015     123    3006    3012    3018     123    3003    3000
    3006     117    3000    3006    3009     118    3084    3090    3093      96
    3072    3066    3075     119    3069    3066    3072     120    3069    3066
    3075     119    3063    3057    3066     121    3060    3057    3063     120
    3060    3057    3066     121    3057    3066    3069     121    3057    3066
    3072     121    3054    3051    3057     122    3054    3051    3084     115
    3051    3057    3060     123    3051    3057    3063     123    3048    3045
    3051     117    3045    3051    3054     118    3126    3132    3135      96
    3114    3108    3117     111    3111    3108    3114     111    3111    3108
    3117     111    3105    3102    3108     159    3105    3102    3120     160
    3102    3108    3111     113    3102    3108    3114     113    3102    3108
    3117     113    3102    3120    3123     161    3099    3096    3102     114
    3099    3096    3126     115    3096    3102    3105     162    3093    3090
    3096     117    3090    3096    3099     118    3177    3183    3186      96
    3168    3165    3171     133    3165    3171    3174     134    3162    3159
    3165     135    3159    3165    3168     136    3156    3159    3162     137
    3153    3171    3174     138    3150    3144    3153     139    3147    3144
    3150     111    3147    3144    3153     139    3141    3138    3144     140
    3141    3138    3177     115    3138    3144    3147     141    3138    3144
    3150     141    3135    3132    3138     117    3132    3138    3141     118
    3213    3219    3222      96    3201    3195    3204     119    3198    3195
    3201     120    3198    3195    3204     119    3192    3189    3195     122
    3192    3189    3213     115    3189    3195    3198     123    3189    3195
    3201     123    3186    3183    3189     117    3183    3189    3192     118
    3270    3276    3279      96    3264    3258    3267     111    3261    3258
    3264     111    3261    3258    3267     111    3255    3249    3258     154
    3252    3249    3255     120    3252    3249    3258     154    3249    3258
    3261     155    3249    3258    3264     155    3249    3258    3267     155
    3243    3237    3246     111    3240    3237    3243     111    3240    3237
    3246     111    3234    3231    3237     112    3234    3231    3249     125
    3231    3237    3240     113    3231    3237    3243     113    3231    3237
    3246     113    3231    3249    3252     124    3231    3249    3255     124
    3228    3225    3231     114    3228    3225    3270     115    3225    3231
    3234     116    3222    3219    3225     117    3219    3225    3228     118
    3315    3321    3324      96    3303    3297    3306     119    3300    3297
    3303     120    3300    3297    3306     119    3294    3288    3297     121
    3291    3288    3294     120    3291    3288    3297     121    3288    3297
    3300     121    3288    3297    3303     121    3285    3282    3288     122
    3285    3282    3315     115    3282    3288    3291     123    3282    3288
    3294     123    3279    3276    3282     117    3276    3282    3285     118
    3372    3378    3381      96    3366    3360    3369     111    3363    3360
    3366     111    3363    3360    3369     111    3354    3348    3357     111
    3351    3348    3354     111    3351    3348    3357     111    3345    3342
    3348     112    3345    3342    3360     112    3342    3348    3351     113
    3342    3348    3354     113    3342    3348    3357     113    3342    3360
    3363     113    3342    3360    3366     113    3342    3360    3369     113
    3339    3333    3342     124    3336    3333    3339     120    3336    3333
    3342     124    3333    3342    3345     125    3330    3327    3333     122
    3330    3327    3372     115    3327    3333    3336     123    3327    3333
    3339     123    3324    3321    3327     117    3321    3327    3330     118
    3429    3435    3438      96    3423    3417    3426     111    3420    3417
    3423     111    3420    3417    3426     111    3411    3405    3414     111
    3408    3405    3411     111    3408    3405    3414     111    3402    3399
    3405     112    3402    3399    3417     112    3399    3405    3408     113
    3399    3405    3411     113    3399    3405    3414     113    3399    3417
    3420     113    3399    3417    3423     113    3399    3417    3426     113
    3396    3390    3399     124    3393    3390    3396     120    3393    3390
    3399     124    3390    3399    3402     125    3387    3384    3390     122
    3387    3384    3429     115    3384    3390    3393     123    3384    3390
    3396     123    3381    3378    3384     117    3378    3384    3387     118
    3462    3468    3471      96    3453    3447    3456     150    3450    3447
    3453     151    3450    3447    3456     150    3447    3456    3459     152
    3444    3441    3447     122    3444    3441    3462     115    3441    3447
    3450     153    3441    3447    3453     153    3438    3435    3441     117
    3435    3441    3444     118    3498    3504    3507      96    3486    3480
    3489     119    3483    3480    3486     120    3483    3480    3489     119
    3477    3474    3480     122    3477    3474    3498     115    3474    3480
    3483     123    3474    3480    3486     123    3471    3468    3474     117
    3468    3474    3477     118    3543    3549    3552      96    3531    3525
    3534     119    3528    3525    3531     120    3528    3525    3534     119
    3522    3516    3525     121    3519    3516    3522     120    3519    3516
    3525     121    3516    3525    3528     121    3516    3525    3531     121
    3513    3510    3516     122    3513    3510    3543     115    3510    3516
    3519     123    3510    3516    3522     123    3507    3504    3510     117
    3504    3510    3513     118    3606    3612    3615      96    3597    3594
    3600     146    3594    3600    3603     146    3585    3588    3591     147
    3585    3594    3597     148    3582    3579    3585     148    3576    3573
    3579     146    3573    3579    3582     146    3570    3573    3576     146
    3570    3600    3603     146    3567    3561    3570     149    3564    3561
    3567     111    3564    3561    3570     149    3558    3555    3561     140
    3558    3555    3606     115    3555    3561    3564     141    3555    3561
    3567     141    3552    3549    3555     117    3549    3555    3558     118
    3642    3648    3651      96    3630    3624    3633     119    3627    3624
    3630     120    3627    3624    3633     119    3621    3618    3624     122
    3621    3618    3642     115    3618    3624    3627     123    3618    3624
    3630     123    3615    3612    3618     117    3612    3618    3621     118
    3672    3678    3681      96    3666    3660    3669     111    3663    3660
    3666     111    3663    3660    3669     111    3657    3654    3660     140
    3657    3654    3672     115    3654    3660    3663     141    3654    3660
    3666     141    3654    3660    3669     141    3651    3648    3654     117
    3648    3654    3657     118    3702    3696    3705     111    3699    3696
    3702     111    3699    3696    3705     111    3693    3690    3696     159
    3693    3690    3708     160    3690    3696    3699     113    3690    3696
    3702     113    3690    3696    3705     113    3690    3708    3711     161
    3687    3684    3690     114    3687    3684    3714     115    3684    3690
    3693     162    3681    3678    3684     117    3678    3684    3687     118
    3756    3762    3765      96    3753    3750    3756     115    3747    3741
    3750     141    3744    3741    3747     111    3744    3741    3750     141
    3741    3750    3753     140    3738    3732    3741     142    3735    3732
    3738     111    3735    3732    3741     142    3732    3741    3744     142
    3732    3741    3747     142    3729    3723    3732     143    3726    3723
    3729     144    3726    3723    3732     143    3723    3732    3735     142
    3723    3732    3738     142    3720    3723    3726     145    3720    3723
    3729     145    3720    3750    3753     118    3816    3822    3825      96
    3807    3804    3810     146    3804    3810    3813     146    3801    3798
    3804     146    3798    3804    3807     146    3795    3792    3798     146
    3792    3798    3801     146    3789    3786    3792     146    3786    3792
    3795     146    3783    3786    3789     146    3783    3810    3813     146
    3780    3774    3783     149    3777    3774    3780     111    3777    3774
    3783     149    3771    3768    3774     140    3771    3768    3816     115
    3768    3774    3777     141    3768    3774    3780     141    3765    3762
    3768     117    3762    3768    3771     118    3873    3879    3882      96
    3867    3861    3870     111    3864    3861    3867     111    3864    3861
    3870     111    3858    3852    3861     154    3855    3852    3858     120
    3855    3852    3861     154    3852    3861    3864     155    3852    3861
    3867     155    3852    3861    3870     155    3846    3840    3849     111
    3843    3840    3846     111    3843    3840    3849     111    3837    3834
    3840     112    3837    3834    3852     125    3834    3840    3843     113
    3834    3840    3846     113    3834    3840    3849     113    3834    3852
    3855     124    3834    3852    3858     124    3831    3828    3834     114
    3831    3828    3873     115    3828    3834    3837     116    3825    3822
    3828     117    3822    3828    3831     118    3939    3945    3948      96
    3933    3927    3936     109    3930    3927    3933     109    3930    3927
    3936     109    3924    3918    3927     128    3921    3918    3924     129
    3921    3918    3927     128    3918    3927    3930     130    3918    3927
    3933     130    3918    3927    3936     130    3915    3909    3918     102
    3912    3909    3915     103    3912    3909    3918     102    3909    3918
    3921     131    3909    3918    3924     131    3906    3900    3909     102
    3903    3900    3906     103    3903    3900    3909     102    3900    3909
    3912     102    3900    3909    3915     102    3897    3891    3900     102
    3894    3891    3897     103    3894    3891    3900     102    3891    3900
    3903     102    3891    3900    3906     102    3888    3885    3891     132
    3888    3885    3939     115    3885    3891    3894     107    3885    3891
    3897     107    3882    3879    3885     117    3879    3885    3888     118
    3996    4002    4005      96    3990    3984    3993     111    3987    3984
    3990     111    3987    3984    3993     111    3981    3975    3984     154
    3978    3975    3981     120    3978    3975    3984     154    3975    3984
    3987     155    3975    3984    3990     155    3975    3984    3993     155
    3969    3963    3972     111    3966    3963    3969     111    3966    3963
    3972     111    3960    3957    3963     112    3960    3957    3975     125
    3957    3963    3966     113    3957    3963    3969     113    3957    3963
    3972     113    3957    3975    3978     124    3957    3975    3981     124
    3954    3951    3957     114    3954    3951    3996     115    3951    3957
    3960     116    3948    3945    3951     117    3945    3951    3954     118
    4032    4038    4041      96    4020    4014    4023     119    4017    4014
    4020     120    4017    4014    4023     119    4011    4008    4014     122
    4011    4008    4032     115    4008    4014    4017     123    4008    4014
    4020     123    4005    4002    4008     117    4002    4008    4011     118
    4056    4050    4059     150    4053    4050    4056     151    4053    4050
    4059     150    4050    4059    4062     152    4047    4044    4050     122
    4047    4044    4065     115    4044    4050    4053     153    4044    4050
    4056     153    4041    4038    4044     117    4038    4044    4047     118
    4107    4113    4116      96    4104    4101    4107     115    4098    4092
    4101     141    4095    4092    4098     111    4095    4092    4101     141
    4092    4101    4104     140    4089    4083    4092     142    4086    4083
    4089     111    4086    4083    4092     142    4083    4092    4095     142
    4083    4092    4098     142    4080    4074    4083     143    4077    4074
    4080     144    4077    4074    4083     143    4074    4083    4086     142
    4074    4083    4089     142    4071    4074    4077     145    4071    4074
    4080     145    4071    4101    4104     118    4167    4173    4176      96
    4158    4155    4161     146    4155    4161    4164     146    4152    4149
    4155     146    4149    4155    4158     146    4146    4143    4149     146
    4143    4149    4152     146    4140    4137    4143     146    4137    4143
    4146     146    4134    4137    4140     146    4134    4161    4164     146
    4131    4125    4134     149    4128    4125    4131     111    4128    4125
    4134     149    4122    4119    4125     140    4122    4119    4167     115
    4119    4125    4128     141    4119    4125    4131     141    4116    4113
    4119     117    4113    4119    4122     118    4197    4203    4206      96
    4191    4185    4194     111    4188    4185    4191     111    4188    4185
    4194     111    4182    4179    4185     140    4182    4179    4197     115
    4179    4185    4188     141    4179    4185    4191     141    4179    4185
    4194     141    4176    4173    4179     117    4173    4179    4182     118
    4242    4248    4251      96    4230    4224    4233     119    4227    4224
    4230     120    4227    4224    4233     119    4221    4215    4224     121
    4218    4215    4221     120    4218    4215    4224     121    4215    4224
    4227     121    4215    4224    4230     121    4212    4209    4215     122
    4212    4209    4242     115    4209    4215    4218     123    4209    4215
    4221     123    4206    4203    4209     117    4203    4209    4212     118
    4272    4278    4281      96    4266    4260    4269     111    4263    4260
    4266     111    4263    4260    4269     111    4257    4254    4260     140
    4257    4254    4272     115    4254    4260    4263     141    4254    4260
    4266     141    4254    4260    4269     141    4251    4248    4254     117
    4248    4254    4257     118    4314    4320    4323      96    4302    4296
    4305     111    4299    4296    4302     111    4299    4296    4305     111
    4293    4290    4296     159    4293    4290    4308     160    4290    4296
    4299     113    4290    4296    4302     113    4290    4296    4305     113
    4290    4308    4311     161    4287    4284    4290     114    4287    4284
    4314     115    4284    4290    4293     162    4281    4278    4284     117
    4278    4284    4287     118    4362    4368    4371      96    4356    4350
    4359     111    4353    4350    4356     111    4353    4350    4359     111
    4344    4338    4347     111    4341    4338    4344     111    4341    4338
    4347     111    4335    4332    4338     112    4335    4332    4350     112
    4332    4338    4341     113    4332    4338    4344     113    4332    4338
    4347     113    4332    4350    4353     113    4332    4350    4356     113
    4332    4350    4359     113    4329    4326    4332     114    4329    4326
    4362     115    4326    4332    4335     116    4323    4320    4326     117
    4320    4326    4329     118    4419    4425    4428      96    4413    4407
    4416     111    4410    4407    4413     111    4410    4407    4416     111
    4401    4395    4404     111    4398    4395    4401     111    4398    4395
    4404     111    4392    4389    4395     112    4392    4389    4407     112
    4389    4395    4398     113    4389    4395    4401     113    4389    4395
    4404     113    4389    4407    4410     113    4389    4407    4413     113
    4389    4407    4416     113    4386    4380    4389     124    4383    4380
    4386     120    4383    4380    4389     124    4380    4389    4392     125
    4377    4374    4380     122    4377    4374    4419     115    4374    4380
    4383     123    4374    4380    4386     123    4371    4368    4374     117
    4368    4374    4377     118    4485    4491    4494      96    4479    4473
    4482     109    4476    4473    4479     109    4476    4473    4482     109
    4470    4464    4473     128    4467    4464    4470     129    4467    4464
    4473     128    4464    4473    4476     130    4464    4473    4479     130
    4464    4473    4482     130    4461    4455    4464     102    4458    4455
    4461     103    4458    4455    4464     102    4455    4464    4467     131
    4455    4464    4470     131    4452    4446    4455     102    4449    4446
    4452     103    4449    4446    4455     102    4446    4455    4458     102
    4446    4455    4461     102    4443    4437    4446     102    4440    4437
    4443     103    4440    4437    4446     102    4437    4446    4449     102
    4437    4446    4452     102    4434    4431    4437     132    4434    4431
    4485     115    4431    4437    4440     107    4431    4437    4443     107
    4428    4425    4431     117    4425    4431    4434     118    4545    4551
    4554      96    4536    4533    4539     146    4533    4539    4542     146
    4530    4527    4533     146    4527    4533    4536     146    4524    4521
    4527     146    4521    4527    4530     146    4518    4515    4521     146
    4515    4521    4524     146    4512    4515    4518     146    4512    4539
    4542     146    4509    4503    4512     149    4506    4503    4509     111
    4506    4503    4512     149    4500    4497    4503     140    4500    4497
    4545     115    4497    4503    4506     141    4497    4503    4509     141
    4494    4491    4497     117    4491    4497    4500     118    4566    4572
    4575      96    4563    4557    4566     115    4560    4557    4563     156
    4560    4557    4566     115    4554    4551    4557     117    4551    4557
    4560     118    4551    4557    4563     118    4632    4638    4641      96
    4626    4620    4629     109    4623    4620    4626     109    4623    4620
    4629     109    4617    4611    4620     128    4614    4611    4617     129
    4614    4611    4620     128    4611    4620    4623     130    4611    4620
    4626     130    4611    4620    4629     130    4608    4602    4611     102
    4605    4602    4608     103    4605    4602    4611     102    4602    4611
    4614     131    4602    4611    4617     131    4599    4593    4602     102
    4596    4593    4599     103    4596    4593    4602     102    4593    4602
    4605     102    4593    4602    4608     102    4590    4584    4593     102
    4587    4584    4590     103    4587    4584    4593     102    4584    4593
    4596     102    4584    4593    4599     102    4581    4578    4584     132
    4581    4578    4632     115    4578    4584    4587     107    4578    4584
    4590     107    4575    4572    4578     117    4572    4578    4581     118
    4689    4695    4698      96    4683    4677    4686     111    4680    4677
    4683     111    4680    4677    4686     111    4671    4665    4674     111
    4668    4665    4671     111    4668    4665    4674     111    4662    4659
    4665     112    4662    4659    4677     112    4659    4665    4668     113
    4659    4665    4671     113    4659    4665    4674     113    4659    4677
    4680     113    4659    4677    4683     113    4659    4677    4686     113
    4656    4650    4659     124    4653    4650    4656     120    4653    4650
    4659     124    4650    4659    4662     125    4647    4644    4650     122
    4647    4644    4689     115    4644    4650    4653     123    4644    4650
    4656     123    4641    4638    4644     117    4638    4644    4647     118
    4740    4746    4749      96    4734    4731    4737     126    4725    4731
    4734      96    4725    4731    4737      96    4722    4716    4725     127
    4719    4716    4722     120    4719    4716    4725     127    4713    4707
    4716     121    4710    4707    4713     120    4710    4707    4716     121
    4707    4716    4719     121    4707    4716    4722     121    4704    4701
    4707     122    4704    4701    4740     115    4701    4707    4710     123
    4701    4707    4713     123    4698    4695    4701     117    4695    4701
    4704     118    4812    4818    4821      96    4806    4803    4809      97
    4797    4794    4800      97    4791    4794    4797      98    4791    4794
    4800      98    4791    4803    4806      98    4791    4803    4809      98
    4788    4785    4791      98    4782    4776    4785      99    4779    4776
    4782     100    4779    4776    4785      99    4776    4785    4788     101
    4773    4767    4776     102    4770    4767    4773     103    4770    4767
    4776     102    4767    4776    4779     104    4767    4776    4782     104
    4764    4758    4767     102    4761    4758    4764     103    4761    4758
    4767     102    4758    4767    4770     102    4758    4767    4773     102
    4755    4752    4758     132    4755    4752    4812     115    4752    4758
    4761     107    4752    4758    4764     107    4749    4746    4752     117
    4746    4752    4755     118    4854    4860    4863      96    4842    4836
    4845     111    4839    4836    4842     111    4839    4836    4845     111
    4833    4830    4836     159    4833    4830    4848     160    4830    4836
    4839     113    4830    4836    4842     113    4830    4836    4845     113
    4830    4848    4851     161    4827    4824    4830     114    4827    4824
    4854     115    4824    4830    4833     162    4821    4818    4824     117
    4818    4824    4827     118    4905    4911    4914      96    4899    4896
    4902     126    4890    4896    4899      96    4890    4896    4902      96
    4887    4881    4890     127    4884    4881    4887     120    4884    4881
    4890     127    4878    4872    4881     121    4875    4872    4878     120
    4875    4872    4881     121    4872    4881    4884     121    4872    4881
    4887     121    4869    4866    4872     122    4869    4866    4905     115
    4866    4872    4875     123    4866    4872    4878     123    4863    4860
    4866     117    4860    4866    4869     118    4968    4974    4977      96
    4959    4956    4962     146    4956    4962    4965     146    4947    4950
    4953     147    4947    4956    4959     148    4944    4941    4947     148
    4938    4935    4941     146    4935    4941    4944     146    4932    4935
    4938     146    4932    4962    4965     146    4929    4923    4932     149
    4926    4923    4929     111    4926    4923    4932     149    4920    4917
    4923     140    4920    4917    4968     115    4917    4923    4926     141
    4917    4923    4929     141    4914    4911    4917     117    4911    4917
    4920     118    4998    5004    5007      96    4992    4986    4995     111
    4989    4986    4992     111    4989    4986    4995     111    4983    4980
    4986     140    4983    4980    4998     115    4980    4986    4989     141
    4980    4986    4992     141    4980    4986    4995     141    4977    4974
    4980     117    4974    4980    4983     118    5061    5067    5070      96
    5052    5049    5055     146    5049    5055    5058     146    5040    5043
    5046     147    5040    5049    5052     148    5037    5034    5040     148
    5031    5028    5034     146    5028    5034    5037     146    5025    5028
    5031     146    5025    5055    5058     146    5022    5016    5025     149
    5019    5016    5022     111    5019    5016    5025     149    5013    5010
    5016     140    5013    5010    5061     115    5010    5016    5019     141
    5010    5016    5022     141    5007    5004    5010     117    5004    5010
    5013     118    5121    5127    5130      96    5112    5109    5115     146
    5109    5115    5118     146    5106    5103    5109     146    5103    5109
    5112     146    5100    5097    5103     146    5097    5103    5106     146
    5094    5091    5097     146    5091    5097    5100     146    5088    5091
    5094     146    5088    5115    5118     146    5085    5079    5088     149
    5082    5079    5085     111    5082    5079    5088     149    5076    5073
    5079     140    5076    5073    5121     115    5073    5079    5082     141
    5073    5079    5085     141    5070    5067    5073     117    5067    5073
    5076     118    5169    5175    5178      96    5163    5157    5166     111
    5160    5157    5163     111    5160    5157    5166     111    5151    5145
    5154     111    5148    5145    5151     111    5148    5145    5154     111
    5142    5139    5145     112    5142    5139    5157     112    5139    5145
    5148     113    5139    5145    5151     113    5139    5145    5154     113
    5139    5157    5160     113    5139    5157    5163     113    5139    5157
    5166     113    5136    5133    5139     114    5136    5133    5169     115
    5133    5139    5142     116    5130    5127    5133     117    5127    5133
    5136     118    5211    5217    5220      96    5199    5193    5202     111
    5196    5193    5199     111    5196    5193    5202     111    5190    5187
    5193     159    5190    5187    5205     160    5187    5193    5196     113
    5187    5193    5199     113    5187    5193    5202     113    5187    5205
    5208     161    5184    5181    5187     114    5184    5181    5211     115
    5181    5187    5190     162    5178    5175    5181     117    5175    5181
    5184     118    5241    5247    5250      96    5235    5229    5238     111
    5232    5229    5235     111    5232    5229    5238     111    5226    5223
    5229     140    5226    5223    5241     115    5223    5229    5232     141
    5223    5229    5235     141    5223    5229    5238     141    5220    5217
    5223     117    5217    5223    5226     118    5277    5283    5286      96
    5265    5259    5268     119    5262    5259    5265     120    5262    5259
    5268     119    5256    5253    5259     122    5256    5253    5277     115
    5253    5259    5262     123    5253    5259    5265     123    5250    5247
    5253     117    5247    5253    5256     118    5313    5319    5322      96
    5301    5295    5304     119    5298    5295    5301     120    5298    5295
    5304     119    5292    5289    5295     122    5292    5289    5313     115
    5289    5295    5298     123    5289    5295    5301     123    5286    5283
    5289     117    5283    5289    5292     118    5370    5376    5379      96
    5364    5358    5367     111    5361    5358    5364     111    5361    5358
    5367     111    5355    5349    5358     154    5352    5349    5355     120
    5352    5349    5358     154    5349    5358    5361     155    5349    5358
    5364     155    5349    5358    5367     155    5343    5337    5346     111
    5340    5337    5343     111    5340    5337    5346     111    5334    5331
    5337     112    5334    5331    5349     125    5331    5337    5340     113
    5331    5337    5343     113    5331    5337    5346     113    5331    5349
    5352     124    5331    5349    5355     124    5328    5325    5331     114
    5328    5325    5370     115    5325    5331    5334     116    5322    5319
    5325     117    5319    5325    5328     118    5442    5448    5451      96
    5436    5433    5439      97    5427    5424    5430      97    5421    5424
    5427      98    5421    5424    5430      98    5421    5433    5436      98
    5421    5433    5439      98    5418    5415    5421      98    5412    5406
    5415      99    5409    5406    5412     100    5409    5406    5415      99
    5406    5415    5418     101    5403    5397    5406     102    5400    5397
    5403     103    5400    5397    5406     102    5397    5406    5409     104
    5397    5406    5412     104    5394    5388    5397     102    5391    5388
    5394     103    5391    5388    5397     102    5388    5397    5400     102
    5388    5397    5403     102    5385    5382    5388     132    5385    5382
    5442     115    5382    5388    5391     107    5382    5388    5394     107
    5379    5376    5382     117    5376    5382    5385     118    5490    5496
    5499      96    5484    5478    5487     111    5481    5478    5484     111
    5481    5478    5487     111    5472    5466    5475     111    5469    5466
    5472     111    5469    5466    5475     111    5463    5460    5466     112
    5463    5460    5478     112    5460    5466    5469     113    5460    5466
    5472     113    5460    5466    5475     113    5460    5478    5481     113
    5460    5478    5484     113    5460    5478    5487     113    5457    5454
    5460     114    5457    5454    5490     115    5454    5460    5463     116
    5451    5448    5454     117    5448    5454    5457     118    5511    5517
    5520      96    5508    5502    5511     115    5505    5502    5508     156
    5505    5502    5511     115    5499    5496    5502     117    5496    5502
    5505     118    5496    5502    5508     118    5544    5550    5553      96
    5535    5529    5538     150    5532    5529    5535     151    5532    5529
    5538     150    5529    5538    5541     152    5526    5523    5529     122
    5526    5523    5544     115    5523    5529    5532     153    5523    5529
    5535     153    5520    5517    5523     117    5517    5523    5526     118
    5595    5601    5604      96    5589    5583    5592     144    5586    5583
    5589     144    5586    5583    5592     144    5580    5583    5586     163
    5580    5583    5589     163    5580    5583    5592     163    5577    5571
    5580     164    5574    5571    5577     151    5574    5571    5580     164
    5568    5562    5571     121    5565    5562    5568     120    5565    5562
    5571     121    5562    5571    5574     165    5562    5571    5577     165
    5559    5556    5562     122    5559    5556    5595     115    5556    5562
    5565     123    5556    5562    5568     123    5553    5550    5556     117
    5550    5556    5559     118    5628    5634    5637      96    5619    5613
    5622     150    5616    5613    5619     151    5616    5613    5622     150
    5613    5622    5625     152    5610    5607    5613     122    5610    5607
    5628     115    5607    5613    5616     153    5607    5613    5619     153
    5604    5601    5607     117    5601    5607    5610     118    5676    5682
    5685      96    5670    5664    5673     111    5667    5664    5670     111
    5667    5664    5673     111    5658    5652    5661     111    5655    5652
    5658     111    5655    5652    5661     111    5649    5646    5652     112
    5649    5646    5664     112    5646    5652    5655     113    5646    5652
    5658     113    5646    5652    5661     113    5646    5664    5667     113
    5646    5664    5670     113    5646    5664    5673     113    5643    5640
    5646     114    5643    5640    5676     115    5640    5646    5649     116
    5637    5634    5640     117    5634    5640    5643     118    5712    5718
    5721      96    5700    5694    5703     119    5697    5694    5700     120
    5697    5694    5703     119    5691    5688    5694     122    5691    5688
    5712     115    5688    5694    5697     123    5688    5694    5700     123
    5685    5682    5688     117    5682    5688    5691     118    5733    5739
    5742      96    5730    5724    5733     115    5727    5724    5730     156
    5727    5724    5733     115    5721    5718    5724     117    5718    5724
    5727     118    5718    5724    5730     118    5796    5802    5805      96
    5787    5784    5790     146    5784    5790    5793     146    5775    5778
    5781     147    5775    5784    5787     148    5772    5769    5775     148
    5766    5763    5769     146    5763    5769    5772     146    5760    5763
    5766     146    5760    5790    5793     146    5757    5751    5760     149
    5754    5751    5757     111    5754    5751    5760     149    5748    5745
    5751     140    5748    5745    5796     115    5745    5751    5754     141
    5745    5751    5757     141    5742    5739    5745     117    5739    5745
    5748     118    5847    5853    5856      96    5838    5835    5841     133
    5835    5841    5844     134    5832    5829    5835     135    5829    5835
    5838     136    5826    5829    5832     137    5823    5841    5844     138
    5820    5814    5823     139    5817    5814    5820     111    5817    5814
    5823     139    5811    5808    5814     140    5811    5808    5847     115
    5808    5814    5817     141    5808    5814    5820     141    5805    5802
    5808     117    5802    5808    5811     118    5889    5895    5898      96
    5883    5880    5886     126    5874    5880    5883      96    5874    5880
    5886      96    5871    5865    5874     127    5868    5865    5871     120
    5868    5865    5874     127    5862    5859    5865     122    5862    5859
    5889     115    5859    5865    5868     123    5859    5865    5871     123
    5856    5853    5859     117    5853    5859    5862     118    5946    5952
    5955      96    5940    5934    5943     111    5937    5934    5940     111
    5937    5934    5943     111    5931    5925    5934     154    5928    5925
    5931     120    5928    5925    5934     154    5925    5934    5937     155
    5925    5934    5940     155    5925    5934    5943     155    5919    5913
    5922     111    5916    5913    5919     111    5916    5913    5922     111
    5910    5907    5913     112    5910    5907    5925     125    5907    5913
    5916     113    5907    5913    5919     113    5907    5913    5922     113
    5907    5925    5928     124    5907    5925    5931     124    5904    5901
    5907     114    5904    5901    5946     115    5901    5907    5910     116
    5898    5895    5901     117    5895    5901    5904     118    5979    5985
    5988      96    5970    5964    5973     150    5967    5964    5970     151
    5967    5964    5973     150    5964    5973    5976     152    5961    5958
    5964     122    5961    5958    5979     115    5958    5964    5967     153
    5958    5964    5970     153    5955    5952    5958     117    5952    5958
    5961     118    6021    6027    6030      96    6009    6003    6012     111
    6006    6003    6009     111    6006    6003    6012     111    6000    5997
    6003     159    6000    5997    6015     160    5997    6003    6006     113
    5997    6003    6009     113    5997    6003    6012     113    5997    6015
    6018     161    5994    5991    5997     114    5994    5991    6021     115
    5991    5997    6000     162    5988    5985    5991     117    5985    5991
    5994     118    6087    6093    6096      96    6081    6075    6084     109
    6078    6075    6081     109    6078    6075    6084     109    6072    6066
    6075     128    6069    6066    6072     129    6069    6066    6075     128
    6066    6075    6078     130    6066    6075    6081     130    6066    6075
    6084     130    6063    6057    6066     102    6060    6057    6063     103
    6060    6057    6066     102    6057    6066    6069     131    6057    6066
    6072     131    6054    6048    6057     102    6051    6048    6054     103
    6051    6048    6057     102    6048    6057    6060     102    6048    6057
    6063     102    6045    6039    6048     102    6042    6039    6045     103
    6042    6039    6048     102    6039    6048    6051     102    6039    6048
    6054     102    6036    6033    6039     132    6036    6033    6087     115
    6033    6039    6042     107    6033    6039    6045     107    6030    6027
    6033     117    6027    6033    6036     118    6123    6129    6132      96
    6111    6105    6114     119    6108    6105    6111     120    6108    6105
    6114     119    6102    6099    6105     122    6102    6099    6123     115
    6099    6105    6108     123    6099    6105    6111     123    6096    6093
    6099     117    6093    6099    6102     118    6144    6150    6153      96
    6141    6135    6144     115    6138    6135    6141     156    6138    6135
    6144     115    6132    6129    6135     117    6129    6135    6138     118
    6129    6135    6141     118    6180    6186    6189      96    6168    6162
    6171     119    6165    6162    6168     120    6165    6162    6171     119
    6159    6156    6162     122    6159    6156    6180     115    6156    6162
    6165     123    6156    6162    6168     123    6153    6150    6156     117
    6150    6156    6159     118    6213    6219    6222      96    6204    6198
    6207     157    6201    6198    6204     151    6201    6198    6207     157
    6198    6207    6210     158    6195    6192    6198     122    6195    6192
    6213     115    6192    6198    6201     153    6192    6198    6204     153
    6189    6186    6192     117    6186    6192    6195     118    6234    6240
    6243      96    6231    6225    6234     115    6228    6225    6231     156
    6228    6225    6234     115    6222    6219    6225     117    6219    6225
    6228     118    6219    6225    6231     118    6267    6273    6276      96
    6258    6252    6261     150    6255    6252    6258     151    6255    6252
    6261     150    6252    6261    6264     152    6249    6246    6252     122
    6249    6246    6267     115    6246    6252    6255     153    6246    6252
    6258     153    6243    6240    6246     117    6240    6246    6249     118
    6324    6330    6333      96    6318    6312    6321     111    6315    6312
    6318     111    6315    6312    6321     111    6306    6300    6309     111
    6303    6300    6306     111    6303    6300    6309     111    6297    6294
    6300     112    6297    6294    6312     112    6294    6300    6303     113
    6294    6300    6306     113    6294    6300    6309     113    6294    6312
    6315     113    6294    6312    6318     113    6294    6312    6321     113
    6291    6285    6294     124    6288    6285    6291     120    6288    6285
    6294     124    6285    6294    6297     125    6282    6279    6285     122
    6282    6279    6324     115    6279    6285    6288     123    6279    6285
    6291     123    6276    6273    6279     117    6273    6279    6282     118
    6381    6387    6390      96    6375    6369    6378     111    6372    6369
    6375     111    6372    6369    6378     111    6363    6357    6366     111
    6360    6357    6363     111    6360    6357    6366     111    6354    6351
    6357     112    6354    6351    6369     112    6351    6357    6360     113
    6351    6357    6363     113    6351    6357    6366     113    6351    6369
    6372     113    6351    6369    6375     113    6351    6369    6378     113
    6348    6342    6351     124    6345    6342    6348     120    6345    6342
    6351     124    6342    6351    6354     125    6339    6336    6342     122
    6339    6336    6381     115    6336    6342    6345     123    6336    6342
    6348     123    6333    6330    6336     117    6330    6336    6339     118
    6441    6447    6450      96    6432    6429    6435     146    6429    6435
    6438     146    6426    6423    6429     146    6423    6429    6432     146
    6420    6417    6423     146    6417    6423    6426     146    6414    6411
    6417     146    6411    6417    6420     146    6408    6411    6414     146
    6408    6435    6438     146    6405    6399    6408     149    6402    6399
    6405     111    6402    6399    6408     149    6396    6393    6399     140
    6396    6393    6441     115    6393    6399    6402     141    6393    6399
    6405     141    6390    6387    6393     117    6387    6393    6396     118
    6477    6483    6486      96    6465    6459    6468     119    6462    6459
    6465     120    6462    6459    6468     119    6456    6453    6459     122
    6456    6453    6477     115    6453    6459    6462     123    6453    6459
    6465     123    6450    6447    6453     117    6447    6453    6456     118
    6528    6534    6537      96    6519    6516    6522     133    6516    6522
    6525     134    6513    6510    6516     135    6510    6516    6519     136
    6507    6510    6513     137    6504    6522    6525     138    6501    6495
    6504     139    6498    6495    6501     111    6498    6495    6504     139
    6492    6489    6495     140    6492    6489    6528     115    6489    6495
    6498     141    6489    6495    6501     141    6486    6483    6489     117
    6483    6489    6492     118    6585    6591    6594      96    6579    6573
    6582     111    6576    6573    6579     111    6576    6573    6582     111
    6567    6561    6570     111    6564    6561    6567     111    6564    6561
    6570     111    6558    6555    6561     112    6558    6555    6573     112
    6555    6561    6564     113    6555    6561    6567     113    6555    6561
    6570     113    6555    6573    6576     113    6555    6573    6579     113
    6555    6573    6582     113    6552    6546    6555     124    6549    6546
    6552     120    6549    6546    6555     124    6546    6555    6558     125
    6543    6540    6546     122    6543    6540    6585     115    6540    6546
    6549     123    6540    6546    6552     123    6537    6534    6540     117
    6534    6540    6543     118    6636    6642    6645      96    6627    6624
    6630     133    6624    6630    6633     134    6621    6618    6624     135
    6618    6624    6627     136    6615    6618    6621     137    6612    6630
    6633     138    6609    6603    6612     139    6606    6603    6609     111
    6606    6603    6612     139    6600    6597    6603     140    6600    6597
    6636     115    6597    6603    6606     141    6597    6603    6609     141
    6594    6591    6597     117    6591    6597    6600     118    6678    6684
    6687      96    6672    6669    6675     126    6663    6669    6672      96
    6663    6669    6675      96    6660    6654    6663     127    6657    6654
    6660     120    6657    6654    6663     127    6651    6648    6654     122
    6651    6648    6678     115    6648    6654    6657     123    6648    6654
    6660     123    6645    6642    6648     117    6642    6648    6651     118
    6726    6732    6735      96    6720    6714    6723     111    6717    6714
    6720     111    6717    6714    6723     111    6708    6702    6711     111
    6705    6702    6708     111    6705    6702    6711     111    6699    6696
    6702     112    6699    6696    6714     112    6696    6702    6705     113
    6696    6702    6708     113    6696    6702    6711     113    6696    6714
    6717     113    6696    6714    6720     113    6696    6714    6723     113
    6693    6690    6696     114    6693    6690    6726     115    6690    6696
    6699     116    6687    6684    6690     117    6684    6690    6693     118
    6774    6780    6783      96    6768    6762    6771     111    6765    6762
    6768     111    6765    6762    6771     111    6756    6750    6759     111
    6753    6750    6756     111    6753    6750    6759     111    6747    6744
    6750     112    6747    6744    6762     112    6744    6750    6753     113
    6744    6750    6756     113    6744    6750    6759     113    6744    6762
    6765     113    6744    6762    6768     113    6744    6762    6771     113
    6741    6738    6744     114    6741    6738    6774     115    6738    6744
    6747     116    6735    6732    6738     117    6732    6738    6741     118
    6795    6801    6804      96    6792    6786    6795     115    6789    6786
    6792     156    6789    6786    6795     115    6783    6780    6786     117
    6780    6786    6789     118    6780    6786    6792     118    6825    6831
    6834      96    6819    6813    6822     111    6816    6813    6819     111
    6816    6813    6822     111    6810    6807    6813     140    6810    6807
    6825     115    6807    6813    6816     141    6807    6813    6819     141
    6807    6813    6822     141    6804    6801    6807     117    6801    6807
    6810     118    6876    6882    6885      96    6867    6864    6870     133
    6864    6870    6873     134    6861    6858    6864     135    6858    6864
    6867     136    6855    6858    6861     137    6852    6870    6873     138
    6849    6843    6852     139    6846    6843    6849     111    6846    6843
    6852     139    6840    6837    6843     140    6840    6837    6876     115
    6837    6843    6846     141    6837    6843    6849     141    6834    6831
    6837     117    6831    6837    6840     118    6933    6939    6942      96
    6927    6921    6930     111    6924    6921    6927     111    6924    6921
    6930     111    6918    6912    6921     154    6915    6912    6918     120
    6915    6912    6921     154    6912    6921    6924     155    6912    6921
    6927     155    6912    6921    6930     155    6906    6900    6909     111
    6903    6900    6906     111    6903    6900    6909     111    6897    6894
    6900     112    6897    6894    6912     125    6894    6900    6903     113
    6894    6900    6906     113    6894    6900    6909     113    6894    6912
    6915     124    6894    6912    6918     124    6891    6888    6894     114
    6891    6888    6933     115    6888    6894    6897     116    6885    6882
    6888     117    6882    6888    6891     118    6981    6987    6990      96
    6975    6969    6978     111    6972    6969    6975     111    6972    6969
    6978     111    6963    6957    6966     111    6960    6957    6963     111
    6960    6957    6966     111    6954    6951    6957     112    6954    6951
    6969     112    6951    6957    6960     113    6951    6957    6963     113
    6951    6957    6966     113    6951    6969    6972     113    6951    6969
    6975     113    6951    6969    6978     113    6948    6945    6951     114
    6948    6945    6981     115    6945    6951    6954     116    6942    6939
    6945     117    6939    6945    6948     118    7002    7008    7011      96
    6999    6993    7002     115    6996    6993    6999     156    6996    6993
    7002     115    6990    6987    6993     117    6987    6993    6996     118
    6987    6993    6999     118    7059    7065    7068      96    7053    7047
    7056     111    7050    7047    7053     111    7050    7047    7056     111
    7044    7038    7047     154    7041    7038    7044     120    7041    7038
    7047     154    7038    7047    7050     155    7038    7047    7053     155
    7038    7047    7056     155    7032    7026    7035     111    7029    7026
    7032     111    7029    7026    7035     111    7023    7020    7026     112
    7023    7020    7038     125    7020    7026    7029     113    7020    7026
    7032     113    7020    7026    7035     113    7020    7038    7041     124
    7020    7038    7044     124    7017    7014    7020     114    7017    7014
    7059     115    7014    7020    7023     116    7011    7008    7014     117
    7008    7014    7017     118    7089    7095    7098      96    7083    7077
    7086     111    7080    7077    7083     111    7080    7077    7086     111
    7074    7071    7077     140    7074    7071    7089     115    7071    7077
    7080     141    7071    7077    7083     141    7071    7077    7086     141
    7068    7065    7071     117    7065    7071    7074     118    7122    7128
    7131      96    7113    7107    7116     150    7110    7107    7113     151
    7110    7107    7116     150    7107    7116    7119     152    7104    7101
    7107     122    7104    7101    7122     115    7101    7107    7110     153
    7101    7107    7113     153    7098    7095    7101     117    7095    7101
    7104     118    7173    7167    7176     111    7170    7167    7173     111
    7170    7167    7176     111    7164    7158    7167     154    7161    7158
    7164     120    7161    7158    7167     154    7158    7167    7170     155
    7158    7167    7173     155    7158    7167    7176     155    7152    7146
    7155     111    7149    7146    7152     111    7149    7146    7155     111
    7143    7140    7146     112    7143    7140    7158     125    7140    7146
    7149     113    7140    7146    7152     113    7140    7146    7155     113
    7140    7158    7161     124    7140    7158    7164     124    7137    7134
    7140     114    7137    7134    7179     115    7134    7140    7143     116
    7131    7128    7134     117    7128    7134    7137     118    7218    7215
    7221     115    7212    7206    7215     141    7209    7206    7212     111
    7209    7206    7215     141    7206    7215    7218     140    7203    7197
    7206     142    7200    7197    7203     111    7200    7197    7206     142
    7197    7206    7209     142    7197    7206    7212     142    7194    7188
    7197     143    7191    7188    7194     144    7191    7188    7197     143
    7188    7197    7200     142    7188    7197    7203     142    7185    7188
    7191     145    7185    7188    7194     145    7185    7215    7218     118
    7263    7269    7272      96    7260    7257    7263     115    7254    7248
    7257     141    7251    7248    7254     111    7251    7248    7257     141
    7248    7257    7260     140    7245    7239    7248     142    7242    7239
    7245     111    7242    7239    7248     142    7239    7248    7251     142
    7239    7248    7254     142    7236    7230    7239     143    7233    7230
    7236     144    7233    7230    7239     143    7230    7239    7242     142
    7230    7239    7245     142    7227    7230    7233     145    7227    7230
    7236     145    7227    7257    7260     118    7311    7317    7320      96
    7305    7299    7308     111    7302    7299    7305     111    7302    7299
    7308     111    7293    7287    7296     111    7290    7287    7293     111
    7290    7287    7296     111    7284    7281    7287     112    7284    7281
    7299     112    7281    7287    7290     113    7281    7287    7293     113
    7281    7287    7296     113    7281    7299    7302     113    7281    7299
    7305     113    7281    7299    7308     113    7278    7275    7281     114
    7278    7275    7311     115    7275    7281    7284     116    7272    7269
    7275     117    7269    7275    7278     118    7353    7359    7362      96
    7347    7344    7350     126    7338    7344    7347      96    7338    7344
    7350      96    7335    7329    7338     127    7332    7329    7335     120
    7332    7329    7338     127    7326    7323    7329     122    7326    7323
    7353     115    7323    7329    7332     123    7323    7329    7335     123
    7320    7317    7323     117    7317    7323    7326     118    7374    7380
    7383      96    7371    7365    7374     115    7368    7365    7371     156
    7368    7365    7374     115    7362    7359    7365     117    7359    7365
    7368     118    7359    7365    7371     118    7404    7410    7413      96
    7398    7392    7401     111    7395    7392    7398     111    7395    7392
    7401     111    7389    7386    7392     140    7389    7386    7404     115
    7386    7392    7395     141    7386    7392    7398     141    7386    7392
    7401     141    7383    7380    7386     117    7380    7386    7389     118
    7461    7467    7470      96    7455    7449    7458     111    7452    7449
    7455     111    7452    7449    7458     111    7443    7437    7446     111
    7440    7437    7443     111    7440    7437    7446     111    7434    7431
    7437     112    7434    7431    7449     112    7431    7437    7440     113
    7431    7437    7443     113    7431    7437    7446     113    7431    7449
    7452     113    7431    7449    7455     113    7431    7449    7458     113
    7428    7422    7431     124    7425    7422    7428     120    7425    7422
    7431     124    7422    7431    7434     125    7419    7416    7422     122
    7419    7416    7461     115    7416    7422    7425     123    7416    7422
    7428     123    7413    7410    7416     117    7410    7416    7419     118
    7503    7509    7512      96    7491    7485    7494     111    7488    7485
    7491     111    7488    7485    7494     111    7482    7479    7485     159
    7482    7479    7497     160    7479    7485    7488     113    7479    7485
    7491     113    7479    7485    7494     113    7479    7497    7500     161
    7476    7473    7479     114    7476    7473    7503     115    7473    7479
    7482     162    7470    7467    7473     117    7467    7473    7476     118
    7575    7581    7584      96    7569    7566    7572     166    7563    7560
    7566     146    7560    7566    7569     146    7557    7554    7560     146
    7554    7560    7563     146    7551    7548    7554     146    7548    7554
    7557     146    7545    7548    7551     167    7542    7539    7545     168
    7536    7533    7539     134    7533    7539    7542     133    7530    7533
    7536     169    7527    7521    7530     170    7524    7521    7527     111
    7524    7521    7530     170    7518    7515    7521     140    7518    7515
    7575     115    7515    7521    7524     141    7515    7521    7527     141
    7512    7509    7515     117    7509    7515    7518     118    7617    7623
    7626      96    7611    7608    7614     126    7602    7608    7611      96
    7602    7608    7614      96    7599    7593    7602     127    7596    7593
    7599     120    7596    7593    7602     127    7590    7587    7593     122
    7590    7587    7617     115    7587    7593    7596     123    7587    7593
    7599     123    7584    7581    7587     117    7581    7587    7590     118
    7647    7653    7656      96    7641    7635    7644     111    7638    7635
    7641     111    7638    7635    7644     111    7632    7629    7635     140
    7632    7629    7647     115    7629    7635    7638     141    7629    7635
    7641     141    7629    7635    7644     141    7626    7623    7629     117
    7623    7629    7632     118    7692    7698    7701      96    7680    7674
    7683     119    7677    7674    7680     120    7677    7674    7683     119
    7671    7665    7674     121    7668    7665    7671     120    7668    7665
    7674     121    7665    7674    7677     121    7665    7674    7680     121
    7662    7659    7665     122    7662    7659    7692     115    7659    7665
    7668     123    7659    7665    7671     123    7656    7653    7659     117
    7653    7659    7662     118    7758    7764    7767      96    7752    7746
    7755     109    7749    7746    7752     109    7749    7746    7755     109
    7743    7737    7746     128    7740    7737    7743     129    7740    7737
    7746     128    7737    7746    7749     130    7737    7746    7752     130
    7737    7746    7755     130    7734    7728    7737     102    7731    7728
    7734     103    7731    7728    7737     102    7728    7737    7740     131
    7728    7737    7743     131    7725    7719    7728     102    7722    7719
    7725     103    7722    7719    7728     102    7719    7728    7731     102
    7719    7728    7734     102    7716    7710    7719     102    7713    7710
    7716     103    7713    7710    7719     102    7710    7719    7722     102
    7710    7719    7725     102    7707    7704    7710     132    7707    7704
    7758     115    7704    7710    7713     107    7704    7710    7716     107
    7701    7698    7704     117    7698    7704    7707     118    7803    7809
    7812      96    7791    7785    7794     119    7788    7785    7791     120
    7788    7785    7794     119    7782    7776    7785     121    7779    7776
    7782     120    7779    7776    7785     121    7776    7785    7788     121
    7776    7785    7791     121    7773    7770    7776     122    7773    7770
    7803     115    7770    7776    7779     123    7770    7776    7782     123
    7767    7764    7770     117    7764    7770    7773     118    7854    7860
    7863      96    7848    7842    7851     144    7845    7842    7848     144
    7845    7842    7851     144    7839    7842    7845     163    7839    7842
    7848     163    7839    7842    7851     163    7836    7830    7839     164
    7833    7830    7836     151    7833    7830    7839     164    7827    7821
    7830     121    7824    7821    7827     120    7824    7821    7830     121
    7821    7830    7833     165    7821    7830    7836     165    7818    7815
    7821     122    7818    7815    7854     115    7815    7821    7824     123
    7815    7821    7827     123    7812    7809    7815     117    7809    7815
    7818     118    7911    7917    7920      96    7905    7899    7908     111
    7902    7899    7905     111    7902    7899    7908     111    7893    7887
    7896     111    7890    7887    7893     111    7890    7887    7896     111
    7884    7881    7887     112    7884    7881    7899     112    7881    7887
    7890     113    7881    7887    7893     113    7881    7887    7896     113
    7881    7899    7902     113    7881    7899    7905     113    7881    7899
    7908     113    7878    7872    7881     124    7875    7872    7878     120
    7875    7872    7881     124    7872    7881    7884     125    7869    7866
    7872     122    7869    7866    7911     115    7866    7872    7875     123
    7866    7872    7878     123    7863    7860    7866     117    7860    7866
    7869     118    7944    7950    7953      96    7935    7929    7938     157
    7932    7929    7935     151    7932    7929    7938     157    7929    7938
    7941     158    7926    7923    7929     122    7926    7923    7944     115
    7923    7929    7932     153    7923    7929    7935     153    7920    7917
    7923     117    7917    7923    7926     118    7962    7956    7965     115
    7959    7956    7962     156    7959    7956    7965     115    7953    7950
    7956     117    7950    7956    7959     118    7950    7956    7962     118
    8007    8013    8016      96    8004    8001    8007     115    7998    7992
    8001     141    7995    7992    7998     111    7995    7992    8001     141
    7992    8001    8004     140    7989    7983    7992     142    7986    7983
    7989     111    7986    7983    7992     142    7983    7992    7995     142
    7983    7992    7998     142    7980    7974    7983     143    7977    7974
    7980     144    7977    7974    7983     143    7974    7983    7986     142
    7974    7983    7989     142    7971    7974    7977     145    7971    7974
    7980     145    7971    8001    8004     118    8049    8055    8058      96
    8043    8040    8046     126    8034    8040    8043      96    8034    8040
    8046      96    8031    8025    8034     127    8028    8025    8031     120
    8028    8025    8034     127    8022    8019    8025     122    8022    8019
    8049     115    8019    8025    8028     123    8019    8025    8031     123
    8016    8013    8019     117    8013    8019    8022     118    8085    8091
    8094      96    8073    8067    8076     119    8070    8067    8073     120
    8070    8067    8076     119    8064    8061    8067     122    8064    8061
    8085     115    8061    8067    8070     123    8061    8067    8073     123
    8058    8055    8061     117    8055    8061    8064     118    8121    8127
    8130      96    8109    8103    8112     119    8106    8103    8109     120
    8106    8103    8112     119    8100    8097    8103     122    8100    8097
    8121     115    8097    8103    8106     123    8097    8103    8109     123
    8094    8091    8097     117    8091    8097    8100     118    8184    8190
    8193      96    8175    8172    8178     146    8172    8178    8181     146
    8163    8166    8169     147    8163    8172    8175     148    8160    8157
    8163     148    8154    8151    8157     146    8151    8157    8160     146
    8148    8151    8154     146    8148    8178    8181     146    8145    8139
    8148     149    8142    8139    8145     111    8142    8139    8148     149
    8136    8133    8139     140    8136    8133    8184     115    8133    8139
    8142     141    8133    8139    8145     141    8130    8127    8133     117
    8127    8133    8136     118    8220    8226    8229      96    8208    8202
    8211     119    8205    8202    8208     120    8205    8202    8211     119
    8199    8196    8202     122    8199    8196    8220     115    8196    8202
    8205     123    8196    8202    8208     123    8193    8190    8196     117
    8190    8196    8199     118    8283    8289    8292      96    8274    8271
    8277     146    8271    8277    8280     146    8262    8265    8268     147
    8262    8271    8274     148    8259    8256    8262     148    8253    8250
    8256     146    8250    8256    8259     146    8247    8250    8253     146
    8247    8277    8280     146    8244    8238    8247     149    8241    8238
    8244     111    8241    8238    8247     149    8235    8232    8238     140
    8235    8232    8283     115    8232    8238    8241     141    8232    8238
    8244     141    8229    8226    8232     117    8226    8232    8235     118
    8307    8301    8310     119    8304    8301    8307     120    8304    8301
    8310     119    8298    8295    8301     122    8298    8295    8319     115
    8295    8301    8304     123    8295    8301    8307     123    8292    8289
    8295     117    8289    8295    8298     118    8361    8367    8370      96
    8358    8355    8361     115    8352    8346    8355     141    8349    8346
    8352     111    8349    8346    8355     141    8346    8355    8358     140
    8343    8337    8346     142    8340    8337    8343     111    8340    8337
    8346     142    8337    8346    8349     142    8337    8346    8352     142
    8334    8328    8337     143    8331    8328    8334     144    8331    8328
    8337     143    8328    8337    8340     142    8328    8337    8343     142
    8325    8328    8331     145    8325    8328    8334     145    8325    8355
    8358     118    8406    8412    8415      96    8394    8388    8397     119
    8391    8388    8394     120    8391    8388    8397     119    8385    8379
    8388     121    8382    8379    8385     120    8382    8379    8388     121
    8379    8388    8391     121    8379    8388    8394     121    8376    8373
    8379     122    8376    8373    8406     115    8373    8379    8382     123
    8373    8379    8385     123    8370    8367    8373     117    8367    8373
    8376     118    8472    8478    8481      96    8466    8460    8469     109
    8463    8460    8466     109    8463    8460    8469     109    8457    8451
    8460     128    8454    8451    8457     129    8454    8451    8460     128
    8451    8460    8463     130    8451    8460    8466     130    8451    8460
    8469     130    8448    8442    8451     102    8445    8442    8448     103
    8445    8442    8451     102    8442    8451    8454     131    8442    8451
    8457     131    8439    8433    8442     102    8436    8433    8439     103
    8436    8433    8442     102    8433    8442    8445     102    8433    8442
    8448     102    8430    8424    8433     102    8427    8424    8430     103
    8427    8424    8433     102    8424    8433    8436     102    8424    8433
    8439     102    8421    8418    8424     132    8421    8418    8472     115
    8418    8424    8427     107    8418    8424    8430     107    8415    8412
    8418     117    8412    8418    8421     118    8520    8526    8529      96
    8514    8508    8517     111    8511    8508    8514     111    8511    8508
    8517     111    8502    8496    8505     111    8499    8496    8502     111
    8499    8496    8505     111    8493    8490    8496     112    8493    8490
    8508     112    8490    8496    8499     113    8490    8496    8502     113
    8490    8496    8505     113    8490    8508    8511     113    8490    8508
    8514     113    8490    8508    8517     113    8487    8484    8490     114
    8487    8484    8520     115    8484    8490    8493     116    8481    8478
    8484     117    8478    8484    8487     118    8538    8532    8541     115
    8535    8532    8538     156    8535    8532    8541     115    8529    8526
    8532     117    8526    8532    8535     118    8526    8532    8538     118
    8580    8577    8583     115    8574    8568    8577     141    8571    8568
    8574     111    8571    8568    8577     141    8568    8577    8580     140
    8565    8559    8568     142    8562    8559    8565     111    8562    8559
    8568     142    8559    8568    8571     142    8559    8568    8574     142
    8556    8550    8559     143    8553    8550    8556     144    8553    8550
    8559     143    8550    8559    8562     142    8550    8559    8565     142
    8547    8550    8553     145    8547    8550    8556     145    8547    8577
    8580     118    8625    8631    8634      96    8622    8619    8625     115
    8616    8610    8619     141    8613    8610    8616     111    8613    8610
    8619     141    8610    8619    8622     140    8607    8601    8610     142
    8604    8601    8607     111    8604    8601    8610     142    8601    8610
    8613     142    8601    8610    8616     142    8598    8592    8601     143
    8595    8592    8598     144    8595    8592    8601     143    8592    8601
    8604     142    8592    8601    8607     142    8589    8592    8595     145
    8589    8592    8598     145    8589    8619    8622     118    8691    8697
    8700      96    8685    8679    8688     109    8682    8679    8685     109
    8682    8679    8688     109    8676    8670    8679     128    8673    8670
    8676     129    8673    8670    8679     128    8670    8679    8682     130
    8670    8679    8685     130    8670    8679    8688     130    8667    8661
    8670     102    8664    8661    8667     103    8664    8661    8670     102
    8661    8670    8673     131    8661    8670    8676     131    8658    8652
    8661     102    8655    8652    8658     103    8655    8652    8661     102
    8652    8661    8664     102    8652    8661    8667     102    8649    8643
    8652     102    8646    8643    8649     103    8646    8643    8652     102
    8643    8652    8655     102    8643    8652    8658     102    8640    8637
    8643     132    8640    8637    8691     115    8637    8643    8646     107
    8637    8643    8649     107    8634    8631    8637     117    8631    8637
    8640     118    8739    8745    8748      96    8733    8727    8736     111
    8730    8727    8733     111    8730    8727    8736     111    8721    8715
    8724     111    8718    8715    8721     111    8718    8715    8724     111
    8712    8709    8715     112    8712    8709    8727     112    8709    8715
    8718     113    8709    8715    8721     113    8709    8715    8724     113
    8709    8727    8730     113    8709    8727    8733     113    8709    8727
    8736     113    8706    8703    8709     114    8706    8703    8739     115
    8703    8709    8712     116    8700    8697    8703     117    8697    8703
    8706     118    8805    8802    8808     166    8799    8796    8802     146
    8796    8802    8805     146    8793    8790    8796     146    8790    8796
    8799     146    8787    8784    8790     146    8784    8790    8793     146
    8781    8784    8787     167    8778    8775    8781     168    8772    8769
    8775     134    8769    8775    8778     133    8766    8769    8772     169
    8763    8757    8766     170    8760    8757    8763     111    8760    8757
    8766     170    8754    8751    8757     140    8754    8751    8811     115
    8751    8757    8760     141    8751    8757    8763     141    8748    8745
    8751     117    8745    8751    8754     118    8979    8976    8982     146
    8976    8982    8985     146    8973    8970    8976     146    8970    8976
    8979     146    8967    8964    8970     146    8964    8970    8973     146
    8961    8958    8964     146    8958    8964    8967     146    8955    8958
    8961     146    8955    8982    8985     146    8949    8946    8952     171
    8937    8946    8949     172    8934    8928    8937     173    8931    8928
    8934     144    8931    8928    8937     173    8925    8928    8931     174
    8925    8928    8934     174    8919    8916    8922     146    8913    8910
    8916     146    8910    8916    8919     146    8904    8901    8922     146
    8901    8898    8907     146    8898    8901    8904     146    8895    8898
    8907     146    8895    8910    8913     146    8892    8889    8895     175
    8886    8883    8889     176    8883    8889    8892     176    8877    8883
    8886     177    8871    8868    8874     146    8862    8856    8865     144
    8859    8856    8862     144    8859    8856    8865     144    8853    8856
    8859     174    8853    8856    8862     174    8853    8856    8865     174
    8850    8868    8871     146    8844    8841    8874     146    8841    8838
    8847     146    8838    8841    8844     146    8835    8838    8847     146
    8829    8820    8832     174    8826    8820    8829     144    8826    8820
    8832     174    8823    8820    8826     144    8823    8820    8829     144
    8823    8820    8832     174
%FLAG ANGLES_WITHOUT_HYDROGEN                                                   
%FORMAT(10I8)                                                                   
      75      72      78       1      72      78      84       2      54      51
      63       3      45      51      54       3      45      51      63       3
      36      45      51       4      27      36      45       5      18      12
      72       6      18      27      36       7      12      18      27       8
[truncated: 921,037 more chars]
